# Supplementary material for: Extended haplodiploidy hypothesis
Source: Evol Lett. 2019 Apr 29;3(3):263–70. doi: 10.1002/evl3.119 (PMC6546379; doi:10.1002/evl3.119)
Supplement: Supplementary file 1 — Supplementary material for “Extended haplodiploidy hypothesis” by Petri Rautiala, Heikki Helanterä and Mikael Puurtinen. [file EVL3-3-263-s001.zip]

Archive with 10 entries (10 files):
- dd fem bias sis.nb
- dd fem bias.nb
- dd fem sis.nb
- dd fem.nb
- dd male.nb
- hd fem bias sis.nb
- hd fem bias.nb
- hd fem sis.nb
- hd fem.nb
- hd male.nb
