# Supplementary material for: Extended haplodiploidy hypothesis
Source: Evol Lett. 2019 Apr 29;3(3):263–70. doi: 10.1002/evl3.119 (PMC6546379; doi:10.1002/evl3.119)
Supplement: Supplementary file 1 — Supplementary material for “Extended haplodiploidy hypothesis” by Petri Rautiala, Heikki Helanterä and Mikael Puurtinen. [file EVL3-3-263-s001.zip › dd fem bias sis.nb]

(*CacheID: 234*)
(* Internal cache information:
NotebookFileLineBreakTest
NotebookFileLineBreakTest
NotebookDataPosition[         0,          0]
NotebookDataLength[   1788599,      29883]
NotebookOptionsPosition[   1787301,      29853]
NotebookOutlinePosition[   1787647,      29868]
CellTagsIndexPosition[   1787604,      29865]
WindowFrame->Normal*)

(* Beginning of Notebook Content *)
Notebook[{

Cell[CellGroupData[{
Cell[BoxData[{
 RowBox[{
  RowBox[{"ClearAll", "[", "\"\<Global`*\>\"", "]"}], 
  ";"}], "\[IndentingNewLine]", 
 RowBox[{
  RowBox[{
   RowBox[{"SetDirectory", "[", 
    RowBox[{"NotebookDirectory", "[", "]"}], "]"}], ";"}], 
  "\[IndentingNewLine]", "\[IndentingNewLine]", 
  RowBox[{"(*", "VARIABLES", "*)"}]}], "\[IndentingNewLine]", 
 RowBox[{
  RowBox[{
   RowBox[{"title", "=", "\"\<dd female rearing sisters, psr=0.25\>\""}], 
   ";"}], 
  RowBox[{"(*", 
   RowBox[{
   "the", " ", "combination", " ", "of", " ", "simulation", " ", 
    "assumptions"}], "*)"}]}], "\[IndentingNewLine]", 
 RowBox[{
  RowBox[{
   RowBox[{"titleshort", "=", "\"\<dd fem sis, psr=0.25\>\""}], ";"}], 
  RowBox[{"(*", 
   RowBox[{"short", " ", "title", " ", "for", " ", "the", " ", "table"}], 
   "*)"}]}], "\[IndentingNewLine]", 
 RowBox[{
  RowBox[{
   RowBox[{"mp", "=", "2"}], ";"}], 
  RowBox[{"(*", 
   RowBox[{"male", " ", "ploidy", " ", "level"}], 
   "*)"}]}], "\[IndentingNewLine]", 
 RowBox[{
  RowBox[{
   RowBox[{"helpf", "=", "1"}], ";"}], 
  RowBox[{"(*", 
   RowBox[{
    RowBox[{
    "females", " ", "of", " ", "the", " ", "first", " ", "cohort", " ", "can",
      " ", "become", " ", "helpers", " ", "if", " ", "this"}], " ", "=", 
    "1"}], "*)"}]}], "\[IndentingNewLine]", 
 RowBox[{
  RowBox[{
   RowBox[{"helpm", "=", "0"}], ";"}], 
  RowBox[{"(*", 
   RowBox[{
    RowBox[{
    "males", " ", "of", " ", "the", " ", "first", " ", "cohort", " ", "can", 
     " ", "become", " ", "helpers", " ", "if", " ", "this"}], " ", "=", "1"}],
    "*)"}]}], "\[IndentingNewLine]", 
 RowBox[{
  RowBox[{
   RowBox[{"n", "=", "300"}], ";"}], 
  RowBox[{"(*", 
   RowBox[{"number", " ", "of", " ", "nest", " ", "sites", " ", "that", " ", 
    RowBox[{"die", "/", "are"}], " ", "freed", " ", "each", " ", 
    RowBox[{"generation", "/", "2"}], "*", "n", " ", "is", " ", "the", " ", 
    "total", " ", "number", " ", "of", " ", "nests"}], 
   "*)"}]}], "\[IndentingNewLine]", 
 RowBox[{
  RowBox[{
   RowBox[{"s", "=", "0"}], ";"}], 
  RowBox[{"(*", 
   RowBox[{
    RowBox[{"mode", " ", "of", " ", "helping"}], ",", " ", 
    RowBox[{
     RowBox[{"i", ".", "e", ".", " ", "proportion"}], " ", "of", " ", 
     "brothers", " ", "in", " ", "reared", " ", "siblings"}]}], 
   "*)"}]}], "\[IndentingNewLine]", 
 RowBox[{
  RowBox[{
   RowBox[{"fecf1", "=", "12"}], ";"}], 
  RowBox[{"(*", 
   RowBox[{
   "base", " ", "female", " ", "production", " ", "for", " ", "first", " ", 
    "cohort"}], "*)"}]}], "\[IndentingNewLine]", 
 RowBox[{
  RowBox[{
   RowBox[{"fecm1", "=", "4"}], ";"}], 
  RowBox[{"(*", 
   RowBox[{
   "base", " ", "male", " ", "production", " ", "for", " ", "firts", " ", 
    "cohort"}], "*)"}]}], "\[IndentingNewLine]", 
 RowBox[{
  RowBox[{
   RowBox[{"fecf2", "=", "30"}], ";"}], 
  RowBox[{"(*", 
   RowBox[{
   "base", " ", "female", " ", "production", " ", "for", " ", "second", " ", 
    "cohort"}], "*)"}]}], "\[IndentingNewLine]", 
 RowBox[{
  RowBox[{
   RowBox[{"fecm2", "=", "10"}], ";"}], 
  RowBox[{"(*", 
   RowBox[{
   "base", " ", "male", " ", "production", " ", "for", " ", "second", " ", 
    "cohort"}], "*)"}]}], "\[IndentingNewLine]", 
 RowBox[{
  RowBox[{
   RowBox[{"btre", "=", "2"}], ";"}], 
  RowBox[{"(*", 
   RowBox[{
    RowBox[{"benefit", " ", "threshold"}], ",", " ", 
    RowBox[{
     RowBox[{"tests", " ", "are", " ", "done", " ", "with"}], " ", "+", 
     RowBox[{
      RowBox[{"-", "20"}], "%", " ", "of", " ", "that", " ", "value"}]}]}], 
   "*)"}]}], "\[IndentingNewLine]", 
 RowBox[{
  RowBox[{
   RowBox[{"h1", "=", "0"}], ";"}], 
  RowBox[{"(*", 
   RowBox[{
    RowBox[{"lower", " ", "helping", " ", "allele", " ", "value"}], ",", " ", 
    
    RowBox[{
    "probability", " ", "of", " ", "remaining", " ", "a", " ", "helper"}]}], 
   "*)"}]}], "\[IndentingNewLine]", 
 RowBox[{
  RowBox[{
   RowBox[{"h2", "=", "1"}], ";"}], 
  RowBox[{"(*", 
   RowBox[{
    RowBox[{"higher", " ", "helping", " ", "allele", " ", "value"}], ",", " ", 
    RowBox[{
    "probability", " ", "of", " ", "remaining", " ", "a", " ", "helper"}]}], 
   "*)"}]}], "\[IndentingNewLine]", 
 RowBox[{
  RowBox[{
   RowBox[{"SIM", "=", "10"}], ";"}], 
  RowBox[{"(*", 
   RowBox[{"number", " ", "of", " ", "runs"}], 
   "*)"}]}], "\[IndentingNewLine]", 
 RowBox[{
  RowBox[{
   RowBox[{"MAX", "=", "40000"}], ";"}], 
  RowBox[{"(*", 
   RowBox[{
   "maximum", " ", "number", " ", "of", " ", "generations", " ", "to", " ", 
    "run"}], "*)"}]}], "\[IndentingNewLine]", 
 RowBox[{
  RowBox[{
   RowBox[{"SeedRandom", "[", "10", "]"}], ";", 
   RowBox[{"(*", 
    RowBox[{
    "random", " ", "seed", " ", "to", " ", "guarantee", " ", "the", " ", 
     "simulations", " ", "can", " ", "be", " ", 
     RowBox[{"replicated", ".", " ", "Each"}], " ", "simulation", " ", "has", 
     " ", "its", " ", "own", " ", "unique", " ", "seed"}], "*)"}], 
   "\[IndentingNewLine]", "\[IndentingNewLine]", 
   RowBox[{"(*", 
    RowBox[{"TABLES", " ", "to", " ", "store", " ", "results"}], "*)"}], 
   "\[IndentingNewLine]", 
   RowBox[{"PSR", "=", 
    RowBox[{"Table", "[", 
     RowBox[{"0", ",", 
      RowBox[{"{", "2", "}"}], ",", 
      RowBox[{"{", "SIM", "}"}], ",", 
      RowBox[{"{", "MAX", "}"}]}], "]"}]}], ";", " ", 
   RowBox[{"(*", 
    RowBox[{"population", " ", "sex", " ", "ratio"}], "*)"}], 
   "\[IndentingNewLine]", 
   RowBox[{"PAF", "=", 
    RowBox[{"Table", "[", 
     RowBox[{"0", ",", 
      RowBox[{"{", "2", "}"}], ",", 
      RowBox[{"{", "SIM", "}"}], ",", 
      RowBox[{"{", "MAX", "}"}]}], "]"}]}], ";", 
   RowBox[{"(*", 
    RowBox[{
    "allele", " ", "frequency", " ", "of", " ", "the", " ", "helping", " ", 
     "allele"}], "*)"}], "\[IndentingNewLine]", 
   RowBox[{"PAFMAX", "=", 
    RowBox[{"Table", "[", 
     RowBox[{"0", ",", 
      RowBox[{"{", "2", "}"}]}], "]"}]}], ";", 
   RowBox[{"(*", 
    RowBox[{
    "the", " ", "maximum", " ", "number", " ", "of", " ", "rounds", " ", "it",
      " ", "took", " ", "for", " ", "one", " ", "allele", " ", "to", " ", 
     "fixate"}], "*)"}], "\[IndentingNewLine]", "\[IndentingNewLine]", 
   RowBox[{"(*", "FUNCTIONS", "*)"}], "\[IndentingNewLine]", 
   RowBox[{"(*", 
    RowBox[{
     RowBox[{
     "rounds", " ", "x", " ", "to", " ", "a", " ", "full", " ", "number"}], 
     ",", " ", 
     RowBox[{
     "taking", " ", "into", " ", "account", " ", "the", " ", "decimals", " ", 
      "as", " ", "weights"}]}], "*)"}], "\[IndentingNewLine]", 
   RowBox[{
    RowBox[{"R", "[", "x_", "]"}], ":=", 
    RowBox[{"If", "[", 
     RowBox[{
      RowBox[{
       RowBox[{"RandomReal", "[", "]"}], "\[GreaterEqual]", " ", 
       RowBox[{"FractionalPart", "[", "x", "]"}]}], ",", 
      RowBox[{"IntegerPart", "[", "x", "]"}], ",", 
      RowBox[{
       RowBox[{"IntegerPart", "[", "x", "]"}], "+", "1"}]}], "]"}]}], ";"}], 
  "\[IndentingNewLine]", 
  RowBox[{"(*", 
   RowBox[{
   "function", " ", "to", " ", "help", " ", "with", " ", "going", " ", 
    "through", " ", "generations", " ", "in", " ", "the", " ", "loop"}], 
   "*)"}]}], "\[IndentingNewLine]", 
 RowBox[{
  RowBox[{
   RowBox[{
    RowBox[{"Gen", "[", "x_", "]"}], ":=", 
    RowBox[{"Mod", "[", 
     RowBox[{"x", ",", "2", ",", "1"}], "]"}]}], ";"}], "\[IndentingNewLine]", 
  RowBox[{"(*", 
   RowBox[{
   "function", " ", "to", " ", "map", " ", "genotype", " ", "to", " ", "the", 
    " ", 
    RowBox[{"parents", "'"}], " ", "alleles"}], 
   "*)"}]}], "\[IndentingNewLine]", 
 RowBox[{
  RowBox[{
   RowBox[{
    RowBox[{"PG", "[", "x_", "]"}], ":=", 
    RowBox[{"Piecewise", "[", 
     RowBox[{"{", "\[IndentingNewLine]", 
      RowBox[{
       RowBox[{"{", 
        RowBox[{
         RowBox[{"{", 
          RowBox[{"1", ",", "1"}], "}"}], ",", 
         RowBox[{"x", "==", "1"}]}], "}"}], ",", "\[IndentingNewLine]", 
       RowBox[{"{", 
        RowBox[{
         RowBox[{"{", 
          RowBox[{"2", ",", "1"}], "}"}], ",", 
         RowBox[{"x", "==", "2"}]}], "}"}], ",", "\[IndentingNewLine]", 
       RowBox[{"{", 
        RowBox[{
         RowBox[{"{", 
          RowBox[{"1", ",", "2"}], "}"}], ",", 
         RowBox[{"x", "==", "3"}]}], "}"}], ",", "\[IndentingNewLine]", 
       RowBox[{"{", 
        RowBox[{
         RowBox[{"{", 
          RowBox[{"2", ",", "2"}], "}"}], ",", 
         RowBox[{"x", "==", "4"}]}], "}"}]}], "\[IndentingNewLine]", "}"}], 
     "]"}]}], ";"}], "\[IndentingNewLine]", "\[IndentingNewLine]", 
  RowBox[{"(*", "SIMULATION", "*)"}]}], "\[IndentingNewLine]", 
 RowBox[{
  RowBox[{"Do", "[", "\[IndentingNewLine]", 
   RowBox[{"(*", 
    RowBox[{
     RowBox[{"the", " ", "benefit", " ", "of", " ", 
      RowBox[{"helping", ".", " ", "The"}], " ", "number", " ", "of", " ", 
      "siblings", " ", "a", " ", "helper", " ", "of", " ", "cohort", " ", "j",
       " ", "rears", " ", "to", " ", "cohort", " ", "j"}], "+", 
     RowBox[{
     "1.", " ", "The", " ", "full", " ", "effort", " ", "of", " ", "helpers", 
      " ", "of", " ", "a", " ", "single", " ", "cohort", " ", "in", " ", "a", 
      " ", "single", " ", "nest", " ", "is", " ", "pooled", " ", "and", " ", 
      "then", " ", "rounded", " ", "with", " ", "the", " ", "function", " ", 
      RowBox[{"R", "[", "x", "]"}]}]}], "*)"}], "\[IndentingNewLine]", 
   RowBox[{
    RowBox[{
     RowBox[{"b", "=", 
      RowBox[{"btre", "*", 
       RowBox[{"If", "[", 
        RowBox[{
         RowBox[{"B", "\[Equal]", "1"}], ",", 
         RowBox[{"4", "/", "5"}], ",", 
         RowBox[{"6", "/", "5"}]}], "]"}]}]}], ";", "\[IndentingNewLine]", 
     RowBox[{"(*", 
      RowBox[{
      "sets", " ", "the", " ", "allele", " ", "frequency", " ", "of", " ", 
       "predicted", " ", "winner", " ", "of", " ", "to", " ", "25", "%"}], 
      "*)"}], "\[IndentingNewLine]", 
     RowBox[{"afreq", "=", 
      RowBox[{"If", "[", 
       RowBox[{
        RowBox[{"B", "\[Equal]", "1"}], ",", 
        RowBox[{"3", "/", "4"}], ",", 
        RowBox[{"1", "/", "4"}]}], "]"}]}], ";", "\[IndentingNewLine]", 
     RowBox[{"(*", 
      RowBox[{
      "simulation", " ", "for", " ", "the", " ", "above", " ", "set", " ", 
       "benefit", " ", "value"}], "*)"}], "\[IndentingNewLine]", 
     RowBox[{"Do", "[", "\[IndentingNewLine]", 
      RowBox[{"(*", 
       RowBox[{
       "each", " ", "combination", " ", "is", " ", "ran", " ", "SIM", " ", 
        "times"}], "*)"}], "\[IndentingNewLine]", 
      RowBox[{"(*", 
       RowBox[{
       "create", " ", "a", " ", "table", " ", "for", " ", "the", " ", 
        "population"}], "*)"}], "\[IndentingNewLine]", 
      RowBox[{"(*", 
       RowBox[{
        RowBox[{
        "the", " ", "population", " ", "has", " ", "2", " ", "types", " ", 
         "of", " ", "nests"}], ",", 
        RowBox[{
        "ones", " ", "that", " ", "die", " ", "and", " ", "are", " ", 
         "refilled", " ", "on", " ", "odd", " ", "generations", " ", "and", 
         " ", "ones", " ", "on", " ", "even"}]}], "*)"}], 
      "\[IndentingNewLine]", 
      RowBox[{
       RowBox[{
        RowBox[{"M", "=", 
         RowBox[{"Table", "[", 
          RowBox[{"0", ",", 
           RowBox[{"{", "2", "}"}]}], "]"}]}], ";", "\[IndentingNewLine]", 
        RowBox[{"(*", 
         RowBox[{
         "each", " ", "generation", " ", "has", " ", "n", " ", "nests"}], 
         "*)"}], "\[IndentingNewLine]", 
        RowBox[{"Do", "[", 
         RowBox[{
          RowBox[{
           RowBox[{"M", "[", 
            RowBox[{"[", "i", "]"}], "]"}], "=", 
           RowBox[{"Table", "[", 
            RowBox[{"0", ",", 
             RowBox[{"{", "n", "}"}]}], "]"}]}], ",", 
          RowBox[{"{", 
           RowBox[{"i", ",", "1", ",", "2"}], "}"}]}], "]"}], ";", 
        "\[IndentingNewLine]", 
        RowBox[{"(*", 
         RowBox[{
          RowBox[{
          "each", " ", "nest", " ", "consists", " ", "of", " ", "mother"}], 
          ",", " ", "father", ",", " ", 
          RowBox[{"and", " ", "2", " ", "cohorts", " ", "of", " ", 
           RowBox[{"offspring", ".", " ", "Generation"}], " ", "i"}], ",", 
          " ", 
          RowBox[{"nest", " ", "j", " ", 
           RowBox[{"mother", "'"}], "s", " ", "genotype", " ", "is", " ", 
           "located", " ", "in", " ", 
           RowBox[{"M", "[", 
            RowBox[{"[", 
             RowBox[{"i", ",", "j", ",", "3"}], "]"}], "]"}], " ", "and", " ", 
           RowBox[{"father", "'"}], "s", " ", "in", " ", 
           RowBox[{"M", "[", 
            RowBox[{"[", 
             RowBox[{"i", ",", "j", ",", "4"}], "]"}], "]"}]}]}], "*)"}], 
        "\[IndentingNewLine]", 
        RowBox[{"Do", "[", 
         RowBox[{
          RowBox[{
           RowBox[{"M", "[", 
            RowBox[{"[", 
             RowBox[{"i", ",", "j"}], "]"}], "]"}], "=", 
           RowBox[{"Table", "[", 
            RowBox[{"0", ",", 
             RowBox[{"{", "4", "}"}]}], "]"}]}], ",", 
          RowBox[{"{", 
           RowBox[{"i", ",", "1", ",", "2"}], "}"}], ",", 
          RowBox[{"{", 
           RowBox[{"j", ",", "1", ",", "n"}], "}"}]}], "]"}], ";", 
        "\[IndentingNewLine]", 
        RowBox[{"(*", 
         RowBox[{
          RowBox[{"create", " ", "the", " ", 
           RowBox[{"mothers", "'"}], " ", "alleles"}], ",", " ", 
          RowBox[{
          "first", " ", "by", " ", "setting", " ", "every", " ", "allele", 
           " ", "to", " ", "the", " ", "lower", " ", "value"}]}], "*)"}], 
        "\[IndentingNewLine]", 
        RowBox[{"Do", "[", 
         RowBox[{
          RowBox[{
           RowBox[{"M", "[", 
            RowBox[{"[", 
             RowBox[{"i", ",", "j", ",", "3"}], "]"}], "]"}], "=", 
           RowBox[{"Table", "[", 
            RowBox[{"h1", ",", 
             RowBox[{"{", "2", "}"}]}], "]"}]}], ",", 
          RowBox[{"{", 
           RowBox[{"i", ",", "1", ",", "2"}], "}"}], ",", 
          RowBox[{"{", 
           RowBox[{"j", ",", "1", ",", "n"}], "}"}]}], "]"}], ";", 
        "\[IndentingNewLine]", 
        RowBox[{"(*", 
         RowBox[{
         "then", " ", "randomly", " ", "assign", " ", "afreq", " ", "of", " ",
           "those", " ", "alleles", " ", "to", " ", "the", " ", "higher", " ",
           "value"}], "*)"}], "\[IndentingNewLine]", 
        RowBox[{"Do", "[", 
         RowBox[{
          RowBox[{
           RowBox[{"H", "=", 
            RowBox[{"RandomSample", "[", 
             RowBox[{
              RowBox[{"Range", "[", "n", "]"}], ",", 
              RowBox[{"IntegerPart", "[", 
               RowBox[{"n", "*", "afreq"}], "]"}]}], "]"}]}], ";", 
           RowBox[{"Do", "[", 
            RowBox[{
             RowBox[{
              RowBox[{"M", "[", 
               RowBox[{"[", 
                RowBox[{"i", ",", 
                 RowBox[{"H", "[", 
                  RowBox[{"[", "j", "]"}], "]"}], ",", "3", ",", "k"}], "]"}],
                "]"}], "=", "h2"}], ",", 
             RowBox[{"{", 
              RowBox[{"j", ",", "1", ",", 
               RowBox[{"IntegerPart", "[", 
                RowBox[{"n", "*", "afreq"}], "]"}]}], "}"}]}], "]"}]}], ",", 
          RowBox[{"{", 
           RowBox[{"i", ",", "1", ",", "2"}], "}"}], ",", 
          RowBox[{"{", 
           RowBox[{"k", ",", "1", ",", "2"}], "}"}]}], "]"}], ";", 
        "\[IndentingNewLine]", 
        RowBox[{"(*", 
         RowBox[{
          RowBox[{"create", " ", "the", " ", 
           RowBox[{"fathers", "'"}], " ", "alleles", " ", "in", " ", "the", 
           " ", "same", " ", "fashion"}], ",", " ", 
          RowBox[{
          "hd", " ", "males", " ", "have", " ", "two", " ", "alleles", " ", 
           "to", " ", "avoid", " ", "problems", " ", "with", " ", "the", " ", 
           
           RowBox[{"table", "'"}], "s", " ", "dimensions"}]}], "*)"}], 
        "\[IndentingNewLine]", 
        RowBox[{"Do", "[", 
         RowBox[{
          RowBox[{
           RowBox[{"M", "[", 
            RowBox[{"[", 
             RowBox[{"i", ",", "j", ",", "4"}], "]"}], "]"}], "=", 
           RowBox[{"Table", "[", 
            RowBox[{"h1", ",", 
             RowBox[{"{", "2", "}"}]}], "]"}]}], ",", 
          RowBox[{"{", 
           RowBox[{"i", ",", "1", ",", "2"}], "}"}], ",", 
          RowBox[{"{", 
           RowBox[{"j", ",", "1", ",", "n"}], "}"}]}], "]"}], ";", 
        "\[IndentingNewLine]", 
        RowBox[{"Do", "[", 
         RowBox[{
          RowBox[{
           RowBox[{"H", "=", 
            RowBox[{"RandomSample", "[", 
             RowBox[{
              RowBox[{"Range", "[", "n", "]"}], ",", 
              RowBox[{"IntegerPart", "[", 
               RowBox[{"n", "*", "afreq"}], "]"}]}], "]"}]}], ";", 
           RowBox[{"Do", "[", 
            RowBox[{
             RowBox[{
              RowBox[{"M", "[", 
               RowBox[{"[", 
                RowBox[{"i", ",", 
                 RowBox[{"H", "[", 
                  RowBox[{"[", "j", "]"}], "]"}], ",", "4", ",", "k"}], "]"}],
                "]"}], "=", "h2"}], ",", 
             RowBox[{"{", 
              RowBox[{"j", ",", "1", ",", 
               RowBox[{"IntegerPart", "[", 
                RowBox[{"n", "*", "afreq"}], "]"}]}], "}"}]}], "]"}]}], ",", 
          RowBox[{"{", 
           RowBox[{"i", ",", "1", ",", "2"}], "}"}], ",", 
          RowBox[{"{", 
           RowBox[{"k", ",", "1", ",", "2"}], "}"}]}], "]"}], ";", 
        "\[IndentingNewLine]", 
        RowBox[{"(*", 
         RowBox[{
         "as", " ", "a", " ", "failsafe", " ", "hd", " ", "males", " ", 
          "will", " ", "have", " ", "their", " ", "second", " ", "allele", 
          " ", "set", " ", "to", " ", "the", " ", "same", " ", "value", " ", 
          "as", " ", "the", " ", "one", " ", "they", " ", "got", " ", "from", 
          " ", "their", " ", "mother"}], "*)"}], "\[IndentingNewLine]", 
        RowBox[{"If", "[", 
         RowBox[{
          RowBox[{"mp", "\[Equal]", "1"}], ",", 
          RowBox[{"Do", "[", 
           RowBox[{
            RowBox[{
             RowBox[{"M", "[", 
              RowBox[{"[", 
               RowBox[{"i", ",", "j", ",", "4", ",", "2"}], "]"}], "]"}], "=", 
             RowBox[{"M", "[", 
              RowBox[{"[", 
               RowBox[{"i", ",", "j", ",", "4", ",", "1"}], "]"}], "]"}]}], 
            ",", 
            RowBox[{"{", 
             RowBox[{"i", ",", "1", ",", "2"}], "}"}], ",", 
            RowBox[{"{", 
             RowBox[{"j", ",", "1", ",", "n"}], "}"}]}], "]"}]}], "]"}], ";", 
        "\[IndentingNewLine]", 
        RowBox[{"(*", 
         RowBox[{
          RowBox[{
          "both", " ", "cohorts", " ", "of", " ", "each", " ", "nest", " ", 
           "has", " ", "4", " ", "different", " ", "types", " ", "of", " ", 
           RowBox[{"offspring", ":", " ", "daughters"}]}], ",", " ", "sons", 
          ",", " ", 
          RowBox[{
          "daughter", " ", "helpers", " ", "and", " ", "son", " ", 
           "helpers"}]}], "*)"}], "\[IndentingNewLine]", 
        RowBox[{"Do", "[", 
         RowBox[{
          RowBox[{
           RowBox[{"M", "[", 
            RowBox[{"[", 
             RowBox[{"i", ",", "j", ",", "k"}], "]"}], "]"}], "=", 
           RowBox[{"Table", "[", 
            RowBox[{"0", ",", 
             RowBox[{"{", "4", "}"}]}], "]"}]}], ",", 
          RowBox[{"{", 
           RowBox[{"i", ",", "1", ",", "2"}], "}"}], ",", 
          RowBox[{"{", 
           RowBox[{"j", ",", "1", ",", "n"}], "}"}], ",", 
          RowBox[{"{", 
           RowBox[{"k", ",", "1", ",", "2"}], "}"}]}], "]"}], ";", 
        "\[IndentingNewLine]", 
        RowBox[{"(*", 
         RowBox[{
          RowBox[{"daughter", " ", "genotypes"}], ",", " ", 
          RowBox[{"4", " ", "for", " ", "dd"}], ",", " ", 
          RowBox[{"2", " ", "for", " ", "hd"}]}], "*)"}], 
        "\[IndentingNewLine]", 
        RowBox[{"Do", "[", 
         RowBox[{
          RowBox[{
           RowBox[{"M", "[", 
            RowBox[{"[", 
             RowBox[{"i", ",", "j", ",", "k", ",", "1"}], "]"}], "]"}], "=", 
           RowBox[{"Table", "[", 
            RowBox[{"0", ",", 
             RowBox[{"{", 
              RowBox[{"2", "*", "mp"}], "}"}]}], "]"}]}], ",", 
          RowBox[{"{", 
           RowBox[{"i", ",", "1", ",", "2"}], "}"}], ",", 
          RowBox[{"{", 
           RowBox[{"j", ",", "1", ",", "n"}], "}"}], ",", 
          RowBox[{"{", 
           RowBox[{"k", ",", "1", ",", "2"}], "}"}]}], "]"}], ";", 
        "\[IndentingNewLine]", 
        RowBox[{"(*", 
         RowBox[{
          RowBox[{"son", " ", "genotypes"}], ",", " ", 
          RowBox[{"4", " ", "for", " ", "dd"}], ",", " ", 
          RowBox[{"2", " ", "for", " ", "hd"}]}], "*)"}], 
        "\[IndentingNewLine]", 
        RowBox[{"Do", "[", 
         RowBox[{
          RowBox[{
           RowBox[{"M", "[", 
            RowBox[{"[", 
             RowBox[{"i", ",", "j", ",", "k", ",", "2"}], "]"}], "]"}], "=", 
           RowBox[{"Table", "[", 
            RowBox[{"0", ",", 
             RowBox[{"{", 
              RowBox[{"2", "*", "mp"}], "}"}]}], "]"}]}], ",", 
          RowBox[{"{", 
           RowBox[{"i", ",", "1", ",", "2"}], "}"}], ",", 
          RowBox[{"{", 
           RowBox[{"j", ",", "1", ",", "n"}], "}"}], ",", 
          RowBox[{"{", 
           RowBox[{"k", ",", "1", ",", "2"}], "}"}]}], "]"}], ";", 
        "\[IndentingNewLine]", 
        RowBox[{"(*", 
         RowBox[{
          RowBox[{
          "each", " ", "nest", " ", "produces", " ", "fecf1", " ", 
           "daughters", " ", "and", " ", "fecm1", " ", "sons", " ", "to", " ",
            "first", " ", "cohort"}], ",", " ", 
          RowBox[{
          "and", " ", "fecf2", " ", "and", " ", "fecm2", " ", "to", " ", 
           "the", " ", "second", " ", "respectively"}], ",", " ", 
          RowBox[{
          "randomly", " ", "assigned", " ", "to", " ", "different", " ", 
           "genotypes"}]}], "*)"}], "\[IndentingNewLine]", 
        RowBox[{"Do", "[", 
         RowBox[{
          RowBox[{
           RowBox[{"MH1", "=", 
            RowBox[{"RandomChoice", "[", 
             RowBox[{
              RowBox[{"Range", "[", 
               RowBox[{"2", "*", "mp"}], "]"}], ",", 
              RowBox[{"If", "[", 
               RowBox[{
                RowBox[{"m", "\[Equal]", "1"}], ",", 
                RowBox[{"If", "[", 
                 RowBox[{
                  RowBox[{"k", "\[Equal]", "1"}], ",", "fecf1", ",", 
                  "fecf2"}], "]"}], ",", 
                RowBox[{"If", "[", 
                 RowBox[{
                  RowBox[{"k", "\[Equal]", "1"}], ",", "fecm1", ",", 
                  "fecm2"}], "]"}]}], "]"}]}], "]"}]}], ";", 
           RowBox[{"Do", "[", 
            RowBox[{
             RowBox[{
              RowBox[{"M", "[", 
               RowBox[{"[", 
                RowBox[{"i", ",", "j", ",", "k", ",", "m", ",", 
                 RowBox[{"MH1", "[", 
                  RowBox[{"[", "d", "]"}], "]"}]}], "]"}], "]"}], "++"}], ",", 
             RowBox[{"{", 
              RowBox[{"d", ",", "1", ",", 
               RowBox[{"If", "[", 
                RowBox[{
                 RowBox[{"m", "\[Equal]", "1"}], ",", 
                 RowBox[{"If", "[", 
                  RowBox[{
                   RowBox[{"k", "\[Equal]", "1"}], ",", "fecf1", ",", 
                   "fecf2"}], "]"}], ",", 
                 RowBox[{"If", "[", 
                  RowBox[{
                   RowBox[{"k", "\[Equal]", "1"}], ",", "fecm1", ",", 
                   "fecm2"}], "]"}]}], "]"}]}], "}"}]}], "]"}]}], ",", 
          RowBox[{"{", 
           RowBox[{"m", ",", "1", ",", "2"}], "}"}], ",", 
          RowBox[{"{", 
           RowBox[{"k", ",", "1", ",", "2"}], "}"}], ",", 
          RowBox[{"{", 
           RowBox[{"j", ",", "1", ",", "n"}], "}"}], ",", 
          RowBox[{"{", 
           RowBox[{"i", ",", "1", ",", "2"}], "}"}]}], "]"}], ";", 
        "\[IndentingNewLine]", 
        RowBox[{"(*", 
         RowBox[{
         "helpers", " ", "and", " ", "their", " ", "benefit", " ", "to", " ", 
          "the", " ", "second", " ", "cohort"}], "*)"}], 
        "\[IndentingNewLine]", 
        RowBox[{"Do", "[", "\[IndentingNewLine]", 
         RowBox[{"(*", 
          RowBox[{
          "assign", " ", "helpers", " ", "to", " ", "the", " ", "first", " ", 
           "cohort"}], "*)"}], "\[IndentingNewLine]", 
         RowBox[{
          RowBox[{
           RowBox[{"Do", "[", "\[IndentingNewLine]", 
            RowBox[{
             RowBox[{
              RowBox[{"If", "[", 
               RowBox[{
                RowBox[{"helpf", "\[Equal]", "1"}], ",", 
                RowBox[{"Do", "[", 
                 RowBox[{
                  RowBox[{"If", "[", 
                   RowBox[{
                    RowBox[{
                    RowBox[{"RandomReal", "[", "]"}], "<", 
                    RowBox[{
                    RowBox[{"(", 
                    RowBox[{
                    RowBox[{"M", "[", 
                    RowBox[{"[", 
                    RowBox[{
                    RowBox[{"Gen", "[", "K", "]"}], ",", "i", ",", "3", ",", 
                    RowBox[{
                    RowBox[{"PG", "[", "p", "]"}], "[", 
                    RowBox[{"[", "1", "]"}], "]"}]}], "]"}], "]"}], "+", 
                    RowBox[{"M", "[", 
                    RowBox[{"[", 
                    RowBox[{
                    RowBox[{"Gen", "[", "K", "]"}], ",", "i", ",", "4", ",", 
                    RowBox[{
                    RowBox[{"PG", "[", "p", "]"}], "[", 
                    RowBox[{"[", "2", "]"}], "]"}]}], "]"}], "]"}]}], ")"}], 
                    "/", "2"}]}], " ", ",", 
                    RowBox[{
                    RowBox[{
                    RowBox[{"M", "[", 
                    RowBox[{"[", 
                    RowBox[{
                    RowBox[{"Gen", "[", "K", "]"}], ",", "i", ",", "1", ",", 
                    "3"}], "]"}], "]"}], "++"}], ";", 
                    RowBox[{
                    RowBox[{"M", "[", 
                    RowBox[{"[", 
                    RowBox[{
                    RowBox[{"Gen", "[", "K", "]"}], ",", "i", ",", "1", ",", 
                    "1", ",", "p"}], "]"}], "]"}], "--"}]}]}], "]"}], 
                  "\[IndentingNewLine]", ",", 
                  RowBox[{"{", 
                   RowBox[{"M", "[", 
                    RowBox[{"[", 
                    RowBox[{
                    RowBox[{"Gen", "[", "K", "]"}], ",", "i", ",", "1", ",", 
                    "1", ",", "p"}], "]"}], "]"}], "}"}]}], "]"}]}], "]"}], 
              ";", "\[IndentingNewLine]", 
              RowBox[{"If", "[", 
               RowBox[{
                RowBox[{"helpm", "==", "1"}], ",", 
                RowBox[{"Do", "[", 
                 RowBox[{
                  RowBox[{"If", "[", 
                   RowBox[{
                    RowBox[{
                    RowBox[{"RandomReal", "[", "]"}], "<", 
                    RowBox[{"If", 
                    StyleBox["[", "Code"], 
                    RowBox[{
                    RowBox[{
                    StyleBox["mp", "Code"], 
                    StyleBox["\[Equal]", "Code"], "2"}], 
                    StyleBox[",", "Code"], 
                    RowBox[{
                    RowBox[{"(", 
                    RowBox[{
                    RowBox[{"M", "[", 
                    RowBox[{"[", 
                    RowBox[{
                    RowBox[{"Gen", "[", "K", "]"}], ",", "i", ",", "3", ",", 
                    RowBox[{
                    RowBox[{"PG", "[", "p", "]"}], "[", 
                    RowBox[{"[", "1", "]"}], "]"}]}], "]"}], "]"}], "+", 
                    RowBox[{"M", "[", 
                    RowBox[{"[", 
                    RowBox[{
                    RowBox[{"Gen", "[", "K", "]"}], ",", "i", ",", "4", ",", 
                    RowBox[{
                    RowBox[{"PG", "[", "p", "]"}], "[", 
                    RowBox[{"[", "2", "]"}], "]"}]}], "]"}], "]"}]}], ")"}], 
                    "/", "2"}], " ", ",", 
                    RowBox[{"M", "[", 
                    RowBox[{"[", 
                    RowBox[{
                    RowBox[{"Gen", "[", "K", "]"}], ",", "i", ",", "3", ",", 
                    RowBox[{
                    RowBox[{"PG", "[", "p", "]"}], "[", 
                    RowBox[{"[", "1", "]"}], "]"}]}], "]"}], "]"}]}], "]"}]}],
                     ",", 
                    RowBox[{
                    RowBox[{
                    RowBox[{"M", "[", 
                    RowBox[{"[", 
                    RowBox[{
                    RowBox[{"Gen", "[", "K", "]"}], ",", "i", ",", "1", ",", 
                    "4"}], "]"}], "]"}], "++"}], ";", 
                    RowBox[{
                    RowBox[{"M", "[", 
                    RowBox[{"[", 
                    RowBox[{
                    RowBox[{"Gen", "[", "K", "]"}], ",", "i", ",", "1", ",", 
                    "2", ",", "p"}], "]"}], "]"}], "--"}]}]}], "]"}], 
                  "\[IndentingNewLine]", ",", 
                  RowBox[{"{", 
                   RowBox[{"M", "[", 
                    RowBox[{"[", 
                    RowBox[{
                    RowBox[{"Gen", "[", "K", "]"}], ",", "i", ",", "1", ",", 
                    "2", ",", "p"}], "]"}], "]"}], "}"}]}], "]"}]}], "]"}]}], 
             "\[IndentingNewLine]", ",", 
             RowBox[{"{", 
              RowBox[{"i", ",", "1", ",", "n"}], "}"}], ",", 
             RowBox[{"{", 
              RowBox[{"p", ",", "1", ",", 
               RowBox[{"2", "*", "mp"}]}], "}"}]}], "]"}], ";", 
           "\[IndentingNewLine]", 
           RowBox[{"(*", 
            RowBox[{
            "add", " ", "reared", " ", "siblings", " ", "to", " ", "the", " ",
              "second", " ", "cohort"}], "*)"}], "\[IndentingNewLine]", 
           RowBox[{"Do", "[", "\[IndentingNewLine]", 
            RowBox[{
             RowBox[{
              RowBox[{"tempfQ", "=", 
               RowBox[{"R", "[", 
                RowBox[{"b", "*", 
                 RowBox[{"(", 
                  RowBox[{
                   RowBox[{"M", "[", 
                    RowBox[{"[", 
                    RowBox[{
                    RowBox[{"Gen", "[", "K", "]"}], ",", "i", ",", "1", ",", 
                    "3"}], "]"}], "]"}], "+", 
                   RowBox[{"M", "[", 
                    RowBox[{"[", 
                    RowBox[{
                    RowBox[{"Gen", "[", "K", "]"}], ",", "i", ",", "1", ",", 
                    "4"}], "]"}], "]"}]}], ")"}], "*", 
                 RowBox[{"(", 
                  RowBox[{"1", "-", "s"}], ")"}]}], "]"}]}], ";", 
              "\[IndentingNewLine]", 
              RowBox[{"tempmQ", "=", 
               RowBox[{"R", "[", 
                RowBox[{"b", "*", 
                 RowBox[{"(", 
                  RowBox[{
                   RowBox[{"M", "[", 
                    RowBox[{"[", 
                    RowBox[{
                    RowBox[{"Gen", "[", "K", "]"}], ",", "i", ",", "1", ",", 
                    "3"}], "]"}], "]"}], "+", 
                   RowBox[{"M", "[", 
                    RowBox[{"[", 
                    RowBox[{
                    RowBox[{"Gen", "[", "K", "]"}], ",", "i", ",", "1", ",", 
                    "4"}], "]"}], "]"}]}], ")"}], "*", "s"}], "]"}]}], ";", 
              "\[IndentingNewLine]", 
              RowBox[{"If", "[", 
               RowBox[{
                RowBox[{"tempfQ", ">", "0"}], ",", 
                RowBox[{
                 RowBox[{"tempf", "=", 
                  RowBox[{"RandomChoice", "[", 
                   RowBox[{
                    RowBox[{"Range", "[", 
                    RowBox[{"2", "*", "mp"}], "]"}], ",", "tempfQ"}], "]"}]}],
                  ";", 
                 RowBox[{"Do", "[", 
                  RowBox[{
                   RowBox[{
                    RowBox[{"M", "[", 
                    RowBox[{"[", 
                    RowBox[{
                    RowBox[{"Gen", "[", "K", "]"}], ",", "i", ",", "2", ",", 
                    "1", ",", 
                    RowBox[{"tempf", "[", 
                    RowBox[{"[", "pp", "]"}], "]"}]}], "]"}], "]"}], "++"}], 
                   ",", 
                   RowBox[{"{", 
                    RowBox[{"pp", ",", "1", ",", "tempfQ"}], "}"}]}], 
                  "]"}]}]}], "]"}], ";", "\[IndentingNewLine]", 
              RowBox[{"If", "[", 
               RowBox[{
                RowBox[{"tempmQ", ">", "0"}], ",", 
                RowBox[{
                 RowBox[{"tempm", "=", 
                  RowBox[{"RandomChoice", "[", 
                   RowBox[{
                    RowBox[{"Range", "[", 
                    RowBox[{"2", "*", "mp"}], "]"}], ",", "tempmQ"}], "]"}]}],
                  ";", 
                 RowBox[{"Do", "[", 
                  RowBox[{
                   RowBox[{
                    RowBox[{"M", "[", 
                    RowBox[{"[", 
                    RowBox[{
                    RowBox[{"Gen", "[", "K", "]"}], ",", "i", ",", "2", ",", 
                    "2", ",", 
                    RowBox[{"tempm", "[", 
                    RowBox[{"[", "pp", "]"}], "]"}]}], "]"}], "]"}], "++"}], 
                   ",", 
                   RowBox[{"{", 
                    RowBox[{"pp", ",", "1", ",", "tempmQ"}], "}"}]}], 
                  "]"}]}]}], "]"}], ";"}], "\[IndentingNewLine]", ",", 
             RowBox[{"{", 
              RowBox[{"i", ",", "1", ",", "n"}], "}"}]}], "]"}]}], 
          "\[IndentingNewLine]", ",", 
          RowBox[{"{", 
           RowBox[{"K", ",", "1", ",", "2"}], "}"}]}], "]"}], ";", 
        "\[IndentingNewLine]", "\[IndentingNewLine]", 
        RowBox[{"(*", 
         RowBox[{
          RowBox[{"actual", " ", "simulation", " ", "starts"}], ",", " ", 
          RowBox[{"K", " ", "tracks", " ", "the", " ", "generations"}]}], 
         "*)"}], "\[IndentingNewLine]", 
        RowBox[{"K", "=", "1"}], ";", "\[IndentingNewLine]", 
        RowBox[{"While", "[", "\[IndentingNewLine]", 
         RowBox[{"(*", 
          RowBox[{
           RowBox[{
           "loop", " ", "ends", " ", "when", " ", "either", " ", "one", " ", 
            "allele", " ", "goes", " ", "to", " ", "fixation"}], ",", " ", 
           RowBox[{"or", " ", "after", " ", "MAX", " ", "generations"}]}], 
          "*)"}], "\[IndentingNewLine]", 
         RowBox[{
          RowBox[{"1", "<", "2"}], ",", "\[IndentingNewLine]", 
          RowBox[{"(*", 
           RowBox[{
            RowBox[{
            "number", " ", "of", " ", "females", " ", "and", " ", "males", 
             " ", "in", " ", "the", " ", "focal", " ", "generation", " ", 
             "mating", " ", "pool"}], ",", " ", 
            RowBox[{"done", " ", "first", " ", "for", " ", "simplicity"}]}], 
           "*)"}], "\[IndentingNewLine]", 
          RowBox[{
           RowBox[{"Fema", "=", 
            RowBox[{"Sum", "[", 
             RowBox[{
              RowBox[{"M", "[", 
               RowBox[{"[", 
                RowBox[{
                 RowBox[{"Gen", "[", 
                  RowBox[{"K", "+", "i"}], 
                  StyleBox["]", "Input"]}], ",", "j", ",", 
                 RowBox[{"2", "-", "i"}], ",", "1", ",", "k"}], "]"}], "]"}], 
              ",", 
              RowBox[{"{", 
               RowBox[{"i", ",", "0", ",", "1"}], "}"}], ",", 
              RowBox[{"{", 
               RowBox[{"j", ",", "1", ",", "n"}], "}"}], ",", 
              RowBox[{"{", 
               RowBox[{"k", ",", "1", ",", 
                RowBox[{"2", "*", "mp"}]}], "}"}]}], "]"}]}], ";", 
           "\[IndentingNewLine]", 
           RowBox[{"Male", "=", 
            RowBox[{"Sum", "[", 
             RowBox[{
              RowBox[{"M", "[", 
               RowBox[{"[", 
                RowBox[{
                 RowBox[{"Gen", "[", 
                  RowBox[{"K", "+", "i"}], 
                  StyleBox["]", "Input"]}], ",", "j", ",", 
                 RowBox[{"2", "-", "i"}], ",", "2", ",", "k"}], "]"}], "]"}], 
              ",", 
              RowBox[{"{", 
               RowBox[{"i", ",", "0", ",", "1"}], "}"}], ",", 
              RowBox[{"{", 
               RowBox[{"j", ",", "1", ",", "n"}], "}"}], ",", 
              RowBox[{"{", 
               RowBox[{"k", ",", "1", ",", 
                RowBox[{"2", "*", "mp"}]}], "}"}]}], "]"}]}], ";", 
           "\[IndentingNewLine]", 
           RowBox[{"(*", 
            RowBox[{"store", " ", "the", " ", "mating", " ", 
             RowBox[{"pool", "'"}], "s", " ", "sex", " ", "ratio", " ", "as", 
             " ", "the", " ", "population", " ", "sex", " ", "ratio"}], 
            "*)"}], "\[IndentingNewLine]", 
           RowBox[{
            RowBox[{"PSR", "[", 
             RowBox[{"[", 
              RowBox[{"B", ",", "dd", ",", "K"}], "]"}], "]"}], "=", 
            RowBox[{"Male", "/", 
             RowBox[{"(", 
              RowBox[{"Male", "+", "Fema"}], ")"}]}]}], ";", 
           "\[IndentingNewLine]", 
           RowBox[{"(*", 
            RowBox[{
            "calculate", " ", "the", " ", "allele", " ", "frequency", " ", 
             "of", " ", "the", " ", "larger", " ", "allele", " ", "from", " ",
              "the", " ", "mothers", " ", "and", " ", "fathers", " ", "in", 
             " ", "the", " ", "population"}], "*)"}], "\[IndentingNewLine]", 
           RowBox[{"aveG", "=", 
            RowBox[{"If", "[", 
             RowBox[{
              RowBox[{"mp", "\[Equal]", "2"}], ",", 
              RowBox[{
               RowBox[{"(", 
                RowBox[{
                 RowBox[{
                  RowBox[{"Sum", "[", 
                   RowBox[{
                    RowBox[{
                    RowBox[{"M", "[", 
                    RowBox[{"[", 
                    RowBox[{"i", ",", "j", ",", "3", ",", "1"}], "]"}], "]"}],
                     "+", 
                    RowBox[{"M", "[", 
                    RowBox[{"[", 
                    RowBox[{"i", ",", "j", ",", "3", ",", "2"}], "]"}], "]"}],
                     "+", 
                    RowBox[{"M", "[", 
                    RowBox[{"[", 
                    RowBox[{"i", ",", "j", ",", "4", ",", "1"}], "]"}], "]"}],
                     "+", 
                    RowBox[{"M", "[", 
                    RowBox[{"[", 
                    RowBox[{"i", ",", "j", ",", "4", ",", "2"}], "]"}], 
                    "]"}]}], ",", 
                    RowBox[{"{", 
                    RowBox[{"i", ",", "1", ",", "2"}], "}"}], ",", 
                    RowBox[{"{", 
                    RowBox[{"j", ",", "1", ",", "n"}], "}"}]}], "]"}], "/", 
                  RowBox[{"(", 
                   RowBox[{"8", "*", "n"}], ")"}]}], "-", "h1"}], ")"}], "/", 
               
               RowBox[{"(", 
                RowBox[{"h2", "-", "h1"}], ")"}]}], "\[IndentingNewLine]", 
              ",", 
              RowBox[{
               RowBox[{"(", 
                RowBox[{
                 RowBox[{
                  RowBox[{"Sum", "[", 
                   RowBox[{
                    RowBox[{
                    RowBox[{"M", "[", 
                    RowBox[{"[", 
                    RowBox[{"i", ",", "j", ",", "3", ",", "1"}], "]"}], "]"}],
                     "+", 
                    RowBox[{"M", "[", 
                    RowBox[{"[", 
                    RowBox[{"i", ",", "j", ",", "3", ",", "2"}], "]"}], "]"}],
                     "+", 
                    RowBox[{"M", "[", 
                    RowBox[{"[", 
                    RowBox[{"i", ",", "j", ",", "4", ",", "1"}], "]"}], 
                    "]"}]}], ",", 
                    RowBox[{"{", 
                    RowBox[{"i", ",", "1", ",", "2"}], "}"}], ",", 
                    RowBox[{"{", 
                    RowBox[{"j", ",", "1", ",", "n"}], "}"}]}], "]"}], "/", 
                  RowBox[{"(", 
                   RowBox[{"6", "*", "n"}], ")"}]}], "-", "h1"}], ")"}], "/", 
               
               RowBox[{"(", 
                RowBox[{"h2", "-", "h1"}], ")"}]}]}], "]"}]}], ";", 
           "\[IndentingNewLine]", 
           RowBox[{"(*", 
            RowBox[{"store", " ", "the", " ", "allele", " ", "frequency"}], 
            "*)"}], "\[IndentingNewLine]", 
           RowBox[{
            RowBox[{"PAF", "[", 
             RowBox[{"[", 
              RowBox[{"B", ",", "dd", ",", "K"}], "]"}], "]"}], "=", "aveG"}],
            ";", "\[IndentingNewLine]", "\[IndentingNewLine]", 
           RowBox[{"(*", 
            RowBox[{
             RowBox[{
             "check", " ", "if", " ", "one", " ", "allele", " ", "has", " ", 
              "gone", " ", "to", " ", "fixation"}], ",", " ", 
             RowBox[{
             "or", " ", "MAX", " ", "generations", " ", "has", " ", "been", 
              " ", "reached"}]}], "*)"}], "\[IndentingNewLine]", 
           RowBox[{"If", "[", 
            RowBox[{
             RowBox[{"1", "\[Equal]", "aveG"}], ",", "\[IndentingNewLine]", 
             RowBox[{"(*", 
              RowBox[{
               RowBox[{"as", " ", "a", " ", "failsafe"}], ",", " ", 
               RowBox[{
               "finish", " ", "the", " ", "table", " ", "for", " ", "allele", 
                " ", "frequency", " ", "and", " ", "population", " ", "sex", 
                " ", "ratios", " ", "with", " ", "the", " ", "last", " ", 
                RowBox[{"round", "'"}], "s", " ", "respective", " ", 
                "values"}]}], "*)"}], "\[IndentingNewLine]", 
             RowBox[{
              RowBox[{"Do", "[", 
               RowBox[{
                RowBox[{
                 RowBox[{"PAF", "[", 
                  RowBox[{"[", 
                   RowBox[{"B", ",", "dd", ",", "KK"}], "]"}], "]"}], "=", 
                 "aveG"}], ",", 
                RowBox[{"{", 
                 RowBox[{"KK", ",", "K", ",", "MAX"}], "}"}]}], "]"}], ";", 
              "\[IndentingNewLine]", 
              RowBox[{"Do", "[", 
               RowBox[{
                RowBox[{
                 RowBox[{"PSR", "[", 
                  RowBox[{"[", 
                   RowBox[{"B", ",", "dd", ",", "KK"}], "]"}], "]"}], "=", 
                 RowBox[{"PSR", "[", 
                  RowBox[{"[", 
                   RowBox[{"B", ",", "dd", ",", "K"}], "]"}], "]"}]}], ",", 
                RowBox[{"{", 
                 RowBox[{"KK", ",", 
                  RowBox[{"K", "+", "1"}], ",", "MAX"}], "}"}]}], "]"}], ";", 
              "\[IndentingNewLine]", 
              RowBox[{"(*", 
               RowBox[{
               "store", " ", "the", " ", "number", " ", "of", " ", 
                "generations", " ", "needed", " ", "for", " ", "one", " ", 
                "allele", " ", "to", " ", "go", " ", "to", " ", 
                RowBox[{"fixation", ".", " ", "Used"}], " ", "in", " ", 
                "plotting", " ", "the", " ", "figures"}], "*)"}], 
              "\[IndentingNewLine]", 
              RowBox[{
               RowBox[{"PAFMAX", "[", 
                RowBox[{"[", "B", "]"}], "]"}], "=", 
               RowBox[{"Max", "[", 
                RowBox[{"K", ",", 
                 RowBox[{"PAFMAX", "[", 
                  RowBox[{"[", "B", "]"}], "]"}]}], "]"}]}], ";", 
              "\[IndentingNewLine]", 
              RowBox[{"(*", 
               RowBox[{
               "stop", " ", "the", " ", "while", " ", "loop", " ", "and", " ",
                 "go", " ", "on", " ", "to", " ", "the", " ", "next", " ", 
                "simulation"}], "*)"}], "\[IndentingNewLine]", 
              RowBox[{"Break", "[", "]"}]}]}], "]"}], ";", 
           "\[IndentingNewLine]", 
           RowBox[{"If", "[", 
            RowBox[{
             RowBox[{"0", "\[Equal]", "aveG"}], ",", "\[IndentingNewLine]", 
             RowBox[{
              RowBox[{"Do", "[", 
               RowBox[{
                RowBox[{
                 RowBox[{"PAF", "[", 
                  RowBox[{"[", 
                   RowBox[{"B", ",", "dd", ",", "KK"}], "]"}], "]"}], "=", 
                 "aveG"}], ",", 
                RowBox[{"{", 
                 RowBox[{"KK", ",", "K", ",", "MAX"}], "}"}]}], "]"}], ";", 
              "\[IndentingNewLine]", 
              RowBox[{"Do", "[", 
               RowBox[{
                RowBox[{
                 RowBox[{"PSR", "[", 
                  RowBox[{"[", 
                   RowBox[{"B", ",", "dd", ",", "KK"}], "]"}], "]"}], "=", 
                 RowBox[{"PSR", "[", 
                  RowBox[{"[", 
                   RowBox[{"B", ",", "dd", ",", "K"}], "]"}], "]"}]}], ",", 
                RowBox[{"{", 
                 RowBox[{"KK", ",", 
                  RowBox[{"K", "+", "1"}], ",", "MAX"}], "}"}]}], "]"}], ";", 
              "\[IndentingNewLine]", 
              RowBox[{
               RowBox[{"PAFMAX", "[", 
                RowBox[{"[", "B", "]"}], "]"}], "=", 
               RowBox[{"Max", "[", 
                RowBox[{"K", ",", 
                 RowBox[{"PAFMAX", "[", 
                  RowBox[{"[", "B", "]"}], "]"}]}], "]"}]}], ";", 
              "\[IndentingNewLine]", 
              RowBox[{"Break", "[", "]"}]}]}], "]"}], ";", 
           "\[IndentingNewLine]", 
           RowBox[{"If", "[", 
            RowBox[{
             RowBox[{"K", "\[Equal]", "MAX"}], ",", "\[IndentingNewLine]", 
             RowBox[{"(*", 
              RowBox[{
               RowBox[{
               "if", " ", "neither", " ", "allele", " ", "has", " ", "gone", 
                " ", "to", " ", "fixation", " ", "by", " ", "generation", " ",
                 "MAX"}], ",", " ", 
               RowBox[{
               "it", " ", "stops", " ", "and", " ", "goes", " ", "to", " ", 
                "the", " ", "next", " ", "run"}]}], "*)"}], 
             "\[IndentingNewLine]", 
             RowBox[{
              RowBox[{
               RowBox[{"PAFMAX", "[", 
                RowBox[{"[", "B", "]"}], "]"}], "=", "MAX"}], ";", 
              "\[IndentingNewLine]", 
              RowBox[{"Break", "[", "]"}]}]}], "]"}], ";", 
           "\[IndentingNewLine]", "\[IndentingNewLine]", 
           RowBox[{"(*", 
            RowBox[{
            "create", " ", "temporary", " ", "tables", " ", "for", " ", "the",
              " ", "mating", " ", "pool"}], "*)"}], "\[IndentingNewLine]", 
           RowBox[{"POOLF", "=", 
            RowBox[{"Table", "[", 
             RowBox[{"0", ",", 
              RowBox[{"{", "Fema", "}"}]}], "]"}]}], ";", 
           "\[IndentingNewLine]", 
           RowBox[{"POOLM", "=", 
            RowBox[{"Table", "[", 
             RowBox[{"0", ",", 
              RowBox[{"{", "Male", "}"}]}], "]"}]}], ";", 
           "\[IndentingNewLine]", 
           RowBox[{"II", "=", "1"}], ";", "\[IndentingNewLine]", 
           RowBox[{"KK", "=", "1"}], ";", "\[IndentingNewLine]", 
           RowBox[{"(*", 
            RowBox[{
             RowBox[{
             "each", " ", "individual", " ", "in", " ", "the", " ", "mating", 
              " ", "pool", " ", "is", " ", "a", " ", "combination", " ", "of",
               " ", "the", " ", "alleles", " ", "called", " ", "by", " ", 
              "function", " ", 
              RowBox[{"PG", ".", " ", "The"}], " ", "males", " ", "are", " ", 
              "considered", " ", "diploid", " ", "for", " ", "the", " ", 
              "sake", " ", "of", " ", "table", " ", "dimensions", " ", "even",
               " ", "for", " ", "hd", " ", "population"}], ",", " ", 
             RowBox[{"but", " ", "are", " ", "corrected", " ", "below"}]}], 
            "*)"}], "\[IndentingNewLine]", 
           RowBox[{"Do", "[", 
            RowBox[{
             RowBox[{"Do", "[", 
              RowBox[{
               RowBox[{
                RowBox[{
                 RowBox[{"POOLF", "[", 
                  RowBox[{"[", "II", "]"}], "]"}], "=", 
                 RowBox[{"{", 
                  RowBox[{
                   RowBox[{"M", "[", 
                    RowBox[{"[", 
                    RowBox[{
                    RowBox[{"Gen", "[", 
                    RowBox[{"K", "+", "i"}], "]"}], ",", "j", ",", "3", ",", 
                    RowBox[{
                    RowBox[{"PG", "[", "k", "]"}], "[", 
                    RowBox[{"[", "1", "]"}], "]"}]}], "]"}], "]"}], ",", 
                   RowBox[{"M", "[", 
                    RowBox[{"[", 
                    RowBox[{
                    RowBox[{"Gen", "[", 
                    RowBox[{"K", "+", "i"}], "]"}], ",", "j", ",", "4", ",", 
                    RowBox[{
                    RowBox[{"PG", "[", "k", "]"}], "[", 
                    RowBox[{"[", "2", "]"}], "]"}]}], "]"}], "]"}]}], "}"}]}],
                 ";", 
                RowBox[{"II", "++"}]}], ",", 
               RowBox[{"{", 
                RowBox[{"M", "[", 
                 RowBox[{"[", 
                  RowBox[{
                   RowBox[{"Gen", "[", 
                    RowBox[{"K", "+", "i"}], "]"}], ",", "j", ",", 
                   RowBox[{"2", "-", "i"}], ",", "1", ",", "k"}], "]"}], 
                 "]"}], "}"}]}], "]"}], ",", 
             RowBox[{"{", 
              RowBox[{"i", ",", "0", ",", "1"}], "}"}], ",", 
             RowBox[{"{", 
              RowBox[{"j", ",", "1", ",", "n"}], "}"}], ",", 
             RowBox[{"{", 
              RowBox[{"k", ",", "1", ",", 
               RowBox[{"2", "*", "mp"}]}], "}"}]}], "]"}], ";", 
           "\[IndentingNewLine]", 
           RowBox[{"Do", "[", 
            RowBox[{
             RowBox[{"Do", "[", 
              RowBox[{
               RowBox[{
                RowBox[{
                 RowBox[{"POOLM", "[", 
                  RowBox[{"[", "KK", "]"}], "]"}], "=", 
                 RowBox[{"{", 
                  RowBox[{
                   RowBox[{"M", "[", 
                    RowBox[{"[", 
                    RowBox[{
                    RowBox[{"Gen", "[", 
                    RowBox[{"K", "+", "i"}], "]"}], ",", "j", ",", "3", ",", 
                    RowBox[{
                    RowBox[{"PG", "[", "k", "]"}], "[", 
                    RowBox[{"[", "1", "]"}], "]"}]}], "]"}], "]"}], ",", 
                   RowBox[{"M", "[", 
                    RowBox[{"[", 
                    RowBox[{
                    RowBox[{"Gen", "[", 
                    RowBox[{"K", "+", "i"}], "]"}], ",", "j", ",", "4", ",", 
                    RowBox[{
                    RowBox[{"PG", "[", "k", "]"}], "[", 
                    RowBox[{"[", "2", "]"}], "]"}]}], "]"}], "]"}]}], "}"}]}],
                 ";", 
                RowBox[{"KK", "++"}]}], ",", 
               RowBox[{"{", 
                RowBox[{"M", "[", 
                 RowBox[{"[", 
                  RowBox[{
                   RowBox[{"Gen", "[", 
                    RowBox[{"K", "+", "i"}], "]"}], ",", "j", ",", 
                   RowBox[{"2", "-", "i"}], ",", "2", ",", "k"}], "]"}], 
                 "]"}], "}"}]}], "]"}], ",", 
             RowBox[{"{", 
              RowBox[{"i", ",", "0", ",", "1"}], "}"}], ",", 
             RowBox[{"{", 
              RowBox[{"j", ",", "1", ",", "n"}], "}"}], ",", 
             RowBox[{"{", 
              RowBox[{"k", ",", "1", ",", 
               RowBox[{"2", "*", "mp"}]}], "}"}]}], "]"}], ";", 
           "\[IndentingNewLine]", 
           RowBox[{"(*", 
            RowBox[{"failsafe", " ", "for", " ", "hd", " ", "males"}], "*)"}],
            "\[IndentingNewLine]", 
           RowBox[{"If", "[", 
            RowBox[{
             RowBox[{"mp", "\[Equal]", "1"}], ",", 
             RowBox[{"Do", "[", 
              RowBox[{
               RowBox[{
                RowBox[{"POOLM", "[", 
                 RowBox[{"[", 
                  RowBox[{"i", ",", "2"}], "]"}], "]"}], "=", 
                RowBox[{"POOLM", "[", 
                 RowBox[{"[", 
                  RowBox[{"i", ",", "1"}], "]"}], "]"}]}], ",", 
               RowBox[{"{", 
                RowBox[{"i", ",", "1", ",", "Male"}], "}"}]}], "]"}]}], "]"}],
            ";", "\[IndentingNewLine]", 
           RowBox[{"(*", 
            RowBox[{
            "create", " ", "new", " ", "nests", " ", "and", " ", "assing", 
             " ", "new", " ", "parents"}], "*)"}], "\[IndentingNewLine]", 
           RowBox[{"(*", 
            RowBox[{
            "females", " ", "in", " ", "mating", " ", "pool", " ", "who", " ",
              "will", " ", "win", " ", "a", " ", "nest"}], "*)"}], 
           "\[IndentingNewLine]", 
           RowBox[{"WINF", "=", 
            RowBox[{"RandomSample", "[", 
             RowBox[{
              RowBox[{"Range", "[", "Fema", "]"}], ",", "n"}], "]"}]}], ";", 
           "\[IndentingNewLine]", 
           RowBox[{"(*", 
            RowBox[{
             RowBox[{
             "males", " ", "in", " ", "mating", " ", "pool", " ", "who", " ", 
              "will", " ", "win", " ", "a", " ", "nest"}], ",", " ", 
             RowBox[{
             "this", " ", "also", " ", "randomises", " ", "mating"}]}], 
            "*)"}], "\[IndentingNewLine]", 
           RowBox[{"WINM", "=", 
            RowBox[{"RandomSample", "[", 
             RowBox[{
              RowBox[{"Range", "[", "Male", "]"}], ",", "n"}], "]"}]}], ";", 
           "\[IndentingNewLine]", 
           RowBox[{"(*", 
            RowBox[{
            "move", " ", "winning", " ", "individuals", " ", "as", " ", "the",
              " ", "new", " ", "parents", " ", "of", " ", "the", " ", "dying",
              " ", "nests"}], "*)"}], "\[IndentingNewLine]", 
           RowBox[{"Do", "[", 
            RowBox[{
             RowBox[{
              RowBox[{
               RowBox[{"M", "[", 
                RowBox[{"[", 
                 RowBox[{
                  RowBox[{"Gen", "[", "K", "]"}], ",", "i", ",", "3"}], "]"}],
                 "]"}], "=", 
               RowBox[{"POOLF", "[", 
                RowBox[{"[", 
                 RowBox[{"WINF", "[", 
                  RowBox[{"[", "i", "]"}], "]"}], "]"}], "]"}]}], ";", 
              RowBox[{
               RowBox[{"M", "[", 
                RowBox[{"[", 
                 RowBox[{
                  RowBox[{"Gen", "[", "K", "]"}], ",", "i", ",", "4"}], "]"}],
                 "]"}], "=", 
               RowBox[{"POOLM", "[", 
                RowBox[{"[", 
                 RowBox[{"WINM", "[", 
                  RowBox[{"[", "i", "]"}], "]"}], "]"}], "]"}]}]}], ",", 
             RowBox[{"{", 
              RowBox[{"i", ",", "1", ",", "n"}], "}"}]}], "]"}], ";", 
           "\[IndentingNewLine]", 
           RowBox[{"(*", 
            RowBox[{"reset", " ", "the", " ", "new", " ", 
             RowBox[{"nests", "'"}], " ", "cohorts"}], "*)"}], 
           "\[IndentingNewLine]", 
           RowBox[{"Do", "[", 
            RowBox[{
             RowBox[{
              RowBox[{"M", "[", 
               RowBox[{"[", 
                RowBox[{
                 RowBox[{"Gen", "[", "K", "]"}], ",", "i", ",", "j", ",", "k",
                  ",", "p"}], "]"}], "]"}], "=", "0"}], ",", 
             RowBox[{"{", 
              RowBox[{"i", ",", "1", ",", "n"}], "}"}], ",", 
             RowBox[{"{", 
              RowBox[{"j", ",", "1", ",", "2"}], "}"}], ",", 
             RowBox[{"{", 
              RowBox[{"k", ",", "1", ",", "2"}], "}"}], ",", 
             RowBox[{"{", 
              RowBox[{"p", ",", "1", ",", 
               RowBox[{"2", "*", "mp"}]}], "}"}]}], "]"}], ";", " ", 
           "\[IndentingNewLine]", 
           RowBox[{"Do", "[", 
            RowBox[{
             RowBox[{
              RowBox[{"M", "[", 
               RowBox[{"[", 
                RowBox[{
                 RowBox[{"Gen", "[", "K", "]"}], ",", "i", ",", "j", ",", 
                 "k"}], "]"}], "]"}], "=", "0"}], ",", 
             RowBox[{"{", 
              RowBox[{"i", ",", "1", ",", "n"}], "}"}], ",", 
             RowBox[{"{", 
              RowBox[{"j", ",", "1", ",", "2"}], "}"}], ",", 
             RowBox[{"{", 
              RowBox[{"k", ",", "3", ",", "4"}], "}"}]}], "]"}], ";", 
           "\[IndentingNewLine]", 
           RowBox[{"(*", 
            RowBox[{
            "assign", " ", "the", " ", "base", " ", "reproduction", " ", "of",
              " ", "new", " ", "nests"}], "*)"}], "\[IndentingNewLine]", 
           RowBox[{"Do", "[", 
            RowBox[{
             RowBox[{
              RowBox[{"MH1", "=", 
               RowBox[{"RandomChoice", "[", 
                RowBox[{
                 RowBox[{"Range", "[", 
                  RowBox[{"2", "*", "mp"}], "]"}], ",", 
                 RowBox[{"If", "[", 
                  RowBox[{
                   RowBox[{"k", "\[Equal]", "1"}], ",", 
                   RowBox[{"If", "[", 
                    RowBox[{
                    RowBox[{"j", "\[Equal]", "1"}], ",", "fecf1", ",", 
                    "fecf2"}], "]"}], ",", 
                   RowBox[{"If", "[", 
                    RowBox[{
                    RowBox[{"j", "\[Equal]", "1"}], ",", "fecm1", ",", 
                    "fecm2"}], "]"}]}], "]"}]}], "]"}]}], ";", 
              RowBox[{"Do", "[", 
               RowBox[{
                RowBox[{
                 RowBox[{"M", "[", 
                  RowBox[{"[", 
                   RowBox[{
                    RowBox[{"Gen", "[", "K", "]"}], ",", "i", ",", "j", ",", 
                    "k", ",", 
                    RowBox[{"MH1", "[", 
                    RowBox[{"[", "d", "]"}], "]"}]}], "]"}], "]"}], "++"}], 
                ",", 
                RowBox[{"{", 
                 RowBox[{"d", ",", "1", ",", 
                  RowBox[{"If", "[", 
                   RowBox[{
                    RowBox[{"k", "\[Equal]", "1"}], ",", 
                    RowBox[{"If", "[", 
                    RowBox[{
                    RowBox[{"j", "\[Equal]", "1"}], ",", "fecf1", ",", 
                    "fecf2"}], "]"}], ",", 
                    RowBox[{"If", "[", 
                    RowBox[{
                    RowBox[{"j", "\[Equal]", "1"}], ",", "fecm1", ",", 
                    "fecm2"}], "]"}]}], "]"}]}], "}"}]}], "]"}]}], ",", 
             RowBox[{"{", 
              RowBox[{"k", ",", "1", ",", "2"}], "}"}], ",", 
             RowBox[{"{", 
              RowBox[{"j", ",", "1", ",", "2"}], "}"}], ",", 
             RowBox[{"{", 
              RowBox[{"i", ",", "1", ",", "n"}], "}"}]}], "]"}], ";", 
           "\[IndentingNewLine]", "\[IndentingNewLine]", 
           RowBox[{"(*", 
            RowBox[{
            "helpers", " ", "and", " ", "their", " ", "benefit", " ", "to", 
             " ", "the", " ", "second", " ", "cohort", " ", "for", " ", "the",
              " ", "newly", " ", "formed", " ", "nests"}], "*)"}], 
           "\[IndentingNewLine]", 
           RowBox[{"Do", "[", "\[IndentingNewLine]", 
            RowBox[{
             RowBox[{
              RowBox[{"If", "[", 
               RowBox[{
                RowBox[{"helpf", "\[Equal]", "1"}], ",", 
                "\[IndentingNewLine]", 
                RowBox[{"Do", "[", 
                 RowBox[{
                  RowBox[{"If", "[", 
                   RowBox[{
                    RowBox[{
                    RowBox[{"RandomReal", "[", "]"}], "<", 
                    RowBox[{
                    RowBox[{"(", 
                    RowBox[{
                    RowBox[{"M", "[", 
                    RowBox[{"[", 
                    RowBox[{
                    RowBox[{"Gen", "[", "K", "]"}], ",", "i", ",", "3", ",", 
                    RowBox[{
                    RowBox[{"PG", "[", "p", "]"}], "[", 
                    RowBox[{"[", "1", "]"}], "]"}]}], "]"}], "]"}], "+", 
                    RowBox[{"M", "[", 
                    RowBox[{"[", 
                    RowBox[{
                    RowBox[{"Gen", "[", "K", "]"}], ",", "i", ",", "4", ",", 
                    RowBox[{
                    RowBox[{"PG", "[", "p", "]"}], "[", 
                    RowBox[{"[", "2", "]"}], "]"}]}], "]"}], "]"}]}], ")"}], 
                    "/", "2"}]}], " ", ",", 
                    RowBox[{
                    RowBox[{
                    RowBox[{"M", "[", 
                    RowBox[{"[", 
                    RowBox[{
                    RowBox[{"Gen", "[", "K", "]"}], ",", "i", ",", "1", ",", 
                    "3"}], "]"}], "]"}], "++"}], ";", 
                    RowBox[{
                    RowBox[{"M", "[", 
                    RowBox[{"[", 
                    RowBox[{
                    RowBox[{"Gen", "[", "K", "]"}], ",", "i", ",", "1", ",", 
                    "1", ",", "p"}], "]"}], "]"}], "--"}]}]}], "]"}], 
                  "\[IndentingNewLine]", ",", 
                  RowBox[{"{", 
                   RowBox[{"M", "[", 
                    RowBox[{"[", 
                    RowBox[{
                    RowBox[{"Gen", "[", "K", "]"}], ",", "i", ",", "1", ",", 
                    "1", ",", "p"}], "]"}], "]"}], "}"}]}], "]"}]}], "]"}], 
              ";", "\[IndentingNewLine]", 
              RowBox[{"If", "[", 
               RowBox[{
                RowBox[{"helpm", "\[Equal]", "1"}], ",", 
                RowBox[{"Do", "[", 
                 RowBox[{
                  RowBox[{"If", "[", 
                   RowBox[{
                    RowBox[{
                    RowBox[{"RandomReal", "[", "]"}], "<", 
                    RowBox[{"If", 
                    StyleBox["[", "Code"], 
                    RowBox[{
                    RowBox[{
                    StyleBox["mp", "Code"], 
                    StyleBox["\[Equal]", "Code"], "2"}], 
                    StyleBox[",", "Code"], 
                    RowBox[{
                    RowBox[{"(", 
                    RowBox[{
                    RowBox[{"M", "[", 
                    RowBox[{"[", 
                    RowBox[{
                    RowBox[{"Gen", "[", "K", "]"}], ",", "i", ",", "3", ",", 
                    RowBox[{
                    RowBox[{"PG", "[", "p", "]"}], "[", 
                    RowBox[{"[", "1", "]"}], "]"}]}], "]"}], "]"}], "+", 
                    RowBox[{"M", "[", 
                    RowBox[{"[", 
                    RowBox[{
                    RowBox[{"Gen", "[", "K", "]"}], ",", "i", ",", "4", ",", 
                    RowBox[{
                    RowBox[{"PG", "[", "p", "]"}], "[", 
                    RowBox[{"[", "2", "]"}], "]"}]}], "]"}], "]"}]}], ")"}], 
                    "/", "2"}], " ", ",", 
                    RowBox[{"M", "[", 
                    RowBox[{"[", 
                    RowBox[{
                    RowBox[{"Gen", "[", "K", "]"}], ",", "i", ",", "3", ",", 
                    RowBox[{
                    RowBox[{"PG", "[", "p", "]"}], "[", 
                    RowBox[{"[", "1", "]"}], "]"}]}], "]"}], "]"}]}], "]"}]}],
                     ",", 
                    RowBox[{
                    RowBox[{
                    RowBox[{"M", "[", 
                    RowBox[{"[", 
                    RowBox[{
                    RowBox[{"Gen", "[", "K", "]"}], ",", "i", ",", "1", ",", 
                    "4"}], "]"}], "]"}], "++"}], ";", 
                    RowBox[{
                    RowBox[{"M", "[", 
                    RowBox[{"[", 
                    RowBox[{
                    RowBox[{"Gen", "[", "K", "]"}], ",", "i", ",", "1", ",", 
                    "2", ",", "p"}], "]"}], "]"}], "--"}]}]}], "]"}], 
                  "\[IndentingNewLine]", ",", 
                  RowBox[{"{", 
                   RowBox[{"M", "[", 
                    RowBox[{"[", 
                    RowBox[{
                    RowBox[{"Gen", "[", "K", "]"}], ",", "i", ",", "1", ",", 
                    "2", ",", "p"}], "]"}], "]"}], "}"}]}], "]"}]}], "]"}]}], 
             "\[IndentingNewLine]", ",", 
             RowBox[{"{", 
              RowBox[{"i", ",", "1", ",", "n"}], "}"}], ",", 
             RowBox[{"{", 
              RowBox[{"p", ",", "1", ",", 
               RowBox[{"2", "*", "mp"}]}], "}"}]}], "]"}], ";", 
           "\[IndentingNewLine]", 
           RowBox[{"Do", "[", "\[IndentingNewLine]", 
            RowBox[{
             RowBox[{
              RowBox[{"tempfQ", "=", 
               RowBox[{"R", "[", 
                RowBox[{"b", "*", 
                 RowBox[{"(", 
                  RowBox[{
                   RowBox[{"M", "[", 
                    RowBox[{"[", 
                    RowBox[{
                    RowBox[{"Gen", "[", "K", "]"}], ",", "i", ",", "1", ",", 
                    "3"}], "]"}], "]"}], "+", 
                   RowBox[{"M", "[", 
                    RowBox[{"[", 
                    RowBox[{
                    RowBox[{"Gen", "[", "K", "]"}], ",", "i", ",", "1", ",", 
                    "4"}], "]"}], "]"}]}], ")"}], "*", 
                 RowBox[{"(", 
                  RowBox[{"1", "-", "s"}], ")"}]}], "]"}]}], ";", 
              "\[IndentingNewLine]", 
              RowBox[{"tempmQ", "=", 
               RowBox[{"R", "[", 
                RowBox[{"b", "*", 
                 RowBox[{"(", 
                  RowBox[{
                   RowBox[{"M", "[", 
                    RowBox[{"[", 
                    RowBox[{
                    RowBox[{"Gen", "[", "K", "]"}], ",", "i", ",", "1", ",", 
                    "3"}], "]"}], "]"}], "+", 
                   RowBox[{"M", "[", 
                    RowBox[{"[", 
                    RowBox[{
                    RowBox[{"Gen", "[", "K", "]"}], ",", "i", ",", "1", ",", 
                    "4"}], "]"}], "]"}]}], ")"}], "*", "s"}], "]"}]}], ";", 
              "\[IndentingNewLine]", 
              RowBox[{"If", "[", 
               RowBox[{
                RowBox[{"tempfQ", ">", "0"}], ",", 
                RowBox[{
                 RowBox[{"tempf", "=", 
                  RowBox[{"RandomChoice", "[", 
                   RowBox[{
                    RowBox[{"Range", "[", 
                    RowBox[{"2", "*", "mp"}], "]"}], ",", "tempfQ"}], "]"}]}],
                  ";", 
                 RowBox[{"Do", "[", 
                  RowBox[{
                   RowBox[{
                    RowBox[{"M", "[", 
                    RowBox[{"[", 
                    RowBox[{
                    RowBox[{"Gen", "[", "K", "]"}], ",", "i", ",", "2", ",", 
                    "1", ",", 
                    RowBox[{"tempf", "[", 
                    RowBox[{"[", "pp", "]"}], "]"}]}], "]"}], "]"}], "++"}], 
                   ",", 
                   RowBox[{"{", 
                    RowBox[{"pp", ",", "1", ",", "tempfQ"}], "}"}]}], 
                  "]"}]}]}], "]"}], ";", "\[IndentingNewLine]", 
              RowBox[{"If", "[", 
               RowBox[{
                RowBox[{"tempmQ", ">", "0"}], ",", 
                RowBox[{
                 RowBox[{"tempm", "=", 
                  RowBox[{"RandomChoice", "[", 
                   RowBox[{
                    RowBox[{"Range", "[", 
                    RowBox[{"2", "*", "mp"}], "]"}], ",", "tempmQ"}], "]"}]}],
                  ";", 
                 RowBox[{"Do", "[", 
                  RowBox[{
                   RowBox[{
                    RowBox[{"M", "[", 
                    RowBox[{"[", 
                    RowBox[{
                    RowBox[{"Gen", "[", "K", "]"}], ",", "i", ",", "2", ",", 
                    "2", ",", 
                    RowBox[{"tempm", "[", 
                    RowBox[{"[", "pp", "]"}], "]"}]}], "]"}], "]"}], "++"}], 
                   ",", 
                   RowBox[{"{", 
                    RowBox[{"pp", ",", "1", ",", "tempmQ"}], "}"}]}], 
                  "]"}]}]}], "]"}], ";"}], "\[IndentingNewLine]", ",", 
             RowBox[{"{", 
              RowBox[{"i", ",", "1", ",", "n"}], "}"}]}], "]"}], 
           "\[IndentingNewLine]", ";", 
           RowBox[{"K", "++"}]}]}], "]"}]}], "\[IndentingNewLine]", ",", 
       RowBox[{"{", 
        RowBox[{"dd", ",", "1", ",", "SIM"}], "}"}]}], "]"}], ";", 
     "\[IndentingNewLine]", 
     RowBox[{"(*", 
      RowBox[{
       RowBox[{
       "prints", " ", "out", " ", "\"\<first part done\>\"", " ", "when", " ",
         "the", " ", "simulation", " ", "has", " ", "run", " ", "everything", 
        " ", "for", " ", "the", " ", "lower", " ", "benefit"}], ",", " ", 
       RowBox[{
        RowBox[{"i", ".", "e", ".", " ", "the"}], " ", 
        "\"\<half point\>\""}]}], "*)"}], "\[IndentingNewLine]", 
     RowBox[{"If", "[", 
      RowBox[{
       RowBox[{"B", "\[Equal]", "1"}], ",", 
       RowBox[{"Print", "[", "\"\<first part done\>\"", "]"}]}], "]"}]}], 
    "\[IndentingNewLine]", ",", 
    RowBox[{"{", 
     RowBox[{"B", ",", "1", ",", "2"}], "}"}]}], "]"}], 
  "\[IndentingNewLine]"}], "\[IndentingNewLine]", 
 RowBox[{"Fig1", "=", 
  RowBox[{"ListLinePlot", "[", 
   RowBox[{
    RowBox[{"Table", "[", 
     RowBox[{
      RowBox[{"PAF", "[", 
       RowBox[{"[", 
        RowBox[{"1", ",", "k"}], "]"}], "]"}], ",", 
      RowBox[{"{", 
       RowBox[{"k", ",", "1", ",", "SIM"}], "}"}]}], "]"}], ",", 
    RowBox[{"PlotRange", "\[Rule]", 
     RowBox[{"{", 
      RowBox[{
       RowBox[{"{", 
        RowBox[{"1", ",", 
         RowBox[{"PAFMAX", "[", 
          RowBox[{"[", "1", "]"}], "]"}]}], "}"}], ",", 
       RowBox[{"{", 
        RowBox[{"0", ",", "1"}], "}"}]}], "}"}]}], ",", 
    RowBox[{"AxesOrigin", "\[Rule]", 
     RowBox[{"{", 
      RowBox[{"1", ",", "0"}], "}"}]}], ",", 
    RowBox[{"Ticks", "\[Rule]", 
     RowBox[{"{", 
      RowBox[{
       RowBox[{"{", 
        RowBox[{"1", ",", 
         RowBox[{"PAFMAX", "[", 
          RowBox[{"[", "1", "]"}], "]"}]}], "}"}], ",", 
       RowBox[{"{", 
        RowBox[{"0", ",", "1"}], "}"}]}], "}"}]}]}], 
   "]"}]}], "\[IndentingNewLine]", 
 RowBox[{
  RowBox[{"Fig2", "=", 
   RowBox[{"ListLinePlot", "[", 
    RowBox[{
     RowBox[{"Table", "[", 
      RowBox[{
       RowBox[{"PAF", "[", 
        RowBox[{"[", 
         RowBox[{"2", ",", "k"}], "]"}], "]"}], ",", 
       RowBox[{"{", 
        RowBox[{"k", ",", "1", ",", "SIM"}], "}"}]}], "]"}], ",", 
     RowBox[{"PlotRange", "\[Rule]", 
      RowBox[{"{", 
       RowBox[{
        RowBox[{"{", 
         RowBox[{"1", ",", 
          RowBox[{"PAFMAX", "[", 
           RowBox[{"[", "2", "]"}], "]"}]}], "}"}], ",", 
        RowBox[{"{", 
         RowBox[{"0", ",", "1"}], "}"}]}], "}"}]}], ",", 
     RowBox[{"AxesOrigin", "\[Rule]", 
      RowBox[{"{", 
       RowBox[{"1", ",", "0"}], "}"}]}], ",", 
     RowBox[{"Ticks", "\[Rule]", 
      RowBox[{"{", 
       RowBox[{
        RowBox[{"{", 
         RowBox[{"1", ",", 
          RowBox[{"PAFMAX", "[", 
           RowBox[{"[", "2", "]"}], "]"}]}], "}"}], ",", 
        RowBox[{"{", 
         RowBox[{"0", ",", "1"}], "}"}]}], "}"}]}]}], "]"}]}], 
  "\[IndentingNewLine]"}], "\[IndentingNewLine]", 
 RowBox[{"Export", "[", 
  RowBox[{"\"\<Lowerb.pdf\>\"", ",", "Fig1"}], "]"}], "\[IndentingNewLine]", 
 RowBox[{"Export", "[", 
  RowBox[{"\"\<Higherb.pdf\>\"", ",", "Fig2"}], 
  "]"}], "\[IndentingNewLine]", 
 RowBox[{"Export", "[", 
  RowBox[{"\"\<PSR.MAT\>\"", ",", "PSR"}], "]"}], "\[IndentingNewLine]", 
 RowBox[{"Export", "[", 
  RowBox[{"\"\<PAF.MAT\>\"", ",", "PAF"}], "]"}], "\[IndentingNewLine]", 
 RowBox[{"Export", "[", 
  RowBox[{"\"\<PAFMAX.MAT\>\"", ",", "PAFMAX"}], "]"}]}], "Input",
 CellChangeTimes->{{3.7336613466868467`*^9, 3.733661680819659*^9}, {
   3.733661722443984*^9, 3.733661811251336*^9}, {3.733661855845365*^9, 
   3.733662016002928*^9}, {3.7336620468477697`*^9, 3.7336623655266657`*^9}, {
   3.7336624322947206`*^9, 3.733662635986209*^9}, {3.733662916763439*^9, 
   3.733662941441647*^9}, {3.733734746224395*^9, 3.733734874143558*^9}, {
   3.733735413451027*^9, 3.733735440233363*^9}, {3.7337355682352533`*^9, 
   3.733735585086471*^9}, {3.733735617112268*^9, 3.733735692631958*^9}, {
   3.733735828701089*^9, 3.733735899151976*^9}, {3.733736081468656*^9, 
   3.73373626686987*^9}, {3.733736305026849*^9, 3.7337363483088417`*^9}, {
   3.733736466886874*^9, 3.733736468453308*^9}, {3.733736540175083*^9, 
   3.7337366449840927`*^9}, {3.7337366808008003`*^9, 3.733736923117189*^9}, {
   3.733737001202976*^9, 3.7337370086114473`*^9}, {3.733737447398184*^9, 
   3.733737567405072*^9}, {3.733737609193263*^9, 3.7337376139713373`*^9}, {
   3.7337376456436157`*^9, 3.733737690352157*^9}, {3.733737729547615*^9, 
   3.733737785758745*^9}, {3.733740542399146*^9, 3.73374056951705*^9}, {
   3.733740606017089*^9, 3.733740610472557*^9}, {3.733740669967924*^9, 
   3.733740681381317*^9}, {3.73374071340845*^9, 3.73374086702532*^9}, {
   3.734074903967091*^9, 3.734074941929537*^9}, {3.7340749965383253`*^9, 
   3.734075030483169*^9}, {3.734075077705679*^9, 3.734075152579101*^9}, {
   3.734076583339517*^9, 3.734076609823588*^9}, {3.734084557577877*^9, 
   3.734084733608086*^9}, {3.734084764608347*^9, 3.734085032188246*^9}, {
   3.73408507491604*^9, 3.734085076882112*^9}, {3.734085143794572*^9, 
   3.734085206190338*^9}, {3.734085238794572*^9, 3.734085481417199*^9}, {
   3.7341604861883717`*^9, 3.734160721599558*^9}, {3.734160987176702*^9, 
   3.7341610987602043`*^9}, {3.7341612082355137`*^9, 3.734161329420269*^9}, {
   3.734161412840056*^9, 3.734161533816722*^9}, {3.734161585264452*^9, 
   3.7341615867550898`*^9}, {3.734161624016376*^9, 3.7341616707670918`*^9}, {
   3.73416171928655*^9, 3.734161735308916*^9}, {3.7341617813342657`*^9, 
   3.73416184221134*^9}, {3.734162070775654*^9, 3.7341620713562727`*^9}, {
   3.734162105342046*^9, 3.7341622764466887`*^9}, 3.734162610802497*^9, {
   3.734162710255604*^9, 3.7341627193674173`*^9}, {3.734163070790937*^9, 
   3.734163078614964*^9}, {3.734163127873336*^9, 3.734163268026462*^9}, {
   3.7341640854356117`*^9, 3.734164089695095*^9}, {3.7341641251283197`*^9, 
   3.734164179443431*^9}, {3.73416424686635*^9, 3.734164481355777*^9}, {
   3.734164516429427*^9, 3.7341645895024157`*^9}, {3.7341646264342117`*^9, 
   3.734164734036538*^9}, {3.734164881873124*^9, 3.734164887525132*^9}, {
   3.734165102023761*^9, 3.734165104349801*^9}, {3.734262305742523*^9, 
   3.734262308789714*^9}, {3.734262342386701*^9, 3.734262348246621*^9}, 
   3.734262423666397*^9, {3.734262460683168*^9, 3.734262861743464*^9}, {
   3.734263901593803*^9, 3.7342639192532673`*^9}, {3.7342639636943407`*^9, 
   3.734264100860278*^9}, {3.734264167247714*^9, 3.734264260144043*^9}, {
   3.734264295140024*^9, 3.7342643087301483`*^9}, {3.734264603604116*^9, 
   3.734264650503183*^9}, {3.73433431597614*^9, 3.7343343559856567`*^9}, {
   3.734334411580265*^9, 3.734334444822444*^9}, {3.734334646323825*^9, 
   3.7343348488941183`*^9}, {3.734334885816019*^9, 3.734334887949733*^9}, {
   3.7343353394264107`*^9, 3.73433540756663*^9}, {3.734335441095343*^9, 
   3.734335570659349*^9}, {3.7343356818865623`*^9, 3.734335685888629*^9}, {
   3.734335731090537*^9, 3.734335856427413*^9}, {3.7343360801306267`*^9, 
   3.7343361092889223`*^9}, {3.734336400446541*^9, 3.7343366515796623`*^9}, {
   3.734336760970509*^9, 3.7343368259110394`*^9}, {3.7343368759695177`*^9, 
   3.7343369664643784`*^9}, {3.7343370434435043`*^9, 3.734337123458297*^9}, {
   3.734339429668459*^9, 3.734339448597581*^9}, {3.734339588592166*^9, 
   3.7343396068545103`*^9}, {3.73434125417904*^9, 3.734341362574813*^9}, {
   3.734353850725214*^9, 3.734353860951807*^9}, {3.734354014171398*^9, 
   3.734354015953752*^9}, {3.734357134201619*^9, 3.734357253845646*^9}, {
   3.73435790371771*^9, 3.734357917047714*^9}, {3.734358138312839*^9, 
   3.734358155339141*^9}, {3.734358209495407*^9, 3.734358267147159*^9}, {
   3.734358672846695*^9, 3.734358680078508*^9}, {3.734421419164007*^9, 
   3.7344214736900053`*^9}, {3.734421517035738*^9, 3.73442166678265*^9}, {
   3.734421697507428*^9, 3.734421717122664*^9}, {3.7344217569902077`*^9, 
   3.7344219261590643`*^9}, 3.734421961242208*^9, {3.734422042347101*^9, 
   3.7344220718192587`*^9}, {3.734422127675798*^9, 3.734422152830571*^9}, {
   3.734422207766905*^9, 3.7344222804679337`*^9}, {3.734422706946568*^9, 
   3.734422711065802*^9}, {3.734422782711136*^9, 3.734423012174395*^9}, {
   3.7344230449866056`*^9, 3.734423094329755*^9}, {3.7344240664860363`*^9, 
   3.734424171613574*^9}, {3.7344339692865953`*^9, 3.7344339767233677`*^9}, {
   3.734434014394269*^9, 3.734434076304291*^9}, {3.734434300751294*^9, 
   3.734434610259804*^9}, {3.734434650299037*^9, 3.7344347182634783`*^9}, {
   3.734434769157214*^9, 3.734434777650345*^9}, {3.7344382161497393`*^9, 
   3.734438218463069*^9}, {3.7344382767292747`*^9, 3.7344382919523907`*^9}, {
   3.734438330022743*^9, 3.734438360748693*^9}, {3.734438463295856*^9, 
   3.7344384864101963`*^9}, {3.734438671238224*^9, 3.734438692624797*^9}, {
   3.734438777637455*^9, 3.734438839643963*^9}, {3.734438943266605*^9, 
   3.73443894513063*^9}, 3.734438987580364*^9, {3.734439018692916*^9, 
   3.734439043841655*^9}, {3.734440334598874*^9, 3.734440344395748*^9}, {
   3.734440449341434*^9, 3.734440603060141*^9}, {3.734440687059394*^9, 
   3.7344407293777647`*^9}, {3.73444098519044*^9, 3.734441036461483*^9}, {
   3.7344417499337063`*^9, 3.734441977854856*^9}, {3.73444201899798*^9, 
   3.7344420542269373`*^9}, {3.7344420863119583`*^9, 3.734442094953332*^9}, {
   3.734442374985574*^9, 3.734442436713688*^9}, {3.734442470978037*^9, 
   3.734442536762064*^9}, {3.734442627593524*^9, 3.734442628622938*^9}, {
   3.734442748646482*^9, 3.734442749203354*^9}, {3.734442809671994*^9, 
   3.734442813491766*^9}, {3.7344428566023703`*^9, 3.734442869821752*^9}, 
   3.734443810842733*^9, {3.7344438862514877`*^9, 3.734443919326941*^9}, {
   3.734444043441135*^9, 3.734444056451182*^9}, {3.7346792209535513`*^9, 
   3.734679226894589*^9}, 3.7346799166757307`*^9, {3.7346802533544903`*^9, 
   3.734680308040471*^9}, {3.734680341457803*^9, 3.734680460275625*^9}, {
   3.734681195156247*^9, 3.734681200289288*^9}, {3.734681659957746*^9, 
   3.7346818374747677`*^9}, {3.734681870453024*^9, 3.734681909186585*^9}, {
   3.734681965876762*^9, 3.734681998371811*^9}, {3.734682049477171*^9, 
   3.7346822035749493`*^9}, {3.7346822417932463`*^9, 3.734682360986206*^9}, {
   3.734682666447823*^9, 3.734682673724876*^9}, {3.734684508420167*^9, 
   3.734684515450777*^9}, {3.7346845507556467`*^9, 3.734684632750806*^9}, {
   3.7347684060724154`*^9, 3.734768434207715*^9}, {3.734768472713615*^9, 
   3.7347685444039803`*^9}, {3.734768623050384*^9, 3.734768764448633*^9}, 
   3.734768870946595*^9, {3.734769339760109*^9, 3.734769471462286*^9}, {
   3.734769563254092*^9, 3.73476956677381*^9}, 3.734769618683752*^9, {
   3.7347696952668467`*^9, 3.734769780114546*^9}, {3.7347710447192793`*^9, 
   3.7347710681711683`*^9}, {3.7347710986353273`*^9, 3.734771107896267*^9}, {
   3.734771441575742*^9, 3.734771540305131*^9}, {3.734771574520254*^9, 
   3.734771620527964*^9}, {3.734771658343721*^9, 3.734771672209427*^9}, {
   3.734772427592607*^9, 3.734772430358142*^9}, {3.734772460862176*^9, 
   3.73477251011304*^9}, {3.734772682700335*^9, 3.734772692620388*^9}, {
   3.734772897284232*^9, 3.734772905378139*^9}, {3.734773034667849*^9, 
   3.734773072635645*^9}, {3.734773168740344*^9, 3.7347732053063793`*^9}, {
   3.7347732928280907`*^9, 3.7347732976546183`*^9}, 3.73477333268381*^9, {
   3.73477337194383*^9, 3.734773438358543*^9}, {3.7347734835791492`*^9, 
   3.734773537592214*^9}, {3.734773588819394*^9, 3.734773635321616*^9}, {
   3.734773689373225*^9, 3.73477370670313*^9}, {3.734773746912077*^9, 
   3.7347738615764112`*^9}, 3.734773984424409*^9, {3.7347827324961987`*^9, 
   3.734782830241206*^9}, {3.734783001663969*^9, 3.734783061574073*^9}, {
   3.73478311149034*^9, 3.734783263057447*^9}, {3.734783341369583*^9, 
   3.73478336140521*^9}, {3.734783393063025*^9, 3.7347833975799513`*^9}, {
   3.734783443146944*^9, 3.734783444925974*^9}, {3.7347834750153227`*^9, 
   3.734783476337755*^9}, {3.73478352469177*^9, 3.734783535897682*^9}, {
   3.734783651277699*^9, 3.734783660750951*^9}, {3.734784140066052*^9, 
   3.734784149222372*^9}, {3.7347842096951933`*^9, 3.7347842098999863`*^9}, {
   3.7347842566045237`*^9, 3.734784311462501*^9}, {3.73478434357425*^9, 
   3.734784356086862*^9}, {3.7347844099894123`*^9, 3.7347844990849543`*^9}, {
   3.734784564130529*^9, 3.734784567608458*^9}, {3.73478460247847*^9, 
   3.734784626088585*^9}, {3.734784662123362*^9, 3.734784673273602*^9}, 
   3.7347848730511637`*^9, {3.734784994078835*^9, 3.734785170088924*^9}, {
   3.7347855702497673`*^9, 3.734785591415636*^9}, {3.734785803498242*^9, 
   3.73478585845186*^9}, {3.734785909494128*^9, 3.734785938807939*^9}, {
   3.734785988851983*^9, 3.7347860143968287`*^9}, {3.734786054087562*^9, 
   3.734786069248384*^9}, {3.7347861501096487`*^9, 3.734786175313336*^9}, {
   3.734786267876773*^9, 3.734786321900846*^9}, 3.7347865437667637`*^9, {
   3.734849458477528*^9, 3.734849489038035*^9}, {3.734849617975225*^9, 
   3.734849629910145*^9}, {3.734849837912705*^9, 3.734849839247541*^9}, {
   3.7348510587290277`*^9, 3.7348510589001417`*^9}, 3.734851105920681*^9, {
   3.734851204453601*^9, 3.7348512082416763`*^9}, 3.734851249450301*^9, {
   3.73485128172545*^9, 3.734851327346979*^9}, 3.734851458712357*^9, {
   3.7348528288219137`*^9, 3.734852923076078*^9}, 3.734852959611991*^9, 
   3.734852990392297*^9, {3.734853096854607*^9, 3.734853116903926*^9}, {
   3.734866963976514*^9, 3.734866966007989*^9}, {3.734867018127721*^9, 
   3.734867091353675*^9}, {3.734867147899267*^9, 3.734867157698855*^9}, {
   3.734867213465873*^9, 3.7348672455645514`*^9}, {3.7348672935531387`*^9, 
   3.7348673758997498`*^9}, {3.734867940826108*^9, 3.734868002139703*^9}, {
   3.734868154087741*^9, 3.734868277040666*^9}, 3.734868473205641*^9, {
   3.7348687085751534`*^9, 3.7348687920676003`*^9}, 3.734868842803111*^9, {
   3.7348691277779207`*^9, 3.734869141180026*^9}, {3.734869239007041*^9, 
   3.734869263357725*^9}, {3.734869513408252*^9, 3.7348695380325613`*^9}, {
   3.7348697804223022`*^9, 3.7348697891617527`*^9}, {3.734869896095284*^9, 
   3.734869904869256*^9}, {3.734870003507373*^9, 3.73487004380273*^9}, {
   3.7348700908850594`*^9, 3.734870125675872*^9}, {3.7348701696415243`*^9, 
   3.7348701981873207`*^9}, 3.734870299063107*^9, {3.73487046943972*^9, 
   3.7348704794538937`*^9}, {3.734870679926046*^9, 3.73487068440303*^9}, {
   3.734870807394301*^9, 3.7348708737623873`*^9}, 3.734870926852644*^9, {
   3.734871101468278*^9, 3.73487110564762*^9}, {3.7348711586681433`*^9, 
   3.734871159281806*^9}, {3.734871246605173*^9, 3.7348712488187103`*^9}, 
   3.734871310807713*^9, {3.734871377438311*^9, 3.734871385176993*^9}, {
   3.734871419137539*^9, 3.734871462155416*^9}, 3.734871499772397*^9, {
   3.7348716024036427`*^9, 3.734871605142242*^9}, {3.734871704122617*^9, 
   3.734871718255546*^9}, 3.734871763755763*^9, {3.7348717959001513`*^9, 
   3.734871817727435*^9}, {3.734957577534137*^9, 3.7349575777969837`*^9}, {
   3.734957634352124*^9, 3.734957639019384*^9}, {3.7349577771467037`*^9, 
   3.7349577817287693`*^9}, {3.734957847149712*^9, 3.73495789022545*^9}, {
   3.734957970007584*^9, 3.73495798665245*^9}, {3.734958019103805*^9, 
   3.7349580196865892`*^9}, {3.7349580749417887`*^9, 
   3.7349581023963537`*^9}, {3.734958466442575*^9, 3.734958471635064*^9}, {
   3.734958562587743*^9, 3.734958638496166*^9}, {3.734958673480441*^9, 
   3.734958855618779*^9}, {3.734958893938672*^9, 3.734958894542408*^9}, 
   3.734958962587637*^9, {3.734959010786366*^9, 3.7349590109509907`*^9}, {
   3.7349590665224123`*^9, 3.734959074505919*^9}, {3.7349591916352177`*^9, 
   3.734959194002842*^9}, {3.7349594393494062`*^9, 3.734959440345417*^9}, {
   3.734959640608447*^9, 3.7349596444245243`*^9}, {3.734959699047758*^9, 
   3.734959701257679*^9}, {3.734959838557205*^9, 3.7349598439538403`*^9}, {
   3.734959909236229*^9, 3.7349599098045*^9}, {3.734960135749147*^9, 
   3.734960155332864*^9}, 3.734960198791957*^9, 3.734960244762682*^9, {
   3.734960589814591*^9, 3.734960593500472*^9}, {3.734966764354371*^9, 
   3.7349668281492968`*^9}, {3.7349680741726837`*^9, 3.734968075122882*^9}, {
   3.734973344437727*^9, 3.734973359586878*^9}, {3.734976292843397*^9, 
   3.734976297613316*^9}, 3.7349763305237503`*^9, {3.7349763806373463`*^9, 
   3.7349763946807013`*^9}, {3.734976427551125*^9, 3.734976478914266*^9}, {
   3.734976512395261*^9, 3.734976521250526*^9}, {3.7349767152799273`*^9, 
   3.734976733275279*^9}, {3.734976814451454*^9, 3.7349768259026117`*^9}, {
   3.734976918228869*^9, 3.734976973368778*^9}, {3.734977079044648*^9, 
   3.734977104087481*^9}, {3.7349771517429256`*^9, 3.734977167375031*^9}, {
   3.734977231308935*^9, 3.734977349208625*^9}, {3.7349777148959627`*^9, 
   3.734977717703926*^9}, {3.734977779794681*^9, 3.734977805975051*^9}, {
   3.734977857724802*^9, 3.734977881874258*^9}, {3.734977931796232*^9, 
   3.73497795778463*^9}, {3.73497984629663*^9, 3.734979853323976*^9}, {
   3.734980099679595*^9, 3.734980106098634*^9}, {3.735006298893669*^9, 
   3.7350063056765623`*^9}, 3.7350063598582993`*^9, {3.735015147257217*^9, 
   3.7350151828591423`*^9}, 3.735015218892531*^9, {3.7350161052650423`*^9, 
   3.735016137111294*^9}, {3.7350168759222927`*^9, 3.7350169116655903`*^9}, {
   3.7350176283857718`*^9, 3.735017639520578*^9}, {3.7350186267333813`*^9, 
   3.735018643772587*^9}, {3.735018849664734*^9, 3.735018875747493*^9}, {
   3.735018912903534*^9, 3.735018913030167*^9}, {3.735022672344687*^9, 
   3.735022844307981*^9}, {3.7350229451259604`*^9, 3.735023107488759*^9}, {
   3.735023138426042*^9, 3.735023140130514*^9}, {3.7350231913732147`*^9, 
   3.735023212166193*^9}, {3.735023250732773*^9, 3.7350232805356092`*^9}, {
   3.735023363407626*^9, 3.7350233843192596`*^9}, {3.735023414822629*^9, 
   3.735023442906796*^9}, {3.735023738337493*^9, 3.7350237522831793`*^9}, {
   3.73502405551536*^9, 3.73502405588311*^9}, {3.735024347931436*^9, 
   3.7350243861566467`*^9}, {3.7350273028610477`*^9, 3.7350273052904663`*^9}, 
   3.73502759270045*^9, 3.735028109390501*^9, 3.735028580280506*^9, {
   3.73502913372281*^9, 3.735029134810557*^9}, {3.7350301640760517`*^9, 
   3.7350301944374*^9}, {3.735030297947011*^9, 3.735030299125997*^9}, {
   3.735030498449139*^9, 3.735030507452634*^9}, {3.735285881361442*^9, 
   3.735285947596162*^9}, {3.735286067741796*^9, 3.735286119887548*^9}, {
   3.735286193472067*^9, 3.735286220677297*^9}, {3.73528629354493*^9, 
   3.73528629751898*^9}, {3.735286381166895*^9, 3.7352864056851788`*^9}, {
   3.7352866009615803`*^9, 3.73528662703519*^9}, 3.735286692709392*^9, {
   3.735286877654139*^9, 3.735286923514471*^9}, {3.735286957170135*^9, 
   3.735286961383892*^9}, {3.7352869968748302`*^9, 3.735286997778129*^9}, {
   3.735287127678216*^9, 3.735287177783044*^9}, {3.735287468384774*^9, 
   3.735287561017271*^9}, {3.735287705886086*^9, 3.7352877212433357`*^9}, {
   3.73528781082732*^9, 3.7352878254239264`*^9}, 3.735287873923068*^9, {
   3.735288042185277*^9, 3.735288114713917*^9}, {3.735288178025996*^9, 
   3.735288193014271*^9}, 3.7352882650349417`*^9, {3.735288544688952*^9, 
   3.735288557010366*^9}, {3.735289298845051*^9, 3.735289300891914*^9}, {
   3.735289343661955*^9, 3.735289377108347*^9}, {3.7352904338906918`*^9, 
   3.735290476626186*^9}, {3.7352905069350557`*^9, 3.735290563183846*^9}, {
   3.7352907291735764`*^9, 3.735290734791482*^9}, {3.7352909198627043`*^9, 
   3.735290949830703*^9}, {3.735290996864809*^9, 3.735291026398841*^9}, 
   3.7352910575652637`*^9, {3.735291199500374*^9, 3.735291219635683*^9}, {
   3.735291250433837*^9, 3.735291275150091*^9}, {3.735291360288022*^9, 
   3.735291464253501*^9}, {3.735291592831353*^9, 3.735291620254571*^9}, {
   3.735291680731398*^9, 3.735291685764394*^9}, 3.735291734672217*^9, 
   3.73529194052526*^9, {3.735292056104433*^9, 3.7352920562752132`*^9}, 
   3.735292381027865*^9, {3.735292469739262*^9, 3.73529247006278*^9}, {
   3.735292611915428*^9, 3.7352926251689463`*^9}, 3.735292683915823*^9, {
   3.735292953260228*^9, 3.735292988145857*^9}, {3.735293347618593*^9, 
   3.735293356020496*^9}, {3.735293430408347*^9, 3.7352934309345083`*^9}, 
   3.735293514861044*^9, 3.735293549124955*^9, 3.7352936012906847`*^9, {
   3.735294901552367*^9, 3.735294920823674*^9}, {3.735459531215323*^9, 
   3.735459597447131*^9}, {3.735459672426139*^9, 3.735459678306191*^9}, {
   3.735459718574786*^9, 3.735459718921432*^9}, {3.735459762703844*^9, 
   3.735459964912759*^9}, {3.735460010008091*^9, 3.735460013062625*^9}, {
   3.7354601534403343`*^9, 3.735460182506255*^9}, {3.735460217895549*^9, 
   3.735460225908008*^9}, {3.735460267180469*^9, 3.7354602738032093`*^9}, {
   3.73546037622344*^9, 3.735460419879191*^9}, {3.7354604687211657`*^9, 
   3.735460477248616*^9}, {3.735460966493281*^9, 3.7354610439849377`*^9}, {
   3.7354610859452553`*^9, 3.735461129099399*^9}, {3.735461160251182*^9, 
   3.735461220230074*^9}, {3.735461265443121*^9, 3.7354613100667458`*^9}, {
   3.7354613457029667`*^9, 3.735461451193389*^9}, {3.735461501951393*^9, 
   3.735461565330353*^9}, {3.735461600624386*^9, 3.735461688795846*^9}, 
   3.7354618222977943`*^9, {3.735461869927454*^9, 3.735461872996726*^9}, {
   3.735462011490665*^9, 3.73546205702658*^9}, {3.735462101714346*^9, 
   3.7354621245369864`*^9}, {3.7354621627357407`*^9, 3.73546216930942*^9}, {
   3.735462218776205*^9, 3.735462251033478*^9}, {3.735473380290029*^9, 
   3.735473419988283*^9}, {3.735473458110508*^9, 3.7354734848937187`*^9}, {
   3.735473527732498*^9, 3.7354735278492613`*^9}, {3.7354738077935553`*^9, 
   3.735473829112318*^9}, {3.735473860923216*^9, 3.735473861133685*^9}, {
   3.73547391357978*^9, 3.735473915429118*^9}, {3.735473958623599*^9, 
   3.735473959084159*^9}, 3.7354739922746077`*^9, {3.735474042937448*^9, 
   3.7354740586539707`*^9}, {3.7354744589574833`*^9, 3.735474471895226*^9}, 
   3.735474685268302*^9, 3.735474836255468*^9, {3.7354749729265623`*^9, 
   3.735474975450536*^9}, {3.7354750347298737`*^9, 3.7354750366451283`*^9}, {
   3.735550291230386*^9, 3.735550452571344*^9}, {3.735550790898909*^9, 
   3.7355508423805847`*^9}, {3.735550878060845*^9, 3.735550881540474*^9}, {
   3.735550979325303*^9, 3.735551050433043*^9}, {3.735554262298311*^9, 
   3.735554301563299*^9}, {3.735554455364841*^9, 3.735554459405298*^9}, {
   3.7355544904074297`*^9, 3.7355544946446657`*^9}, {3.73555452916658*^9, 
   3.73555464478554*^9}, {3.735554680722356*^9, 3.735554687361721*^9}, {
   3.735555428870916*^9, 3.735555441890544*^9}, {3.735555613556786*^9, 
   3.735555675618032*^9}, {3.73555606554706*^9, 3.735556097978237*^9}, {
   3.735556320444748*^9, 3.735556355245634*^9}, {3.735556396766676*^9, 
   3.735556396976675*^9}, {3.7355564380518084`*^9, 3.735556461524399*^9}, {
   3.735556493635137*^9, 3.7355566587118797`*^9}, {3.735556703111203*^9, 
   3.735556703306261*^9}, {3.735556747528199*^9, 3.735556795773991*^9}, {
   3.735556887971285*^9, 3.7355568926740627`*^9}, {3.735557052724469*^9, 
   3.7355570673162947`*^9}, 3.735557199217619*^9, {3.735557407103043*^9, 
   3.7355574120489073`*^9}, {3.735557541075468*^9, 3.7355575413959017`*^9}, {
   3.7355576183195553`*^9, 3.735557618459587*^9}, {3.7356292421534243`*^9, 
   3.735629243582465*^9}, 3.7356292820699453`*^9, {3.735973258737837*^9, 
   3.735973322231278*^9}, {3.7359733740718603`*^9, 3.7359733974047327`*^9}, {
   3.735973480081065*^9, 3.735973549573187*^9}, {3.735973740098494*^9, 
   3.735973777446879*^9}, {3.735973816560174*^9, 3.735973861095252*^9}, {
   3.735973905490964*^9, 3.735973911497037*^9}, {3.73597399436898*^9, 
   3.735973997245625*^9}, {3.735974223631054*^9, 3.735974228985886*^9}, {
   3.735974261985611*^9, 3.735974367081794*^9}, {3.7359746381469183`*^9, 
   3.7359746496921787`*^9}, {3.735974696763463*^9, 3.735974696921452*^9}, {
   3.7359747514739017`*^9, 3.73597475209406*^9}, 3.735974818024405*^9, {
   3.735974866686667*^9, 3.7359748789931602`*^9}, {3.7359749475345097`*^9, 
   3.7359749531957617`*^9}, {3.735975017675088*^9, 3.735975017902776*^9}, {
   3.7359750782903423`*^9, 3.735975080748954*^9}, {3.735975154890329*^9, 
   3.73597515637731*^9}, {3.735975495975502*^9, 3.735975546618165*^9}, {
   3.73597558108527*^9, 3.7359756672745237`*^9}, {3.7359758850777903`*^9, 
   3.7359759043990726`*^9}, {3.735976018449667*^9, 3.735976018629168*^9}, {
   3.735976179862688*^9, 3.735976183859371*^9}, {3.7359860814605217`*^9, 
   3.7359860933335247`*^9}, {3.7359863562766438`*^9, 3.735986359383919*^9}, {
   3.735986595360243*^9, 3.735986596285955*^9}, {3.735999740834462*^9, 
   3.735999765556115*^9}, {3.735999817908544*^9, 3.7359998393258553`*^9}, 
   3.735999968022379*^9, {3.736000060096794*^9, 3.736000078065599*^9}, {
   3.736002845147046*^9, 3.736002856801927*^9}, {3.7360038036623087`*^9, 
   3.736003844833723*^9}, {3.736003913820703*^9, 3.736003934223041*^9}, {
   3.736170046228674*^9, 3.736170060245928*^9}, {3.736170091179969*^9, 
   3.7361701358741007`*^9}, 3.736170371922367*^9, {3.736171665981893*^9, 
   3.7361717394963207`*^9}, {3.736249327781664*^9, 3.73624933729749*^9}, 
   3.736498855100478*^9, {3.736498925115902*^9, 3.7364989461602297`*^9}, {
   3.736499693491791*^9, 3.736499697463472*^9}, {3.7364997301876793`*^9, 
   3.7364997389190693`*^9}, {3.736499789684103*^9, 3.7364998232639027`*^9}, {
   3.736499863047241*^9, 3.736499895551661*^9}, {3.736499934175646*^9, 
   3.736500023438799*^9}, {3.736500115044571*^9, 3.736500128028056*^9}, {
   3.7365002342348948`*^9, 3.736500241712373*^9}, {3.736500325940571*^9, 
   3.736500372307942*^9}, {3.736500434784039*^9, 3.736500572591363*^9}, {
   3.736500724825235*^9, 3.7365007252498913`*^9}, 3.736500760203353*^9, {
   3.736500851273974*^9, 3.736500851374481*^9}, 3.736500883960935*^9, {
   3.736501151341424*^9, 3.736501204336658*^9}, 3.7365012360076942`*^9, {
   3.7365012777555227`*^9, 3.7365012912040157`*^9}, 3.73650158558324*^9, {
   3.736501839887904*^9, 3.736501899630472*^9}, 3.736501948369443*^9, {
   3.736502024670526*^9, 3.736502061196042*^9}, {3.736508683161311*^9, 
   3.736508698613546*^9}, {3.7365087511010847`*^9, 3.736508773627976*^9}, {
   3.7365088223991413`*^9, 3.736508854156287*^9}, {3.736508898176642*^9, 
   3.736508946179748*^9}, {3.7365089944239902`*^9, 3.736509050589363*^9}, {
   3.736509143061699*^9, 3.7365091617890663`*^9}, {3.736509197849909*^9, 
   3.736509201360331*^9}, {3.7365092409526777`*^9, 3.736509244824657*^9}, {
   3.736509429844141*^9, 3.736509523853072*^9}, {3.736509620613164*^9, 
   3.736509657227468*^9}, {3.736509890429802*^9, 3.736509916483313*^9}, {
   3.736509962775362*^9, 3.736509965393318*^9}, {3.736510170416728*^9, 
   3.736510172823907*^9}, {3.736510227284748*^9, 3.7365102662570467`*^9}, {
   3.736510326784734*^9, 3.736510395480781*^9}, {3.736510427785056*^9, 
   3.736510473991769*^9}, {3.736510516607429*^9, 3.736510550181795*^9}, {
   3.736510586321868*^9, 3.73651059960458*^9}, {3.73651155028903*^9, 
   3.736511557535902*^9}, {3.736511599547975*^9, 3.736511639936769*^9}, {
   3.736511724718073*^9, 3.7365117532342854`*^9}, {3.7365117882331533`*^9, 
   3.736511858800138*^9}, {3.7365120479689493`*^9, 3.736512061268319*^9}, {
   3.736512126122014*^9, 3.736512155373451*^9}, {3.736512185867682*^9, 
   3.736512381888794*^9}, {3.736512421628561*^9, 3.73651245106603*^9}, {
   3.736512626493435*^9, 3.7365126370714493`*^9}, {3.736512978339101*^9, 
   3.7365129788435507`*^9}, {3.736513437822343*^9, 3.736513548095236*^9}, {
   3.736513822082449*^9, 3.736513837899497*^9}, {3.736514653342045*^9, 
   3.7365146602605352`*^9}, {3.736514690785901*^9, 3.7365148648729258`*^9}, {
   3.73651500289217*^9, 3.736515123401475*^9}, {3.736515164284528*^9, 
   3.7365152037518587`*^9}, {3.736515241592511*^9, 3.736515243122534*^9}, 
   3.7365152755510263`*^9, 3.736515373094133*^9, {3.736515443222085*^9, 
   3.736515475802294*^9}, {3.7365155891952953`*^9, 3.7365155987956676`*^9}, {
   3.7365156301431007`*^9, 3.7365158009564743`*^9}, {3.736575473643325*^9, 
   3.736575495275248*^9}, {3.736575530270821*^9, 3.736575532871541*^9}, 
   3.736576190184766*^9, {3.736576221318112*^9, 3.7365762464297123`*^9}, {
   3.736576298172554*^9, 3.736576300543119*^9}, {3.736576360482581*^9, 
   3.736576368681375*^9}, {3.73657642457233*^9, 3.736576458613999*^9}, {
   3.736576488664934*^9, 3.7365764966848907`*^9}, {3.7365765420512447`*^9, 
   3.736576554623176*^9}, 3.736577688595653*^9, {3.736578079067305*^9, 
   3.736578127914914*^9}, {3.736578404856251*^9, 3.736578448300885*^9}, {
   3.736578958028165*^9, 3.736578958278863*^9}, 3.7365874135764437`*^9, {
   3.736587488391561*^9, 3.736587529389201*^9}, {3.736587565565716*^9, 
   3.7365875864967823`*^9}, {3.736592131992297*^9, 3.736592182853599*^9}, {
   3.73659499871025*^9, 3.736595004682185*^9}, {3.736595404456715*^9, 
   3.736595427019903*^9}, 3.7365954904360647`*^9, {3.736595608862276*^9, 
   3.7365956223479033`*^9}, {3.736613030636693*^9, 3.7366130372806063`*^9}, {
   3.736670670251254*^9, 3.7366706842191553`*^9}, {3.7366707161749697`*^9, 
   3.736670721685988*^9}, 3.7366707643863277`*^9, {3.7366712998350353`*^9, 
   3.736671305081244*^9}, 3.73667153305867*^9, {3.7366720191329803`*^9, 
   3.736672023588107*^9}, {3.736672393969524*^9, 3.7366724034662113`*^9}, {
   3.736672826873275*^9, 3.7366728382711143`*^9}, 3.736673433434298*^9, 
   3.736674065847742*^9, 3.736674764194248*^9, {3.736679789476016*^9, 
   3.736679909264423*^9}, {3.736679952028586*^9, 3.736679955188311*^9}, {
   3.736750545364257*^9, 3.736750549065617*^9}, {3.7367507342124977`*^9, 
   3.7367507819291563`*^9}, {3.7367535710870457`*^9, 3.736753701868444*^9}, {
   3.736753840638042*^9, 3.736753965270069*^9}, {3.7367540928753242`*^9, 
   3.7367542030952873`*^9}, {3.736754413689294*^9, 3.7367544671403008`*^9}, {
   3.736754498291902*^9, 3.7367545939534073`*^9}, {3.736754884042145*^9, 
   3.7367548851634417`*^9}, {3.736759593230013*^9, 3.7367596493351517`*^9}, 
   3.736759720065276*^9, {3.7367597597625628`*^9, 3.736759767106516*^9}, {
   3.736759816526935*^9, 3.736759858409088*^9}, 3.736760039874543*^9, {
   3.736760794318014*^9, 3.736760833118449*^9}, {3.7367614641336193`*^9, 
   3.736761500467658*^9}, {3.736761800688933*^9, 3.7367618359017067`*^9}, {
   3.736761868975313*^9, 3.736761881654717*^9}, {3.736829483587771*^9, 
   3.736829649839369*^9}, {3.736829681693077*^9, 3.7368297389783487`*^9}, {
   3.736829912898616*^9, 3.736830186369815*^9}, {3.7368302374942417`*^9, 
   3.7368302538284388`*^9}, {3.736830283926238*^9, 3.736830299200058*^9}, {
   3.7368311142731323`*^9, 3.736831266912554*^9}, {3.7368327483497972`*^9, 
   3.73683315146738*^9}, {3.7368333105423813`*^9, 3.736833311077721*^9}, {
   3.7368333821113157`*^9, 3.736833391136224*^9}, {3.73683343677835*^9, 
   3.7368334701137743`*^9}, {3.7368342263062887`*^9, 
   3.7368342423756657`*^9}, {3.736835600968944*^9, 3.736835613033588*^9}, {
   3.736837799974894*^9, 3.7368378045526123`*^9}, {3.736852347033732*^9, 
   3.736852376489532*^9}, {3.736859398571787*^9, 3.7368594043886833`*^9}, {
   3.737095637516679*^9, 3.7370956547913113`*^9}, {3.7371079379967003`*^9, 
   3.737107947873005*^9}, {3.7371170651685534`*^9, 3.7371170792810163`*^9}, {
   3.737132352228149*^9, 3.737132373839468*^9}, {3.737205071546197*^9, 
   3.73720507387713*^9}, {3.737274399284514*^9, 3.737274572718856*^9}, {
   3.7372751456013527`*^9, 3.73727528569978*^9}, {3.737275323800723*^9, 
   3.737275450847719*^9}, {3.73727548287626*^9, 3.737275585299285*^9}, {
   3.7372757453765182`*^9, 3.7372757838681803`*^9}, {3.7372758918845263`*^9, 
   3.737276076686605*^9}, {3.737276178472292*^9, 3.737276183220798*^9}, {
   3.737276247203156*^9, 3.7372764543196697`*^9}, {3.737276592035632*^9, 
   3.737276612450707*^9}, {3.737277141167097*^9, 3.737277147113228*^9}, {
   3.737277205746601*^9, 3.737277264127824*^9}, {3.737277320243046*^9, 
   3.737277376331018*^9}, {3.737277799654818*^9, 3.73727802057028*^9}, {
   3.737278071645651*^9, 3.737278156661111*^9}, {3.737278196535315*^9, 
   3.7372782376558657`*^9}, {3.737278404243011*^9, 3.7372785282629004`*^9}, {
   3.737278563382271*^9, 3.737278681309875*^9}, {3.737278794455957*^9, 
   3.7372788022335873`*^9}, {3.737278842657878*^9, 3.737278890045752*^9}, {
   3.737278952761324*^9, 3.7372791763071203`*^9}, {3.737279225625745*^9, 
   3.737279236113165*^9}, {3.737279476404451*^9, 3.737279560689001*^9}, {
   3.7372800274808807`*^9, 3.73728025444142*^9}, {3.737280295966367*^9, 
   3.73728041140482*^9}, {3.737280459768503*^9, 3.737280671279089*^9}, {
   3.7372807164598837`*^9, 3.7372807287224607`*^9}, {3.737280810000443*^9, 
   3.7372808916829977`*^9}, {3.737281023268965*^9, 3.737281051169244*^9}, 
   3.737281092307664*^9, {3.73728112397342*^9, 3.7372812063277493`*^9}, {
   3.7372815061556*^9, 3.737281518996662*^9}, {3.7372816319096327`*^9, 
   3.7372817205426807`*^9}, {3.737281817395773*^9, 3.7372818320224247`*^9}, {
   3.7372818884219933`*^9, 3.737282103807006*^9}, {3.737282181254507*^9, 
   3.7372821867735023`*^9}, {3.737282335588306*^9, 3.737282376242132*^9}, {
   3.7373614310628233`*^9, 3.7373614327869387`*^9}, {3.737362139623355*^9, 
   3.737362144859208*^9}, 3.7373622481665373`*^9, {3.737364186973003*^9, 
   3.737364218088718*^9}, {3.737364361820388*^9, 3.737364388046492*^9}, {
   3.7373645623244333`*^9, 3.737364588001734*^9}, {3.737366495891827*^9, 
   3.7373665599916677`*^9}, {3.7373665966342983`*^9, 3.7373666941688023`*^9}, 
   3.737366774399681*^9, {3.737366846399226*^9, 3.7373668542002296`*^9}, 
   3.737869641977816*^9, {3.7378696729786863`*^9, 3.737869680338325*^9}, {
   3.737869729800325*^9, 3.737869731520771*^9}, {3.737869820832528*^9, 
   3.737869960512032*^9}, {3.737869997391673*^9, 3.7378701052231007`*^9}, {
   3.737870143535965*^9, 3.737870181156848*^9}, {3.7378702285545883`*^9, 
   3.737870348513867*^9}, {3.737870393942148*^9, 3.7378705203463173`*^9}, {
   3.737870571417562*^9, 3.737870573062872*^9}, {3.737870681025528*^9, 
   3.737870699381481*^9}, {3.7378707312028646`*^9, 3.737870870278202*^9}, {
   3.737870917522112*^9, 3.737870946257683*^9}, {3.737870982997942*^9, 
   3.7378709891506977`*^9}, {3.7378710374170723`*^9, 3.737871076741334*^9}, {
   3.737871119959087*^9, 3.737871271715321*^9}, {3.737871343892535*^9, 
   3.7378713837147293`*^9}, {3.7378714422672977`*^9, 3.737871532319543*^9}, {
   3.73787157631183*^9, 3.737871583939913*^9}, {3.737871667328906*^9, 
   3.737871864303129*^9}, {3.7378719231757603`*^9, 3.7378719450278463`*^9}, {
   3.737872004905116*^9, 3.7378720460447702`*^9}, {3.737873676958581*^9, 
   3.737873691852614*^9}, {3.737877655134923*^9, 3.737877791526764*^9}, {
   3.7378786607075577`*^9, 3.7378786627493362`*^9}, {3.7378801517680597`*^9, 
   3.7378801585333157`*^9}, 3.737881878459334*^9, {3.737885427974547*^9, 
   3.737885463289036*^9}, {3.737909948333761*^9, 3.737909948462751*^9}, {
   3.737910003434218*^9, 3.737910003875802*^9}, {3.737910077298047*^9, 
   3.7379100834592*^9}, 3.7379101176549377`*^9, {3.737910365996491*^9, 
   3.737910392520522*^9}, {3.737943609199835*^9, 3.737943614043647*^9}, {
   3.738011205880199*^9, 3.738011208069495*^9}, {3.7380454449488564`*^9, 
   3.738045472543992*^9}, 3.738151433061966*^9, {3.738151520309229*^9, 
   3.7381516192081966`*^9}, {3.7381516985155363`*^9, 
   3.7381517029611635`*^9}, {3.738151818295475*^9, 3.738151869083268*^9}, {
   3.7381519312284045`*^9, 3.738151932069031*^9}, {3.738219148877116*^9, 
   3.7382191856741295`*^9}, {3.738219235601967*^9, 3.7382192444333534`*^9}, {
   3.7382192992678084`*^9, 3.738219372865691*^9}, 3.7382464861684084`*^9, {
   3.7409694190099616`*^9, 3.7409694258775864`*^9}, {3.7449530282872915`*^9, 
   3.744953028556445*^9}, {3.7524861654964046`*^9, 3.752486196305553*^9}, {
   3.7524862721676407`*^9, 3.752486345248811*^9}, {3.752486383494035*^9, 
   3.752486386073276*^9}, {3.75248659108598*^9, 3.7524866155316677`*^9}, 
   3.752486681640609*^9, {3.7524867153343287`*^9, 3.752486725139408*^9}, {
   3.752486768794829*^9, 3.752486780401215*^9}, {3.752486816095772*^9, 
   3.752486828673321*^9}, {3.752486936047159*^9, 3.752486943905018*^9}, {
   3.7524870243348227`*^9, 3.7524870604376097`*^9}, {3.752487748378622*^9, 
   3.752487764578298*^9}, {3.752487809217525*^9, 3.752487818290511*^9}, {
   3.752488030976404*^9, 3.752488038227976*^9}, {3.752488300975902*^9, 
   3.752488438262857*^9}, {3.75248850381824*^9, 3.752488511710824*^9}, {
   3.752488544008977*^9, 3.752488662624508*^9}, {3.7524896779161587`*^9, 
   3.752489693538266*^9}, {3.752489742342965*^9, 3.752489749672873*^9}, 
   3.7524897850424423`*^9, {3.7524899740441628`*^9, 3.752489977697757*^9}, {
   3.752490341067745*^9, 3.752490342754274*^9}, {3.752490794546686*^9, 
   3.7524908365463467`*^9}, {3.752490895001153*^9, 3.7524909581464376`*^9}, {
   3.75249227165379*^9, 3.7524923227598515`*^9}, {3.752492392994095*^9, 
   3.752492393859824*^9}, {3.7525175156598396`*^9, 3.7525175177856293`*^9}, {
   3.75251757312738*^9, 3.752517595648113*^9}, {3.752553229024864*^9, 
   3.7525532900323114`*^9}, {3.7525533265614915`*^9, 3.75255352620665*^9}, {
   3.7525535599754443`*^9, 3.75255359669468*^9}, {3.7525536380654054`*^9, 
   3.7525536524622517`*^9}, 3.75255547311102*^9, {3.7525556058068333`*^9, 
   3.7525556543966646`*^9}, {3.7525556864303727`*^9, 
   3.7525557796210065`*^9}, {3.7525558670647235`*^9, 3.752555942894641*^9}, {
   3.752557688895293*^9, 3.7525577093323364`*^9}, {3.7526546880744395`*^9, 
   3.752654697279964*^9}, {3.7527621016129246`*^9, 3.752762103069059*^9}, {
   3.752861617261154*^9, 3.7528616176567993`*^9}, 3.756813492103634*^9, {
   3.7568135312461243`*^9, 3.756813583855937*^9}, {3.7568136285214453`*^9, 
   3.756813721765275*^9}, {3.7568137887622547`*^9, 3.756813789731662*^9}, {
   3.756813838518566*^9, 3.756813844654995*^9}, {3.756813989469483*^9, 
   3.7568139994218283`*^9}, {3.7568140476560307`*^9, 3.7568140482405024`*^9}, 
   3.7568141298093357`*^9, {3.756814177276435*^9, 3.756814219719314*^9}, {
   3.756814258495769*^9, 3.756814288554564*^9}, {3.756814347979629*^9, 
   3.7568144054799757`*^9}, {3.756814443146748*^9, 3.756814471382565*^9}, {
   3.756814516236704*^9, 3.756814540121458*^9}, {3.7568148948285933`*^9, 
   3.756814906717598*^9}, {3.756814953018752*^9, 3.7568149577362213`*^9}, {
   3.756815115896628*^9, 3.756815280864328*^9}, {3.756815332306151*^9, 
   3.756815339144775*^9}, {3.7568193956991477`*^9, 3.756819409267872*^9}, {
   3.756819739941109*^9, 3.7568197541028104`*^9}, {3.756821479337372*^9, 
   3.756821510628838*^9}, {3.756825081456606*^9, 3.7568250840128*^9}, {
   3.7568293637677193`*^9, 3.75682936563869*^9}, {3.7568347515521393`*^9, 
   3.7568347534420996`*^9}, {3.7568461243940887`*^9, 3.756846145811835*^9}, {
   3.75688096894105*^9, 3.756880978829379*^9}, {3.756886016823346*^9, 
   3.756886053375864*^9}, {3.756889390930337*^9, 3.7568893996792502`*^9}, {
   3.756896266796444*^9, 3.7568962891785917`*^9}, {3.7568963273936014`*^9, 
   3.7568963551238904`*^9}, {3.7569094384217806`*^9, 
   3.7569094394372797`*^9}, {3.756927593347176*^9, 3.756927604808337*^9}, {
   3.7569307801534977`*^9, 3.7569307985309706`*^9}, {3.756935498797538*^9, 
   3.7569355068783817`*^9}, {3.756975502578662*^9, 3.756975532160284*^9}, {
   3.7569859221893053`*^9, 3.756985922386925*^9}},
 CellLabel->
  "In[128]:=",ExpressionUUID->"8c2ee34d-7d70-4b4b-be9d-15b89aa22fe3"],

Cell[BoxData["\<\"first part done\"\>"], "Print",
 CellChangeTimes->{{3.7568145485032682`*^9, 3.756814573668478*^9}, 
   3.756814966203705*^9, 3.756815310035239*^9, 3.7568153524391003`*^9, 
   3.756818980298375*^9, 3.7568194163519325`*^9, 3.7568203060685673`*^9, 
   3.7568223937510843`*^9, 3.7568261071784286`*^9, 3.7568308809890985`*^9, 
   3.756836474955021*^9, 3.7568781954358406`*^9, 3.756882276731142*^9, 
   3.7568872984535766`*^9, 3.756891230812989*^9, 3.7569102780170403`*^9, 
   3.756928772531449*^9, 3.756932788029007*^9, 3.756937139646117*^9, 
   3.75697752114203*^9, 3.75698764605513*^9},
 CellLabel->
  "During evaluation of \
In[128]:=",ExpressionUUID->"35c50cf6-e622-4832-9735-fb4c513641ee"],

Cell[BoxData[
 GraphicsBox[{{}, {{}, {}, 
    {RGBColor[0.368417, 0.506779, 0.709798], PointSize[
      NCache[
       Rational[1, 360], 0.002777777777777778]], AbsoluteThickness[1.6], 
     LineBox[CompressedData["
1:eJxc2X98z+X+OP4laUlaknYkLUfOkrQkLUmvJC1JS9KStCQtSYvRMJoZlqQl
aTlylqQlaUlakpbkLEfOjhwtSUvSjhztOHKWI+f7yft63W7f1/31j9v9dj2v
63pe1+Nx/XjO+cMeGXB/o7i4uMjCuLjf/v2/X/01//dvXfg3LlK3amr/c+p+
CI6PlH7epPvDpVEnRNod/0XdMrLtt+LP9wYnRqofPPHFbtVRt4l0+uWTufd0
ij6fFGmesyPy6mlRt4v8OuzTS+YfjT7fPrL/1oq203+MukPks82//aJOjjxR
9Nsv6o6Rlitu+HZiy6g7RX7r/cETo+4c+fjn5CFPr/8+OCUy4Lfmb4360sh5
/08VbaPuEkmZf/T/vVHUl0Uu/H+1f06OumsY757gy8N8Rd0tzE/0+StoP5X2
rwzvG3V32rvq/83VbxMWdY/Is/f8NqNRXx2Z8taes2+aEnXPyPHupkd9TeT4
9KyIOhK577fpHhacH4nMvuDDjINPRsuvjRx/vfnR8msjVxwPaLS8V+Th4wkR
Le8Vufb4C0bLrwvxjZZfFznj+C9a3jvE87tQjuOujxwPT0W0/PrIO79Nx6po
eZ/wftHyPmG80fIbImvf/+0XLb8hxDvaf1qk9/Ff9P3SYucj7sbIcX4aLb8x
knk8gaPlfSMFv73O1Gh5X+bvpsjtx3/R8psiTb94OfvqptHyfpHEm36LWLS8
X+x4424O8xt9/5sjj179WwvR8v6xzu8f1le0/JbIb9G+4dvdofyWyMEnf3vB
4Lj02Ocj6SF/ou2lR46n44vBlemRy47/ou3fGtZftP6tYb1H698a8i1a/9bI
68t++0XrDwjrMVp/QMj/6HwMCPkdrT8gsuP4CojWvy1y8m/Lr0l4PnJb5LfV
OeTpaP+3Uf+2SNrxCYnWHxjWZ7T/gSEe0foDQ/zDfFUOjBwP3xfR+bs98lu0
L/gwOHJ75Jbf0qF/dL5vD/tRtD7lcYMix1+/e7T+oLB+ovVx5aDIiOO/aP07
Qv5G698R9odo/Tti26+8I3K8+3Oi9TMix4d7U7R+Rlgv34b6GaG94MqM0F9w
3J3hPAiO3Bk5nj5vRevfGfbvaP07w34WrT84zGe0/uDI979V3xOtPzjkV7T+
4LD+ovXvCvMZrX9XWP/R+neF/Tla/67Y/uKGhP0jWn9ImN9o/SEhH6L1h4T9
L1r/7kiH4wkQrX93OL9qQ/27w3qP1r877G+hPG5oWO/BkaFh/qP1h8Y+Xzk0
zF+0/j2RjXN/S/Bo/XtCPkbr3xP7fOU9YX6j9TNDfgcnZYb1FB1PZuz8ZmYy
vszY/kozI8e3k1+i/WWG/SXUr81k/u4N+1dw0r2x8YvcG/ajaP/3Ru48voFF
43Nv2H+DS++Nzd/KeyOHf9tefo72f2/k+HGUE+1/WNgPov0Pizx2/Bftf1jY
n6L9D4tMOr6go/0PC+sz2v+wcL5H+x8Wmx+1tB93X9hfo/3fF7s+IvfFrqfM
+2LzOR+X3sd+cV/s/lN7X+x6jhseztNo/8PDeR3dD4aH+QnOHB67X+QPD/EM
Lh0ezpfo+IfHjq92eOx6irs/nI/R/u9n/u+Pnb/M+8P5Ex3//WE/i46f9irv
jxy/rg2J9n9/bPziRoTxRPsfEdn19W+/6HoaEfaH4MwRYTzR/B8Ru/5KR4Tz
LZr/I0J8gmtHhPMwuv4eCPkVXX8PxNaPPBDiFe3/gTA/0f4fiIw8fmBG+6e8
8oGQj9H+Hwj3m2j/WWH/jvafFdZbtP+skE/R/rPC/Ef7zwrxifafFfIl2n9W
WN/fhP6zwnrdFfp/MKzH4CQceTDc14IzHwzxCs5/MNwXQvulD4b5C+WVD4bz
5+vQ/4NhfwiOGxnmIzhpZIjXztD/yBDf4MyRYb8Lzh8Z8jnULx0Z7rfBlSPD
eMLztSND/gTHPRTiFe3/odj2Ig/F1s98KOyPX4X+o+U7Qv8PhfX8Zej/obC/
B9c+FNZHcNyocP7UhP5Hhf0yODIq7PfBmTyfPyq2vdJR4f4b7X9U2B/C87Wj
Iv/Xb3DcwyE+X4T+Hw7xCI48HPI3OPPhMJ7g/IdDPoX2Sh+Obb/y4ZAv0f5p
P250yPdo/6ND/kTHPzrsh9Hxjw77aXT8o8N+F+qXjg73yWj/o0N8Q3nt6LAe
ov0/Es737aH/R8L9KjjySOz7Zj4SztPo+B8J6zPa/yOx7Vc+EvaHaP+PRBa8
8Nsv2n922H+CE7JD/kTnIzv2+ZTsEN9ofKifnh07H5nZsePPzg77R/T9s8P+
EVycHdZbGH9pduSnA7/9gsuzw34YHV92+N4Irqa8lvepx3GPxr5fwqOx85v0
aGz/KY9Glvx2fXw5Gh+cTv3MR2PzK5v28h8N+0V0/I+G8z86/kfD+R8dP/Ur
cfWj4byLjv/RcP+Pjv/RcJ8Oz8eNCffd4IQxId+j+Tgm3Bf/HsY/JpyH0fGP
CesrOv4x4X4dns8cE/6+Ecqzx4Tv2ej4x4S/pwQXjwn3++j4x4T9IbRXPibk
Z3DlmHBfjY5/TMivUF4bfb9tYfzR9oPjxoZ4hecTxobzOThpbLgPRMc/Ntzn
gyNjw34Q2ksfG/anz8P4x4b9ZGsY/9gQ71CePzacN6G8eGzI57+F8Y8N8xfK
y8dG/u+9gyvHhv01uDr6PsG1Y8P6De3Vjw3zGRyXE/t8Ak7KCeslPJ+SE9te
JCfsP8HpOSG/qsP4c0I+BWfnhPGH5/Nzwvd5cHFO2P9C/6U5YT+Njj8nxCs8
X5kTzr/QfnW0fnBtTthfg+tzQv4Gx40L+ROcMC7kY3DSuDAfwSnjYscTGRfu
T38N4x8X5iM4c1zYz7aE8Y8L77c5jH9cmN+/hPGPC/kZykspLx8X9svgynFh
POH56nFhPwvltePC+t4Uxj8u5Hcojxsf8ifUTxgfOX58XB2eTxof9p+qMP7x
4b71aRh/tH4oTx8f8v/PYfzjw/m8MYx/fIh3KM8fH+4Xobx4fIh3cOn48L7h
+XLepxJXjw/zF1w7PpwH4X3rx4f1FMYX91g4v0J5wmNhPw/1kx4Lf2+Kjv+x
cL+Njv+xcB+Mjv+xkA/R8T8Wvp+Dsx8Lf58K48vHxY+F/Ss8X/pY5P/eM7Rf
Tn+Vj4X4R8f/WLiPhferfSw2X+pxXG6Y/zAfCblhv4rGPzes99BeSm5svCM4
PTd2/jJzw301Ov7ccL8M5fn0V5wb5jua/7nhey24PNpeNP9zY8dTnRv2t+j4
c2PjW58bzuPguAlhfYX3S5gQmz9JE2LzPWVC2L+i8Z8Q21467WVOCOdzNP8n
hPt9NP8nhPUWjf+EsB9F839COH8+CeOfEP6+ElwZ7T+4ekLIz+DaCeG+Htqr
nxD2g+C4ibHrM2Fi+D4JTpoY7nuhvZSJYf2E8sjEcN8M5ekTQ3w3hPFPDPeP
UJ49MeRHKM/n+eKJ4f7wcRj/xHAfCuXlE0M+Rsc/Mazv6Ph5/9qJseurfmI4
L6LjnxQ7PwmTGP+k2HimTAr3oeDIpMj/tRPN/0nkP+XZk8L9J5r/k2LXR/Gk
sH9H1/+kcN+I7n+TwnoP81E5KZyH0fFPCudNdPyTYvfX+knh/wOi488L98Vo
/ueF8y+a/3mx40nJY//Pi93f0vPCfSa0n5nH+s+Lne/8vLA+w/sX55H/eeHv
fcHlebHroTIv3O9CeXVeuB9G8z/6vsH1eWF/DI6bHPbTMJ8Jk0N8Q/4lTY7N
x5TJ4e8HwZHJIb/Wh/FPDveF4MzJYT4rw/gnh/1gXRg/Lp4c5uODMP7JIf/X
hvFPDuddcOXksD+G9quj7/9hGP/kkM+h/frJYb6C46bE9pcwJewPoTxpSuz7
p0wJ/QdHpoS/zwSn40zqZ08J8fgojH9KiGdw8ZTwfmH+SqeE+0Bw+ZSw3sPz
ldH3DeXVU8L9K8SndkpsfOqnhPkIjns8fF+H9hIeD/tLcNLjYf1F4/94bH8R
ytNx5uNhPQdnPx7WY6if/zjjfzzkb3Dp4+E8Cy5/PORLqF/5eFgv0fHTXi3l
9Y/Hzkdcfqzj88N5HJyQHzv/iflhv4nOT344j4KT88P6Ck7Jj53PVBzJD/t/
yI+0/HCehPL0/JCfwRn5YT1E8ys/Nv+zcHZ+5P/GGZybH+4LYX3k58fma1F+
uM8EF/N8SX64jwaX5ofzM6yXsvyQf6G8PD82/yvyyd/88H0Syqvyw34UXc+M
pyY/nMdhvdbSf100HqG8nvIG6sdNjd0P4qfG7hcJU2OfT5wazp+w/yRNDX+f
C+XJU0P+h/GnUD91argPBEemhvvy+yH+U8N6fC/Ef2qIT0WI/9TwffFuiP/U
EN9QnjU1xCeUZ08N8QvOnRrmY3WIf/R93gnxnxq+71aF+E8N+//bIf6Ul+Ky
6HjC8+VTw/kYXDE1nIfBlVPDfTPUr4rOZ3ifatqroX7t1PA9GerXTQ37y8oQ
/6nhvA9umBrO8/IQ/4Iwn2+G+BeE+0koTygI3/PBiQXhfvlWiD/lyQVhfwjl
KQUhfqE8tSB8/4X+IgWx75NWEO7/wem8T0ZBuK+E+pkFYb2G8qyCEO9Qnl0Q
8nV5iH9B2F/eCPEvCOsvlBcVhHgEFxeE8/71EP/o+F4L8S8I//9UFuJfEM7f
V0P8o+MP5RUF4f68NMS/IOwX4fmqgvD3n9B+dUHIh1dC/AvC9+HLIf4FIT+C
6wrC33uD6wvC/r04xD8av5dC/KeF8yU4flo4D8LzCdNin0+cFvaLRSH+1E+e
FvarJSH+08L6D++fOi3sb2E+ItPCeRDGmzYtrN8wH+nUz5gWztNQnjktdv6z
poX9J5Rn037utLAfh/jmTwv7wYoQ/+j4gounxeZTCeWluIz2yqeF772QPxXT
wvoNrpwWm19V08L3ybIQ/2nh+zC4ZlrYT8LztYynblps/tQznw3TwvkZ4hNX
GJs/8YXh+yEa/8LwvRuNfyHxLwz7y4IQ/8KwPl4I8S8M5/dzIf6F4Xv1mRD/
aPvBaYVhPygO8S8M45sd4k95Js6iv+zCkC/Ph/gXhvU3P8S/MKzXUF5UGM6/
UF5MeyW4tDDkW6hfVhjmd16IP+OtKAzrI5RXFob1/GyIP/NRXRjuU6G/mmh8
5ob44zrary8M51NwA+Vx08P+GeYvfnr4PpsT4j89rO/wPok4aXr4Pgv9J9Ne
yvTY8aROj41XZHrI91kh/tPDen0ixH868Z8e9o+iEP/pIX4zQ/ynh/maHuI/
PcQnlOdOD+MvDPGfHvJ/Wog/zxdPD/NbEOI/PXy/TA7xx2W4nPoVjK+S963i
faqj85kf4h+tPyHEf3rYDyaF+EfjNyXEn/YbGF/cjLAeZoT4z4id34QZsfUT
Z4T4Tw3xx8m0lzIjtr9U2o/MCPP1VIj/jNh4p8+IzY+MGbHxzqS/rBmx8509
I3Y+c2fEzk/+jNj5K5oRG79iyktw6YyQ34+G+EfLHwrxj77vAyH+M0L+5YT4
R99/fIh/tL0wn9XMbw3ltTNi87mO5+uJXwPzFzcz3MeeDvGfGRuPhJmx8Uic
Gcb3ZIg/5cmUp8yMjUcqjsyMjU/azNj3T58Zmz8ZtJ/J+2bNDN+/wdk8n4vz
Z8bOR9HM2PkqxiUzY/O3lPKymbHxKMcVuHJmbP5WMd5q5rdmZuz+Wjszdj+u
mxl73tRT3kB5XFHs+RNfFNt+QlHs/CYWxc5vUlHs+ycXxe5vKUWx403l+UgR
+z/l6dTPKIrN/8yi2PWcVRS7X2YXxeZTblFsvPIpL6L9YspLimLztZT2ynA5
71/B+1Xy/lVFsftPNeU19F9Le3VFsedDfVHsftVQFLtfxT0R63ic8ER4/+Eh
/k+E9m4K8cfJUV8V4v9EJO7//0vFEZyG03EGzsRZOBvn4nxchItxCS7FZbgc
V+BKXIWrcQ2uxXW4HjfguFmxjscJOBEn4WScglNxBKfhdJyBM3EWzsa5OB8X
4WJcgktxGS7HFbgSV+FqXINrcR2uxw047slYx+MEnIiTcDJOwak4gtNwOs7A
mTgLZ+NcnI+LcDEuwaW4DJfjClyJq3A1rsG1uA7X4wYcNzvW8TgBJ+IknIxT
cCqO4DScjjNwJs7C2TgX5+MiXIxLcCkuw+W4AlfiKlyNa3AtrsP1uAHHPRXr
eJyAE3ESTsYpOBVHcBpOxxk4E2fhbJyL83ERLsYluBSX4XJcgStxFa7GNbgW
1+F63IDj5sQ6HifgRJyEk3EKTsURnIbTcQbOxFk4G+fifFyEi3EJLsVluBxX
4EpchatxDa7FdbgeN+C4p2MdjxNwIk7CyTgFp+IITsPpOANn4iycjXNxPi7C
xbgEl+IyXI4rcCWuwtW4BtfiOlyPG3Bccawb43jcDCfgljgRt8FJuD1Oxp1w
Cu6KU3EPHMG9cRruh9PxQJyBh+BMPBxn4VE4G+fgXJyH83EhLsKzcTGeh0vw
QlyKl+AyvByX41W4Aq/FlXgDrsKbcTXehmvwTlyL9+A6vB/X40O4AR/Fcc/E
ujGOx81wAm6JE3EbnITb42TcCafgrjgV98AR3Bun4X44HQ/EGXgIzsTDcRYe
hbNxDs7FeTgfF+IiPBsX43m4BC/EpXgJLsPLcTlehSvwWlyJN+AqvBlX4224
Bu/EtXgPrsP7cT0+hBvwURw3N9aNcTxuhhNwS5yI2+Ak3B4n4044BXfFqbgH
juDeOA33w+l4IM7AQ3AmHo6z8CicjXNwLs7D+bgQF+HZuBjPwyV4IS7FS3AZ
Xo7L8SpcgdfiSrwBV+HNuBpvwzV4J67Fe3Ad3o/r8SHcgI/iuGdj3RjH42Y4
AbfEibgNTsLtcTLuhFNwV5yKe+AI7o3TcD+cjgfiDDwEZ+LhOAuPwtk4B+fi
PJyPC3ERno2L8TxcghfiUrwEl+HluByvwhV4La7EG3AV3oyr8TZcg3fiWrwH
1+H9uB4fwg34KI6bF+vGOB43wwm4JU7EbXASbo+TcSecgrviVNwDR3BvnIb7
4XQ8EGfgITgTD8dZeBTOxjk4F+fhfFyIi/BsXIzn4RK8EJfiJbgML8fleBWu
wGtxJd6Aq/BmXI234Rq8E9fiPbgO78f1+BBuwEdx3HOxbozjcTOcgFviRNwG
J+H2OBl3wim4K07FPXAE98ZpuB9OxwNxBh6CM/FwnIVH4Wycg3NxHs7HhbgI
z8bFeB4uwQtxKV6Cy/ByXI5X4Qq8FlfiDbgKb8bVeBuuwTtxLd6D6/B+XI8P
4QZ8FMfNj3VjHI+b4QTcEifiNjgJt8fJuBNOwV1xKu6BI7g3TsP9cDoeiDPw
EJyJh+MsPApn4xyci/NwPi7ERXg2LsbzcAleiEvxElyGl+NyvApX4LW4Em/A
VXgzrsbbcA3eiWvxHlyH9+N6fAg34KM47vlYN8bxuBlOwC1xIm6Dk3B7nIw7
4RTcFafiHjiCe+M03A+n44E4Aw/BmXg4zsKjcDbOwbk4D+fjQlyEZ+NiPA+X
4IW4FC/BZXg5LsercAVeiyvxBlyFN+NqvA3X4J24Fu/BdXg/rseHcAM+iuNK
Yt0Yx+NmOAG3xIm4DU7C7XEy7oRTcFecinvgCO6N03A/nI4H4gw8BGfi4TgL
j8LZOAfn4jycjwtxEZ6Ni/E8XIIX4lK8BJfh5bgcr8IVeC2uxBtwFd6Mq/E2
XIN34lq8B9fh/bgeH8IN+CiOeyHWjXE8boYTcEuciNvgJNweJ+NOOAV3xam4
B47g3jgN98PpeCDOwENwJh6Os/AonI1zcC7Ow/m4EBfh2bgYz8MleCEuxUtw
GV6Oy/EqXIHX4kq8AVfhzbgab8M1eCeuxXtwHd6P6/Eh3ICP4rgFsW6M43Ez
nIBb4kTcBifh9jgZd8IpuCtOxT1wBPfGabgfTscDcQYegjPxcJyFR+FsnINz
cR7Ox4W4CM/GxXgeLsELcSlegsvwclyOV+EKvBZX4g24Cm/G1XgbrsE7cS3e
g+vwflyPD+EGfBTH/THWjXE8boYTcEuciNvgJNweJ+NOOAV3xam4B47g3jgN
98PpeCDOwENwJh6Os/AonI1zcC7Ow/m4EBfh2bgYz8MleCEuxUtwGV6Oy/Eq
XIHX4kq8AVfhzbgab8M1eCeuxXtwHd6P6/Eh3ICP4riFsW6M43EznIBb4kTc
Bifh9jgZd8IpuCtOxT1wBPfGabgfTscDcQYegjPxcJyFR+FsnINzcR7Ox4W4
CM/GxXgeLsELcSlegsvwclyOV+EKvBZX4g24Cm/G1XgbrsE7cS3eg+vwflyP
D+EGfBTHvRjrxjgeN8MJuCVOxG1wEm6Pk3EnnIK74lTcA0dwb5yG++F0PBBn
4CE4Ew/HWXgUzsY5OBfn4XxciIvwbFyM5+ESvBCX4iW4DC/H5XgVrsBrcSXe
gKvwZlyNt+EavBPX4j24Du/H9fgQbsBHcdyiWDfG8bgZTsAtcSJug5Nwe5yM
O+EU3BWn4h44gnvjNNwPp+OBOAMPwZl4OM7Co3A2zsG5OA/n40JchGfjYjwP
l+CFuBQvwWV4OS7Hq3AFXosr8QZchTfjarwN1+CduBbvwXV4P67Hh3ADPorj
/hTrxjgeN8MJuCVOxG1wEm6Pk3EnnIK74lTcA0dwb5yG++F0PBBn4CE4Ew/H
WXgUzsY5OBfn4XxciIvwbFyM5+ESvBCX4iW4DC/H5XgVrsBrcSXegKvwZlyN
t+EavBPX4j24Du/H9fgQbsBHcVxprBvhxrgJjsdNcTPcHCfgFrglboUTcWvc
BrfFSbgdbo874GTcEXfCnXEK7oK74m44FXfHPXBPHMG9cG/cB6fhvrgf7o/T
8QA8EA/CGXgwHoKH4kw8DA/HI3AWHolH4dE4G4/BOXg8zsUTcR6egvNxAS7E
M3ARnoVn4zm4GM/F8/B8XIIX4IV4ES7Fi/ESvBSX4WV4OV6By/FKvAqvxhV4
DV6L1+FKvB5vwBtxFd6EN+MtuBpvxdvwdlyDd+CdeBeuxbvxHrwX1+F9eD8+
gOvxQXwIH8YN+Ag+io/huJdi3Qg3xk1wPG6Km+HmOAG3wC1xK5yIW+M2uC1O
wu1we9wBJ+OOuBPujFNwF9wVd8OpuDvugXviCO6Fe+M+OA33xf1wf5yOB+CB
eBDOwIPxEDwUZ+JheDgegbPwSDwKj8bZeAzOweNxLp6I8/AUnI8LcCGegYvw
LDwbz8HFeC6eh+fjErwAL8SLcClejJfgpbgML8PL8QpcjlfiVXg1rsBr8Fq8
Dlfi9XgD3oir8Ca8GW/B1Xgr3oa34xq8A+/Eu3At3o334L24Du/D+/EBXI8P
4kP4MG7AR/BRfAzHLY51I9wYN8HxuCluhpvjBNwCt8StcCJujdvgtjgJt8Pt
cQecjDviTrgzTsFdcFfcDafi7rgH7okjuBfujfvgNNwX98P9cToegAfiQTgD
D8ZD8FCciYfh4XgEzsIj8Sg8GmfjMTgHj8e5eCLOw1NwPi7AhXgGLsKz8Gw8
BxfjuXgeno9L8AK8EC/CpXgxXoKX4jK8DC/HK3A5XolX4dW4Aq/Ba/E6XInX
4w14I67Cm/BmvAVX4614G96Oa/AOvBPvwrV4N96D9+I6vA/vxwdwPT6ID+HD
uAEfwUfxMRz3cqwb4ca4CY7HTXEz3Bwn4Ba4JW6FE3Fr3Aa3xUm4HW6PO+Bk
3BF3wp1xCu6Cu+JuOBV3xz1wTxzBvXBv3Aen4b64H+6P0/EAPBAPwhl4MB6C
h+JMPAwPxyNwFh6JR+HROBuPwTl4PM7FE3EenoLzcQEuxDNwEZ6FZ+M5uBjP
xfPwfFyCF+CFeBEuxYvxErwUl+FleDlegcvxSrwKr8YVeA1ei9fhSrweb8Ab
cRXehDfjLbgab8Xb8HZcg3fgnXgXrsW78R68F9fhfXg/PoDr8UF8CB/GDfgI
PoqP4bglsW6EG+MmOB43xc1wc5yAW+CWuBVOxK1xG9wWJ+F2uD3ugJNxR9wJ
d8YpuAvuirvhVNwd98A9cQT3wr1xH5yG++J+uD9OxwPwQDwIZ+DBeAgeijPx
MDwcj8BZeCQehUfjbDwG5+DxOBdPxHl4Cs7HBbgQz8BFeBaejefgYjwXz8Pz
cQlegBfiRbgUL8ZL8FJchpfh5XgFLscr8Sq8GlfgNXgtXocr8Xq8AW/EVXgT
3oy34Gq8FW/D23EN3oF34l24Fu/Ge/BeXIf34f34AK7HB/EhfBg34CP4KD6G
416JdSPcGDfB8bgpboab4wTcArfErXAibo3b4LY4CbfD7XEHnIw74k64M07B
XXBX3A2n4u64B+6JI7gX7o374DTcF/fD/XE6HoAH4kE4Aw/GQ/BQnImH4eF4
BM7CI/EoPBpn4zE4B4/HuXgizsNTcD4uwIV4Bi7Cs/BsPAcX47l4Hp6PS/AC
vBAvwqV4MV6Cl+IyvAwvxytwOV6JV+HVuAKvwWvxOlyJ1+MNeCOuwpvwZrwF
V+OteBvejmvwDrwT78K1eDfeg/fiOrwP78cHcD0+iA/hw7gBH8FH8TEctzTW
jXBj3ATH46a4GW6OE3AL3BK3wom4NW6D2+Ik3A63xx1wMu6IO+HOOAV3wV1x
N5yKu+MeuCeO4F64N+6D03Bf3A/3x+l4AB6IB+EMPBgPwUNxJh6Gh+MROAuP
xKPwaJyNx+AcPB7n4ok4D0/B+bgAF+IZuAjPwrPxHFyM5+J5eD4uwQvwQrwI
l+LFeAleisvwMrwcr8DleCVehVfjCrwGr8XrcCVejzfgjbgKb8Kb8RZcjbfi
bXg7rsE78E68C9fi3XgP3ovr8D68Hx/A9fggPoQP4wZ8BB/Fx3Dcq7FuhBvj
JjgeN8XNcHOcgFvglrgVTsStcRvcFifhdrg97oCTcUfcCXfGKbgL7oq74VTc
HffAPXEE98K9cR+chvvifrg/TscD8EA8CGfgwXgIHooz8TA8HI/AWXgkHoVH
42w8Bufg8TgXT8R5eArOxwW4EM/ARXgWno3n4GI8F8/D83EJXoAX4kW4FC/G
S/BSXIaX4eV4BS7HK/EqvBpX4DV4LV6HK/F6vAFvxFV4E96Mt+BqvBVvw9tx
Dd6Bd+JduBbvxnvwXlyH9+H9+ACuxwfxIXwYN+Aj+Cg+huPKYt0IN8ZNcDxu
ipvh5jgBt8AtcSuciFvjNrgtTsLtcHvcASfjjrgT7oxTcBfcFXfDqbg77oF7
4gjuhXvjPjgN98X9cH+cjgfggXgQzsCD8RA8FGfiYXg4HoGz8Eg8Co/G2XgM
zsHjcS6eiPPwFJyPC3AhnoGL8Cw8G8/BxXgunofn4xK8AC/Ei3ApXoyX4KW4
DC/Dy/EKXI5X4lV4Na7Aa/BavA5X4vV4A96Iq/AmvBlvwdV4K96Gt+MavAPv
xLtwLd6N9+C9uA7vw/vxAVyPD+JD+DBuwEfwUXwMx70W60a4MW6C43FT3Aw3
xwm4BW6JW+FE3Bq3wW1xEm6H2+MOOBl3xJ1wZ5yCu+CuuBtOxd1xD9wTR3Av
3Bv3wWm4L+6H++N0PAAPxINwBh6Mh+ChOBMPw8PxCJyFR+JReDTOxmNwDh6P
c/FEnIen4HxcgAvxDFyEZ+HZeA4uxnPxPDwfl+AFeCFehEvxYrwEL8VleBle
jlfgcrwSr8KrcQVeg9fidbgSr8cb8EZchTfhzXgLrsZb8Ta8HdfgHXgn3oVr
8W68B+/FdXgf3o8P4Hp8EB/Ch3EDPoKP4mM4blmsG+HGuAmOx01xM9wcJ+AW
uCVuhRNxa9wGt8VJuB1ujzvgZNwRd8KdcQrugrvibjgVd8c9cE8cwb1wb9wH
p+G+uB/uj9PxADwQD8IZeDAegofiTDwMD8cjcBYeiUfh0Tgbj8E5eDzOxRNx
Hp6C83EBLsQzcBGehWfjObgYz8Xz8HxcghfghXgRLsWL8RK8FJfhZXg5XoHL
8Uq8Cq/GFXgNXovX4Uq8Hm/AG3EV3oQ34y24Gm/F2/B2XIN34J14F67Fu/Ee
vBfX4X14Pz6A6/FBfAgfxg34CD6Kj+G412PdCDfGTXA8boqb4eY4AbfALXEr
nIhb4za4LU7C7XB73AEn4464E+6MU3AX3BV3w6m4O+6Be+II7oV74z44DffF
/XB/nI4H4IF4EM7Ag/EQPBRn4mF4OB6Bs/BIPAqPxtl4DM7B43Eunojz8BSc
jwtwIZ6Bi/AsPBvPwcV4Lp6H5+MSvAAvxItwKV6Ml+CluAwvw8vxClyOV+JV
eDWuwGvwWrwOV+L1eAPeiKvwJrwZb8HVeCvehrfjGrwD78S7cC3ejffgvbgO
78P78QFcjw/iQ/gwbsBH8FF8DMctj3Uj3Bg3wfG4KW6Gm+ME3AK3xK1wIm6N
2+C2OAm3w+1xB5yMO+JOuDNOwV1wV9wNp+LuuAfuiSO4F+6N++A03Bf3w/1x
Oh6AB+JBOAMPxkPwUJyJh+HheATOwiPxKDwaZ+MxOAePx7l4Is7DU3A+LsCF
eAYuwrPwbDwHF+O5eB6ej0vwArwQL8KleDFegpfiMrwML8crcDleiVfh1bgC
r8Fr8TpcidfjDXgjrsKb8Ga8BVfjrXgb3o5r8A68E+/CtXg33oP34jq8D+/H
B3A9PogP4cO4AR/BR/ExHPdGrBvhxrgJjsdNcTPcHCfgFrglboUTcWvcBrfF
Sbgdbo874GTcEXfCnXEK7oK74m44FXfHPXBPHMG9cG/cB6fhvrgf7o/T8QA8
EA/CGXgwHoKH4kw8DA/HI3AWHolH4dE4G4/BOXg8zsUTcR6egvNxAS7EM3AR
noVn4zm4GM/F8/B8XIIX4IV4ES7Fi/ESvBSX4WV4OV6By/FKvAqvxhV4DV6L
1+FKvB5vwBtxFd6EN+MtuBpvxdvwdlyDd+CdeBeuxbvxHrwX1+F9eD8+gOvx
QXwIH8YN+Ag+io/huBWxboQb4yY4HjfFzXBznIBb4Ja4FU7ErXEb3BYn4Xa4
Pe6Ak3FH3Al3xim4C+6Ku+FU3B33wD1xBPfCvXEfnIb74n64P07HA/BAPAhn
4MF4CB6KM/EwPByPwFl4JB6FR+NsPAbn4PE4F0/EeXgKzscFuBDPwEV4Fp6N
5+BiPBfPw/NxCV6AF+JFuBQvxkvwUlyGl+HleAUuxyvxKrwaV+A1eC1ehyvx
erwBb8RVeBPejLfgarwVb8PbcQ3egXfiXbgW78Z78F5ch/fh/fgArscH8SF8
GDfgI/goPobj3ox1I9wYN8HxuCluhpvjBNwCt8StcCJujdvgtjgJt8PtcQec
jDviTrgzTsFdcFfcDafi7rgH7okjuBfujfvgNNwX98P9cToegAfiQTgDD8ZD
8FCciYfh4XgEzsIj8Sg8GmfjMTgHj8e5eCLOw1NwPi7AhXgGLsKz8Gw8Bxfj
uXgeno9L8AK8EC/CpXgxXoKX4jK8DC/HK3A5XolX4dW4Aq/Ba/E6XInX4w14
I67Cm/BmvAVX4614G96Oa/AOvBPvwrV4N96D9+I6vA/vxwdwPT6ID+HDuAEf
wUfxMRxXHusTcCN8Im6MT8JN8Mk4Hp+Cm+JTcTN8Gm6OT8cJ+AzcAp+JW+Kz
cCt8Nk7Ev8Ot8Tm4DT4Xt8Xn4SR8Pm6Hf4/b4wtwB/wHnIwvxB3xRbgTvhh3
xpfgFHwp7oIvw13x5bgbvgKn4itxd3wV7oGvxj3xNTiCr8W98HW4N74e98E3
4DR8I+6Lb8L98M24P74Fp+Nb8QB8Gx6Ib8eD8B04A9+JB+O78BB8Nx6K78GZ
+F48DN+Hh+P78Qj8AM7CD+KR+CE8Cj+MR+NHcDZ+FI/BY3EOHofH48dwLp6A
J+JJOA9PxlPw4zgfT8UFeBouxNPxDDwTF+En8Cz8JJ6Nn8Jz8NO4GD+D5+Jn
8Tz8HJ6Pn8cl+AW8AP8RL8Qv4kX4T7gUv4QX45fxEvwKXopfxWX4NbwMv46X
4zfwCvwmLsdv4ZX4bbwKv4NX43dxBX4Pr8Hv47X4A7wOf4gr8Ud4Pf4Yb8Cf
4I34z7gKf4o34b/gzfgzvAX/FVfjv+Gt+HO8Df8db8df4Br8Jd6Bv8I78dd4
F/4G1+Jv8W78Hd6Dv8d78Q+4Dv8D78M/4v34n/gA/gnX43/hg/jf+BD+GR/G
/8EN+Bd8BP8XH8W/4mP4fzjurVifgBvhE3FjfBJugk/G8fgU3BSfipvh03Bz
fDpOwGfgFvhM3BKfhVvhs3Ei/h1ujc/BbfC5uC0+Dyfh83E7/HvcHl+AO+A/
4GR8Ie6IL8Kd8MW4M74Ep+BLcRd8Ge6KL8fd8BU4FV+Ju+OrcA98Ne6Jr8ER
fC3uha/DvfH1uA++AafhG3FffBPuh2/G/fEtOB3figfg2/BAfDsehO/AGfhO
PBjfhYfgu/FQfA/OxPfiYfg+PBzfj0fgB3AWfhCPxA/hUfhhPBo/grPxo3gM
Hotz8Dg8Hj+Gc/EEPBFPwnl4Mp6CH8f5eCouwNNwIZ6OZ+CZuAg/gWfhJ/Fs
/BSeg5/GxfgZPBc/i+fh5/B8/DwuwS/gBfiPeCF+ES/Cf8Kl+CW8GL+Ml+BX
8FL8Ki7Dr+Fl+HW8HL+BV+A3cTl+C6/Eb+NV+B28Gr+LK/B7eA1+H6/FH+B1
+ENciT/C6/HHeAP+BG/Ef8ZV+FO8Cf8Fb8af4S34r7ga/w1vxZ/jbfjveDv+
AtfgL/EO/BXeib/Gu/A3uBZ/i3fj7/Ae/D3ei3/AdfgfeB/+Ee/H/8QH8E+4
Hv8LH8T/xofwz/gw/g9uwL/gI/i/+Cj+FR/D/8NxK2N9Am6ET8SN8Um4CT4Z
x+NTcFN8Km6GT8PN8ek4AZ+BW+AzcUt8Fm6Fz8aJ+He4NT4Ht8Hn4rb4PJyE
z8ft8O9xe3wB7oD/gJPxhbgjvgh3whfjzvgSnIIvxV3wZbgrvhx3w1fgVHwl
7o6vwj3w1bgnvgZH8LW4F74O98bX4z74BpyGb8R98U24H74Z98e34HR8Kx6A
b8MD8e14EL4DZ+A78WB8Fx6C78ZD8T04E9+Lh+H78HB8Px6BH8BZ+EE8Ej+E
R+GH8Wj8CM7Gj+IxeCzOwePwePwYzsUT8EQ8CefhyXgKfhzn46m4AE/DhXg6
noFn4iL8BJ6Fn8Sz8VN4Dn4aF+Nn8Fz8LJ6Hn8Pz8fO4BL+AF+A/4oX4RbwI
/wmX4pfwYvwyXoJfwUvxq7gMv4aX4dfxcvwGXoHfxOX4LbwSv41X4Xfwavwu
rsDv4TX4fbwWf4DX4Q9xJf4Ir8cf4w34E7wR/xlX4U/xJvwXvBl/hrfgv+Jq
/De8FX+Ot+G/4+34C1yDv8Q78Fd4J/4a78Lf4Fr8Ld6Nv8N78Pd4L/4B1+F/
4H34R7wf/xMfwD/hevwvfBD/Gx/CP+PD+D+4Af+Cj+D/4qP4V3wM/w/HvR3r
E3AjfCJujE/CTfDJOB6fgpviU3EzfBpujk/HCfgM3AKfiVvis3ArfDZOxL/D
rfE5uA0+F7fF5+EkfD5uh3+P2+MLcAf8B5yML8Qd8UW4E74Yd8aX4BR8Ke6C
L8Nd8eW4G74Cp+IrcXd8Fe6Br8Y98TU4gq/FvfB1uDe+HvfBN+A0fCPui2/C
/fDNuD++BafjW/EAfBseiG/Hg/AdOAPfiQfju/AQfDceiu/BmfhePAzfh4fj
+/EI/ADOwg/ikfghPAo/jEfjR3A2fhSPwWNxDh6Hx+PHcC6egCfiSTgPT8ZT
8OM4H0/FBXgaLsTT8Qw8ExfhJ/As/CSejZ/Cc/DTuBg/g+fiZ/E8/Byej5/H
JfgFvAD/ES/EL+JF+E+4FL+EF+OX8RL8Cl6KX8Vl+DW8DL+Ol+M38Ar8Ji7H
b+GV+G28Cr+DV+N3cQV+D6/B7+O1+AO8Dn+IK/FHeD3+GG/An+CN+M+4Cn+K
N+G/4M34M7wF/xVX47/hrfhzvA3/HW/HX+Aa/CXegb/CO/HXeBf+Btfib/Fu
/B3eg7/He/EPuA7/A+/DP+L9+J/4AP4J1+N/4YP43/gQ/hkfxv/BDfgXfAT/
Fx/Fv+Jj+H84blWsT8CN8Im4MT4JN8En43h8Cm6KT8XN8Gm4OT4dJ+AzcAt8
Jm6Jz8Kt8Nk4Ef8Ot8bn4Db4XNwWn4eT8Pm4Hf49bo8vwB3wH3AyvhB3xBfh
Tvhi3BlfglPwpbgLvgx3xZfjbvgKnIqvxN3xVbgHvhr3xNfgCL4W98LX4d74
etwH34DT8I24L74J98M34/74FpyOb8UD8G14IL4dD8J34Ax8Jx6M78JD8N14
KL4HZ+J78TB8Hx6O78cj8AM4Cz+IR+KH8Cj8MB6NH8HZ+FE8Bo/FOXgcHo8f
w7l4Ap6IJ+E8PBlPwY/jfDwVF+BpuBBPxzPwTFyEn8Cz8JN4Nn4Kz8FP42L8
DJ6Ln8Xz8HN4Pn4el+AX8AL8R7wQv4gX4T/hUvwSXoxfxkvwK3gpfhWX4dfw
Mvw6Xo7fwCvwm7gcv4VX4rfxKvwOXo3fxRX4PbwGv4/X4g/wOvwhrsQf4fX4
Y7wBf4I34j/jKvwp3oT/gjfjz/AW/Fdcjf+Gt+LP8Tb8d7wdf4Fr8Jd4B/4K
78Rf4134G1yLv8W78Xd4D/4e78U/4Dr8D7wP/4j343/iA/gnXI//hQ/if+ND
+Gd8GP8HN+Bf8BH8X3wU/4qP4f/huHdifQJuhE/EjfFJuAk+GcfjU3BTfCpu
hk/DzfHpOAGfgVvgM3FLfBZuhc/Gifh3uDU+B7fB5+K2+DychM/H7fDvcXt8
Ae6A/4CT8YW4I74Id8IX4874EpyCL8Vd8GW4K74cd8NX4FR8Je6Or8I98NW4
J74GR/C1uBe+DvfG1+M++Aachm/EffFNuB++GffHt+B0fCsegG/DA/HteBC+
A2fgO/FgfBcegu/GQ/E9OBPfi4fh+/BwfD8egR/AWfhBPBI/hEfhh/Fo/AjO
xo/iMXgszsHj8Hj8GM7FE/BEPAnn4cl4Cn4c5+OpuABPw4V4Op6BZ+Ii/ASe
hZ/Es/FTeA5+GhfjZ/Bc/Cyeh5/D8/HzuAS/gBfgP+KF+EW8CP8Jl+KX8GL8
Ml6CX8FL8au4DL+Gl+HX8XL8Bl6B38Tl+C28Er+NV+F38Gr8Lq7A7+E1+H28
Fn+A1+EPcSX+CK/HH+MN+BO8Ef8ZV+FP8Sb8F7wZf4a34L/iavw3vBV/jrfh
v+Pt+Atcg7/EO/BXeCf+Gu/C3+Ba/C3ejb/De/D3eC/+Adfhf+B9+Ee8H/8T
H8A/4Xr8L3wQ/xsfwj/jw/g/uAH/go/g/+Kj+Fd8DP8Px62O9Qm4ET4RN8Yn
4Sb4ZByPT8FN8am4GT4NN8en4wR8Bm6Bz8Qt8Vm4FT4bJ+Lf4db4HNwGn4vb
4vNwEj4ft8O/x+3xBbgD/gNOxhfijvgi3AlfjDvjS3AKvhR3wZfhrvhy3A1f
gVPxlbg7vgr3wFfjnvgaHMHX4l74OtwbX4/74BtwGr4R98U34X74Ztwf34LT
8a14AL4ND8S340H4DpyB78SD8V14CL4bD8X34Ex8Lx6G78PD8f14BH4AZ+EH
8Uj8EB6FH8aj8SM4Gz+Kx+CxOAePw+PxYzgXT8AT8SSchyfjKfhxnI+n4gI8
DRfi6XgGnomL8BN4Fn4Sz8ZP4Tn4aVyMn8Fz8bN4Hn4Oz8fP4xL8Al6A/4gX
4hfxIvwnXIpfwovxy3gJfgUvxa/iMvwaXoZfx8vxG3gFfhOX47fwSvw2XoXf
wavxu7gCv4fX4PfxWvwBXoc/xJX4I7wef4w34E/wRvxnXIU/xZvwX/Bm/Bne
gv+Kq/Hf8Fb8Od6G/4634y9wDf4S78Bf4Z34a7wLf4Nr8bd4N/4O78Hf4734
B1yH/4H34R/xfvxPfAD/hOvxv/BB/G98CP+MD+P/4Ab8Cz6C/4uP4l/xMfw/
HPdurE/AjfCJuDE+CTfBJ+N4fApuik/FzfBpuDk+HSfgM3ALfCZuic/CrfDZ
OBH/DrfG5+A2+FzcFp+Hk/D5uB3+PW6PL8Ad8B9wMr4Qd8QX4U74YtwZX4JT
8KW4C74Md8WX4274CpyKr8Td8VW4B74a98TX4Ai+FvfC1+He+HrcB9+A0/CN
uC++CffDN+P++Bacjm/FA/BteCC+HQ/Cd+AMfCcejO/CQ/DdeCi+B2fie/Ew
fB8eju/HI/ADOAs/iEfih/Ao/DAejR/B2fhRPAaPxTl4HB6PH8O5eAKeiCfh
PDwZT8GP43w8FRfgabgQT8cz8ExchJ/As/CTeDZ+Cs/BT+Ni/Ayei5/F8/Bz
eD5+HpfgF/AC/Ee8EL+IF+E/4VL8El6MX8ZL8Ct4KX4Vl+HX8DL8Ol6O38Ar
8Ju4HL+FV+K38Sr8Dl6N38UV+D28Br+P1+IP8Dr8Ia7EH+H1+GO8AX+CN+I/
4yr8Kd6E/4I348/wFvxXXI3/hrfiz/E2/He8HX+Ba/CXeAf+Cu/EX+Nd+Btc
i7/Fu/F3eA/+Hu/FP+A6/A+8D/+I9+N/4gP4J1yP/4UP4n/jQ/hnfBj/Bzfg
X/AR/F98FP+Kj+H/4biKWJ+AG+ETcWN8Em6CT8bx+BTcFJ+Km+HTcHN8Ok7A
Z+AW+EzcEp+FW+GzcSL+HW6Nz8Ft8Lm4LT4PJ+HzcTv8e9weX4A74D/gZHwh
7ogvwp3wxbgzvgSn4EtxF3wZ7oovx93wFTgVX4m746twD3w17omvwRF8Le6F
r8O98fW4D74Bp+EbcV98E+6Hb8b98S04Hd+KB+Db8EB8Ox6E78AZ+E48GN+F
h+C78VB8D87E9+Jh+D48HN+PR+AHcBZ+EI/ED+FR+GE8Gj+Cs/GjeAwei3Pw
ODweP4Zz8QQ8EU/CeXgynoIfx/l4Ki7A03Ahno5n4Jm4CD+BZ+En8Wz8FJ6D
n8bF+Bk8Fz+L5+Hn8Hz8PC7BL+AF+I94IX4RL8J/wqX4JbwYv4yX4FfwUvwq
LsOv4WX4dbwcv4FX4DdxOX4Lr8Rv41X4Hbwav4sr8Ht4DX4fr8Uf4HX4Q1yJ
P8Lr8cd4A/4Eb8R/xlX4U7wJ/wVvxp/hLfivuBr/DW/Fn+Nt+O94O/4C1+Av
8Q78Fd6Jv8a78De4Fn+Ld+Pv8B78Pd6Lf8B1+B94H/4R78f/xAfwT7ge/wsf
xP/Gh/DP+DD+D27Av+Aj+L/4KP4VH8P/w3HvxfoE3AifiBvjk3ATfDKOx6fg
pvhU3Ayfhpvj03ECPgO3wGfilvgs3AqfjRPx73BrfA5ug8/FbfF5OAmfj9vh
3+P2+ALcAf8BJ+MLcUd8Ee6EL8ad8SU4BV+Ku+DLcFd8Oe6Gr8Cp+ErcHV+F
e+CrcU98DY7ga3EvfB3uja/HffANOA3fiPvim3A/fDPuj2/B6fhWPADfhgfi
2/EgfAfOwHfiwfguPATfjYfie3AmvhcPw/fh4fh+PAI/gLPwg3gkfgiPwg/j
0fgRnI0fxWPwWJyDx+Hx+DGciyfgiXgSzsOT8RT8OM7HU3EBnoYL8XQ8A8/E
RfgJPAs/iWfjp/Ac/DQuxs/gufhZPA8/h+fj53EJfgEvwH/EC/GLeBH+Ey7F
L+HF+GW8BL+Cl+JXcRl+DS/Dr+Pl+A28Ar+Jy/FbeCV+G6/C7+DV+F1cgd/D
a/D7eC3+AK/DH+JK/BFejz/GG/AneCP+M67Cn+JN+C94M/4Mb8F/xdX4b3gr
/hxvw3/H2/EXuAZ/iXfgr/BO/DXehb/BtfhbvBt/h/fg7/Fe/AOuw//A+/CP
eD/+Jz6Af8L1+F/4IP43PoR/xofxf3AD/gUfwf/FR/Gv+Bj+H45bE+sTcCN8
Im6MT8JN8Mk4Hp+Cm+JTcTN8Gm6OT8cJ+AzcAp+JW+KzcCt8Nk7Ev8Ot8Tm4
DT4Xt8Xn4SR8Pm6Hf4/b4wtwB/wHnIwvxB3xRbgTvhh3xpfgFHwp7oIvw13x
5bgbvgKn4itxd3wV7oGvxj3xNTiCr8W98HW4N74e98E34DR8I+6Lb8L98M24
P74Fp+Nb8QB8Gx6Ib8eD8B04A9+JB+O78BB8Nx6K78GZ+F48DN+Hh+P78Qj8
AM7CD+KR+CE8Cj+MR+NHcDZ+FI/BY3EOHofH48dwLp6AJ+JJOA9PxlPw4zgf
T8UFeBouxNPxDDwTF+En8Cz8JJ6Nn8Jz8NO4GD+D5+Jn8Tz8HJ6Pn8cl+AW8
AP8RL8Qv4kX4T7gUv4QX45fxEvwKXopfxWX4NbwMv46X4zfwCvwmLsdv4ZX4
bbwKv4NX43dxBX4Pr8Hv47X4A7wOf4gr8Ud4Pf4Yb8Cf4I34z7gKf4o34b/g
zfgzvAX/FVfjv+Gt+HO8Df8db8df4Br8Jd6Bv8I78dd4F/4G1+Jv8W78Hd6D
v8d78Q+4Dv8D78M/4v34n/gA/gnX43/hg/jf+BD+GR/G/8EN+Bd8BP8XH8W/
4mP4fzju/VifgBvhE3FjfBJugk/G8fgU3BSfipvh03BzfDpOwGfgFvhM3BKf
hVvhs3Ei/h1ujc/BbfC5uC0+Dyfh83E7/HvcHl+AO+A/4GR8Ie6IL8Kd8MW4
M74Ep+BLcRd8Ge6KL8fd8BU4FV+Ju+OrcA98Ne6Jr8ERfC3uha/DvfH1uA++
AafhG3FffBPuh2/G/fEtOB3figfg2/BAfDsehO/AGfhOPBjfhYfgu/FQfA/O
xPfiYfg+PBzfj0fgB3AWfhCPxA/hUfhhPBo/grPxo3gMHotz8Dg8Hj+Gc/EE
PBFPwnl4Mp6CH8f5eCouwNNwIZ6OZ+CZuAg/gWfhJ/Fs/BSeg5/GxfgZPBc/
i+fh5/B8/DwuwS/gBfiPeCF+ES/Cf8Kl+CW8GL+Ml+BX8FL8Ki7Dr+Fl+HW8
HL+BV+A3cTl+C6/Eb+NV+B28Gr+LK/B7eA1+H6/FH+B1+ENciT/C6/HHeAP+
BG/Ef8ZV+FO8Cf8Fb8af4S34r7ga/w1vxZ/jbfjveDv+AtfgL/EO/BXeib/G
u/A3uBZ/i3fj7/Ae/D3ei3/AdfgfeB/+Ee/H/8QH8E+4Hv8LH8T/xofwz/gw
/g9uwL/gI/i/+Cj+FR/D/8Nxa2N9Am6ET8SN8Um4CT4Zx+NTcFN8Km6GT8PN
8ek4AZ+BW+AzcUt8Fm6Fz8aJ+He4NT4Ht8Hn4rb4PJyEz8ft8O9xe3wB7oD/
gJPxhbgjvgh3whfjzvgSnIIvxV3wZbgrvhx3w1fgVHwl7o6vwj3w1bgnvgZH
8LW4F74O98bX4z74BpyGb8R98U24H74Z98e34HR8Kx6Ab8MD8e14EL4DZ+A7
8WB8Fx6C78ZD8T04E9+Lh+H78HB8Px6BH8BZ+EE8Ej+ER+GH8Wj8CM7Gj+Ix
eCzOwePwePwYzsUT8EQ8CefhyXgKfhzn46m4AE/DhXg6noFn4iL8BJ6Fn8Sz
8VN4Dn4aF+Nn8Fz8LJ6Hn8Pz8fO4BL+AF+A/4oX4RbwI/wmX4pfwYvwyXoJf
wUvxq7gMv4aX4dfxcvwGXoHfxOX4LbwSv41X4XfwavwursDv4TX4fbwWf4DX
4Q9xJf4Ir8cf4w34E7wR/xlX4U/xJvwXvBl/hrfgv+Jq/De8FX+Ot+G/4+34
C1yDv8Q78Fd4J/4a78Lf4Fr8Ld6Nv8N78Pd4L/4B1+F/4H34R7wf/xMfwD/h
evwvfBD/Gx/CP+PD+D+4Af+Cj+D/4qP4V3wM/w/HfRDrE3AjfCJujE/CTfDJ
OB6fgpviU3EzfBpujk/HCfgM3AKfiVvis3ArfDZOxL/DrfE5uA0+F7fF5+Ek
fD5uh3+P2+MLcAf8B5yML8Qd8UW4E74Yd8aX4BR8Ke6CL8Nd8eW4G74Cp+Ir
cXd8Fe6Br8Y98TU4gq/FvfB1uDe+HvfBN+A0fCPui2/C/fDNuD++BafjW/EA
fBseiG/Hg/AdOAPfiQfju/AQfDceiu/BmfhePAzfh4fj+/EI/ADOwg/ikfgh
PAo/jEfjR3A2fhSPwWNxDh6Hx+PHcC6egCfiSTgPT8ZT8OM4H0/FBf8fV/WQ
BYChIECwY9u2bdu2bdu2bdu2bdu2bScz21/Len2Axgfhg/Eh+FB8GD4cH4GP
xEfho/Ex+Fh8HD4en4BPxCfhk/Ep+FR8Gj4dn4HPxGfhs/E5+Fx8Hj4fX4Av
xBfhi/El+FJ8Gb4cX4GvxFfhq/E1+Fp8Hb4e34BvxDfhm/Et+FZ8G74d34Hv
xHfhu/E9+F58H74fP4AfxA/hh/Ej+FH8GH4cP4GfxE/hp/Ez+Fn8HH4ev4Bf
xC/hl/Er+FX8Gn4dv4HfxG/ht/E7+F38Hn4ff4A/xB/hj/En+FP8Gf4cf4G/
xF/hr/E3+Fv8Hf4e/4B/xD/hn/Ev+Ff8G/4d/4H/xH/hv/E/+F/8H+7e//UA
eEA8EB4YD4IHxYPhwfEQeEg8FB4aD4OHxcPh4fEIeEQ8Eh4Zj4JHxaPh0fEY
eEw8Fh4bj4PHxePh8fEEeEI8EZ4YT4InxZPhyfEUeEo8FZ4aT4OnxdPh6fEM
eEY8E54Zz4JnxbPh2fEceE48F54bz4PnxfPh+fECeEG8EF4YL4IXxYvhxfES
eEm8FF4aL4OXxcvh5fEKeEW8El4Zr4JXxavh1fEaeE28Fl4br4PXxevh9fEG
eEO8Ed4Yb4I3xZvhzfEWeEu8Fd4ab4O3xdvh7fEOeEe8E94Z74J3xbvh3fEe
eE+8F94b74P3xfvh/fEB+EB8ED4YH4IPxYfhw/ER+Eh8FD4aH4OPxcfh4/EJ
+ER8Ej4Zn4JPxafh0/EZ+Ex8Fj4bn4PPxefh8/EF+EJ8Eb4YX4IvxZfhy/EV
+Ep8Fb4aX4Ovxdfh6/EN+EZ8E74Z34Jvxbfh2/Ed+E58F74b34Pvxffh+/ED
+EH8EH4YP4IfxY/hx/ET+En8FH4aP4Ofxc/h5/EL+EX8En4Zv4Jfxa/h1/Eb
+E38Fn4bv4Pfxe/h9/EH+EP8Ef4Yf4I/xZ/hz/EX+Ev8Ff4af4O/xd/h7/EP
+Ef8E/4Z/4J/xb/h3/Ef+E/8F/4b/4P/xf/h7vtfD4AHxAPhgfEgeFA8GB4c
D4GHxEPhofEweFg8HB4ej4BHxCPhkfEoeFQ8Gh4dj4HHxGPhsfE4eFw8Hh4f
T4AnxBPhifEkeFI8GZ4cT4GnxFPhqfE0eFo8HZ4ez4BnxDPhmfEseFY8G54d
z4HnxHPhufE8eF48H54fL4AXxAvhhfEieFG8GF4cL4GXxEvhpfEyeFm8HF4e
r4BXxCvhlfEqeFW8Gl4dr4HXxGvhtfE6eF28Hl4fb4A3xBvhjfEmeFO8Gd4c
b4G3xFvhrfE2eFu8Hd4e74B3xDvhnfEueFe8G94d74H3xHvhvfE+eF+8H94f
H4APxAfhg/Eh+FB8GD4cH4GPxEfho/Ex+Fh8HD4en4BPxCfhk/Ep+FR8Gj4d
n4HPxGfhs/E5+Fx8Hj4fX4AvxBfhi/El+FJ8Gb4cX4GvxFfhq/E1+Fp8Hb4e
34BvxDfhm/Et+FZ8G74d34HvxHfhu/E9+F58H74fP4AfxA/hh/Ej+FH8GH4c
P4GfxE/hp/Ez+Fn8HH4ev4BfxC/hl/Er+FX8Gn4dv4HfxG/ht/E7+F38Hn4f
f4A/xB/hj/En+FP8Gf4cf4G/xF/hr/E3+Fv8Hf4e/4B/xD/hn/Ev+Ff8G/4d
/4H/xH/hv/E/+F/8H+7+//H+uAHouAHpuIHouIHpuEHouEHpuMHouMHpuCHo
uCHpuKHouKHpuGHouGHpuOHouOHpuBHouBHpuJHouJHpuFHouFHpuNHouNHp
uDHouDHpuLHouLHpuHHouHHpuPHouPHpuAnouAnpuInouInpuEnouEnpuMno
uMnpuCnouCnpuKnouKnpuGnouGnpuOnouOnpuBnouBnpuJnouJnpuFnouFnp
uNnouNnpuDnouDnpuLnouLnpuHnouHnpuPnouPnpuAXouAXpuIXouIXpuEXo
uEXpuMXouMXpuCXouCXpuKXouKXpuGXouGXpuOXouOXpuBXouBXpuJXouJXp
uFXouFXpuNXouNXpuDXouDXpuLXouLXpuHXouHXpuPXouPXpuA3ouA3puI3o
uI3puE3ouE3puM3ouM3puC3ouC3puK3ouK3puG3ouG3puO3ouO3puB3ouB3p
uJ3ouJ3puF3ouF3puN3ouN3puD3ouD3puL3ouL3puH3ouH3puP3ouP3puAPo
uAPpuIPouIPpuEPouEPpuMPouMPpuCPouCPpuKPouKPpuGPouGPpuOPouOPp
uBPouBPpuJPouJPpuFPouFPpuNPouNPpuDPouDPpuLPouLPpuHPouHPpuPPo
uPPpuAvouAvpuIvouIvpuEvouEvpuMvouMvpuCvouCvpuKvouKvpuGvouGvp
uOvouOvpuBvouBvpuJvouJvpuFvouFvpuNvouNvpuDvouDvpuLvouLvpuHvo
uHvpuPvouPvpuAfouAfpuIfouIfpuEfouEfpuMfouMfpuCfouCfpuKfouKfp
uGfouGfpuOfouOfpuBfouBfpuJfouJfpuFfouFfpuNfouNfpuDfouDfpuLfo
uLfpuHfouHfpuPfouPfpuA/ouA/puI/ouI/puE/ouE/puM/ouM/puC/ouC/p
uK/ouK/puG/ouG/puO/ouO/puB/ouB/puJ/ouJ/puF/ouF/puN/ouN/puD/o
uD/puL/ouL/puH/ouH/puP/o+P8H/78dNwAdNyAdNxAdNzAdNwgdNygdNxgd
NzgdNwQdNyQdNxQdNzQdNwwdNywdNxwdNzwdNwIdNyIdNxIdNzIdNwodNyod
NxodNzodNwYdNyYdNxYdNzYdNw4dNy4dNx4dNz4dNwEdNyEdNxEdNzEdNwkd
NykdNxkdNzkdNwUdNyUdNxUdNzUdNw0dNy0dNx0dNz0dNwMdNyMdNxMdNzMd
NwsdNysdNxsdNzsdNwcdNycdNxcdNzcdNw8dNy8dNx8dNz8dtwAdtyAdtxAd
tzAdtwgdtygdtxgdtzgdtwQdtyQdtxQdtzQdtwwdtywdtxwdtzwdtwIdtyId
txIdtzIdtwodtyodtxodtzodtwYdtyYdtxYdtzYdtw4dty4dtx4dtz4dtwEd
tyEdtxEdtzEdtwkdtykdtxkdtzkdtwUdtyUdtxUdtzUdtw0dty0dtx0dtz0d
twMdtyMdtxMdtzMdtwsdtysdtxsdtzsdtwcdtycdtxcdtzcdtw8dty8dtx8d
tz8ddwAddyAddxAddzAddwgddygddxgddzgddwQddyQddxQddzQddwwddywd
dxwddzwddwIddyIddxIddzIddwoddyoddxoddzoddwYddyYddxYddzYddw4d
dy4ddx4ddz4ddwEddyEddxEddzEddwkddykddxkddzkddwUddyUddxUddzUd
dw0ddy0ddx0ddz0ddwMddyMddxMddzMddwsddysddxsddzsddwcddycddxcd
dzcddw8ddy8ddx8ddz8d9wAd9yAd9xAd9zAd9wgd9ygd9xgd9zgd9wQd9yQd
9xQd9zQd9wwd9ywd9xwd9zwd9wId9yId9xId9zId9wod9yod9xod9zod9wYd
9yYd9xYd9zYd9w4d9y4d9x4d9z4d9wEd9yEd9xEd9zEd9wkd9ykd9xkd9zkd
9wUd9yUd9xUd9zUd9w0d9y0d9x0d9z0d9wMd9yMd9xMd9zMd9wsd9ysd9xsd
9zsd9wcd9ycd9xcd9zcd9w8d9y8d9x8d///A/7fjBqDjBqTjBqLjBqbjBqHj
BqXjBqPjBqfjhqDjhqTjhqLjhqbjhqHjhqXjhqPjhqfjRqDjRqTjRqLjRqbj
RqHjRqXjRqPjRqfjxqDjxqTjxqLjxqbjxqHjxqXjxqPjxqfjJqDjJqTjJqLj
JqbjJqHjJqXjJqPjJqfjpqDjpqTjpqLjpqbjpqHjpqXjpqPjpqfjZqDjZqTj
ZqLjZqbjZqHjZqXjZqPjZqfj5qDj5qTj5qLj5qbj5qHj5qXj5qPj5qfjFqDj
FqTjFqLjFqbjFqHjFqXjFqPjFqfjlqDjlqTjlqLjlqbjlqHjlqXjlqPjlqfj
VqDjVqTjVqLjVqbjVqHjVqXjVqPjVqfj1qDj1qTj1qLj1qbj1qHj1qXj1qPj
1qfjNqDjNqTjNqLjNqbjNqHjNqXjNqPjNqfjtqDjtqTjtqLjtqbjtqHjtqXj
tqPjtqfjdqDjdqTjdqLjdqbjdqHjdqXjdqPjdqfj9qDj9qTj9qLj9qbj9qHj
9qXj9qPj9qfjDqDjDqTjDqLjDqbjDqHjDqXjDqPjDqfjjqDjjqTjjqLjjqbj
jqHjjqXjjqPjjqfjTqDjTqTjTqLjTqbjTqHjTqXjTqPjTqfjzqDjzqTjzqLj
zqbjzqHjzqXjzqPjzqfjLqDjLqTjLqLjLqbjLqHjLqXjLqPjLqfjrqDjrqTj
rqLjrqbjrqHjrqXjrqPjrqfjbqDjbqTjbqLjbqbjbqHjbqXjbqPjbqfj7qDj
7qTj7qLj7qbj7qHj7qXj7qPj7qfjHqDjHqTjHqLjHqbjHqHjHqXjHqPjHqfj
nqDjnqTjnqLjnqbjnqHjnqXjnqPjnqfjXqDjXqTjXqLjXqbjXqHjXqXjXqPj
Xqfj3qDj3qTj3qLj3qbj3qHj3qXj3qPj3qfjPqDjPqTjPqLjPqbjPqHjPqXj
PqPjPqfjvqDjvqTjvqLjvqbjvqHjvqXjvqPjvqfjfqDjfqTjfqLjfqbjfqHj
fqXjfqPjfqfj/qDj/qTj/qLj/qbj/qHj/qXj/qPj/x/0/3bcAHTcgHTcQHTc
wHTcIHTcoHTcYHTc4HTcEHTckHTcUHTc0HTcMHTcsHTccHTc8HTcCHTciHTc
SHTcyHTcKHTcqHTcaHTc6HTcGHTcmHTcWHTc2HTcOHTcuHTceHTc+HTcBHTc
hHTcRHTcxHTcJHTcpHTcZHTc5HTcFHTclHTcVHTc1HTcNHTctHTcdHTc9HTc
DHTcjHTcTHTczHTcLHTcrHTcbHTc7HTcHHTcnHTcXHTc3HTcPHTcvHTcfHTc
/HTcAnTcgnTcQnTcwnTcInTconTcYnTc4nTcEnTcknTcUnTc0nTcMnTcsnTc
cnTc8nTcCnTcinTcSnTcynTcKnTcqnTcanTc6nTcGnTcmnTcWnTc2nTcOnTc
unTcenTc+nTcBnTchnTcRnTcxnTcJnTcpnTcZnTc5nTcFnTclnTcVnTc1nTc
NnTctnTcdnTc9nTcDnTcjnTcTnTcznTcLnTcrnTcbnTc7nTcHnTcnnTcXnTc
3nTcPnTcvnTcfnTc/nTcAXTcgXTcQXTcwXTcIXTcoXTcYXTc4XTcEXTckXTc
UXTc0XTcMXTcsXTccXTc8XTcCXTciXTcSXTcyXTcKXTcqXTcaXTc6XTcGXTc
mXTcWXTc2XTcOXTcuXTceXTc+XTcBXTchXTcRXTcxXTcJXTcpXTcZXTc5XTc
FXTclXTcVXTc1XTcNXTctXTcdXTc9XTcDXTcjXTcTXTczXTcLXTcrXTcbXTc
7XTcHXTcnXTcXXTc3XTcPXTcvXTcfXTc/XTcA3Tcg3TcQ3Tcw3TcI3Tco3Tc
Y3Tc43TcE3Tck3TcU3Tc03TcM3Tcs3Tcc3Tc83TcC3Tci3TcS3Tcy3TcK3Tc
q3Tca3Tc63TcG3Tcm3TcW3Tc23TcO3Tcu3Tce3Tc+3TcB3Tch3TcR3Tcx3Tc
J3Tcp3TcZ3Tc53TcF3Tcl3TcV3Tc13TcN3Tct3Tcd3Tc93TcD3Tcj3TcT3Tc
z3TcL3Tcr3Tcb3Tc73TcH3Tcn3TcX3Tc33TcP3Tcv3Tcf3T8/wP+344bgI4b
kI4biI4bmI4bhI4blI4bjI4bnI4bgo4bko4bio4bmo4bho4blo4bjo4bno4b
gY4bkY4biY4bmY4bhY4blY4bjY4bnY4bg44bk44bi44bm44bh44bl44bj44b
n46bgI6bkI6biI6bmI6bhI6blI6bjI6bnI6bgo6bko6bio6bmo6bho6blo6b
jo6bno6bgY6bkY6biY6bmY6bhY6blY6bjY6bnY6bg46bk46bi46bm46bh46b
l46bj46bn45bgI5bkI5biI5bmI5bhI5blI5bjI5bnI5bgo5bko5bio5bmo5b
ho5blo5bjo5bno5bgY5bkY5biY5bmY5bhY5blY5bjY5bnY5bg45bk45bi45b
m45bh45bl45bj45bn47bgI7bkI7biI7bmI7bhI7blI7bjI7bnI7bgo7bko7b
io7bmo7bho7blo7bjo7bno7bgY7bkY7biY7bmY7bhY7blY7bjY7bnY7bg47b
k47bi47bm47bh47bl47bj47bn447gI47kI47iI47mI47hI47lI47jI47nI47
go47ko47io47mo47ho47lo47jo47no47gY47kY47iY47mY47hY47lY47jY47
nY47g447k447i447m447h447l447j447n467gI67kI67iI67mI67hI67lI67
jI67nI67go67ko67io67mo67ho67lo67jo67no67gY67kY67iY67mY67hY67
lY67jY67nY67g467k467i467m467h467l467j467n457gI57kI57iI57mI57
hI57lI57jI57nI57go57ko57io57mo57ho57lo57jo57no57gY57kY57iY57
mY57hY57lY57jY57nY57g457k457i457m457h457l457j457n477gI77kI77
iI77mI77hI77lI77jI77nI77go77ko77io77mo77ho77lo77jo77no77gY77
kY77iY77mY77hY77lY77jY77nY77g477k477i477m477h477l477j47/f7D/
23ED0HED0nED0XED03GD0HGD0nGD0XGD03FD0HFD0nFD0XFD03HD0HHD0nHD
0XHD03Ej0HEj0nEj0XEj03Gj0HGj0nGj0XGj03Fj0HFj0nFj0XFj03Hj0HHj
0nHj0XHj03ET0HET0nET0XET03GT0HGT0nGT0XGT03FT0HFT0nFT0XFT03HT
0HHT0nHT0XHT03Ez0HEz0nEz0XEz03Gz0HGz0nGz0XGz03Fz0HFz0nFz0XFz
03Hz0HHz0nHz0XHz03EL0HEL0nEL0XEL03GL0HGL0nGL0XGL03FL0HFL0nFL
0XFL03HL0HHL0nHL0XHL03Er0HEr0nEr0XEr03Gr0HGr0nGr0XGr03Fr0HFr
0nFr0XFr03Hr0HHr0nHr0XHr03Eb0HEb0nEb0XEb03Gb0HGb0nGb0XGb03Fb
0HFb0nFb0XFb03Hb0HHb0nHb0XHb03E70HE70nE70XE703G70HG70nG70XG7
03F70HF70nF70XF703H70HH70nH70XH703EH0HEH0nEH0XEH03GH0HGH0nGH
0XGH03FH0HFH0nFH0XFH03HH0HHH0nHH0XHH03En0HEn0nEn0XEn03Gn0HGn
0nGn0XGn03Fn0HFn0nFn0XFn03Hn0HHn0nHn0XHn03EX0HEX0nEX0XEX03GX
0HGX0nGX0XGX03FX0HFX0nFX0XFX03HX0HHX0nHX0XHX03E30HE30nE30XE3
03G30HG30nG30XG303F30HF30nF30XF303H30HH30nH30XH303EP0HEP0nEP
0XEP03GP0HGP0nGP0XGP03FP0HFP0nFP0XFP03HP0HHP0nHP0XHP03Ev0HEv
0nEv0XEv03Gv0HGv0nGv0XGv03Fv0HFv0nFv0XFv03Hv0HHv0nHv0XHv03Ef
0HEf0nEf0XEf03Gf0HGf0nGf0XGf03Ff0HFf0nFf0XFf03Hf0HHf0nHf0XHf
03E/0HE/0nE/0XE/03G/0HG/0nG/0XG/03F/0HF/0nF/0XF/03H/0HH/0nH/
0fH/D/R/O24AOm5AOm4gOm5gOm4QOm5QOm4wOm5wOm4IOm5IOm4oOm5oOm4Y
Om5YOm44Om54Om4EOm5EOm4kOm5kOm4UOm5UOm40Om50Om4MOm5MOm4sOm5s
Om4cOm5cOm48Om58Om4COm5COm4iOm5iOm4SOm5SOm4yOm5yOm4KOm5KOm4q
Om5qOm4aOm5aOm46Om56Om4GOm5GOm4mOm5mOm4WOm5WOm42Om52Om4OOm5O
Om4uOm5uOm4eOm5eOm4+Om5+Om4BOm5BOm4hOm5hOm4ROm5ROm4xOm5xOm4J
Om5JOm4pOm5pOm4ZOm5ZOm45Om55Om4FOm5FOm4lOm5lOm4VOm5VOm41Om51
Om4NOm5NOm4tOm5tOm4dOm5dOm49Om59Om4DOm5DOm4jOm5jOm4TOm5TOm4z
Om5zOm4LOm5LOm4rOm5rOm4bOm5bOm47Om57Om4HOm5HOm4nOm5nOm4XOm5X
Om43Om53Om4POm5POm4vOm5vOm4fOm5fOm4/Om5/Ou4AOu5AOu4gOu5gOu4Q
Ou5QOu4wOu5wOu4IOu5IOu4oOu5oOu4YOu5YOu44Ou54Ou4EOu5EOu4kOu5k
Ou4UOu5UOu40Ou50Ou4MOu5MOu4sOu5sOu4cOu5cOu48Ou58Ou4COu5COu4i
Ou5iOu4SOu5SOu4yOu5yOu4KOu5KOu4qOu5qOu4aOu5aOu46Ou56Ou4GOu5G
Ou4mOu5mOu4WOu5WOu42Ou52Ou4OOu5OOu4uOu5uOu4eOu5eOu4+Ou5+Ou4B
Ou5BOu4hOu5hOu4ROu5ROu4xOu5xOu4JOu5JOu4pOu5pOu4ZOu5ZOu45Ou55
Ou4FOu5FOu4lOu5lOu4VOu5VOu41Ou51Ou4NOu5NOu4tOu5tOu4dOu5dOu49
Ou59Ou4DOu5DOu4jOu5jOu4TOu5TOu4zOu5zOu4LOu5LOu4rOu5rOu4bOu5b
Ou47Ou57Ou4HOu5HOu4nOu5nOu4XOu5XOu43Ou53Ou4POu5POu4vOu5vOu4f
Ou5fOu4/Ov7/Qf5vxw1Axw1Ixw1Exw1Mxw1Cxw1Kxw1Gxw1Oxw1Bxw1Jxw1F
xw1Nxw1Dxw1Lxw1Hxw1Px41Ax41Ix41Ex41Mx41Cx41Kx41Gx41Ox41Bx41J
x41Fx41Nx41Dx41Lx41Hx41Px01Ax01Ix01Ex01Mx01Cx01Kx01Gx01Ox01B
x01Jx01Fx01Nx01Dx01Lx01Hx01Px81Ax81Ix81Ex81Mx81Cx81Kx81Gx81O
x81Bx81Jx81Fx81Nx81Dx81Lx81Hx81Pxy1Axy1Ixy1Exy1Mxy1Cxy1Kxy1G
xy1Oxy1Bxy1Jxy1Fxy1Nxy1Dxy1Lxy1Hxy1Px61Ax61Ix61Ex61Mx61Cx61K
x61Gx61Ox61Bx61Jx61Fx61Nx61Dx61Lx61Hx61Px21Ax21Ix21Ex21Mx21C
x21Kx21Gx21Ox21Bx21Jx21Fx21Nx21Dx21Lx21Hx21Px+1Ax+1Ix+1Ex+1M
x+1Cx+1Kx+1Gx+1Ox+1Bx+1Jx+1Fx+1Nx+1Dx+1Lx+1Hx+1Pxx1Axx1Ixx1E
xx1Mxx1Cxx1Kxx1Gxx1Oxx1Bxx1Jxx1Fxx1Nxx1Dxx1Lxx1Hxx1Px51Ax51I
x51Ex51Mx51Cx51Kx51Gx51Ox51Bx51Jx51Fx51Nx51Dx51Lx51Hx51Px11A
x11Ix11Ex11Mx11Cx11Kx11Gx11Ox11Bx11Jx11Fx11Nx11Dx11Lx11Hx11P
x91Ax91Ix91Ex91Mx91Cx91Kx91Gx91Ox91Bx91Jx91Fx91Nx91Dx91Lx91H
x91Pxz1Axz1Ixz1Exz1Mxz1Cxz1Kxz1Gxz1Oxz1Bxz1Jxz1Fxz1Nxz1Dxz1L
xz1Hxz1Px71Ax71Ix71Ex71Mx71Cx71Kx71Gx71Ox71Bx71Jx71Fx71Nx71D
x71Lx71Hx71Px31Ax31Ix31Ex31Mx31Cx31Kx31Gx31Ox31Bx31Jx31Fx31N
x31Dx31Lx31Hx31Px/1Ax/1Ix/1Ex/1Mx/1Cx/1Kx/1Gx/1Ox/1Bx/1Jx/1F
x/1Nx/1Dx/1Lx/1Hx/8/wP/tuAHouAHpuIHouIHpuEHouEHpuMHouMHpuCHo
uCHpuKHouKHpuGHouGHpuOHouOHpuBHouBHpuJHouJHpuFHouFHpuNHouNHp
uDHouDHpuLHouLHpuHHouHHpuPHouPHpuAnouAnpuInouInpuEnouEnpuMno
uMnpuCnouCnpuKnouKnpuGnouGnpuOnouOnpuBnouBnpuJnouJnpuFnouFnp
uNnouNnpuDnouDnpuLnouLnpuHnouHnpuPnouPnpuAXouAXpuIXouIXpuEXo
uEXpuMXouMXpuCXouCXpuKXouKXpuGXouGXpuOXouOXpuBXouBXpuJXouJXp
uFXouFXpuNXouNXpuDXouDXpuLXouLXpuHXouHXpuPXouPXpuA3ouA3puI3o
uI3puE3ouE3puM3ouM3puC3ouC3puK3ouK3puG3ouG3puO3ouO3puB3ouB3p
uJ3ouJ3puF3ouF3puN3ouN3puD3ouD3puL3ouL3puH3ouH3puP3ouP3puAPo
uAPpuIPouIPpuEPouEPpuMPouMPpuCPouCPpuKPouKPpuGPouGPpuOPouOPp
uBPouBPpuJPouJPpuFPouFPpuNPouNPpuDPouDPpuLPouLPpuHPouHPpuPPo
uPPpuAvouAvpuIvouIvpuEvouEvpuMvouMvpuCvouCvpuKvouKvpuGvouGvp
uOvouOvpuBvouBvpuJvouJvpuFvouFvpuNvouNvpuDvouDvpuLvouLvpuHvo
uHvpuPvouPvpuAfouAfpuIfouIfpuEfouEfpuMfouMfpuCfouCfpuKfouKfp
uGfouGfpuOfouOfpuBfouBfpuJfouJfpuFfouFfpuNfouNfpuDfouDfpuLfo
uLfpuHfouHfpuPfouPfpuA/ouA/puI/ouI/puE/ouE/puM/ouM/puC/ouC/p
uK/ouK/puG/ouG/puO/ouO/puB/ouB/puJ/ouJ/puF/ouF/puN/ouN/puD/o
uD/puL/ouL/puH/ouH/puP/o+P8H978dNwAdNyAdNxAdNzAdNwgdNygdNxgd
NzgdNwQdNyQdNxQdNzQdNwwdNywdNxwdNzwdNwIdNyIdNxIdNzIdNwodNyod
NxodNzodNwYdNyYdNxYdNzYdNw4dNy4dNx4dNz4dNwEdNyEdNxEdNzEdNwkd
NykdNxkdNzkdNwUdNyUdNxUdNzUdNw0dNy0dNx0dNz0dNwMdNyMdNxMdNzMd
NwsdNysdNxsdNzsdNwcdNycdNxcdNzcdNw8dNy8dNx8dNz8dtwAdtyAdtxAd
tzAdtwgdtygdtxgdtzgdtwQdtyQdtxQdtzQdtwwdtywdtxwdtzwdtwIdtyId
txIdtzIdtwodtyodtxodtzodtwYdtyYdtxYdtzYdtw4dty4dtx4dtz4dtwEd
tyEdtxEdtzEdtwkdtykdtxkdtzkdtwUdtyUdtxUdtzUdtw0dty0dtx0dtz0d
twMdtyMdtxMdtzMdtwsdtysdtxsdtzsdtwcdtycdtxcdtzcdtw8dty8dtx8d
tz8ddwAddyAddxAddzAddwgddygddxgddzgddwQddyQddxQddzQddwwddywd
dxwddzwddwIddyIddxIddzIddwoddyoddxoddzoddwYddyYddxYddzYddw4d
dy4ddx4ddz4ddwEddyEddxEddzEddwkddykddxkddzkddwUddyUddxUddzUd
dw0ddy0ddx0ddz0ddwMddyMddxMddzMddwsddysddxsddzsddwcddycddxcd
dzcddw8ddy8ddx8ddz8d9wAd9yAd9xAd9zAd9wgd9ygd9xgd9zgd9wQd9yQd
9xQd9zQd9wwd9ywd9xwd9zwd9wId9yId9xId9zId9wod9yod9xod9zod9wYd
9yYd9xYd9zYd9w4d9y4d9x4d9z4d9wEd9yEd9xEd9zEd9wkd9ykd9xkd9zkd
9wUd9yUd9xUd9zUd9w0d9y0d9x0d9z0d9wMd9yMd9xMd9zMd9wsd9ysd9xsd
9zsd9wcd9ycd9xcd9zcd9w8d9y8d9x8d///A/rfjBqDjBqTjBqLjBqbjBqHj
BqXjBqPjBqfjhqDjhqTjhqLjhqbjhqHjhqXjhqPjhqfjRqDjRqTjRqLjRqbj
RqHjRqXjRqPjRqfjxqDjxqTjxqLjxqbjxqHjxqXjxqPjxqfjJqDjJqTjJqLj
JqbjJqHjJqXjJqPjJqfjpqDjpqTjpqLjpqbjpqHjpqXjpqPjpqfjZqDjZqTj
ZqLjZqbjZqHjZqXjZqPjZqfj5qDj5qTj5qLj5qbj5qHj5qXj5qPj5qfjFqDj
FqTjFqLjFqbjFqHjFqXjFqPjFqfjlqDjlqTjlqLjlqbjlqHjlqXjlqPjlqfj
VqDjVqTjVqLjVqbjVqHjVqXjVqPjVqfj1qDj1qTj1qLj1qbj1qHj1qXj1qPj
1qfjNqDjNqTjNqLjNqbjNqHjNqXjNqPjNqfjtqDjtqTjtqLjtqbjtqHjtqXj
tqPjtqfjdqDjdqTjdqLjdqbjdqHjdqXjdqPjdqfj9qDj9qTj9qLj9qbj9qHj
9qXj9qPj9qfjDqDjDqTjDqLjDqbjDqHjDqXjDqPjDqfjjqDjjqTjjqLjjqbj
jqHjjqXjjqPjjqfjTqDjTqTjTqLjTqbjTqHjTqXjTqPjTqfjzqDjzqTjzqLj
zqbjzqHjzqXjzqPjzqfjLqDjLqTjLqLjLqbjLqHjLqXjLqPjLqfjrqDjrqTj
rqLjrqbjrqHjrqXjrqPjrqfjbqDjbqTjbqLjbqbjbqHjbqXjbqPjbqfj7qDj
7qTj7qLj7qbj7qHj7qXj7qPj7qfjHqDjHqTjHqLjHqbjHqHjHqXjHqPjHqfj
nqDjnqTjnqLjnqbjnqHjnqXjnqPjnqfjXqDjXqTjXqLjXqbjXqHjXqXjXqPj
Xqfj3qDj3qTj3qLj3qbj3qHj3qXj3qPj3qfjPqDjPqTjPqLjPqbjPqHjPqXj
PqPjPqfjvqDjvqTjvqLjvqbjvqHjvqXjvqPjvqfjfqDjfqTjfqLjfqbjfqHj
fqXjfqPjfqfj/qDj/qTj/qLj/qbj/qHj/qXj/qPj/x/U/3bcAHTcgHTcQHTc
wHTcIHTcoHTcYHTc4HTcEHTckHTcUHTc0HTcMHTcsHTccHTc8HTcCHTciHTc
SHTcyHTcKHTcqHTcaHTc6HTcGHTcmHTcWHTc2HTcOHTcuHTceHTc+HTcBHTc
hHTcRHTcxHTcJHTcpHTcZHTc5HTcFHTclHTcVHTc1HTcNHTctHTcdHTc9HTc
DHTcjHTcTHTczHTcLHTcrHTcbHTc7HTcHHTcnHTcXHTc3HTcPHTcvHTcfHTc
/HTcAnTcgnTcQnTcwnTcInTconTcYnTc4nTcEnTcknTcUnTc0nTcMnTcsnTc
cnTc8nTcCnTcinTcSnTcynTcKnTcqnTcanTc6nTcGnTcmnTcWnTc2nTcOnTc
unTcenTc+nTcBnTchnTcRnTcxnTcJnTcpnTcZnTc5nTcFnTclnTcVnTc1nTc
NnTctnTcdnTc9nTcDnTcjnTcTnTcznTcLnTcrnTcbnTc7nTcHnTcnnTcXnTc
3nTcPnTcvnTcfnTc/nTcAXTcgXTcQXTcwXTcIXTcoXTcYXTc4XTcEXTckXTc
UXTc0XTcMXTcsXTccXTc8XTcCXTciXTcSXTcyXTcKXTcqXTcaXTc6XTcGXTc
mXTcWXTc2XTcOXTcuXTceXTc+XTcBXTchXTcRXTcxXTcJXTcpXTcZXTc5XTc
FXTclXTcVXTc1XTcNXTctXTcdXTc9XTcDXTcjXTcTXTczXTcLXTcrXTcbXTc
7XTcHXTcnXTcXXTc3XTcPXTcvXTcfXTc/XTcA3Tcg3TcQ3Tcw3TcI3Tco3Tc
Y3Tc43TcE3Tck3TcU3Tc03TcM3Tcs3Tcc3Tc83TcC3Tci3TcS3Tcy3TcK3Tc
q3Tca3Tc63TcG3Tcm3TcW3Tc23TcO3Tcu3Tce3Tc+3TcB3Tch3TcR3Tcx3Tc
J3Tcp3TcZ3Tc53TcF3Tcl3TcV3Tc13TcN3Tct3Tcd3Tc93TcD3Tcj3TcT3Tc
z3TcL3Tcr3Tcb3Tc73TcH3Tcn3TcX3Tc33TcP3Tcv3Tcf3T8/wP6344bgI4b
kI4biI4bmI4bhI4blI4bjI4bnI4bgo4bko4bio4bmo4bho4blo4bjo4bno4b
gY4bkY4biY4bmY4bhY4blY4bjY4bnY4bg44bk44bi44bm44bh44bl44bj44b
n46bgI6bkI6biI6bmI6bhI6blI6bjI6bnI6bgo6bko6bio6bmo6bho6blo6b
jo6bno6bgY6bkY6biY6bmY6bhY6blY6bjY6bnY6bg46bk46bi46bm46bh46b
l46bj46bn45bgI5bkI5biI5bmI5bhI5blI5bjI5bnI5bgo5bko5bio5bmo5b
ho5blo5bjo5bno5bgY5bkY5biY5bmY5bhY5blY5bjY5bnY5bg45bk45bi45b
m45bh45bl45bj45bn47bgI7bkI7biI7bmI7bhI7blI7bjI7bnI7bgo7bko7b
io7bmo7bho7blo7bjo7bno7bgY7bkY7biY7bmY7bhY7blY7bjY7bnY7bg47b
k47bi47bm47bh47bl47bj47bn447gI47kI47iI47mI47hI47lI47jI47nI47
go47ko47io47mo47ho47lo47jo47no47gY47kY47iY47mY47hY47lY47jY47
nY47g447k447i447m447h447l447j447n467gI67kI67iI67mI67hI67lI67
jI67nI67go67ko67io67mo67ho67lo67jo67no67gY67kY67iY67mY67hY67
lY67jY67nY67g467k467i467m467h467l467j467n457gI57kI57iI57mI57
hI57lI57jI57nI57go57ko57io57mo57ho57lo57jo57no57gY57kY57iY57
mY57hY57lY57jY57nY57g457k457i457m457h457l457j457n477gI77kI77
iI77mI77hI77lI77jI77nI77go77ko77io77mo77ho77lo77jo77no77gY77
kY77iY77mY77hY77lY77jY77nY77g477k477i477m477h477l477j47/fzD/
23ED0HED0nED0XED03GD0HGD0nGD0XGD03FD0HFD0nFD0XFD03HD0HHD0nHD
0XHD03Ej0HEj0nEj0XEj03Gj0HGj0nGj0XGj03Fj0HFj0nFj0XFj03Hj0HHj
0nHj0XHj03ET0HET0nET0XET03GT0HGT0nGT0XGT03FT0HFT0nFT0XFT03HT
0HHT0nHT0XHT03Ez0HEz0nEz0XEz03Gz0HGz0nGz0XGz03Fz0HFz0nFz0XFz
03Hz0HHz0nHz0XHz03EL0HEL0nEL0XEL03GL0HGL0nGL0XGL03FL0HFL0nFL
0XFL03HL0HHL0nHL0XHL03Er0HEr0nEr0XEr03Gr0HGr0nGr0XGr03Fr0HFr
0nFr0XFr03Hr0HHr0nHr0XHr03Eb0HEb0nEb0XEb03Gb0HGb0nGb0XGb03Fb
0HFb0nFb0XFb03Hb0HHb0nHb0XHb03E70HE70nE70XE703G70HG70nG70XG7
03F70HF70nF70XF703H70HH70nH70XH703EH0HEH0nEH0XEH03GH0HGH0nGH
0XGH03FH0HFH0nFH0XFH03HH0HHH0nHH0XHH03En0HEn0nEn0XEn03Gn0HGn
0nGn0XGn03Fn0HFn0nFn0XFn03Hn0HHn0nHn0XHn03EX0HEX0nEX0XEX03GX
0HGX0nGX0XGX03FX0HFX0nFX0XFX03HX0HHX0nHX0XHX03E30HE30nE30XE3
03G30HG30nG30XG303F30HF30nF30XF303H30HH30nH30XH303EP0HEP0nEP
0XEP03GP0HGP0nGP0XGP03FP0HFP0nFP0XFP03HP0HHP0nHP0XHP03Ev0HEv
0nEv0XEv03Gv0HGv0nGv0XGv03Fv0HFv0nFv0XFv03Hv0HHv0nHv0XHv03Ef
0HEf0nEf0XEf03Gf0HGf0nGf0XGf03Ff0HFf0nFf0XFf03Hf0HHf0nHf0XHf
03E/0HE/0nE/0XE/03G/0HG/0nG/0XG/03F/0HF/0nF/0XF/03H/0HH/0nH/
0fH/D+R/O24AOm5AOm4gOm5gOm4QOm5QOm4wOm5wOm4IOm5IOm4oOm5oOm4Y
Om5YOm44Om54Om4EOm5EOm4kOm5kOm4UOm5UOm40Om50Om4MOm5MOm4sOm5s
Om4cOm5cOm48Om58Om4COm5COm4iOm5iOm4SOm5SOm4yOm5yOm4KOm5KOm4q
Om5qOm4aOm5aOm46Om56Om4GOm5GOm4mOm5mOm4WOm5WOm42Om52Om4OOm5O
Om4uOm5uOm4eOm5eOm4+Om5+Om4BOm5BOm4hOm5hOm4ROm5ROm4xOm5xOm4J
Om5JOm4pOm5pOm4ZOm5ZOm45Om55Om4FOm5FOm4lOm5lOm4VOm5VOm41Om51
Om4NOm5NOm4tOm5tOm4dOm5dOm49Om59Om4DOm5DOm4jOm5jOm4TOm5TOm4z
Om5zOm4LOm5LOm4rOm5rOm4bOm5bOm47Om57Om4HOm5HOm4nOm5nOm4XOm5X
Om43Om53Om4POm5POm4vOm5vOm4fOm5fOm4/Om5/Ou4AOu5AOu4gOu5gOu4Q
Ou5QOu4wOu5wOu4IOu5IOu4oOu5oOu4YOu5YOu44Ou54Ou4EOu5EOu4kOu5k
Ou4UOu5UOu40Ou50Ou4MOu5MOu4sOu5sOu4cOu5cOu48Ou58Ou4COu5COu4i
Ou5iOu4SOu5SOu4yOu5yOu4KOu5KOu4qOu5qOu4aOu5aOu46Ou56Ou4GOu5G
Ou4mOu5mOu4WOu5WOu42Ou52Ou4OOu5OOu4uOu5uOu4eOu5eOu4+Ou5+Ou4B
Ou5BOu4h+v9xWU9RADDUEkYn27Ztu/5s27bt22Tbtm3XZNu2bdfttf2416zv
+RycD7LjfIgd58PsOB9hx/koO87H2HE+zo7zCXacT7LjfIod59PsOJ9hx/ks
O87n2HE+z47zBXacL7LjfIkd58vsOF9hx/kqO87X2HG+zo7zDXacb7LjfIsd
59vsON9hx/kuO8732HG+z47zA3acH7Lj/Igd58fsOD9hx/kpO87P2HF+zo7z
C3acX7Lj/Iod59fsOL9hx/ktO87v2HF+z47zB3acP7Lj/Ikd58/sOH9hx/kr
O87f2HH+zo7zD3acf7Lj/Isd59/sOP9hx/89EP+74xyIHefA7DgHYcc5KDvO
wdhxDs6Ocwh2nEOy4xyKHefQ7DiHYcc5LDvO4dhxDs+OcwR2nCOy4xyJHefI
7DhHYcc5KjvO0dhxjs6Ocwx2nGOy4xyLHefY7DjHYcc5LjvO8dhxjs+OcwJ2
nBOy45yIHefE7DgnYcc5KTvOydhxTs6Ocwp2nFOy45yKHefU7DinYcc5LTvO
6dhxTs+OcwZ2nDOy45yJHefM7DhnYcc5KzvO2dhxzs6Ocw52nHOy45yLHefc
7DjnYcc5LzvO+dhxzs+OcwF2nAPYcS7IjnMhdpwLs+NchB3nouw4F2PHuTg7
ziXYcS7JjnMpdpxLs+Nchh3nsuw4l2PHuTw7zhXYca7IjnMldpwrs+NchR3n
quw4V2PHuTo7zjXYca7JjnMtdpxrs+Nchx3nuuw412PHuT47zg3YcW7IjnMj
dpwbs+PchB3npuw4N2PHuTk7zi3YcW7JjnMrdpxbs+Pchh3ntuw4t2PHuT07
zh3Yce7IjnMndpw7s+PchR3nruw4d2PHuTs7zj3Yce7JjnMvdpx7s+Pchx3n
vuw4/8eOcz92nLLj3J8d5wHsOA9kx3kQO86D2XEewo7zUHach7HjPJwd5xHs
OI9kx3kUO86j2XEew47zWHacx7HjPJ4d5wnsOE9kx3kSO86T2XGewo7zVHac
p7HjPJ0d5xnsOM9kx3kWO86z2XGew47zXHac57HjPJ8d5wXsOC9kx3kRO86L
2XFewo7zUnacl7HjvJwd5xXsOK9kx3kVO86r2XFew47zWnac17HjvJ4d5w3s
OG9kx3kTO86b2XHewo7zVnact7HjvJ0d5x3sOO9kx3kXO8672XHew47zXnac
seO8jx3n/ew4H2DH+SA7zofYcT7MjvMRdpyPsuN8jB3n4+w4n2DH+SQ7zqfY
cT7NjvMZdpzPsuN8jh3n8+w4X2DH+SI7zpfYcb7MjvMVdpyvsuN8jR3n6+w4
32DH+SY7zrfYcb7NjvMddpzvsuN8jx3n++w4P2DH+SE7zo/YcX7MjvMTdpyf
suP8jB3n5+w4v2DH+SU7zq/YcX7NjvMbdpzfsuP8jh3n9+w4f2DH+SM7zp/Y
cf7MjvMXdpy/suP8jR3n7+w4/2DH+Sc7zr/Ycf7NjvMfdvzfA/A/PgAXD+dA
9Lh4OAemx8XDOQg9Lh7OQelx8XAORo+Lh3Nwelw8nEPQ4+LhHJIeFw/nUPS4
eDiHpsfFwzkMPS4ezmHpcfFwDkePi4dzeHpcPJwj0OPi4RyRHhcP50j0uHg4
R6bHxcM5Cj0uHs5R6XHxcI5Gj4uHc3R6XDycY9Dj4uEckx4XD+dY9Lh4OMem
x8XDOQ49Lh7Ocelx8XCOR4+Lh3N8elw8nBPQ4+LhnJAeFw/nRPS4eDgnpsfF
wzkJPS4ezknpcfFwTkaPi4dzcnpcPJxT0OPi4ZySHhcP51T0uHg4p6bHxcM5
DT0uHs5p6XHxcE5Hj4uHc3p6XDycM9Dj4uGckR4XD+dM9Lh4OGemx8XDOQs9
Lh7OWelx8XDORo+Lh3N2elw8nHPQ4+LhnJMeFw/nXPS4eDjnpsfFwzkPPS4e
znnpcfFwzkePi4dzfnpcPJwL0OPi4RxAj4uHc0F6XDycC9Hj4uFcmB4XD+ci
9Lh4OBelx8XDuRg9Lh7Oxelx8XAuQY+Lh3NJelw8nEvR4+LhXJoeFw/nMvS4
eDiXpcfFw7kcPS4ezuXpcfFwrkCPi4dzRXpcPJwr0ePi4VyZHhcP5yr0uHg4
V6XHxcO5Gj0uHs7V6XHxcK5Bj4uHc016XDyca9Hj4uFcmx4XD+c69Lh4ONel
x8XDuR49Lh7O9elx8XBuQI+Lh3NDelw8nBvR4+Lh3JgeFw/nJvS4eDg3pcfF
w7kZPS4ezs3pcfFwbkGPi4dzS3pcPJxb0ePi4dyaHhcP5zb0uHg4t6XHxcO5
HT0uHs7t6XHxcO5Aj4uHc0d6XDycO9Hj4uHcmR4XD+cu9Lh4OHelx8XDuRs9
Lh7O3elx8XDuQY+Lh3NPelw8nHvR4+Lh3JseFw/nPvS4eDj3pcfFw/k/elw8
nPvR4+LhlB4XD+f+9Lh4OA+gx8XDeSA9Lh7Og+hx8XAeTI+Lh/MQelw8nIfS
4+LhPIweFw/n4fS4eDiPoMfFw3kkPS4ezqPocfFwHk2Pi4fzGHpcPJzH0uPi
4TyOHhcP5/H0uHg4T6DHxcN5Ij0uHs6T6HHxcJ5Mj4uH8xR6XDycp9Lj4uE8
jR4XD+fp9Lh4OM+gx8XDeSY9Lh7Os+hx8XCeTY+Lh/Mcelw8nOfS4+LhPI8e
Fw/n+fS4eDgvoMfFw3khPS4ezovocfFwXkyPi4fzEnpcPJyX0uPi4byMHhcP
5+X0uHg4r6DHxcN5JT0uHs6r6HHxcF5Nj4uH8xp6XDyc19Lj4uG8jh4XD+f1
9Lh4OG+gx8XDeSM9Lh7Om+hx8XDeTI+Lh/MWelw8nLfS4+LhvI0eFw/n7fS4
eDjvoMfFw3knPS4ezrvocfFw3k2Pi4fzHnpcPJz30uPi4YweFw/nffS4eDjv
p8fFw/kAPS4ezgfpcfFwPkSPi4fzYXpcPJyP0OPi4XyUHhcP52P0uHg4H6fH
xcP5BD0uHs4n6XHxcD5Fj4uH82l6XDycz9Dj4uF8lh4XD+dz9Lh4OJ+nx8XD
+QI9Lh7OF+lx8XC+RI+Lh/Nlelw8nK/Q4+LhfJUeFw/na/S4eDhfp8fFw/kG
PS4ezjfpcfFwvkWPi4fzbXpcPJzv0OPi4XyXHhcP53v0uHg436fHxcP5AT0u
Hs4P6XHxcH5Ej4uH82N6XDycn9Dj4uH8lB4XD+dn9Lh4OD+nx8XD+QU9Lh7O
L+lx8XB+RY+Lh/Nrelw8nN/Q4+Lh/JYeFw/nd/S4eDi/p8fFw/kDPS4ezh/p
cfFw/kSPi4fzZ3pcPJy/0OPi4fyVHhcP52/0uHg4f6fHxcP5Bz0uHs4/6XHx
cP5Fj4uH8296XDyc/9Dj4uH/PvD/2+Pi4RyIHhcP58D0uHg4B6HHxcM5KD0u
Hs7B6HHxcA5Oj4uHcwh6XDycQ9Lj4uEcih4XD+fQ9Lh4OIehx8XDOSw9Lh7O
4ehx8XAOT4+Lh3MEelw8nCPS4+LhHIkeFw/nyPS4eDhHocfFwzkqPS4eztHo
cfFwjk6Pi4dzDHpcPJxj0uPi4RyLHhcP59j0uHg4x6HHxcM5Lj0uHs7x6HHx
cI5Pj4uHcwJ6XDycE9Lj4uGciB4XD+fE9Lh4OCehx8XDOSk9Lh7Oyehx8XBO
To+Lh3MKelw8nFPS4+LhnIoeFw/n1PS4eDinocfFwzktPS4ezunocfFwTk+P
i4dzBnpcPJwz0uPi4ZyJHhcP58z0uHg4Z6HHxcM5Kz0uHs7Z6HHxcM5Oj4uH
cw56XDycc9Lj4uGcix4XD+fc9Lh4OOehx8XDOS89Lh7O+ehx8XDOT4+Lh3MB
elw8nAPocfFwLkiPi4dzIXpcPJwL0+Pi4VyEHhcP56L0uHg4F6PHxcO5OD0u
Hs4l6HHxcC5Jj4uHcyl6XDycS9Pj4uFchh4XD+ey9Lh4OJejx8XDuTw9Lh7O
Fehx8XCuSI+Lh3Mlelw8nCvT4+LhXIUeFw/nqvS4eDhXo8fFw7k6PS4ezjXo
cfFwrkmPi4dzLXpcPJxr0+Pi4VyHHhcP57r0uHg416PHxcO5Pj0uHs4N6HHx
cG5Ij4uHcyN6XDycG9Pj4uHchB4XD+em9Lh4ODejx8XDuTk9Lh7OLehx8XBu
SY+Lh3Mrelw8nFvT4+Lh3IYeFw/ntvS4eDi3o8fFw7k9PS4ezh3ocfFw7kiP
i4dzJ3pcPJw70+Pi4dyFHhcP5670uHg4d6PHxcO5Oz0uHs496HHxcO5Jj4uH
cy96XDyce9Pj4uHchx4XD+e+9Lh4OP9Hj4uHcz96XDyc0uPi4dyfHhcP5wH0
uHg4D6THxcN5ED0uHs6D6XHxcB5Cj4uH81B6XDych9Hj4uE8nB4XD+cR9Lh4
OI+kx8XDeRQ9Lh7Oo+lx8XAeQ4+Lh/NYelw8nMfR4+LhPJ4eFw/nCfS4eDhP
pMfFw3kSPS4ezpPpcfFwnkKPi4fzVHpcPJyn0ePi4TydHhcP5xn0uHg4z6TH
xcN5Fj0uHs6z6XHxcJ5Dj4uH81x6XDyc59Hj4uE8nx4XD+cF9Lh4OC+kx8XD
eRE9Lh7Oi+lx8XBeQo+Lh/NSelw8nJfR4+LhvJweFw/nFfS4eDivpMfFw3kV
PS4ezqvpcfFwXkOPi4fzWnpcPJzX0ePi4byeHhcP5w30uHg4b6THxcN5Ez0u
Hs6b6XHxcN5Cj4uH81Z6XDyct9Hj4uG8nR4XD+cd9Lh4OO+kx8XDeRc9Lh7O
u+lx8XDeQ4+Lh/Neelw8nNHj4uG8jx4XD+f99Lh4OB+gx8XD+SA9Lh7Oh+hx
8XA+TI+Lh/MRelw8nI/S4+LhfIweFw/n4/S4eDifoMfFw/kkPS4ezqfocfFw
Pk2Pi4fzGXpcPJzP0uPi4XyOHhcP5/P0uHg4X6DHxcP5Ij0uHs6X6HHxcL5M
j4uH8xV6XDycr9Lj4uF8jR4XD+fr9Lh4ON+gx8XD+SY9Lh7Ot+hx8XC+TY+L
h/Mdelw8nO/S4+LhfI8eFw/n+/S4eDg/oMfFw/khPS4ezo/ocfFwfkyPi4fz
E3pcPJyf0uPi4fyMHhcP5+f0uHg4v6DHxcP5JT0uHs6v6HHxcH5Nj4uH8xt6
XDyc39Lj4uH8jh4XD+f39Lh4OH+gx8XD+SM9Lh7On+hx8XD+TI+Lh/MXelw8
nL/S4+Lh/I0eFw/n7/S4eDj/oMfFw/knPS4ezr/ocfFw/k2Pi4fzH3pcPPzf
B/x/e1w8nAPR4+LhHJgeFw/nIPS4eDgHpcfFwzkYPS4ezsHpcfFwDkGPi4dz
SHpcPJxD0ePi4RyaHhcP5zD0uHg4h6XHxcM5HD0uHs7h6XHxcI5Aj4uHc0R6
XDycI9Hj4uEcmR4XD+co9Lh4OEelx8XDORo9Lh7O0elx8XCOQY+Lh3NMelw8
nGPR4+LhHJseFw/nOPS4eDjHpcfFwzkePS4ezvHpcfFwTkCPi4dzQnpcPJwT
0ePi4ZyYHhcP5yT0uHg4J6XHxcM5GT0uHs7J6XHxcE5Bj4uHc0p6XDycU9Hj
4uGcmh4XD+c09Lh4OKelx8XDOR09Lh7O6elx8XDOQI+Lh3NGelw8nDPR4+Lh
nJkeFw/nLPS4eDhnpcfFwzkbPS4eztnpcfFwzkGPi4dzTnpcPJxz0ePi4Zyb
HhcP5zz0uHg456XHxcM5Hz0uHs756XHxcC5Aj4uHcwA9Lh7OBelx8XAuRI+L
h3Nhelw8nIvQ4+LhXJQeFw/nYvS4eDgXp8fFw7kEPS4eziXpcfFwLkWPi4dz
aXpcPJzL0OPi4VyWHhcP53L0uHg4l6fHxcO5Aj0uHs4V6XHxcK5Ej4uHc2V6
XDycq9Dj4uFclR4XD+dq9Lh4OFenx8XDuQY9Lh7ONelx8XCuRY+Lh3Ntelw8
nOvQ4+LhXJceFw/nevS4eDjXp8fFw7kBPS4ezg3pcfFwbkSPi4dzY3pcPJyb
0OPi4dyUHhcP52b0uHg4N6fHxcO5BT0uHs4t6XHxcG5Fj4uHc2t6XDyc29Dj
4uHclh4XD+d29Lh4OLenx8XDuQM9Lh7OHelx8XDuRI+Lh3Nnelw8nLvQ4+Lh
3JUeFw/nbvS4eDh3p8fFw7kHPS4ezj3pcfFw7kWPi4dzb3pcPJz70OPi4dyX
HhcP5//ocfFw7kePi4dTelw8nPvT4+LhPIAeFw/ngfS4eDgPosfFw3kwPS4e
zkPocfFwHkqPi4fzMHpcPJyH0+Pi4TyCHhcP55H0uHg4j6LHxcN5ND0uHs5j
6HHxcB5Lj4uH8zh6XDycx9Pj4uE8gR4XD+eJ9Lh4OE+ix8XDeTI9Lh7OU+hx
8XCeSo+Lh/M0elw8nKfT4+LhPIMeFw/nmfS4eDjPosfFw3k2PS4eznPocfFw
nkuPi4fzPHpcPJzn0+Pi4byAHhcP54X0uHg4L6LHxcN5MT0uHs5L6HHxcF5K
j4uH8zJ6XDycl9Pj4uG8gh4XD+eV9Lh4OK+ix8XDeTU9Lh7Oa+hx8XBeS4+L
h/M6elw8nNfT4+LhvIEeFw/njfS4eDhvosfFw3kzPS4ezlvocfFw3kqPi4fz
NnpcPJy30+Pi4byDHhcP5530uHg476LHxcN5Nz0uHs576HHxcN5Lj4uHM3pc
PJz30ePi4byfHhcP5wP0uHg4H6THxcP5ED0uHs6H6XHxcD5Cj4uH81F6XDyc
j9Hj4uF8nB4XD+cT9Lh4OJ+kx8XD+RQ9Lh7Op+lx8XA+Q4+Lh/NZelw8nM/R
4+LhfJ4eFw/nC/S4eDhfpMfFw/kSPS4ezpfpcfFwvkKPi4fzVXpcPJyv0ePi
4XydHhcP5xv0uHg436THxcP5Fj0uHs636XHxcL5Dj4uH8116XDyc79Hj4uF8
nx4XD+cH9Lh4OD+kx8XD+RE9Lh7Oj+lx8XB+Qo+Lh/NTelw8nJ/R4+Lh/Jwe
Fw/nF/S4eDi/pMfFw/kVPS4ezq/pcfFwfkOPi4fzW3pcPJzf0ePi4fyeHhcP
5w/0uHg4f6THxcP5Ez0uHs6f6XHxcP5Cj4uH81d6XDycv9Hj4uH8nR4XD+cf
9Lh4OP+kx8XD+Rc9Lh7Ov+lx8XD+Q4+Lh//7QP9vj4uHcyB6XDycA9Pj4uEc
hB4XD+eg9Lh4OAejx8XDOTg9Lh7OIehx8XAOSY+Lh3Moelw8nEPT4+LhHIYe
Fw/nsPS4eDiHo8fFwzk8PS4ezhHocfFwjkiPi4dzJHpcPJwj0+Pi4RyFHhcP
56j0uHg4R6PHxcM5Oj0uHs4x6HHxcI5Jj4uHcyx6XDycY9Pj4uEchx4XD+e4
9Lh4OMejx8XDOT49Lh7OCehx8XBOSI+Lh3Mielw8nBPT4+LhnIQeFw/npPS4
eDgno8fFwzk5PS4ezinocfFwTkmPi4dzKnpcPJxT0+Pi4ZyGHhcP57T0uHg4
p6PHxcM5PT0uHs4Z6HHxcM5Ij4uHcyZ6XDycM9Pj4uGchR4XD+es9Lh4OGej
x8XDOTs9Lh7OOehx8XDOSY+Lh3Muelw8nHPT4+LhnIceFw/nvPS4eDjno8fF
wzk/PS4ezgXocfFwDqDHxcO5ID0uHs6F6HHxcC5Mj4uHcxF6XDyci9Lj4uFc
jB4XD+fi9Lh4OJegx8XDuSQ9Lh7Opehx8XAuTY+Lh3MZelw8nMvS4+LhXI4e
Fw/n8vS4eDhXoMfFw7kiPS4ezpXocfFwrkyPi4dzFXpcPJyr0uPi4VyNHhcP
5+r0uHg416DHxcO5Jj0uHs616HHxcK5Nj4uHcx16XDyc69Lj4uFcjx4XD+f6
9Lh4ODegx8XDuSE9Lh7Ojehx8XBuTI+Lh3MTelw8nJvS4+Lh3IweFw/n5vS4
eDi3oMfFw7klPS4ezq3ocfFwbk2Pi4dzG3pcPJzb0uPi4dyOHhcP5/b0uHg4
d6DHxcO5Iz0uHs6d6HHxcO5Mj4uHcxd6XDycu9Lj4uHcjR4XD+fu9Lh4OPeg
x8XDuSc9Lh7Ovehx8XDuTY+Lh3Mfelw8nPvS4+Lh/B89Lh7O/ehx8XBKj4uH
c396XDycB9Dj4uE8kB4XD+dB9Lh4OA+mx8XDeQg9Lh7OQ+lx8XAeRo+Lh/Nw
elw8nEfQ4+LhPJIeFw/nUfS4eDiPpsfFw3kMPS4ezmPpcfFwHkePi4fzeHpc
PJwn0OPi4TyRHhcP50n0uHg4T6bHxcN5Cj0uHs5T6XHxcJ5Gj4uH83R6XDyc
Z9Dj4uE8kx4XD+dZ9Lh4OM+mx8XDeQ49Lh7Oc+lx8XCeR4+Lh/N8elw8nBfQ
4+LhvJAeFw/nRfS4eDgvpsfFw3kJPS4ezkvpcfFwXkaPi4fzcnpcPJxX0OPi
4bySHhcP51X0uHg4r6bHxcN5DT0uHs5r6XHxcF5Hj4uH83p6XDycN9Dj4uG8
kR4XD+dN9Lh4OG+mx8XDeQs9Lh7OW+lx8XDeRo+Lh/N2elw8nHfQ4+LhvJMe
Fw/nXfS4eDjvpsfFw3kPPS4eznvpcfFwRo+Lh/M+elw8nPfT4+LhfIAeFw/n
g/S4eDgfosfFw/kwPS4ezkfocfFwPkqPi4fzMXpcPJyP0+Pi4XyCHhcP55P0
uHg4n6LHxcP5ND0uHs5n6HHxcD5Lj4uH8zl6XDycz9Pj4uF8gR4XD+eL9Lh4
OF+ix8XD+TI9Lh7OV+hx8XC+So+Lh/M1elw8nK/T4+LhfIMeFw/nm/S4eDjf
osfFw/k2PS4eznfocfFwvkuPi4fzPXpcPJzv0+Pi4fyAHhcP54f0uHg4P6LH
xcP5MT0uHs5P6HHxcH5Kj4uH8zN6XDycn9Pj4uH8gh4XD+eX9Lh4OL+ix8XD
+TU9Lh7Ob+hx8XB+S4+Lh/M7elw8nN/T4+Lh/IEeFw/nj/S4eDh/osfFw/kz
PS4ezl/ocfFw/kqPi4fzN3pcPJy/0+Pi4fyDHhcP55/0uHg4/6LHxcP5Nz0u
Hs5/6HHx8H8f4P/tcfFwDkSPi4dzYHpcPJyD0OPi4RyUHhcP52D0uHg4B6fH
xcM5BD0uHs4h6XHxcA5Fj4uHc2h6XDycw9Dj4uEclh4XD+dw9Lh4OIenx8XD
OQI9Lh7OEelx8XCORI+Lh3Nkelw8nKPQ4+LhHJUeFw/naPS4eDhHp8fFwzkG
PS4ezjHpcfFwjkWPi4dzbHpcPJzj0OPi4RyXHhcP53j0uHg4x6fHxcM5AT0u
Hs4J6XHxcE5Ej4uHc2J6XDyck9Dj4uGclB4XD+dk9Lh4OCenx8XDOQU9Lh7O
Kelx8XBORY+Lh3Nqelw8nNPQ4+LhnJYeFw/ndPS4eDinp8fFwzkDPS4ezhnp
cfFwzkSPi4dzZnpcPJyz0OPi4ZyVHhcP52z0uHg4Z6fHxcM5Bz0uHs456XHx
cM5Fj4uHc256XDyc89Dj4uGclx4XD+d89Lh4OOenx8XDuQA9Lh7OAfS4eDgX
pMfFw7kQPS4ezoXpcfFwLkKPi4dzUXpcPJyL0ePi4VycHhcP5xL0uHg4l6TH
xcO5FD0uHs6l6XHxcC5Dj4uHc1l6XDycy9Hj4uFcnh4XD+cK9Lh4OFekx8XD
uRI9Lh7Olelx8XCuQo+Lh3NVelw8nKvR4+LhXJ0eFw/nGvS4eDjXpMfFw7kW
PS4ezrXpcfFwrkOPi4dzXXpcPJzr0ePi4VyfHhcP5wb0uHg4N6THxcO5ET0u
Hs6N6XHxcG5Cj4uHc1N6XDycm9Hj4uHcnB4XD+cW9Lh4OLekx8XDuRU9Lh7O
relx8XBuQ4+Lh3Nbelw8nNvR4+Lh3J4eFw/nDvS4eDh3pMfFw7kTPS4ezp3p
cfFw7kKPi4dzV3pcPJy70ePi4dydHhcP5x70uHg496THxcO5Fz0uHs696XHx
cO5Dj4uHc196XDyc/6PHxcO5Hz0uHk7pcfFw7k+Pi4fzAHpcPJwH0uPi4TyI
HhcP58H0uHg4D6HHxcN5KD0uHs7D6HHxcB5Oj4uH8wh6XDycR9Lj4uE8ih4X
D+fR9Lh4OI+hx8XDeSw9Lh7O4+hx8XAeT4+Lh/MEelw8nCfS4+LhPIkeFw/n
yfS4eDhPocfFw3kqPS4eztPocfFwnk6Pi4fzDHpcPJxn0uPi4TyLHhcP59n0
uHg4z6HHxcN5Lj0uHs7z6HHxcJ5Pj4uH8wJ6XDycF9Lj4uG8iB4XD+fF9Lh4
OC+hx8XDeSk9Lh7Oy+hx8XBeTo+Lh/MKelw8nFfS4+LhvIoeFw/n1fS4eDiv
ocfFw3ktPS4ezuvocfFwXk+Pi4fzBnpcPJw30uPi4byJHhcP5830uHg4b6HH
xcN5Kz0uHs7b6HHxcN5Oj4uH8w56XDycd9Lj4uG8ix4XD+fd9Lh4OO+hx8XD
eS89Lh7O6HHxcN5Hj4uH8356XDycD9Dj4uF8kB4XD+dD9Lh4OB+mx8XD+Qg9
Lh7OR+lx8XA+Ro+Lh/Nxelw8nE/Q4+LhfJIeFw/nU/S4eDifpsfFw/kMPS4e
zmfpcfFwPkePi4fzeXpcPJwv0OPi4XyRHhcP50v0uHg4X6bHxcP5Cj0uHs5X
6XHxcL5Gj4uH83V6XDycb9Dj4uF8kx4XD+db9Lh4ON+mx8XD+Q49Lh7Od+lx
8XC+R4+Lh/N9elw8nB/Q4+Lh/JAeFw/nR/S4eDg/psfFw/kJPS4ezk/pcfFw
fkaPi4fzc3pcPJxf0OPi4fySHhcP51f0uHg4v6bHxcP5DT0uHs5v6XHxcH5H
j4uH83t6XDycP9Dj4uH8kR4XD+dP9Lh4OH+mx8XD+Qs9Lh7OX+lx8XD+Ro+L
h/N3elw8nH/Q4+Lh/JMeFw/nX/S4eDj/psfFw/kPPS4e/u8D+789Lh7Ogehx
8XAOTI+Lh3MQelw8nIPS4+LhHIweFw/n4PS4eDiHoMfFwzkkPS4ezqHocfFw
Dk2Pi4dzGHpcPJzD0uPi4RyOHhcP5/D0uHg4R6DHxcM5Ij0uHs6R6HHxcI5M
j4uHcxR6XDyco9Lj4uEcjR4XD+fo9Lh4OMegx8XDOSY9Lh7Osehx8XCOTY+L
h3Mcelw8nOPS4+LhHI8eFw/n+PS4eDgnoMfFwzkhPS4ezonocfFwTkyPi4dz
EnpcPJyT0uPi4ZyMHhcP5+T0uHg4p6DHxcM5JT0uHs6p6HHxcE5Nj4uHcxp6
XDyc09Lj4uGcjh4XD+f09Lh4OGegx8XDOSM9Lh7Omehx8XDOTI+Lh3MWelw8
nLPS4+LhnI0eFw/n7PS4eDjnoMfFwzknPS4ezrnocfFwzk2Pi4dzHnpcPJzz
0uPi4ZyPHhcP5/z0uHg4F6DHxcM5gB4XD+eC9Lh4OBeix8XDuTA9Lh7ORehx
8XAuSo+Lh3Mxelw8nIvT4+LhXIIeFw/nkvS4eDiXosfFw7k0PS4ezmXocfFw
LkuPi4dzOXpcPJzL0+Pi4VyBHhcP54r0uHg4V6LHxcO5Mj0uHs5V6HHxcK5K
j4uHczV6XDycq9Pj4uFcgx4XD+ea9Lh4ONeix8XDuTY9Lh7Odehx8XCuS4+L
h3M9elw8nOvT4+Lh3IAeFw/nhvS4eDg3osfFw7kxPS4ezk3ocfFwbkqPi4dz
M3pcPJyb0+Pi4dyCHhcP55b0uHg4t6LHxcO5NT0uHs5t6HHxcG5Lj4uHczt6
XDyc29Pj4uHcgR4XD+eO9Lh4OHeix8XDuTM9Lh7OXehx8XDuSo+Lh3M3elw8
nLvT4+Lh3IMeFw/nnvS4eDj3osfFw7k3PS4ezn3ocfFw7kuPi4fzf/S4eDj3
o8fFwyk9Lh7O/elx8XAeQI+Lh/NAelw8nAfR4+LhPJgeFw/nIfS4eDgPpcfF
w3kYPS4ezsPpcfFwHkGPi4fzSHpcPJxH0ePi4TyaHhcP5zH0uHg4j6XHxcN5
HD0uHs7j6XHxcJ5Aj4uH80R6XDycJ9Hj4uE8mR4XD+cp9Lh4OE+lx8XDeRo9
Lh7O0+lx8XCeQY+Lh/NMelw8nGfR4+LhPJseFw/nOfS4eDjPpcfFw3kePS4e
zvPpcfFwXkCPi4fzQnpcPJwX0ePi4byYHhcP5yX0uHg4L6XHxcN5GT0uHs7L
6XHxcF5Bj4uH80p6XDycV9Hj4uG8mh4XD+c19Lh4OK+lx8XDeR09Lh7O6+lx
8XDeQI+Lh/NGelw8nDfR4+LhvJkeFw/nLfS4eDhvpcfFw3kbPS4eztvpcfFw
3kGPi4fzTnpcPJx30ePi4bybHhcP5z30uHg476XHxcMZPS4ezvvocfFw3k+P
i4fzAXpcPJwP0uPi4XyIHhcP58P0uHg4H6HHxcP5KD0uHs7H6HHxcD5Oj4uH
8wl6XDycT9Lj4uF8ih4XD+fT9Lh4OJ+hx8XD+Sw9Lh7O5+hx8XA+T4+Lh/MF
elw8nC/S4+LhfIkeFw/ny/S4eDhfocfFw/kqPS4eztfocfFwvk6Pi4fzDXpc
PJxv0uPi4XyLHhcP59v0uHg436HHxcP5Lj0uHs736HHxcL5Pj4uH8wN6XDyc
H9Lj4uH8iB4XD+fH9Lh4OD+hx8XD+Sk9Lh7Oz+hx8XB+To+Lh/MLelw8nF/S
4+Lh/IoeFw/n1/S4eDi/ocfFw/ktPS4ezu/ocfFwfk+Pi4fzB3pcPJw/0uPi
4fyJHhcP58/0uHg4f6HHxcP5Kz0uHs7f6HHxcP5Oj4uH8w96XDycf9Lj4uH8
ix4XD+ff9Lh4OP+hx8XD/31A/7fHxcM5ED0uHs6B6XHxcA5Cj4uHc1B6XDyc
g9Hj4uEcnB4XD+cQ9Lh4OIekx8XDORQ9Lh7Ooelx8XAOQ4+Lh3NYelw8nMPR
4+LhHJ4eFw/nCPS4eDhHpMfFwzkSPS4ezpHpcfFwjkKPi4dzVHpcPJyj0ePi
4RydHhcP5xj0uHg4x6THxcM5Fj0uHs6x6XHxcI5Dj4uHc1x6XDyc49Hj4uEc
nx4XD+cE9Lh4OCekx8XDORE9Lh7Oielx8XBOQo+Lh3NSelw8nJPR4+LhnJwe
Fw/nFPS4eDinpMfFwzkVPS4ezqnpcfFwTkOPi4dzWnpcPJzT0ePi4ZyeHhcP
5wz0uHg4Z6THxcM5Ez0uHs6Z6XHxcM5Cj4uHc1Z6XDycs9Hj4uGcnR4XD+cc
9Lh4OOekx8XDORc9Lh7Ouelx8XDOQ4+Lh3Neelw8nPPR4+LhnJ8eFw/nAvS4
eDgH0OPi4VyQHhcP50L0uHg4F6bHxcO5CD0uHs5F6XHxcC5Gj4uHc3F6XDyc
S9Dj4uFckh4XD+dS9Lh4OJemx8XDuQw9Lh7OZelx8XAuR4+Lh3N5elw8nCvQ
4+LhXJEeFw/nSvS4eDhXpsfFw7kKPS4ezlXpcfFwrkaPi4dzdXpcPJxr0OPi
4VyTHhcP51r0uHg416bHxcO5Dj0uHs516XHxcK5Hj4uHc316XDycG9Dj4uHc
kB4XD+dG9Lh4ODemx8XDuQk9Lh7OTelx8XBuRo+Lh3Nzelw8nFvQ4+Lh3JIe
Fw/nVvS4eDi3psfFw7kNPS4ezm3pcfFwbkePi4dze3pcPJw70OPi4dyRHhcP
5070uHg4d6bHxcO5Cz0uHs5d6XHxcO5Gj4uHc3d6XDyce9Dj4uHckx4XD+de
9Lh4OPemx8XDuQ89Lh7Ofelx8XD+jx4XD+d+9Lh4OKXHxcO5Pz0uHs4D6HHx
cB5Ij4uH8yB6XDycB9Pj4uE8hB4XD+eh9Lh4OA+jx8XDeTg9Lh7OI+hx8XAe
SY+Lh/Moelw8nEfT4+LhPIYeFw/nsfS4eDiPo8fFw3k8PS4ezhPocfFwnkiP
i4fzJHpcPJwn0+Pi4TyFHhcP56n0uHg4T6PHxcN5Oj0uHs4z6HHxcJ5Jj4uH
8yx6XDycZ9Pj4uE8hx4XD+e59Lh4OM+jx8XDeT49Lh7OC+hx8XBeSI+Lh/Mi
elw8nBfT4+LhvIQeFw/npfS4eDgvo8fFw3k5PS4ezivocfFwXkmPi4fzKnpc
PJxX0+Pi4byGHhcP57X0uHg4r6PHxcN5PT0uHs4b6HHxcN5Ij4uH8yZ6XDyc
N9Pj4uG8hR4XD+et9Lh4OG+jx8XDeTs9Lh7OO+hx8XDeSY+Lh/Muelw8nHfT
4+LhvIceFw/nvfS4eDijx8XDeR89Lh7O++lx8XA+QI+Lh/NBelw8nA/R4+Lh
fJgeFw/nI/S4eDgfpcfFw/kYPS4ezsfpcfFwPkGPi4fzSXpcPJxP0ePi4Xya
HhcP5zP0uHg4n6XHxcP5HD0uHs7n6XHxcL5Aj4uH80V6XDycL9Hj4uF8mR4X
D+cr9Lh4OF+lx8XD+Ro9Lh7O1+lx8XC+QY+Lh/NNelw8nG/R4+LhfJseFw/n
O/S4eDjfpcfFw/kePS4ezvfpcfFwfkCPi4fzQ3pcPJwf0ePi4fyYHhcP5yf0
uHg4P6XHxcP5GT0uHs7P6XHxcH5Bj4uH80t6XDycX9Hj4uH8mh4XD+c39Lh4
OL+lx8XD+R09Lh7O7+lx8XD+QI+Lh/NHelw8nD/R4+Lh/JkeFw/nL/S4eDh/
pcfFw/kbPS4ezt/pcfFw/kGPi4fzT3pcPJx/0ePi4fybHhcP5z/0uHj4vw/k
//a4eDgHosfFwzkwPS4ezkHocfFwDkqPi4dzMHpcPJyD0+Pi4RyCHhcP55D0
uHg4h6LHxcM5ND0uHs5h6HHxcA5Lj4uHczh6XDycw9Pj4uEcgR4XD+eI9Lh4
OEeix8XDOTI9Lh7OUehx8XCOSo+Lh3M0elw8nKPT4+LhHIMeFw/nmPS4eDjH
osfFwzk2PS4eznHocfFwjkuPi4dzPHpcPJzj0+Pi4ZyAHhcP54T0uHg4J6LH
xcM5MT0uHs5J6HHxcE5Kj4uHczJ6XDyck9Pj4uGcgh4XD+eU9Lh4OKeix8XD
OTU9Lh7Oaehx8XBOS4+Lh3M6elw8nNPT4+LhnIEeFw/njPS4eDhnosfFwzkz
PS4ezlnocfFwzkqPi4dzNnpcPJyz0+Pi4ZyDHhcP55z0uHg456LHxcM5Nz0u
Hs556HHxcM5Lj4uHcz56XDyc89Pj4uFcgB4XD+cAelw8nAvS4+LhXIgeFw/n
wvS4eDgXocfFw7koPS4ezsXocfFwLk6Pi4dzCXpcPJxL0uPi4VyKHhcP59L0
uHg4l6HHxcO5LD0uHs7l6HHxcC5Pj4uHcwV6XDycK9Lj4uFciR4XD+fK9Lh4
OFehx8XDuSo9Lh7O1ehx8XCuTo+Lh3MNelw8nGvS4+LhXIseFw/n2vS4eDjX
ocfFw7kuPS4ezvXocfFwrk+Pi4dzA3pcPJwb0uPi4dyIHhf/P5f1DAAAYMBA
MLVt27Zt27Ztp7Zt23ab2rZt21p74w2//3BuRI+Lh3Njelw8nJvQ4+Lh3JQe
Fw/nZvS4eDg3p8fFw7kFPS4ezi3pcfFwbkWPi4dza3pcPJzb0OPi4dyWHhcP
53b0uHg4t6fHxcO5Az0uHs4d6XHxcO5Ej4uHc2d6XDycu9Dj4uHclR4XD+du
9Lh4OHenx8XDuQc9Lh7OPelx8XDuRY+Lh3Nvelw8nPvQ4+Lh3JceFw/nfvS4
eDilx8XDuT89Lh7OA+hx8XAeSI+Lh/Mgelw8nAfT4+LhPIQeFw/nofS4eDgP
o8fFw3k4PS4eziPocfFwHkmPi4fzKHpcPJxH0+Pi4TyGHhcP57H0uHg4j6PH
xcN5PD0uHs4T6HHxcJ5Ij4uH8yR6XDycJ9Pj4uE8hR4XD+ep9Lh4OE+jx8XD
eTo9Lh7OM+hx8XCeSY+Lh/Mselw8nGfT4+LhPIceFw/nufS4eDjPo8fFw3k+
PS4ezgvocfFwXkiPi4fzInpcPJwX0+Pi4byEHhcP56X0uHg4L6PHxcN5OT0u
Hs4r6HHxcF5Jj4uH8yp6XDycV9Pj4uG8hh4XD+e19Lh4OK+jx8XDeT09Lh7O
G+hx8XDeSI+Lh/Mmelw8nDfT4+LhvIUeFw/nrfS4eDhvo8fFw3k7PS4ezjvo
cfFw3kmPi4fzLnpcPJx30+Pi4byHHhcP5730uHg4o8fFw3kfPS4ezvvpcfFw
PkCPi4fzQXpcPJwP0ePi4XyYHhcP5yP0uHg4H6XHxcP5GD0uHs7H6XHxcD5B
j4uH80l6XDycT9Hj4uF8mh4XD+cz9Lh4OJ+lx8XD+Rw9Lh7O5+lx8XC+QI+L
h/NFelw8nC/R4+LhfJkeFw/nK/S4eDhfpcfFw/kaPS4eztfpcfFwvkGPi4fz
TXpcPJxv0ePi4XybHhcP5zv0uHg436XHxcP5Hj0uHs736XHxcH5Aj4uH80N6
XDycH9Hj4uH8mB4XD+cn9Lh4OD+lx8XD+Rk9Lh7Oz+lx8XB+QY+Lh/NLelw8
nF/R4+Lh/JoeFw/nN/S4eDi/pcfFw/kdPS4ezu/pcfFw/kCPi4fzR3pcPJw/
0ePi4fyZHhcP5y/0uHg4f6XHxcP5Gz0uHs7f6XHxcP5Bj4uH8096XDycf9Hj
4uH8mx4XD+c/9Lh4+H8D+P89Lh7OAehx8XAOSI+Lh3Mgelw8nAPT4+LhHIQe
Fw/noPS4eDgHo8fFwzk4PS4eziHocfFwDkmPi4dzKHpcPJxD0+Pi4RyGHhcP
57D0uHg4h6PHxcM5PD0uHs4R6HHxcI5Ij4uHcyR6XDycI9Pj4uEchR4XD+eo
9Lh4OEejx8XDOTo9Lh7OMehx8XCOSY+Lh3Mselw8nGPT4+LhHIceFw/nuPS4
eDjHo8fFwzk+PS4ezgnocfFwTkiPi4dzInpcPJwT0+Pi4ZyEHhcP56T0uHg4
J6PHxcM5OT0uHs4p6HHxcE5Jj4uHcyp6XDycU9Pj4uGchh4XD+e09Lh4OKej
x8XDOT09Lh7OGehx8XDOSI+Lh3Mmelw8nDPT4+LhnIUeFw/nrPS4eDhno8fF
wzk7PS4ezjnocfFwzkmPi4dzLnpcPJxz0+Pi4ZyHHhcP57z0uHg456PHxcM5
Pz0uHs4F6HHxcC5Ij4uHcyF6XDycC9Pj4uFchB4XD+ei9Lh4OBejx8XDuTg9
Lh7OJehx8XAuSY+Lh3Mpelw8nEvT4+LhXIYeFw/nsvS4eDiXo8fFw7k8PS4e
zhXocfFwrkiPi4dzJXpcPJwr0+Pi4VyFHhcP56r0uHg4V6PHxcO5Oj0uHs41
6HHxcK5Jj4uHcy16XDyca9Pj4uFchx4XD+e69Lh4ONejx8XDuT49Lh7ODehx
8XBuSI+Lh3Mjelw8nBvT4+Lh3IQeFw/npvS4eDg3o8fFw7k5PS4ezi3ocfFw
bkmPi4dzK3pcPJxb0+Pi4dyGHhcP57b0uHg4t6PHxcO5PT0uHs4d6HHxcO5I
j4uHcyd6XDycO9Pj4uHchR4XD+eu9Lh4OHejx8XDuTs9Lh7OPehx8XDuSY+L
h3Mvelw8nHvT4+Lh3IceFw/nvvS4eDj3o8fFwyk9Lh7O/elx8XAeQI+Lh/NA
elw8nAfR4+LhPJgeFw/nIfS4eDgPpcfFw3kYPS4ezsPpcfFwHkGPi4fzSHpc
PJxH0ePi4TyaHhcP5zH0uHg4j6XHxcN5HD0uHs7j6XHxcJ5Aj4uH80R6XDyc
J9Hj4uE8mR4XD+cp9Lh4OE+lx8XDeRo9Lh7O0+lx8XCeQY+Lh/NMelw8nGfR
4+LhPJseFw/nOfS4eDjPpcfFw3kePS4ezvPpcfFwXkCPi4fzQnpcPJwX0ePi
4byYHhcP5yX0uHg4L6XHxcN5GT0uHs7L6XHxcF5Bj4uH80p6XDycV9Hj4uG8
mh4XD+c19Lh4OK+lx8XDeR09Lh7O6+lx8XDeQI+Lh/NGelw8nDfR4+LhvJke
Fw/nLfS4eDhvpcfFw3kbPS4eztvpcfFw3kGPi4fzTnpcPJx30ePi4bybHhcP
5z30uHg476XHxcMZPS4ezvvocfFw3k+Pi4fzAXpcPJwP0uPi4XyIHhcP58P0
uHg4H6HHxcP5KD0uHs7H6HHxcD5Oj4uH8wl6XDycT9Lj4uF8ih4XD+fT9Lh4
OJ+hx8XD+Sw9Lh7O5+hx8XA+T4+Lh/MFelw8nC/S4+LhfIkeFw/ny/S4eDhf
ocfFw/kqPS4eztfocfFwvk6Pi4fzDXpcPJxv0uPi4XyLHhcP59v0uHg436HH
xcP5Lj0uHs736HHxcL5Pj4uH8wN6XDycH9Lj4uH8iB4XD+fH9Lh4OD+hx8XD
+Sk9Lh7Oz+hx8XB+To+Lh/MLelw8nF/S4+Lh/IoeFw/n1/S4eDi/ocfFw/kt
PS4ezu/ocfFwfk+Pi4fzB3pcPJw/0uPi4fyJHhcP58/0uHg4f6HHxcP5Kz0u
Hs7f6HHxcP5Oj4uH8w96XDycf9Lj4uH8ix4XD+ff9Lh4OP+hx8XD/xu4/+9x
8XAOQI+Lh3NAelw8nAPR4+LhHJgeFw/nIPS4eDgHpcfFwzkYPS4ezsHpcfFw
DkGPi4dzSHpcPJxD0ePi4RyaHhcP5zD0uHg4h6XHxcM5HD0uHs7h6XHxcI5A
j4uHc0R6XDycI9Hj4uEcmR4XD+co9Lh4OEelx8XDORo9Lh7O0elx8XCOQY+L
h3NMelw8nGPR4+LhHJseFw/nOPS4eDjHpcfFwzkePS4ezvHpcfFwTkCPi4dz
QnpcPJwT0ePi4ZyYHhcP5yT0uHg4J6XHxcM5GT0uHs7J6XHxcE5Bj4uHc0p6
XDycU9Hj4uGcmh4XD+c09Lh4OKelx8XDOR09Lh7O6elx8XDOQI+Lh3NGelw8
nDPR4+LhnJkeFw/nLPS4eDhnpcfFwzkbPS4eztnpcfFwzkGPi4dzTnpcPJxz
0ePi4ZybHhcP5zz0uHg456XHxcM5Hz0uHs756XHxcC5Aj4uHc0F6XDycC9Hj
4uFcmB4XD+ci9Lh4OBelx8XDuRg9Lh7Oxelx8XAuQY+Lh3NJelw8nEvR4+Lh
XJoeFw/nMvS4eDiXpcfFw7kcPS4ezuXpcfFwrkCPi4dzRXpcPJwr0ePi4VyZ
HhcP5yr0uHg4V6XHxcO5Gj0uHs7V6XHxcK5Bj4uHc016XDyca9Hj4uFcmx4X
D+c69Lh4ONelx8XDuR49Lh7O9elx8XBuQI+Lh3NDelw8nBvR4+Lh3JgeFw/n
JvS4eDg3pcfFw7kZPS4ezs3pcfFwbkGPi4dzS3pcPJxb0ePi4dyaHhcP5zb0
uHg4t6XHxcO5HT0uHs7t6XHxcO5Aj4uHc0d6XDycO9Hj4uHcmR4XD+cu9Lh4
OHelx8XDuRs9Lh7O3elx8XDuQY+Lh3NPelw8nHvR4+Lh3JseFw/nPvS4eDj3
pcfFw7kfPS4eTulx8XDuT4+Lh/MAelw8nAfS4+LhPIgeFw/nwfS4eDgPocfF
w3koPS4ezsPocfFwHk6Pi4fzCHpcPJxH0uPi4TyKHhcP59H0uHg4j6HHxcN5
LD0uHs7j6HHxcB5Pj4uH8wR6XDycJ9Lj4uE8iR4XD+fJ9Lh4OE+hx8XDeSo9
Lh7O0+hx8XCeTo+Lh/MMelw8nGfS4+LhPIseFw/n2fS4eDjPocfFw3kuPS4e
zvPocfFwnk+Pi4fzAnpcPJwX0uPi4byIHhcP58X0uHg4L6HHxcN5KT0uHs7L
6HHxcF5Oj4uH8wp6XDycV9Lj4uG8ih4XD+fV9Lh4OK+hx8XDeS09Lh7O6+hx
8XBeT4+Lh/MGelw8nDfS4+LhvIkeFw/nzfS4eDhvocfFw3krPS4eztvocfFw
3k6Pi4fzDnpcPJx30uPi4byLHhcP5930uHg476HHxcN5Lz0uHs7ocfFw3keP
i4fzfnpcPJwP0OPi4XyQHhcP50P0uHg4H6bHxcP5CD0uHs5H6XHxcD5Gj4uH
83F6XDycT9Dj4uF8kh4XD+dT9Lh4OJ+mx8XD+Qw9Lh7OZ+lx8XA+R4+Lh/N5
elw8nC/Q4+LhfJEeFw/nS/S4eDhfpsfFw/kKPS4ezlfpcfFwvkaPi4fzdXpc
PJxv0OPi4XyTHhcP51v0uHg436bHxcP5Dj0uHs536XHxcL5Hj4uH8316XDyc
H9Dj4uH8kB4XD+dH9Lh4OD+mx8XD+Qk9Lh7OT+lx8XB+Ro+Lh/Nzelw8nF/Q
4+Lh/JIeFw/nV/S4eDi/psfFw/kNPS4ezm/pcfFwfkePi4fze3pcPJw/0OPi
4fyRHhcP50/0uHg4f6bHxcP5Cz0uHs5f6XHxcP5Gj4uH83d6XDycf9Dj4uH8
kx4XD+df9Lh4OP+mx8XD+Q89Lh7+34D9f4+Lh3MAelw8nAPS4+LhHIgeFw/n
wPS4eDgHocfFwzkoPS4ezsHocfFwDk6Pi4dzCHpcPJxD0uPi4RyKHhcP59D0
uHg4h6HHxcM5LD0uHs7h6HHxcA5Pj4uHcwR6XDycI9Lj4uEciR4XD+fI9Lh4
OEehx8XDOSo9Lh7O0ehx8XCOTo+Lh3MMelw8nGPS4+LhHIseFw/n2PS4eDjH
ocfFwzkuPS4ezvHocfFwjk+Pi4dzAnpcPJwT0uPi4ZyIHhcP58T0uHg4J6HH
xcM5KT0uHs7J6HHxcE5Oj4uHcwp6XDycU9Lj4uGcih4XD+fU9Lh4OKehx8XD
OS09Lh7O6ehx8XBOT4+Lh3MGelw8nDPS4+LhnIkeFw/nzPS4eDhnocfFwzkr
PS4eztnocfFwzk6Pi4dzDnpcPJxz0uPi4ZyLHhcP59z0uHg456HHxcM5Lz0u
Hs756HHxcM5Pj4uHcwF6XDycC9Lj4uFciB4XD+fC9Lh4OBehx8XDuSg9Lh7O
xehx8XAuTo+Lh3MJelw8nEvS4+LhXIoeFw/n0vS4eDiXocfFw7ksPS4ezuXo
cfFwLk+Pi4dzBXpcPJwr0uPi4VyJHhcP58r0uHg4V6HHxcO5Kj0uHs7V6HHx
cK5Oj4uHcw16XDyca9Lj4uFcix4XD+fa9Lh4ONehx8XDuS49Lh7O9ehx8XCu
T4+Lh3MDelw8nBvS4+Lh3IgeFw/nxvS4eDg3ocfFw7kpPS4ezs3ocfFwbk6P
i4dzC3pcPJxb0uPi4dyKHhcP59b0uHg4t6HHxcO5LT0uHs7t6HHxcG5Pj4uH
cwd6XDycO9Lj4uHciR4XD+fO9Lh4OHehx8XDuSs9Lh7O3ehx8XDuTo+Lh3MP
elw8nHvS4+Lh3IseFw/n3vS4eDj3ocfFw7kvPS4ezv3ocfFwSo+Lh3N/elw8
nAfQ4+LhPJAeFw/nQfS4eDgPpsfFw3kIPS4ezkPpcfFwHkaPi4fzcHpcPJxH
0OPi4TySHhcP51H0uHg4j6bHxcN5DD0uHs5j6XHxcB5Hj4uH83h6XDycJ9Dj
4uE8kR4XD+dJ9Lh4OE+mx8XDeQo9Lh7OU+lx8XCeRo+Lh/N0elw8nGfQ4+Lh
PJMeFw/nWfS4eDjPpsfFw3kOPS4eznPpcfFwnkePi4fzfHpcPJwX0OPi4byQ
HhcP50X0uHg4L6bHxcN5CT0uHs5L6XHxcF5Gj4uH83J6XDycV9Dj4uG8kh4X
D+dV9Lh4OK+mx8XDeQ09Lh7Oa+lx8XBeR4+Lh/N6elw8nDfQ4+LhvJEeFw/n
TfS4eDhvpsfFw3kLPS4ezlvpcfFw3kaPi4fzdnpcPJx30OPi4byTHhcP5130
uHg476bHxcN5Dz0uHs576XHxcEaPi4fzPnpcPJz30+Pi4XyAHhcP54P0uHg4
H6LHxcP5MD0uHs5H6HHxcD5Kj4uH8zF6XDycj9Pj4uF8gh4XD+eT9Lh4OJ+i
x8XD+TQ9Lh7OZ+hx8XA+S4+Lh/M5elw8nM/T4+LhfIEeFw/ni/S4eDhfosfF
w/kyPS4ezlfocfFwvkqPi4fzNXpcPJyv0+Pi4XyDHhcP55v0uHg436LHxcP5
Nj0uHs536HHxcL5Lj4uH8z16XDyc79Pj4uH8gB4XD+eH9Lh4OD+ix8XD+TE9
Lh7OT+hx8XB+So+Lh/Mzelw8nJ/T4+Lh/IIeFw/nl/S4eDi/osfFw/k1PS4e
zm/ocfFwfkuPi4fzO3pcPJzf0+Pi4fyBHhcP54/0uHg4f6LHxcP5Mz0uHs5f
6HHxcP5Kj4uH8zd6XDycv9Pj4uH8gx4XD+ef9Lh4OP+ix8XD+Tc9Lh7Of+hx
8fD/Bur/e1w8nAPQ4+LhHJAeFw/nQPS4eDgHpsfFwzkIPS4ezkHpcfFwDkaP
i4dzcHpcPJxD0OPi4RySHhcP51D0uHg4h6bHxcM5DD0uHs5h6XHxcA5Hj4uH
c3h6XDycI9Dj4uEckR4XD+dI9Lh4OEemx8XDOQo9Lh7OUelx8XCORo+Lh3N0
elw8nGPQ4+LhHJMeFw/nWPS4eDjHpsfFwzkOPS4eznHpcfFwjkePi4dzfHpc
PJwT0OPi4ZyQHhcP50T0uHg4J6bHxcM5CT0uHs5J6XHxcE5Gj4uHc3J6XDyc
U9Dj4uGckh4XD+dU9Lh4OKemx8XDOQ09Lh7Oaelx8XBOR4+Lh3N6elw8nDPQ
4+LhnJEeFw/nTPS4eDhnpsfFwzkLPS4ezlnpcfFwzkaPi4dzdnpcPJxz0OPi
4ZyTHhcP51z0uHg456bHxcM5Dz0uHs556XHxcM5Hj4uHc356XDycC9Dj4uFc
kB4XD+dC9Lh4OBemx8XDuQg9Lh7ORelx8XAuRo+Lh3Nxelw8nEvQ4+LhXJIe
Fw/nUvS4eDiXpsfFw7kMPS4ezmXpcfFwLkePi4dzeXpcPJwr0OPi4VyRHhcP
50r0uHg4V6bHxcO5Cj0uHs5V6XHxcK5Gj4uHc3V6XDyca9Dj4uFckx4XD+da
9Lh4ONemx8XDuQ49Lh7Odelx8XCuR4+Lh3N9elw8nBvQ4+Lh3JAeFw/nRvS4
eDg3psfFw7kJPS4ezk3pcfFwbkaPi4dzc3pcPJxb0OPi4dySHhcP51b0uHg4
t6bHxcO5DT0uHs5t6XHxcG5Hj4uHc3t6XDycO9Dj4uHckR4XD+dO9Lh4OHem
x8XDuQs9Lh7OXelx8XDuRo+Lh3N3elw8nHvQ4+Lh3JMeFw/nXvS4eDj3psfF
w7kPPS4ezn3pcfFw7kePi4dTelw8nPvT4+LhPIAeFw/ngfS4eDgPosfFw3kw
PS4ezkPocfFwHkqPi4fzMHpcPJyH0+Pi4TyCHhcP55H0uHg4j6LHxcN5ND0u
Hs5j6HHxcB5Lj4uH8zh6XDycx9Pj4uE8gR4XD+eJ9Lh4OE+ix8XDeTI9Lh7O
U+hx8XCeSo+Lh/M0elw8nKfT4+LhPIMeFw/nmfS4eDjPosfFw3k2PS4eznPo
cfFwnkuPi4fzPHpcPJzn0+Pi4byAHhcP54X0uHg4L6LHxcN5MT0uHs5L6HHx
cF5Kj4uH8zJ6XDycl9Pj4uG8gh4XD+eV9Lh4OK+ix8XDeTU9Lh7Oa+hx8XBe
S4+Lh/M6elw8nNfT4+LhvIEeFw/njfS4eDhvosfFw3kzPS4ezlvocfFw3kqP
i4fzNnpcPJy30+Pi4byDHhcP5530uHg476LHxcN5Nz0uHs576HHxcN5Lj4uH
M3pcPJz30ePi4byfHhcP5wP0uHg4H6THxcP5ED0uHs6H6XHxcD5Cj4uH81F6
XDycj9Hj4uF8nB4XD+cT9Lh4OJ+kx8XD+RQ9Lh7Op+lx8XA+Q4+Lh/NZelw8
nM/R4+LhfJ4eFw/nC/S4eDhfpMfFw/kSPS4ezpfpcfFwvkKPi4fzVXpcPJyv
0ePi4XydHhcP5xv0uHg436THxcP5Fj0uHs636XHxcL5Dj4uH8116XDyc79Hj
4uF8nx4XD+cH9Lh4OD+kx8XD+RE9Lh7Oj+lx8XB+Qo+Lh/NTelw8nJ/R4+Lh
/JweFw/nF/S4eDi/pMfFw/kVPS4ezq/pcfFwfkOPi4fzW3pcPJzf0ePi4fye
HhcP5w/0uHg4f6THxcP5Ez0uHs6f6XHxcP5Cj4uH81d6XDycv9Hj4uH8nR4X
D+cf9Lh4OP+kx8XD+Rc9Lh7Ov+lx8XD+Q4+Lh/83QP/f4+LhHIAeFw/ngPS4
eDgHosfFwzkwPS4ezkHocfFwDkqPi4dzMHpcPJyD0+Pi4RyCHhcP55D0uHg4
h6LHxcM5ND0uHs5h6HHxcA5Lj4uHczh6XDycw9Pj4uEcgR4XD+eI9Lh4OEei
x8XDOTI9Lh7OUehx8XCOSo+Lh3M0elw8nKPT4+LhHIMeFw/nmPS4eDjHosfF
wzk2PS4eznHocfFwjkuPi4dzPHpcPJzj0+Pi4ZyAHhcP54T0uHg4J6LHxcM5
MT0uHs5J6HHxcE5Kj4uHczJ6XDyck9Pj4uGcgh4XD+eU9Lh4OKeix8XDOTU9
Lh7Oaehx8XBOS4+Lh3M6elw8nNPT4+LhnIEeFw/njPS4eDhnosfFwzkzPS4e
zlnocfFwzkqPi4dzNnpcPJyz0+Pi4ZyDHhcP55z0uHg456LHxcM5Nz0uHs55
6HHxcM5Lj4uHcz56XDyc89Pj4uFcgB4XD+eC9Lh4OBeix8XDuTA9Lh7ORehx
8XAuSo+Lh3Mxelw8nIvT4+LhXIIeFw/nkvS4eDiXosfFw7k0PS4ezmXocfFw
LkuPi4dzOXpcPJzL0+Pi4VyBHhcP54r0uHg4V6LHxcO5Mj0uHs5V6HHxcK5K
j4uHczV6XDycq9Pj4uFcgx4XD+ea9Lh4ONeix8XDuTY9Lh7Odehx8XCuS4+L
h3M9elw8nOvT4+Lh3IAeFw/nhvS4eDg3osfFw7kxPS4ezk3ocfFwbkqPi4dz
M3pcPJyb0+Pi4dyCHhcP55b0uHg4t6LHxcO5NT0uHs5t6HHxcG5Lj4uHczt6
XDyc29Pj4uHcgR4XD+eO9Lh4OHeix8XDuTM9Lh7OXehx8XDuSo+Lh3M3elw8
nLvT4+Lh3IMeFw/nnvS4eDj3osfFw7k3PS4ezn3ocfFw7kuPi4dzP3pcPJzS
4+Lh3J8eFw/nAfS4eDgPpMfFw3kQPS4ezoPpcfFwHkKPi4fzUHpcPJyH0ePi
4TycHhcP5xH0uHg4j6THxcN5FD0uHs6j6XHxcB5Dj4uH81h6XDycx9Hj4uE8
nh4XD+cJ9Lh4OE+kx8XDeRI9Lh7Ok+lx8XCeQo+Lh/NUelw8nKfR4+LhPJ0e
Fw/nGfS4eDjPpMfFw3kWPS4ezrPpcfFwnkOPi4fzXHpcPJzn0ePi4TyfHhcP
5wX0uHg4L6THxcN5ET0uHs6L6XHxcF5Cj4uH81J6XDycl9Hj4uG8nB4XD+cV
9Lh4OK+kx8XDeRU9Lh7Oq+lx8XBeQ4+Lh/Naelw8nNfR4+LhvJ4eFw/nDfS4
eDhvpMfFw3kTPS4ezpvpcfFw3kKPi4fzVnpcPJy30ePi4bydHhcP5x30uHg4
76THxcN5Fz0uHs676XHxcN5Dj4uH8156XDyc0ePi4byPHhcP5/30uHg4H6DH
xcP5ID0uHs6H6HHxcD5Mj4uH8xF6XDycj9Lj4uF8jB4XD+fj9Lh4OJ+gx8XD
+SQ9Lh7Op+hx8XA+TY+Lh/MZelw8nM/S4+LhfI4eFw/n8/S4eDhfoMfFw/ki
PS4ezpfocfFwvkyPi4fzFXpcPJyv0uPi4XyNHhcP5+v0uHg436DHxcP5Jj0u
Hs636HHxcL5Nj4uH8x16XDyc79Lj4uF8jx4XD+f79Lh4OD+gx8XD+SE9Lh7O
j+hx8XB+TI+Lh/MTelw8nJ/S4+Lh/IweFw/n5/S4eDi/oMfFw/klPS4ezq/o
cfFwfk2Pi4fzG3pcPJzf0uPi4fyOHhcP5/f0uHg4f6DHxcP5Iz0uHs6f6HHx
cP5Mj4uH8xd6XDycv9Lj4uH8jR4XD+fv9Lh4OP+gx8XD+Sc9Lh7Ov+hx8XD+
TY+Lh/Mfelw8/L+B+f8eFw/nAPS4eDgHpMfFwzkQPS4ezoHpcfFwDkKPi4dz
UHpcPJyD0ePi4RycHhcP5xD0uHg4h6THxcM5FD0uHs6h6XHxcA5Dj4uHc1h6
XDycw9Hj4uEcnh4XD+cI9Lh4OEekx8XDORI9Lh7Okelx8XCOQo+Lh3NUelw8
nKPR4+LhHJ0eFw/nGPS4eDjHpMfFwzkWPS4ezrHpcfFwjkOPi4dzXHpcPJzj
0ePi4RyfHhcP5wT0uHg4J6THxcM5ET0uHs6J6XHxcE5Cj4uHc1J6XDyck9Hj
4uGcnB4XD+cU9Lh4OKekx8XDORU9Lh7Oqelx8XBOQ4+Lh3Naelw8nNPR4+Lh
nJ4eFw/nDPS4eDhnpMfFwzkTPS4ezpnpcfFwzkKPi4dzVnpcPJyz0ePi4Zyd
HhcP5xz0uHg456THxcM5Fz0uHs656XHxcM5Dj4uHc156XDyc89Hj4uGcnx4X
D+cC9Lh4OBekx8XDuRA9Lh7Ohelx8XAuQo+Lh3NRelw8nIvR4+LhXJweFw/n
EvS4eDiXpMfFw7kUPS4ezqXpcfFwLkOPi4dzWXpcPJzL0ePi4VyeHhcP5wr0
uHg4V6THxcO5Ej0uHs6V6XHxcK5Cj4uHc1V6XDycq9Hj4uFcnR4XD+ca9Lh4
ONekx8XDuRY9Lh7Otelx8XCuQ4+Lh3Ndelw8nOvR4+LhXJ8eFw/nBvS4eDg3
pMfFw7kRPS4ezo3pcfFwbkKPi4dzU3pcPJyb0ePi4dycHhcP5xb0uHg4t6TH
xcO5FT0uHs6t6XHxcG5Dj4uHc1t6XDyc29Hj4uHcnh4XD+cO9Lh4OHekx8XD
uRM9Lh7Onelx8XDuQo+Lh3NXelw8nLvR4+Lh3J0eFw/nHvS4eDj3pMfFw7kX
PS4ezr3pcfFw7kOPi4dzX3pcPJz70ePi4ZQeFw/n/vS4eDgPoMfFw3kgPS4e
zoPocfFwHkyPi4fzEHpcPJyH0uPi4TyMHhcP5+H0uHg4j6DHxcN5JD0uHs6j
6HHxcB5Nj4uH8xh6XDycx9Lj4uE8jh4XD+fx9Lh4OE+gx8XDeSI9Lh7Ok+hx
8XCeTI+Lh/MUelw8nKfS4+LhPI0eFw/n6fS4eDjPoMfFw3kmPS4ezrPocfFw
nk2Pi4fzHHpcPJzn0uPi4TyPHhcP5/n0uHg4L6DHxcN5IT0uHs6L6HHxcF5M
j4uH8xJ6XDycl9Lj4uG8jB4XD+fl9Lh4OK+gx8XDeSU9Lh7Oq+hx8XBeTY+L
h/Maelw8nNfS4+LhvI4eFw/n9fS4eDhvoMfFw3kjPS4ezpvocfFw3kyPi4fz
FnpcPJy30uPi4byNHhcP5+30uHg476DHxcN5Jz0uHs676HHxcN5Nj4uH8x56
XDyc99Lj4uGMHhcP5330uHg476fHxcP5AD0uHs4H6XHxcD5Ej4uH82F6XDyc
j9Dj4uF8lB4XD+dj9Lh4OB+nx8XD+QQ9Lh7OJ+lx8XA+RY+Lh/Npelw8nM/Q
4+LhfJYeFw/nc/S4eDifp8fFw/kCPS4ezhfpcfFwvkSPi4fzZXpcPJyv0OPi
4XyVHhcP52v0uHg4X6fHxcP5Bj0uHs436XHxcL5Fj4uH8216XDyc79Dj4uF8
lx4XD+d79Lh4ON+nx8XD+QE9Lh7OD+lx8XB+RI+Lh/Njelw8nJ/Q4+Lh/JQe
Fw/nZ/S4eDg/p8fFw/kFPS4ezi/pcfFwfkWPi4fza3pcPJzf0OPi4fyWHhcP
53f0uHg4v6fHxcP5Az0uHs4f6XHxcP5Ej4uH82d6XDycv9Dj4uH8lR4XD+dv
9Lh4OH+nx8XD+Qc9Lh7OP+lx8XD+RY+Lh/Nvelw8nP/Q4+Lh/w3I//e4eDgH
oMfFwzkgPS4ezoHocfFwDkyPi4dzEHpcPJyD0uPi4RyMHhcP5+D0uHg4h6DH
xcM5JD0uHs6h6HHxcA5Nj4uHcxh6XDycw9Lj4uEcjh4XD+fw9Lh4OEegx8XD
OSI9Lh7Okehx8XCOTI+Lh3MUelw8nKPS4+LhHI0eFw/n6PS4eDjHoMfFwzkm
PS4ezrHocfFwjk2Pi4dzHHpcPJzj0uPi4RyPHhcP5/j0uHg4J6DHxcM5IT0u
Hs6J6HHxcE5Mj4uHcxJ6XDyck9Lj4uGcjB4XD+fk9Lh4OKegx8XDOSU9Lh7O
qehx8XBOTY+Lh3Maelw8nNPS4+LhnI4eFw/n9PS4eDhnoMfFwzkjPS4ezpno
cfFwzkyPi4dzFnpcPJyz0uPi4ZyNHhcP5+z0uHg456DHxcM5Jz0uHs656HHx
cM5Nj4uHcx56XDyc89Lj4uGcjx4XD+f89Lh4OBegx8XDuSA9Lh7Ohehx8XAu
TI+Lh3MRelw8nIvS4+LhXIweFw/n4vS4eDiXoMfFw7kkPS4ezqXocfFwLk2P
i4dzGXpcPJzL0uPi4VyOHhcP5/L0uHg4V6DHxcO5Ij0uHs6V6HHxcK5Mj4uH
cxV6XDycq9Lj4uFcjR4XD+fq9Lh4ONegx8XDuSY9Lh7Otehx8XCuTY+Lh3Md
elw8nOvS4+LhXI8eFw/n+vS4eDg3oMfFw7khPS4ezo3ocfFwbkyPi4dzE3pc
PJyb0uPi4dyMHhcP5+b0uHg4t6DHxcO5JT0uHs6t6HHxcG5Nj4uHcxt6XDyc
29Lj4uHcjh4XD+f29Lh4OHegx8XDuSM9Lh7Onehx8XDuTI+Lh3MXelw8nLvS
4+Lh3I0eFw/n7vS4eDj3oMfFw7knPS4ezr3ocfFw7k2Pi4dzH3pcPJz70uPi
4dyPHhcPp/S4eDj3p8fFw3kAPS4ezgPpcfFwHkSPi4fzYHpcPJyH0OPi4TyU
HhcP52H0uHg4D6fHxcN5BD0uHs4j6XHxcB5Fj4uH82h6XDycx9Dj4uE8lh4X
D+dx9Lh4OI+nx8XDeQI9Lh7OE+lx8XCeRI+Lh/Nkelw8nKfQ4+LhPJUeFw/n
afS4eDhPp8fFw3kGPS4ezjPpcfFwnkWPi4fzbHpcPJzn0OPi4TyXHhcP53n0
uHg4z6fHxcN5AT0uHs4L6XHxcF5Ej4uH82J6XDycl9Dj4uG8lB4XD+dl9Lh4
OC+nx8XDeQU9Lh7OK+lx8XBeRY+Lh/Nqelw8nNfQ4+LhvJYeFw/ndfS4eDiv
p8fFw3kDPS4ezhvpcfFw3kSPi4fzZnpcPJy30OPi4byVHhcP5230uHg4b6fH
xcN5Bz0uHs476XHxcN5Fj4uH8256XDyc99Dj4uG8lx4XD2f0uHg476PHxcN5
Pz0uHs4H6HHxcD5Ij4uH8yF6XDycD9Pj4uF8hB4XD+ej9Lh4OB+jx8XD+Tg9
Lh7OJ+hx8XA+SY+Lh/Mpelw8nE/T4+LhfIYeFw/ns/S4eDifo8fFw/k8PS4e
zhfocfFwvkiPi4fzJXpcPJwv0+Pi4XyFHhcP56v0uHg4X6PHxcP5Oj0uHs43
6HHxcL5Jj4uH8y16XDycb9Pj4uF8hx4XD+e79Lh4ON+jx8XD+T49Lh7OD+hx
8XB+SI+Lh/Mjelw8nB/T4+Lh/IQeFw/np/S4eDg/o8fFw/k5PS4ezi/ocfFw
fkmPi4fzK3pcPJxf0+Pi4fyGHhcP57f0uHg4v6PHxcP5PT0uHs4f6HHxcP5I
j4uH8yd6XDycP9Pj4uH8hR4XD+ev9Lh4OH+jx8XD+Ts9Lh7OP+hx8XD+SY+L
h/Mvelw8nH/T4+Lh/IceFw//byD+v8fFwzkAPS4ezgHpcfFwDkSPi4dzYHpc
PJyD0OPi4RyUHhcP52D0uHg4B6fHxcM5BD0uHs4h6XHxcA5Fj4uHc2h6XDyc
w9Dj4uEclh4XD+dw9Lh4OIenx8XDOQI9Lh7OEelx8XCORI+Lh3Nkelw8nKPQ
4+LhHJUeFw/naPS4eDhHp8fFwzkGPS4ezjHpcfFwjkWPi4dzbHpcPJzj0OPi
4RyXHhcP53j0uHg4x6fHxcM5AT0uHs4J6XHxcE5Ej4uHc2J6XDyck9Dj4uGc
lB4XD+dk9Lh4OCenx8XDOQU9Lh7OKelx8XBORY+Lh3Nqelw8nNPQ4+LhnJYe
Fw/ndPS4eDinp8fFwzkDPS4ezhnpcfFwzkSPi4dzZnpcPJyz0OPi4ZyVHhcP
52z0uHg4Z6fHxcM5Bz0uHs456XHxcM5Fj4uHc256XDyc89Dj4uGclx4XD+d8
9Lh4OOenx8XDuQA9Lh7OBelx8XAuRI+Lh3Nhelw8nIvQ4+LhXJQeFw/nYvS4
eDgXp8fFw7kEPS4eziXpcfFwLkWPi4dzaXpcPJzL0OPi4VyWHhcP53L0uHg4
l6fHxcO5Aj0uHs4V6XHxcK5Ej4uHc2V6XDycq9Dj4uFclR4XD+dq9Lh4OFen
x8XDuQY9Lh7ONelx8XCuRY+Lh3Ntelw8nOvQ4+LhXJceFw/nevS4eDjXp8fF
w7kBPS4ezg3pcfFwbkSP+9+u6ykMAIAn2/Cybdu2a9m2Fz9ku5Zte9m2l217
2bb/zv6r+/A+eK/ndMOL4y3Z48aL463Y48aL463Z48aL4wHscePF8UD2uPHi
eBB73HhxPJg9brw43oY9brw43pY9brw43o49brw43p49brw43oE9brw43pE9
brw43ok9brw43pk9brw43oU9brw43pU9brw43o09brw43p09brw43oM9brw4
3pM9brw43os9brw43ps9brw43oc9brw43pc9brw43o89brw43p89brw4PoA9
brw4mj1uvDg+kD1uvDg+iD1uvDg+mD1uvDg+hD1uvDg+lD1uvDg+jD1uvDg+
nD1uvDg+gj1uvDg+kj1uvDg+ij1uvDg+mj1uvDg+hj1uvDg+lj1uvDg+jj1u
vDg+nj1uvDg+gT1uvDg+kT1uvDg+iT1uvDg+mT1uvDg+hT1uvDg+lT1uvDg+
jT1uvDg+nT1uvDg+gz1uvDg+kz1uvDg+iz1uvDg+mz1uvDg+hz1uvDg+lz1u
vDg+jz1uvDg+nz1uvDiGPW68OL6APW68OL6QPW68OL6IPW68OL6YPW68OL6E
PW68OL6UPW68OL6MPW68OL6cPW68OL6CPW68OL6SPW68OL6KPW68OL6aPW68
OL6GPW68OL6WPW68OL6OPW68OL6ePW68OL6BPW68OL6RPW68OL6JPW68OL6Z
PW68OL6FPW68OL6VPW68OL6NPW68OL6dPW68OL6DPW68OL6TPW68OL6LPW68
OL6bPW68OL6HPW68OL6XPW68OL6PPW68OJY9brw4vp89brw4foA9brw4fpA9
brw4fog9brw4fpg9brw4foQ9brw4fpQ9brw4fow9brw4fpw9brw4foI9brw4
fpI9brw4foo9brw4fpo9brw4foY9brw4fpY9brw4fo49brw4fp49brw4foE9
brw4fpE9brw4fok9brw4fpk9brw4foU9brw4fpU9brw4fo09brw4fp09brw4
foM9brw4fpM9brw4fos9brw4fps9brw4foc9brw4fpc9brw4jj1uvDh+jz1u
vDh+nz1uvDj+gD1uvDj+kD1uvDj+iD1uvDj+mD1uvDj+hD1uvDj+lD1uvDj+
jD1uvDj+nD1uvDj+gj1uvDj+kj1uvDj+ij1uvDj+mj1uvDj+hj1uvDj+lj1u
vDj+jj1uvDj+nj1uvDj+gT1uvDj+kT1uvDj+iT1uvDj+mT1uvDj+hT1uvDj+
lT1uvDj+jT1uvDj+nT1uvDj+gz1uvDj+kz1uvDj+iz1uvDj+mz1uvDj+hz1u
vPh/D4D/4yfHiQs3Hrz4cDwEfZy4cOPBiw/HQ9LHiQs3Hrz4cDwUfZy4cOPB
iw/HQ9PHiQs3Hrz4cDwMfZy4cOPBiw/Hw9LHiQs3Hrz4cDwcfZy4cOPBiw/H
w9PHiQs3Hrz4cDwCfZy4cOPBiw/HI9LHiQs3Hrz4cDwSfZy4cOPBiw/HI9PH
iQs3Hrz4cDwKfZy4cOPBiw/Ho9LHiQs3Hrz4cDwafZy4cOPBiw/Ho9PHiQs3
Hrz4cDwGfZy4cOPBiw/HY9LHiQs3Hrz4cDwWfZy4cOPBiw/HY9PHiQs3Hrz4
cDwOfZy4cOPBiw/H49LHiQs3Hrz4cDwefZy4cOPBiw/H49PHiQs3Hrz4cDwB
fZy4cOPBiw/HE9LHiQs3Hrz4cDwRfZy4cOPBiw/HE9PHiQs3Hrz4cDwJfZy4
cOPBiw/Hk9LHiQs3Hrz4cDwZfZy4cOPBiw/Hk9PHiQs3Hrz4cDwFfZy4cOPB
iw/HU9LHiQs3Hrz4cDwVfZy4cOPBiw/HU9PHiQs3Hrz4cDwNfZy4cOPBiw/H
09LHiQs3Hrz4cDwdfZy4cOPBiw/H09PHiQs3Hrz4cDwDfZy4cOPBiw/HM9LH
iQs3Hrz4cDwTfZy4cOPBiw/HM9PHiQs3Hrz4cDwLfZy4cOPBiw/Hs9LHiQs3
Hrz4cDwbfZy4cOPBiw/Hs9PHiQs3Hrz4cDwHfZy4cOPBiw/Hc9LHiQs3Hrz4
cDwXfZy4cOPBiw/Hc9PHiQs3Hrz4cDwPfZy4cOPBiw/H89LHiQs3Hrz4cDwf
fZy4cOPBiw/H89PHiQs3Hrz4cLwAfZy4cOPBiw/HC9LHiQs3Hrz4cLwQfZy4
cOPBiw/HC9PHiQs3Hrz4cLwIfZy4cOPBiw/Hi9LHiQs3Hrz4cLwYfZy4cOPB
iw9H0seJCzcevPhwvDh9nLhw48GLD8dL0MeJCzcevPhwvCR9nLhw48GLD8dL
0ceJCzcevPhwvDR9nLhw48GLD8fL0MeJCzcevPhwvCx9nLhw48GLD8fL0ceJ
CzcevPhwvDx9nLhw48GLD8cr0MeJCzcevPhwvCJ9nLhw48GLD8cr0ceJCzce
vPhwvDJ9nLhw48GLD8er0MeJCzcevPhwvCp9nLhw48GLD8er0ceJCzcevPhw
vDp9nLhw48GLD8dr0MeJCzcevPhwvCZ9nLhw48GLD8dr0ceJCzcevPhwvDZ9
nLhw48GLD8fr0MeJCzcevPhwvC59nLhw48GLD8fr0ceJCzcevPhwvD59nLhw
48GLD8cb0MeJCzcevPhwvCF9nLhw48GLD8cb0ceJCzcevPhwvDF9nLhw48GL
D8eb0MeJCzcevPhwvCl9nLhw48GLD0fRx4kLNx68+HC8GX2cuHDjwYsPx5vT
x4kLNx68+HC8BX2cuHDjwYsPx1vSx4kLNx68+HC8FX2cuHDjwYsPx1vTx4kL
Nx68+HA8gD5OXLjx4MWH44H0ceLCjQcvPhwPoo8TF248ePHheDB9nLhw48GL
D8fb0MeJCzcevPhwvC19nLhw48GLD8fb0ceJCzcevPhwvD19nLhw48GLD8c7
0MeJCzcevPhwvCN9nLhw48GLD8c70ceJCzcevPhwvDN9nLhw48GLD8e70MeJ
CzcevPhwvCt9nLhw48GLD8e70ceJCzcevPhwvDt9nLhw48GLD8d70MeJCzce
vPhwvCd9nLhw48GLD8d70ceJCzcevPhwvDd9nLhw48GLD8f70MeJCzcevPhw
vC99nLhw48GLD8f70ceJCzcevPhwvD99nLhw48GLD8cH0MeJCzcevPhwNH2c
uHDjwYsPxwfSx4kLNx68+HB8EH2cuHDjwYsPxwfTx4kLNx68+HB8CH2cuHDj
wYsPx4fSx4kLNx68+HB8GH2cuHDjwYsPx4fTx4kLNx68+HB8BH2cuHDjwYsP
x0fSx4kLNx68+HB8FH2cuHDjwYsPx0fTx4kLNx68+HB8DH2cuHDjwYsPx8fS
x4kLNx68+HB8HH2cuHDjwYsPx8fTx4kLNx68+HB8An2cuHDjwYsPxyfSx4kL
Nx68+HB8En2cuHDjwYsPxyfTx4kLNx68+HB8Cn2cuHDjwYsPx6fSx4kLNx68
+HB8Gn2cuHDjwYsPx6fTx4kLNx68+HB8Bn2cuHDjwYsPx2fSx4kLNx68+HB8
Fn2cuHDjwYsPx2fTx4kLNx68+HB8Dn2cuHDjwYsPx+fSx4kLNx68+HB8Hn2c
uHDjwYsPx+fTx4kLNx68+HAMfZy4cOPBiw/HF9DHiQs3Hrz4cHwhfZy4cOPB
iw/HF9HHiQs3Hrz4cHwxfZy4cOPBiw/Hl9DHiQs3Hrz4cHwpfZy4cOPBiw/H
l9HHiQs3Hrz4cHw5fZy4cOPBiw/HV9DHiQs3Hrz4cHwlfZy4cOPBiw/HV9HH
iQs3Hrz4cHw1fZy4cOPBiw/H19DHiQs3Hrz4cHwtfZy4cOPBiw/H19HHiQs3
Hrz4cHw9fZy4cOPBiw/HN9DHiQs3Hrz4cHwjfZy4cOPBiw/HN9HHiQs3Hrz4
cHwzfZy4cOPBiw/Ht9DHiQs3Hrz4cHwrfZy4cOPBiw/Ht9HHiQs3Hrz4cHw7
fZy4cOPBiw/Hd9DHiQs3Hrz4cHwnfZy4cOPBiw/Hd9HHiQs3Hrz4cHw3fZy4
cOPBiw/H99DHiQs3Hrz4cHwvfZy4cOPBiw/H99HHiQs3Hrz4cCx9nLhw48GL
D8f308eJCzcevPhw/AB9nLhw48GLD8cP0seJCzcevPhw/BB9nLhw48GLD8cP
08eJCzcevPhw/Ah9nLhw48GLD8eP0seJCzcevPhw/Bh9nLhw48GLD8eP08eJ
CzcevPhw/AR9nLhw48GLD8dP0seJCzcevPhw/BR9nLhw48GLD8dP08eJCzce
vPhw/Ax9nLhw48GLD8fP0seJCzcevPhw/Bx9nLhw48GLD8fP08eJCzcevPhw
/AJ9nLhw48GLD8cv0seJCzcevPhw/BJ9nLhw48GLD8cv08eJCzcevPhw/Ap9
nLhw48GLD8ev0seJCzcevPhw/Bp9nLhw48GLD8ev08eJCzcevPhw/AZ9nLhw
48GLD8dv0seJCzcevPhw/BZ9nLhw48GLD8dv08eJCzcevPhw/A59nLhw48GL
D8fv0seJCzcevPhwHH2cuHDjwYsPx+/Rx4kLNx68+HD8Pn2cuHDjwYsPxx/Q
x4kLNx68+HD8IX2cuHDjwYsPxx/Rx4kLNx68+HD8MX2cuHDjwYsPx5/Qx4kL
Nx68+HD8KX2cuHDjwYsPx5/Rx4kLNx68+HD8OX2cuHDjwYsPx1/Qx4kLNx68
+HD8JX2cuHDjwYsPx1/Rx4kLNx68+HD8NX2cuHDjwYsPx9/Qx4kLNx68+HD8
LX2cuHDjwYsPx9/Rx4kLNx68+HD8PX2cuHDjwYsPxz/Qx4kLNx68+HD8I32c
uHDjwYsPxz/Rx4kLNx68+HD8M32cuHDjwYsPx7/Qx4kLNx68+HD8K32cuHDj
wYsPx7/Rx4kLNx68+HD8O32cuHDjwYsPx3/Qx4kLNx68+HD8J32cuHDjwYsP
x3/Rx4kLNx68+HD8N32cuHDjwYsPx//Qx4kLNx68+PD/PuD/t48TF248ePHh
eAj6OHHhxoMXH46HpI8TF248ePHheCj6OHHhxoMXH46Hpo8TF248ePHheBj6
OHHhxoMXH46HpY8TF248ePHheDj6OHHhxoMXH46Hp48TF248ePHheAT6OHHh
xoMXH45HpI8TF248ePHheCT6OHHhxoMXH45Hpo8TF248ePHheBT6OHHhxoMX
H45HpY8TF248ePHheDT6OHHhxoMXH45Hp48TF248ePHheAz6OHHhxoMXH47H
pI8TF248ePHheCz6OHHhxoMXH47Hpo8TF248ePHheBz6OHHhxoMXH47HpY8T
F248ePHheDz6OHHhxoMXH47Hp48TF248ePHheAL6OHHhxoMXH44npI8TF248
ePHheCL6OHHhxoMXH44npo8TF248ePHheBL6OHHhxoMXH44npY8TF248ePHh
eDL6OHHhxoMXH44np48TF248ePHheAr6OHHhxoMXH46npI8TF248ePHheCr6
OHHhxoMXH46npo8TF248ePHheBr6OHHhxoMXH46npY8TF248ePHheDr6OHHh
xoMXH46np48TF248ePHheAb6OHHhxoMXH45npI8TF248ePHheCb6OHHhxoMX
H45npo8TF248ePHheBb6OHHhxoMXH45npY8TF248ePHheDb6OHHhxoMXH45n
p48TF248ePHheA76OHHhxoMXH47npI8TF248ePHheC76OHHhxoMXH47npo8T
F248ePHheB76OHHhxoMXH47npY8TF248ePHheD76OHHhxoMXH47np48TF248
ePHheAH6OHHhxoMXH44XpI8TF248ePHheCH6OHHhxoMXH44Xpo8TF248ePHh
eBH6OHHhxoMXH44XpY8TF248ePHheDH6OHHhxoMXH46kjxMXbjx48eF4cfo4
ceHGgxcfjpegjxMXbjx48eF4Sfo4ceHGgxcfjpeijxMXbjx48eF4afo4ceHG
gxcfjpehjxMXbjx48eF4Wfo4ceHGgxcfjpejjxMXbjx48eF4efo4ceHGgxcf
jlegjxMXbjx48eF4Rfo4ceHGgxcfjleijxMXbjx48eF4Zfo4ceHGgxcfjleh
jxMXbjx48eF4Vfo4ceHGgxcfjlejjxMXbjx48eF4dfo4ceHGgxcfjtegjxMX
bjx48eF4Tfo4ceHGgxcfjteijxMXbjx48eF4bfo4ceHGgxcfjtehjxMXbjx4
8eF4Xfo4ceHGgxcfjtejjxMXbjx48eF4ffo4ceHGgxcfjjegjxMXbjx48eF4
Q/o4ceHGgxcfjjeijxMXbjx48eF4Y/o4ceHGgxcfjjehjxMXbjx48eF4U/o4
ceHGgxcfjqKPExduPHjx4Xgz+jhx4caDFx+ON6ePExduPHjx4XgL+jhx4caD
Fx+Ot6SPExduPHjx4Xgr+jhx4caDFx+Ot6aPExduPHjx4XgAfZy4cOPBiw/H
A+njxIUbD158OB5EHycu3Hjw4sPxYPo4ceHGgxcfjrehjxMXbjx48eF4W/o4
ceHGgxcfjrejjxMXbjx48eF4e/o4ceHGgxcfjnegjxMXbjx48eF4R/o4ceHG
gxcfjneijxMXbjx48eF4Z/o4ceHGgxcfjnehjxMXbjx48eF4V/o4ceHGgxcf
jnejjxMXbjx48eF4d/o4ceHGgxcfjvegjxMXbjx48eF4T/o4ceHGgxcfjvei
jxMXbjx48eF4b/o4ceHGgxcfjvehjxMXbjx48eF4X/o4ceHGgxcfjvejjxMX
bjx48eF4f/o4ceHGgxcfjg+gjxMXbjx48eFo+jhx4caDFx+OD6SPExduPHjx
4fgg+jhx4caDFx+OD6aPExduPHjx4fgQ+jhx4caDFx+OD6WPExduPHjx4fgw
+jhx4caDFx+OD6ePExduPHjx4fgI+jhx4caDFx+Oj6SPExduPHjx4fgo+jhx
4caDFx+Oj6aPExduPHjx4fgY+jhx4caDFx+Oj6WPExduPHjx4fg4+jhx4caD
Fx+Oj6ePExduPHjx4fgE+jhx4caDFx+OT6SPExduPHjx4fgk+jhx4caDFx+O
T6aPExduPHjx4fgU+jhx4caDFx+OT6WPExduPHjx4fg0+jhx4caDFx+OT6eP
ExduPHjx4fgM+jhx4caDFx+Oz6SPExduPHjx4fgs+jhx4caDFx+Oz6aPExdu
PHjx4fgc+jhx4caDFx+Oz6WPExduPHjx4fg8+jhx4caDFx+Oz6ePExduPHjx
4Rj6OHHhxoMXH44voI8TF248ePHh+EL6OHHhxoMXH44voo8TF248ePHh+GL6
OHHhxoMXH44voY8TF248ePHh+FL6OHHhxoMXH44vo48TF248ePHh+HL6OHHh
xoMXH46voI8TF248ePHh+Er6OHHhxoMXH46voo8TF248ePHh+Gr6OHHhxoMX
H46voY8TF248ePHh+Fr6OHHhxoMXH46vo48TF248ePHh+Hr6OHHhxoMXH45v
oI8TF248ePHh+Eb6OHHhxoMXH45voo8TF248ePHh+Gb6OHHhxoMXH45voY8T
F248ePHh+Fb6OHHhxoMXH45vo48TF248ePHh+Hb6OHHhxoMXH47voI8TF248
ePHh+E76OHHhxoMXH47voo8TF248ePHh+G76OHHhxoMXH47voY8TF248ePHh
+F76OHHhxoMXH47vo48TF248ePHhWPo4ceHGgxcfju+njxMXbjx48eH4Afo4
ceHGgxcfjh+kjxMXbjx48eH4Ifo4ceHGgxcfjh+mjxMXbjx48eH4Efo4ceHG
gxcfjh+ljxMXbjx48eH4Mfo4ceHGgxcfjh+njxMXbjx48eH4Cfo4ceHGgxcf
jp+kjxMXbjx48eH4Kfo4ceHGgxcfjp+mjxMXbjx48eH4Gfo4ceHGgxcfjp+l
jxMXbjx48eH4Ofo4ceHGgxcfjp+njxMXbjx48eH4Bfo4ceHGgxcfjl+kjxMX
bjx48eH4Jfo4ceHGgxcfjl+mjxMXbjx48eH4Ffo4ceHGgxcfjl+ljxMXbjx4
8eH4Nfo4ceHGgxcfjl+njxMXbjx48eH4Dfo4ceHGgxcfjt+kjxMXbjx48eH4
Lfo4ceHGgxcfjt+mjxMXbjx48eH4Hfo4ceHGgxcfjt+ljxMXbjx48eE4+jhx
4caDFx+O36OPExduPHjx4fh9+jhx4caDFx+OP6CPExduPHjx4fhD+jhx4caD
Fx+OP6KPExduPHjx4fhj+jhx4caDFx+OP6GPExduPHjx4fhT+jhx4caDFx+O
P6OPExduPHjx4fhz+jhx4caDFx+Ov6CPExduPHjx4fhL+jhx4caDFx+Ov6KP
ExduPHjx4fhr+jhx4caDFx+Ov6GPExduPHjx4fhb+jhx4caDFx+Ov6OPExdu
PHjx4fh7+jhx4caDFx+Of6CPExduPHjx4fhH+jhx4caDFx+Of6KPExduPHjx
4fhn+jhx4caDFx+Of6GPExduPHjx4fhX+jhx4caDFx+Of6OPExduPHjx4fh3
+jhx4caDFx+O/6CPExduPHjx4fhP+jhx4caDFx+O/6KPExduPHjx4fhv+jhx
4caDFx+O/6GPExduPHjx4f99gP9vHycu3Hjw4sPxEPRx4sKNBy8+HA9JHycu
3Hjw4sPxUPRx4sKNBy8+HA9NHycu3Hjw4sPxMPRx4sKNBy8+HA9LHycu3Hjw
4sPxcPRx4sKNBy8+HA9PHycu3Hjw4sPxCPRx4sKNBy8+HI9IHycu3Hjw4sPx
SPRx4sKNBy8+HI9MHycu3Hjw4sPxKPRx4sKNBy8+HI9KHycu3Hjw4sPxaPRx
4sKNBy8+HI9OHycu3Hjw4sPxGPRx4sKNBy8+HI9JHycu3Hjw4sPxWPRx4sKN
By8+HI9NHycu3Hjw4sPxOPRx4sKNBy8+HI9LHycu3Hjw4sPxePRx4sKNBy8+
HI9PHycu3Hjw4sPxBPRx4sKNBy8+HE9IHycu3Hjw4sPxRPRx4sKNBy8+HE9M
Hycu3Hjw4sPxJPRx4sKNBy8+HE9KHycu3Hjw4sPxZPRx4sKNBy8+HE9OHycu
3Hjw4sPxFPRx4sKNBy8+HE9JHycu3Hjw4sPxVPRx4sKNBy8+HE9NHycu3Hjw
4sPxNPRx4sKNBy8+HE9LHycu3Hjw4sPxdPRx4sKNBy8+HE9PHycu3Hjw4sPx
DPRx4sKNBy8+HM9IHycu3Hjw4sPxTPRx4sKNBy8+HM9MHycu3Hjw4sPxLPRx
4sKNBy8+HM9KHycu3Hjw4sPxbPRx4sKNBy8+HM9OHycu3Hjw4sPxHPRx4sKN
By8+HM9JHycu3Hjw4sPxXPRx4sKNBy8+HM9NHycu3Hjw4sPxPPRx4sKNBy8+
HM9LHycu3Hjw4sPxfPRx4sKNBy8+HM9PHycu3Hjw4sPxAvRx4sKNBy8+HC9I
Hycu3Hjw4sPxQvRx4sKNBy8+HC9MHycu3Hjw4sPxIvRx4sKNBy8+HC9KHycu
3Hjw4sPxYvRx4sKNBy8+HEkfJy7cePDiw/Hi9HHiwo0HLz4cL0EfJy7cePDi
w/GS9HHiwo0HLz4cL0UfJy7cePDiw/HS9HHiwo0HLz4cL0MfJy7cePDiw/Gy
9HHiwo0HLz4cL0cfJy7cePDiw/Hy9HHiwo0HLz4cr0AfJy7cePDiw/GK9HHi
wo0HLz4cr0QfJy7cePDiw/HK9HHiwo0HLz4cr0IfJy7cePDiw/Gq9HHiwo0H
Lz4cr0YfJy7cePDiw/Hq9HHiwo0HLz4cr0EfJy7cePDiw/Ga9HHiwo0HLz4c
r0UfJy7cePDiw/Ha9HHiwo0HLz4cr0MfJy7cePDiw/G69HHiwo0HLz4cr0cf
Jy7cePDiw/H69HHiwo0HLz4cb0AfJy7cePDiw/GG9HHiwo0HLz4cb0QfJy7c
ePDiw/HG9HHiwo0HLz4cb0IfJy7cePDiw/Gm9HHiwo0HLz4cRR8nLtx48OLD
8Wb0ceLCjQcvPhxvTh8nLtx48OLD8Rb0ceLCjQcvPhxvSR8nLtx48OLD8Vb0
ceLCjQcvPhxvTR8nLtx48OLD8QD6OHHhxoMXH44H0seJCzcevPhwPIg+Tly4
8eDFh+PB9HHiwo0HLz4cb0MfJy7cePDiw/G29HHiwo0HLz4cb0cfJy7cePDi
w/H29HHiwo0HLz4c70AfJy7cePDiw/GO9HHiwo0HLz4c70QfJy7cePDiw/HO
9HHiwo0HLz4c70IfJy7cePDiw/Gu9HHiwo0HLz4c70YfJy7cePDiw/Hu9HHi
wo0HLz4c70EfJy7cePDiw/Ge9HHiwo0HLz4c70UfJy7cePDiw/He9HHiwo0H
Lz4c70MfJy7cePDiw/G+9HHiwo0HLz4c70cfJy7cePDiw/H+9HHiwo0HLz4c
H0AfJy7cePDiw9H0ceLCjQcvPhwfSB8nLtx48OLD8UH0ceLCjQcvPhwfTB8n
Ltx48OLD8SH0ceLCjQcvPhwfSh8nLtx48OLD8WH0ceLCjQcvPhwfTh8nLtx4
8OLD8RH0ceLCjQcvPhwfSR8nLtx48OLD8VH0ceLCjQcvPhwfTR8nLtx48OLD
8TH0ceLCjQcvPhwfSx8nLtx48OLD8XH0ceLCjQcvPhwfTx8nLtx48OLD8Qn0
ceLCjQcvPhyfSB8nLtx48OLD8Un0ceLCjQcvPhyfTB8nLtx48OLD8Sn0ceLC
jQcvPhyfSh8nLtx48OLD8Wn0ceLCjQcvPhyfTh8nLtx48OLD8Rn0ceLCjQcv
PhyfSR8nLtx48OLD8Vn0ceLCjQcvPhyfTR8nLtx48OLD8Tn0ceLCjQcvPhyf
Sx8nLtx48OLD8Xn0ceLCjQcvPhyfTx8nLtx48OLDMfRx4sKNBy8+HF9AHycu
3Hjw4sPxhfRx4sKNBy8+HF9EHycu3Hjw4sPxxfRx4sKNBy8+HF9CHycu3Hjw
4sPxpfRx4sKNBy8+HF9GHycu3Hjw4sPx5fRx4sKNBy8+HF9BHycu3Hjw4sPx
lfRx4sKNBy8+HF9FHycu3Hjw4sPx1fRx4sKNBy8+HF9DHycu3Hjw4sPxtfRx
4sKNBy8+HF9HHycu3Hjw4sPx9fRx4sKNBy8+HN9AHycu3Hjw4sPxjfRx4sKN
By8+HN9EHycu3Hjw4sPxzfRx4sKNBy8+HN9CHycu3Hjw4sPxrfRx4sKNBy8+
HN9GHycu3Hjw4sPx7fRx4sKNBy8+HN9BHycu3Hjw4sPxnfRx4sKNBy8+HN9F
Hycu3Hjw4sPx3fRx4sKNBy8+HN9DHycu3Hjw4sPxvfRx4sKNBy8+HN9HHycu
3Hjw4sOx9HHiwo0HLz4c308fJy7cePDiw/ED9HHiwo0HLz4cP0gfJy7cePDi
w/FD9HHiwo0HLz4cP0wfJy7cePDiw/Ej9HHiwo0HLz4cP0ofJy7cePDiw/Fj
9HHiwo0HLz4cP04fJy7cePDiw/ET9HHiwo0HLz4cP0kfJy7cePDiw/FT9HHi
wo0HLz4cP00fJy7cePDiw/Ez9HHiwo0HLz4cP0sfJy7cePDiw/Fz9HHiwo0H
Lz4cP08fJy7cePDiw/EL9HHiwo0HLz4cv0gfJy7cePDiw/FL9HHiwo0HLz4c
v0wfJy7cePDiw/Er9HHiwo0HLz4cv0ofJy7cePDiw/Fr9HHiwo0HLz4cv04f
Jy7cePDiw/Eb9HHiwo0HLz4cv0kfJy7cePDiw/Fb9HHiwo0HLz4cv00fJy7c
ePDiw/E79HHiwo0HLz4cv0sfJy7cePDiw3H0ceLCjQcvPhy/Rx8nLtx48OLD
8fv0ceLCjQcvPhx/QB8nLtx48OLD8Yf0ceLCjQcvPhx/RB8nLtx48OLD8cf0
ceLCjQcvPhx/Qh8nLtx48OLD8af0ceLCjQcvPhx/Rh8nLtx48OLD8ef0ceLC
jQcvPhx/QR8nLtx48OLD8Zf0ceLCjQcvPhx/RR8nLtx48OLD8df0ceLCjQcv
Phx/Qx8nLtx48OLD8bf0ceLCjQcvPhx/Rx8nLtx48OLD8ff0ceLCjQcvPhz/
QB8nLtx48OLD8Y/0ceLCjQcvPhz/RB8nLtx48OLD8c/0ceLCjQcvPhz/Qh8n
Ltx48OLD8a/0ceLCjQcvPhz/Rh8nLtx48OLD8e/0ceLCjQcvPhz/QR8nLtx4
8OLD8Z/0ceLCjQcvPhz/RR8nLtx48OLD8d/0ceLCjQcvPhz/Qx8nLtx48OLD
//uA/t8+Tly48eDFh+Mh6OPEhRsPXnw4HpI+Tly48eDFh+Oh6OPEhRsPXnw4
Hpo+Tly48eDFh+Nh6OPEhRsPXnw4HpY+Tly48eDFh+Ph6OPEhRsPXnw4Hp4+
Tly48eDFh+MR6OPEhRsPXnw4HpE+Tly48eDFh+OR6OPEhRsPXnw4Hpk+Tly4
8eDFh+NR6OPEhRsPXnw4HpU+Tly48eDFh+PR6OPEhRsPXnw4Hp0+Tly48eDF
h+Mx6OPEhRsPXnw4HpM+Tly48eDFh+Ox6OPEhRsPXnw4Hps+Tly48eDFh+Nx
6OPEhRsPXnw4Hpc+Tly48eDFh+Px6OPEhRsPXnw4Hp8+Tly48eDFh+MJ6OPE
hRsPXnw4npA+Tly48eDFh+OJ6OPEhRsPXnw4npg+Tly48eDFh+NJ6OPEhRsP
Xnw4npQ+Tly48eDFh+PJ6OPEhRsPXnw4npw+Tly48eDFh+Mp6OPEhRsPXnw4
npI+Tly48eDFh+Op6OPEhRsPXnw4npo+Tly48eDFh+Np6OPEhRsPXnw4npY+
Tly48eDFh+Pp6OPEhRsPXnw4np4+Tly48eDFh+MZ6OPEhRsPXnw4npE+Tly4
8eDFh+OZ6OPEhRsPXnw4npk+Tly48eDFh+NZ6OPEhRsPXnw4npU+Tly48eDF
h+PZ6OPEhRsPXnw4np0+Tly48eDFh+M56OPEhRsPXnw4npM+Tly48eDFh+O5
6OPEhRsPXnw4nps+Tly48eDFh+N56OPEhRsPXnw4npc+Tly48eDFh+P56OPE
hRsPXnw4np8+Tly48eDFh+MF6OPEhRsPXnw4XpA+Tly48eDFh+OF6OPEhRsP
Xnw4Xpg+Tly48eDFh+NF6OPEhRsPXnw4XpQ+Tly48eDFh+PF6OPEhRsPXnw4
kj5OXLjx4MWH48Xp48SFGw9efDhegj5OXLjx4MWH4yXp48SFGw9efDheij5O
XLjx4MWH46Xp48SFGw9efDhehj5OXLjx4MWH42Xp48SFGw9efDhejj5OXLjx
4MWH4+Xp48SFGw9efDhegT5OXLjx4MWH4xXp48SFGw9efDheiT5OXLjx4MWH
45Xp48SFGw9efDhehT5OXLjx4MWH41Xp48SFGw9efDhejT5OXLjx4MWH49Xp
48SFGw9efDhegz5OXLjx4MWH4zXp48SFGw9efDheiz5OXLjx4MWH47Xp48SF
Gw9efDhehz5OXLjx4MWH43Xp48SFGw9efDhejz5OXLjx4MWH4/Xp48SFGw9e
fDjegD5OXLjx4MWH4w3p48SFGw9efDjeiD5OXLjx4MWH443p48SFGw9efDje
hD5OXLjx4MWH403p48SFGw9efDiKPk5cuPHgxYfjzejjxIUbD158ON6cPk5c
uPHgxYfjLejjxIUbD158ON6SPk5cuPHgxYfjrejjxIUbD158ON6aPk5cuPHg
xYfjAfRx4sKNBy8+HA+kjxMXbjx48eF4EH2cuHDjwYsPx4Pp48SFGw9efDje
hj5OXLjx4MWH423p48SFGw9efDjejj5OXLjx4MWH4+3p48SFGw9efDjegT5O
XLjx4MWH4x3p48SFGw9efDjeiT5OXLjx4MWH453p48SFGw9efDjehT5OXLjx
4MWH413p48SFGw9efDjejT5OXLjx4MWH493p48SFGw9efDjegz5OXLjx4MWH
4z3p48SFGw9efDjeiz5OXLjx4MWH473p48SFGw9efDjehz5OXLjx4MWH433p
48SFGw9efDjejz5OXLjx4MWH4/3p48SFGw9efDg+gD5OXLjx4MWHo+njxIUb
D158OD6QPk5cuPHgxYfjg+jjxIUbD158OD6YPk5cuPHgxYfjQ+jjxIUbD158
OD6UPk5cuPHgxYfjw+jjxIUbD158OD6cPk5cuPHgxYfjI/6//x9uwvho
      "]]}, 
    {RGBColor[0.880722, 0.611041, 0.142051], PointSize[
      NCache[
       Rational[1, 360], 0.002777777777777778]], AbsoluteThickness[1.6], 
     LineBox[CompressedData["
1:eJxc2XF819P+OPBJMkkm3ewmmSTTTSbJJPlIMkkmySSZJJNk1arJ5FNNJskk
mSSTZJJMkkmym3Qn6e6mm0kySXa73e5uN93ppvv7yvk8Hr/P8/OPx/Oe9znn
/Tqvc17vs+5Zwx4YcHejhISEyPyEhF//+9uv/orf/lsX/psQ2dKk+/2lX/wY
nBiJb0+KvL3rtOsmvx1rbxm5+egv5uTI+tl3dPr5k93BbSKLci9v+uUrMadE
fv7k1wdibhc5vW7FlP6nx/q3j8w856Os/U/E3CHy2kl52yKvxZwa+XW03Mtj
7hi56Ogv5k64M/OlRZr/OtxJsfYLI+2O/mLuEunw6/TnxHxRZO+NFW0f/Xus
f9dI9b3HvtitOuaLI59v/PUXczf6XxLJ+G5Sy2XXxJwe+ee+X3+x5y+lf/fI
0fCaxp6/LHL8r+loEnOPyHlDnlr7U2rMl4f8xNyT97uCfEQiH/+U+n8jBEcj
5OfKyK+jD3kq1n5lmC/W3ivS6eiCxtp7RQb8ujw3xtqvoh0n9I4cXY7vfgjt
vSNpcw8P+/SCWPvVkbs+veD//pdY/6sjR9OVF2vvEz9ftE9Yr1j7NWG9Yu3X
hP0Sa8+IdzQj8sOv23lXeJ+Ea8P+j73ftZF3/2931q2ItfeNHJ2+ItbeN/J/
yf6/jMfarwv7N9Z+XVjfWHu/sL6x9n6RX9+2+/2x9usjvwz7dQF2hfbrQzyx
9v5h/8Ta+0cO/prOn4ITboj8X/L/bwfExr8hMuLoL9Y/M+QjOJIZ4ouNlxn2
T3BlZshXbPwbw3kIjtwYzles/42R5F+X87QwfuWNkaPp2xbrPyAy8tfh7431
HxA5+vh1sf4DImf+urxtY/MPCPXm+9D/ppC/4MhNoX4ER2+K/PZccOVNYf1i
/QeG9dgZ+g8M5zU4OjDkL7hyYNifwQk3h/0W639zyOd3of/N4fngypvD+QlO
GBT6B0cGRd5Y8uuvNvQfFMk+mqDgSpxwS2Te87/+giO3RI4u16Ox/rdEjobb
Pdb/lsglRxMa658V8h/rnxU5uv1KY/2zwn6I9c8K+yHW/9awvrH3vzWc11j8
t4b9F4v/1rCesfgHh/0b6z841PdY/8GRx4t+/cX6055wW4gv1v+28P2J9b8t
cnT558b63xbqR6z/kHDeYv2HxD8fHRK58uiEsf5D4sdPuD2sd6w/jt4e6kFs
/W4P9T22fkPj1zcyNNST2PoPjRzdjh/F+g8N9SPW/4745yN3RCYe/cX63xH2
Y6z/HZFnfi3/s2P9s8N5C07JDuf32zBedng+ODs71JcdYfzsyNHtPCS0l2ZH
Vn/w6y+4MjvkO7g2O6xPcMKdkf8rJv9XUYJT7owc3T6fxua/M5zX8H7Zd8bP
F70zfK/D+5TeGfL1TZj/znA+gmvvjBw9bl8GJwwL+QlOGRbOVxgvMiycx+Ds
YcQ/LPLQr+VwUmz+YWG9gyuHhfeJxT8s1L/QnnBXWO/Y/HeFeGPz0559V6T3
0V9s/rvC9yq0l94Vvx6Vd4XzFVx7V9h/sfmHh3oanDI8cuvRBYnNPzx+fbKH
h3oRHB0eznts/uGhXsfWf3jYn9vD/MPD+QpOuDuc7+CUu8N6Bkfuju+ffXeo
z7H5744c3b6TY/PfHepTbP67Izcc/SDE8n932G+x/I+IX7+UEaGeBEdGxO+n
7BFh/cP7REeE+9zXYf4RYb8HV44I9Sq4dkRkzNEPVnDCPeF7ui3Mf09Yv9Ae
uSd8L2Lx3xPeN7RH7wnfz9j898SvZ+U94bzE5r8nfG9i8+fEt6fkhHoT3idC
ezaO5hB/Ttgfsfhz4uerzQn38dj894Z8xua/N7Ljm19/sfjvDfmMzX9vuK/H
1v/e+HyU3hv2byx+xqu9Nz4fCSNDvYzNPzLch78K88fag7NHhnpQE+YfGd4n
uHRkuC8GV44M5y+4dmT4HgYn3Bfqb3DKfeH8BkfuC/EEZ98X8v9lmP++yG/j
xOa/L9TP0F55X6gfwbWMnzAq3H9i84+Kfz4yKqxfcPaoUC9i8Y8K9SG0l44K
5ys2/6hQf2Pzj2L++8N6h/aU+8P+iM1/fzgvsfnvjx8ven84/7H57w/f861h
/vvD/TC49v6w/sEJo0P8wSmjw3kLjtCeTXt0dPie/TXMPzrU9y1h/tHhex1c
OzrkOzjhgXAfCU7BkQfin89+IKzXF2H+B8J+2xzmfyDsz+DKB8J5Dq59IDL1
1+vGlOCE3HA+w3hJueH9Q3tKbvieBaflhvcJjuSG+8tffnNmbjgPoT07N+yH
0J6bG/ZXcDQ31Nvg4tzwfaoO8eSG+vbn31wee9/gytxwXw2uzg35CK7NjRz9
nLQM49XnhvtJaE8YE85TcNKY8P0Jz6eMCesRnDYm3B/C85ExId7QnjkmnNdN
IX6cOyZ8j0L/6JiwH0N78ZjIb+8Vi39MqD+x+MeE/RyerxwT4guuHhPOTyx+
3q9+TNgv4fmEsfFOGhu/3iljw98LsfjHhv0VHBkb6m8sfp7PHhvuU8G5Y8P+
CY6ODfUguHhs2C9h/tKx8fGUjyX+seH8fx7iHxvu58G1Y0P8G0P8Y8P3MThh
XPjehueTxoXzGtpTxoX9HdrTxsXPHxkXv/8yx8WvZ/a4yNE/R+vCeLnj4t8v
Oi6c5+DicZGjy39scOm4UG9C//JxYf98FuKPzbchxD8ufC8/DfGPC/ez4Ppx
4XsdnJAX3q8qxJ8XOeXoL7Sn5IX9H9rTeD6SF+6rYf7MvPDvS8HZeeH+Fpyb
F/ZPcDQv3JfCfMV5ob4Hl+aFehieL88L+yEWf178+lTnhfMf2mvzwvcjFn9e
uL+H908YH+4roT1pPPGPD+f9TyH+8eH7GhwZH+YP42WOD/shtGePD/8+8kmI
PzZ+cHR82G/rQvzjw/3q4xD/+LCea0P848N5D64cH9brjyH+8WE9g2vHh3wH
148P9bUyxD8h7P/QnoRTJoT9GJw2IXwPw/wRnDkh/n2zJ4T7bXDuhFAPg6MT
wv0ijF88IeQjuHRC+F7F4p8Q6kcsfvpX0147IdTX4HqeT5gYH1/SxLBfYvFP
DOcnFv/E+PWMTAzfs+DMiSG/wdkTQ37DeudODPUuFv/EcD8MLp4YH2/pxFDf
wnjlzF85MXw/Y/FPDPUqln/mr58Yzm8s//nxzyfhlPzw71fhfdLyQ32JxZ8f
9n8YLzM/nI+PQvz54XsdnJsf/p4KjuaHf78N/YvzI7+9V3Bpfvx6lueHehPL
f378+lTnx+/f2vxw/4nFnx/+fTAW/4Nh/64J8T8Y8vlhiP/BsB+C0x4M+ys8
H3kwnNcQT+aDYX+F57MfDPeLWPyMF8XFD4a/j1eH+B8M95UPQvw8X/lguH+H
9uoHw31tVYj/wfA9D+31D4bzGdoTJoX69H6If1Kot6E9ZVJY7+C0SaHehOcj
k8L3KIyfOSncB8L7Z08K39/g3EmhPsXinxS//sWTwn0nrFfppHB/CPkqnxS/
nytj4wdXT4rfD7WTwvcmdv4nhf0X6mvCQ2G/Bic9FP69PTyf8lDYL6E+p/F8
5KEQf3Amz2c/FOpZrP4/FOIJ7dGH4utj8UOc/4fiz1v5Q9R/2qsfov4/RP1/
KHz/Yvu/IL5+JBXEr2dKQagXIX9pBeH7FvIdKYjfP5kFoR7E8l8Qvjex/BeE
73foHy2I39/FBeH/LwguLYjff+UFoR6H+SoL4vdzdUHId2z/F4T7S0WIPxbP
ihD/w+Hv2eCkh8P5XhnifzjUk3dD/DwfeTjkMzjz4bD/g7MfDvG9E+Ln+ejD
4TyH8YsfDvfD4FKeL3843G/CeJUPh3iXh/gfDvsxtNfSv/7hcJ8J7QmT48dL
mhzWPzhlcqgvwWmTw/03zBeZHL4Xb4f4J4f9VR7ipz13cqhPoX90cvh7ITxf
PDl8D4JLJ4fz9laIf3I4X6G9cnKo78HVk8O/V4fnayeHevxmiD8Wzxsh/kdC
/MFJj4R8hOdTHgn312Uh/kfC+QuOPBLOT3g+85HwPQjzZ9M/l/Gjj4TzsjTE
/0ioB0tC/I+E/R9c/kioJ6+H+B8J+Qjt1Y+EehDaax8J+Qzx1TNfQjR+/MRo
fP+kaPj75NXfnBwN+39RWJ9o+Ptj8W9OjYb7QnBaNNy/gtOjoT6F8SLRUA9e
+c0Z0bA/gzOj4Xwv/M1Z0XB/DM6OhvvBy785Jxr2/wthvaPhezr/N+dHw/le
ENYfFzFfcTTUtzB+STTkMzxfGg3nO8xXxnzlPF/B85XRsB9e/M1V0ZD/eSGf
0ZDv539zTTTcp54L+Y3l59nfXBcN38/QXk//hmi474b5EqaEf399KeR/Snx7
0pSwX0I8yVPi3y9lSjivJSH/U8L9IMyXNiXsr/B8+pRwHwrvF5kSn68Mxs9k
/Kwp8fFkM17OlPDvN3NC/qeE9Z8V8o+jU0K9eCrkf0qoR8Uh/1NC/p8O+Z8S
9sfskP8pYb/PDfmfEup3yEf5lLD/Q3vFlFCvQjyVrG/VlPj9WD0lfn/UsD61
jF83JX4/1E8J3+tnQv5xwtRwXwrxJU4N5yk4aWo4byHe5Knx65MyNdTXJ0P+
p8aPnzY1/v3Sp4b7RchPZGr8embQnjk11IcwXtbU+PXOnhq/HjlT49c3d2r8
euTzflHiK2K+YlwyNT6/pYxfRrzlU8N9I8RTQXyVuGpquN+G9a3m/WrIVy35
qqN//dT4/d0wNX4/J0yL7584LT6/SdPix0vm+ZRp8eOnTgvn8bGQ/2khH0Uh
/zjC8xnTQn0LzqQ9a1rI//SQ/2khH4+G/NM/d1qoR4+H/E8L9eaJkH/GK8LF
08J6TQn5nxbqx+SQ/2lh/04N+Z8W6k9hyD/vX8H7VtK/ivmriaeG8WpZz7pp
4e+3GSH/uIHnEwrjnVgYP19SYahPM0P+C+PrZ0oh578wfD+C0xgvvTA+HxHG
z+B9MumfxfPZzJ9TGJ/f3ML49covjM9PtDB+/YsKw/6PhvwXhnxMCPmP9c8L
+ae9rDCcjzEh/7H1Gh3yjytj848N+We86tj7Twz5x7X0r2P8etzA+yU8Gt+e
+Gh8exLtyY+G9b0v5B+nPhre756Qf/qnM37k0fj1zGC8TJxF/+yY7wz5x7mx
/reF/OMoLor5upB/XPJoJOH//5XiMlyOK3AlrsLVuAbX4jpcjxtwwvR4J+Ik
nIxTcCpOw+k4gjNwJs7C2TgH5+J8HMVFuBiX4FJchstxBa7EVbga1+BaXIfr
cQNOeCzeiTgJJ+MUnIrTcDqO4AycibNwNs7BuTgfR3ERLsYluBSX4XJcgStx
Fa7GNbgW1+F63IATiuKdiJNwMk7BqTgNp+MIzsCZOAtn4xyci/NxFBfhYlyC
S3EZLscVuBJX4Wpcg2txHa7HDTjh8Xgn4iScjFNwKk7D6TiCM3AmzsLZOAfn
4nwcxUW4GJfgUlyGy3EFrsRVuBrX4Fpch+txA06YEe9EnISTcQpOxWk4HUdw
Bs7EWTgb5+BcnI+juAgX4xJcistwOa7AlbgKV+MaXIvrcD1uwAlPxDsRJ+Fk
nIJTcRpOxxGcgTNxFs7GOTgX5+MoLsLFuASX4jJcjitwJa7C1bgG1+I6XI8b
cMLMeCfiJJyMU3AqTsPpOIIzcCbOwtk4B+fifBzFRbgYl+BSXIbLcQWuxFW4
GtfgWlyH63EDTngy3ok4CSfjFJyK03A6juAMnImzcDbOwbk4H0dxES7GJbgU
l+FyXIErcRWuxjW4FtfhetyAE2bFOxEn4WScglNxGk7HEZyBM3EWzsY5OBfn
4yguwsW4BJfiMlyOK3AlrsLVuAbX4jpcjxtwwlPxTsRJOBmn4FSchtNxBGfg
TJyFs3EOzsX5OIqLcDEuwaW4DJfjClyJq3A1rsG1uA7X4wacUBzvxjgRN8NJ
uCVOxm1wCm6PU3EnnIa74nTcA0dwb5yB++FMPBBn4SE4Gw/HOXgUzsV5OB8X
4CguxEV4Ji7Gc3AJno9L8SJchpficrwCV+DVuBKvw1V4I67GW3AN3o5r8S5c
h/fienwAN+DDOOHpeDfGibgZTsItcTJug1Nwe5yKO+E03BWn4x44gnvjDNwP
Z+KBOAsPwdl4OM7Bo3AuzsP5uABHcSEuwjNxMZ6DS/B8XIoX4TK8FJfjFbgC
r8aVeB2uwhtxNd6Ca/B2XIt34Tq8F9fjA7gBH8YJs+PdGCfiZjgJt8TJuA1O
we1xKu6E03BXnI574AjujTNwP5yJB+IsPARn4+E4B4/CuTgP5+MCHMWFuAjP
xMV4Di7B83EpXoTL8FJcjlfgCrwaV+J1uApvxNV4C67B23Et3oXr8F5cjw/g
BnwYJzwT78Y4ETfDSbglTsZtcApuj1NxJ5yGu+J03ANHcG+cgfvhTDwQZ+Eh
OBsPxzl4FM7FeTgfF+AoLsRFeCYuxnNwCZ6PS/EiXIaX4nK8Alfg1bgSr8NV
eCOuxltwDd6Oa/EuXIf34np8ADfgwzhhTrwb40TcDCfhljgZt8EpuD1OxZ1w
Gu6K03EPHMG9cQbuhzPxQJyFh+BsPBzn4FE4F+fhfFyAo7gQF+GZuBjPwSV4
Pi7Fi3AZXorL8QpcgVfjSrwOV+GNuBpvwTV4O67Fu3Ad3ovr8QHcgA/jhGfj
3Rgn4mY4CbfEybgNTsHtcSruhNNwV5yOe+AI7o0zcD+ciQfiLDwEZ+PhOAeP
wrk4D+fjAhzFhbgIz8TFeA4uwfNxKV6Ey/BSXI5X4Aq8GlfidbgKb8TVeAuu
wdtxLd6F6/BeXI8P4AZ8GCfMjXdjnIib4STcEifjNjgFt8epuBNOw11xOu6B
I7g3zsD9cCYeiLPwEJyNh+McPArn4jycjwtwFBfiIjwTF+M5uATPx6V4ES7D
S3E5XoEr8GpcidfhKrwRV+MtuAZvx7V4F67De3E9PoAb8GGc8Fy8G+NE3Awn
4ZY4GbfBKbg9TsWdcBruitNxDxzBvXEG7ocz8UCchYfgbDwc5+BROBfn4Xxc
gKO4EBfhmbgYz8EleD4uxYtwGV6Ky/EKXIFX40q8Dlfhjbgab8E1eDuuxbtw
Hd6L6/EB3IAP44SSeDfGibgZTsItcTJug1Nwe5yKO+E03BWn4x44gnvjDNwP
Z+KBOAsPwdl4OM7Bo3AuzsP5uABHcSEuwjNxMZ6DS/B8XIoX4TK8FJfjFbgC
r8aVeB2uwhtxNd6Ca/B2XIt34Tq8F9fjA7gBH8YJz8e7MU7EzXASbomTcRuc
gtvjVNwJp+GuOB33wBHcG2fgfjgTD8RZeAjOxsNxDh6Fc3EezscFOIoLcRGe
iYvxHFyC5+NSvAiX4aW4HK/AFXg1rsTrcBXeiKvxFlyDt+NavAvX4b24Hh/A
DfgwTpgX78Y4ETfDSbglTsZtcApuj1NxJ5yGu+J03ANHcG+cgfvhTDwQZ+Eh
OBsPxzl4FM7FeTgfF+AoLsRFeCYuxnNwCZ6PS/EiXIaX4nK8Alfg1bgSr8NV
eCOuxltwDd6Oa/EuXIf34np8ADfgwzjhhXg3xom4GU7CLXEyboNTcHucijvh
NNwVp+MeOIJ74wzcD2figTgLD8HZeDjOwaNwLs7D+bgAR3EhLsIzcTGeg0vw
fFyKF+EyvBSX4xW4Aq/GlXgdrsIbcTXegmvwdlyLd+E6vBfX4wO4AR/GCfPj
3Rgn4mY4CbfEybgNTsHtcSruhNNwV5yOe+AI7o0zcD+ciQfiLDwEZ+PhOAeP
wrk4D+fjAhzFhbgIz8TFeA4uwfNxKV6Ey/BSXI5X4Aq8GlfidbgKb8TVeAuu
wdtxLd6F6/BeXI8P4AZ8GCe8GO/GOBE3w0m4JU7GbXAKbo9TcSechrvidNwD
R3BvnIH74Uw8EGfhITgbD8c5eBTOxXk4HxfgKC7ERXgmLsZzcAmej0vxIlyG
l+JyvAJX4NW4Eq/DVXgjrsZbcA3ejmvxLlyH9+J6fAA34MM4YUG8G+NE3Awn
4ZY4GbfBKbg9TsWdcBruitNxDxzBvXEG7ocz8UCchYfgbDwc5+BROBfn4Xxc
gKO4EBfhmbgYz8EleD4uxYtwGV6Ky/EKXIFX40q8Dlfhjbgab8E1eDuuxbtw
Hd6L6/EB3IAP44SX4t0YJ+JmOAm3xMm4DU7B7XEq7oTTcFecjnvgCO6NM3A/
nIkH4iw8BGfj4TgHj8K5OA/n4wIcxYW4CM/ExXgOLsHzcSlehMvwUlyOV+AK
vBpX4nW4Cm/E1XgLrsHbcS3ehevwXlyPD+AGfBgnlMa7EW6Mm+BE3BQ3w81x
Em6BW+JWOBm3xm1wW5yC2+H2uANOxR1xJ9wZp+EuuCvuhtNxd9wD98QR3Av3
xn1wBu6L++H+OBMPwAPxIJyFB+MheCjOxsPwcDwC5+CReBQejXPxWJyHJ+B8
PAkX4Mk4iqfiQjwdF+EZeCaehYvxbDwHz8UleB6ejxfgUrwQL8KLcRlegpfi
ZbgcL8cr8EpcgVfh1XgNrsRr8Tq8HlfhDXgj3oSr8Wa8BW/FNXgb3o534Fq8
E+/Cu3Ed3oP34n24Hu/HB/BB3IAP4cP4CE54Od6NcGPcBCfiprgZbo6TcAvc
ErfCybg1boPb4hTcDrfHHXAq7og74c44DXfBXXE3nI674x64J47gXrg37oMz
cF/cD/fHmXgAHogH4Sw8GA/BQ3E2HoaH4xE4B4/Eo/BonIvH4jw8AefjSbgA
T8ZRPBUX4um4CM/AM/EsXIxn4zl4Li7B8/B8vACX4oV4EV6My/ASvBQvw+V4
OV6BV+IKvAqvxmtwJV6L1+H1uApvwBvxJlyNN+MteCuuwdvwdrwD1+KdeBfe
jevwHrwX78P1eD8+gA/iBnwIH8ZHcMLCeDfCjXETnIib4ma4OU7CLXBL3Aon
49a4DW6LU3A73B53wKm4I+6EO+M03AV3xd1wOu6Oe+CeOIJ74d64D87AfXE/
3B9n4gF4IB6Es/BgPAQPxdl4GB6OR+AcPBKPwqNxLh6L8/AEnI8n4QI8GUfx
VFyIp+MiPAPPxLNwMZ6N5+C5uATPw/PxAlyKF+JFeDEuw0vwUrwMl+PleAVe
iSvwKrwar8GVeC1eh9fjKrwBb8SbcDXejLfgrbgGb8Pb8Q5ci3fiXXg3rsN7
8F68D9fj/fgAPogb8CF8GB/BCa/EuxFujJvgRNwUN8PNcRJugVviVjgZt8Zt
cFucgtvh9rgDTsUdcSfcGafhLrgr7obTcXfcA/fEEdwL98Z9cAbui/vh/jgT
D8AD8SCchQfjIXgozsbD8HA8AufgkXgUHo1z8VichyfgfDwJF+DJOIqn4kI8
HRfhGXgmnoWL8Ww8B8/FJXgeno8X4FK8EC/Ci3EZXoKX4mW4HC/HK/BKXIFX
4dV4Da7Ea/E6vB5X4Q14I96Eq/FmvAVvxTV4G96Od+BavBPvwrtxHd6D9+J9
uB7vxwfwQdyAD+HD+AhOWBTvRrgxboITcVPcDDfHSbgFbolb4WTcGrfBbXEK
bofb4w44FXfEnXBnnIa74K64G07H3XEP3BNHcC/cG/fBGbgv7of740w8AA/E
g3AWHoyH4KE4Gw/Dw/EInINH4lF4NM7FY3EenoDz8SRcgCfjKJ6KC/F0XIRn
4Jl4Fi7Gs/EcPBeX4Hl4Pl6AS/FCvAgvxmV4CV6Kl+FyvByvwCtxBV6FV+M1
uBKvxevwelyFN+CNeBOuxpvxFrwV1+BteDvegWvxTrwL78Z1eA/ei/fherwf
H8AHcQM+hA/jIzjh1Xg3wo1xE5yIm+JmuDlOwi1wS9wKJ+PWuA1ui1NwO9we
d8CpuCPuhDvjNNwFd8XdcDrujnvgnjiCe+HeuA/OwH1xP9wfZ+IBeCAehLPw
YDwED8XZeBgejkfgHDwSj8KjcS4ei/PwBJyPJ+ECPBlH8VRciKfjIjwDz8Sz
cDGejefgubgEz8Pz8QJcihfiRXgxLsNL8FK8DJfj5XgFXokr8Cq8Gq/BlXgt
XofX4yq8AW/Em3A13oy34K24Bm/D2/EOXIt34l14N67De/BevA/X4/34AD6I
G/AhfBgfwQmL490IN8ZNcCJuipvh5jgJt8AtcSucjFvjNrgtTsHtcHvcAafi
jrgT7ozTcBfcFXfD6bg77oF74gjuhXvjPjgD98X9cH+ciQfggXgQzsKD8RA8
FGfjYXg4HoFz8Eg8Co/GuXgszsMTcD6ehAvwZBzFU3Ehno6L8Aw8E8/CxXg2
noPn4hI8D8/HC3ApXogX4cW4DC/BS/EyXI6X4xV4Ja7Aq/BqvAZX4rV4HV6P
q/AGvBFvwtV4M96Ct+IavA1vxztwLd6Jd+HduA7vwXvxPlyP9+MD+CBuwIfw
YXwEJ7wW70a4MW6CE3FT3Aw3x0m4BW6JW+Fk3Bq3wW1xCm6H2+MOOBV3xJ1w
Z5yGu+CuuBtOx91xD9wTR3Av3Bv3wRm4L+6H++NMPAAPxINwFh6Mh+ChOBsP
w8PxCJyDR+JReDTOxWNxHp6A8/EkXIAn4yieigvxdFyEZ+CZeBYuxrPxHDwX
l+B5eD5egEvxQrwIL8ZleAleipfhcrwcr8ArcQVehVfjNbgSr8Xr8HpchTfg
jXgTrsab8Ra8FdfgbXg73oFr8U68C+/GdXgP3ov34Xq8Hx/AB3EDPoQP4yM4
oSzejXBj3AQn4qa4GW6Ok3AL3BK3wsm4NW6D2+IU3A63xx1wKu6IO+HOOA13
wV1xN5yOu+MeuCeO4F64N+6DM3Bf3A/3x5l4AB6IB+EsPBgPwUNxNh6Gh+MR
OAePxKPwaJyLx+I8PAHn40m4AE/GUTwVF+LpuAjPwDPxLFyMZ+M5eC4uwfPw
fLwAl+KFeBFejMvwErwUL8PleDlegVfiCrwKr8ZrcCVei9fh9bgKb8Ab8SZc
jTfjLXgrrsHb8Ha8A9finXgX3o3r8B68F+/D9Xg/PoAP4gZ8CB/GR3DC6/Fu
hBvjJjgRN8XNcHOchFvglrgVTsatcRvcFqfgdrg97oBTcUfcCXfGabgL7oq7
4XTcHffAPXEE98K9cR+cgfvifrg/zsQD8EA8CGfhwXgIHoqz8TA8HI/AOXgk
HoVH41w8FufhCTgfT8IFeDKO4qm4EE/HRXgGnoln4WI8G8/Bc3EJnofn4wW4
FC/Ei/BiXIaX4KV4GS7Hy/EKvBJX4FV4NV6DK/FavA6vx1V4A96IN+FqvBlv
wVtxDd6Gt+MduBbvxLvwblyH9+C9eB+ux/vxAXwQN+BD+DA+ghOWxLsRboyb
4ETcFDfDzXESboFb4lY4GbfGbXBbnILb4fa4A07FHXEn3Bmn4S64K+6G03F3
3AP3xBHcC/fGfXAG7ov74f44Ew/AA/EgnIUH4yF4KM7Gw/BwPALn4JF4FB6N
c/FYnIcn4Hw8CRfgyTiKp+JCPB0X4Rl4Jp6Fi/FsPAfPxSV4Hp6PF+BSvBAv
wotxGV6Cl+JluBwvxyvwSlyBV+HVeA2uxGvxOrweV+ENeCPehKvxZrwFb8U1
eBvejnfgWrwT78K7cR3eg/fifbge78cH8EHcgA/hw/gITngj3o1wY9wEJ+Km
uBlujpNwC9wSt8LJuDVug9viFNwOt8cdcCruiDvhzjgNd8FdcTecjrvjHrgn
juBeuDfugzNwX9wP98eZeAAeiAfhLDwYD8FDcTYehofjETgHj8Sj8Gici8fi
PDwB5+NJuABPxlE8FRfi6bgIz8Az8SxcjGfjOXguLsHz8Hy8AJfihXgRXozL
8BK8FC/D5Xg5XoFX4gq8Cq/Ga3AlXovX4fW4Cm/AG/EmXI034y14K67B2/B2
vAPX4p14F96N6/AevBfvw/V4Pz6AD+IGfAgfxkdwwtJ4N8KNcROciJviZrg5
TsItcEvcCifj1rgNbotTcDvcHnfAqbgj7oQ74zTcBXfF3XA67o574J44gnvh
3rgPzsB9cT/cH2fiAXggHoSz8GA8BA/F2XgYHo5H4Bw8Eo/Co3EuHovz8ASc
jyfhAjwZR/FUXIin4yI8A8/Es3Axno3n4Lm4BM/D8/ECXIoX4kV4MS7DS/BS
vAyX4+V4BV6JK/AqvBqvwZV4LV6H1+MqvAFvxJtwNd6Mt+CtuAZvw9vxDlyL
d+JdeDeuw3vwXrwP1+P9+AA+iBvwIXwYH8EJb8a7EW6Mm+BE3BQ3w81xEm6B
W+JWOBm3xm1wW5yC2+H2uANOxR1xJ9wZp+EuuCvuhtNxd9wD98QR3Av3xn1w
Bu6L++H+OBMPwAPxIJyFB+MheCjOxsPwcDwC5+CReBQejXPxWJyHJ+B8PAkX
4Mk4iqfiQjwdF+EZeCaehYvxbDwHz8UleB6ejxfgUrwQL8KLcRlegpfiZbgc
L8cr8EpcgVfh1XgNrsRr8Tq8HlfhDXgj3oSr8Wa8BW/FNXgb3o534Fq8E+/C
u3Ed3oP34n24Hu/HB/BB3IAP4cP4CE5YFu9GuDFughNxU9wMN8dJuAVuiVvh
ZNwat8FtcQpuh9vjDjgVd8SdcGechrvgrrgbTsfdcQ/cE0dwL9wb98EZuC/u
h/vjTDwAD8SDcBYejIfgoTgbD8PD8Qicg0fiUXg0zsVjcR6egPPxJFyAJ+Mo
nooL8XRchGfgmXgWLsaz8Rw8F5fgeXg+XoBL8UK8CC/GZXgJXoqX4XK8HK/A
K3EFXoVX4zW4Eq/F6/B6XIU34I14E67Gm/EWvBXX4G14O96Ba/FOvAvvxnV4
D96L9+F6vB8fwAdxAz6ED+MjOOGteDfCjXETnIib4ma4OU7CLXBL3Aon49a4
DW6LU3A73B53wKm4I+6EO+M03AV3xd1wOu6Oe+CeOIJ74d64D87AfXE/3B9n
4gF4IB6Es/BgPAQPxdl4GB6OR+AcPBKPwqNxLh6L8/AEnI8n4QI8GUfxVFyI
p+MiPAPPxLNwMZ6N5+C5uATPw/PxAlyKF+JFeDEuw0vwUrwMl+PleAVeiSvw
Krwar8GVeC1eh9fjKrwBb8SbcDXejLfgrbgGb8Pb8Q5ci3fiXXg3rsN78F68
D9fj/fgAPogb8CF8GB/BCeXxPgY3wsfixvg43AQfjxPxCbgpPhE3wyfh5vhk
nIRPwS3wqbgl/h1uhU/Dyfj3uDU+HbfBZ+C2+Eycgs/C7fDZuD0+B3fA5+JU
fB7uiP+AO+HzcWd8AU7DF+Iu+CLcFV+Mu+FLcDq+FHfHl+Ee+HLcE1+BI/hK
3AtfhXvjq3EffA3OwNfivvg63A9fj/vjG3AmvhEPwDfhgfhmPAjfgrPwrXgw
vg0PwbfjofgOnI3vxMPwXXg4vhuPwPfgHHwvHonvw6Pw/Xg0fgDn4jF4LB6H
8/B4PAFPxPn4QTwJP4QL8MN4Mn4ER/EUPBVPw4X4UTwdP4aL8ON4Bn4Cz8RP
4ln4KVyMn8az8TN4Dn4Wz8XP4RL8PJ6HX8Dz8Yt4AX4Jl+KX8UL8Cl6EX8WL
8Wu4DL+Ol+A38FL8Jl6G38Ll+G28HL+DV+B38Ur8Hq7A7+NV+AO8Gn+I1+CP
cCX+I16LP8br8Cd4Pf4TrsKf4g34M7wRf4434T/javwXvBl/gbfgv+Kt+Etc
g7/C2/DXeDv+Bu/A3+Ja/B3eib/Hu/APeDf+Edfhv+E9+O94L/4H3of/ievx
v/B+/G98AP+ED+L/4Ab8Mz6E/4sP41/wEfw/nPB2vI/BjfCxuDE+DjfBx+NE
fAJuik/EzfBJuDk+GSfhU3ALfCpuiX+HW+HTcDL+PW6NT8dt8Bm4LT4Tp+Cz
cDt8Nm6Pz8Ed8Lk4FZ+HO+I/4E74fNwZX4DT8IW4C74Id8UX4274EpyOL8Xd
8WW4B74c98RX4Ai+EvfCV+He+GrcB1+DM/C1uC++DvfD1+P++AaciW/EA/BN
eCC+GQ/Ct+AsfCsejG/DQ/DteCi+A2fjO/EwfBceju/GI/A9OAffi0fi+/Ao
fD8ejR/AuXgMHovH4Tw8Hk/AE3E+fhBPwg/hAvwwnowfwVE8BU/F03AhfhRP
x4/hIvw4noGfwDPxk3gWfgoX46fxbPwMnoOfxXPxc7gEP4/n4RfwfPwiXoBf
wqX4ZbwQv4IX4VfxYvwaLsOv4yX4DbwUv4mX4bdwOX4bL8fv4BX4XbwSv4cr
8Pt4Ff4Ar8Yf4jX4I1yJ/4jX4o/xOvwJXo//hKvwp3gD/gxvxJ/jTfjPuBr/
BW/GX+At+K94K/4S1+Cv8Db8Nd6Ov8E78Le4Fn+Hd+Lv8S78A96Nf8R1+G94
D/473ov/gffhf+J6/C+8H/8bH8A/4YP4P7gB/4wP4f/iw/gXfAT/Dycsj/cx
uBE+FjfGx+Em+HiciE/ATfGJuBk+CTfHJ+MkfApugU/FLfHvcCt8Gk7Gv8et
8em4DT4Dt8Vn4hR8Fm6Hz8bt8Tm4Az4Xp+LzcEf8B9wJn4874wtwGr4Qd8EX
4a74YtwNX4LT8aW4O74M98CX4574ChzBV+Je+CrcG1+N++BrcAa+FvfF1+F+
+HrcH9+AM/GNeAC+CQ/EN+NB+BachW/Fg/FteAi+HQ/Fd+BsfCcehu/Cw/Hd
eAS+B+fge/FIfB8ehe/Ho/EDOBePwWPxOJyHx+MJeCLOxw/iSfghXIAfxpPx
IziKp+CpeBouxI/i6fgxXIQfxzPwE3gmfhLPwk/hYvw0no2fwXPws3gufg6X
4OfxPPwCno9fxAvwS7gUv4wX4lfwIvwqXoxfw2X4dbwEv4GX4jfxMvwWLsdv
4+X4HbwCv4tX4vdwBX4fr8If4NX4Q7wGf4Qr8R/xWvwxXoc/wevxn3AV/hRv
wJ/hjfhzvAn/GVfjv+DN+Au8Bf8Vb8Vf4hr8Fd6Gv8bb8Td4B/4W1+Lv8E78
Pd6Ff8C78Y+4Dv8N78F/x3vxP/A+/E9cj/+F9+N/4wP4J3wQ/wc34J/xIfxf
fBj/go/g/+GEd+J9DG6Ej8WN8XG4CT4eJ+ITcFN8Im6GT8LN8ck4CZ+CW+BT
cUv8O9wKn4aT8e9xa3w6boPPwG3xmTgFn4Xb4bNxe3wO7oDPxan4PNwR/wF3
wufjzvgCnIYvxF3wRbgrvhh3w5fgdHwp7o4vwz3w5bgnvgJH8JW4F74K98ZX
4z74GpyBr8V98XW4H74e98c34Ex8Ix6Ab8ID8c14EL4FZ+Fb8WB8Gx6Cb8dD
8R04G9+Jh+G78HB8Nx6B78E5+F48Et+HR+H78Wj8AM7FY/BYPA7n4fF4Ap6I
8/GDeBJ+CBfgh/Fk/AiO4il4Kp6GC/GjeDp+DBfhx/EM/ASeiZ/Es/BTuBg/
jWfjZ/Ac/Cyei5/DJfh5PA+/gOfjF/EC/BIuxS/jhfgVvAi/ihfj13AZfh0v
wW/gpfhNvAy/hcvx23g5fgevwO/ilfg9XIHfx6vwB3g1/hCvwR/hSvxHvBZ/
jNfhT/B6/CdchT/FG/BneCP+HG/Cf8bV+C94M/4Cb8F/xVvxl7gGf4W34a/x
dvwN3oG/xbX4O7wTf4934R/wbvwjrsN/w3vw3/Fe/A+8D/8T1+N/4f343/gA
/gkfxP/BDfhnfAj/Fx/Gv+Aj+H84YUW8j8GN8LG4MT4ON8HH40R8Am6KT8TN
8Em4OT4ZJ+FTcAt8Km6Jf4db4dNwMv49bo1Px23wGbgtPhOn4LNwO3w2bo/P
wR3wuTgVn4c74j/gTvh83BlfgNPwhbgLvgh3xRfjbvgSnI4vxd3xZbgHvhz3
xFfgCL4S98JX4d74atwHX4Mz8LW4L74O98PX4/74BpyJb8QD8E14IL4ZD8K3
4Cx8Kx6Mb8ND8O14KL4DZ+M78TB8Fx6O78Yj8D04B9+LR+L78Ch8Px6NH8C5
eAwei8fhPDweT8ATcT5+EE/CD+EC/DCejB/BUTwFT8XTcCF+FE/Hj+Ei/Die
gZ/AM/GTeBZ+Chfjp/Fs/Ayeg5/Fc/FzuAQ/j+fhF/B8/CJegF/CpfhlvBC/
ghfhV/Fi/Bouw6/jJfgNvBS/iZfht3A5fhsvx+/gFfhdvBK/hyvw+3gV/gCv
xh/iNfgjXIn/iNfij/E6/Alej/+Eq/CneAP+DG/En+NN+M+4Gv8Fb8Zf4C34
r3gr/hLX4K/wNvw13o6/wTvwt7gWf4d34u/xLvwD3o1/xHX4b3gP/jvei/+B
9+F/4nr8L7wf/xsfwD/hg/g/uAH/jA/h/+LD+Bd8BP8PJ7wb72NwI3wsboyP
w03w8TgRn4Cb4hNxM3wSbo5Pxkn4FNwCn4pb4t/hVvg0nIx/j1vj03EbfAZu
i8/EKfgs3A6fjdvjc3AHfC5OxefhjvgPuBM+H3fGF+A0fCHugi/CXfHFuBu+
BKfjS3F3fBnugS/HPfEVOIKvxL3wVbg3vhr3wdfgDHwt7ouvw/3w9bg/vgFn
4hvxAHwTHohvxoPwLTgL34oH49vwEHw7HorvwNn4TjwM34WH47vxCHwPzsH3
4pH4PjwK349H4wdwLh6Dx+JxOA+PxxPwRJyPH8ST8EO4AD+MJ+NHcBRPwVPx
NFyIH8XT8WO4CD+OZ+An8Ez8JJ6Fn8LF+Gk8Gz+D5+Bn8Vz8HC7Bz+N5+AU8
H7+IF+CXcCl+GS/Er+BF+FW8GL+Gy/DreAl+Ay/Fb+Jl+C1cjt/Gy/E7eAV+
F6/E7+EK/D5ehT/Aq/GHeA3+CFfiP+K1+GO8Dn+C1+M/4Sr8Kd6AP8Mb8ed4
E/4zrsZ/wZvxF3gL/iveir/ENfgrvA1/jbfjb/AO/C2uxd/hnfh7vAv/gHfj
H3Ed/hveg/+O9+J/4H34n7ge/wvvx//GB/BP+CD+D27AP+ND+L/4MP4FH8H/
wwkr430MboSPxY3xcbgJPh4n4hNwU3wiboZPws3xyTgJn4Jb4FNxS/w73Aqf
hpPx73FrfDpug8/AbfGZOAWfhdvhs3F7fA7ugM/Fqfg83BH/AXfC5+PO+AKc
hi/EXfBFuCu+GHfDl+B0fCnuji/DPfDluCe+AkfwlbgXvgr3xlfjPvganIGv
xX3xdbgfvh73xzfgTHwjHoBvwgPxzXgQvgVn4VvxYHwbHoJvx0PxHTgb34mH
4bvwcHw3HoHvwTn4XjwS34dH4fvxaPwAzsVj8Fg8Dufh8XgCnojz8YN4En4I
F+CH8WT8CI7iKXgqnoYL8aN4On4MF+HH8Qz8BJ6Jn8Sz8FO4GD+NZ+Nn8Bz8
LJ6Ln8Ml+Hk8D7+A5+MX8QL8Ei7FL+OF+BW8CL+KF+PXcBl+HS/Bb+Cl+E28
DL+Fy/HbeDl+B6/A7+KV+D1cgd/Hq/AHeDX+EK/BH+FK/Ee8Fn+M1+FP8Hr8
J1yFP8Ub8Gd4I/4cb8J/xtX4L3gz/gJvwX/FW/GXuAZ/hbfhr/F2/A3egb/F
tfg7vBN/j3fhH/Bu/COuw3/De/Df8V78D7wP/xPX43/h/fjf+AD+CR/E/8EN
+Gd8CP8XH8a/4CP4fzjhvXgfgxvhY3FjfBxugo/HifgE3BSfiJvhk3BzfDJO
wqfgFvhU3BL/DrfCp+Fk/HvcGp+O2+AzcFt8Jk7BZ+F2+GzcHp+DO+BzcSo+
D3fEf8Cd8Pm4M74Ap+ELcRd8Ee6KL8bd8CU4HV+Ku+PLcA98Oe6Jr8ARfCXu
ha/CvfHVuA++Bmfga3FffB3uh6/H/fENOBPfiAfgm/BAfDMehG/BWfhWPBjf
hofg2/FQfAfOxnfiYfguPBzfjUfge3AOvhePxPfhUfh+PBo/gHPxGDwWj8N5
eDyegCfifPwgnoQfwgX4YTwZP4KjeAqeiqfhQvwono4fw0X4cTwDP4Fn4ifx
LPwULsZP49n4GTwHP4vn4udwCX4ez8Mv4Pn4RbwAv4RL8ct4IX4FL8Kv4sX4
NVyGX8dL8Bt4KX4TL8Nv4XL8Nl6O38Er8Lt4JX4PV+D38Sr8AV6NP8Rr8Ee4
Ev8Rr8Uf43X4E7we/wlX4U/xBvwZ3og/x5vwn3E1/gvejL/AW/Bf8Vb8Ja7B
X+Ft+Gu8HX+Dd+BvcS3+Du/E3+Nd+Ae8G/+I6/Df8B78d7wX/wPvw//E9fhf
eD/+Nz6Af8IH8X9wA/4ZH8L/xYfxL/gI/h9OqIj3MbgRPhY3xsfhJvh4nIhP
wE3xibgZPgk3xyfjJHwKboFPxS3x73ArfBpOxr/HrfHpuA0+A7fFZ+IUfBZu
h8/G7fE5uAM+F6fi83BH/AfcCZ+PO+MLcBq+EHfBF+Gu+GLcDV+C0/GluDu+
DPfAl+Oe+AocwVfiXvgq3Btfjfvga3AGvhb3xdfhfvh63B/fgDPxjXgAvgkP
xDfjQfgWnIVvxYPxbXgIvh0PxXfgbHwnHobvwsPx3XgEvgfn4HvxSHwfHoXv
x6PxAzgXj8Fj8Tich8fjCXgizscP4kn4IVyAH8aT8SM4iqfgqXgaLsSP4un4
MVyEH8cz8BN4Jn4Sz8JP4WL8NJ6Nn8Fz8LN4Ln4Ol+Dn8Tz8Ap6PX8QL8Eu4
FL+MF+JX8CL8Kl6MX8Nl+HW8BL+Bl+I38TL8Fi7Hb+Pl+B28Ar+LV+L3cAV+
H6/CH+DV+EO8Bn+EK/Ef8Vr8MV6HP8Hr8Z9wFf4Ub8Cf4Y34c7wJ/xlX47/g
zfgLvAX/FW/FX+Ia/BXehr/G2/E3eAf+Ftfi7/BO/D3ehX/Au/GPuA7/De/B
f8d78T/wPvxPXI//hffjf+MD+Cd8EP8HN+Cf8SH8X3wY/4KP4P/hhPfjfQxu
hI/FjfFxuAk+HifiE3BTfCJuhk/CzfHJOAmfglvgU3FL/DvcCp+Gk/HvcWt8
Om6Dz8Bt8Zk4BZ+F2+GzcXt8Du6Az8Wp+DzcEf8Bd8Ln4874ApyGL8Rd8EW4
K74Yd8OX4HR8Ke6OL8M98OW4J74CR/CVuBe+CvfGV+M++Bqcga/FffF1uB++
HvfHN+BMfCMegG/CA/HNeBC+BWfhW/FgfBsegm/HQ/EdOBvfiYfhu/BwfDce
ge/BOfhePBLfh0fh+/Fo/ADOxWPwWDwO5+HxeAKeiPPxg3gSfggX4IfxZPwI
juIpeCqehgvxo3g6fgwX4cfxDPwEnomfxLPwU7gYP41n42fwHPwsnoufwyX4
eTwPv4Dn4xfxAvwSLsUv44X4FbwIv4oX49dwGX4dL8Fv4KX4TbwMv4XL8dt4
OX4Hr8Dv4pX4PVyB38er8Ad4Nf4Qr8Ef4Ur8R7wWf4zX4U/wevwnXIU/xRvw
Z3gj/hxvwn/G1fgveDP+Am/Bf8Vb8Ze4Bn+Ft+Gv8Xb8Dd6Bv8W1+Du8E3+P
d+Ef8G78I67Df8N78N/xXvwPvA//E9fjf+H9+N/4AP4JH8T/wQ34Z3wI/xcf
xr/gI/h/OGFVvI/BjfCxuDE+DjfBx+NEfAJuik/EzfBJuDk+GSfhU3ALfCpu
iX+HW+HTcDL+PW6NT8dt8Bm4LT4Tp+CzcDt8Nm6Pz8Ed8Lk4FZ+HO+I/4E74
fNwZX4DT8IW4C74Id8UX4274EpyOL8Xd8WW4B74c98RX4Ai+EvfCV+He+Grc
B1+DM/C1uC++DvfD1+P++AaciW/EA/BNeCC+GQ/Ct+AsfCsejG/DQ/DteCi+
A2fjO/EwfBceju/GI/A9OAffi0fi+/AofD8ejR/AuXgMHovH4Tw8Hk/AE3E+
fhBPwg/hAvwwnowfwVE8BU/F03AhfhRPx4/hIvw4noGfwDPxk3gWfgoX46fx
bPwMnoOfxXPxc7gEP4/n4RfwfPwiXoBfwqX4ZbwQv4IX4VfxYvwaLsOv4yX4
DbwUv4mX4bdwOX4bL8fv4BX4XbwSv4cr8Pt4Ff4Ar8Yf4jX4I1yJ/4jX4o/x
OvwJXo//hKvwp3gD/gxvxJ/jTfjPuBr/BW/GX+At+K94K/4S1+Cv8Db8Nd6O
v8E78Le4Fn+Hd+Lv8S78A96Nf8R1+G94D/473ov/gffhf+J6/C+8H/8bH8A/
4YP4P7gB/4wP4f/iw/gXfAT/Dyd8EO9jcCN8LG6Mj8NN8PE4EZ+Am+ITcTN8
Em6OT8ZJ+BTcAp+KW+Lf4Vb4NJyMf49b49NxG3wGbovPxCn4LNwOn43b43Nw
B3wuTsXn4Y74D7gTPh93xhfgNHwh7oIvwl3xxbgbvgSn40txd3wZ7oEvxz3x
FTiCr8S98FW4N74a98HX4Ax8Le6Lr8P98PW4P74BZ+Ib8QB8Ex6Ib8aD8C04
C9+KB+Pb8BB8Ox6K78DZ+E48DN+Fh+O78Qh8D87B9+KR+D48Ct+PR+MHcC4e
g8ficTgPj8cT8EScjx/Ek/BDuAA/jCfjR3AUT8FT8TRciB/F0/FjuAg/jmfg
J/BM/CSehZ/CxfhpPBs/g+fgZ/Fc/Bwuwc/jefgFPB+/iBfgl3ApfhkvxK/g
RfhVvBi/hsvw63gJfgMvxW/iZfgtXI7fxsvxO3gFfhevxO/hCvw+XoU/wKvx
h3gN/ghX4j/itfhjvA5/gtfjP+Eq/CnegD/DG/HneBP+M67Gf8Gb8Rd4C/4r
3oq/xDX4K7wNf42342/wDvwtrsXf4Z34e7wL/4B34x9xHf4b3oP/jvfif+B9
+J+4Hv8L78f/xgfwT/gg/g9uwD/jQ/i/+DD+BR/B/8MJq+N9DG6Ej8WN8XG4
CT4eJ+ITcFN8Im6GT8LN8ck4CZ+CW+BTcUv8O9wKn4aT8e9xa3w6boPPwG3x
mTgFn4Xb4bNxe3wO7oDPxan4PNwR/wF3wufjzvgCnIYvxF3wRbgrvhh3w5fg
dHwp7o4vwz3w5bgnvgJH8JW4F74K98ZX4z74GpyBr8V98XW4H74e98c34Ex8
Ix6Ab8ID8c14EL4FZ+Fb8WB8Gx6Cb8dD8R04G9+Jh+G78HB8Nx6B78E5+F48
Et+HR+H78Wj8AM7FY/BYPA7n4fF4Ap6I8/GDeBJ+CBfgh/Fk/AiO4il4Kp6G
C/GjeDp+DBfhx/EM/ASeiZ/Es/BTuBg/jWfjZ/Ac/Cyei5/DJfh5PA+/gOfj
F/EC/BIuxS/jhfgVvAi/ihfj13AZfh0vwW/gpfhNvAy/hcvx23g5fgevwO/i
lfg9XIHfx6vwB3g1/hCvwR/hSvxHvBZ/jNfhT/B6/CdchT/FG/BneCP+HG/C
f8bV+C94M/4Cb8F/xVvxl7gGf4W34a/xdvwN3oG/xbX4O7wTf4934R/wbvwj
rsN/w3vw3/Fe/A+8D/8T1+N/4f343/gA/gkfxP/BDfhnfAj/Fx/Gv+Aj+H84
4cN4H4Mb4WNxY3wcboKPx4n4BNwUn4ib4ZNwc3wyTsKn4Bb4VNwS/w63wqfh
ZPx73BqfjtvgM3BbfCZOwWfhdvhs3B6fgzvgc3EqPg93xH/AnfD5uDO+AKfh
C3EXfBHuii/G3fAlOB1firvjy3APfDnuia/AEXwl7oWvwr3x1bgPvgZn4Gtx
X3wd7oevx/3xDTgT34gH4JvwQHwzHoRvwVn4VjwY34aH4NvxUHwHzsZ34mH4
Ljwc341H4HtwDr4Xj8T34VH4fjwaP4Bz8Rg8Fo/DeXg8noAn4nz8IJ6EH8IF
+GE8GT+Co3gKnoqn4UL8KJ6OH8NF+HE8Az+BZ+In8Sz8FC7GT+PZ+Bk8Bz+L
5+LncAl+Hs/DL+D5+EW8AL+ES/HLeCF+BS/Cr+L/x1U9ZAFgKAgQ7Ni2bdu2
bdu2bdu2bdu2bdvJzPbXsl4foC/Fl+HL8RX4SnwVvhpfg6/F1+Hr8Q34RnwT
vhnfgm/Ft+Hb8R34TnwXvhvfg+/F9+H78QP4QfwQfhg/gh/Fj+HH8RP4SfwU
fho/g5/Fz+Hn8Qv4RfwSfhm/gl/Fr+HX8Rv4TfwWfhu/g9/F7+H38Qf4Q/wR
/hh/gj/Fn+HP8Rf4S/wV/hp/g7/F3+Hv8Q/4R/wT/hn/gn/Fv+Hf8R/4T/wX
/hv/g//F/+Hu/V8PgAfEA+GB8SB4UDwYHhwPgYfEQ+Gh8TB4WDwcHh6PgEfE
I+GR8Sh4VDwaHh2PgcfEY+Gx8Th4XDweHh9PgCfEE+GJ8SR4UjwZnhxPgafE
U+Gp8TR4Wjwdnh7PgGfEM+GZ8Sx4Vjwbnh3PgefEc+G58Tx4Xjwfnh8vgBfE
C+GF8SJ4UbwYXhwvgZfES+Gl8TJ4WbwcXh6vgFfEK+GV8Sp4VbwaXh2vgdfE
a+G18Tp4XbweXh9vgDfEG+GN8SZ4U7wZ3hxvgbfEW+Gt8TZ4W7wd3h7vgHfE
O+Gd8S54V7wb3h3vgffEe+G98T54X7wf3h8fgA/EB+GD8SH4UHwYPhwfgY/E
R+Gj8TH4WHwcPh6fgE/EJ+GT8Sn4VHwaPh2fgc/EZ+Gz8Tn4XHwePh9fgC/E
F+GL8SX4UnwZvhxfga/EV+Gr8TX4Wnwdvh7fgG/EN+Gb8S34Vnwbvh3fge/E
d+G78T34Xnwfvh8/gB/ED+GH8SP4UfwYfhw/gZ/ET+Gn8TP4Wfwcfh6/gF/E
L+GX8Sv4Vfwafh2/gd/Eb+G38Tv4Xfwefh9/gD/EH+GP8Sf4U/wZ/hx/gb/E
X+Gv8Tf4W/wd/h7/gH/EP+Gf8S/4V/wb/h3/gf/Ef+G/8T/4X/wf7r7/9QB4
QDwQHhgPggfFg+HB8RB4SDwUHhoPg4fFw+Hh8Qh4RDwSHhmPgkfFo+HR8Rh4
TDwWHhuPg8fF4+Hx8QR4QjwRnhhPgifFk+HJ8RR4SjwVnhpPg6fF0+Hp8Qx4
RjwTnhnPgmfFs+HZ8Rx4TjwXnhvPg+fF8+H58QJ4QbwQXhgvghfFi+HF8RJ4
SbwUXhovg5fFy+Hl8Qp4RbwSXhmvglfFq+HV8Rp4TbwWXhuvg9fF6+H18QZ4
Q7wR3hhvgjfFm+HN8RZ4S7wV3hpvg7fF2+Ht8Q54R7wT3hnvgnfFu+Hd8R54
T7wX3hvvg/fF++H98QH4QHwQPhgfgg/Fh+HD8RH4SHwUPhofg4/Fx+Hj8Qn4
RHwSPhmfgk/Fp+HT8Rn4THwWPhufg8/F5+Hz8QX4QnwRvhhfgi/Fl+HL8RX4
SnwVvhpfg6/F1+Hr8Q34RnwTvhnfgm/Ft+Hb8R34TnwXvhvfg+/F9+H78QP4
QfwQfhg/gh/Fj+HH8RP4SfwUfho/g5/Fz+Hn8Qv4RfwSfhm/gl/Fr+HX8Rv4
TfwWfhu/g9/F7+H38Qf4Q/wR/hh/gj/Fn+HP8Rf4S/wV/hp/g7/F3+Hv8Q/4
R/wT/hn/gn/Fv+Hf8R/4T/wX/hv/g//F/+Hu/x/vjxuAjhuQjhuIjhuYjhuE
jhuUjhuMjhucjhuCjhuSjhuKjhuajhuGjhuWjhuOjhuejhuBjhuRjhuJjhuZ
jhuFjhuVjhuNjhudjhuDjhuTjhuLjhubjhuHjhuXjhuPjhufjpuAjpuQjpuI
jpuYjpuEjpuUjpuMjpucjpuCjpuSjpuKjpuajpuGjpuWjpuOjpuejpuBjpuR
jpuJjpuZjpuFjpuVjpuNjpudjpuDjpuTjpuLjpubjpuHjpuXjpuPjpufjluA
jluQjluIjluYjluEjluUjluMjlucjluCjluSjluKjluajluGjluWjluOjlue
jluBjluRjluJjluZjluFjluVjluNjludjluDjluTjluLjlubjluHjluXjluP
jlufjtuAjtuQjtuIjtuYjtuEjtuUjtuMjtucjtuCjtuSjtuKjtuajtuGjtuW
jtuOjtuejtuBjtuRjtuJjtuZjtuFjtuVjtuNjtudjtuDjtuTjtuLjtubjtuH
jtuXjtuPjtufjjuAjjuQjjuIjjuYjjuEjjuUjjuMjjucjjuCjjuSjjuKjjua
jjuGjjuWjjuOjjuejjuBjjuRjjuJjjuZjjuFjjuVjjuNjjudjjuDjjuTjjuL
jjubjjuHjjuXjjuPjjufjruAjruQjruIjruYjruEjruUjruMjrucjruCjruS
jruKjruajruGjruWjruOjruejruBjruRjruJjruZjruFjruVjruNjrudjruD
jruTjruLjrubjruHjruXjruPjrufjnuAjnuQjnuIjnuYjnuEjnuUjnuMjnuc
jnuCjnuSjnuKjnuajnuGjnuWjnuOjnuejnuBjnuRjnuJjnuZjnuFjnuVjnuN
jnudjnuDjnuTjnuLjnubjnuHjnuXjnuPjnufjvuAjvuQjvuIjvuYjvuEjvuU
jvuMjvucjvuCjvuSjvuKjvuajvuGjvuWjvuOjvuejvuBjvuRjvuJjvuZjvuF
jvuVjvuNjvudjvuDjvuTjvuLjvubjvuHjvuXjvuPjv9/8P/bcQPQcQPScQPR
cQPTcYPQcYPScYPRcYPTcUPQcUPScUPRcUPTccPQccPSccPRccPTcSPQcSPS
cSPRcSPTcaPQcaPScaPRcaPTcWPQcWPScWPRcWPTcePQcePScePRcePTcRPQ
cRPScRPRcRPTcZPQcZPScZPRcZPTcVPQcVPScVPRcVPTcdPQcdPScdPRcdPT
cTPQcTPScTPRcTPTcbPQcbPScbPRcbPTcXPQcXPScXPRcXPTcfPQcfPScfPR
cfPTcQvQcQvScQvRcQvTcYvQcYvScYvRcYvTcUvQcUvScUvRcUvTccvQccvS
ccvRccvTcSvQcSvScSvRcSvTcavQcavScavRcavTcWvQcWvScWvRcWvTcevQ
cevScevRcevTcRvQcRvScRvRcRvTcZvQcZvScZvRcZvTcVvQcVvScVvRcVvT
cdvQcdvScdvRcdvTcTvQcTvScTvRcTvTcbvQcbvScbvRcbvTcXvQcXvScXvR
cXvTcfvQcfvScfvRcfvTcQfQcQfScQfRcQfTcYfQcYfScYfRcYfTcUfQcUfS
cUfRcUfTccfQccfSccfRccfTcSfQcSfScSfRcSfTcafQcafScafRcafTcWfQ
cWfScWfRcWfTcefQcefScefRcefTcRfQcRfScRfRcRfTcZfQcZfScZfRcZfT
cVfQcVfScVfRcVfTcdfQcdfScdfRcdfTcTfQcTfScTfRcTfTcbfQcbfScbfR
cbfTcXfQcXfScXfRcXfTcffQcffScffRcffTcQ/QcQ/ScQ/RcQ/TcY/QcY/S
cY/RcY/TcU/QcU/ScU/RcU/Tcc/Qcc/Scc/Rcc/TcS/QcS/ScS/RcS/Tca/Q
ca/Sca/Rca/TcW/QcW/ScW/RcW/Tce/Qce/Sce/Rce/TcR/QcR/ScR/RcR/T
cZ/QcZ/ScZ/RcZ/TcV/QcV/ScV/RcV/Tcd/Qcd/Scd/Rcd/TcT/QcT/ScT/R
cT/Tcb/Qcb/Scb/Rcb/TcX/QcX/ScX/RcX/Tcf/Qcf/Scf/R8f8P/H87bgA6
bkA6biA6bmA6bhA6blA6bjA6bnA6bgg6bkg6big6bmg6bhg6blg6bjg6bng6
bgQ6bkQ6biQ6bmQ6bhQ6blQ6bjQ6bnQ6bgw6bkw6biw6bmw6bhw6blw6bjw6
bnw6bgI6bkI6biI6bmI6bhI6blI6bjI6bnI6bgo6bko6bio6bmo6bho6blo6
bjo6bno6bgY6bkY6biY6bmY6bhY6blY6bjY6bnY6bg46bk46bi46bm46bh46
bl46bj46bn46bgE6bkE6biE6bmE6bhE6blE6bjE6bnE6bgk6bkk6bik6bmk6
bhk6blk6bjk6bnk6bgU6bkU6biU6bmU6bhU6blU6bjU6bnU6bg06bk06bi06
bm06bh06bl06bj06bn06bgM6bkM6biM6bmM6bhM6blM6bjM6bnM6bgs6bks6
bis6bms6bhs6bls6bjs6bns6bgc6bkc6bic6bmc6bhc6blc6bjc6bnc6bg86
bk86bi86bm86bh86bl86bj86bn867gA67kA67iA67mA67hA67lA67jA67nA6
7gg67kg67ig67mg67hg67lg67jg67ng67gQ67kQ67iQ67mQ67hQ67lQ67jQ6
7nQ67gw67kw67iw67mw67hw67lw67jw67nw67gI67kI67iI67mI67hI67lI6
7jI67nI67go67ko67io67mo67ho67lo67jo67no67gY67kY67iY67mY67hY6
7lY67jY67nY67g467k467i467m467h467l467j467n467gE67kE67iE67mE6
7hE67lE67jE67nE67gk67kk67ik67mk67hk67lk67jk67nk67gU67kU67iU6
7mU67hU67lU67jU67nU67g067k067i067m067h067l067j067n067gM67kM6
7iM67mM67hM67lM67jM67nM67gs67ks67is67ms67hs67ls67js67ns67gc6
7kc67ic67mc67hc67lc67jc67nc67g867k867i867m867h867l867j86/v9B
/2/HDUDHDUjHDUTHDUzHDULHDUrHDUbHDU7HDUHHDUnHDUXHDU3HDUPHDUvH
DUfHDU/HjUDHjUjHjUTHjUzHjULHjUrHjUbHjU7HjUHHjUnHjUXHjU3HjUPH
jUvHjUfHjU/HTUDHTUjHTUTHTUzHTULHTUrHTUbHTU7HTUHHTUnHTUXHTU3H
TUPHTUvHTUfHTU/HzUDHzUjHzUTHzUzHzULHzUrHzUbHzU7HzUHHzUnHzUXH
zU3HzUPHzUvHzUfHzU/HLUDHLUjHLUTHLUzHLULHLUrHLUbHLU7HLUHHLUnH
LUXHLU3HLUPHLUvHLUfHLU/HrUDHrUjHrUTHrUzHrULHrUrHrUbHrU7HrUHH
rUnHrUXHrU3HrUPHrUvHrUfHrU/HbUDHbUjHbUTHbUzHbULHbUrHbUbHbU7H
bUHHbUnHbUXHbU3HbUPHbUvHbUfHbU/H7UDH7UjH7UTH7UzH7ULH7UrH7UbH
7U7H7UHH7UnH7UXH7U3H7UPH7UvH7UfH7U/HHUDHHUjHHUTHHUzHHULHHUrH
HUbHHU7HHUHHHUnHHUXHHU3HHUPHHUvHHUfHHU/HnUDHnUjHnUTHnUzHnULH
nUrHnUbHnU7HnUHHnUnHnUXHnU3HnUPHnUvHnUfHnU/HXUDHXUjHXUTHXUzH
XULHXUrHXUbHXU7HXUHHXUnHXUXHXU3HXUPHXUvHXUfHXU/H3UDH3UjH3UTH
3UzH3ULH3UrH3UbH3U7H3UHH3UnH3UXH3U3H3UPH3UvH3UfH3U/HPUDHPUjH
PUTHPUzHPULHPUrHPUbHPU7HPUHHPUnHPUXHPU3HPUPHPUvHPUfHPU/HvUDH
vUjHvUTHvUzHvULHvUrHvUbHvU7HvUHHvUnHvUXHvU3HvUPHvUvHvUfHvU/H
fUDHfUjHfUTHfUzHfULHfUrHfUbHfU7HfUHHfUnHfUXHfU3HfUPHfUvHfUfH
fU/H/UDH/UjH/UTH/UzH/ULH/UrH/UbH/U7H/UHH/UnH/UXH/U3H/UPH/UvH
/UfH/z/g/+24Aei4Aem4gei4gem4Qei4Qem4wei4wem4Iei4Iem4oei4oem4
Yei4Yem44ei44em4Eei4Eem4kei4kem4Uei4Uem40ei40em4Mei4Mem4sei4
sem4cei4cem48ei48em4Cei4Cem4iei4iem4Sei4Sem4yei4yem4Kei4Kem4
qei4qem4aei4aem46ei46em4Gei4Gem4mei4mem4Wei4Wem42ei42em4Oei4
Oem4uei4uem4eei4eem4+ei4+em4Bei4Bem4hei4hem4Rei4Rem4xei4xem4
Jei4Jem4pei4pem4Zei4Zem45ei45em4Fei4Fem4lei4lem4Vei4Vem41ei4
1em4Nei4Nem4tei4tem4dei4dem49ei49em4Dei4Dem4jei4jem4Tei4Tem4
zei4zem4Lei4Lem4rei4rem4bei4bem47ei47em4Hei4Hem4nei4nem4Xei4
Xem43ei43em4Pei4Pem4vei4vem4fei4fem4/ei4/em4A+i4A+m4g+i4g+m4
Q+i4Q+m4w+i4w+m4I+i4I+m4o+i4o+m4Y+i4Y+m44+i44+m4E+i4E+m4k+i4
k+m4U+i4U+m40+i40+m4M+i4M+m4s+i4s+m4c+i4c+m48+i48+m4C+i4C+m4
i+i4i+m4S+i4S+m4y+i4y+m4K+i4K+m4q+i4q+m4a+i4a+m46+i46+m4G+i4
G+m4m+i4m+m4W+i4W+m42+i42+m4O+i4O+m4u+i4u+m4e+i4e+m4++i4++m4
B+i4B+m4h+i4h+m4R+i4R+m4x+i4x+m4J+i4J+m4p+i4p+m4Z+i4Z+m45+i4
5+m4F+i4F+m4l+i4l+m4V+i4V+m41+i41+m4N+i4N+m4t+i4t+m4d+i4d+m4
9+i49+m4D+i4D+m4j+i4j+m4T+i4T+m4z+i4z+m4L+i4L+m4r+i4r+m4b+i4
b+m47+i47+m4H+i4H+m4n+i4n+m4X+i4X+m43+i43+m4P+i4P+m4v+i4v+m4
f+i4f+m4/+j4/wf7vx03AB03IB03EB03MB03CB03KB03GB03OB03BB03JB03
FB03NB03DB03LB03HB03PB03Ah03Ih03Eh03Mh03Ch03Kh03Gh03Oh03Bh03
Jh03Fh03Nh03Dh03Lh03Hh03Ph03AR03IR03ER03MR03CR03KR03GR03OR03
BR03JR03FR03NR03DR03LR03HR03PR03Ax03Ix03Ex03Mx03Cx03Kx03Gx03
Ox03Bx03Jx03Fx03Nx03Dx03Lx03Hx03Px23AB23IB23EB23MB23CB23KB23
GB23OB23BB23JB23FB23NB23DB23LB23HB23PB23Ah23Ih23Eh23Mh23Ch23
Kh23Gh23Oh23Bh23Jh23Fh23Nh23Dh23Lh23Hh23Ph23AR23IR23ER23MR23
CR23KR23GR23OR23BR23JR23FR23NR23DR23LR23HR23PR23Ax23Ix23Ex23
Mx23Cx23Kx23Gx23Ox23Bx23Jx23Fx23Nx23Dx23Lx23Hx23Px13AB13IB13
EB13MB13CB13KB13GB13OB13BB13JB13FB13NB13DB13LB13HB13PB13Ah13
Ih13Eh13Mh13Ch13Kh13Gh13Oh13Bh13Jh13Fh13Nh13Dh13Lh13Hh13Ph13
AR13IR13ER13MR13CR13KR13GR13OR13BR13JR13FR13NR13DR13LR13HR13
PR13Ax13Ix13Ex13Mx13Cx13Kx13Gx13Ox13Bx13Jx13Fx13Nx13Dx13Lx13
Hx13Px33AB33IB33EB33MB33CB33KB33GB33OB33BB33JB33FB33NB33DB33
LB33HB33PB33Ah33Ih33Eh33Mh33Ch33Kh33Gh33Oh33Bh33Jh33Fh33Nh33
Dh33Lh33Hh33Ph33AR33IR33ER33MR33CR33KR33GR33OR33BR33JR33FR33
NR33DR33LR33HR33PR33Ax33Ix33Ex33Mx33Cx33Kx33Gx33Ox33Bx33Jx33
Fx33Nx33Dx33Lx33Hx3//0D/t+MGoOMGpOMGouMGpuMGoeMGpeMGo+MGp+OG
oOOGpOOGouOGpuOGoeOGpeOGo+OGp+NGoONGpONGouNGpuNGoeNGpeNGo+NG
p+PGoOPGpOPGouPGpuPGoePGpePGo+PGp+MmoOMmpOMmouMmpuMmoeMmpeMm
o+Mmp+OmoOOmpOOmouOmpuOmoeOmpeOmo+Omp+NmoONmpONmouNmpuNmoeNm
peNmo+Nmp+PmoOPmpOPmouPmpuPmoePmpePmo+Pmp+MWoOMWpOMWouMWpuMW
oeMWpeMWo+MWp+OWoOOWpOOWouOWpuOWoeOWpeOWo+OWp+NWoONWpONWouNW
puNWoeNWpeNWo+NWp+PWoOPWpOPWouPWpuPWoePWpePWo+PWp+M2oOM2pOM2
ouM2puM2oeM2peM2o+M2p+O2oOO2pOO2ouO2puO2oeO2peO2o+O2p+N2oON2
pON2ouN2puN2oeN2peN2o+N2p+P2oOP2pOP2ouP2puP2oeP2peP2o+P2p+MO
oOMOpOMOouMOpuMOoeMOpeMOo+MOp+OOoOOOpOOOouOOpuOOoeOOpeOOo+OO
p+NOoONOpONOouNOpuNOoeNOpeNOo+NOp+POoOPOpOPOouPOpuPOoePOpePO
o+POp+MuoOMupOMuouMupuMuoeMupeMuo+Mup+OuoOOupOOuouOupuOuoeOu
peOuo+Oup+NuoONupONuouNupuNuoeNupeNuo+Nup+PuoOPupOPuouPupuPu
oePupePuo+Pup+MeoOMepOMeouMepuMeoeMepeMeo+Mep+OeoOOepOOeouOe
puOeoeOepeOeo+Oep+NeoONepONeouNepuNeoeNepeNeo+Nep+PeoOPepOPe
ouPepuPeoePepePeo+Pep+M+oOM+pOM+ouM+puM+oeM+peM+o+M+p+O+oOO+
pOO+ouO+puO+oeO+peO+o+O+p+N+oON+pON+ouN+puN+oeN+peN+o+N+p+P+
oOP+pOP+ouP+puP+oeP+peP+o+P/H+T/dtwAdNyAdNxAdNzAdNwgdNygdNxg
dNzgdNwQdNyQdNxQdNzQdNwwdNywdNxwdNzwdNwIdNyIdNxIdNzIdNwodNyo
dNxodNzodNwYdNyYdNxYdNzYdNw4dNy4dNx4dNz4dNwEdNyEdNxEdNzEdNwk
dNykdNxkdNzkdNwUdNyUdNxUdNzUdNw0dNy0dNx0dNz0dNwMdNyMdNxMdNzM
dNwsdNysdNxsdNzsdNwcdNycdNxcdNzcdNw8dNy8dNx8dNz8dNwCdNyCdNxC
dNzCdNwidNyidNxidNzidNwSdNySdNxSdNzSdNwydNyydNxydNzydNwKdNyK
dNxKdNzKdNwqdNyqdNxqdNzqdNwadNyadNxadNzadNw6dNy6dNx6dNz6dNwG
dNyGdNxGdNzGdNwmdNymdNxmdNzmdNwWdNyWdNxWdNzWdNw2dNy2dNx2dNz2
dNwOdNyOdNxOdNzOdNwudNyudNxudNzudNwedNyedNxedNzedNw+dNy+dNx+
dNz+dNwBdNyBdNxBdNzBdNwhdNyhdNxhdNzhdNwRdNyRdNxRdNzRdNwxdNyx
dNxxdNzxdNwJdNyJdNxJdNzJdNwpdNypdNxpdNzpdNwZdNyZdNxZdNzZdNw5
dNy5dNx5dNz5dNwFdNyFdNxFdNzFdNwldNyldNxldNzldNwVdNyVdNxVdNzV
dNw1dNy1dNx1dNz1dNwNdNyNdNxNdNzNdNwtdNytdNxtdNztdNwddNyddNxd
dNzddNw9dNy9dNx9dNz9dNwDdNyDdNxDdNzDdNwjdNyjdNxjdNzjdNwTdNyT
dNxTdNzTdNwzdNyzdNxzdNzzdNwLdNyLdNxLdNzLdNwrdNyrdNxrdNzrdNwb
dNybdNxbdNzbdNw7dNy7dNx7dNz7dNwHdNyHdNxHdNzHdNwndNyndNxndNzn
dNwXdNyXdNxXdNzXdNw3dNy3dNx3dNz3dNwPdNyPdNxPdNzPdNwvdNyvdNxv
dNzvdNwfdNyfdNxfdNzfdNw/dNy/dNx/dPz/A/zfjhuAjhuQjhuIjhuYjhuE
jhuUjhuMjhucjhuCjhuSjhuKjhuajhuGjhuWjhuOjhuejhuBjhuRjhuJjhuZ
jhuFjhuVjhuNjhudjhuDjhuTjhuLjhubjhuHjhuXjhuPjhufjpuAjpuQjpuI
jpuYjpuEjpuUjpuMjpucjpuCjpuSjpuKjpuajpuGjpuWjpuOjpuejpuBjpuR
jpuJjpuZjpuFjpuVjpuNjpudjpuDjpuTjpuLjpubjpuHjpuXjpuPjpufjluA
jluQjluIjluYjluEjluUjluMjlucjluCjluSjluKjluajluGjluWjluOjlue
jluBjluRjluJjluZjluFjluVjluNjludjluDjluTjluLjlubjluHjluXjluP
jlufjtuAjtuQjtuIjtuYjtuEjtuUjtuMjtucjtuCjtuSjtuKjtuajtuGjtuW
jtuOjtuejtuBjtuRjtuJjtuZjtuFjtuVjtuNjtudjtuDjtuTjtuLjtubjtuH
jtuXjtuPjtufjjuAjjuQjjuIjjuYjjuEjjuUjjuMjjucjjuCjjuSjjuKjjua
jjuGjjuWjjuOjjuejjuBjjuRjjuJjjuZjjuFjjuVjjuNjjudjjuDjjuTjjuL
jjubjjuHjjuXjjuPjjufjruAjruQjruIjruYjruEjruUjruMjrucjruCjruS
jruKjruajruGjruWjruOjruejruBjruRjruJjruZjruFjruVjruNjrudjruD
jruTjruLjrubjruHjruXjruPjrufjnuAjnuQjnuIjnuYjnuEjnuUjnuMjnuc
jnuCjnuSjnuKjnuajnuGjnuWjnuOjnuejnuBjnuRjnuJjnuZjnuFjnuVjnuN
jnudjnuDjnuTjnuLjnubjnuHjnuXjnuPjnufjvuAjvuQjvuIjvuYjvuEjvuU
jvuMjvucjvuCjvuSjvuKjvuajvuGjvuWjvuOjvuejvuBjvuRjvuJjvuZjvuF
jvuVjvuNjvudjvuDjvuTjvuLjvubjvuHjvuXjvuPjv9/cP/bcQPQcQPScQPR
cQPTcYPQcYPScYPRcYPTcUPQcUPScUPRcUPTccPQccPSccPRccPTcSPQcSPS
cSPRcSPTcaPQcaPScaPRcaPTcWPQcWPScWPRcWPTcePQcePScePRcePTcRPQ
cRPScRPRcRPTcZPQcZPScZPRcZPTcVPQcVPScVPRcVPTcdPQcdPScdPRcdPT
cTPQcTPScTPRcTPTcbPQcbPScbPRcbPTcXPQcXPScXPRcXPTcfPQcfPScfPR
cfPTcQvQcQvScQvRcQvTcYvQcYvScYvRcYvTcUvQcUvScUvRcUvTccvQccvS
ccvRccvTcSvQcSvScSvRcSvTcavQcavScavRcavTcWvQcWvScWvRcWvTcevQ
cevScevRcevTcRvQcRvScRvRcRvTcZvQcZvScZvRcZvTcVvQcVvScVvRcVvT
cdvQcdvScdvRcdvTcTvQcTvScTvRcTvTcbvQcbvScbvRcbvTcXvQcXvScXvR
cXvTcfvQcfvScfvRcfvTcQfQcQfScQfRcQfTcYfQcYfScYfRcYfTcUfQcUfS
cUfRcUfTccfQccfSccfRccfTcSfQcSfScSfRcSfTcafQcafScafRcafTcWfQ
cWfScWfRcWfTcefQcefScefRcefTcRfQcRfScRfRcRfTcZfQcZfScZfRcZfT
cVfQcVfScVfRcVfTcdfQcdfScdfRcdfTcTfQcTfScTfRcTfTcbfQcbfScbfR
cbfTcXfQcXfScXfRcXfTcffQcffScffRcffTcQ/QcQ/ScQ/RcQ/TcY/QcY/S
cY/RcY/TcU/QcU/ScU/RcU/Tcc/Qcc/Scc/Rcc/TcS/QcS/ScS/RcS/Tca/Q
ca/Sca/Rca/TcW/QcW/ScW/RcW/Tce/Qce/Sce/Rce/TcR/QcR/ScR/RcR/T
cZ/QcZ/ScZ/RcZ/TcV/QcV/ScV/RcV/Tcd/Qcd/Scd/Rcd/TcT/QcT/ScT/R
cT/Tcb/Qcb/Scb/Rcb/TcX/QcX/ScX/RcX/Tcf/Qcf/Scf/R8f8P7H87bgA6
bkA6biA6bmA6bhA6blA6bjA6bnA6bgg6bkg6big6bmg6bhg6blg6bjg6bng6
bgQ6bkQ6biQ6bmQ6bhQ6blQ6bjQ6bnQ6bgw6bkw6biw6bmw6bhw6blw6bjw6
bnw6bgI6bkI6biI6bmI6bhI6blI6bjI6bnI6bgo6bko6bio6bmo6bho6blo6
bjo6bno6bgY6bkY6biY6bmY6bhY6blY6bjY6bnY6bg46bk46bi46bm46bh46
bl46bj46bn46bgE6bkE6biE6bmE6bhE6blE6bjE6bnE6bgk6bkk6bik6bmk6
bhk6blk6bjk6bnk6bgU6bkU6biU6bmU6bhU6blU6bjU6bnU6bg06bk06bi06
bm06bh06bl06bj06bn06bgM6bkM6biM6bmM6bhM6blM6bjM6bnM6bgs6bks6
bis6bms6bhs6bls6bjs6bns6bgc6bkc6bic6bmc6bhc6blc6bjc6bnc6bg86
bk86bi86bm86bh86bl86bj86bn867gA67kA67iA67mA67hA67lA67jA67nA6
7gg67kg67ig67mg67hg67lg67jg67ng67gQ67kQ67iQ67mQ67hQ67lQ67jQ6
7nQ67gw67kw67iw67mw67hw67lw67jw67nw67gI67kI67iI67mI67hI67lI6
7jI67nI67go67ko67io67mo67ho67lo67jo67no67gY67kY67iY67mY67hY6
7lY67jY67nY67g467k467i467m467h467l467j467n467gE67kE67iE67mE6
7hE67lE67jE67nE67gk67kk67ik67mk67hk67lk67jk67nk67gU67kU67iU6
7mU67hU67lU67jU67nU67g067k067i067m067h067l067j067n067gM67kM6
7iM67mM67hM67lM67jM67nM67gs67ks67is67ms67hs67ls67js67ns67gc6
7kc67ic67mc67hc67lc67jc67nc67g867k867i867m867h867l867j86/v9B
/W/HDUDHDUjHDUTHDUzHDULHDUrHDUbHDU7HDUHHDUnHDUXHDU3HDUPHDUvH
DUfHDU/HjUDHjUjHjUTHjUzHjULHjUrHjUbHjU7HjUHHjUnHjUXHjU3HjUPH
jUvHjUfHjU/HTUDHTUjHTUTHTUzHTULHTUrHTUbHTU7HTUHHTUnHTUXHTU3H
TUPHTUvHTUfHTU/HzUDHzUjHzUTHzUzHzULHzUrHzUbHzU7HzUHHzUnHzUXH
zU3HzUPHzUvHzUfHzU/HLUDHLUjHLUTHLUzHLULHLUrHLUbHLU7HLUHHLUnH
LUXHLU3HLUPHLUvHLUfHLU/HrUDHrUjHrUTHrUzHrULHrUrHrUbHrU7HrUHH
rUnHrUXHrU3HrUPHrUvHrUfHrU/HbUDHbUjHbUTHbUzHbULHbUrHbUbHbU7H
bUHHbUnHbUXHbU3HbUPHbUvHbUfHbU/H7UDH7UjH7UTH7UzH7ULH7UrH7UbH
7U7H7UHH7UnH7UXH7U3H7UPH7UvH7UfH7U/HHUDHHUjHHUTHHUzHHULHHUrH
HUbHHU7HHUHHHUnHHUXHHU3HHUPHHUvHHUfHHU/HnUDHnUjHnUTHnUzHnULH
nUrHnUbHnU7HnUHHnUnHnUXHnU3HnUPHnUvHnUfHnU/HXUDHXUjHXUTHXUzH
XULHXUrHXUbHXU7HXUHHXUnHXUXHXU3HXUPHXUvHXUfHXU/H3UDH3UjH3UTH
3UzH3ULH3UrH3UbH3U7H3UHH3UnH3UXH3U3H3UPH3UvH3UfH3U/HPUDHPUjH
PUTHPUzHPULHPUrHPUbHPU7HPUHHPUnHPUXHPU3HPUPHPUvHPUfHPU/HvUDH
vUjHvUTHvUzHvULHvUrHvUbHvU7HvUHHvUnHvUXHvU3HvUPHvUvHvUfHvU/H
fUDHfUjHfUTHfUzHfULHfUrHfUbHfU7HfUHHfUnHfUXHfU3HfUPHfUvHfUfH
fU/H/UDH/UjH/UTH/UzH/ULH/UrH/UbH/U7H/UHH/UnH/UXH/U3H/UPH/UvH
/UfH/z+g/+24Aei4Aem4gei4gem4Qei4Qem4wei4wem4Iei4Iem4oei4oem4
Yei4Yem44ei44em4Eei4Eem4kei4kem4Uei4Uem40ei40em4Mei4Mem4sei4
sem4cei4cem48ei48em4Cei4Cem4iei4iem4Sei4Sem4yei4yem4Kei4Kem4
qei4qem4aei4aem46ei46em4Gei4Gem4mei4mem4Wei4Wem42ei42em4Oei4
Oem4uei4uem4eei4eem4+ei4+em4Bei4Bem4hei4hem4Rei4Rem4xei4xem4
Jei4Jem4pei4pem4Zei4Zem45ei45em4Fei4Fem4lei4lem4Vei4Vem41ei4
1em4Nei4Nem4tei4tem4dei4dem49ei49em4Dei4Dem4jei4jem4Tei4Tem4
zei4zem4Lei4Lem4rei4rem4bei4bem47ei47em4Hei4Hem4nei4nem4Xei4
Xem43ei43em4Pei4Pem4vei4vem4fei4fem4/ei4/em4A+i4A+m4g+i4g+m4
Q+i4Q+m4w+i4w+m4I+i4I+m4o+i4o+m4Y+i4Y+m44+i44+m4E+i4E+m4k+i4
k+m4U+i4U+m40+i40+m4M+i4M+m4s+i4s+m4c+i4c+m48+i48+m4C+i4C+m4
i+i4i+m4S+i4S+m4y+i4y+m4K+i4K+m4q+i4q+m4a+i4a+m46+i46+m4G+i4
G+m4m+i4m+m4W+i4W+m42+i42+m4O+i4O+m4u+i4u+m4e+i4e+m4++i4++m4
B+i4B+m4h+i4h+m4R+i4R+m4x+i4x+m4J+i4J+m4p+i4p+m4Z+i4Z+m45+i4
5+m4F+i4F+m4l+i4l+m4V+i4V+m41+i41+m4N+i4N+m4t+i4t+m4d+i4d+m4
9+i49+m4D+i4D+m4j+i4j+m4T+i4T+m4z+i4z+m4L+i4L+m4r+i4r+m4b+i4
b+m47+i47+m4H+i4H+m4n+i4n+m4X+i4X+m43+i43+m4P+i4P+m4v+i4v+m4
f+i4f+m4/+j4/wfzvx03AB03IB03EB03MB03CB03KB03GB03OB03BB03JB03
FB03NB03DB03LB03HB03PB03Ah03Ih03Eh03Mh03Ch03Kh03Gh03Oh03Bh03
Jh03Fh03Nh03Dh03Lh03Hh03Ph03AR03IR03ER03MR03CR03KR03GR03OR03
BR03JR03FR03NR03DR03LR03HR03PR03Ax03Ix03Ex03Mx03Cx03Kx03Gx03
Ox03Bx03Jx03Fx03Nx03Dx03Lx03Hx03Px23AB23IB23EB23MB23CB23KB23
GB23OB23BB23JB23FB23NB23DB23LB23HB23PB23Ah23Ih23Eh23Mh23Ch23
Kh23Gh23Oh23Bh23Jh23Fh23Nh23Dh23Lh23Hh23Ph23AR23IR23ER23MR23
CR23KR23GR23OR23BR23JR23FR23NR23DR23LR23HR23PR23Ax23Ix23Ex23
Mx23Cx23Kx23Gx23Ox23Bx23Jx23Fx23Nx23Dx23Lx23Hx23Px13AB13IB13
EB13MB13CB13KB13GB13OB13BB13JB13FB13NB13DB13LB13HB13PB13Ah13
Ih13Eh13Mh13Ch13Kh13Gh13Oh13Bh13Jh13Fh13Nh13Dh13Lh13Hh13Ph13
AR13IR13ER13MR13CR13KR13GR13OR13BR13JR13FR13NR13DR13LR13HR13
PR13Ax13Ix13Ex13Mx13Cx13Kx13Gx13Ox13Bx13Jx13Fx13Nx13Dx13Lx13
Hx13Px33AB33IB33EB33MB33CB33KB33GB33OB33BB33JB33FB33NB33DB33
LB33HB33PB33Ah33Ih33Eh33Mh33Ch33Kh33Gh33Oh33Bh33Jh33Fh33Nh33
Dh33Lh33Hh33Ph33AR33IR33ER33MR33CR33KR33GR33OR33BR33JR33FR33
NR33DR33LR33HR33PR33Ax33Ix33Ex33Mx33Cx33Kx33Gx33Ox33Bx33Jx33
Fx33Nx33Dx33Lx33Hx3//0D+t+MGoOMGpOMGouMGpuMGoeMGpeMGo+MGp+OG
oOOGpOOGouOGpuOGoeOGpeOGo+OGp+NGoONGpONGouNGpuNGoeNGpeNGo+NG
p+PGoOPGpOPGouPGpuPGoePGpePGo+PGp+MmoOMmpOMmouMmpuMmoeMmpeMm
o+Mmp+OmoOOmpOOmouOmpuOmoeOmpeOmo+Omp+NmoONmpONmouNmpuNmoeNm
peNmo+Nmp+PmoOPmpOPmouPmpuPmoePmpePmo+Pmp+MWoOMWpOMWouMWpuMW
oeMWpeMWo+MWp+OWoOOWpOOWouOWpuOWoeOWpeOWo+OWp+NWoONWpONWouNW
puNWoeNWpeNWo+NWp+PWoOPWpOPWouPWpuPWoePWpePWo+PWp+M2oOM2pOM2
ouM2puM2oeM2peM2o+M2p+O2oOO2pOO2ouO2puO2oeO2peO2o+O2p+N2oON2
pON2ouN2puN2oeN2peN2o+N2p+P2oOP2pOP2ouP2puP2oeP2peP2o+P2p+MO
oOMOpOMOouMOpuMOoeMOpeMOo+MOp+OOoOOOpOOOouOOpuOOoeOOpeOOo+OO
p+NOoONOpONOouNOpuNOoeNOpeNOo+NOp+POoOPOpOPOouPOpuPOoePOpePO
o+POp+MuoOMupOMuouMupuMuoeMupeMuo+Mup+OuoOOupOOuouOupuOuoeOu
peOuo+Oup+NuoONupONuouNupuNuoeNupeNuo+Nup+PuoOPupOPuouPupuPu
oePupePuo+Pup+MeoOMepOMeouMepuMeoeMepeMeo+Mep+OeoOOepOOeouOe
puOeoeOepeOeo+Oep+NeoONepONeouNepuNe+T8u6ykKAIZawuhk27Zt159t
27Z9m2zbtu2abNu27bq9th/3mvU9n8OO82V2nK+w43yVHedr7DhfZ8f5BjvO
N9lxvsWO8212nO+w43yXHed77DjfZ8f5ATvOD9lxfsSO82N2nJ+w4/yUHedn
7Dg/Z8f5BTvOL9lxfsWO82t2nN+w4/yWHed37Di/Z8f5AzvOH9lx/sSO82d2
nL+w4/yVHedv7Dh/Z8f5BzvOP9lx/sWO8292nP+w4/8eiP/dcQ7EjnNgdpyD
sOMclB3nYOw4B2fHOQQ7ziHZcQ7FjnNodpzDsOMclh3ncOw4h2fHOQI7zhHZ
cY7EjnNkdpyjsOMclR3naOw4R2fHOQY7zjHZcY7FjnNsdpzjsOMclx3neOw4
x2fHOQE7zgnZcU7EjnNidpyTsOOclB3nZOw4J2fHOQU7zinZcU7FjnNqdpzT
sOOclh3ndOw4p2fHOQM7zhnZcc7EjnNmdpyzsOOclR3nbOw4Z2fHOQc7zjnZ
cc7FjnNudpzzsOOclx3nfOw452fHuQA7zgHsOBdkx7kQO86F2XEuwo5zUXac
i7HjXJwd5xLsOJdkx7kUO86l2XEuw45zWXacy7HjXJ4d5wrsOFdkx7kSO86V
2XGuwo5zVXacq7HjXJ0d5xrsONdkx7kWO8612XGuw45zXXac67HjXJ8d5wbs
ODdkx7kRO86N2XFuwo5zU3acm7Hj3Jwd5xbsOLdkx7kVO86t2XFuw45zW3ac
27Hj3J4d5w7sOHdkx7kTO86d2XHuwo5zV3acu7Hj3J0d5x7sOPdkx7kXO869
2XHuw45zX3ac/2PHuR87Ttlx7s+O8wB2nAey4zyIHefB7DgPYcd5KDvOw9hx
Hs6O8wh2nEey4zyKHefR7DiPYcd5LDvO49hxHs+O8wR2nCey4zyJHefJ7DhP
Ycd5KjvO09hxns6O8wx2nGey4zyLHefZ7DjPYcd5LjvO89hxns+O8wJ2nBey
47yIHefF7DgvYcd5KTvOy9hxXs6O8wp2nFey47yKHefV7DivYcd5LTvO69hx
Xs+O8wZ2nDey47yJHefN7DhvYcd5KzvO29hx3s6O8w52nHey47yLHefd7Djv
Ycd5LzvO2HHex47zfnacD7DjfJAd50PsOB9mx/kIO85H2XE+xo7zcXacT7Dj
fJId51PsOJ9mx/kMO85n2XE+x47zeXacL7DjfJEd50vsOF9mx/kKO85X2XG+
xo7zdXacb7DjfJMd51vsON9mx/kOO8532XG+x47zfXacH7Dj/JAd50fsOD9m
x/kJO85P2XF+xo7zc3acX7Dj/JId51fsOL9mx/kNO85v2XF+x47ze3acP7Dj
/JEd50/sOH9mx/kLO85f2XH+xo7zd3acf7Dj/JMd51/sOP9mx/kPO/7vAfgf
H4CLh3Mgelw8nAPT4+LhHIQeFw/noPS4eDgHo8fFwzk4PS4eziHocfFwDkmP
i4dzKHpcPJxD0+Pi4RyGHhcP57D0uHg4h6PHxcM5PD0uHs4R6HHxcI5Ij4uH
cyR6XDycI9Pj4uEchR4XD+eo9Lh4OEejx8XDOTo9Lh7OMehx8XCOSY+Lh3Ms
elw8nGPT4+LhHIceFw/nuPS4eDjHo8fFwzk+PS4ezgnocfFwTkiPi4dzInpc
PJwT0+Pi4ZyEHhcP56T0uHg4J6PHxcM5OT0uHs4p6HHxcE5Jj4uHcyp6XDyc
U9Pj4uGchh4XD+e09Lh4OKejx8XDOT09Lh7OGehx8XDOSI+Lh3Mmelw8nDPT
4+LhnIUeFw/nrPS4eDhno8fFwzk7PS4ezjnocfFwzkmPi4dzLnpcPJxz0+Pi
4ZyHHhcP57z0uHg456PHxcM5Pz0uHs4F6HHxcA6gx8XDuSA9Lh7Ohehx8XAu
TI+Lh3MRelw8nIvS4+LhXIweFw/n4vS4eDiXoMfFw7kkPS4ezqXocfFwLk2P
i4dzGXpcPJzL0uPi4VyOHhcP5/L0uHg4V6DHxcO5Ij0uHs6V6HHxcK5Mj4uH
cxV6XDycq9Lj4uFcjR4XD+fq9Lh4ONegx8XDuSY9Lh7Otehx8XCuTY+Lh3Md
elw8nOvS4+LhXI8eFw/n+vS4eDg3oMfFw7khPS4ezo3ocfFwbkyPi4dzE3pc
PJyb0uPi4dyMHhcP5+b0uHg4t6DHxcO5JT0uHs6t6HHxcG5Nj4uHcxt6XDyc
29Lj4uHcjh4XD+f29Lh4OHegx8XDuSM9Lh7Onehx8XDuTI+Lh3MXelw8nLvS
4+Lh3I0eFw/n7vS4eDj3oMfFw7knPS4ezr3ocfFw7k2Pi4dzH3pcPJz70uPi
4fwfPS4ezv3ocfFwSo+Lh3N/elw8nAfQ4+LhPJAeFw/nQfS4eDgPpsfFw3kI
PS4ezkPpcfFwHkaPi4fzcHpcPJxH0OPi4TySHhcP51H0uHg4j6bHxcN5DD0u
Hs5j6XHxcB5Hj4uH83h6XDycJ9Dj4uE8kR4XD+dJ9Lh4OE+mx8XDeQo9Lh7O
U+lx8XCeRo+Lh/N0elw8nGfQ4+LhPJMeFw/nWfS4eDjPpsfFw3kOPS4eznPp
cfFwnkePi4fzfHpcPJwX0OPi4byQHhcP50X0uHg4L6bHxcN5CT0uHs5L6XHx
cF5Gj4uH83J6XDycV9Dj4uG8kh4XD+dV9Lh4OK+mx8XDeQ09Lh7Oa+lx8XBe
R4+Lh/N6elw8nDfQ4+LhvJEeFw/nTfS4eDhvpsfFw3kLPS4ezlvpcfFw3kaP
i4fzdnpcPJx30OPi4byTHhcP5130uHg476bHxcN5Dz0uHs576XHxcEaPi4fz
PnpcPJz30+Pi4XyAHhcP54P0uHg4H6LHxcP5MD0uHs5H6HHxcD5Kj4uH8zF6
XDycj9Pj4uF8gh4XD+eT9Lh4OJ+ix8XD+TQ9Lh7OZ+hx8XA+S4+Lh/M5elw8
nM/T4+LhfIEeFw/ni/S4eDhfosfFw/kyPS4ezlfocfFwvkqPi4fzNXpcPJyv
0+Pi4XyDHhcP55v0uHg436LHxcP5Nj0uHs536HHxcL5Lj4uH8z16XDyc79Pj
4uH8gB4XD+eH9Lh4OD+ix8XD+TE9Lh7OT+hx8XB+So+Lh/Mzelw8nJ/T4+Lh
/IIeFw/nl/S4eDi/osfFw/k1PS4ezm/ocfFwfkuPi4fzO3pcPJzf0+Pi4fyB
HhcP54/0uHg4f6LHxcP5Mz0uHs5f6HHxcP5Kj4uH8zd6XDycv9Pj4uH8gx4X
D+ef9Lh4OP+ix8XD+Tc9Lh7Of+hx8fB/H/j/7XHxcA5Ej4uHc2B6XDycg9Dj
4uEclB4XD+dg9Lh4OAenx8XDOQQ9Lh7OIelx8XAORY+Lh3Noelw8nMPQ4+Lh
HJYeFw/ncPS4eDiHp8fFwzkCPS4ezhHpcfFwjkSPi4dzZHpcPJyj0OPi4RyV
HhcP52j0uHg4R6fHxcM5Bj0uHs4x6XHxcI5Fj4uHc2x6XDyc49Dj4uEclx4X
D+d49Lh4OMenx8XDOQE9Lh7OCelx8XBORI+Lh3Nielw8nJPQ4+LhnJQeFw/n
ZPS4eDgnp8fFwzkFPS4ezinpcfFwTkWPi4dzanpcPJzT0OPi4ZyWHhcP53T0
uHg4p6fHxcM5Az0uHs4Z6XHxcM5Ej4uHc2Z6XDycs9Dj4uGclR4XD+ds9Lh4
OGenx8XDOQc9Lh7OOelx8XDORY+Lh3Nuelw8nPPQ4+LhnJceFw/nfPS4eDjn
p8fFw7kAPS4ezgH0uHg4F6THxcO5ED0uHs6F6XHxcC5Cj4uHc1F6XDyci9Hj
4uFcnB4XD+cS9Lh4OJekx8XDuRQ9Lh7Opelx8XAuQ4+Lh3NZelw8nMvR4+Lh
XJ4eFw/nCvS4eDhXpMfFw7kSPS4ezpXpcfFwrkKPi4dzVXpcPJyr0ePi4Vyd
HhcP5xr0uHg416THxcO5Fj0uHs616XHxcK5Dj4uHc116XDyc69Hj4uFcnx4X
D+cG9Lh4ODekx8XDuRE9Lh7Ojelx8XBuQo+Lh3NTelw8nJvR4+Lh3JweFw/n
FvS4eDi3pMfFw7kVPS4ezq3pcfFwbkOPi4dzW3pcPJzb0ePi4dyeHhcP5w70
uHg4d6THxcO5Ez0uHs6d6XHxcO5Cj4uHc1d6XDycu9Hj4uHcnR4XD+ce9Lh4
OPekx8XDuRc9Lh7Ovelx8XDuQ4+Lh3Nfelw8nP+jx8XDuR89Lh5O6XHxcO5P
j4uH8wB6XDycB9Lj4uE8iB4XD+fB9Lh4OA+hx8XDeSg9Lh7Ow+hx8XAeTo+L
h/MIelw8nEfS4+LhPIoeFw/n0fS4eDiPocfFw3ksPS4ezuPocfFwHk+Pi4fz
BHpcPJwn0uPi4TyJHhcP58n0uHg4T6HHxcN5Kj0uHs7T6HHxcJ5Oj4uH8wx6
XDycZ9Lj4uE8ix4XD+fZ9Lh4OM+hx8XDeS49Lh7O8+hx8XCeT4+Lh/MCelw8
nBfS4+LhvIgeFw/nxfS4eDgvocfFw3kpPS4ezsvocfFwXk6Pi4fzCnpcPJxX
0uPi4byKHhcP59X0uHg4r6HHxcN5LT0uHs7r6HHxcF5Pj4uH8wZ6XDycN9Lj
4uG8iR4XD+fN9Lh4OG+hx8XDeSs9Lh7O2+hx8XDeTo+Lh/MOelw8nHfS4+Lh
vIseFw/n3fS4eDjvocfFw3kvPS4ezuhx8XDeR4+Lh/N+elw8nA/Q4+LhfJAe
Fw/nQ/S4eDgfpsfFw/kIPS4ezkfpcfFwPkaPi4fzcXpcPJxP0OPi4XySHhcP
51P0uHg4n6bHxcP5DD0uHs5n6XHxcD5Hj4uH83l6XDycL9Dj4uF8kR4XD+dL
9Lh4OF+mx8XD+Qo9Lh7OV+lx8XC+Ro+Lh/N1elw8nG/Q4+LhfJMeFw/nW/S4
eDjfpsfFw/kOPS4eznfpcfFwvkePi4fzfXpcPJwf0OPi4fyQHhcP50f0uHg4
P6bHxcP5CT0uHs5P6XHxcH5Gj4uH83N6XDycX9Dj4uH8kh4XD+dX9Lh4OL+m
x8XD+Q09Lh7Ob+lx8XB+R4+Lh/N7elw8nD/Q4+Lh/JEeFw/nT/S4eDh/psfF
w/kLPS4ezl/pcfFw/kaPi4fzd3pcPJx/0OPi4fyTHhcP51/0uHg4/6bHxcP5
Dz0uHv7vA/6/PS4ezoHocfFwDkyPi4dzEHpcPJyD0uPi4RyMHhcP5+D0uHg4
h6DHxcM5JD0uHs6h6HHxcA5Nj4uHcxh6XDycw9Lj4uEcjh4XD+fw9Lh4OEeg
x8XDOSI9Lh7Okehx8XCOTI+Lh3MUelw8nKPS4+LhHI0eFw/n6PS4eDjHoMfF
wzkmPS4ezrHocfFwjk2Pi4dzHHpcPJzj0uPi4RyPHhcP5/j0uHg4J6DHxcM5
IT0uHs6J6HHxcE5Mj4uHcxJ6XDyck9Lj4uGcjB4XD+fk9Lh4OKegx8XDOSU9
Lh7Oqehx8XBOTY+Lh3Maelw8nNPS4+LhnI4eFw/n9PS4eDhnoMfFwzkjPS4e
zpnocfFwzkyPi4dzFnpcPJyz0uPi4ZyNHhcP5+z0uHg456DHxcM5Jz0uHs65
6HHxcM5Nj4uHcx56XDyc89Lj4uGcjx4XD+f89Lh4OBegx8XDOYAeFw/ngvS4
eDgXosfFw7kwPS4ezkXocfFwLkqPi4dzMXpcPJyL0+Pi4VyCHhcP55L0uHg4
l6LHxcO5ND0uHs5l6HHxcC5Lj4uHczl6XDycy9Pj4uFcgR4XD+eK9Lh4OFei
x8XDuTI9Lh7OVehx8XCuSo+Lh3M1elw8nKvT4+LhXIMeFw/nmvS4eDjXosfF
w7k2PS4eznXocfFwrkuPi4dzPXpcPJzr0+Pi4dyAHhcP54b0uHg4N6LHxcO5
MT0uHs5N6HHxcG5Kj4uHczN6XDycm9Pj4uHcgh4XD+eW9Lh4OLeix8XDuTU9
Lh7Obehx8XBuS4+Lh3M7elw8nNvT4+Lh3IEeFw/njvS4eDh3osfFw7kzPS4e
zl3ocfFw7kqPi4dzN3pcPJy70+Pi4dyDHhcP5570uHg496LHxcO5Nz0uHs59
6HHxcO5Lj4uH83/0uHg496PHxcMpPS4ezv3pcfFwHkCPi4fzQHpcPJwH0ePi
4TyYHhcP5yH0uHg4D6XHxcN5GD0uHs7D6XHxcB5Bj4uH80h6XDycR9Hj4uE8
mh4XD+cx9Lh4OI+lx8XDeRw9Lh7O4+lx8XCeQI+Lh/NEelw8nCfR4+LhPJke
Fw/nKfS4eDhPpcfFw3kaPS4eztPpcfFwnkGPi4fzTHpcPJxn0ePi4TybHhcP
5zn0uHg4z6XHxcN5Hj0uHs7z6XHxcF5Aj4uH80J6XDycF9Hj4uG8mB4XD+cl
9Lh4OC+lx8XDeRk9Lh7Oy+lx8XBeQY+Lh/NKelw8nFfR4+LhvJoeFw/nNfS4
eDivpcfFw3kdPS4ezuvpcfFw3kCPi4fzRnpcPJw30ePi4byZHhcP5y30uHg4
b6XHxcN5Gz0uHs7b6XHxcN5Bj4uH8056XDycd9Hj4uG8mx4XD+c99Lh4OO+l
x8XDGT0uHs776HHxcN5Pj4uH8wF6XDycD9Lj4uF8iB4XD+fD9Lh4OB+hx8XD
+Sg9Lh7Ox+hx8XA+To+Lh/MJelw8nE/S4+LhfIoeFw/n0/S4eDifocfFw/ks
PS4ezufocfFwPk+Pi4fzBXpcPJwv0uPi4XyJHhcP58v0uHg4X6HHxcP5Kj0u
Hs7X6HHxcL5Oj4uH8w16XDycb9Lj4uF8ix4XD+fb9Lh4ON+hx8XD+S49Lh7O
9+hx8XC+T4+Lh/MDelw8nB/S4+Lh/IgeFw/nx/S4eDg/ocfFw/kpPS4ezs/o
cfFwfk6Pi4fzC3pcPJxf0uPi4fyKHhcP59f0uHg4v6HHxcP5LT0uHs7v6HHx
cH5Pj4uH8wd6XDycP9Lj4uH8iR4XD+fP9Lh4OH+hx8XD+Ss9Lh7O3+hx8XD+
To+Lh/MPelw8nH/S4+Lh/IseFw/n3/S4eDj/ocfFw/99oP+3x8XDORA9Lh7O
gelx8XAOQo+Lh3NQelw8nIPR4+LhHJweFw/nEPS4eDiHpMfFwzkUPS4ezqHp
cfFwDkOPi4dzWHpcPJzD0ePi4RyeHhcP5wj0uHg4R6THxcM5Ej0uHs6R6XHx
cI5Cj4uHc1R6XDyco9Hj4uEcnR4XD+cY9Lh4OMekx8XDORY9Lh7Oselx8XCO
Q4+Lh3Ncelw8nOPR4+LhHJ8eFw/nBPS4eDgnpMfFwzkRPS4ezonpcfFwTkKP
i4dzUnpcPJyT0ePi4ZycHhcP5xT0uHg4p6THxcM5FT0uHs6p6XHxcE5Dj4uH
c1p6XDyc09Hj4uGcnh4XD+cM9Lh4OGekx8XDORM9Lh7Omelx8XDOQo+Lh3NW
elw8nLPR4+LhnJ0eFw/nHPS4eDjnpMfFwzkXPS4ezrnpcfFwzkOPi4dzXnpc
PJzz0ePi4ZyfHhcP5wL0uHg4B9Dj4uFckB4XD+dC9Lh4OBemx8XDuQg9Lh7O
Relx8XAuRo+Lh3Nxelw8nEvQ4+LhXJIeFw/nUvS4eDiXpsfFw7kMPS4ezmXp
cfFwLkePi4dzeXpcPJwr0OPi4VyRHhcP50r0uHg4V6bHxcO5Cj0uHs5V6XHx
cK5Gj4uHc3V6XDyca9Dj4uFckx4XD+da9Lh4ONemx8XDuQ49Lh7Odelx8XCu
R4+Lh3N9elw8nBvQ4+Lh3JAeFw/nRvS4eDg3psfFw7kJPS4ezk3pcfFwbkaP
i4dzc3pcPJxb0OPi4dySHhcP51b0uHg4t6bHxcO5DT0uHs5t6XHxcG5Hj4uH
c3t6XDycO9Dj4uHckR4XD+dO9Lh4OHemx8XDuQs9Lh7OXelx8XDuRo+Lh3N3
elw8nHvQ4+Lh3JMeFw/nXvS4eDj3psfFw7kPPS4ezn3pcfFw/o8eFw/nfvS4
eDilx8XDuT89Lh7OA+hx8XAeSI+Lh/Mgelw8nAfT4+LhPIQeFw/nofS4eDgP
o8fFw3k4PS4eziPocfFwHkmPi4fzKHpcPJxH0+Pi4TyGHhcP57H0uHg4j6PH
xcN5PD0uHs4T6HHxcJ5Ij4uH8yR6XDycJ9Pj4uE8hR4XD+ep9Lh4OE+jx8XD
eTo9Lh7OM+hx8XCeSY+Lh/Mselw8nGfT4+LhPIceFw/nufS4eDjPo8fFw3k+
PS4ezgvocfFwXkiPi4fzInpcPJwX0+Pi4byEHhcP56X0uHg4L6PHxcN5OT0u
Hs4r6HHxcF5Jj4uH8yp6XDycV9Pj4uG8hh4XD+e19Lh4OK+jx8XDeT09Lh7O
G+hx8XDeSI+Lh/Mmelw8nDfT4+LhvIUeFw/nrfS4eDhvo8fFw3k7PS4ezjvo
cfFw3kmPi4fzLnpcPJx30+Pi4byHHhcP5730uHg4o8fFw3kfPS4ezvvpcfFw
PkCPi4fzQXpcPJwP0ePi4XyYHhcP5yP0uHg4H6XHxcP5GD0uHs7H6XHxcD5B
j4uH80l6XDycT9Hj4uF8mh4XD+cz9Lh4OJ+lx8XD+Rw9Lh7O5+lx8XC+QI+L
h/NFelw8nC/R4+LhfJkeFw/nK/S4eDhfpcfFw/kaPS4eztfpcfFwvkGPi4fz
TXpcPJxv0ePi4XybHhcP5zv0uHg436XHxcP5Hj0uHs736XHxcH5Aj4uH80N6
XDycH9Hj4uH8mB4XD+cn9Lh4OD+lx8XD+Rk9Lh7Oz+lx8XB+QY+Lh/NLelw8
nF/R4+Lh/JoeFw/nN/S4eDi/pcfFw/kdPS4ezu/pcfFw/kCPi4fzR3pcPJw/
0ePi4fyZHhcP5y/0uHg4f6XHxcP5Gz0uHs7f6XHxcP5Bj4uH8096XDycf9Hj
4uH8mx4XD+c/9Lh4+L8P8P/2uHg4B6LHxcM5MD0uHs5B6HHxcA5Kj4uHczB6
XDycg9Pj4uEcgh4XD+eQ9Lh4OIeix8XDOTQ9Lh7OYehx8XAOS4+Lh3M4elw8
nMPT4+LhHIEeFw/niPS4eDhHosfFwzkyPS4ezlHocfFwjkqPi4dzNHpcPJyj
0+Pi4RyDHhcP55j0uHg4x6LHxcM5Nj0uHs5x6HHxcI5Lj4uHczx6XDyc49Pj
4uGcgB4XD+eE9Lh4OCeix8XDOTE9Lh7OSehx8XBOSo+Lh3Myelw8nJPT4+Lh
nIIeFw/nlPS4eDinosfFwzk1PS4ezmnocfFwTkuPi4dzOnpcPJzT0+Pi4ZyB
HhcP54z0uHg4Z6LHxcM5Mz0uHs5Z6HHxcM5Kj4uHczZ6XDycs9Pj4uGcgx4X
D+ec9Lh4OOeix8XDOTc9Lh7Oeehx8XDOS4+Lh3M+elw8nPPT4+LhXIAeFw/n
AHpcPJwL0uPi4VyIHhcP58L0uHg4F6HHxcO5KD0uHs7F6HHxcC5Oj4uHcwl6
XDycS9Lj4uFcih4XD+fS9Lh4OJehx8XDuSw9Lh7O5ehx8XAuT4+Lh3MFelw8
nCvS4+LhXIkeFw/nyvS4eDhXocfFw7kqPS4eztXocfFwrk6Pi4dzDXpcPJxr
0uPi4VyLHhcP59r0uHg416HHxcO5Lj0uHs716HHxcK5Pj4uHcwN6XDycG9Lj
4uHciB4XD+fG9Lh4ODehx8XDuSk9Lh7Ozehx8XBuTo+Lh3MLelw8nFvS4+Lh
3IoeFw/n1vS4eDi3ocfFw7ktPS4ezu3ocfFwbk+Pi4dzB3pcPJw70uPi4dyJ
HhcP5870uHg4d6HHxcO5Kz0uHs7d6HHxcO5Oj4uHcw96XDyce9Lj4uHcix4X
D+fe9Lh4OPehx8XDuS89Lh7O/9Hj4uHcjx4XD6f0uHg496fHxcN5AD0uHs4D
6XHxcB5Ej4uH82B6XDych9Dj4uE8lB4XD+dh9Lh4OA+nx8XDeQQ9Lh7OI+lx
8XAeRY+Lh/Noelw8nMfQ4+LhPJYeFw/ncfS4eDiPp8fFw3kCPS4ezhPpcfFw
nkSPi4fzZHpcPJyn0OPi4TyVHhcP52n0uHg4T6fHxcN5Bj0uHs4z6XHxcJ5F
j4uH82x6XDyc59Dj4uE8lx4XD+d59Lh4OM+nx8XDeQE9Lh7OC+lx8XBeRI+L
h/Nielw8nJfQ4+LhvJQeFw/nZfS4eDgvp8fFw3kFPS4ezivpcfFwXkWPi4fz
anpcPJzX0OPi4byWHhcP53X0uHg4r6fHxcN5Az0uHs4b6XHxcN5Ej4uH82Z6
XDyct9Dj4uG8lR4XD+dt9Lh4OG+nx8XDeQc9Lh7OO+lx8XDeRY+Lh/Nuelw8
nPfQ4+LhvJceFw9n9Lh4OO+jx8XDeT89Lh7OB+hx8XA+SI+Lh/Mhelw8nA/T
4+LhfIQeFw/no/S4eDgfo8fFw/k4PS4ezifocfFwPkmPi4fzKXpcPJxP0+Pi
4XyGHhcP57P0uHg4n6PHxcP5PD0uHs4X6HHxcL5Ij4uH8yV6XDycL9Pj4uF8
hR4XD+er9Lh4OF+jx8XD+To9Lh7ON+hx8XC+SY+Lh/Mtelw8nG/T4+LhfIce
Fw/nu/S4eDjfo8fFw/k+PS4ezg/ocfFwfkiPi4fzI3pcPJwf0+Pi4fyEHhcP
56f0uHg4P6PHxcP5OT0uHs4v6HHxcH5Jj4uH8yt6XDycX9Pj4uH8hh4XD+e3
9Lh4OL+jx8XD+T09Lh7OH+hx8XD+SI+Lh/Mnelw8nD/T4+Lh/IUeFw/nr/S4
eDh/o8fFw/k7PS4ezj/ocfFw/kmPi4fzL3pcPJx/0+Pi4fyHHhcP//eB/d8e
Fw/nQPS4eDgHpsfFwzkIPS4ezkHpcfFwDkaPi4dzcHpcPJxD0OPi4RySHhcP
51D0uHg4h6bHxcM5DD0uHs5h6XHxcA5Hj4uHc3h6XDycI9Dj4uEckR4XD+dI
9Lh4OEemx8XDOQo9Lh7OUelx8XCORo+Lh3N0elw8nGPQ4+LhHJMeFw/nWPS4
eDjHpsfFwzkOPS4eznHpcfFwjkePi4dzfHpcPJwT0OPi4ZyQHhcP50T0uHg4
J6bHxcM5CT0uHs5J6XHxcE5Gj4uHc3J6XDycU9Dj4uGckh4XD+dU9Lh4OKem
x8XDOQ09Lh7Oaelx8XBOR4+Lh3N6elw8nDPQ4+LhnJEeFw/nTPS4eDhnpsfF
wzkLPS4ezlnpcfFwzkaPi4dzdnpcPJxz0OPi4ZyTHhcP51z0uHg456bHxcM5
Dz0uHs556XHxcM5Hj4uHc356XDycC9Dj4uEcQI+Lh3NBelw8nAvR4+LhXJge
Fw/nIvS4eDgXpcfFw7kYPS4ezsXpcfFwLkGPi4dzSXpcPJxL0ePi4VyaHhcP
5zL0uHg4l6XHxcO5HD0uHs7l6XHxcK5Aj4uHc0V6XDycK9Hj4uFcmR4XD+cq
9Lh4OFelx8XDuRo9Lh7O1elx8XCuQY+Lh3NNelw8nGvR4+LhXJseFw/nOvS4
eDjXpcfFw7kePS4ezvXpcfFwbkCPi4dzQ3pcPJwb0ePi4dyYHhcP5yb0uHg4
N6XHxcO5GT0uHs7N6XHxcG5Bj4uHc0t6XDycW9Hj4uHcmh4XD+c29Lh4OLel
x8XDuR09Lh7O7elx8XDuQI+Lh3NHelw8nDvR4+Lh3JkeFw/nLvS4eDh3pcfF
w7kbPS4ezt3pcfFw7kGPi4dzT3pcPJx70ePi4dybHhcP5z70uHg496XHxcP5
P3pcPJz70ePi4ZQeFw/n/vS4eDgPoMfFw3kgPS4ezoPocfFwHkyPi4fzEHpc
PJyH0uPi4TyMHhcP5+H0uHg4j6DHxcN5JD0uHs6j6HHxcB5Nj4uH8xh6XDyc
x9Lj4uE8jh4XD+fx9Lh4OE+gx8XDeSI9Lh7Ok+hx8XCeTI+Lh/MUelw8nKfS
4+LhPI0eFw/n6fS4eDjPoMfFw3kmPS4ezrPocfFwnk2Pi4fzHHpcPJzn0uPi
4TyPHhcP5/n0uHg4L6DHxcN5IT0uHs6L6HHxcF5Mj4uH8xJ6XDycl9Lj4uG8
jB4XD+fl9Lh4OK+gx8XDeSU9Lh7Oq+hx8XBeTY+Lh/Maelw8nNfS4+LhvI4e
Fw/n9fS4eDhvoMfFw3kjPS4ezpvocfFw3kyPi4fzFnpcPJy30uPi4byNHhcP
5+30uHg476DHxcN5Jz0uHs676HHxcN5Nj4uH8x56XDyc99Lj4uGMHhcP5330
uHg476fHxcP5AD0uHs4H6XHxcD5Ej4uH82F6XDycj9Dj4uF8lB4XD+dj9Lh4
OB+nx8XD+QQ9Lh7OJ+lx8XA+RY+Lh/Npelw8nM/Q4+LhfJYeFw/nc/S4eDif
p8fFw/kCPS4ezhfpcfFwvkSPi4fzZXpcPJyv0OPi4XyVHhcP52v0uHg4X6fH
xcP5Bj0uHs436XHxcL5Fj4uH8216XDyc79Dj4uF8lx4XD+d79Lh4ON+nx8XD
+QE9Lh7OD+lx8XB+RI+Lh/Njelw8nJ/Q4+Lh/JQeFw/nZ/S4eDg/p8fFw/kF
PS4ezi/pcfFwfkWPi4fza3pcPJzf0OPi4fyWHhcP53f0uHg4v6fHxcP5Az0u
Hs4f6XHxcP5Ej4uH82d6XDycv9Dj4uH8lR4XD+dv9Lh4OH+nx8XD+Qc9Lh7O
P+lx8XD+RY+Lh/Nvelw8nP/Q4+Lh/z6g/9vj4uEciB4XD+fA9Lh4OAehx8XD
OSg9Lh7Owehx8XAOTo+Lh3MIelw8nEPS4+LhHIoeFw/n0PS4eDiHocfFwzks
PS4ezuHocfFwDk+Pi4dzBHpcPJwj0uPi4RyJHhcP58j0uHg4R6HHxcM5Kj0u
Hs7R6HHxcI5Oj4uHcwx6XDycY9Lj4uEcix4XD+fY9Lh4OMehx8XDOS49Lh7O
8ehx8XCOT4+Lh3MCelw8nBPS4+LhnIgeFw/nxPS4eDgnocfFwzkpPS4ezsno
cfFwTk6Pi4dzCnpcPJxT0uPi4ZyKHhcP59T0uHg4p6HHxcM5LT0uHs7p6HHx
cE5Pj4uHcwZ6XDycM9Lj4uGciR4XD+fM9Lh4OGehx8XDOSs9Lh7O2ehx8XDO
To+Lh3MOelw8nHPS4+LhnIseFw/n3PS4eDjnocfFwzkvPS4ezvnocfFwzk+P
i4dzAXpcPJwD6HHxcC5Ij4uHcyF6XDycC9Pj4uFchB4XD+ei9Lh4OBejx8XD
uTg9Lh7OJehx8XAuSY+Lh3Mpelw8nEvT4+LhXIYeFw/nsvS4eDiXo8fFw7k8
PS4ezhXocfFwrkiPi4dzJXpcPJwr0+Pi4VyFHhcP56r0uHg4V6PHxcO5Oj0u
Hs416HHxcK5Jj4uHcy16XDyca9Pj4uFchx4XD+e69Lh4ONejx8XDuT49Lh7O
Dehx8XBuSI+Lh3Mjelw8nBvT4+Lh3IQeFw/npvS4eDg3o8fFw7k5PS4ezi3o
cfFwbkmPi4dzK3pcPJxb0+Pi4dyGHhcP57b0uHg4t6PHxcO5PT0uHs4d6HHx
cO5Ij4uHcyd6XDycO9Pj4uHchR4XD+eu9Lh4OHejx8XDuTs9Lh7OPehx8XDu
SY+Lh3Mvelw8nHvT4+Lh3IceFw/nvvS4eDj/R4+Lh3M/elw8nNLj4uHcnx4X
D+cB9Lh4OA+kx8XDeRA9Lh7Og+lx8XAeQo+Lh/NQelw8nIfR4+LhPJweFw/n
EfS4eDiPpMfFw3kUPS4ezqPpcfFwHkOPi4fzWHpcPJzH0ePi4TyeHhcP5wn0
uHg4T6THxcN5Ej0uHs6T6XHxcJ5Cj4uH81R6XDycp9Hj4uE8nR4XD+cZ9Lh4
OM+kx8XDeRY9Lh7Os+lx8XCeQ4+Lh/Ncelw8nOfR4+LhPJ8eFw/nBfS4eDgv
pMfFw3kRPS4ezovpcfFwXkKPi4fzUnpcPJyX0ePi4bycHhcP5xX0uHg4r6TH
xcN5FT0uHs6r6XHxcF5Dj4uH81p6XDyc19Hj4uG8nh4XD+cN9Lh4OG+kx8XD
eRM9Lh7Om+lx8XDeQo+Lh/NWelw8nLfR4+LhvJ0eFw/nHfS4eDjvpMfFw3kX
PS4ezrvpcfFw3kOPi4fzXnpcPJzR4+LhvI8eFw/n/fS4eDgfoMfFw/kgPS4e
zofocfFwPkyPi4fzEXpcPJyP0uPi4XyMHhcP5+P0uHg4n6DHxcP5JD0uHs6n
6HHxcD5Nj4uH8xl6XDycz9Lj4uF8jh4XD+fz9Lh4OF+gx8XD+SI9Lh7Ol+hx
8XC+TI+Lh/MVelw8nK/S4+LhfI0eFw/n6/S4eDjfoMfFw/kmPS4ezrfocfFw
vk2Pi4fzHXpcPJzv0uPi4XyPHhcP5/v0uHg4P6DHxcP5IT0uHs6P6HHxcH5M
j4uH8xN6XDycn9Lj4uH8jB4XD+fn9Lh4OL+gx8XD+SU9Lh7Or+hx8XB+TY+L
h/Mbelw8nN/S4+Lh/I4eFw/n9/S4eDh/oMfFw/kjPS4ezp/ocfFw/kyPi4fz
F3pcPJy/0uPi4fyNHhcP5+/0uHg4/6DHxcP5Jz0uHs6/6HHxcP5Nj4uH8x96
XDz83wfyf3tcPJwD0ePi4RyYHhcP5yD0uHg4B6XHxcM5GD0uHs7B6XHxcA5B
j4uHc0h6XDycQ9Hj4uEcmh4XD+cw9Lh4OIelx8XDORw9Lh7O4elx8XCOQI+L
h3NEelw8nCPR4+LhHJkeFw/nKPS4eDhHpcfFwzkaPS4eztHpcfFwjkGPi4dz
THpcPJxj0ePi4RybHhcP5zj0uHg4x6XHxcM5Hj0uHs7x6XHxcE5Aj4uHc0J6
XDycE9Hj4uGcmB4XD+ck9Lh4OCelx8XDORk9Lh7Oyelx8XBOQY+Lh3NKelw8
nFPR4+LhnJoeFw/nNPS4eDinpcfFwzkdPS4ezunpcfFwzkCPi4dzRnpcPJwz
0ePi4ZyZHhcP5yz0uHg4Z6XHxcM5Gz0uHs7Z6XHxcM5Bj4uHc056XDycc9Hj
4uGcmx4XD+c89Lh4OOelx8XDOR89Lh7O+elx8XAuQI+Lh3MAPS4ezgXpcfFw
LkSPi4dzYXpcPJyL0OPi4VyUHhcP52L0uHg4F6fHxcO5BD0uHs4l6XHxcC5F
j4uHc2l6XDycy9Dj4uFclh4XD+dy9Lh4OJenx8XDuQI9Lh7OFelx8XCuRI+L
h3Nlelw8nKvQ4+LhXJUeFw/navS4eDhXp8fFw7kGPS4ezjXpcfFwrkWPi4dz
bXpcPJzr0OPi4VyXHhcP53r0uHg416fHxcO5AT0uHs4N6XHxcG5Ej4uHc2N6
XDycm9Dj4uHclB4XD+dm9Lh4ODenx8XDuQU9Lh7OLelx8XBuRY+Lh3Nretz/
57KeAQAADBgIprZt27Zt27bt1LZt225T27ZtW2tvvOH3x8O5NT0uHs5t6HHx
cG5Lj4uHczt6XDyc29Pj4uHcgR4XD+eO9Lh4OHeix8XDuTM9Lh7OXehx8XDu
So+Lh3M3elw8nLvT4+Lh3IMeFw/nnvS4eDj3osfFw7k3PS4ezn3ocfFw7kuP
i4dzP3pcPJzS4+Lh3J8eFw/nAfS4eDgPpMfFw3kQPS4ezoPpcfFwHkKPi4fz
UHpcPJyH0ePi4TycHhcP5xH0uHg4j6THxcN5FD0uHs6j6XHxcB5Dj4uH81h6
XDycx9Hj4uE8nh4XD+cJ9Lh4OE+kx8XDeRI9Lh7Ok+lx8XCeQo+Lh/NUelw8
nKfR4+LhPJ0eFw/nGfS4eDjPpMfFw3kWPS4ezrPpcfFwnkOPi4fzXHpcPJzn
0ePi4TyfHhcP5wX0uHg4L6THxcN5ET0uHs6L6XHxcF5Cj4uH81J6XDycl9Hj
4uG8nB4XD+cV9Lh4OK+kx8XDeRU9Lh7Oq+lx8XBeQ4+Lh/Naelw8nNfR4+Lh
vJ4eFw/nDfS4eDhvpMfFw3kTPS4ezpvpcfFw3kKPi4fzVnpcPJy30ePi4byd
HhcP5x30uHg476THxcN5Fz0uHs676XHxcN5Dj4uH8156XDyc0ePi4byPHhcP
5/30uHg4H6DHxcP5ID0uHs6H6HHxcD5Mj4uH8xF6XDycj9Lj4uF8jB4XD+fj
9Lh4OJ+gx8XD+SQ9Lh7Op+hx8XA+TY+Lh/MZelw8nM/S4+LhfI4eFw/n8/S4
eDhfoMfFw/kiPS4ezpfocfFwvkyPi4fzFXpcPJyv0uPi4XyNHhcP5+v0uHg4
36DHxcP5Jj0uHs636HHxcL5Nj4uH8x16XDyc79Lj4uF8jx4XD+f79Lh4OD+g
x8XD+SE9Lh7Oj+hx8XB+TI+Lh/MTelw8nJ/S4+Lh/IweFw/n5/S4eDi/oMfF
w/klPS4ezq/ocfFwfk2Pi4fzG3pcPJzf0uPi4fyOHhcP5/f0uHg4f6DHxcP5
Iz0uHs6f6HHxcP5Mj4uH8xd6XDycv9Lj4uH8jR4XD+fv9Lh4OP+gx8XD+Sc9
Lh7Ov+hx8XD+TY+Lh/Mfelw8/L8B/P8eFw/nAPS4eDgHpMfFwzkQPS4ezoHp
cfFwDkKPi4dzUHpcPJyD0ePi4RycHhcP5xD0uHg4h6THxcM5FD0uHs6h6XHx
cA5Dj4uHc1h6XDycw9Hj4uEcnh4XD+cI9Lh4OEekx8XDORI9Lh7Okelx8XCO
Qo+Lh3NUelw8nKPR4+LhHJ0eFw/nGPS4eDjHpMfFwzkWPS4ezrHpcfFwjkOP
i4dzXHpcPJzj0ePi4RyfHhcP5wT0uHg4J6THxcM5ET0uHs6J6XHxcE5Cj4uH
c1J6XDyck9Hj4uGcnB4XD+cU9Lh4OKekx8XDORU9Lh7Oqelx8XBOQ4+Lh3Na
elw8nNPR4+LhnJ4eFw/nDPS4eDhnpMfFwzkTPS4ezpnpcfFwzkKPi4dzVnpc
PJyz0ePi4ZydHhcP5xz0uHg456THxcM5Fz0uHs656XHxcM5Dj4uHc156XDyc
89Hj4uGcnx4XD+cC9Lh4OBekx8XDuRA9Lh7Ohelx8XAuQo+Lh3NRelw8nIvR
4+LhXJweFw/nEvS4eDiXpMfFw7kUPS4ezqXpcfFwLkOPi4dzWXpcPJzL0ePi
4VyeHhcP5wr0uHg4V6THxcO5Ej0uHs6V6XHxcK5Cj4uHc1V6XDycq9Hj4uFc
nR4XD+ca9Lh4ONekx8XDuRY9Lh7Otelx8XCuQ4+Lh3Ndelw8nOvR4+LhXJ8e
Fw/nBvS4eDg3pMfFw7kRPS4ezo3pcfFwbkKPi4dzU3pcPJyb0ePi4dycHhcP
5xb0uHg4t6THxcO5FT0uHs6t6XHxcG5Dj4uHc1t6XDyc29Hj4uHcnh4XD+cO
9Lh4OHekx8XDuRM9Lh7Onelx8XDuQo+Lh3NXelw8nLvR4+Lh3J0eFw/nHvS4
eDj3pMfFw7kXPS4ezr3pcfFw7kOPi4dzX3pcPJz70ePi4ZQeFw/n/vS4eDgP
oMfFw3kgPS4ezoPocfFwHkyPi4fzEHpcPJyH0uPi4TyMHhcP5+H0uHg4j6DH
xcN5JD0uHs6j6HHxcB5Nj4uH8xh6XDycx9Lj4uE8jh4XD+fx9Lh4OE+gx8XD
eSI9Lh7Ok+hx8XCeTI+Lh/MUelw8nKfS4+LhPI0eFw/n6fS4eDjPoMfFw3km
PS4ezrPocfFwnk2Pi4fzHHpcPJzn0uPi4TyPHhcP5/n0uHg4L6DHxcN5IT0u
Hs6L6HHxcF5Mj4uH8xJ6XDycl9Lj4uG8jB4XD+fl9Lh4OK+gx8XDeSU9Lh7O
q+hx8XBeTY+Lh/Maelw8nNfS4+LhvI4eFw/n9fS4eDhvoMfFw3kjPS4ezpvo
cfFw3kyPi4fzFnpcPJy30uPi4byNHhcP5+30uHg476DHxcN5Jz0uHs676HHx
cN5Nj4uH8x56XDyc99Lj4uGMHhcP5330uHg476fHxcP5AD0uHs4H6XHxcD5E
j4uH82F6XDycj9Dj4uF8lB4XD+dj9Lh4OB+nx8XD+QQ9Lh7OJ+lx8XA+RY+L
h/Npelw8nM/Q4+LhfJYeFw/nc/S4eDifp8fFw/kCPS4ezhfpcfFwvkSPi4fz
ZXpcPJyv0OPi4XyVHhcP52v0uHg4X6fHxcP5Bj0uHs436XHxcL5Fj4uH8216
XDyc79Dj4uF8lx4XD+d79Lh4ON+nx8XD+QE9Lh7OD+lx8XB+RI+Lh/Njelw8
nJ/Q4+Lh/JQeFw/nZ/S4eDg/p8fFw/kFPS4ezi/pcfFwfkWPi4fza3pcPJzf
0OPi4fyWHhcP53f0uHg4v6fHxcP5Az0uHs4f6XHxcP5Ej4uH82d6XDycv9Dj
4uH8lR4XD+dv9Lh4OH+nx8XD+Qc9Lh7OP+lx8XD+RY+Lh/Nvelw8nP/Q4+Lh
/w3c//e4eDgHoMfFwzkgPS4ezoHocfFwDkyPi4dzEHpcPJyD0uPi4RyMHhcP
5+D0uHg4h6DHxcM5JD0uHs6h6HHxcA5Nj4uHcxh6XDycw9Lj4uEcjh4XD+fw
9Lh4OEegx8XDOSI9Lh7Okehx8XCOTI+Lh3MUelw8nKPS4+LhHI0eFw/n6PS4
eDjHoMfFwzkmPS4ezrHocfFwjk2Pi4dzHHpcPJzj0uPi4RyPHhcP5/j0uHg4
J6DHxcM5IT0uHs6J6HHxcE5Mj4uHcxJ6XDyck9Lj4uGcjB4XD+fk9Lh4OKeg
x8XDOSU9Lh7Oqehx8XBOTY+Lh3Maelw8nNPS4+LhnI4eFw/n9PS4eDhnoMfF
wzkjPS4ezpnocfFwzkyPi4dzFnpcPJyz0uPi4ZyNHhcP5+z0uHg456DHxcM5
Jz0uHs656HHxcM5Nj4uHcx56XDyc89Lj4uGcjx4XD+f89Lh4OBegx8XDuSA9
Lh7Ohehx8XAuTI+Lh3MRelw8nIvS4+LhXIweFw/n4vS4eDiXoMfFw7kkPS4e
zqXocfFwLk2Pi4dzGXpcPJzL0uPi4VyOHhcP5/L0uHg4V6DHxcO5Ij0uHs6V
6HHxcK5Mj4uHcxV6XDycq9Lj4uFcjR4XD+fq9Lh4ONegx8XDuSY9Lh7Otehx
8XCuTY+Lh3Mdelw8nOvS4+LhXI8eFw/n+vS4eDg3oMfFw7khPS4ezo3ocfFw
bkyPi4dzE3pcPJyb0uPi4dyMHhcP5+b0uHg4t6DHxcO5JT0uHs6t6HHxcG5N
j4uHcxt6XDyc29Lj4uHcjh4XD+f29Lh4OHegx8XDuSM9Lh7Onehx8XDuTI+L
h3MXelw8nLvS4+Lh3I0eFw/n7vS4eDj3oMfFw7knPS4ezr3ocfFw7k2Pi4dz
H3pcPJz70uPi4dyPHhcPp/S4eDj3p8fFw3kAPS4ezgPpcfFwHkSPi4fzYHpc
PJyH0OPi4TyUHhcP52H0uHg4D6fHxcN5BD0uHs4j6XHxcB5Fj4uH82h6XDyc
x9Dj4uE8lh4XD+dx9Lh4OI+nx8XDeQI9Lh7OE+lx8XCeRI+Lh/Nkelw8nKfQ
4+LhPJUeFw/nafS4eDhPp8fFw3kGPS4ezjPpcfFwnkWPi4fzbHpcPJzn0OPi
4TyXHhcP53n0uHg4z6fHxcN5AT0uHs4L6XHxcF5Ej4uH82J6XDycl9Dj4uG8
lB4XD+dl9Lh4OC+nx8XDeQU9Lh7OK+lx8XBeRY+Lh/Nqelw8nNfQ4+LhvJYe
Fw/ndfS4eDivp8fFw3kDPS4ezhvpcfFw3kSPi4fzZnpcPJy30OPi4byVHhcP
5230uHg4b6fHxcN5Bz0uHs476XHxcN5Fj4uH8256XDyc99Dj4uG8lx4XD2f0
uHg476PHxcN5Pz0uHs4H6HHxcD5Ij4uH8yF6XDycD9Pj4uF8hB4XD+ej9Lh4
OB+jx8XD+Tg9Lh7OJ+hx8XA+SY+Lh/Mpelw8nE/T4+LhfIYeFw/ns/S4eDif
o8fFw/k8PS4ezhfocfFwvkiPi4fzJXpcPJwv0+Pi4XyFHhcP56v0uHg4X6PH
xcP5Oj0uHs436HHxcL5Jj4uH8y16XDycb9Pj4uF8hx4XD+e79Lh4ON+jx8XD
+T49Lh7OD+hx8XB+SI+Lh/Mjelw8nB/T4+Lh/IQeFw/np/S4eDg/o8fFw/k5
PS4ezi/ocfFwfkmPi4fzK3pcPJxf0+Pi4fyGHhcP57f0uHg4v6PHxcP5PT0u
Hs4f6HHxcP5Ij4uH8yd6XDycP9Pj4uH8hR4XD+ev9Lh4OH+jx8XD+Ts9Lh7O
P+hx8XD+SY+Lh/Mvelw8nH/T4+Lh/IceFw//b8D+v8fFwzkAPS4ezgHpcfFw
DkSPi4dzYHpcPJyD0OPi4RyUHhcP52D0uHg4B6fHxcM5BD0uHs4h6XHxcA5F
j4uHc2h6XDycw9Dj4uEclh4XD+dw9Lh4OIenx8XDOQI9Lh7OEelx8XCORI+L
h3Nkelw8nKPQ4+LhHJUeFw/naPS4eDhHp8fFwzkGPS4ezjHpcfFwjkWPi4dz
bHpcPJzj0OPi4RyXHhcP53j0uHg4x6fHxcM5AT0uHs4J6XHxcE5Ej4uHc2J6
XDyck9Dj4uGclB4XD+dk9Lh4OCenx8XDOQU9Lh7OKelx8XBORY+Lh3Nqelw8
nNPQ4+LhnJYeFw/ndPS4eDinp8fFwzkDPS4ezhnpcfFwzkSPi4dzZnpcPJyz
0OPi4ZyVHhcP52z0uHg4Z6fHxcM5Bz0uHs456XHxcM5Fj4uHc256XDyc89Dj
4uGclx4XD+d89Lh4OOenx8XDuQA9Lh7OBelx8XAuRI+Lh3Nhelw8nIvQ4+Lh
XJQeFw/nYvS4eDgXp8fFw7kEPS4eziXpcfFwLkWPi4dzaXpcPJzL0OPi4VyW
HhcP53L0uHg4l6fHxcO5Aj0uHs4V6XHxcK5Ej4uHc2V6XDycq9Dj4uFclR4X
D+dq9Lh4OFenx8XDuQY9Lh7ONelx8XCuRY+Lh3Ntelw8nOvQ4+LhXJceFw/n
evS4eDjXp8fFw7kBPS4ezg3pcfFwbkSPi4dzY3pcPJyb0OPi4dyUHhcP52b0
uHg4N6fHxcO5BT0uHs4t6XHxcG5Fj4uHc2t6XDyc29Dj4uHclh4XD+d29Lh4
OLenx8XDuQM9Lh7OHelx8XDuRI+Lh3Nnelw8nLvQ4+Lh3JUeFw/nbvS4eDh3
p8fFw7kHPS4ezj3pcfFw7kWPi4dzb3pcPJz70OPi4dyXHhcP5370uHg4pcfF
w7k/PS4ezgPocfFwHkiPi4fzIHpcPJwH0+Pi4TyEHhcP56H0uHg4D6PHxcN5
OD0uHs4j6HHxcB5Jj4uH8yh6XDycR9Pj4uE8hh4XD+ex9Lh4OI+jx8XDeTw9
Lh7OE+hx8XCeSI+Lh/Mkelw8nCfT4+LhPIUeFw/nqfS4eDhPo8fFw3k6PS4e
zjPocfFwnkmPi4fzLHpcPJxn0+Pi4TyHHhcP57n0uHg4z6PHxcN5Pj0uHs4L
6HHxcF5Ij4uH8yJ6XDycF9Pj4uG8hB4XD+el9Lh4OC+jx8XDeTk9Lh7OK+hx
8XBeSY+Lh/Mqelw8nFfT4+LhvIYeFw/ntfS4eDivo8fFw3k9PS4ezhvocfFw
3kiPi4fzJnpcPJw30+Pi4byFHhcP5630uHg4b6PHxcN5Oz0uHs476HHxcN5J
j4uH8y56XDycd9Pj4uG8hx4XD+e99Lh4OKPHxcN5Hz0uHs776XHxcD5Aj4uH
80F6XDycD9Hj4uF8mB4XD+cj9Lh4OB+lx8XD+Rg9Lh7Ox+lx8XA+QY+Lh/NJ
elw8nE/R4+LhfJoeFw/nM/S4eDifpcfFw/kcPS4ezufpcfFwvkCPi4fzRXpc
PJwv0ePi4XyZHhcP5yv0uHg4X6XHxcP5Gj0uHs7X6XHxcL5Bj4uH8016XDyc
b9Hj4uF8mx4XD+c79Lh4ON+lx8XD+R49Lh7O9+lx8XB+QI+Lh/NDelw8nB/R
4+Lh/JgeFw/nJ/S4eDg/pcfFw/kZPS4ezs/pcfFwfkGPi4fzS3pcPJxf0ePi
4fyaHhcP5zf0uHg4v6XHxcP5HT0uHs7v6XHxcP5Aj4uH80d6XDycP9Hj4uH8
mR4XD+cv9Lh4OH+lx8XD+Rs9Lh7O3+lx8XD+QY+Lh/NPelw8nH/R4+Lh/Jse
Fw/nP/S4ePh/A/X/PS4ezgHocfFwDkiPi4dzIHpcPJwD0+Pi4RyEHhcP56D0
uHg4B6PHxcM5OD0uHs4h6HHxcA5Jj4uHcyh6XDycQ9Pj4uEchh4XD+ew9Lh4
OIejx8XDOTw9Lh7OEehx8XCOSI+Lh3Mkelw8nCPT4+LhHIUeFw/nqPS4eDhH
o8fFwzk6PS4ezjHocfFwjkmPi4dzLHpcPJxj0+Pi4RyHHhcP57j0uHg4x6PH
xcM5Pj0uHs4J6HHxcE5Ij4uHcyJ6XDycE9Pj4uGchB4XD+ek9Lh4OCejx8XD
OTk9Lh7OKehx8XBOSY+Lh3Mqelw8nFPT4+LhnIYeFw/ntPS4eDino8fFwzk9
PS4ezhnocfFwzkiPi4dzJnpcPJwz0+Pi4ZyFHhcP56z0uHg4Z6PHxcM5Oz0u
Hs456HHxcM5Jj4uHcy56XDycc9Pj4uGchx4XD+e89Lh4OOejx8XDOT89Lh7O
Behx8XAuSI+Lh3Mhelw8nAvT4+LhXIQeFw/novS4eDgXo8fFw7k4PS4eziXo
cfFwLkmPi4dzKXpcPJxL0+Pi4VyGHhcP57L0uHg4l6PHxcO5PD0uHs4V6HHx
cK5Ij4uHcyV6XDycK9Pj4uFchR4XD+eq9Lh4OFejx8XDuTo9Lh7ONehx8XCu
SY+Lh3Mtelw8nGvT4+LhXIceFw/nuvS4eDjXo8fFw7k+PS4ezg3ocfFwbkiP
i4dzI3pcPJwb0+Pi4dyEHhcP56b0uHg4N6PHxcO5OT0uHs4t6HHxcG5Jj4uH
cyt6XDycW9Pj4uHchh4XD+e29Lh4OLejx8XDuT09Lh7OHehx8XDuSI+Lh3Mn
elw8nDvT4+Lh3IUeFw/nrvS4eDh3o8fFw7k7PS4ezj3ocfFw7kmPi4dzL3pc
PJx70+Pi4dyHHhcP5770uHg496PHxcMpPS4ezv3pcfFwHkCPi4fzQHpcPJwH
0ePi4TyYHhcP5yH0uHg4D6XHxcN5GD0uHs7D6XHxcB5Bj4uH80h6XDycR9Hj
4uE8mh4XD+cx9Lh4OI+lx8XDeRw9Lh7O4+lx8XCeQI+Lh/NEelw8nCfR4+Lh
PJkeFw/nKfS4eDhPpcfFw3kaPS4eztPpcfFwnkGPi4fzTHpcPJxn0ePi4Tyb
HhcP5zn0uHg4z6XHxcN5Hj0uHs7z6XHxcF5Aj4uH80J6XDycF9Hj4uG8mB4X
D+cl9Lh4OC+lx8XDeRk9Lh7Oy+lx8XBeQY+Lh/NKelw8nFfR4+LhvJoeFw/n
NfS4eDivpcfFw3kdPS4ezuvpcfFw3kCPi4fzRnpcPJw30ePi4byZHhcP5y30
uHg4b6XHxcN5Gz0uHs7b6XHxcN5Bj4uH8056XDycd9Hj4uG8mx4XD+c99Lh4
OO+lx8XDGT0uHs776HHxcN5Pj4uH8wF6XDycD9Lj4uF8iB4XD+fD9Lh4OB+h
x8XD+Sg9Lh7Ox+hx8XA+To+Lh/MJelw8nE/S4+LhfIoeFw/n0/S4eDifocfF
w/ksPS4ezufocfFwPk+Pi4fzBXpcPJwv0uPi4XyJHhcP58v0uHg4X6HHxcP5
Kj0uHs7X6HHxcL5Oj4uH8w16XDycb9Lj4uF8ix4XD+fb9Lh4ON+hx8XD+S49
Lh7O9+hx8XC+T4+Lh/MDelw8nB/S4+Lh/IgeFw/nx/S4eDg/ocfFw/kpPS4e
zs/ocfFwfk6Pi4fzC3pcPJxf0uPi4fyKHhcP59f0uHg4v6HHxcP5LT0uHs7v
6HHxcH5Pj4uH8wd6XDycP9Lj4uH8iR4XD+fP9Lh4OH+hx8XD+Ss9Lh7O3+hx
8XD+To+Lh/MPelw8nH/S4+Lh/IseFw/n3/S4eDj/ocfFw/8boP/vcfFwDkCP
i4dzQHpcPJwD0ePi4RyYHhcP5yD0uHg4B6XHxcM5GD0uHs7B6XHxcA5Bj4uH
c0h6XDycQ9Hj4uEcmh4XD+cw9Lh4OIelx8XDORw9Lh7O4elx8XCOQI+Lh3NE
elw8nCPR4+LhHJkeFw/nKPS4eDhHpcfFwzkaPS4eztHpcfFwjkGPi4dzTHpc
PJxj0ePi4RybHhcP5zj0uHg4x6XHxcM5Hj0uHs7x6XHxcE5Aj4uHc0J6XDyc
E9Hj4uGcmB4XD+ck9Lh4OCelx8XDORk9Lh7Oyelx8XBOQY+Lh3NKelw8nFPR
4+LhnJoeFw/nNPS4eDinpcfFwzkdPS4ezunpcfFwzkCPi4dzRnpcPJwz0ePi
4ZyZHhcP5yz0uHg4Z6XHxcM5Gz0uHs7Z6XHxcM5Bj4uHc056XDycc9Hj4uGc
mx4XD+c89Lh4OOelx8XDOR89Lh7O+elx8XAuQI+Lh3NBelw8nAvR4+LhXJge
Fw/nIvS4eDgXpcfFw7kYPS4ezsXpcfFwLkGPi4dzSXpcPJxL0ePi4VyaHhcP
5zL0uHg4l6XHxcO5HD0uHs7l6XHxcK5Aj4uHc0V6XDycK9Hj4uFcmR4XD+cq
9Lh4OFelx8XDuRo9Lh7O1elx8XCuQY+Lh3NNelw8nGvR4+LhXJseFw/nOvS4
eDjXpcfFw7kePS4ezvXpcfFwbkCPi4dzQ3pcPJwb0ePi4dyYHhcP5yb0uHg4
N6XHxcO5GT0uHs7N6XHxcG5Bj4uHc0t6XDycW9Hj4uHcmh4XD+c29Lh4OLel
x8XDuR09Lh7O7elx8XDuQI+Lh3NHelw8nDvR4+Lh3JkeFw/nLvS4eDh3pcfF
w7kbPS4ezt3pcfFw7kGPi4dzT3pcPJx70ePi4dybHhcP5z70uHg496XHxcO5
Hz0uHk7pcfFw7k+Pi4fzAHpcPJwH0uPi4TyIHhcP58H0uHg4D6HHxcN5KD0u
Hs7D6HHxcB5Oj4uH8wh6XDycR9Lj4uE8ih4XD+fR9Lh4OI+hx8XDeSw9Lh7O
4+hx8XAeT4+Lh/MEelw8nCfS4+LhPIkeFw/nyfS4eDhPocfFw3kqPS4eztPo
cfFwnk6Pi4fzDHpcPJxn0uPi4TyLHhcP59n0uHg4z6HHxcN5Lj0uHs7z6HHx
cJ5Pj4uH8wJ6XDycF9Lj4uG8iB4XD+fF9Lh4OC+hx8XDeSk9Lh7Oy+hx8XBe
To+Lh/MKelw8nFfS4+LhvIoeFw/n1fS4eDivocfFw3ktPS4ezuvocfFwXk+P
i4fzBnpcPJw30uPi4byJHhcP5830uHg4b6HHxcN5Kz0uHs7b6HHxcN5Oj4uH
8w56XDycd9Lj4uG8ix4XD+fd9Lh4OO+hx8XDeS89Lh7O6HHxcN5Hj4uH8356
XDycD9Dj4uF8kB4XD+dD9Lh4OB+mx8XD+Qg9Lh7OR+lx8XA+Ro+Lh/Nxelw8
nE/Q4+LhfJIeFw/nU/S4eDifpsfFw/kMPS4ezmfpcfFwPkePi4fzeXpcPJwv
0OPi4XyRHhcP50v0uHg4X6bHxcP5Cj0uHs5X6XHxcL5Gj4uH83V6XDycb9Dj
4uF8kx4XD+db9Lh4ON+mx8XD+Q49Lh7Od+lx8XC+R4+Lh/N9elw8nB/Q4+Lh
/JAeFw/nR/S4eDg/psfFw/kJPS4ezk/pcfFwfkaPi4fzc3pcPJxf0OPi4fyS
HhcP51f0uHg4v6bHxcP5DT0uHs5v6XHxcH5Hj4uH83t6XDycP9Dj4uH8kR4X
D+dP9Lh4OH+mx8XD+Qs9Lh7OX+lx8XD+Ro+Lh/N3elw8nH/Q4+Lh/JMeFw/n
X/S4eDj/psfFw/kPPS4e/t/A/H+Pi4dzAHpcPJwD0uPi4RyIHhcP58D0uHg4
B6HHxcM5KD0uHs7B6HHxcA5Oj4uHcwh6XDycQ9Lj4uEcih4XD+fQ9Lh4OIeh
x8XDOSw9Lh7O4ehx8XAOT4+Lh3MEelw8nCPS4+LhHIkeFw/nyPS4eDhHocfF
wzkqPS4eztHocfFwjk6Pi4dzDHpcPJxj0uPi4RyLHhcP59j0uHg4x6HHxcM5
Lj0uHs7x6HHxcI5Pj4uHcwJ6XDycE9Lj4uGciB4XD+fE9Lh4OCehx8XDOSk9
Lh7Oyehx8XBOTo+Lh3MKelw8nFPS4+LhnIoeFw/n1PS4eDinocfFwzktPS4e
zunocfFwTk+Pi4dzBnpcPJwz0uPi4ZyJHhcP58z0uHg4Z6HHxcM5Kz0uHs7Z
6HHxcM5Oj4uHcw56XDycc9Lj4uGcix4XD+fc9Lh4OOehx8XDOS89Lh7O+ehx
8XDOT4+Lh3MBelw8nAvS4+LhXIgeFw/nwvS4eDgXocfFw7koPS4ezsXocfFw
Lk6Pi4dzCXpcPJxL0uPi4VyKHhcP59L0uHg4l6HHxcO5LD0uHs7l6HHxcC5P
j4uHcwV6XDycK9Lj4uFciR4XD+fK9Lh4OFehx8XDuSo9Lh7O1ehx8XCuTo+L
h3MNelw8nGvS4+LhXIseFw/n2vS4eDjXocfFw7kuPS4ezvXocfFwrk+Pi4dz
A3pcPJwb0uPi4dyIHhcP58b0uHg4N6HHxcO5KT0uHs7N6HHxcG5Oj4uHcwt6
XDycW9Lj4uHcih4XD+fW9Lh4OLehx8XDuS09Lh7O7ehx8XBuT4+Lh3MHelw8
nDvS4+Lh3IkeFw/nzvS4eDh3ocfFw7krPS4ezt3ocfFw7k6Pi4dzD3pcPJx7
0uPi4dyLHhcP5970uHg496HHxcO5Lz0uHs796HHxcEqPi4dzf3pcPJwH0OPi
4TyQHhcP50H0uHg4D6bHxcN5CD0uHs5D6XHxcB5Gj4uH83B6XDycR9Dj4uE8
kh4XD+dR9Lh4OI+mx8XDeQw9Lh7OY+lx8XAeR4+Lh/N4elw8nCfQ4+LhPJEe
Fw/nSfS4eDhPpsfFw3kKPS4ezlPpcfFwnkaPi4fzdHpcPJxn0OPi4TyTHhcP
51n0uHg4z6bHxcN5Dj0uHs5z6XHxcJ5Hj4uH83x6XDycF9Dj4uG8kB4XD+dF
9Lh4OC+mx8XDeQk9Lh7OS+lx8XBeRo+Lh/Nyelw8nFfQ4+LhvJIeFw/nVfS4
eDivpsfFw3kNPS4ezmvpcfFwXkePi4fzenpcPJw30OPi4byRHhcP5030uHg4
b6bHxcN5Cz0uHs5b6XHxcN5Gj4uH83Z6XDycd9Dj4uG8kx4XD+dd9Lh4OO+m
x8XDeQ89Lh7Oe+lx8XBGj4uH8z56XDyc99Pj4uF8gB4XD+eD9Lh4OB+ix8XD
+TA9Lh7OR+hx8XA+So+Lh/Mxelw8nI/T4+LhfIIeFw/nk/S4eDifosfFw/k0
PS4ezmfocfFwPkuPi4fzOXpcPJzP0+Pi4XyBHhcP54v0uHg4X6LHxcP5Mj0u
Hs5X6HHxcL5Kj4uH8zV6XDycr9Pj4uF8gx4XD+eb9Lh4ON+ix8XD+TY9Lh7O
d+hx8XC+S4+Lh/M9elw8nO/T4+Lh/IAeFw/nh/S4eDg/osfFw/kxPS4ezk/o
cfFwfkqPi4fzM3pcPJyf0+Pi4fyCHhcP55f0uHg4v6LHxcP5NT0uHs5v6HHx
cH5Lj4uH8zt6XDyc39Pj4uH8gR4XD+eP9Lh4OH+ix8XD+TM9Lh7OX+hx8XD+
So+Lh/M3elw8nL/T4+Lh/IMeFw/nn/S4eDj/osfFw/k3PS4ezn/ocfHw/wbk
/3tcPJwD0OPi4RyQHhcP50D0uHg4B6bHxcM5CD0uHs5B6XHxcA5Gj4uHc3B6
XDycQ9Dj4uEckh4XD+dQ9Lh4OIemx8XDOQw9Lh7OYelx8XAOR4+Lh3N4elw8
nCPQ4+LhHJEeFw/nSPS4eDhHpsfFwzkKPS4ezlHpcfFwjkaPi4dzdHpcPJxj
0OPi4RyTHhcP51j0uHg4x6bHxcM5Dj0uHs5x6XHxcI5Hj4uHc3x6XDycE9Dj
4uGckB4XD+dE9Lh4OCemx8XDOQk9Lh7OSelx8XBORo+Lh3Nyelw8nFPQ4+Lh
nJIeFw/nVPS4eDinpsfFwzkNPS4ezmnpcfFwTkePi4dzenpcPJwz0OPi4ZyR
HhcP50z0uHg4Z6bHxcM5Cz0uHs5Z6XHxcM5Gj4uHc3Z6XDycc9Dj4uGckx4X
D+dc9Lh4OOemx8XDOQ89Lh7Oeelx8XDOR4+Lh3N+elw8nAvQ4+LhXJAeFw/n
QvS4eDgXpsfFw7kIPS4ezkXpcfFwLkaPi4dzcXpcPJxL0OPi4VySHhcP51L0
uHg4l6bHxcO5DD0uHs5l6XHxcC5Hj4uHc3l6XDycK9Dj4uFckR4XD+dK9Lh4
OFemx8XDuQo9Lh7OVelx8XCuRo+Lh3N1elw8nGvQ4+LhXJMeFw/nWvS4eDjX
psfFw7kOPS4eznXpcfFwrkePi4dzfXpcPJwb0OPi4dyQHhcP50b0uHg4N6bH
xcO5CT0uHs5N6XHxcG5Gj4uHc3N6XDycW9Dj4uHckh4XD+dW9Lh4OLemx8XD
uQ09Lh7Obelx8XBuR4+Lh3N7elw8nDvQ4+Lh3JEeFw/nTvS4eDh3psfFw7kL
PS4ezl3pcfFw7kaPi4dzd3pcPJx70OPi4dyTHhcP5170uHg496bHxcO5Dz0u
Hs596XHxcO5Hj4uHU3pcPJz70+Pi4TyAHhcP54H0uHg4D6LHxcN5MD0uHs5D
6HHxcB5Kj4uH8zB6XDych9Pj4uE8gh4XD+eR9Lh4OI+ix8XDeTQ9Lh7OY+hx
8XAeS4+Lh/M4elw8nMfT4+LhPIEeFw/nifS4eDhPosfFw3kyPS4ezlPocfFw
nkqPi4fzNHpcPJyn0+Pi4TyDHhcP55n0uHg4z6LHxcN5Nj0uHs5z6HHxcJ5L
j4uH8zx6XDyc59Pj4uG8gB4XD+eF9Lh4OC+ix8XDeTE9Lh7OS+hx8XBeSo+L
h/Myelw8nJfT4+LhvIIeFw/nlfS4eDivosfFw3k1PS4ezmvocfFwXkuPi4fz
OnpcPJzX0+Pi4byBHhcP5430uHg4b6LHxcN5Mz0uHs5b6HHxcN5Kj4uH8zZ6
XDyct9Pj4uG8gx4XD+ed9Lh4OO+ix8XDeTc9Lh7Oe+hx8XDeS4+LhzN6XDyc
99Hj4uG8nx4XD+cD9Lh4OB+kx8XD+RA9Lh7Oh+lx8XA+Qo+Lh/NRelw8nI/R
4+LhfJweFw/nE/S4eDifpMfFw/kUPS4ezqfpcfFwPkOPi4fzWXpcPJzP0ePi
4XyeHhcP5wv0uHg4X6THxcP5Ej0uHs6X6XHxcL5Cj4uH81V6XDycr9Hj4uF8
nR4XD+cb9Lh4ON+kx8XD+RY9Lh7Ot+lx8XC+Q4+Lh/Ndelw8nO/R4+LhfJ8e
Fw/nB/S4eDg/pMfFw/kRPS4ezo/pcfFwfkKPi4fzU3pcPJyf0ePi4fycHhcP
5xf0uHg4v6THxcP5FT0uHs6v6XHxcH5Dj4uH81t6XDyc39Hj4uH8nh4XD+cP
9Lh4OH+kx8XD+RM9Lh7On+lx8XD+Qo+Lh/NXelw8nL/R4+Lh/J0eFw/nH/S4
eDj/pMfFw/kXPS4ezr/pcfFw/kOPi4f/NxD/3+Pi4RyAHhcP54D0uHg4B6LH
xcM5MD0uHs5B6HHxcA5Kj4uHczB6XDycg9Pj4uEcgh4XD+eQ9Lh4OIeix8XD
OTQ9Lh7OYehx8XAOS4+Lh3M4elw8nMPT4+LhHIEeFw/niPS4eDhHosfFwzky
PS4ezlHocfFwjkqPi4dzNHpcPJyj0+Pi4RyDHhcP55j0uHg4x6LHxcM5Nj0u
Hs5x6HHxcI5Lj4uHczx6XDyc49Pj4uGcgB4XD+eE9Lh4OCeix8XDOTE9Lh7O
Sehx8XBOSo+Lh3Myelw8nJPT4+LhnIIeFw/nlPS4eDinosfFwzk1PS4ezmno
cfFwTkuPi4dzOnpcPJzT0+Pi4ZyBHhcP54z0uHg4Z6LHxcM5Mz0uHs5Z6HHx
cM5Kj4uHczZ6XDycs9Pj4uGcgx4XD+ec9Lh4OOeix8XDOTc9Lh7Oeehx8XDO
S4+Lh3M+elw8nPPT4+LhXIAeFw/ngvS4eDgXosfFw7kwPS4ezkXocfFwLkqP
i4dzMXpcPJyL0+Pi4VyCHhcP55L0uHg4l6LHxcO5ND0uHs5l6HHxcC5Lj4uH
czl6XDycy9Pj4uFcgR4XD+eK9Lh4OFeix8XDuTI9Lh7OVehx8XCuSo+Lh3M1
elw8nKvT4+LhXIMeFw/nmvS4eDjXosfFw7k2PS4eznXocfFwrkuPi4dzPXpc
PJzr0+Pi4dyAHhcP54b0uHg4N6LHxcO5MT0uHs5N6HHxcG5Kj4uHczN6XDyc
m9Pj4uHcgh4XD+eW9Lh4OLeix8XDuTU9/m/X9RQGAMCTbXjZtm3btWzby3Z9
iMu2vWzby7a9bNt/Z//VfXgfvNdzujVeHO/EHjdeHO/MHjdeHO/CHjdeHO/K
HjdeHO/GHjdeHO/OHjdeHO/BHjdeHO/JHjdeHO/FHjdeHA9gjxsvjgeyx40X
x4PY48aL48HscePF8d7scePF8T7scePF8b7scePF8X7scePF8f7scePF8QHs
cePF0exx48Xxgexx48XxQexx48Xxwexx48XxIexx48Xxoexx48XxYexx48Xx
4exx48XxEexx48Xxkexx48XxUexx48Xx0exx48XxMexx48Xxsexx48Xxcexx
48Xx8exx48XxCexx48Xxiexx48XxSexx48Xxyexx48XxKexx48Xxqexx48Xx
aexx48Xx6exx48XxGexx48Xxmexx48XxWexx48Xx2exx48XxOexx48Xxuexx
48Xxeexx48Xx+exx48Ux7HHjxfEF7HHjxfGF7HHjxfFF7HHjxfHF7HHjxfEl
7HHjxfGl7HHjxfFl7HHjxfHl7HHjxfEV7HHjxfGV7HHjxfFV7HHjxfHV7HHj
xfE17HHjxfG17HHjxfF17HHjxfH17HHjxfEN7HHjxfGN7HHjxfFN7HHjxfHN
7HHjxfEt7HHjxfGt7HHjxfFt7HHjxfHt7HHjxfEd7HHjxfGd7HHjxfFd7HHj
xfHd7HHjxfE97HHjxfG97HHjxfF97HHjxbHscePF8f3scePF8QPscePF8YPs
cePF8UPscePF8cPscePF8SPscePF8aPscePF8WPscePF8ePscePF8RPscePF
8ZPscePF8VPscePF8dPscePF8TPscePF8bPscePF8XPscePF8fPscePF8Qvs
cePF8YvscePF8UvscePF8cvscePF8SvscePF8avscePF8WvscePF8evscePF
8RvscePF8ZvscePF8VvscePF8dvscePF8TvscePF8bvscePFcexx48Xxe+xx
48Xx++xx48XxB+xx48Xxh+xx48XxR+xx48Xxx+xx48XxJ+xx48Xxp+xx48Xx
Z+xx48Xx5+xx48XxF+xx48Xxl+xx48XxV+xx48Xx1+xx48XxN+xx48Xxt+xx
48Xxd+xx48Xx9+xx48XxD+xx48Xxj+xx48XxT+xx48Xxz+xx48XxL+xx48Xx
r+xx48Xxb+xx48Xx7+xx48XxH+xx48Xxn+xx48XxX+xx48Xx3+xx48XxP+xx
48X/ewD8Hz85Tly48eDFh+Mh6OPEhRsPXnw4HpI+Tly48eDFh+Oh6OPEhRsP
Xnw4Hpo+Tly48eDFh+Nh6OPEhRsPXnw4HpY+Tly48eDFh+Ph6OPEhRsPXnw4
Hp4+Tly48eDFh+MR6OPEhRsPXnw4HpE+Tly48eDFh+OR6OPEhRsPXnw4Hpk+
Tly48eDFh+NR6OPEhRsPXnw4HpU+Tly48eDFh+PR6OPEhRsPXnw4Hp0+Tly4
8eDFh+Mx6OPEhRsPXnw4HpM+Tly48eDFh+Ox6OPEhRsPXnw4Hps+Tly48eDF
h+Nx6OPEhRsPXnw4Hpc+Tly48eDFh+Px6OPEhRsPXnw4Hp8+Tly48eDFh+MJ
6OPEhRsPXnw4npA+Tly48eDFh+OJ6OPEhRsPXnw4npg+Tly48eDFh+NJ6OPE
hRsPXnw4npQ+Tly48eDFh+PJ6OPEhRsPXnw4npw+Tly48eDFh+Mp6OPEhRsP
Xnw4npI+Tly48eDFh+Op6OPEhRsPXnw4npo+Tly48eDFh+Np6OPEhRsPXnw4
npY+Tly48eDFh+Pp6OPEhRsPXnw4np4+Tly48eDFh+MZ6OPEhRsPXnw4npE+
Tly48eDFh+OZ6OPEhRsPXnw4npk+Tly48eDFh+NZ6OPEhRsPXnw4npU+Tly4
8eDFh+PZ6OPEhRsPXnw4np0+Tly48eDFh+M56OPEhRsPXnw4npM+Tly48eDF
h+O56OPEhRsPXnw4nps+Tly48eDFh+N56OPEhRsPXnw4npc+Tly48eDFh+P5
6OPEhRsPXnw4np8+Tly48eDFh+MF6OPEhRsPXnw4XpA+Tly48eDFh+OF6OPE
hRsPXnw4Xpg+Tly48eDFh+NF6OPEhRsPXnw4XpQ+Tly48eDFh+PF6OPEhRsP
Xnw4kj5OXLjx4MWH48Xp48SFGw9efDhegj5OXLjx4MWH4yXp48SFGw9efDhe
ij5OXLjx4MWH46Xp48SFGw9efDhehj5OXLjx4MWH42Xp48SFGw9efDhejj5O
XLjx4MWH4+Xp48SFGw9efDhegT5OXLjx4MWH4xXp48SFGw9efDheiT5OXLjx
4MWH45Xp48SFGw9efDhehT5OXLjx4MWH41Xp48SFGw9efDhejT5OXLjx4MWH
49Xp48SFGw9efDhegz5OXLjx4MWH4zXp48SFGw9efDheiz5OXLjx4MWH47Xp
48SFGw9efDhehz5OXLjx4MWH43Xp48SFGw9efDhejz5OXLjx4MWH4/Xp48SF
Gw9efDjegD5OXLjx4MWH4w3p48SFGw9efDjeiD5OXLjx4MWH443p48SFGw9e
fDjehD5OXLjx4MWH403p48SFGw9efDiKPk5cuPHgxYfjzejjxIUbD158ON6c
Pk5cuPHgxYfjLejjxIUbD158ON6SPk5cuPHgxYfjrejjxIUbD158ON6aPk5c
uPHgxYfjbejjxIUbD158ON6WPk5cuPHgxYfj7ejjxIUbD158ON6ePk5cuPHg
xYfjHejjxIUbD158ON6RPk5cuPHgxYfjnejjxIUbD158ON6ZPk5cuPHgxYfj
XejjxIUbD158ON6VPk5cuPHgxYfj3ejjxIUbD158ON6dPk5cuPHgxYfjPejj
xIUbD158ON6TPk5cuPHgxYfjvejjxIUbD158OB5AHycu3Hjw4sPxQPo4ceHG
gxcfjgfRx4kLNx68+HA8mD5OXLjx4MWH473p48SFGw9efDjehz5OXLjx4MWH
433p48SFGw9efDjejz5OXLjx4MWH4/3p48SFGw9efDg+gD5OXLjx4MWHo+nj
xIUbD158OD6QPk5cuPHgxYfjg+jjxIUbD158OD6YPk5cuPHgxYfjQ+jjxIUb
D158OD6UPk5cuPHgxYfjw+jjxIUbD158OD6cPk5cuPHgxYfjI+jjxIUbD158
OD6SPk5cuPHgxYfjo+jjxIUbD158OD6aPk5cuPHgxYfjY+jjxIUbD158OD6W
Pk5cuPHgxYfj4+jjxIUbD158OD6ePk5cuPHgxYfjE+jjxIUbD158OD6RPk5c
uPHgxYfjk+jjxIUbD158OD6ZPk5cuPHgxYfjU+jjxIUbD158OD6VPk5cuPHg
xYfj0+jjxIUbD158OD6dPk5cuPHgxYfjM+jjxIUbD158OD6TPk5cuPHgxYfj
s+jjxIUbD158OD6bPk5cuPHgxYfjc+jjxIUbD158OD6XPk5cuPHgxYfj8+jj
xIUbD158OD6fPk5cuPHgxYdj6OPEhRsPXnw4voA+Tly48eDFh+ML6ePEhRsP
Xnw4vog+Tly48eDFh+OL6ePEhRsPXnw4voQ+Tly48eDFh+NL6ePEhRsPXnw4
vow+Tly48eDFh+PL6ePEhRsPXnw4voI+Tly48eDFh+Mr6ePEhRsPXnw4voo+
Tly48eDFh+Or6ePEhRsPXnw4voY+Tly48eDFh+Nr6ePEhRsPXnw4vo4+Tly4
8eDFh+Pr6ePEhRsPXnw4voE+Tly48eDFh+Mb6ePEhRsPXnw4vok+Tly48eDF
h+Ob6ePEhRsPXnw4voU+Tly48eDFh+Nb6ePEhRsPXnw4vo0+Tly48eDFh+Pb
6ePEhRsPXnw4voM+Tly48eDFh+M76ePEhRsPXnw4vos+Tly48eDFh+O76ePE
hRsPXnw4voc+Tly48eDFh+N76ePEhRsPXnw4vo8+Tly48eDFh2Pp48SFGw9e
fDi+nz5OXLjx4MWH4wfo48SFGw9efDh+kD5OXLjx4MWH44fo48SFGw9efDh+
mD5OXLjx4MWH40fo48SFGw9efDh+lD5OXLjx4MWH48fo48SFGw9efDh+nD5O
XLjx4MWH4yfo48SFGw9efDh+kj5OXLjx4MWH46fo48SFGw9efDh+mj5OXLjx
4MWH42fo48SFGw9efDh+lj5OXLjx4MWH4+fo48SFGw9efDh+nj5OXLjx4MWH
4xfo48SFGw9efDh+kT5OXLjx4MWH45fo48SFGw9efDh+mT5OXLjx4MWH41fo
48SFGw9efDh+lT5OXLjx4MWH49fo48SFGw9efDh+nT5OXLjx4MWH4zfo48SF
Gw9efDh+kz5OXLjx4MWH47fo48SFGw9efDh+mz5OXLjx4MWH43fo48SFGw9e
fDh+lz5OXLjx4MWH4+jjxIUbD158OH6PPk5cuPHgxYfj9+njxIUbD158OP6A
Pk5cuPHgxYfjD+njxIUbD158OP6IPk5cuPHgxYfjj+njxIUbD158OP6EPk5c
uPHgxYfjT+njxIUbD158OP6MPk5cuPHgxYfjz+njxIUbD158OP6CPk5cuPHg
xYfjL+njxIUbD158OP6KPk5cuPHgxYfjr+njxIUbD158OP6GPk5cuPHgxYfj
b+njxIUbD158OP6OPk5cuPHgxYfj7+njxIUbD158OP6BPk5cuPHgxYfjH+nj
xIUbD158OP6JPk5cuPHgxYfjn+njxIUbD158OP6FPk5cuPHgxYfjX+njxIUb
D158OP6NPk5cuPHgxYfj3+njxIUbD158OP6DPk5cuPHgxYfjP+njxIUbD158
OP6LPk5cuPHgxYfjv+njxIUbD158OP6HPk5cuPHgxYf/9wH/v32cuHDjwYsP
x0PQx4kLNx68+HA8JH2cuHDjwYsPx0PRx4kLNx68+HA8NH2cuHDjwYsPx8PQ
x4kLNx68+HA8LH2cuHDjwYsPx8PRx4kLNx68+HA8PH2cuHDjwYsPxyPQx4kL
Nx68+HA8In2cuHDjwYsPxyPRx4kLNx68+HA8Mn2cuHDjwYsPx6PQx4kLNx68
+HA8Kn2cuHDjwYsPx6PRx4kLNx68+HA8On2cuHDjwYsPx2PQx4kLNx68+HA8
Jn2cuHDjwYsPx2PRx4kLNx68+HA8Nn2cuHDjwYsPx+PQx4kLNx68+HA8Ln2c
uHDjwYsPx+PRx4kLNx68+HA8Pn2cuHDjwYsPxxPQx4kLNx68+HA8IX2cuHDj
wYsPxxPRx4kLNx68+HA8MX2cuHDjwYsPx5PQx4kLNx68+HA8KX2cuHDjwYsP
x5PRx4kLNx68+HA8OX2cuHDjwYsPx1PQx4kLNx68+HA8JX2cuHDjwYsPx1PR
x4kLNx68+HA8NX2cuHDjwYsPx9PQx4kLNx68+HA8LX2cuHDjwYsPx9PRx4kL
Nx68+HA8PX2cuHDjwYsPxzPQx4kLNx68+HA8I32cuHDjwYsPxzPRx4kLNx68
+HA8M32cuHDjwYsPx7PQx4kLNx68+HA8K32cuHDjwYsPx7PRx4kLNx68+HA8
O32cuHDjwYsPx3PQx4kLNx68+HA8J32cuHDjwYsPx3PRx4kLNx68+HA8N32c
uHDjwYsPx/PQx4kLNx68+HA8L32cuHDjwYsPx/PRx4kLNx68+HA8P32cuHDj
wYsPxwvQx4kLNx68+HC8IH2cuHDjwYsPxwvRx4kLNx68+HC8MH2cuHDjwYsP
x4vQx4kLNx68+HC8KH2cuHDjwYsPx4vRx4kLNx68+HAkfZy4cOPBiw/Hi9PH
iQs3Hrz4cLwEfZy4cOPBiw/HS9LHiQs3Hrz4cLwUfZy4cOPBiw/HS9PHiQs3
Hrz4cLwMfZy4cOPBiw/Hy9LHiQs3Hrz4cLwcfZy4cOPBiw/Hy9PHiQs3Hrz4
cLwCfZy4cOPBiw/HK9LHiQs3Hrz4cLwSfZy4cOPBiw/HK9PHiQs3Hrz4cLwK
fZy4cOPBiw/Hq9LHiQs3Hrz4cLwafZy4cOPBiw/Hq9PHiQs3Hrz4cLwGfZy4
cOPBiw/Ha9LHiQs3Hrz4cLwWfZy4cOPBiw/Ha9PHiQs3Hrz4cLwOfZy4cOPB
iw/H69LHiQs3Hrz4cLwefZy4cOPBiw/H69PHiQs3Hrz4cLwBfZy4cOPBiw/H
G9LHiQs3Hrz4cLwRfZy4cOPBiw/HG9PHiQs3Hrz4cLwJfZy4cOPBiw/Hm9LH
iQs3Hrz4cBR9nLhw48GLD8eb0ceJCzcevPhwvDl9nLhw48GLD8db0MeJCzce
vPhwvCV9nLhw48GLD8db0ceJCzcevPhwvDV9nLhw48GLD8fb0MeJCzcevPhw
vC19nLhw48GLD8fb0ceJCzcevPhwvD19nLhw48GLD8c70MeJCzcevPhwvCN9
nLhw48GLD8c70ceJCzcevPhwvDN9nLhw48GLD8e70MeJCzcevPhwvCt9nLhw
48GLD8e70ceJCzcevPhwvDt9nLhw48GLD8d70MeJCzcevPhwvCd9nLhw48GL
D8d70ceJCzcevPhwPIA+Tly48eDFh+OB9HHiwo0HLz4cD6KPExduPHjx4Xgw
fZy4cOPBiw/He9PHiQs3Hrz4cLwPfZy4cOPBiw/H+9LHiQs3Hrz4cLwffZy4
cOPBiw/H+9PHiQs3Hrz4cHwAfZy4cOPBiw9H08eJCzcevPhwfCB9nLhw48GL
D8cH0ceJCzcevPhwfDB9nLhw48GLD8eH0MeJCzcevPhwfCh9nLhw48GLD8eH
0ceJCzcevPhwfDh9nLhw48GLD8dH0MeJCzcevPhwfCR9nLhw48GLD8dH0ceJ
CzcevPhwfDR9nLhw48GLD8fH0MeJCzcevPhwfCx9nLhw48GLD8fH0ceJCzce
vPhwfDx9nLhw48GLD8cn0MeJCzcevPhwfCJ9nLhw48GLD8cn0ceJCzcevPhw
fDJ9nLhw48GLD8en0MeJCzcevPhwfCp9nLhw48GLD8en0ceJCzcevPhwfDp9
nLhw48GLD8dn0MeJCzcevPhwfCZ9nLhw48GLD8dn0ceJCzcevPhwfDZ9nLhw
48GLD8fn0MeJCzcevPhwfC59nLhw48GLD8fn0ceJCzcevPhwfD59nLhw48GL
D8fQx4kLNx68+HB8AX2cuHDjwYsPxxfSx4kLNx68+HB8EX2cuHDjwYsPxxfT
x4kLNx68+HB8CX2cuHDjwYsPx5fSx4kLNx68+HB8GX2cuHDjwYsPx5fTx4kL
Nx68+HB8BX2cuHDjwYsPx1fSx4kLNx68+HB8FX2cuHDjwYsPx1fTx4kLNx68
+HB8DX2cuHDjwYsPx9fSx4kLNx68+HB8HX2cuHDjwYsPx9fTx4kLNx68+HB8
A32cuHDjwYsPxzfSx4kLNx68+HB8E32cuHDjwYsPxzfTx4kLNx68+HB8C32c
uHDjwYsPx7fSx4kLNx68+HB8G32cuHDjwYsPx7fTx4kLNx68+HB8B32cuHDj
wYsPx3fSx4kLNx68+HB8F32cuHDjwYsPx3fTx4kLNx68+HB8D32cuHDjwYsP
x/fSx4kLNx68+HB8H32cuHDjwYsPx9LHiQs3Hrz4cHw/fZy4cOPBiw/HD9DH
iQs3Hrz4cPwgfZy4cOPBiw/HD9HHiQs3Hrz4cPwwfZy4cOPBiw/Hj9DHiQs3
Hrz4cPwofZy4cOPBiw/Hj9HHiQs3Hrz4cPw4fZy4cOPBiw/HT9DHiQs3Hrz4
cPwkfZy4cOPBiw/HT9HHiQs3Hrz4cPw0fZy4cOPBiw/Hz9DHiQs3Hrz4cPws
fZy4cOPBiw/Hz9HHiQs3Hrz4cPw8fZy4cOPBiw/HL9DHiQs3Hrz4cPwifZy4
cOPBiw/HL9HHiQs3Hrz4cPwyfZy4cOPBiw/Hr9DHiQs3Hrz4cPwqfZy4cOPB
iw/Hr9HHiQs3Hrz4cPw6fZy4cOPBiw/Hb9DHiQs3Hrz4cPwmfZy4cOPBiw/H
b9HHiQs3Hrz4cPw2fZy4cOPBiw/H79DHiQs3Hrz4cPwufZy4cOPBiw/H0ceJ
CzcevPhw/B59nLhw48GLD8fv08eJCzcevPhw/AF9nLhw48GLD8cf0seJCzce
vPhw/BF9nLhw48GLD8cf08eJCzcevPhw/Al9nLhw48GLD8ef0seJCzcevPhw
/Bl9nLhw48GLD8ef08eJCzcevPhw/AV9nLhw48GLD8df0seJCzcevPhw/BV9
nLhw48GLD8df08eJCzcevPhw/A19nLhw48GLD8ff0seJCzcevPhw/B19nLhw
48GLD8ff08eJCzcevPhw/AN9nLhw48GLD8c/0seJCzcevPhw/BN9nLhw48GL
D8c/08eJCzcevPhw/At9nLhw48GLD8e/0seJCzcevPhw/Bt9nLhw48GLD8e/
08eJCzcevPhw/Ad9nLhw48GLD8d/0seJCzcevPhw/Bd9nLhw48GLD8d/08eJ
CzcevPhw/A99nLhw48GLD//vA/x/+zhx4caDFx+Oh6CPExduPHjx4XhI+jhx
4caDFx+Oh6KPExduPHjx4Xho+jhx4caDFx+Oh6GPExduPHjx4XhY+jhx4caD
Fx+Oh6OPExduPHjx4Xh4+jhx4caDFx+OR6CPExduPHjx4XhE+jhx4caDFx+O
R6KPExduPHjx4Xhk+jhx4caDFx+OR6GPExduPHjx4XhU+jhx4caDFx+OR6OP
ExduPHjx4Xh0+jhx4caDFx+Ox6CPExduPHjx4XhM+jhx4caDFx+Ox6KPExdu
PHjx4Xhs+jhx4caDFx+Ox6GPExduPHjx4Xhc+jhx4caDFx+Ox6OPExduPHjx
4Xh8+jhx4caDFx+OJ6CPExduPHjx4XhC+jhx4caDFx+OJ6KPExduPHjx4Xhi
+jhx4caDFx+OJ6GPExduPHjx4XhS+jhx4caDFx+OJ6OPExduPHjx4Xhy+jhx
4caDFx+Op6CPExduPHjx4XhK+jhx4caDFx+Op6KPExduPHjx4Xhq+jhx4caD
Fx+Op6GPExduPHjx4Xha+jhx4caDFx+Op6OPExduPHjx4Xh6+jhx4caDFx+O
Z6CPExduPHjx4XhG+jhx4caDFx+OZ6KPExduPHjx4Xhm+jhx4caDFx+OZ6GP
ExduPHjx4XhW+jhx4caDFx+OZ6OPExduPHjx4Xh2+jhx4caDFx+O56CPExdu
PHjx4XhO+jhx4caDFx+O56KPExduPHjx4Xhu+jhx4caDFx+O56GPExduPHjx
4Xhe+jhx4caDFx+O56OPExduPHjx4Xh++jhx4caDFx+OF6CPExduPHjx4XhB
+jhx4caDFx+OF6KPExduPHjx4Xhh+jhx4caDFx+OF6GPExduPHjx4XhR+jhx
4caDFx+OF6OPExduPHjx4Uj6OHHhxoMXH44Xp48TF248ePHheAn6OHHhxoMX
H46XpI8TF248ePHheCn6OHHhxoMXH46Xpo8TF248ePHheBn6OHHhxoMXH46X
pY8TF248ePHheDn6OHHhxoMXH46Xp48TF248ePHheAX6OHHhxoMXH45XpI8T
F248ePHheCX6OHHhxoMXH45Xpo8TF248ePHheBX6OHHhxoMXH45XpY8TF248
ePHheDX6OHHhxoMXH45Xp48TF248ePHheA36OHHhxoMXH47XpI8TF248ePHh
eC36OHHhxoMXH47Xpo8TF248ePHheB36OHHhxoMXH47XpY8TF248ePHheD36
OHHhxoMXH47Xp48TF248ePHheAP6OHHhxoMXH443pI8TF248ePHheCP6OHHh
xoMXH443po8TF248ePHheBP6OHHhxoMXH443pY8TF248ePHhKPo4ceHGgxcf
jjejjxMXbjx48eF4c/o4ceHGgxcfjregjxMXbjx48eF4S/o4ceHGgxcfjrei
jxMXbjx48eF4a/o4ceHGgxcfjrehjxMXbjx48eF4W/o4ceHGgxcfjrejjxMX
bjx48eF4e/o4ceHGgxcfjnegjxMXbjx48eF4R/o4ceHGgxcfjneijxMXbjx4
8eF4Z/o4ceHGgxcfjnehjxMXbjx48eF4V/o4ceHGgxcfjnejjxMXbjx48eF4
d/o4ceHGgxcfjvegjxMXbjx48eF4T/o4ceHGgxcfjveijxMXbjx48eF4AH2c
uHDjwYsPxwPp48SFGw9efDgeRB8nLtx48OLD8WD6OHHhxoMXH473po8TF248
ePHheB/6OHHhxoMXH473pY8TF248ePHheD/6OHHhxoMXH473p48TF248ePHh
+AD6OHHhxoMXH46mjxMXbjx48eH4QPo4ceHGgxcfjg+ijxMXbjx48eH4YPo4
ceHGgxcfjg+hjxMXbjx48eH4UPo4ceHGgxcfjg+jjxMXbjx48eH4cPo4ceHG
gxcfjo+gjxMXbjx48eH4SPo4ceHGgxcfjo+ijxMXbjx48eH4aPo4ceHGgxcf
jo+hjxMXbjx48eH4WPo4ceHGgxcfjo+jjxMXbjx48eH4ePo4ceHGgxcfjk+g
jxMXbjx48eH4RPo4ceHGgxcfjk+ijxMXbjx48eH4ZPo4ceHGgxcfjk+hjxMX
bjx48eH4VPo4ceHGgxcfjk+jjxMXbjx48eH4dPo4ceHGgxcfjs+gjxMXbjx4
8eH4TPo4ceHGgxcfjs+ijxMXbjx48eH4bPo4ceHGgxcfjs+hjxMXbjx48eH4
XPo4ceHGgxcfjs+jjxMXbjx48eH4fPo4ceHGgxcfjqGPExduPHjx4fgC+jhx
4caDFx+OL6SPExduPHjx4fgi+jhx4caDFx+OL6aPExduPHjx4fgS+jhx4caD
Fx+OL6WPExduPHjx4fgy+jhx4caDFx+OL6ePExduPHjx4fgK+jhx4caDFx+O
r6SPExduPHjx4fgq+jhx4caDFx+Or6aPExduPHjx4fga+jhx4caDFx+Or6WP
ExduPHjx4fg6+jhx4caDFx+Or6ePExduPHjx4fgG+jhx4caDFx+Ob6SPExdu
PHjx4fgm+jhx4caDFx+Ob6aPExduPHjx4fgW+jhx4caDFx+Ob6WPExduPHjx
4fg2+jhx4caDFx+Ob6ePExduPHjx4fgO+jhx4caDFx+O76SPExduPHjx4fgu
+jhx4caDFx+O76aPExduPHjx4fge+jhx4caDFx+O76WPExduPHjx4fg++jhx
4caDFx+OpY8TF248ePHh+H76OHHhxoMXH44foI8TF248ePHh+EH6OHHhxoMX
H44foo8TF248ePHh+GH6OHHhxoMXH44foY8TF248ePHh+FH6OHHhxoMXH44f
o48TF248ePHh+HH6OHHhxoMXH46foI8TF248ePHh+En6OHHhxoMXH46foo8T
F248ePHh+Gn6OHHhxoMXH46foY8TF248ePHh+Fn6OHHhxoMXH46fo48TF248
ePHh+Hn6OHHhxoMXH45foI8TF248ePHh+EX6OHHhxoMXH45foo8TF248ePHh
+GX6OHHhxoMXH45foY8TF248ePHh+FX6OHHhxoMXH45fo48TF248ePHh+HX6
OHHhxoMXH47foI8TF248ePHh+E36OHHhxoMXH47foo8TF248ePHh+G36OHHh
xoMXH47foY8TF248ePHh+F36OHHhxoMXH46jjxMXbjx48eH4Pfo4ceHGgxcf
jt+njxMXbjx48eH4A/o4ceHGgxcfjj+kjxMXbjx48eH4I/o4ceHGgxcfjj+m
jxMXbjx48eH4E/o4ceHGgxcfjj+ljxMXbjx48eH4M/o4ceHGgxcfjj+njxMX
bjx48eH4C/o4ceHGgxcfjr+kjxMXbjx48eH4K/o4ceHGgxcfjr+mjxMXbjx4
8eH4G/o4ceHGgxcfjr+ljxMXbjx48eH4O/o4ceHGgxcfjr+njxMXbjx48eH4
B/o4ceHGgxcfjn+kjxMXbjx48eH4J/o4ceHGgxcfjn+mjxMXbjx48eH4F/o4
ceHGgxcfjn+ljxMXbjx48eH4N/o4ceHGgxcfjn+njxMXbjx48eH4D/o4ceHG
gxcfjv+kjxMXbjx48eH4L/o4ceHGgxcfjv+mjxMXbjx48eH4H/o4ceHGgxcf
/t8H9P/2ceLCjQcvPhwPQR8nLtx48OLD8ZD0ceLCjQcvPhwPRR8nLtx48OLD
8dD0ceLCjQcvPhwPQx8nLtx48OLD8bD0ceLCjQcvPhwPRx8nLtx48OLD8fD0
ceLCjQcvPhyPQB8nLtx48OLD8Yj0ceLCjQcvPhyPRB8nLtx48OLD8cj0ceLC
jQcvPhyPQh8nLtx48OLD8aj0ceLCjQcvPhyPRh8nLtx48OLD8ej0ceLCjQcv
PhyPQR8nLtx48OLD8Zj0ceLCjQcvPhyPRR8nLtx48OLD8dj0ceLCjQcvPhyP
Qx8nLtx48OLD8bj0ceLCjQcvPhyPRx8nLtx48OLD8fj0ceLCjQcvPhxPQB8n
Ltx48OLD8YT0ceLCjQcvPhxPRB8nLtx48OLD8cT0ceLCjQcvPhxPQh8nLtx4
8OLD8aT0ceLCjQcvPhxPRh8nLtx48OLD8eT0ceLCjQcvPhxPQR8nLtx48OLD
8ZT0ceLCjQcvPhxPRR8nLtx48OLD8dT0ceLCjQcvPhxPQx8nLtx48OLD8bT0
ceLCjQcvPhxPRx8nLtx48OLD8fT0ceLCjQcvPhzPQB8nLtx48OLD8Yz0ceLC
jQcvPhzPRB8nLtx48OLD8cz0ceLCjQcvPhzPQh8nLtx48OLD8az0ceLCjQcv
PhzPRh8nLtx48OLD8ez0ceLCjQcvPhzPQR8nLtx48OLD8Zz0ceLCjQcvPhzP
RR8nLtx48OLD8dz0ceLCjQcvPhzPQx8nLtx48OLD8bz0ceLCjQcvPhzPRx8n
Ltx48OLD8fz0ceLCjQcvPhwvQB8nLtx48OLD8YL0ceLCjQcvPhwvRB8nLtx4
8OLD8cL0ceLCjQcvPhwvQh8nLtx48OLD8aL0ceLCjQcvPhwvRh8nLtx48OLD
kfRx4sKNBy8+HC9OHycu3Hjw4sPxEvRx4sKNBy8+HC9JHycu3Hjw4sPxUvRx
4sKNBy8+HC9NHycu3Hjw4sPxMvRx4sKNBy8+HC9LHycu3Hjw4sPxcvRx4sKN
By8+HC9PHycu3Hjw4sPxCvRx4sKNBy8+HK9IHycu3Hjw4sPxSvRx4sKNBy8+
HK9MHycu3Hjw4sPxKvRx4sKNBy8+HK9KHycu3Hjw4sPxavRx4sKNBy8+HK9O
Hycu3Hjw4sPxGvRx4sKNBy8+HK9JHycu3Hjw4sPxWvRx4sKNBy8+HK9NHycu
3Hjw4sPxOvRx4sKNBy8+HK9LHycu3Hjw4sPxevRx4sKNBy8+HK9PHycu3Hjw
4sPxBvRx4sKNBy8+HG9IHycu3Hjw4sPxRvRx4sKNBy8+HG9MHycu3Hjw4sPx
JvRx4sKNBy8+HG9KHycu3Hjw4sNR9HHiwo0HLz4cb0YfJy7cePDiw/Hm9HHi
wo0HLz4cb0EfJy7cePDiw/GW9HHiwo0HLz4cb0UfJy7cePDiw/HW9HHiwo0H
Lz4cb0MfJy7cePDiw/G29HHiwo0HLz4cb0cfJy7cePDiw/H29HHiwo0HLz4c
70AfJy7cePDiw/GO9HHiwo0HLz4c70QfJy7cePDiw/HO9HHiwo0HLz4c70If
Jy7cePDiw/Gu9HHiwo0HLz4c70YfJy7cePDiw/Hu9HHiwo0HLz4c70EfJy7c
ePDiw/Ge9HHiwo0HLz4c70UfJy7cePDiw/EA+jhx4caDFx+OB9LHiQs3Hrz4
cDyIPk5cuPHgxYfjwfRx4sKNBy8+HO9NHycu3Hjw4sPxPvRx4sKNBy8+HO9L
Hycu3Hjw4sPxfvRx4sKNBy8+HO9PHycu3Hjw4sPxAfRx4sKNBy8+HE0fJy7c
ePDiw/GB9HHiwo0HLz4cH0QfJy7cePDiw/HB9HHiwo0HLz4cH0IfJy7cePDi
w/Gh9HHiwo0HLz4cH0YfJy7cePDiw/Hh9HHiwo0HLz4cH/H//f8Ak3o2aw==

      "]]}, 
    {RGBColor[0.560181, 0.691569, 0.194885], PointSize[
      NCache[
       Rational[1, 360], 0.002777777777777778]], AbsoluteThickness[1.6], 
     LineBox[CompressedData["
1:eJxc2X98zuX+OPAlRzuSliPtSFqSlqQlaUm6k7QkLUlL0pK0JA3DaLQYRtKS
tCQtSUvSkrQkLUlLcnbkaEnOkrTjONpx5CzHcb6fdN2Px/d+7p8ez3O9rx+v
63X9up1zhjzc774GcXFxkYVxcb/+97e/uqt/+29t+G9cJO27ic1XXB91fGT2
eR9mHHw86oRIeetpf7+lPOrmkclv7TnjxslRJ0bGH/+LulWk5MtGXR8qiTqJ
8jaR15f9+hd128iOyKun5OyIul1k17e//kWdHPnh/3p7a0/U7SP7b/l1RFF3
oH5Hxp8S+XX0radFfQnj6UQ8lxJv58hPB379i/qySOOvXs6+qvHfgrtETnyh
S9UDJ0Z9Od+nEs8VkQ6/fDL37g7R77tGvtj861+0/MrIk+t/Th70ZNTdGP9V
kRXX/5qwqLtHzqxd9VjfM6PtXc34IpHD/9fa+p/D9/mRyG//e7T8msh/h3x2
8fyj0fJrIhv/b3S/fBJtv0fknf9rvXZVtLxHZGbhr3/R8msjtx3/i5ZfGznp
/7L/ZaNoec8wnmh5z8g1v6YrEi2/LjL/6K8DiJZfF9tfXK/Igud+/YuW94r0
O56gaPn1kRuPJzBafj3jT4s80vzXGYuWp0V6Hv+Llt8QO578Gxh/78jHv6Zj
/Y+hvHfkeHPNo+U3xu6f/Bsjx6t3jZb3Yfx9IqOu+nVGouU3RS74NT3J0XIc
1zdyfLn8Eu2/b8hncNzNjO/mMD/R8vQwnuBIeuTS43/R79MjmccXZHAFjrsl
zG+0/i2R4+F+tzfUvyXy9K/TPTe44paQz+C4fqH/4Ei/0H60fr8w3mj9fpHj
03NVtP6tYX1F698a9v8Pof6tYX6DK24N+QuO6x9pmvPrCREc6R/iidbvH2n3
63FxXrR+/8jl/7ebX+gSrX9b2K/R+rdFhh/f8NH6t0XaHP+L1r8tcrx61Z5Q
f0DIZ7T+gJC/UJ4/ILLt1+Pyy+CKASG+aP3bw3kWHLk9cny7134f6t8emfLr
dnksuOL2yJLsX2cwOC4j5Cc4khH5dbcP+SxaPyP0F62fETm+Xb+K1r8jtr3I
HWG+ovXvCPMdrX9H5N7jHUTrD4ztLzIwdrz5A8N6iNYfGPm/xv+vh92h/p0h
3uDIneE8ida/M5wXobziznAfROsPCudvtP6gsH6D8weF8yJaf1A4v6P17wr3
WbT+XZHjx/0L0fp3hfssWv+usP6j9QdHjk/Xh9H6g0O+o/UHh/MpWn9wJOV4
A9H6d4f9Gq1/d2Tt+7/+fRfq3x3WY3DF3ZHjy21QcFxmrJMyQ36CI5mRs49f
MMGZmWF91oT2M0N+Q3lJZuT4dflWKK/IDPMZXJMZOb7dcoLj7on9PumecJ4F
R+4J6y84855wPkbjuyfcb9H+ccU94TwOrrkn3O/R+IeE+zwa/5DY8siQcJ9G
4x8Sxhvtf0i4j6P9D4nccXyBRvsfEhl2/C/a/5CwP6L93xvyF+3/Xvq/N+yH
aP/3hvUT7f/esJ6j/d8bzqfoerk3nJ/BNfeG+Ymun6HhvAtOGhr2W3Q9DQ3n
S3Dm0DD/0fU5NKyP4JKhYT9F4x96fHSRV6PxDw3nRTT++2LnM+k+4r8vdj1m
3hf2YzT++8L6isZ/X9g/0f7vC+dLtP/7wvkV7X9Y7PwlDQvvrWj/w8L9Ee1/
WGw+84fF7p+SYWF9R/sfFt5D0f6HhfxE+78/9B9d//eH+yG6/u8P50l0/d8f
xh/df/eH+Q4uuT+s5+j+uz/kN7r/7g/3XXT/ZYV4ov1nhfs02n9WWK/R/rPC
fo/2nxW5+fiCivZP/YqscL9H+6e9uAfC/fPX0P8DYb8FRx4I62VX6P+BsJ6D
8x8I6zm45IFwXgZXPBDug9BeDY4bHtZbtH8cGR757bto/Dh/eLiPwvclw8N9
H41/eOz81gwP78to/A/Gtpf0YCTxeMKi8/9gOG+j8T8Yzpdo/A+G9RON/8HI
acf/wngqHgz5DuU1D4bfI9+G/keE9bEz9D8ijCc4MiLk55vQ/4iQz+B8XDIi
9B9cMSKs/9BezYiw34PjHgr5jfb/UJifaP8PhfkLznwo7P/g/IdCPkM8JQ+F
92Eor3goNr6ah8L9He1/ZOz4kkaG9RTtf2TYTztC/yPD+g/OHxneH9Wh/5Fh
P34V+h8Z7vdQXjMyzM/Xof+Hw/sxOOnhMN/BkYfDfgjOfDjcZ9H+Hw73fSgv
eTjkI7iC9mv4Pi477N/ghOzY+knZsfVTssN7Jzq+7Nh40rNj483MDr+fQnl2
dngPhfJ8XJQd7p/ofGaH+y64LDus/+CK7MhvcQRXZYf1Ep3v7JCv4LrssF5C
fuJGhfiDE0aF8zw4aVS434JTRoX4tof4R4V8BKdH6/8lxD8qzE9w9qgwv8H5
o8L8BBeNCr8HQnslo8L+Dy4bFe6P4Ar6rxoV1ndwzajw/gvjrxsV/r0gGv/o
8P6Ixj863O/R+EeH/RnaSxkd5j8aP04fHTveTOpnj44df/7oyPHpeCi4aHR4
70TjHx07H2Wjw3oM81UxOuQvuGp0yG9wzehw3wTXjQ7rbVuIf0xYX8EJY8L5
HZw0JuTryxD/mDCfwZEx4b4LTh8T9m9wJs4eE/ZPcP6YMN/BRWPC+R9cMibE
G1w2JsQTXDEmvM+Cq8aE+yi4Zkw4P4LrxoT1FhyXE/59IjghJ+Rva4g/J8xP
cEpOOO+CIzlhvqPx54T7OZRn5oT7Jzg7J+zP4PycsH6Di3LC+ym4hPbLcsL+
isafE9Z7+L4qJ+y3aPw54T4J+azLic1v3NjweyMa/9jw7yXBSWNj5ytlbDgP
ovkfG96n0fjHxvafOTa8J6Pxjw33bzT/Y8P+iMY/Ntxf0fjHhvfzn0P8Y8P6
rQrxjw33V3DV2PB7JLgm2l5w3dgQf3DcuBDfn0L848L99UWIf1yINzhlXMjX
lhD/uNB+cPq4sB7D95njwvoKzh4Xzs/NIf5xYb1/HuIfF95vobxkXIgvuGxc
WM/h+4px4d9/g6vGhfUSXBMd36YQ/7jwnv8sxD8+7N/ghPFh/3wa4h8fzqfK
EP/4sF7C95HxId7g9PHhvgn9ZY4P6z04e3w4L4Pzx4d8BReND/kO7ZWMD/s/
uIz+KsaH902oXzU+/PtAcM34kM/wfd144s+NjScBJ+WGfEXjzw33c3AkN7w/
g9Nzw/kenJkb9n9wdm44P4Lzc8N+C/0V5Yb9EMpLcsN5FFyWG9ZHcEVuyO/G
EH9uWM8hfzW54TwK39fRXtyE2HwlTAj7NZQnTQi/t0J7KRNi44tMCL8XQnn6
hHB+hfFkTgj/fvFJiH9CuE+C8yeE+d0Q4p8Q7rOPQ/wTwu+/9SH+CZHfxh2+
r6C8akLY38E1E0I+PwrxTwjnT3DcxLC/KkL8E8N5H5xEecrEkO/gyMSwnkN/
6RPDv7eF9jMnhvkN5dkTY8eXPzHkI7RXNDH8PggumRjO19Be2cRwXwZXTAzn
U3AV7dVMDOfVuhD/xLD+1ob4Hwn1PwjxPxLmKzjpkfD+CN+nPBLeT++H+B8J
7+ng9EfCeRac+UhYT6F+9iPh98uaEP8j4TwPLqK8BJfRfsUj4f+fCeVVj4R8
BNcw3rpHwvkR4ovLC+dNNP682PlJygvnU2gvJS/Mb3mIPy/sr+D0vHDerQ7x
54X7OTg7L7zvgvPzQn6Ci/LCfK0K8eeF+FeG+PNC/G+H+PPC+VwW4sc1eWF/
BdflhfNyRYh/Uoj/jRD/pPB7L5QnTQrnUaifMin8/4FvhfgnxfaXPinEF+pn
TortL3tSiG95iH9S2I+h/6JJYb2F8pJJYX29HuLn+4pJYX+8FuKfFO6L4JpJ
Yf8tC/Hzfdzk2PKEyeH8fDXEPznct8Epk8N5Fxzh+/TJYX29EuKfHN67L4f4
Kc+nftHkcH8Hl0wO93P4vmxyOO+Whvgnh/fdkhD/5PB7JvRXMzns71C/bnK4
H0P9uEdj40l4NJx3pSH+R8P7Ihr/o2G9h/LIo2G9h/bSHw33UxhP5qPh90I0
/kfDfloc4n80rO/gokfD+flSiJ/vyx4N90kor6D9qkfD/g391zwaOx91j4b1
G+rH5Yf7rOQ3x+eH92soT8iP/T4xP6z38H0STs4P63dhmK/8sP+Kf3Nqfsjv
s2H+8sP8B6dRnp4f8v/Mb87ID/mbH+Y3P6yvp39zVnT8T4X5pjw3P5yPc8P8
831hfpjf4KL8sP+LfnNxfvg992TIT354Xz3xm0vzw/39eMhXfngPzPrN5bgi
Gt+031yZH9bDlJDPaLzTf3M19Wv4vjYaz2Mh37ie/uIeC+u1IOT/sTD/M0L+
H4uNJ/GxkN/ZIf+PhfwWhvzjlMfC/gntpdJe5LFwnoX5S3ssvE9nhvxTP+Ox
sF7zQ/6j7T0S8h+tPyHkP1p/fMg/3+dH+58U8v9YmO9xIf+4mPZKKC/FZdH5
zQn5p7yC8VYyvirGV017NYynFtfhevqLmxLbXvyU2PEl4MQpYT2NCvmfEu7L
kSH/U8L4Hwz5pzyV8gjlabSfHh3f0JB/nBlt786Q/2j9e0L+cS7Ox4W4CBdH
++8f8o9LGU/ZlDD/94f8E28F8VbiKvJTjWtov5b5raO/er6PmxrbX/zU2PYT
KE+cGs6b0SH/U2PXV/LU0N/kkP+psedN6tTY8yYyNfb8SuP7dJwxNfY8y5wa
zvepIf9TY8+v7Kmx50nu1NjzJH9q7HlVODX2fC2ivJj2SnDp1NjzrGxq7P1Q
PjX2PqmYGu7XcN9U4qqpsfdRNfVr+L52arjvw31XNzW8l8J9WT819j6OK4i9
b+MLYu/XhILwnpgX8l8Qe38mFcTGl1wQG38KTi2Inc9IQez8pRXEzn96Qez9
l0F5Jv1nFcTeT9n0n0t5Pv0XFsSuzyL6Ly6IXY8luJT2yxhfeUHs/VfB95WU
VxXErudqxlODawti90Mdrqf9uGmx75/4abHrK2Fa7PpLnBb7/kmaRv5pL2Ua
+af9yLTY+NOmxe7PdMozaC9zWjhv5oT8U57NeHMZb/602PVUOC12fRZRXkx/
JdNi57OU8ZbRXznlFYy3ku+raL+a+alhvLW0XzctvJfCfNfTXtz02Pjip8eO
JwEnTuf9h5NpL4X6qXwfmc7+x+nT2f/Uz5wee/5lTQ/7N5xX2dNj12/u9Nj8
5dNfIS4inmLKS6bHzm8p5WXTY/dv+fTY/FVMj73PKqfH3p9V03n/UV6Da6fH
vo/rKK/HcTNiv4+fEfs+TJgRe78n4qQZseNLnhEbTwrtpc6IfY9EZsS+L9Jw
+ozY90zGjNj3SybOmhH7PsyeEfsey53B+w8Xzoh9zxVRXkz7JZSX0l8ZLuf7
ClxJvFXMVzWuYb5qZ8S+3+pmxL7X6mk/rjC2vfjC2PIEyhMLef/zfTLlKdRP
5ftIYex8phXG5jOd+hm0n4mzcDb1cwvJf3Q8N4b8F5J/XEz9EsZfSnkZ4ykv
jM1PRSG//wr5/cf31cRTg2sLY/Ndh+v5Pm4m+ccJM/n9N5P9T3nyzNjzIGVm
bDypfB+ZGTu+tJmx6yMdZ8wk/7SXhbMZb+7M2PnMp71CxlPEfBQznpKZ7P+Z
7P+Z/P7DFTNj108l9atmxq6/aurXMJ5a4qkj3nocN4v8z4qNPwEnzoqtnzSL
/M/i9/+s2PGmzoodX4Tv0/g+nfKMWbHzk4mzZsXmIxvn0l7+rNj5L+T7Ir4v
5vsSxluKy2ivHFfwfSXlVdH+rwz5nxWJ+///anAtrsP1OO7xWMfjBJyIk3Ay
TsGpOILTcDrOwJk4C2fjXJyPC3ERLsYluBSX4XJcgStxFa7GNbgW1+F6HDc7
1vE4ASfiJJyMU3AqjuA0nI4zcCbOwtk4F+fjQlyEi3EJLsVluBxX4Epchatx
Da7Fdbgexz0R63icgBNxEk7GKTgVR3AaTscZOBNn4Wyci/NxIS7CxbgEl+Iy
XI4rcCWuwtW4BtfiOlyP4+bEOh4n4ESchJNxCk7FEZyG03EGzsRZOBvn4nxc
iItwMS7BpbgMl+MKXImrcDWuwbW4DtfjuCdjHY8TcCJOwsk4BafiCE7D6TgD
Z+IsnI1zcT4uxEW4GJfgUlyGy3EFrsRVuBrX4Fpch+txXFGsG+J43AQn4OY4
EbfCSbgtTsYdcArujFNxNxzBPXEa7oPTcX+cgQfhTDwUZ+EROBvn4Fych/Nx
AS7Es3ERnoeL8UJcgpfgUrwcl+FVuByvxRV4A67Em3EV3oar8U5cg/fgWrwf
1+FDuB4fxXFPxbohjsdNcAJujhNxK5yE2+Jk3AGn4M44FXfDEdwTp+E+OB33
xxl4EM7EQ3EWHoGzcQ7OxXk4HxfgQjwbF+F5uBgvxCV4CS7Fy3EZXoXL8Vpc
gTfgSrwZV+FtuBrvxDV4D67F+3EdPoTr8VEcNzfWDXE8boITcHOciFvhJNwW
J+MOOAV3xqm4G47gnjgN98HpuD/OwINwJh6Ks/AInI1zcC7Ow/m4ABfi2bgI
z8PFeCEuwUtwKV6Oy/AqXI7X4gq8AVfizbgKb8PVeCeuwXtwLd6P6/AhXI+P
4rinY90Qx+MmOAE3x4m4FU7CbXEy7oBTcGecirvhCO6J03AfnI774ww8CGfi
oTgLj8DZOAfn4jycjwtwIZ6Ni/A8XIwX4hK8BJfi5bgMr8LleC2uwBtwJd6M
q/A2XI134hq8B9fi/bgOH8L1+CiOmxfrhjgeN8EJuDlOxK1wEm6Lk3EHnII7
41TcDUdwT5yG++B03B9n4EE4Ew/FWXgEzsY5OBfn4XxcgAvxbFyE5+FivBCX
4CW4FC/HZXgVLsdrcQXegCvxZlyFt+FqvBPX4D24Fu/HdfgQrsdHcdwzsW6I
43ETnICb40TcCifhtjgZd8ApuDNOxd1wBPfEabgPTsf9cQYehDPxUJyFR+Bs
nINzcR7OxwW4EM/GRXgeLsYLcQlegkvxclyGV+FyvBZX4A24Em/GVXgbrsY7
cQ3eg2vxflyHD+F6fBTHzY91QxyPm+AE3Bwn4lY4CbfFybgDTsGdcSruhiO4
J07DfXA67o8z8CCciYfiLDwCZ+McnIvzcD4uwIV4Ni7C83AxXohL8BJcipfj
MrwKl+O1uAJvwJV4M67C23A13olr8B5ci/fjOnwI1+OjOO7ZWDfE8bgJTsDN
cSJuhZNwW5yMO+AU3Bmn4m44gnviNNwHp+P+OAMPwpl4KM7CI3A2zsG5OA/n
4wJciGfjIjwPF+OFuAQvwaV4OS7Dq3A5Xosr8AZciTfjKrwNV+OduAbvwbV4
P67Dh3A9PorjimPdEMfjJjgBN8eJuBVOwm1xMu6AU3BnnIq74QjuidNwH5yO
++MMPAhn4qE4C4/A2TgH5+I8nI8LcCGejYvwPFyMF+ISvASX4uW4DK/C5Xgt
rsAbcCXejKvwNlyNd+IavAfX4v24Dh/C9fgojnsu1g1xPG6CE3BznIhb4STc
FifjDjgFd8apuBuO4J44DffB6bg/zsCDcCYeirPwCJyNc3AuzsP5uAAX4tm4
CM/DxXghLsFLcClejsvwKlyO1+IKvAFX4s24Cm/D1XgnrsF7cC3ej+vwIVyP
j+K4BbFuiONxE5yAm+NE3Aon4bY4GXfAKbgzTsXdcAT3xGm4D07H/XEGHoQz
8VCchUfgbJyDc3EezscFuBDPxkV4Hi7GC3EJXoJL8XJchlfhcrwWV+ANuBJv
xlV4G67GO3EN3oNr8X5chw/henwUxz0f64Y4HjfBCbg5TsStcBJui5NxB5yC
O+NU3A1HcE+chvvgdNwfZ+BBOBMPxVl4BM7GOTgX5+F8XIAL8WxchOfhYrwQ
l+AluBQvx2V4FS7Ha3EF3oAr8WZchbfharwT1+A9uBbvx3X4EK7HR3Hcwlg3
xPG4CU7AzXEiboWTcFucjDvgFNwZp+JuOIJ74jTcB6fj/jgDD8KZeCjOwiNw
Ns7BuTgP5+MCXIhn4yI8DxfjhbgEL8GleDkuw6twOV6LK/AGXIk34yq8DVfj
nbgG78G1eD+uw4dwPT6K416IdUMcj5vgBNwcJ+JWOAm3xcm4A07BnXEq7oYj
uCdOw31wOu6PM/AgnImH4iw8AmfjHJyL83A+LsCFeDYuwvNwMV6IS/ASXIqX
4zK8CpfjtbgCb8CVeDOuwttwNd6Ja/AeXIv34zp8CNfjozhuUawb4njcBCfg
5jgRt8JJuC1Oxh1wCu6MU3E3HME9cRrug9Nxf5yBB+FMPBRn4RE4G+fgXJyH
83EBLsSzcRGeh4vxQlyCl+BSvByX4VW4HK/FFXgDrsSbcRXehqvxTlyD9+Ba
vB/X4UO4Hh/FcS/GuiGOx01wAm6OE3ErnITb4mTcAafgzjgVd8MR3BOn4T44
HffHGXgQzsRDcRYegbNxDs7FeTgfF+BCPBsX4Xm4GC/EJXgJLsXLcRlehcvx
WlyBN+BKvBlX4W24Gu/ENXgPrsX7cR0+hOvxURxXEusGuCFuhONxY9wEN8UJ
uBlujlvgRNwSt8KtcRJug9vidjgZt8cdcEecgjvhzrgLTsVdcTfcHUdwD9wT
98JpuDfug/vidNwP98cDcAYeiAfhwTgTD8FD8TCchYfjEXgkzsajcQ4eh3Px
RJyHJ+N8PAUX4Om4EM/Cs/EcXITn4nl4Pi7GC/BCvAiX4MV4CV6KS/EyvByv
wGV4JV6FV+NyvAavxetwBV6PN+CNuBJvwpvxFlyFt+JteDuuxjvwTrwL1+Dd
eA/ei2vxPrwfH8B1+CA+hA/jenwEH8XHcNxLsW6AG+JGOB43xk1wU5yAm+Hm
uAVOxC1xK9waJ+E2uC1uh5Nxe9wBd8QpuBPujLvgVNwVd8PdcQT3wD1xL5yG
e+M+uC9Ox/1wfzwAZ+CBeBAejDPxEDwUD8NZeDgegUfibDwa5+BxOBdPxHl4
Ms7HU3ABno4L8Sw8G8/BRXgunofn42K8AC/Ei3AJXoyX4KW4FC/Dy/EKXIZX
4lV4NS7Ha/BavA5X4PV4A96IK/EmvBlvwVV4K96Gt+NqvAPvxLtwDd6N9+C9
uBbvw/vxAVyHD+JD+DCux0fwUXwMxy2OdQPcEDfC8bgxboKb4gTcDDfHLXAi
bolb4dY4CbfBbXE7nIzb4w64I07BnXBn3AWn4q64G+6OI7gH7ol74TTcG/fB
fXE67of74wE4Aw/Eg/BgnImH4KF4GM7Cw/EIPBJn49E4B4/DuXgizsOTcT6e
ggvwdFyIZ+HZeA4uwnPxPDwfF+MFeCFehEvwYrwEL8WleBlejlfgMrwSr8Kr
cTleg9fidbgCr8cb8EZciTfhzXgLrsJb8Ta8HVfjHXgn3oVr8G68B+/FtXgf
3o8P4Dp8EB/Ch3E9PoKP4mM47uVYN8ANcSMcjxvjJrgpTsDNcHPcAifilrgV
bo2TcBvcFrfDybg97oA74hTcCXfGXXAq7oq74e44gnvgnrgXTsO9cR/cF6fj
frg/HoAz8EA8CA/GmXgIHoqH4Sw8HI/AI3E2Ho1z8DiciyfiPDwZ5+MpuABP
x4V4Fp6N5+AiPBfPw/NxMV6AF+JFuAQvxkvwUlyKl+HleAUuwyvxKrwal+M1
eC1ehyvwerwBb8SVeBPejLfgKrwVb8PbcTXegXfiXbgG78Z78F5ci/fh/fgA
rsMH8SF8GNfjI/goPobjlsS6AW6IG+F43Bg3wU1xAm6Gm+MWOBG3xK1wa5yE
2+C2uB1Oxu1xB9wRp+BOuDPuglNxV9wNd8cR3AP3xL1wGu6N++C+OB33w/3x
AJyBB+JBeDDOxEPwUDwMZ+HheAQeibPxaJyDx+FcPBHn4ck4H0/BBXg6LsSz
8Gw8BxfhuXgeno+L8QK8EC/CJXgxXoKX4lK8DC/HK3AZXolX4dW4HK/Ba/E6
XIHX4w14I67Em/BmvAVX4a14G96Oq/EOvBPvwjV4N96D9+JavA/vxwdwHT6I
D+HDuB4fwUfxMRz3Sqwb4Ia4EY7HjXET3BQn4Ga4OW6BE3FL3Aq3xkm4DW6L
2+Fk3B53wB1xCu6EO+MuOBV3xd1wdxzBPXBP3Aun4d64D+6L03E/3B8PwBl4
IB6EB+NMPAQPxcNwFh6OR+CROBuPxjl4HM7FE3Eenozz8RRcgKfjQjwLz8Zz
cBGei+fh+bgYL8AL8SJcghfjJXgpLsXL8HK8ApfhlXgVXo3L8Rq8Fq/DFXg9
3oA34kq8CW/GW3AV3oq34e24Gu/AO/EuXIN34z14L67F+/B+fADX4YP4ED6M
6/ERfBQfw3FLY90AN8SNcDxujJvgpjgBN8PNcQuciFviVrg1TsJtcFvcDifj
9rgD7ohTcCfcGXfBqbgr7oa74wjugXviXjgN98Z9cF+cjvvh/ngAzsAD8SA8
GGfiIXgoHoaz8HA8Ao/E2Xg0zsHjcC6eiPPwZJyPp+ACPB0X4ll4Np6Di/Bc
PA/Px8V4AV6IF+ESvBgvwUtxKV6Gl+MVuAyvxKvwalyO1+C1eB2uwOvxBrwR
V+JNeDPegqvwVrwNb8fVeAfeiXfhGrwb78F7cS3eh/fjA7gOH8SH8GFcj4/g
o/gYjns11g1wQ9wIx+PGuAluihNwM9wct8CJuCVuhVvjJNwGt8XtcDJujzvg
jjgFd8KdcRecirvibrg7juAeuCfuhdNwb9wH98XpuB/ujwfgDDwQD8KDcSYe
gofiYTgLD8cj8EicjUfjHDwO5+KJOA9Pxvl4Ci7A03EhnoVn4zm4CM/F8/B8
XIwX4IV4ES7Bi/ESvBSX4mV4OV6By/BKvAqvxuV4DV6L1+EKvB5vwBtxJd6E
N+MtuApvxdvwdlyNd+CdeBeuwbvxHrwX1+J9eD8+gOvwQXwIH8b1+Ag+io/h
uNJYN8ANcSMcjxvjJrgpTsDNcHPcAifilrgVbo2TcBvcFrfDybg97oA74hTc
CXfGXXAq7oq74e44gnvgnrgXTsO9cR/cF6fjfrg/HoAz8EA8CA/GmXgIHoqH
4Sw8HI/AI3E2Ho1z8DiciyfiPDwZ5+MpuABPx4V4Fp6N5+AiPBfPw/NxMV6A
F+JFuAQvxkvwUlyKl+HleAUuwyvxKrwal+M1eC1ehyvwerwBb8SVeBPejLfg
KrwVb8PbcTXegXfiXbgG78Z78F5ci/fh/fgArsMH8SF8GNfjI/goPobjXot1
A9wQN8LxuDFugpviBNwMN8ctcCJuiVvh1jgJt8FtcTucjNvjDrgjTsGdcGfc
Bafirrgb7o4juAfuiXvhNNwb98F9cTruh/vjATgDD8SD8GCciYfgoXgYzsLD
8Qg8Emfj0TgHj8O5eCLOw5NxPp6CC/B0XIhn4dl4Di7Cc/E8PB8X4wV4IV6E
S/BivAQvxaV4GV6OV+AyvBKvwqtxOV6D1+J1uAKvxxvwRlyJN+HNeAuuwlvx
NrwdV+MdeCfehWvwbrwH78W1eB/ejw/gOnwQH8KHcT0+go/iYzhuWawb4Ia4
EY7HjXET3BQn4Ga4OW6BE3FL3Aq3xkm4DW6L2+Fk3B53wB1xCu6EO+MuOBV3
xd1wdxzBPXBP3Aun4d64D+6L03E/3B8PwBl4IB6EB+NMPAQPxcNwFh6OR+CR
OBuPxjl4HM7FE3Eenozz8RRcgKfjQjwLz8ZzcBGei+fh+bgYL8AL8SJcghfj
JXgpLsXL8HK8ApfhlXgVXo3L8Rq8Fq/DFXg93oA34kq8CW/GW3AV3oq34e24
Gu/AO/EuXIN34z14L67F+/B+fADX4YP4ED6M6/ERfBQfw3Gvx7oBbogb4Xjc
GDfBTXECboab4xY4EbfErXBrnITb4La4HU7G7XEH3BGn4E64M+6CU3FX3A13
xxHcA/fEvXAa7o374L44HffD/fEAnIEH4kF4MM7EQ/BQPAxn4eF4BB6Js/Fo
nIPH4Vw8EefhyTgfT8EFeDouxLPwbDwHF+G5eB6ej4vxArwQL8IleDFegpfi
UrwML8crcBleiVfh1bgcr8Fr8TpcgdfjDXgjrsSb8Ga8BVfhrXgb3o6r8Q68
E+/CNXg33oP34lq8D+/HB3AdPogP4cO4Hh/BR/ExHLc81g1wQ9wIx+PGuAlu
ihNwM9wct8CJuCVuhVvjJNwGt8XtcDJujzvgjjgFd8KdcRecirvibrg7juAe
uCfuhdNwb9wH98XpuB/ujwfgDDwQD8KDcSYegofiYTgLD8cj8EicjUfjHDwO
5+KJOA9Pxvl4Ci7A03EhnoVn4zm4CM/F8/B8XIwX4IV4ES7Bi/ESvBSX4mV4
OV6By/BKvAqvxuV4DV6L1+EKvB5vwBtxJd6EN+MtuApvxdvwdlyNd+CdeBeu
wbvxHrwX1+J9eD8+gOvwQXwIH8b1+Ag+io/huDdi3QA3xI1wPG6Mm+CmOAE3
w81xC5yIW+JWuDVOwm1wW9wOJ+P2uAPuiFNwJ9wZd8GpuCvuhrvjCO6Be+Je
OA33xn1wX5yO++H+eADOwAPxIDwYZ+IheCgehrPwcDwCj8TZeDTOweNwLp6I
8/BknI+n4AI8HRfiWXg2noOL8Fw8D8/HxXgBXogX4RK8GC/BS3EpXoaX4xW4
DK/Eq/BqXI7X4LV4Ha7A6/EGvBFX4k14M96Cq/BWvA1vx9V4B96Jd+EavBvv
wXtxLd6H9+MDuA4fxIfwYVyPj+Cj+BiOWxHrBrghboTjcWPcBDfFCbgZbo5b
4ETcErfCrXESboPb4nY4GbfHHXBHnII74c64C07FXXE33B1HcA/cE/fCabg3
7oP74nTcD/fHA3AGHogH4cE4Ew/BQ/EwnIWH4xF4JM7Go3EOHodz8USchyfj
fDwFF+DpuBDPwrPxHFyE5+J5eD4uxgvwQrwIl+DFeAleikvxMrwcr8BleCVe
hVfjcrwGr8XrcAVejzfgjbgSb8Kb8RZchbfibXg7rsY78E68C9fg3XgP3otr
8T68Hx/AdfggPoQP43p8BB/Fx3Dcm7FugBviRjgeN8ZNcFOcgJvh5rgFTsQt
cSvcGifhNrgtboeTcXvcAXfEKbgT7oy74FTcFXfD3XEE98A9cS+chnvjPrgv
Tsf9cH88AGfggXgQHowz8RA8FA/DWXg4HoFH4mw8GufgcTgXT8R5eDLOx1Nw
AZ6OC/EsPBvPwUV4Lp6H5+NivAAvxItwCV6Ml+CluBQvw8vxClyGV+JVeDUu
x2vwWrwOV+D1eAPeiCvxJrwZb8FVeCvehrfjarwD78S7cA3ejffgvbgW78P7
8QFchw/iQ/gwrsdH8FF8DMeVxfoE3ACfiBvi3+FG+CQcj3+PG+OTcRN8Cm6K
T8UJ+DTcDP8BN8en4xb4DJyI/4hb4jNxK3wWbo3Pxkn4HNwGn4vb4vNwO3w+
TsYX4Pb4QtwBX4Q74otxCr4Ed8KX4s74MtwFX45T8RW4K74Sd8NX4e74ahzB
1+Ae+FrcE1+He+HrcRq+AffGN+I++CbcF9+M0/EtuB++FffHt+EB+Hacge/A
A/GdeBC+Cw/Gd+NMfA8egu/FQ/F9eBi+H2fhB/Bw/CAegR/CI/HDOBuPwqPx
GJyDx+JxeDzOxRPwRPwIzsOT8GT8KM7Hj+EpeCouwNPwdDwDF+KZeBZ+HM/G
T+A5+ElchJ/Cc/HTeB5+Bs/Hz+Ji/BxegJ/HC/ELeBF+EZfgl/Bi/DJegl/B
S/GruBS/hpfh1/Fy/AZegd/EZfgtvBK/jVfhd/Bq/C4ux+/hNfh9vBZ/gNfh
D3EF/givxx/jDfgTvBF/iivxZ3gT/hxvxl/gLfhPuAr/GW/FX+Jt+C94O/4K
V+Ov8Q78Dd6Jv8W78F9xDf4O78bf4z34B7wX/4hr8d/wPvx3vB//Ax/AP+E6
/E98EP8LH8I/48P437ge/4KP4P/go/i/+Bj+H457K9Yn4Ab4RNwQ/w43wifh
ePx73BifjJvgU3BTfCpOwKfhZvgPuDk+HbfAZ+BE/EfcEp+JW+GzcGt8Nk7C
5+A2+FzcFp+H2+HzcTK+ALfHF+IO+CLcEV+MU/AluBO+FHfGl+Eu+HKciq/A
XfGVuBu+CnfHV+MIvgb3wNfinvg63Atfj9PwDbg3vhH3wTfhvvhmnI5vwf3w
rbg/vg0PwLfjDHwHHojvxIPwXXgwvhtn4nvwEHwvHorvw8Pw/TgLP4CH4wfx
CPwQHokfxtl4FB6Nx+AcPBaPw+NxLp6AJ+JHcB6ehCfjR3E+fgxPwVNxAZ6G
p+MZuBDPxLPw43g2fgLPwU/iIvwUnoufxvPwM3g+fhYX4+fwAvw8XohfwIvw
i7gEv4QX45fxEvwKXopfxaX4NbwMv46X4zfwCvwmLsNv4ZX4bbwKv4NX43dx
OX4Pr8Hv47X4A7wOf4gr8Ed4Pf4Yb8Cf4I34U1yJP8Ob8Od4M/4Cb8F/wlX4
z3gr/hJvw3/B2/FXuBp/jXfgb/BO/C3ehf+Ka/B3eDf+Hu/BP+C9+Edci/+G
9+G/4/34H/gA/gnX4X/ig/hf+BD+GR/G/8b1+Bd8BP8HH8X/xcfw/3Dcylif
gBvgE3FD/DvcCJ+E4/HvcWN8Mm6CT8FN8ak4AZ+Gm+E/4Ob4dNwCn4ET8R9x
S3wmboXPwq3x2TgJn4Pb4HNxW3webofPx8n4AtweX4g74ItwR3wxTsGX4E74
UtwZX4a74MtxKr4Cd8VX4m74KtwdX40j+BrcA1+Le+LrcC98PU7DN+De+Ebc
B9+E++KbcTq+BffDt+L++DY8AN+OM/AdeCC+Ew/Cd+HB+G6cie/BQ/C9eCi+
Dw/D9+Ms/AAejh/EI/BDeCR+GGfjUXg0HoNz8Fg8Do/HuXgCnogfwXl4Ep6M
H8X5+DE8BU/FBXgano5n4EI8E8/Cj+PZ+Ak8Bz+Ji/BTeC5+Gs/Dz+D5+Flc
jJ/DC/DzeCF+AS/CL+IS/BJejF/GS/AreCl+FZfi1/Ay/Dpejt/AK/CbuAy/
hVfit/Eq/A5ejd/F5fg9vAa/j9fiD/A6/CGuwB/h9fhjvAF/gjfiT3El/gxv
wp/jzfgLvAX/CVfhP+Ot+Eu8Df8Fb8df4Wr8Nd6Bv8E78bd4F/4rrsHf4d34
e7wH/4D34h9xLf4b3of/jvfjf+AD+Cdch/+JD+J/4UP4Z3wY/xvX41/wEfwf
fBT/Fx/D/8Nxb8f6BNwAn4gb4t/hRvgkHI9/jxvjk3ETfApuik/FCfg03Az/
ATfHp+MW+AyciP+IW+IzcSt8Fm6Nz8ZJ+BzcBp+L2+LzcDt8Pk7GF+D2+ELc
AV+EO+KLcQq+BHfCl+LO+DLcBV+OU/EVuCu+EnfDV+Hu+GocwdfgHvha3BNf
h3vh63EavgH3xjfiPvgm3BffjNPxLbgfvhX3x7fhAfh2nIHvwAPxnXgQvgsP
xnfjTHwPHoLvxUPxfXgYvh9n4QfwcPwgHoEfwiPxwzgbj8Kj8Ricg8ficXg8
zsUT8ET8CM7Dk/Bk/CjOx4/hKXgqLsDT8HQ8AxfimXgWfhzPxk/gOfhJXISf
wnPx03gefgbPx8/iYvwcXoCfxwvxC3gRfhGX4JfwYvwyXoJfwUvxq7gUv4aX
4dfxcvwGXoHfxGX4LbwSv41X4XfwavwuLsfv4TX4fbwWf4DX4Q9xBf4Ir8cf
4w34E7wRf4or8Wd4E/4cb8Zf4C34T7gK/xlvxV/ibfgveDv+Clfjr/EO/A3e
ib/Fu/BfcQ3+Du/G3+M9+Ae8F/+Ia/Hf8D78d7wf/wMfwD/hOvxPfBD/Cx/C
P+PD+N+4Hv+Cj+D/4KP4v/gY/h+OWxXrE3ADfCJuiH+HG+GTcDz+PW6MT8ZN
8Cm4KT4VJ+DTcDP8B9wcn45b4DNwIv4jbonPxK3wWbg1Phsn4XNwG3wubovP
w+3w+TgZX4Db4wtxB3wR7ogvxin4EtwJX4o748twF3w5TsVX4K74StwNX4W7
46txBF+De+BrcU98He6Fr8dp+AbcG9+I++CbcF98M07Ht+B++FbcH9+GB+Db
cQa+Aw/Ed+JB+C48GN+NM/E9eAi+Fw/F9+Fh+H6chR/Aw/GDeAR+CI/ED+Ns
PAqPxmNwDh6Lx+HxOBdPwBPxIzgPT8KT8aM4Hz+Gp+CpuABPw9PxDFyIZ+JZ
+HE8Gz+B5+AncRF+Cs/FT+N5+Bk8Hz+Li/FzeAF+Hi/EL+BF+EVcgl/Ci/HL
eAl+BS/Fr+JS/Bpehl/Hy/EbeAV+E5fht/BK/DZehd/Bq/G7uBy/h9fg9/Fa
/AFehz/EFfgjvB5/jDfgT/BG/CmuxJ/hTfhzvBl/gbfgP+Eq/Ge8FX+Jt+G/
4O34K1yNv8Y78Dd4J/4W78J/xTX4O7wbf4/34B/wXvwjrsV/w/vw3/F+/A98
AP+E6/A/8UH8L3wI/4wP43/jevwLPoL/g4/i/+Jj+H847p1Yn4Ab4BNxQ/w7
3AifhOPx73FjfDJugk/BTfGpOAGfhpvhP+Dm+HTcAp+BE/EfcUt8Jm6Fz8Kt
8dk4CZ+D2+BzcVt8Hm6Hz8fJ+ALcHl+IO+CLcEd8MU7Bl+BO+FLcGV+Gu+DL
cSq+AnfFV+Ju+CrcHV+NI/ga3ANfi3vi63AvfD1Owzfg3vhG3AffhPvim3E6
vgX3w7fi/vg2PADfjjPwHXggvhMPwnfhwfhunInvwUPwvXgovg8Pw/fjLPwA
Ho4fxCPwQ3gkfhhn41F4NB6Dc/BYPA6Px7l4Ap6IH8F5eBKejB/F+fgxPAVP
xQV4Gp6OZ+BCPBPPwo/j2fgJPAc/iYvwU3gufhrPw8/g+fhZXIyfwwvw83gh
fgEvwi/iEvwSXoxfxkvwK3gpfhWX4tfwMvw6Xo7fwCvwm7gMv4VX4rfxKvwO
Xo3fxeX4PbwGv4/X4g/wOvwhrsAf4fX4Y7wBf4I34k9xJf4Mb8Kf4834C7wF
/wlX4T/jrfhLvA3/BW/HX+Fq/DXegb/BO/G3eBf+K67B3+Hd+Hu8B/+A9+If
cS3+G96H/47343/gA/gnXIf/iQ/if+FD+Gd8GP8b1+Nf8BH8H3wU/xcfw//D
catjfQJugE/EDfHvcCN8Eo7Hv8eN8cm4CT4FN8Wn4gR8Gm6G/4Cb49NxC3wG
TsR/xC3xmbgVPgu3xmfjJHwOboPPxW3xebgdPh8n4wtwe3wh7oAvwh3xxTgF
X4I74UtxZ3wZ7oIvx6n4CtwVX4m74atwd3w1juBrcA98Le6Jr8O98PU4Dd+A
e+MbcR98E+6Lb8bp+BbcD9+K++Pb8AB8O87Ad+CB+E48CN+FB+O7cSa+Bw/B
9+Kh+D48DN+Ps/ADeDh+EI/AD+GR+GGcjUfh0XgMzsFj8Tg8HufiCXgifgTn
4Ul4Mn4U5+PH8BQ8FRfgaXg6noEL8Uw8Cz+OZ+Mn8Bz8JC7CT+G5+Gk8Dz+D
5+NncTF+Di/Az+OF+AW8CL+IS/BLeDF+GS/Br+Cl+FVcil/Dy/DreDl+A6/A
b+Iy/BZeid/Gq/A7eDV+F5fj9/Aa/D5eiz/A6/CHuAJ/hNfjj/EG/AneiD/F
lfgzvAl/jjfjL/AW/Cdchf+Mt+Iv8Tb8F7wdf4Wr8dd4B/4G78Tf4l34r7gG
f4d34+/xHvwD3ot/xLX4b3gf/jvej/+BD+CfcB3+Jz6I/4UP4Z/xYfxvXI9/
wUfwf/BR/F98DP8Px70b6xNwA3wiboh/hxvhk3A8/j1ujE/GTfApuCk+FSfg
03Az/AfcHJ+OW+AzcCL+I26Jz8St8Fm4NT4bJ+FzcBt8Lm6Lz8Pt8Pk4GV+A
2+MLcQd8Ee6IL8Yp+BLcCV+KO+PLcBd8OU7FV+Cu+ErcDV+Fu+OrcQRfg3vg
a3FPfB3uha/HafgG3BvfiPvgm3BffDNOx7fgfvhW3B/fhgfg23EGvgMPxHfi
QfguPBjfjTPxPXgIvhcPxffhYfh+nIUfwMPxg3gEfgiPxA/jbDwKj8ZjcA4e
i8fh8TgXT8AT8SM4D0/Ck/GjOB8/hqfgqbgAT8PT8QxciGfiWfhxPBs/gefg
J3ERfgrPxU/jefgZPB8/i4vxc3gBfh4vxC/gRfhFXIJfwovxy3gJfgUvxa/i
UvwaXoZfx8vxG3gFfhOX4bfwSvw2XoXfwavxu7gcv4fX4PfxWvwBXoc/xBX4
I7wef4w34E/wRvwprsSf4U34c7wZf4G34D/hKvxnvBV/ibfhv+Dt+Ctcjb/G
O/A3eCf+Fu/Cf8U1+Du8G3+P9+Af8F78I67Ff8P78N/xfvwPfAD/hOvwP/FB
/C98CP+MD+N/43r8Cz6C/4OP4v/iY/h/OK481ifgBvhE3BD/DjfCJ+F4/Hvc
GJ+Mm+BTcFN8Kk7Ap+Fm+A+4OT4dt8Bn4ET8R9wSn4lb4bNwa3w2TsLn4Db4
XNwWn4fb4fNxMr4At8cX4g74ItwRX4xT8CW4E74Ud8aX4S74cpyKr8Bd8ZW4
G74Kd8dX4wi+BvfA1+Ke+DrcC1+P0/ANuDe+EffBN+G++Gacjm/B/fCtuD++
DQ/At+MMfAceiO/Eg/BdeDC+G2fie/AQfC8eiu/Dw/D9OAs/gIfjB/EI/BAe
iR/G2XgUHo3H4Bw8Fo/D43EunoAn4kdwHp6EJ+NHcT5+DE/BU3EBnoan4xm4
EM/Es/DjeDZ+As/BT+Ii/BSei5/G8/AzeD5+Fhfj5/AC/DxeiF/Ai/CLuAS/
hBfjl/ES/Apeil/Fpfg1vAy/jpfjN/AK/CYuw2/hlfhtvAq/g1fjd3E5fg+v
we/jtfgDvA5/iCvwR3g9/hhvwJ/gjfhTXIk/w5vw53gz/gJvwX/CVfjPeCv+
Em/Df8Hb8Ve4Gn+Nd+Bv8E78Ld6F/4pr8Hd4N/4e78E/4L34R1yL/4b34b/j
/fgf+AD+Cdfhf+KD+F/4EP4ZH8b/xvX4F3wE/wcfxf/Fx/D/cNx7sT4BN8An
4ob4d7gRPgnH49/jxvhk3ASfgpviU3ECPg03w3/AzfHpuAU+AyfiP+KW+Ezc
Cp+FW+OzcRI+B7fB5+K2+DzcDp+Pk/EFuD2+EHfAF+GO+GKcgi/BnfCluDO+
DHfBl+NUfAXuiq/E3fBVuDu+GkfwNbgHvhb3xNfhXvh6nIZvwL3xjbgPvgn3
xTfjdHwL7odvxf3xbXgAvh1n4DvwQHwnHoTvwoPx3TgT34OH4HvxUHwfHobv
x1n4ATwcP4hH4IfwSPwwzsaj8Gg8BufgsXgcHo9z8QQ8ET+C8/AkPBk/ivPx
Y3gKnooL8DQ8Hc/AhXgmnoUfx7PxE3gOfhIX4afwXPw0noefwfPxs7gYP4cX
4OfxQvwCXoRfxCX4JbwYv4yX4FfwUvwqLsWv4WX4dbwcv4FX4DdxGX4Lr8Rv
41X4Hbwav4vL8Xt4DX4fr8Uf4HX4Q1yBP8Lr8cd4A/4Eb8Sf4kr8Gd6EP8eb
8Rd4C/4TrsJ/xlvxl3gb/gvejr/C1fhrvAN/g3fib/Eu/Fdcg7/Du/H3eA/+
Ae/FP+Ja/De8D/8d78f/wAfwT7gO/xMfxP/Ch/DP+DD+N67Hv+Aj+D/4KP4v
Pob/h+PWxPoE3ACfiBvi3+FG+CQcj3+PG+OTcRN8Cm6KT8UJ+DTcDP8BN8en
4xb4DJyI/4hb4jNxK3wWbo3Pxkn4HNwGn4vb4vNwO3w+TsYX4Pb4QtwBX4Q7
4otxCr4Ed8KX4s74MtwFX45T8RW4K74Sd8NX4e74ahzB1+Ae+FrcE1+He+Hr
cRq+AffGN+I++CbcF9+M0/EtuB++FffHt+EB+Hacge/AA/GdeBC+Cw/Gd+NM
fA8egu/FQ/F9eBi+H2fhB/Bw/CAegR/CI/HDOBuPwqPxGJyDx+JxeDzOxRPw
RPwIzsOT8GT8KM7Hj+EpeCouwNPwdDwDF+KZeBZ+HM/GT+A5+ElchJ/Cc/HT
eB5+Bs/Hz+Ji/BxegJ/HC/ELeBF+EZfgl/Bi/DJegl/BS/GruBS/hpfh1/Fy
/AZegd/EZfgtvBK/jVfhd/Bq/C4ux+/hNfh9vBZ/gNfhD3EF/givxx/jDfgT
vBF/iivxZ3gT/hxvxl/gLfhPuAr/GW/FX+Jt+C94O/4KV+Ov8Q78Dd6Jv8W7
8F9xDf4O78bf4z34B7wX/4hr8d/wPvx3vB//Ax/AP+E6/E98EP8LH8I/48P4
37ge/4KP4P/go/i/+Bj+H457P9Yn4Ab4RNwQ/w43wifhePx73BifjJvgU3BT
fCpOwKfhZvgPuDk+HbfAZ+BE/EfcEp+JW+GzcGt8Nk7C5+A2+FzcFp+H2+Hz
cTK+ALfHF+IO+CLcEV+MU/AluBO+FHfGl+Eu+HKciq/AXfGVuBu+CnfHV+MI
vgb3wNfinvg63Atfj9PwDbg3vhH3wTfhvvhmnI5vwf3wrbg/vg0PwLfjDHwH
HojvxIPwXXgwvhtn4nvwEHwvHorvw8Pw/TgLP4CH4wfxCPwQHokfxtl4FB6N
x+AcPBaPw+NxLp6AJ+JHcB6ehCfjR3E+fgxPwVNxAZ6Gp+MZuBDPxLPw43g2
fgLPwU/iIvwUnoufxvPwM3g+fhYX4+fwAvw8XohfwIvwi7gEv4QX45fxEvwK
XopfxaX4NbwMv46X4zfwCvwmLsNv4ZX4bbwKv4NX43dxOX4Pr8Hv47X4A7wO
f4gr8Ed4Pf4Yb8Cf4I34U1yJP8Ob8Od4M/4Cb8F/wlX4z3gr/hJvw3/B2/FX
uBp/jXfgb/BO/C3ehf+Ka/B3eDf+Hu/BP+C9+Edci/+G9+G/4/34H/gA/gnX
4X/ig/hf+BD+GR/G/8b1+Bd8BP8HH8X/xcfw/3Dc2lifgBvgE3FD/DvcCJ+E
4/HvcWN8Mm6CT8FN8ak4AZ+Gm+E/4Ob4dNwCn4ET8R9xS3wmboXPwq3x2TgJ
n4Pb4HNxW3webofPx8n4AtweX4g74ItwR3wxTsGX4E74UtwZX4a74MtxKr4C
d8VX4m74KtwdX40j+BrcA1+Le+LrcC98PU7DN+De+EbcB9+E++KbcTq+BffD
t+L++DY8AN+OM/AdeCC+Ew/Cd+HB+G6cie/BQ/C9eCi+Dw/D9+Ms/AAejh/E
I/BDeCR+GGfjUXg0HoNz8Fg8Do/HuXgCnogfwXl4Ep6MH8X5+DE8BU/FBXga
no5n4EI8E8/Cj+PZ+Ak8Bz+Ji/BTeC5+Gs/Dz+D5+FlcjJ/DC/DzeCF+AS/C
L+IS/BJejF/GS/AreCl+FZfi1/Ay/Dpejt/AK/CbuAy/hVfit/Eq/A5ejd/F
5fg9vAa/j9fiD/A6/CGuwB/h9fhjvAF/gjfiT3El/gxvwp/jzfgLvAX/CVfh
P+Ot+Eu8Df8Fb8df4Wr8Nd6Bv8E78bd4F/4rrsHf4d34e7wH/4D34h9xLf4b
3of/jvfjf+AD+Cdch/+JD+J/4UP4Z3wY/xvX41/wEfwffBT/Fx/D/8NxH8T6
BNwAn4gb4t/hRvgkHI9/jxvjk3ETfApuik/FCfg03Az/ATfHp+MW+AyciP+I
W+IzcSt8Fm6Nz8ZJ+BzcBp+L2+LzcDt8Pk7GF+D2+ELcAV+EO+KLcQq+BHfC
l+LO+DLcBV+OU/EVuCu+EnfDV+Hu+GocwdfgHvha3BNfh3vh63EavgH3xjfi
Pvgm3BffjNPxLbgfvhX3x7fhAfh2nIHvwAPxnXgQvgsPxnfjTHwPHoLvxUPx
fXgYvh9n4QfwcPwgHoEfwiPxwzgbj8Kj8Ricg8ficXg8zsUT8ET8CM7Dk/Bk
/CjOx4/hKXgqLsDT8HQ8AxfimXgWfhzPxk/gOfhJXISfwnPx03gefgbPx8/i
YvwcXoCfxwvx/+OqHrIAMBQECHZs27Zt27Zt27Zt27Zt27btZGb7a1mvD9Dn
4HPxefh8fAG+EF+EL8aX4EvxZfhyfAW+El+Fr8bX4Gvxdfh6fAO+Ed+Eb8a3
4Fvxbfh2fAe+E9+F78b34Hvxffh+/AB+ED+EH8aP4EfxY/hx/AR+Ej+Fn8bP
4Gfxc/h5/AJ+Eb+EX8av4Ffxa/h1/AZ+E7+F38bv4Hfxe/h9/AH+EH+EP8af
4E/xZ/hz/AX+En+Fv8bf4G/xd/h7/AP+Ef+Ef8a/4F/xb/h3/Af+E/+F/8b/
4H/xf7h7/9cD4AHxQHhgPAgeFA+GB8dD4CHxUHhoPAweFg+Hh8cj4BHxSHhk
PAoeFY+GR8dj4DHxWHhsPA4eF4+Hx8cT4AnxRHhiPAmeFE+GJ8dT4CnxVHhq
PA2eFk+Hp8cz4BnxTHhmPAueFc+GZ8dz4DnxXHhuPA+eF8+H58cL4AXxQnhh
vAheFC+GF8dL4CXxUnhpvAxeFi+Hl8cr4BXxSnhlvApeFa+GV8dr4DXxWnht
vA5eF6+H18cb4A3xRnhjvAneFG+GN8db4C3xVnhrvA3eFm+Ht8c74B3xTnhn
vAveFe+Gd8d74D3xXnhvvA/eF++H98cH4APxQfhgfAg+FB+GD8dH4CPxUfho
fAw+Fh+Hj8cn4BPxSfhkfAo+FZ+GT8dn4DPxWfhsfA4+F5+Hz8cX4AvxRfhi
fAm+FF+GL8dX4CvxVfhqfA2+Fl+Hr8c34BvxTfhmfAu+Fd+Gb8d34DvxXfhu
fA++F9+H78cP4AfxQ/hh/Ah+FD+GH8dP4CfxU/hp/Ax+Fj+Hn8cv4BfxS/hl
/Ap+Fb+GX8dv4DfxW/ht/A5+F7+H38cf4A/xR/hj/An+FH+GP8df4C/xV/hr
/A3+Fn+Hv8c/4B/xT/hn/Av+Ff+Gf8d/4D/xX/hv/A/+F/+Hu+9/PQAeEA+E
B8aD4EHxYHhwPAQeEg+Fh8bD4GHxcHh4PAIeEY+ER8aj4FHxaHh0PAYeE4+F
x8bj4HHxeHh8PAGeEE+EJ8aT4EnxZHhyPAWeEk+Fp8bT4GnxdHh6PAOeEc+E
Z8az4FnxbHh2PAeeE8+F58bz4HnxfHh+vABeEC+EF8aL4EXxYnhxvAReEi+F
l8bL4GXxcnh5vAJeEa+EV8ar4FXxanh1vAZeE6+F18br4HXxenh9vAHeEG+E
N8ab4E3xZnhzvAXeEm+Ft8bb4G3xdnh7vAPeEe+Ed8a74F3xbnh3vAfeE++F
98b74H3xfnh/fAA+EB+ED8aH4EPxYfhwfAQ+Eh+Fj8bH4GPxcfh4fAI+EZ+E
T8an4FPxafh0fAY+E5+Fz8bn4HPxefh8fAG+EF+EL8aX4EvxZfhyfAW+El+F
r8bX4Gvxdfh6fAO+Ed+Eb8a34Fvxbfh2fAe+E9+F78b34Hvxffh+/AB+ED+E
H8aP4EfxY/hx/AR+Ej+Fn8bP4Gfxc/h5/AJ+Eb+EX8av4Ffxa/h1/AZ+E7+F
38bv4Hfxe/h9/AH+EH+EP8af4E/xZ/hz/AX+En+Fv8bf4G/xd/h7/AP+Ef+E
f8a/4F/xb/h3/Af+E/+F/8b/4H/xf7j7/8f74wag4wak4wai4wam4wah4wal
4waj4wan44ag44ak44ai44am44ah44al44aj44an40ag40ak40ai40am40ah
40al40aj40an48ag48ak48ai48am48ah48al48aj48an4yag4yak4yai4yam
4yah4yal4yaj4yan46ag46ak46ai46am46ah46al46aj46an42ag42ak42ai
42am42ah42al42aj42an4+ag4+ak4+ai4+am4+ah4+al4+aj4+an4xag4xak
4xai4xam4xah4xal4xaj4xan45ag45ak45ai45am45ah45al45aj45an41ag
41ak41ai41am41ah41al41aj41an49ag49ak49ai49am49ah49al49aj49an
4zag4zak4zai4zam4zah4zal4zaj4zan47ag47ak47ai47am47ah47al47aj
47an43ag43ak43ai43am43ah43al43aj43an4/ag4/ak4/ai4/am4/ah4/al
4/aj4/an4w6g4w6k4w6i4w6m4w6h4w6l4w6j4w6n446g446k446i446m446h
446l446j446n406g406k406i406m406h406l406j406n486g486k486i486m
486h486l486j486n4y6g4y6k4y6i4y6m4y6h4y6l4y6j4y6n466g466k466i
466m466h466l466j466n426g426k426i426m426h426l426j426n4+6g4+6k
4+6i4+6m4+6h4+6l4+6j4+6n4x6g4x6k4x6i4x6m4x6h4x6l4x6j4x6n456g
456k456i456m456h456l456j456n416g416k416i416m416h416l416j416n
496g496k496i496m496h496l496j496n4z6g4z6k4z6i4z6m4z6h4z6l4z6j
4z6n476g476k476i476m476h476l476j476n436g436k436i436m436h436l
436j436n4/6g4/6k4/6i4/6m4/6h4/6l4/6j4/8f/P923AB03IB03EB03MB0
3CB03KB03GB03OB03BB03JB03FB03NB03DB03LB03HB03PB03Ah03Ih03Eh0
3Mh03Ch03Kh03Gh03Oh03Bh03Jh03Fh03Nh03Dh03Lh03Hh03Ph03AR03IR0
3ER03MR03CR03KR03GR03OR03BR03JR03FR03NR03DR03LR03HR03PR03Ax0
3Ix03Ex03Mx03Cx03Kx03Gx03Ox03Bx03Jx03Fx03Nx03Dx03Lx03Hx03Px0
3AJ03IJ03EJ03MJ03CJ03KJ03GJ03OJ03BJ03JJ03FJ03NJ03DJ03LJ03HJ0
3PJ03Ap03Ip03Ep03Mp03Cp03Kp03Gp03Op03Bp03Jp03Fp03Np03Dp03Lp0
3Hp03Pp03AZ03IZ03EZ03MZ03CZ03KZ03GZ03OZ03BZ03JZ03FZ03NZ03DZ0
3LZ03HZ03PZ03A503I503E503M503C503K503G503O503B503J503F503N50
3D503L503H503P503AF03IF03EF03MF03CF03KF03GF03OF03BF03JF03FF0
3NF03DF03LF03HF03PF03Al03Il03El03Ml03Cl03Kl03Gl03Ol03Bl03Jl0
3Fl03Nl03Dl03Ll03Hl03Pl03AV03IV03EV03MV03CV03KV03GV03OV03BV0
3JV03FV03NV03DV03LV03HV03PV03A103I103E103M103C103K103G103O10
3B103J103F103N103D103L103H103P103AN03IN03EN03MN03CN03KN03GN0
3ON03BN03JN03FN03NN03DN03LN03HN03PN03At03It03Et03Mt03Ct03Kt0
3Gt03Ot03Bt03Jt03Ft03Nt03Dt03Lt03Ht03Pt03Ad03Id03Ed03Md03Cd0
3Kd03Gd03Od03Bd03Jd03Fd03Nd03Dd03Ld03Hd03Pd03A903I903E903M90
3C903K903G903O903B903J903F903N903D903L903H90/P8D/9+OG4COG5CO
G4iOG5iOG4SOG5SOG4yOG5yOG4KOG5KOG4qOG5qOG4aOG5aOG46OG56OG4GO
G5GOG4mOG5mOG4WOG5WOG42OG52OG4OOG5OOG4uOG5uOG4eOG5eOG4+OG5+O
m4COm5COm4iOm5iOm4SOm5SOm4yOm5yOm4KOm5KOm4qOm5qOm4aOm5aOm46O
m56Om4GOm5GOm4mOm5mOm4WOm5WOm42Om52Om4OOm5OOm4uOm5uOm4eOm5eO
m4+Om5+OW4COW5COW4iOW5iOW4SOW5SOW4yOW5yOW4KOW5KOW4qOW5qOW4aO
W5aOW46OW56OW4GOW5GOW4mOW5mOW4WOW5WOW42OW52OW4OOW5OOW4uOW5uO
W4eOW5eOW4+OW5+O24CO25CO24iO25iO24SO25SO24yO25yO24KO25KO24qO
25qO24aO25aO246O256O24GO25GO24mO25mO24WO25WO242O252O24OO25OO
24uO25uO24eO25eO24+O25+OO4COO5COO4iOO5iOO4SOO5SOO4yOO5yOO4KO
O5KOO4qOO5qOO4aOO5aOO46OO56OO4GOO5GOO4mOO5mOO4WOO5WOO42OO52O
O4OOO5OOO4uOO5uOO4eOO5eOO4+OO5+Ou4COu5COu4iOu5iOu4SOu5SOu4yO
u5yOu4KOu5KOu4qOu5qOu4aOu5aOu46Ou56Ou4GOu5GOu4mOu5mOu4WOu5WO
u42Ou52Ou4OOu5OOu4uOu5uOu4eOu5eOu4+Ou5+Oe4COe5COe4iOe5iOe4SO
e5SOe4yOe5yOe4KOe5KOe4qOe5qOe4aOe5aOe46Oe56Oe4GOe5GOe4mOe5mO
e4WOe5WOe42Oe52Oe4OOe5OOe4uOe5uOe4eOe5eOe4+Oe5+O+4CO+5CO+4iO
+5iO+4SO+5SO+4yO+5yO+4KO+5KO+4qO+5qO+4aO+5aO+46O+56O+4GO+5GO
+4mO+5mO+4WO+5WO+42O+52O+4OO+5OO+4uO+5uO+4eO+5eO+4+O/3/Q/9tx
A9BxA9JxA9FxA9Nxg9Bxg9Jxg9Fxg9NxQ9BxQ9JxQ9FxQ9Nxw9Bxw9Jxw9Fx
w9NxI9BxI9JxI9FxI9Nxo9Bxo9Jxo9Fxo9NxY9BxY9JxY9FxY9Nx49Bx49Jx
49Fx49NxE9BxE9JxE9FxE9Nxk9Bxk9Jxk9Fxk9NxU9BxU9JxU9FxU9Nx09Bx
09Jx09Fx09NxM9BxM9JxM9FxM9Nxs9Bxs9Jxs9Fxs9Nxc9Bxc9Jxc9Fxc9Nx
89Bx89Jx89Fx89NxC9BxC9JxC9FxC9Nxi9Bxi9Jxi9Fxi9NxS9BxS9JxS9Fx
S9Nxy9Bxy9Jxy9Fxy9NxK9BxK9JxK9FxK9Nxq9Bxq9Jxq9Fxq9Nxa9Bxa9Jx
a9Fxa9Nx69Bx69Jx69Fx69NxG9BxG9JxG9FxG9Nxm9Bxm9Jxm9Fxm9NxW9Bx
W9JxW9FxW9Nx29Bx29Jx29Fx29NxO9BxO9JxO9FxO9Nxu9Bxu9Jxu9Fxu9Nx
e9Bxe9Jxe9Fxe9Nx+9Bx+9Jx+9Fx+9NxB9BxB9JxB9FxB9Nxh9Bxh9Jxh9Fx
h9NxR9BxR9JxR9FxR9Nxx9Bxx9Jxx9Fxx9NxJ9BxJ9JxJ9FxJ9Nxp9Bxp9Jx
p9Fxp9NxZ9BxZ9JxZ9FxZ9Nx59Bx59Jx59Fx59NxF9BxF9JxF9FxF9Nxl9Bx
l9Jxl9Fxl9NxV9BxV9JxV9FxV9Nx19Bx19Jx19Fx19NxN9BxN9JxN9FxN9Nx
t9Bxt9Jxt9Fxt9Nxd9Bxd9Jxd9Fxd9Nx99Bx99Jx99Fx99NxD9BxD9JxD9Fx
D9Nxj9Bxj9Jxj9Fxj9NxT9BxT9JxT9FxT9Nxz9Bxz9Jxz9Fxz9NxL9BxL9Jx
L9FxL9Nxr9Bxr9Jxr9Fxr9Nxb9Bxb9Jxb9Fxb9Nx79Bx79Jx79Fx79NxH9Bx
H9JxH9FxH9Nxn9Bxn9Jxn9Fxn9NxX9BxX9JxX9FxX9Nx39Bx39Jx39Fx39Nx
P9BxP9JxP9FxP9Nxv9Bxv9Jxv9Fxv9Nxf9Bxf9Jxf9Fxf9Nx/9Bx/9Jx/9Hx
/w/4fztuADpuQDpuIDpuYDpuEDpuUDpuMDpucDpuCDpuSDpuKDpuaDpuGDpu
WDpuODpueDpuBDpuRDpuJDpuZDpuFDpuVDpuNDpudDpuDDpuTDpuLDpubDpu
HDpuXDpuPDpufDpuAjpuQjpuIjpuYjpuEjpuUjpuMjpucjpuCjpuSjpuKjpu
ajpuGjpuWjpuOjpuejpuBjpuRjpuJjpuZjpuFjpuVjpuNjpudjpuDjpuTjpu
LjpubjpuHjpuXjpuPjpufjpuATpuQTpuITpuYTpuETpuUTpuMTpucTpuCTpu
STpuKTpuaTpuGTpuWTpuOTpueTpuBTpuRTpuJTpuZTpuFTpuVTpuNTpudTpu
DTpuTTpuLTpubTpuHTpuXTpuPTpufTpuAzpuQzpuIzpuYzpuEzpuUzpuMzpu
czpuCzpuSzpuKzpuazpuGzpuWzpuOzpuezpuBzpuRzpuJzpuZzpuFzpuVzpu
NzpudzpuDzpuTzpuLzpubzpuHzpuXzpuPzpufzruADruQDruIDruYDruEDru
UDruMDrucDruCDruSDruKDruaDruGDruWDruODrueDruBDruRDruJDruZDru
FDruVDruNDrudDruDDruTDruLDrubDruHDruXDruPDrufDruAjruQjruIjru
YjruEjruUjruMjrucjruCjruSjruKjruajruGjruWjruOjruejruBjruRjru
JjruZjruFjruVjruNjrudjruDjruTjruLjrubjruHjruXjruPjrufjruATru
QTruITruYTruETruUTruMTrucTruCTruSTruKTruaTruGTruWTruOTrueTru
BTruRTruJTruZTruFTruVTruNTrudTruDTruTTruLTrubTruHTruXTruPTru
fTruAzruQzruIzruYzruEzruUzruMzruczruCzruSzruKzruazruGzruWzru
OzruezruBzruRzruJzruZzruFzruVzruNzrudzruDzruTzruLzrubzruHzru
XzruPzr+/8H+b8cNQMcNSMcNRMcNTMcNQscNSscNRscNTscNQccNSccNRccN
TccNQ8cNS8cNR8cNT8eNQMeNSMeNRMeNTMeNQseNSseNRseNTseNQceNSceN
RceNTceNQ8eNS8eNR8eNT8dNQMdNSMdNRMdNTMdNQsdNSsdNRsdNTsdNQcdN
ScdNRcdNTcdNQ8dNS8dNR8dNT8fNQMfNSMfNRMfNTMfNQsfNSsfNRsfNTsfN
QcfNScfNRcfNTcfNQ8fNS8fNR8fNT8ctQMctSMctRMctTMctQsctSsctRsct
TsctQcctScctRcctTcctQ8ctS8ctR8ctT8etQMetSMetRMetTMetQsetSset
RsetTsetQcetScetRcetTcetQ8etS8etR8etT8dtQMdtSMdtRMdtTMdtQsdt
SsdtRsdtTsdtQcdtScdtRcdtTcdtQ8dtS8dtR8dtT8ftQMftSMftRMftTMft
QsftSsftRsftTsftQcftScftRcftTcftQ8ftS8ftR8ftT8cdQMcdSMcdRMcd
TMcdQscdSscdRscdTscdQccdSccdRccdTccdQ8cdS8cdR8cdT8edQMedSMed
RMedTMedQsedSsedRsedTsedQcedScedRcedTcedQ8edS8edR8edT8ddQMdd
SMddRMddTMddQsddSsddRsddTsddQcddScddRcddTcddQ8ddS8ddR8ddT8fd
QMfdSMfdRMfdTMfdQsfdSsfdRsfdTsfdQcfdScfdRcfdTcfdQ8fdS8fdR8fd
T8c9QMc9SMc9RMc9TMc9Qsc9Ssc9Rsc9Tsc9Qcc9Scc9Rcc9Tcc9Q8c9S8c9
R8c9T8e9QMe9SMe9RMe9TMe9Qse9Sse9Rse9Tse9Qce9Sce9Rce9Tce9Q8e9
S8e9R8e9T8d9QMd9SMd9RMd9TMd9Qsd9Ssd9Rsd9Tsd9Qcd9Scd9Rcd9Tcd9
Q8d9S8d9R8d9T8f9QMf9SMf9RMf9TMf9Qsf9Ssf9Rsf9Tsf9Qcf9Scf9Rcf9
Tcf9Q8f9S8f9R8f/P9D/7bgB6LgB6biB6LiB6bhB6LhB6bjB6LjB6bgh6Lgh
6bih6Lih6bhh6Lhh6bjh6Ljh6bgR6LgR6biR6LiR6bhR6LhR6bjR6LjR6bgx
6Lgx6bix6Lix6bhx6Lhx6bjx6Ljx6bgJ6LgJ6biJ6LiJ6bhJ6LhJ6bjJ6LjJ
6bgp6Lgp6bip6Lip6bhp6Lhp6bjp6Ljp6bgZ6LgZ6biZ6LiZ6bhZ6LhZ6bjZ
6LjZ6bg56Lg56bi56Li56bh56Lh56bj56Lj56bgF6LgF6biF6LiF6bhF6LhF
6bjF6LjF6bgl6Lgl6bil6Lil6bhl6Lhl6bjl6Ljl6bgV6LgV6biV6LiV6bhV
6LhV6bjV6LjV6bg16Lg16bi16Li16bh16Lh16bj16Lj16bgN6LgN6biN6LiN
6bhN6LhN6bjN6LjN6bgt6Lgt6bit6Lit6bht6Lht6bjt6Ljt6bgd6Lgd6bid
6Lid6bhd6Lhd6bjd6Ljd6bg96Lg96bi96Li96bh96Lh96bj96Lj96bgD6LgD
6biD6LiD6bhD6LhD6bjD6LjD6bgj6Lgj6bij6Lij6bhj6Lhj6bjj6Ljj6bgT
6LgT6biT6LiT6bhT6LhT6bjT6LjT6bgz6Lgz6biz6Liz6bhz6Lhz6bjz6Ljz
6bgL6LgL6biL6LiL6bhL6LhL6bjL6LjL6bgr6Lgr6bir6Lir6bhr6Lhr6bjr
6Ljr6bgb6Lgb6bib6Lib6bhb6Lhb6bjb6Ljb6bg76Lg76bi76Li76bh76Lh7
6bj76Lj76bgH6LgH6biH6LiH6bhH6LhH6bjH6LjH6bgn6Lgn6bin6Lin6bhn
6Lhn6bjn6Ljn6bgX6LgX6biX6LiX6bhX6LhX6bjX6LjX6bg36Lg36bi36Li3
6bh36Lh36bj36Lj36bgP6LgP6biP6LiP6bhP6LhP6bjP6LjP6bgv6Lgv6biv
6Liv6bhv6Lhv6bjv6Ljv6bgf6Lgf6bif6Lif6bhf6Lhf6bjf6Ljf6bg/6Lg/
6bi/6Li/6bh/6Lh/6bj/6Pj/B/m/HTcAHTcgHTcQHTcwHTcIHTcoHTcYHTc4
HTcEHTckHTcUHTc0HTcMHTcsHTccHTc8HTcCHTciHTcSHTcyHTcKHTcqHTca
HTc6HTcGHTcmHTcWHTc2HTcOHTcuHTceHTc+HTcBHTchHTcRHTcxHTcJHTcp
HTcZHTc5HTcFHTclHTcVHTc1HTcNHTctHTcdHTc9HTcDHTcjHTcTHTczHTcL
HTcrHTcbHTc7HTcHHTcnHTcXHTc3HTcPHTcvHTcfHTc/HbcAHbcgHbcQHbcw
HbcIHbcoHbcYHbc4HbcEHbckHbcUHbc0HbcMHbcsHbccHbc8HbcCHbciHbcS
HbcyHbcKHbcqHbcaHbc6HbcGHbcmHbcWHbc2HbcOHbcuHbceHbc+HbcBHbch
HbcRHbcxHbcJHbcpHbcZHbc5HbcFHbclHbcVHbc1HbcNHbctHbcdHbc9HbcD
HbcjHbcTHbczHbcLHbcrHbcbHbc7HbcHHbcnHbcXHbc3HbcPHbcvHbcfHbc/
HXcAHXcgHXcQHXcwHXcIHXcoHXcYHXc4HXcEHXckHXcUHXc0HXcMHXcsHXcc
HXc8HXcCHXciHXcSHXcyHXcKHXcqHXcaHXc6HXcGHXcmHXcWHXc2HXcOHXcu
HXceHXc+HXcBHXchHXcRHXcxHXcJHXcpHXcZHXc5HXcFHXclHXcVHXc1HXcN
HXctHXcdHXc9HXcDHXcjHXcTHXczHXcLHXcrHXcbHXc7HXcHHXcnHXcXHXc3
HXcPHXcvHXcfHXc/HfcAHfcgHfcQHfcwHfcIHfcoHfcYHfc4HfcEHfckHfcU
Hfc0HfcMHfcsHfccHfc8HfcCHfciHfcSHfcyHfcKHfcqHfcaHfc6HfcGHfcm
HfcWHfc2HfcOHfcuHfceHfc+HfcBHfchHfcRHfcxHfcJHfcpHfcZHfc5HfcF
HfclHfcVHfc1HfcNHfctHfcdHfc9HfcDHfcjHfcTHfczHfcLHfcrHfcbHfc7
HfcHHfcnHfcXHfc3HfcPHfcvHfcfHf//AP+34wag4wak4wai4wam4wah4wal
4waj4wan44ag44ak44ai44am44ah44al44aj44an40ag40ak40ai40am40ah
40al40aj40an48ag48ak48ai48am48ah48al48aj48an4yag4yak4yai4yam
4yah4yal4yaj4yan46ag46ak46ai46am46ah46al46aj46an42ag42ak42ai
42am42ah42al42aj42an4+ag4+ak4+ai4+am4+ah4+al4+aj4+an4xag4xak
4xai4xam4xah4xal4xaj4xan45ag45ak45ai45am45ah45al45aj45an41ag
41ak41ai41am41ah41al41aj41an49ag49ak49ai49am49ah49al49aj49an
4zag4zak4zai4zam4zah4zal4zaj4zan47ag47ak47ai47am47ah47al47aj
47an43ag43ak43ai43am43ah43al43aj43an4/ag4/ak4/ai4/am4/ah4/al
4/aj4/an4w6g4w6k4w6i4w6m4w6h4w6l4w6j4w6n446g446k446i446m446h
446l446j446n406g406k406i406m406h406l406j406n486g486k486i486m
486h486l486j486n4y6g4y6k4y6i4y6m4y6h4y6l4y6j4y6n466g466k466i
466m466h466l466j466n426g426k426i426m426h426l426j426n4+6g4+6k
4+6i4+6m4+6h4+6l4+6j4+6n4x6g4x6k4x6i4x6m4x6h4x6l4x6j4x6n456g
456k456i456m456h456l456j456n416g416k416i416m416h416l416j416n
496g496k496i496m496h496l496j496n4z6g4z6k4z6i4z6m4z6h4z6l4z6j
4z6n476g476k476i476m476h476l476j476n436g436k436i436m436h436l
436j436n4/6g4/6k4/6i4/6m4/6h4/6l4/6j4/8f3P923AB03IB03EB03MB0
3CB03KB03GB03OB03BB03JB03FB03NB03DB03LB03HB03PB03Ah03Ih03Eh0
3Mh03Ch03Kh03Gh03Oh03Bh03Jh03Fh03Nh03Dh03Lh03Hh03Ph03AR03IR0
3ER03MR03CR03KR03GR03OR03BR03JR03FR03NR03DR03LR03HR03PR03Ax0
3Ix03Ex03Mx03Cx03Kx03Gx03Ox03Bx03Jx03Fx03Nx03Dx03Lx03Hx03Px0
3AJ03IJ03EJ03MJ03CJ03KJ03GJ03OJ03BJ03JJ03FJ03NJ03DJ03LJ03HJ0
3PJ03Ap03Ip03Ep03Mp03Cp03Kp03Gp03Op03Bp03Jp03Fp03Np03Dp03Lp0
3Hp03Pp03AZ03IZ03EZ03MZ03CZ03KZ03GZ03OZ03BZ03JZ03FZ03NZ03DZ0
3LZ03HZ03PZ03A503I503E503M503C503K503G503O503B503J503F503N50
3D503L503H503P503AF03IF03EF03MF03CF03KF03GF03OF03BF03JF03FF0
3NF03DF03LF03HF03PF03Al03Il03El03Ml03Cl03Kl03Gl03Ol03Bl03Jl0
3Fl03Nl03Dl03Ll03Hl03Pl03AV03IV03EV03MV03CV03KV03GV03OV03BV0
3JV03FV03NV03DV03LV03HV03PV03A103I103E103M103C103K103G103O10
3B103J103F103N103D103L103H103P103AN03IN03EN03MN03CN03KN03GN0
3ON03BN03JN03FN03NN03DN03LN03HN03PN03At03It03Et03Mt03Ct03Kt0
3Gt03Ot03Bt03Jt03Ft03Nt03Dt03Lt03Ht03Pt03Ad03Id03Ed03Md03Cd0
3Kd03Gd03Od03Bd03Jd03Fd03Nd03Dd03Ld03Hd03Pd03A903I903E903M90
3C903K903G903O903B903J903F903N903D903L903H90/P8D+9+OG4COG5CO
G4iOG5iOG4SOG5SOG4yOG5yOG4KOG5KOG4qOG5qOG4aOG5aOG46OG56OG4GO
G5GOG4mOG5mOG4WOG5WOG42OG52OG4OOG5OOG4uOG5uOG4eOG5eOG4+OG5+O
m4COm5COm4iOm5iOm4SOm5SOm4yOm5yOm4KOm5KOm4qOm5qOm4aOm5aOm46O
m56Om4GOm5GOm4mOm5mOm4WOm5WOm42Om52Om4OOm5OOm4uOm5uOm4eOm5eO
m4+Om5+OW4COW5COW4iOW5iOW4SOW5SOW4yOW5yOW4KOW5KOW4qOW5qOW4aO
W5aOW46OW56OW4GOW5GOW4mOW5mOW4WOW5WOW42OW52OW4OOW5OOW4uOW5uO
W4eOW5eOW4+OW5+O24CO25CO24iO25iO24SO25SO24yO25yO24KO25KO24qO
25qO24aO25aO246O256O24GO25GO24mO25mO24WO25WO242O252O24OO25OO
24uO25uO24eO25eO24+O25+OO4COO5COO4iOO5iOO4SOO5SOO4yOO5yOO4KO
O5KOO4qOO5qOO4aOO5aOO46OO56OO4GOO5GOO4mOO5mOO4WOO5WOO42OO52O
O4OOO5OOO4uOO5uOO4eOO5eOO4+OO5+Ou4COu5COu4iOu5iOu4SOu5SOu4yO
u5yOu4KOu5KOu4qOu5qOu4aOu5aOu46Ou56Ou4GOu5GOu4mOu5mOu4WOu5WO
u42Ou52Ou4OOu5OOu4uOu5uOu4eOu5eOu4+Ou5+Oe4COe5COe4iOe5iOe4SO
e5SOe4yOe5yOe4KOe5KOe4qOe5qOe4aOe5aOe46Oe56Oe4GOe5GOe4mOe5mO
e4WOe5WOe42Oe52Oe4OOe5OOe4uOe5uOe4eOe5eOe4+Oe5+O+4CO+5CO+4iO
+5iO+4SO+5SO+4yO+5yO+4KO+5KO+4qO+5qO+4aO+5aO+46O+56O+4GO+5GO
+4mO+5mO+4WO+5WO+42O+52O+4OO+5OO+4uO+5uO+4eO+5eO+4+O/39Q/9tx
A9BxA9JxA9FxA9Nxg9Bxg9Jxg9Fxg9NxQ9BxQ9JxQ9FxQ9Nxw9Bxw9Jxw9Fx
w9NxI9BxI9JxI9FxI9Nxo9Bxo9Jxo9Fxo9NxY9BxY9JxY9FxY9Nx49Bx49Jx
49Fx49NxE9BxE9JxE9FxE9Nxk9Bxk9Jxk9Fxk9NxU9BxU9JxU9FxU9Nx09Bx
09Jx09Fx09NxM9BxM9JxM9FxM9Nxs9Bxs9Jxs9Fxs9Nxc9Bxc9Jxc9Fxc9Nx
89Bx89Jx89Fx89NxC9BxC9JxC9FxC9Nxi9Bxi9Jxi9Fxi9NxS9BxS9JxS9Fx
S9Nxy9Bxy9Jxy9Fxy9NxK9BxK9JxK9FxK9Nxq9Bxq9Jxq9Fxq9Nxa9Bxa9Jx
a9Fxa9Nx69Bx69Jx69Fx69NxG9BxG9JxG9FxG9Nxm9Bxm9Jxm9Fxm9NxW9Bx
W9JxW9FxW9Nx29Bx29Jx29Fx29NxO9BxO9JxO9FxO9Nxu9Bxu9Jxu9Fxu9Nx
e9Bxe9Jxe9Fxe9Nx+9Bx+9Jx+9Fx+9NxB9BxB9JxB9FxB9Nxh9Bxh9Jxh9Fx
h9NxR9BxR9JxR9FxR9Nxx9Bxx9Jxx9Fxx9NxJ9BxJ9JxJ9FxJ9Nxp9Bxp9Jx
p9Fxp9NxZ9BxZ9JxZ9FxZ9Nx59Bx59Jx59Fx59NxF9BxF9JxF9FxF9Nxl9Bx
l9Jxl9Fxl9NxV9BxV9JxV9FxV9Nx19Bx19Jx19Fx19NxN9BxN9JxN9FxN9Nx
t9Bxt9Jxt9Fxt9Nxd9Bxd9Jxd9Fxd9Nx99Bx99Jx99Fx99NxD9BxD9JxD9Fx
D9Nxj9Bxj9Jxj9Fxj9NxT9BxT9JxT9FxT9Nxz9Bxz9Jxz9Fxz9NxL9BxL9Jx
L9FxL9Nxr9Bxr9Jxr9Fxr9Nxb9Bxb9Jxb9Fxb9Nx79Bx79Jx79Fx79NxH9Bx
H9JxH9FxH9Nxn9Bxn9Jxn9Fxn9NxX9BxX9JxX9FxX9Nx39Bx39Jx39Fx39Nx
P9BxP9JxP9FxP9Nxv9Bxv9Jxv9Fxv9Nxf9Bxf9Jxf9Fxf9Nx/9Bx/9Jx/9Hx
/w/ofztuADpuQDpuIDpuYDpuEDpuUDpuMDpucDpuCDpuSDpuKDpuaDpuGDpu
WDpuODpueDpuBDpuRDpuJDpuZDpuFDpuVDpuNDpudDpuDDpuTDpuLDpubDpu
HDpuXDpuPDpufDpuAjpuQjpuIjpuYjpuEjpuUjpuMjpucjpuCjpuSjpuKjpu
ajpuGjpuWjpuOjpuejpuBjpuRjpuJjpuZjpuFjpuVjpuNjpudjpuDjpuTjpu
LjpubjpuHjpuXjpuPjpufjpuATpuQTpuITpuYTpuETpuUTpuMTpucTpuCTpu
STpuKTpuaTpuGTpuWTpuOTpueTpuBTpuRTpuJTpuZTpuFTpuVTpuNTpudTpu
DTpuTTpuLTpubTpuHTpuXTpuPTpufTpuAzpuQzpuIzpuYzpuEzpuUzpuMzpu
czpuCzpuSzpuKzpuazpuGzpuWzpuOzpuezpuBzpuRzpuJzpuZzpuFzpuVzpu
NzpudzpuDzpuTzpuLzpubzpuHzpuXzpuPzpufzruADruQDruIDruYDruEDru
UDruMDrucDruCDruSDruKDruaDruGDruWDruODrueDruBDruRDruJDruZDru
FDruVDruNDrudDruDDruTDruLDrubDruHDruXDruPDrufDruAjruQjruIjru
YjruEjruUjruMjrucjruCjruSjruKjruajruGjruWjruOjruejruBjruRjru
JjruZjruFjruVjruNjrudjruDjruTjruLjrubjruHjruXjruPjrufjruATru
QTruITruYTruETruUTruMTrucTruCTruSTruKTruaTruGTruWTruOTrueTru
BTruRTruJTruZTruFTruVTruNTrudTruDTruTTruLTrubTruHTruXTruPTru
fTruAzruQzruIzruYzruEzruUzruMzruczruCzruSzruKzruazruGzruWzru
OzruezruBzruRzruJzruZzruFzruVzruNzrudzruDzruTzruLzrubzruHzru
XzruPzr+/8H8b8cNQMcNSMcNRMcNTMcNQscNSscNRscNTscNQccNSccNRccN
TccNQ8cNS8cNR8cNT8eNQMeNSMeNRMeNTMeNQseNSseNRseNTseNQceNSceN
RceNTceNQ8eNS8eNR8eNT8dNQMdNSMdNRMdNTMdNQsdNSsdNRsdNTsdNQcdN
ScdNRcdNTcdNQ8dNS8dNR8dNT8fNQMfNSMfNRMfNTMfNQsfNSsfNRsfNTsfN
QcfNScfNRcfNTcfNQ8fNS8fNR8fNT8ctQMctSMctRMctTMctQsctSsctRsct
TsctQcctScctRcctTcctQ8ctS8ctR8ctT8etQMetSMetRMetTMetQsetSset
RsetTsetQcetScetRcetTcetQ8etS8etR8etT8dtQMdtSMdtRMdtTMdtQsdt
SsdtRsdtTsdtQcdtScdtRcdtTcdtQ8dtS8dtR8dtT8ftQMftSMftRMftTMft
QsftSsftRsftTsftQcftScftRcftTcftQ8ftS8ftR8ftT8cdQMcdSMcdRMcd
TMcdQscdSscdRscdTscdQccdSccdRccdTccdQ8cdS8cdR8cdT8edQMedSMed
RMedTMedQsedSsedRsedTsedQcedScedRcedTcedQ8edS8edR8edT8ddQMdd
SMddRMddTMddQsddSsddRsddTsddQcddScddRcddTcddQ8ddS8ddR8ddT8fd
QMfdSMfdRMfdTMfdQsfdSsfdRsfdTsfdQcfdScfdRcfdTcfdQ8fdS8fdR8fd
T8c9QMc9SMc9RMc9TMc9Qsc9Ssc9Rsc9Tsc9Qcc9Scc9Rcc9Tcc9Q8c9S8c9
R8c9T8e9QMe9SMe9RMe9TMe9Qse9Sse9Rse9Tse9Qce9Sce9Rce9Tce9Q8e9
S8e9R8e9T8d9QMd9SMd9RMd9TMd9Qsd9Ssd9Rsd9Tsd9Qcd9Scd9Rcd9Tcd9
Q8d9S8d9R8d9T8f9QMf9SMf9RMf9TMf9Qsf9Ssf9Rsf9Tsf9Qcf9Scf9Rcf9
Tcf9Q8f9S8f9R8f/P5D/7bgB6LgB6biB6LiB6bhB6LhB6bjB6LjB6bgh6Lgh
6bih6Lih6bhh6Lhh6bjh6Ljh6bgR6LgR6biR6LiR6bhR6LhR6bjR6LjR6bgx
6Lgx6bix6Lix6bhx6Lhx6bjx6Ljx6bgJ6LgJ6biJ6LiJ6bhJ6LhJ6bjJ6LjJ
6bgp6Lgp6bip6Lip6bhp6Lhp6bjp6Ljp6bgZ6LgZ6biZ6LiZ6bhZ6LhZ6bjZ
6LjZ6bg56Lg56bi56Li56bh56Lh56bj56Lj56bgF6LgF6biF6LiF6bhF6LhF
6bjF6LjF6bgl6Lgl6bil6Lil6bhl6Lhl6bjl6Ljl6bgV6LgV6biV6LiV6bhV
6LhV6bjV6LjV6bg16Lg16bi16Li16bh16Lh16bj16Lj16bgN6LgN6biN6LiN
6bhN6LhN6bjN6LjN6bgt6Lgt6bit6Lit6bht6Lht6bjt6Ljt6bgd6Lgd6bid
6Lid6bhd6Lhd6bjd6Ljd6bg96Lg96bi96Li96bh96Lh96bj96Lj96bgD6LgD
6biD6LiD6bhD6LhD6bjD6LjD6bgj6Lgj6bij6Lij6bhj6Lhj6bjj6Ljj6bgT
6LgT6biT6LiT6bhT6LhT6bjT6LjT6bgz6Lgz6biz6Liz6bhz6Lhz6bjz6Ljz
6bgL6LgL6biL6LiL6bhL6LhL6bjL6LjL6bgr6Lgr6bir6Lir6bhr6Lhr6bjr
6Ljr6bgb6Lgb6bib6Lib6bhb6Lhb6bjb6Ljb6bg76Lg76bi76Li76bh76Lh7
6bj76Lj76bgH6LgH6biH6LiH6bhH6LhH6bjH6LjH6bgn6Lgn6bin6Lin6bhn
6Lhn6bjn6Ljn6fj/uKynKAAYagmjk23btl1/tm3b9m2ybdu2a7Jt27br9tp+
3GvW93xOPseO83l2nC+w43yRHedL7DhfZsf5CjvOV9lxvsaO83V2nG+w43yT
Hedb7DjfZsf5DjvOd9lxvseO8312nB+w4/yQHedH7Dg/Zsf5CTvOT9lxfsaO
83N2nF+w4/ySHedX7Di/Zsf5DTvOb9lxfseO83t2nD+w4/yRHedP7Dh/Zsf5
CzvOX9lx/saO83d2nH+w4/yTHedf7Dj/Zsf5Dzv+74H43x3nQOw4B2bHOQg7
zkHZcQ7GjnNwdpxDsOMckh3nUOw4h2bHOQw7zmHZcQ7HjnN4dpwjsOMckR3n
SOw4R2bHOQo7zlHZcY7GjnN0dpxjsOMckx3nWOw4x2bHOQ47znHZcY7HjnN8
dpwTsOOckB3nROw4J2bHOQk7zknZcU7GjnNydpxTsOOckh3nVOw4p2bHOQ07
zmnZcU7HjnN6dpwzsOOckR3nTOw4Z2bHOQs7zlnZcc7GjnN2dpxzsOOckx3n
XOw452bHOQ87znnZcc7HjnN+dpwLsOMcwI5zQXacC7HjXJgd5yLsOBdlx7kY
O87F2XEuwY5zSXacS7HjXJod5zLsOJdlx7kcO87l2XGuwI5zRXacK7HjXJkd
5yrsOFdlx7kaO87V2XGuwY5zTXaca7HjXJsd5zrsONdlx7keO8712XFuwI5z
Q3acG7Hj3Jgd5ybsODdlx7kZO87N2XFuwY5zS3acW7Hj3Jod5zbsOLdlx7kd
O87t2XHuwI5zR3acO7Hj3Jkd5y7sOHdlx7kbO87d2XHuwY5zT3ace7Hj3Jsd
5z7sOPdlx/k/dpz7seOUHef+7DgPYMd5IDvOg9hxHsyO8xB2nIey4zyMHefh
7DiPYMd5JDvOo9hxHs2O8xh2nMey4zyOHefx7DhPYMd5IjvOk9hxnsyO8xR2
nKey4zyNHefp7DjPYMd5JjvOs9hxns2O8xx2nOey4zyPHef57DgvYMd5ITvO
i9hxXsyO8xJ2nJey47yMHefl7DivYMd5JTvOq9hxXs2O8xp2nNey47yOHef1
7DhvYMd5IzvOm9hx3syO8xZ2nLey47yNHeft7DjvYMd5JzvOu9hx3s2O8x52
nPey44wd533sOO9nx/kAO84H2XE+xI7zYXacj7DjfJQd52PsOB9nx/kEO84n
2XE+xY7zaXacz7DjfJYd53PsOJ9nx/kCO84X2XG+xI7zZXacr7DjfJUd52vs
OF9nx/kGO8432XG+xY7zbXac77DjfJcd53vsON9nx/kBO84P2XF+xI7zY3ac
n7Dj/JQd52fsOD9nx/kFO84v2XF+xY7za3ac37Dj/JYd53fsOL9nx/kDO84f
2XH+xI7zZ3acv7Dj/JUd52/sOH9nx/kHO84/2XH+xY7zb3ac/7Dj/x6A//EB
uHg4B6LHxcM5MD0uHs5B6HHxcA5Kj4uHczB6XDycg9Pj4uEcgh4XD+eQ9Lh4
OIeix8XDOTQ9Lh7OYehx8XAOS4+Lh3M4elw8nMPT4+LhHIEeFw/niPS4eDhH
osfFwzkyPS4ezlHocfFwjkqPi4dzNHpcPJyj0+Pi4RyDHhcP55j0uHg4x6LH
xcM5Nj0uHs5x6HHxcI5Lj4uHczx6XDyc49Pj4uGcgB4XD+eE9Lh4OCeix8XD
OTE9Lh7OSehx8XBOSo+Lh3Myelw8nJPT4+LhnIIeFw/nlPS4eDinosfFwzk1
PS4ezmnocfFwTkuPi4dzOnpcPJzT0+Pi4ZyBHhcP54z0uHg4Z6LHxcM5Mz0u
Hs5Z6HHxcM5Kj4uHczZ6XDycs9Pj4uGcgx4XD+ec9Lh4OOeix8XDOTc9Lh7O
eehx8XDOS4+Lh3M+elw8nPPT4+LhXIAeFw/nAHpcPJwL0uPi4VyIHhcP58L0
uHg4F6HHxcO5KD0uHs7F6HHxcC5Oj4uHcwl6XDycS9Lj4uFcih4XD+fS9Lh4
OJehx8XDuSw9Lh7O5ehx8XAuT4+Lh3MFelw8nCvS4+LhXIkeFw/nyvS4eDhX
ocfFw7kqPS4eztXocfFwrk6Pi4dzDXpcPJxr0uPi4VyLHhcP59r0uHg416HH
xcO5Lj0uHs716HHxcK5Pj4uHcwN6XDycG9Lj4uHciB4XD+fG9Lh4ODehx8XD
uSk9Lh7Ozehx8XBuTo+Lh3MLelw8nFvS4+Lh3IoeFw/n1vS4eDi3ocfFw7kt
PS4ezu3ocfFwbk+Pi4dzB3pcPJw70uPi4dyJHhcP5870uHg4d6HHxcO5Kz0u
Hs7d6HHxcO5Oj4uHcw96XDyce9Lj4uHcix4XD+fe9Lh4OPehx8XDuS89Lh7O
/9Hj4uHcjx4XD6f0uHg496fHxcN5AD0uHs4D6XHxcB5Ej4uH82B6XDych9Dj
4uE8lB4XD+dh9Lh4OA+nx8XDeQQ9Lh7OI+lx8XAeRY+Lh/Noelw8nMfQ4+Lh
PJYeFw/ncfS4eDiPp8fFw3kCPS4ezhPpcfFwnkSPi4fzZHpcPJyn0OPi4TyV
HhcP52n0uHg4T6fHxcN5Bj0uHs4z6XHxcJ5Fj4uH82x6XDyc59Dj4uE8lx4X
D+d59Lh4OM+nx8XDeQE9Lh7OC+lx8XBeRI+Lh/Nielw8nJfQ4+LhvJQeFw/n
ZfS4eDgvp8fFw3kFPS4ezivpcfFwXkWPi4fzanpcPJzX0OPi4byWHhcP53X0
uHg4r6fHxcN5Az0uHs4b6XHxcN5Ej4uH82Z6XDyct9Dj4uG8lR4XD+dt9Lh4
OG+nx8XDeQc9Lh7OO+lx8XDeRY+Lh/Nuelw8nPfQ4+LhvJceFw9n9Lh4OO+j
x8XDeT89Lh7OB+hx8XA+SI+Lh/Mhelw8nA/T4+LhfIQeFw/no/S4eDgfo8fF
w/k4PS4ezifocfFwPkmPi4fzKXpcPJxP0+Pi4XyGHhcP57P0uHg4n6PHxcP5
PD0uHs4X6HHxcL5Ij4uH8yV6XDycL9Pj4uF8hR4XD+er9Lh4OF+jx8XD+To9
Lh7ON+hx8XC+SY+Lh/Mtelw8nG/T4+LhfIceFw/nu/S4eDjfo8fFw/k+PS4e
zg/ocfFwfkiPi4fzI3pcPJwf0+Pi4fyEHhcP56f0uHg4P6PHxcP5OT0uHs4v
6HHxcH5Jj4uH8yt6XDycX9Pj4uH8hh4XD+e39Lh4OL+jx8XD+T09Lh7OH+hx
8XD+SI+Lh/Mnelw8nD/T4+Lh/IUeFw/nr/S4eDh/o8fFw/k7PS4ezj/ocfFw
/kmPi4fzL3pcPJx/0+Pi4fyHHhcP//eB/98eFw/nQPS4eDgHpsfFwzkIPS4e
zkHpcfFwDkaPi4dzcHpcPJxD0OPi4RySHhcP51D0uHg4h6bHxcM5DD0uHs5h
6XHxcA5Hj4uHc3h6XDycI9Dj4uEckR4XD+dI9Lh4OEemx8XDOQo9Lh7OUelx
8XCORo+Lh3N0elw8nGPQ4+LhHJMeFw/nWPS4eDjHpsfFwzkOPS4eznHpcfFw
jkePi4dzfHpcPJwT0OPi4ZyQHhcP50T0uHg4J6bHxcM5CT0uHs5J6XHxcE5G
j4uHc3J6XDycU9Dj4uGckh4XD+dU9Lh4OKemx8XDOQ09Lh7Oaelx8XBOR4+L
h3N6elw8nDPQ4+LhnJEeFw/nTPS4eDhnpsfFwzkLPS4ezlnpcfFwzkaPi4dz
dnpcPJxz0OPi4ZyTHhcP51z0uHg456bHxcM5Dz0uHs556XHxcM5Hj4uHc356
XDycC9Dj4uEcQI+Lh3NBelw8nAvR4+LhXJgeFw/nIvS4eDgXpcfFw7kYPS4e
zsXpcfFwLkGPi4dzSXpcPJxL0ePi4VyaHhcP5zL0uHg4l6XHxcO5HD0uHs7l
6XHxcK5Aj4uHc0V6XDycK9Hj4uFcmR4XD+cq9Lh4OFelx8XDuRo9Lh7O1elx
8XCuQY+Lh3NNelw8nGvR4+LhXJseFw/nOvS4eDjXpcfFw7kePS4ezvXpcfFw
bkCPi4dzQ3pcPJwb0ePi4dyYHhcP5yb0uHg4N6XHxcO5GT0uHs7N6XHxcG5B
j4uHc0t6XDycW9Hj4uHcmh4XD+c29Lh4OLelx8XDuR09Lh7O7elx8XDuQI+L
h3NHelw8nDvR4+Lh3JkeFw/nLvS4eDh3pcfFw7kbPS4ezt3pcfFw7kGPi4dz
T3pcPJx70ePi4dybHhcP5z70uHg496XHxcP5P3pcPJz70ePi4ZQeFw/n/vS4
eDgPoMfFw3kgPS4ezoPocfFwHkyPi4fzEHpcPJyH0uPi4TyMHhcP5+H0uHg4
j6DHxcN5JD0uHs6j6HHxcB5Nj4uH8xh6XDycx9Lj4uE8jh4XD+fx9Lh4OE+g
x8XDeSI9Lh7Ok+hx8XCeTI+Lh/MUelw8nKfS4+LhPI0eFw/n6fS4eDjPoMfF
w3kmPS4ezrPocfFwnk2Pi4fzHHpcPJzn0uPi4TyPHhcP5/n0uHg4L6DHxcN5
IT0uHs6L6HHxcF5Mj4uH8xJ6XDycl9Lj4uG8jB4XD+fl9Lh4OK+gx8XDeSU9
Lh7Oq+hx8XBeTY+Lh/Maelw8nNfS4+LhvI4eFw/n9fS4eDhvoMfFw3kjPS4e
zpvocfFw3kyPi4fzFnpcPJy30uPi4byNHhcP5+30uHg476DHxcN5Jz0uHs67
6HHxcN5Nj4uH8x56XDyc99Lj4uGMHhcP5330uHg476fHxcP5AD0uHs4H6XHx
cD5Ej4uH82F6XDycj9Dj4uF8lB4XD+dj9Lh4OB+nx8XD+QQ9Lh7OJ+lx8XA+
RY+Lh/Npelw8nM/Q4+LhfJYeFw/nc/S4eDifp8fFw/kCPS4ezhfpcfFwvkSP
i4fzZXpcPJyv0OPi4XyVHhcP52v0uHg4X6fHxcP5Bj0uHs436XHxcL5Fj4uH
8216XDyc79Dj4uF8lx4XD+d79Lh4ON+nx8XD+QE9Lh7OD+lx8XB+RI+Lh/Nj
elw8nJ/Q4+Lh/JQeFw/nZ/S4eDg/p8fFw/kFPS4ezi/pcfFwfkWPi4fza3pc
PJzf0OPi4fyWHhcP53f0uHg4v6fHxcP5Az0uHs4f6XHxcP5Ej4uH82d6XDyc
v9Dj4uH8lR4XD+dv9Lh4OH+nx8XD+Qc9Lh7OP+lx8XD+RY+Lh/Nvelw8nP/Q
4+Lh/z7g/9vj4uEciB4XD+fA9Lh4OAehx8XDOSg9Lh7Owehx8XAOTo+Lh3MI
elw8nEPS4+LhHIoeFw/n0PS4eDiHocfFwzksPS4ezuHocfFwDk+Pi4dzBHpc
PJwj0uPi4RyJHhcP58j0uHg4R6HHxcM5Kj0uHs7R6HHxcI5Oj4uHcwx6XDyc
Y9Lj4uEcix4XD+fY9Lh4OMehx8XDOS49Lh7O8ehx8XCOT4+Lh3MCelw8nBPS
4+LhnIgeFw/nxPS4eDgnocfFwzkpPS4ezsnocfFwTk6Pi4dzCnpcPJxT0uPi
4ZyKHhcP59T0uHg4p6HHxcM5LT0uHs7p6HHxcE5Pj4uHcwZ6XDycM9Lj4uGc
iR4XD+fM9Lh4OGehx8XDOSs9Lh7O2ehx8XDOTo+Lh3MOelw8nHPS4+LhnIse
Fw/n3PS4eDjnocfFwzkvPS4ezvnocfFwzk+Pi4dzAXpcPJwD6HHxcC5Ij4uH
cyF6XDycC9Pj4uFchB4XD+ei9Lh4OBejx8XDuTg9Lh7OJehx8XAuSY+Lh3Mp
elw8nEvT4+LhXIYeFw/nsvS4eDiXo8fFw7k8PS4ezhXocfFwrkiPi4dzJXpc
PJwr0+Pi4VyFHhcP56r0uHg4V6PHxcO5Oj0uHs416HHxcK5Jj4uHcy16XDyc
a9Pj4uFchx4XD+e69Lh4ONejx8XDuT49Lh7ODehx8XBuSI+Lh3Mjelw8nBvT
4+Lh3IQeFw/npvS4eDg3o8fFw7k5PS4ezi3ocfFwbkmPi4dzK3pcPJxb0+Pi
4dyGHhcP57b0uHg4t6PHxcO5PT0uHs4d6HHxcO5Ij4uHcyd6XDycO9Pj4uHc
hR4XD+eu9Lh4OHejx8XDuTs9Lh7OPehx8XDuSY+Lh3Mvelw8nHvT4+Lh3Ice
Fw/nvvS4eDj/R4+Lh3M/elw8nNLj4uHcnx4XD+cB9Lh4OA+kx8XDeRA9Lh7O
g+lx8XAeQo+Lh/NQelw8nIfR4+LhPJweFw/nEfS4eDiPpMfFw3kUPS4ezqPp
cfFwHkOPi4fzWHpcPJzH0ePi4TyeHhcP5wn0uHg4T6THxcN5Ej0uHs6T6XHx
cJ5Cj4uH81R6XDycp9Hj4uE8nR4XD+cZ9Lh4OM+kx8XDeRY9Lh7Os+lx8XCe
Q4+Lh/Ncelw8nOfR4+LhPJ8eFw/nBfS4eDgvpMfFw3kRPS4ezovpcfFwXkKP
i4fzUnpcPJyX0ePi4bycHhcP5xX0uHg4r6THxcN5FT0uHs6r6XHxcF5Dj4uH
81p6XDyc19Hj4uG8nh4XD+cN9Lh4OG+kx8XDeRM9Lh7Om+lx8XDeQo+Lh/NW
elw8nLfR4+LhvJ0eFw/nHfS4eDjvpMfFw3kXPS4ezrvpcfFw3kOPi4fzXnpc
PJzR4+LhvI8eFw/n/fS4eDgfoMfFw/kgPS4ezofocfFwPkyPi4fzEXpcPJyP
0uPi4XyMHhcP5+P0uHg4n6DHxcP5JD0uHs6n6HHxcD5Nj4uH8xl6XDycz9Lj
4uF8jh4XD+fz9Lh4OF+gx8XD+SI9Lh7Ol+hx8XC+TI+Lh/MVelw8nK/S4+Lh
fI0eFw/n6/S4eDjfoMfFw/kmPS4ezrfocfFwvk2Pi4fzHXpcPJzv0uPi4XyP
HhcP5/v0uHg4P6DHxcP5IT0uHs6P6HHxcH5Mj4uH8xN6XDycn9Lj4uH8jB4X
D+fn9Lh4OL+gx8XD+SU9Lh7Or+hx8XB+TY+Lh/Mbelw8nN/S4+Lh/I4eFw/n
9/S4eDh/oMfFw/kjPS4ezp/ocfFw/kyPi4fzF3pcPJy/0uPi4fyNHhcP5+/0
uHg4/6DHxcP5Jz0uHs6/6HHxcP5Nj4uH8x96XDz83wf6f3tcPJwD0ePi4RyY
HhcP5yD0uHg4B6XHxcM5GD0uHs7B6XHxcA5Bj4uHc0h6XDycQ9Hj4uEcmh4X
D+cw9Lh4OIelx8XDORw9Lh7O4elx8XCOQI+Lh3NEelw8nCPR4+LhHJkeFw/n
KPS4eDhHpcfFwzkaPS4eztHpcfFwjkGPi4dzTHpcPJxj0ePi4RybHhcP5zj0
uHg4x6XHxcM5Hj0uHs7x6XHxcE5Aj4uHc0J6XDycE9Hj4uGcmB4XD+ck9Lh4
OCelx8XDORk9Lh7Oyelx8XBOQY+Lh3NKelw8nFPR4+LhnJoeFw/nNPS4eDin
pcfFwzkdPS4ezunpcfFwzkCPi4dzRnpcPJwz0ePi4ZyZHhcP5yz0uHg4Z6XH
xcM5Gz0uHs7Z6XHxcM5Bj4uHc056XDycc9Hj4uGcmx4XD+c89Lh4OOelx8XD
OR89Lh7O+elx8XAuQI+Lh3MAPS4ezgXpcfFwLkSPi4dzYXpcPJyL0OPi4VyU
HhcP52L0uHg4F6fHxcO5BD0uHs4l6XHxcC5Fj4uHc2l6XDycy9Dj4uFclh4X
D+dy9Lh4OJenx8XDuQI9Lh7OFelx8XCuRI+Lh3Nlelw8nKvQ4+LhXJUeFw/n
avS4eDhXp8fFw7kGPS4ezjXpcfFwrkWPi4dzbXpcPJzr0OPi4VyXHhcP53r0
uHg416fHxcO5AT0uHs4N6XHxcG5Ej4uHc2N6XDycm9Dj4uHclB4XD+dm9Lh4
ODenx8XDuQU9Lh7OLelx8XBuRY+Lh3Nrelw8nNvQ4+Lh3JYeFw/ndvS4eDi3
p8fFw7kDPS4ezh3pcfFw7kSPi4dzZ3pcPJy70OPi4dyVHhcP5270uHg4d6fH
xcO5Bz0uHs496XHxcO5Fj4uHc296XDyc+9Dj4uHclx4XD+f/6HHxcO5Hj4uH
U3pcPJz70+Pi4TyAHhcP54H0uHg4D6LHxcN5MD0uHs5D6HHxcB5Kj4uH8zB6
XDych9Pj4uE8gh4XD+eR9Lh4OI+ix8XDeTQ9Lh7OY+hx8XAeS4+Lh/M4elw8
nMfT4+LhPIEeFw/nifS4eDhPosfFw3kyPS4ezlPocfFwnkqPi4fzNHpcPJyn
0+Pi4TyDHhcP55n0uHg4z6LHxcN5Nj0uHs5z6HHxcJ5Lj4uH8zx6XDyc59Pj
4uG8gB4XD+eF9Lh4OC+ix8XDeTE9Lh7OS+hx8XBeSo+Lh/Myelw8nJfT4+Lh
vIIeFw/nlfS4eDivosfFw3k1PS4ezmvocfFwXkuPi4fzOnpcPJzX0+Pi4byB
HhcP5430uHg4b6LHxcN5Mz0uHs5b6HHxcN5Kj4uH8zZ6XDyct9Pj4uG8gx4X
D+ed9Lh4OO+ix8XDeTc9Lh7Oe+hx8XDeS4+LhzN6XDyc99Hj4uG8nx4XD+cD
9Lh4OB+kx8XD+RA9Lh7Oh+lx8XA+Qo+Lh/NRelw8nI/R4+LhfJweFw/nE/S4
eDifpMfFw/kUPS4ezqfpcfFwPkOPi4fzWXpcPJzP0ePi4XyeHhcP5wv0uHg4
X6THxcP5Ej0uHs6X6XHxcL5Cj4uH81V6XDycr9Hj4uF8nR4XD+cb9Lh4ON+k
x8XD+RY9Lh7Ot+lx8XC+Q4+Lh/Ndelw8nO/R4+LhfJ8eFw/nB/S4eDg/pMfF
w/kRPS4ezo/pcfFwfkKPi4fzU3pcPJyf0ePi4fycHhcP5xf0uHg4v6THxcP5
FT0uHs6v6XHxcH5Dj4uH81t6XDyc39Hj4uH8nh4XD+cP9Lh4OH+kx8XD+RM9
Lh7On+lx8XD+Qo+Lh/NXelw8nL/R4+Lh/J0eFw/nH/S4eDj/pMfFw/kXPS4e
zr/pcfFw/kOPi4f/+wD/b4+Lh3Mgelw8nAPT4+LhHIQeFw/noPS4eDgHo8fF
wzk4PS4eziHocfFwDkmPi4dzKHpcPJxD0+Pi4RyGHhcP57D0uHg4h6PHxcM5
PD0uHs4R6HHxcI5Ij4uHcyR6XDycI9Pj4uEchR4XD+eo9Lh4OEejx8XDOTo9
Lh7OMehx8XCOSY+Lh3Mselw8nGPT4+LhHIceFw/nuPS4eDjHo8fFwzk+PS4e
zgnocfFwTkiPi4dzInpcPJwT0+Pi4ZyEHhcP56T0uHg4J6PHxcM5OT0uHs4p
6HHxcE5Jj4uHcyp6XDycU9Pj4uGchh4XD+e09Lh4OKejx8XDOT09Lh7OGehx
8XDOSI+Lh3Mmelw8nDPT4+LhnIUeFw/nrPS4eDhno8fFwzk7PS4ezjnocfFw
zkmPi4dzLnpcPJxz0+Pi4ZyHHhcP57z0uHg456PHxcM5Pz0uHs4F6HHxcA6g
x8XDuSA9Lh7Ohehx8XAuTI+Lh3MRelw8nIvS4+LhXIweFw/n4vS4eDiXoMfF
w7kkPS4ezqXocfFwLk2Pi4dzGXpcPJzL0uPi4VyOHhcP5/L0uHg4V6DHxcO5
Ij0uHs6V6HHxcK5Mj4uHcxV6XDycq9Lj4uFcjR4XD+fq9Lh4ONegx8XDuSY9
Lh7Otehx8XCuTY+Lh3Mdelw8nOvS4+LhXI8eFw/n+vS4eDg3oMfFw7khPS4e
zo3ocfFwbkyPi4dzE3pcPJyb0uPi4dyMHhcP5+b0uHg4t6DHxcO5JT0uHs6t
6HHxcG5Nj4uHcxt6XDyc29Lj4uHcjh4XD+f29Lh4OHegx8XDuSM9Lh7Onehx
8XDuTI+Lh3MXelw8nLvS4+Lh3I0eFw/n7vS4eDj3oMfFw7knPS4ezr3ocfFw
7k2Pi4dzH3pcPJz70uPi4fwfPS4ezv3ocfFwSo+Lh3N/elw8nAfQ4+LhPJAe
Fw/nQfS4eDgPpsfFw3kIPS4ezkPpcfFwHkaPi4fzcHpcPJxH0OPi4TySHhcP
51H0uHg4j6bHxcN5DD0uHs5j6XHxcB5Hj4uH83h6XDycJ9Dj4uE8kR4XD+dJ
9Lh4OE+mx8XDeQo9Lh7OU+lx8XCeRo+Lh/N0elw8nGfQ4+LhPJMeFw/nWfS4
eDjPpsfFw3kOPS4eznPpcfFwnkePi4fzfHpcPJwX0OPi4byQHhcP50X0uHg4
L6bHxcN5CT0uHs5L6XHxcF5Gj4uH83J6XDycV9Dj4uG8kh4XD+dV9Lh4OK+m
x8XDeQ09Lh7Oa+lx8XBeR4+Lh/N6elw8nDfQ4+LhvJEeFw/nTfS4eDhvpsfF
w3kLPS4ezlvpcfFw3kaPi4fzdnpcPJx30OPi4byTHhcP5130uHg476bHxcN5
Dz0uHs576XHxcEaPi4fzPnpcPJz30+Pi4XyAHhcP54P0uHg4H6LHxcP5MD0u
Hs5H6HHxcD5Kj4uH8zF6XDycj9Pj4uF8gh4XD+eT9Lh4OJ+ix8XD+TQ9Lh7O
Z+hx8XA+S4+Lh/M5elw8nM/T4+LhfIEeFw/ni/S4eDhfosfFw/kyPS4ezlfo
cfFwvkqPi4fzNXpcPJyv0+Pi4XyDHhcP55v0uHg436LHxcP5Nj0uHs536HHx
cL5Lj4uH8z16XDyc79Pj4uH8gB4XD+eH9Lh4OD+ix8XD+TE9Lh7OT+hx8XB+
So+Lh/Mzelw8nJ/T4+Lh/IIeFw/nl/S4eDi/osfFw/k1PS4ezm/ocfFwfkuP
i4fzO3pcPJzf0+Pi4fyBHhcP54/0uHg4f6LHxcP5Mz0uHs5f6HHxcP5Kj4uH
8zd6XDycv9Pj4uH8gx4XD+ef9Lh4OP+ix8XD+Tc9Lh7Of+hx8fB/H9j/7XHx
cA5Ej4uHc2B6XDycg9Dj4uEclB4XD+dg9Lh4OAenx8XDOQQ9Lh7OIelx8XAO
RY+Lh3Noelw8nMPQ4+LhHJYeFw/ncPS4eDiHp8fFwzkCPS4ezhHpcfFwjkSP
i4dzZHpcPJyj0OPi4RyVHhcP52j0uHg4R6fHxcM5Bj0uHs4x6XHxcI5Fj4uH
c2x6XDyc49Dj4uEclx4XD+d49Lh4OMenx8XDOQE9Lh7OCelx8XBORI+Lh3Ni
elw8nJPQ4+LhnJQeFw/nZPS4eDgnp8fFwzkFPS4ezinpcfFwTkWPi4dzanpc
PJzT0OPi4ZyWHhcP53T0uHg4p6fHxcM5Az0uHs4Z6XHxcM5Ej4uHc2Z6XDyc
s9Dj4uGclR4XD+ds9Lh4OGenx8XDOQc9Lh7OOelx8XDORY+Lh3Nuelw8nPPQ
4+LhnJceFw/nfPS4eDjnp8fFw7kAPS4ezgH0uHg4F6THxcO5ED0uHs6F6XHx
cC5Cj4uHc1F6XDyci9Hj4uFcnB4XD+cS9Lh4OJekx8XDuRQ9Lh7Opelx8XAu
Q4+Lh3NZelw8nMvR4+LhXJ4eFw/nCvS4eDhXpMfFw7kSPS4ezpXpcfFwrkKP
i4dzVXpcPJyr0ePi4VydHhcP5xr0uHg416THxcO5Fj0uHs616XHxcK5Dj4uH
c116XDyc69Hj4uFcnx4XD+cG9Lh4ODekx8XDuRE9Lh7Ojelx8XBuQo+Lh3NT
elw8nJvR4+Lh3JweFw/nFvS4eDi3pMfFw7kVPS4ezq3pcfFwbkOPi4dzW3pc
PJzb0ePi4dyeHhcP5w70uHg4d6THxcO5Ez0uHs6d6XHxcO5Cj4uHc1d6XDyc
u9Hj4uHcnR4XD+ce9Lh4OPekx8XDuRc9Lh7Ovelx8XDuQ4+Lh3Nfelw8nP+j
x8XDuR89Lh5O6XHxcO5Pj4uH8wB6XDycB9Lj4uE8iB4XD+fB9Lh4OA+hx8XD
eSg9Lh7Ow+hx8XAeTo+Lh/MIelw8nEfS4+LhPIoeFw/n0fS4eDiPocfFw3ks
PS4ezuPocfFwHk+Pi4fzBHpcPJwn0uPi4TyJHhcP58n0uHg4T6HHxcN5Kj0u
Hs7T6HHxcJ5Oj4uH8wx6XDycZ9Lj4uE8ix4XD+fZ9Lh4OM+hx8XDeS49Lh7O
8+hx8XCeT4+Lh/MCelw8nBfS4+LhvIgeFw/nxfS4eDgvocfFw3kpPS4ezsvo
cfFwXk6Pi4fzCnpcPJxX0uPi4byKHhcP59X0uHg4r6HHxcN5LT0uHs7r6HHx
cF5Pj4uH8wZ6XDycN9Lj4uG8iR4XD+fN9Lh4OG+hx8XDeSs9Lh7O2+hx8XDe
To+Lh/MOelw8nHfS4+LhvIseFw/n3fS4eDjvocfFw3kvPS4ezuhx8XDeR4+L
h/N+elw8nA/Q4+LhfJAeFw/nQ/S4eDgfpsfFw/kIPS4ezkfpcfFwPkaPi4fz
cXpcPJxP0OPi4XySHhcP51P0uHg4n6bHxcP5DD0uHs5n6XHxcD5Hj4uH83l6
XDycL9Dj4uF8kR4XD+dL9Lh4OF+mx8XD+Qo9Lh7OV+lx8XC+Ro+Lh/N1elw8
nG/Q4+LhfJMeFw/nW/S4eDjfpsfFw/kOPS4eznfpcfFwvkePi4fzfXpcPJwf
0OPi4fyQHhcP50f0uHg4P6bHxcP5CT0uHs5P6XHxcH5Gj4uH83N6XDycX9Dj
4uH8kh4XD+dX9Lh4OL+mx8XD+Q09Lh7Ob+lx8XB+R4+Lh/N7elw8nD/Q4+Lh
/JEeFw/nT/S4eDh/psfFw/kLPS4ezl/pcfFw/kaPi4fzd3pcPJx/0OPi4fyT
HhcP51/0uHg4/6bHxcP5Dz0uHv7vA/q/PS4ezoHocfFwDkyPi4dzEHpcPJyD
0uPi4RyMHhcP5+D0uHg4h6DHxcM5JD0uHs6h6HHxcA5Nj4uHcxh6XDycw9Lj
4uEcjh4XD+fw9Lh4OEegx8XDOSI9Lh7Okehx8XCOTI+Lh3MUelw8nKPS4+Lh
HI0eFw/n6PS4eDjHoMfFwzkmPS4ezrHocfFwjk2Pi4dzHHpcPJzj0uPi4RyP
HhcP5/j0uHg4J6DHxcM5IT0uHs6J6HHxcE5Mj4uHcxJ6XDyck9Lj4uGcjB4X
D+fk9Lh4OKegx8XDOSU9Lh7Oqehx8XBOTY+Lh3Maelw8nNPS4+LhnI4eFw/n
9PS4eDhnoMfFwzkjPS4ezpnocfFwzkyPi4dzFnpcPJyz0uPi4ZyNHhcP5+z0
uHg456DHxcM5Jz0uHs656HHxcM5Nj4uHcx56XDyc89Lj4uGcjx4XD+f89Lh4
OBegx8XDOYAeFw/ngvS4eDgXosfFw7kwPS4ezkXocfFwLkqPi4dzMXpcPJyL
0+Pi4VyCHhcP55L0uHg4l6LHxcO5ND0uHs5l6HHxcC5Lj4uHczl6XDycy9Pj
4uFcgR4XD+eK9Lh4OFeix8XDuTI9Lh7OVehx8XCuSo+Lh3M1elw8nKvT4+Lh
XIMeFw/nmvS4eDjXosfFw7k2PS4eznXocfFwrkuPi4dzPXpcPJzr0+Pi4dyA
HhcP54b0uHg4N6LHxcO5MT0uHs5N6HHxcG5Kj4uHczN6XDycm9Pj4uHcgh4X
D+eW9Lh4OLeix8XDuTU9Lh7Obehx8XBuS4+Lh3M7elw8nNvT4+Lh3IEeFw/n
jvS4eDh3osfFw7kzPS4ezl3ocfFw7kqPi4dzN3pcPJy70+Pi4dyDHhcP5570
uHg496LHxcO5Nz0uHs596HHxcO5Lj4uH83/0uHg496PHxcMpPS4ezv3pcfFw
HkCPi4fzQHpcPJwH0ePi4TyYHhcP5yH0uHg4D6XHxcN5GD0uHs7D6XHxcB5B
j4uH80h6XDycR9Hj4uE8mh4XD+cx9Lh4OI+lx8XDeRw9Lh7O4+lx8XCeQI+L
h/NEelw8nCfR4+LhPJkeFw/nKfS4eDhPpcfFw3kaPS4eztPpcfFwnkGPi4fz
THpcPJxn0ePi4TybHhcP5zn0uHg4z6XHxcN5Hj0uHs7z6XHxcF5Aj4uH80J6
XDycF9Hj4uG8mB4XD+cl9Lh4OC+lx8XDeRk9Lh7Oy+lx8XBeQY+Lh/NKelw8
nFfR4+LhvJoeFw/nNfS4eDivpcfFw3kdPS4ezuvpcfFw3kCPi4fzRnpcPJw3
0ePi4byZHhcP5y30uHg4b6XHxcN5Gz0uHs7b6XHxcN5Bj4uH8056XDycd9Hj
4uG8mx4XD+c99Lh4OO+lx8XDGT0uHs776HHxcN5Pj4uH8wF6XDycD9Lj4uF8
iB4XD+fD9Lh4OB+hx8XD+Sg9Lh7Ox+hx8XA+To+Lh/MJelw8nE/S4+LhfIoe
Fw/n0/S4eDifocfFw/ksPS4ezufocfFwPk+Pi4fzBXpcPJwv0uPi4XyJHhcP
58v0uHg4X6HHxcP5Kj0uHs7X6HHxcL5Oj4uH8w16XDycb9Lj4uF8ix4XD+fb
9Lh4ON+hx8XD+S49Lh7O9+hx8XC+T4+Lh/MDelw8nB/S4+Lh/IgeFw/nx/S4
eDg/ocfFw/kpPS4ezs/ocfFwfk6Pi4fzC3pcPJxf0uPi4fyKHhcP59f0uHg4
v6HHxcP5LT0uHs7v6HHxcH5Pj4uH8wd6XDycP9Lj4uH8iR4XD+fP9Lh4OH+h
x8XD+Ss9Lh7O3+hx8XD+To+Lh/MPelw8nH/S4+Lh/IseFw/n3/S4eDj/ocfF
w/99IP+3x8XDORA9Lh7Ogelx8XAOQo+Lh3NQelw8nIPR4+LhHJweFw/nEPS4
eDiHpMfFwzkUPS4ezqHpcfFwDkOPi4dzWHpcPJzD0ePi4RyeHhcP5wj0uHg4
R6THxcM5Ej0uHs6R6XHxcI5Cj4uHc1R6XDyco9Hj4uEcnR4XD+cY9Lh4OMek
x8XDORY9Lh7Oselx8XCOQ4+Lh3Ncelw8nOPR4+LhHJ8eFw/nBPS4eDgnpMfF
wzkRPS4ezonpcfFwTkKPi4dzUnpcPJyT0ePi4ZycHhcP5xT0uHg4p6THxcM5
FT0uHs6p6XHxcE5Dj4uHc1p6XDyc09Hj4uGcnh4XD+cM9Lh4OGekx8XDORM9
Lh7Omelx8XDOQo+Lh3NWelw8nLPR4+LhnJ0eFw/nHPS4eDjnpMfFwzkXPS4e
zrnpcfFwzkOPi4dzXnpcPJzz0ePi4ZyfHhcP5wL0uHg4B9Dj4uFckB4XD+dC
9Lh4OBemx8XDuQg9Lh7ORelx8XAuRo+Lh3Nxelw8nEvQ4+LhXJIeFw/nUvS4
eDiXpsfFw7kMPS4ezmXpcfFwLkePi4dzeXpcPJwr0OPi4VyRHhcP50r0uHg4
V6bHxcO5Cj0uHs5V6XHxcK5Gj4uHc3V6XDyca9Dj4uFckx4XD+da9Lh4ONem
x8XDuQ49Lh7Odelx8XCuR4+Lh3N9elw8nBvQ4+Lh3JAeFw/nRvS4eDg3psfF
w7kJPS4ezk3pcfFwbkaPi4dzc3pcPJxb0OPi4dyS/v+5rGcAAAADBoKpbdu2
bdu2bTu1bdu229S2bdvW2htv+P1x8XBuSY+Lh3Mrelw8nFvT4+Lh3IYeFw/n
tvS4eDi3o8fFw7k9PS4ezh3ocfFw7kiPi4dzJ3pcPJw70+Pi4dyFHhcP5670
uHg4d6PHxcO5Oz0uHs496HHxcO5Jj4uHcy96XDyce9Pj4uHchx4XD+e+9Lh4
OPejx8XDKT0uHs796XHxcB5Aj4uH80B6XDycB9Hj4uE8mB4XD+ch9Lh4OA+l
x8XDeRg9Lh7Ow+lx8XAeQY+Lh/NIelw8nEfR4+LhPJoeFw/nMfS4eDiPpcfF
w3kcPS4ezuPpcfFwnkCPi4fzRHpcPJwn0ePi4TyZHhcP5yn0uHg4T6XHxcN5
Gj0uHs7T6XHxcJ5Bj4uH80x6XDycZ9Hj4uE8mx4XD+c59Lh4OM+lx8XDeR49
Lh7O8+lx8XBeQI+Lh/NCelw8nBfR4+LhvJgeFw/nJfS4eDgvpcfFw3kZPS4e
zsvpcfFwXkGPi4fzSnpcPJxX0ePi4byaHhcP5zX0uHg4r6XHxcN5HT0uHs7r
6XHxcN5Aj4uH80Z6XDycN9Hj4uG8mR4XD+ct9Lh4OG+lx8XDeRs9Lh7O2+lx
8XDeQY+Lh/NOelw8nHfR4+LhvJseFw/nPfS4eDjvpcfFwxk9Lh7O++hx8XDe
T4+Lh/MBelw8nA/S4+LhfIgeFw/nw/S4eDgfocfFw/koPS4ezsfocfFwPk6P
i4fzCXpcPJxP0uPi4XyKHhcP59P0uHg4n6HHxcP5LD0uHs7n6HHxcD5Pj4uH
8wV6XDycL9Lj4uF8iR4XD+fL9Lh4OF+hx8XD+So9Lh7O1+hx8XC+To+Lh/MN
elw8nG/S4+LhfIseFw/n2/S4eDjfocfFw/kuPS4ezvfocfFwvk+Pi4fzA3pc
PJwf0uPi4fyIHhcP58f0uHg4P6HHxcP5KT0uHs7P6HHxcH5Oj4uH8wt6XDyc
X9Lj4uH8ih4XD+fX9Lh4OL+hx8XD+S09Lh7O7+hx8XB+T4+Lh/MHelw8nD/S
4+Lh/IkeFw/nz/S4eDh/ocfFw/krPS4ezt/ocfFw/k6Pi4fzD3pcPJx/0uPi
4fyLHhcP59/0uHg4/6HHxcP/G8D/73HxcA5Aj4uHc0B6XDycA9Hj4uEcmB4X
D+cg9Lh4OAelx8XDORg9Lh7Owelx8XAOQY+Lh3NIelw8nEPR4+LhHJoeFw/n
MPS4eDiHpcfFwzkcPS4ezuHpcfFwjkCPi4dzRHpcPJwj0ePi4RyZHhcP5yj0
uHg4R6XHxcM5Gj0uHs7R6XHxcI5Bj4uHc0x6XDycY9Hj4uEcmx4XD+c49Lh4
OMelx8XDOR49Lh7O8elx8XBOQI+Lh3NCelw8nBPR4+LhnJgeFw/nJPS4eDgn
pcfFwzkZPS4ezsnpcfFwTkGPi4dzSnpcPJxT0ePi4ZyaHhcP5zT0uHg4p6XH
xcM5HT0uHs7p6XHxcM5Aj4uHc0Z6XDycM9Hj4uGcmR4XD+cs9Lh4OGelx8XD
ORs9Lh7O2elx8XDOQY+Lh3NOelw8nHPR4+LhnJseFw/nPPS4eDjnpcfFwzkf
PS4ezvnpcfFwLkCPi4dzQXpcPJwL0ePi4VyYHhcP5yL0uHg4F6XHxcO5GD0u
Hs7F6XHxcC5Bj4uHc0l6XDycS9Hj4uFcmh4XD+cy9Lh4OJelx8XDuRw9Lh7O
5elx8XCuQI+Lh3NFelw8nCvR4+LhXJkeFw/nKvS4eDhXpcfFw7kaPS4eztXp
cfFwrkGPi4dzTXpcPJxr0ePi4VybHhcP5zr0uHg416XHxcO5Hj0uHs716XHx
cG5Aj4uHc0N6XDycG9Hj4uHcmB4XD+cm9Lh4ODelx8XDuRk9Lh7Ozelx8XBu
QY+Lh3NLelw8nFvR4+Lh3JoeFw/nNvS4eDi3pcfFw7kdPS4ezu3pcfFw7kCP
i4dzR3pcPJw70ePi4dyZHhcP5y70uHg4d6XHxcO5Gz0uHs7d6XHxcO5Bj4uH
c096XDyce9Hj4uHcmx4XD+c+9Lh4OPelx8XDuR89Lh5O6XHxcO5Pj4uH8wB6
XDycB9Lj4uE8iB4XD+fB9Lh4OA+hx8XDeSg9Lh7Ow+hx8XAeTo+Lh/MIelw8
nEfS4+LhPIoeFw/n0fS4eDiPocfFw3ksPS4ezuPocfFwHk+Pi4fzBHpcPJwn
0uPi4TyJHhcP58n0uHg4T6HHxcN5Kj0uHs7T6HHxcJ5Oj4uH8wx6XDycZ9Lj
4uE8ix4XD+fZ9Lh4OM+hx8XDeS49Lh7O8+hx8XCeT4+Lh/MCelw8nBfS4+Lh
vIgeFw/nxfS4eDgvocfFw3kpPS4ezsvocfFwXk6Pi4fzCnpcPJxX0uPi4byK
HhcP59X0uHg4r6HHxcN5LT0uHs7r6HHxcF5Pj4uH8wZ6XDycN9Lj4uG8iR4X
D+fN9Lh4OG+hx8XDeSs9Lh7O2+hx8XDeTo+Lh/MOelw8nHfS4+LhvIseFw/n
3fS4eDjvocfFw3kvPS4ezuhx8XDeR4+Lh/N+elw8nA/Q4+LhfJAeFw/nQ/S4
eDgfpsfFw/kIPS4ezkfpcfFwPkaPi4fzcXpcPJxP0OPi4XySHhcP51P0uHg4
n6bHxcP5DD0uHs5n6XHxcD5Hj4uH83l6XDycL9Dj4uF8kR4XD+dL9Lh4OF+m
x8XD+Qo9Lh7OV+lx8XC+Ro+Lh/N1elw8nG/Q4+LhfJMeFw/nW/S4eDjfpsfF
w/kOPS4eznfpcfFwvkePi4fzfXpcPJwf0OPi4fyQHhcP50f0uHg4P6bHxcP5
CT0uHs5P6XHxcH5Gj4uH83N6XDycX9Dj4uH8kh4XD+dX9Lh4OL+mx8XD+Q09
Lh7Ob+lx8XB+R4+Lh/N7elw8nD/Q4+Lh/JEeFw/nT/S4eDh/psfFw/kLPS4e
zl/pcfFw/kaPi4fzd3pcPJx/0OPi4fyTHhcP51/0uHg4/6bHxcP5Dz0uHv7f
wP1/j4uHcwB6XDycA9Lj4uEciB4XD+fA9Lh4OAehx8XDOSg9Lh7Owehx8XAO
To+Lh3MIelw8nEPS4+LhHIoeFw/n0PS4eDiHocfFwzksPS4ezuHocfFwDk+P
i4dzBHpcPJwj0uPi4RyJHhcP58j0uHg4R6HHxcM5Kj0uHs7R6HHxcI5Oj4uH
cwx6XDycY9Lj4uEcix4XD+fY9Lh4OMehx8XDOS49Lh7O8ehx8XCOT4+Lh3MC
elw8nBPS4+LhnIgeFw/nxPS4eDgnocfFwzkpPS4ezsnocfFwTk6Pi4dzCnpc
PJxT0uPi4ZyKHhcP59T0uHg4p6HHxcM5LT0uHs7p6HHxcE5Pj4uHcwZ6XDyc
M9Lj4uGciR4XD+fM9Lh4OGehx8XDOSs9Lh7O2ehx8XDOTo+Lh3MOelw8nHPS
4+LhnIseFw/n3PS4eDjnocfFwzkvPS4ezvnocfFwzk+Pi4dzAXpcPJwL0uPi
4VyIHhcP58L0uHg4F6HHxcO5KD0uHs7F6HHxcC5Oj4uHcwl6XDycS9Lj4uFc
ih4XD+fS9Lh4OJehx8XDuSw9Lh7O5ehx8XAuT4+Lh3MFelw8nCvS4+LhXIke
Fw/nyvS4eDhXocfFw7kqPS4eztXocfFwrk6Pi4dzDXpcPJxr0uPi4VyLHhcP
59r0uHg416HHxcO5Lj0uHs716HHxcK5Pj4uHcwN6XDycG9Lj4uHciB4XD+fG
9Lh4ODehx8XDuSk9Lh7Ozehx8XBuTo+Lh3MLelw8nFvS4+Lh3IoeFw/n1vS4
eDi3ocfFw7ktPS4ezu3ocfFwbk+Pi4dzB3pcPJw70uPi4dyJHhcP5870uHg4
d6HHxcO5Kz0uHs7d6HHxcO5Oj4uHcw96XDyce9Lj4uHcix4XD+fe9Lh4OPeh
x8XDuS89Lh7O/ehx8XBKj4uHc396XDycB9Dj4uE8kB4XD+dB9Lh4OA+mx8XD
eQg9Lh7OQ+lx8XAeRo+Lh/Nwelw8nEfQ4+LhPJIeFw/nUfS4eDiPpsfFw3kM
PS4ezmPpcfFwHkePi4fzeHpcPJwn0OPi4TyRHhcP50n0uHg4T6bHxcN5Cj0u
Hs5T6XHxcJ5Gj4uH83R6XDycZ9Dj4uE8kx4XD+dZ9Lh4OM+mx8XDeQ49Lh7O
c+lx8XCeR4+Lh/N8elw8nBfQ4+LhvJAeFw/nRfS4eDgvpsfFw3kJPS4ezkvp
cfFwXkaPi4fzcnpcPJxX0OPi4bySHhcP51X0uHg4r6bHxcN5DT0uHs5r6XHx
cF5Hj4uH83p6XDycN9Dj4uG8kR4XD+dN9Lh4OG+mx8XDeQs9Lh7OW+lx8XDe
Ro+Lh/N2elw8nHfQ4+LhvJMeFw/nXfS4eDjvpsfFw3kPPS4eznvpcfFwRo+L
h/M+elw8nPfT4+LhfIAeFw/ng/S4eDgfosfFw/kwPS4ezkfocfFwPkqPi4fz
MXpcPJyP0+Pi4XyCHhcP55P0uHg4n6LHxcP5ND0uHs5n6HHxcD5Lj4uH8zl6
XDycz9Pj4uF8gR4XD+eL9Lh4OF+ix8XD+TI9Lh7OV+hx8XC+So+Lh/M1elw8
nK/T4+LhfIMeFw/nm/S4eDjfosfFw/k2PS4eznfocfFwvkuPi4fzPXpcPJzv
0+Pi4fyAHhcP54f0uHg4P6LHxcP5MT0uHs5P6HHxcH5Kj4uH8zN6XDycn9Pj
4uH8gh4XD+eX9Lh4OL+ix8XD+TU9Lh7Ob+hx8XB+S4+Lh/M7elw8nN/T4+Lh
/IEeFw/nj/S4eDh/osfFw/kzPS4ezl/ocfFw/kqPi4fzN3pcPJy/0+Pi4fyD
HhcP55/0uHg4/6LHxcP5Nz0uHs5/6HHx8P8G7P97XDycA9Dj4uEckB4XD+dA
9Lh4OAemx8XDOQg9Lh7OQelx8XAORo+Lh3Nwelw8nEPQ4+LhHJIeFw/nUPS4
eDiHpsfFwzkMPS4ezmHpcfFwDkePi4dzeHpcPJwj0OPi4RyRHhcP50j0uHg4
R6bHxcM5Cj0uHs5R6XHxcI5Gj4uHc3R6XDycY9Dj4uEckx4XD+dY9Lh4OMem
x8XDOQ49Lh7Ocelx8XCOR4+Lh3N8elw8nBPQ4+LhnJAeFw/nRPS4eDgnpsfF
wzkJPS4ezknpcfFwTkaPi4dzcnpcPJxT0OPi4ZySHhcP51T0uHg4p6bHxcM5
DT0uHs5p6XHxcE5Hj4uHc3p6XDycM9Dj4uGckR4XD+dM9Lh4OGemx8XDOQs9
Lh7OWelx8XDORo+Lh3N2elw8nHPQ4+LhnJMeFw/nXPS4eDjnpsfFwzkPPS4e
znnpcfFwzkePi4dzfnpcPJwL0OPi4VyQHhcP50L0uHg4F6bHxcO5CD0uHs5F
6XHxcC5Gj4uHc3F6XDycS9Dj4uFckh4XD+dS9Lh4OJemx8XDuQw9Lh7OZelx
8XAuR4+Lh3N5elw8nCvQ4+LhXJEeFw/nSvS4eDhXpsfFw7kKPS4ezlXpcfFw
rkaPi4dzdXpcPJxr0OPi4VyTHhcP51r0uHg416bHxcO5Dj0uHs516XHxcK5H
j4uHc316XDycG9Dj4uHckB4XD+dG9Lh4ODemx8XDuQk9Lh7OTelx8XBuRo+L
h3Nzelw8nFvQ4+Lh3JIeFw/nVvS4eDi3psfFw7kNPS4ezm3pcfFwbkePi4dz
e3pcPJw70OPi4dyRHhcP5070uHg4d6bHxcO5Cz0uHs5d6XHxcO5Gj4uHc3d6
XDyce9Dj4uHckx4XD+de9Lh4OPemx8XDuQ89Lh7Ofelx8XDuR4+Lh1N6XDyc
+9Pj4uE8gB4XD+eB9Lh4OA+ix8XDeTA9Lh7OQ+hx8XAeSo+Lh/Mwelw8nIfT
4+LhPIIeFw/nkfS4eDiPosfFw3k0PS4ezmPocfFwHkuPi4fzOHpcPJzH0+Pi
4TyBHhcP54n0uHg4T6LHxcN5Mj0uHs5T6HHxcJ5Kj4uH8zR6XDycp9Pj4uE8
gx4XD+eZ9Lh4OM+ix8XDeTY9Lh7Oc+hx8XCeS4+Lh/M8elw8nOfT4+LhvIAe
Fw/nhfS4eDgvosfFw3kxPS4ezkvocfFwXkqPi4fzMnpcPJyX0+Pi4byCHhcP
55X0uHg4r6LHxcN5NT0uHs5r6HHxcF5Lj4uH8zp6XDyc19Pj4uG8gR4XD+eN
9Lh4OG+ix8XDeTM9Lh7OW+hx8XDeSo+Lh/M2elw8nLfT4+LhvIMeFw/nnfS4
eDjvosfFw3k3PS4eznvocfFw3kuPi4czelw8nPfR4+LhvJ8eFw/nA/S4eDgf
pMfFw/kQPS4ezofpcfFwPkKPi4fzUXpcPJyP0ePi4XycHhcP5xP0uHg4n6TH
xcP5FD0uHs6n6XHxcD5Dj4uH81l6XDycz9Hj4uF8nh4XD+cL9Lh4OF+kx8XD
+RI9Lh7Ol+lx8XC+Qo+Lh/NVelw8nK/R4+LhfJ0eFw/nG/S4eDjfpMfFw/kW
PS4ezrfpcfFwvkOPi4fzXXpcPJzv0ePi4XyfHhcP5wf0uHg4P6THxcP5ET0u
Hs6P6XHxcH5Cj4uH81N6XDycn9Hj4uH8nB4XD+cX9Lh4OL+kx8XD+RU9Lh7O
r+lx8XB+Q4+Lh/Nbelw8nN/R4+Lh/J4eFw/nD/S4eDh/pMfFw/kTPS4ezp/p
cfFw/kKPi4fzV3pcPJy/0ePi4fydHhcP5x/0uHg4/6THxcP5Fz0uHs6/6XHx
cP5Dj4uH/zdQ/9/j4uEcgB4XD+eA9Lh4OAeix8XDOTA9Lh7OQehx8XAOSo+L
h3Mwelw8nIPT4+LhHIIeFw/nkPS4eDiHosfFwzk0PS4ezmHocfFwDkuPi4dz
OHpcPJzD0+Pi4RyBHhcP54j0uHg4R6LHxcM5Mj0uHs5R6HHxcI5Kj4uHczR6
XDyco9Pj4uEcgx4XD+eY9Lh4OMeix8XDOTY9Lh7Ocehx8XCOS4+Lh3M8elw8
nOPT4+LhnIAeFw/nhPS4eDgnosfFwzkxPS4ezknocfFwTkqPi4dzMnpcPJyT
0+Pi4ZyCHhcP55T0uHg4p6LHxcM5NT0uHs5p6HHxcE5Lj4uHczp6XDyc09Pj
4uGcgR4XD+eM9Lh4OGeix8XDOTM9Lh7OWehx8XDOSo+Lh3M2elw8nLPT4+Lh
nIMeFw/nnPS4eDjnosfFwzk3PS4eznnocfFwzkuPi4dzPnpcPJzz0+Pi4VyA
HhcP54L0uHg4F6LHxcO5MD0uHs5F6HHxcC5Kj4uHczF6XDyci9Pj4uFcgh4X
D+eS9Lh4OJeix8XDuTQ9Lh7OZehx8XAuS4+Lh3M5elw8nMvT4+LhXIEeFw/n
ivS4eDhXosfFw7kyPS4ezlXocfFwrkqPi4dzNXpcPJyr0+Pi4VyDHhcP55r0
uHg416LHxcO5Nj0uHs516HHxcK5Lj4uHcz16XDyc69Pj4uHcgB4XD+eG9Lh4
ODeix8XDuTE9Lh7OTehx8XBuSo+Lh3Mzelw8nJvT4+Lh3IIeFw/nlvS4eDi3
osfFw7k1PS4ezm3ocfFwbkuPi4dzO3pcPJzb0+Pi4dyBHhcP5470uHg4d6LH
xcO5Mz0uHs5d6HHxcO5Kj4uHczd6XDycu9Pj4uHcgx4XD+ee9Lh4OPeix8XD
uTc9Lh7Ofehx8XDuS4+Lh3M/elw8nNLj4uHcnx4XD+cB9Lh4OA+kx8XDeRA9
Lh7Og+lx8XAeQo+Lh/NQelw8nIfR4+LhPJweFw/nEfS4eDiPpMfFw3kUPS4e
zqPpcfFwHkOPi4fzWHpcPJzH0ePi4TyeHhcP5wn0uHg4T6THxcN5Ej0uHs6T
6XHxcJ5Cj4uH81R6XDycp9Hj4uE8nR4XD+cZ9Lh4OM+kx8XDeRY9Lh7Os+lx
8XCeQ4+Lh/Ncelw8nOfR4+LhPJ8eFw/nBfS4eDgvpMfFw3kRPS4ezovpcfFw
XkKPi4fzUnpcPJyX0ePi4bycHhcP5xX0uHg4r6THxcN5FT0uHs6r6XHxcF5D
j4uH81p6XDyc19Hj4uG8nh4XD+cN9Lh4OG+kx8XDeRM9Lh7Om+lx8XDeQo+L
h/NWelw8nLfR4+LhvJ0eFw/nHfS4eDjvpMfFw3kXPS4ezrvpcfFw3kOPi4fz
XnpcPJzR4+LhvI8eFw/n/fS4eDgfoMfFw/kgPS4ezofocfFwPkyPi4fzEXpc
PJyP0uPi4XyMHhcP5+P0uHg4n6DHxcP5JD0uHs6n6HHxcD5Nj4uH8xl6XDyc
z9Lj4uF8jh4XD+fz9Lh4OF+gx8XD+SI9Lh7Ol+hx8XC+TI+Lh/MVelw8nK/S
4+LhfI0eFw/n6/S4eDjfoMfFw/kmPS4ezrfocfFwvk2Pi4fzHXpcPJzv0uPi
4XyPHhcP5/v0uHg4P6DHxcP5IT0uHs6P6HHxcH5Mj4uH8xN6XDycn9Lj4uH8
jB4XD+fn9Lh4OL+gx8XD+SU9Lh7Or+hx8XB+TY+Lh/Mbelw8nN/S4+Lh/I4e
Fw/n9/S4eDh/oMfFw/kjPS4ezp/ocfFw/kyPi4fzF3pcPJy/0uPi4fyNHhcP
5+/0uHg4/6DHxcP5Jz0uHs6/6HHxcP5Nj4uH8x96XDz8vwH6/x4XD+cA9Lh4
OAekx8XDORA9Lh7Ogelx8XAOQo+Lh3NQelw8nIPR4+LhHJweFw/nEPS4eDiH
pMfFwzkUPS4ezqHpcfFwDkOPi4dzWHpcPJzD0ePi4RyeHhcP5wj0uHg4R6TH
xcM5Ej0uHs6R6XHxcI5Cj4uHc1R6XDyco9Hj4uEcnR4XD+cY9Lh4OMekx8XD
ORY9Lh7Oselx8XCOQ4+Lh3Ncelw8nOPR4+LhHJ8eFw/nBPS4eDgnpMfFwzkR
PS4ezonpcfFwTkKPi4dzUnpcPJyT0ePi4ZycHhcP5xT0uHg4p6THxcM5FT0u
Hs6p6XHxcE5Dj4uHc1p6XDyc09Hj4uGcnh4XD+cM9Lh4OGekx8XDORM9Lh7O
melx8XDOQo+Lh3NWelw8nLPR4+LhnJ0eFw/nHPS4eDjnpMfFwzkXPS4ezrnp
cfFwzkOPi4dzXnpcPJzz0ePi4ZyfHhcP5wL0uHg4F6THxcO5ED0uHs6F6XHx
cC5Cj4uHc1F6XDyci9Hj4uFcnB4XD+cS9Lh4OJekx8XDuRQ9Lh7Opelx8XAu
Q4+Lh3NZelw8nMvR4+LhXJ4eFw/nCvS4eDhXpMfFw7kSPS4ezpXpcfFwrkKP
i4dzVXpcPJyr0ePi4VydHhcP5xr0uHg416THxcO5Fj0uHs616XHxcK5Dj4uH
c116XDyc69Hj4uFcnx4XD+cG9Lh4ODekx8XDuRE9Lh7Ojelx8XBuQo+Lh3NT
elw8nJvR4+Lh3JweFw/nFvS4eDi3pMfFw7kVPS4ezq3pcfFwbkOPi4dzW3pc
PJzb0ePi4dyeHhcP5w70uHg4d6THxcO5Ez0uHs6d6XHxcO5Cj4uHc1d6XDyc
u9Hj4uHcnR4XD+ce9Lh4OPekx8XDuRc9Lh7Ovelx8XDuQ4+Lh3Nfelw8nPvR
4+LhlB4XD+f+9Lh4OA+gx8XDeSA9Lh7Og+hx8XAeTI+Lh/MQelw8nIfS4+Lh
PIweFw/n4fS4eDiPoMfFw3kkPS4ezqPocfFwHk2Pi4fzGHpcPJzH0uPi4TyO
HhcP5/H0uHg4T6DHxcN5Ij0uHs6T6HHxcJ5Mj4uH8xR6XDycp9Lj4uE8jR4X
D+fp9Lh4OM+gx8XDeSY9Lh7Os+hx8XCeTY+Lh/Mcelw8nOfS4+LhPI8eFw/n
+fS4eDgvoMfFw3khPS4ezovocfFwXkyPi4fzEnpcPJyX0uPi4byMHhcP5+X0
uHg4r6DHxcN5JT0uHs6r6HHxcF5Nj4uH8xp6XDyc19Lj4uG8jh4XD+f19Lh4
OG+gx8XDeSM9Lh7Om+hx8XDeTI+Lh/MWelw8nLfS4+LhvI0eFw/n7fS4eDjv
oMfFw3knPS4ezrvocfFw3k2Pi4fzHnpcPJz30uPi4YweFw/nffS4eDjvp8fF
w/kAPS4ezgfpcfFwPkSPi4fzYXpcPJyP0OPi4XyUHhcP52P0uHg4H6fHxcP5
BD0uHs4n6XHxcD5Fj4uH82l6XDycz9Dj4uF8lh4XD+dz9Lh4OJ+nx8XD+QI9
Lh7OF+lx8XC+RI+Lh/Nlelw8nK/Q4+LhfJUeFw/na/S4eDhfp8fFw/kGPS4e
zjfpcfFwvkWPi4fzbXpcPJzv0OPi4XyXHhcP53v0uHg436fHxcP5AT0uHs4P
6XHxcH5Ej4uH82N6XDycn9Dj4uH8lB4XD+dn9Lh4OD+nx8XD+QU9Lh7OL+lx
8XB+RY+Lh/Nrelw8nN/Q4+Lh/JYeFw/nd/S4eDi/p8fFw/kDPS4ezh/pcfFw
/kSPi4fzZ3pcPJy/0OPi4fyVHhcP52/0uHg4f6fHxcP5Bz0uHs4/6XHxcP5F
j4uH8296XDyc/9Dj4uH/Dcz/97h4OAegx8XDOSA9Lh7Ogehx8XAOTI+Lh3MQ
elw8nIPS4+LhHIweFw/n4PS4eDiHoMfFwzkkPS4ezqHocfFwDk2Pi4dzGHpc
PJzD0uPi4RyOHhcP5/D0uHg4R6DHxcM5Ij0uHs6R6HHxcI5Mj4uHcxR6XDyc
o9Lj4uEcjR4XD+fo9Lh4OMegx8XDOSY9Lh7Osehx8XCOTY+Lh3Mcelw8nOPS
4+LhHI8eFw/n+PS4eDgnoMfFwzkhPS4ezonocfFwTkyPi4dzEnpcPJyT0uPi
4ZyMHhcP5+T0uHg4p6DHxcM5JT0uHs6p6HHxcE5Nj4uHcxp6XDyc09Lj4uGc
jh4XD+f09Lh4OGegx8XDOSM9Lh7Omehx8XDOTI+Lh3MWelw8nLPS4+LhnI0e
Fw/n7PS4eDjnoMfFwzknPS4ezrnocfFwzk2Pi4dzHnpcPJzz0uPi4ZyPHhcP
5/z0uHg4F6DHxcO5ID0uHs6F6HHxcC5Mj4uHcxF6XDyci9Lj4uFcjB4XD+fi
9Lh4OJegx8XDuSQ9Lh7Opehx8XAuTY+Lh3MZelw8nMvS4+LhXI4eFw/n8vS4
eDhXoMfFw7kiPS4ezpXocfFwrkyPi4dzFXpcPJyr0uPi4VyNHhcP5+r0uHg4
16DHxcO5Jj0uHs616HHxcK5Nj4uHcx16XDyc69Lj4uFcjx4XD+f69Lh4ODeg
x8XDuSE9Lh7Ojehx8XBuTI+Lh3MTelw8nJvS4+Lh3IweFw/n5vS4eDi3oMfF
w7klPS4ezq3ocfFwbk2Pi4dzG3pcPJzb0uPi4dyOHhcP5/b0uHg4d6DHxcO5
Iz0uHs6d6HHxcO5Mj4uHcxd6XDycu9Lj4uHcjR4XD+fu9Lh4OPegx8XDuSc9
Lh7Ovehx8XDuTY+Lh3Mfelw8nPvS4+Lh3I8eFw+n9Lh4OPenx8XDeQA9Lh7O
A+lx8XAeRI+Lh/Ngelw8nIfQ4+LhPJQeFw/nYfS4eDgPp8fFw3kEPS4eziPp
cfFwHkWPi4fzaHpcPJzH0OPi4TyWHhcP53H0uHg4j6fHxcN5Aj0uHs4T6XHx
cJ5Ej4uH82R6XDycp9Dj4uE8lR4XD+dp9Lh4OE+nx8XDeQY9Lh7OM+lx8XCe
RY+Lh/Nselw8nOfQ4+LhPJceFw/nefS4eDjPp8fFw3kBPS4ezgvpcfFwXkSP
i4fzYnpcPJyX0OPi4byUHhcP52X0uHg4L6fHxcN5BT0uHs4r6XHxcF5Fj4uH
82p6XDyc19Dj4uG8lh4XD+d19Lh4OK+nx8XDeQM9Lh7OG+lx8XDeRI+Lh/Nm
elw8nLfQ4+LhvJUeFw/nbfS4eDhvp8fFw3kHPS4ezjvpcfFw3kWPi4fzbnpc
PJz30OPi4byXHhcPZ/S4eDjvo8fFw3k/PS4ezgfocfFwPkiPi4fzIXpcPJwP
0+Pi4XyEHhcP56P0uHg4H6PHxcP5OD0uHs4n6HHxcD5Jj4uH8yl6XDycT9Pj
4uF8hh4XD+ez9Lh4OJ+jx8XD+Tw9Lh7OF+hx8XC+SI+Lh/Mlelw8nC/T4+Lh
fIUeFw/nq/S4eDhfo8fFw/k6PS4ezjfocfFwvkmPi4fzLXpcPJxv0+Pi4XyH
HhcP57v0uHg436PHxcP5Pj0uHs4P6HHxcH5Ij4uH8yN6XDycH9Pj4uH8hB4X
D+en9Lh4OD+jx8XD+Tk9Lh7OL+hx8XB+SY+Lh/Mrelw8nF/T4+Lh/IYeFw/n
t/S4eDi/o8fFw/k9PS4ezh/ocfFw/kiPi4fzJ3pcPJw/0+Pi4fyFHhcP56/0
uHg4f6PHxcP5Oz0uHs4/6HHxcP5Jj4uH8y96XDycf9Pj4uH8hx4XD/9vQP6/
x8XDOQA9Lh7OAelx8XAORI+Lh3Ngelw8nIPQ4+LhHJQeFw/nYPS4eDgHp8fF
wzkEPS4eziHpcfFwDkWPi4dzaHpcPJzD0OPi4RyWHhcP53D0uHg4h6fHxcM5
Aj0uHs4R6XHxcI5Ej4uHc2R6XDyco9Dj4uEclR4XD+do9Lh4OEenx8XDOQY9
Lh7OMelx8XCORY+Lh3Nselw8nOPQ4+LhHJceFw/nePS4eDjHp8fFwzkBPS4e
zgnpcfFwTkSPi4dzYnpcPJyT0OPi4ZyUHhcP52T0uHg4J6fHxcM5BT0uHs4p
6XHxcE5Fj4uHc2p6XDyc09Dj4uGclh4XD+d09Lh4OKenx8XDOQM9Lh7OGelx
8XDORI+Lh3Nmelw8nLPQ4+LhnJUeFw/nbPS4eDhnp8fFwzkHPS4ezjnpcfFw
zkWPi4dzbnpcPJzz0OPi4ZyXHhcP53z0uHg456fHxcO5AD0uHs4F6XHxcC5E
j4uHc2F6XDyci9Dj4uFclB4XD+di9Lh4OBenx8XDuQQ9Lh7OJelx8XAuRY+L
h3Npelw8nMvQ4+LhXJYeFw/ncvS4eDiXp8fFw7kCPS4ezhXpcfFwrkSPi4dz
ZXpcPJyr0OPi4VyVHhcP52r0uHg4V6fHxcO5Bj0uHs416XHxcK5Fj4uHc216
XDyc69Dj4uFclx4XD+d69Lh4ONenx8XDuQE9Lh7ODelx8XBuRI+Lh3Njelw8
nJvQ4+Lh3JQeFw/nZvS4eDg3p8fFw7kFPS4ezi3pcfFwbkWPi4dza3pcPJzb
0OPi4dyWHhcP53b0uHg4t6fHxcO5Az0uHs4d6XHxcO5Ej4uHc2d6XDycu9Dj
4uHclR4XD+du9Lh4OHenx8XDuQc9Lh7OPelx8XDuRY+Lh3Nvelw8nPvQ4+Lh
3JceFw/nfvS4eDilx8XDuT89Lh7OA+hx8XAeSI+Lh/Mgelw8nAfT4+LhPIQe
Fw/nofS4eDgPo8fFw3k4PS4eziPocfFwHkmPi4fzKHpcPJxH0+Pi4TyGHhcP
57H0uHg4j6PHxcN5PD0uHs4T6HHxcJ5Ij4uH8yR6XDycJ9Pj4uE8hR4XD+ep
9Lh4OE+jx8XDeTo9Lh7OM+hx8XCeSY+Lh/Mselw8nGfT4+LhPIceFw/nufS4
eDjPo8fFw3k+PS4ezgvocfFwXkiPi4fzInpcPJwX0+Pi4byEHhcP56X0uHg4
L6PHxcN5OT0uHs4r6HHxcF5Jj4uH8yp6XDycV9Pj4uG8hh4XD+e19Lh4OK+j
x8XDeT09Lh7OG+hx8XDeSI+Lh/Mmelw8nDfT4+LhvIUeFw/nrfS4eDhvo8fF
w3k7PS4ezjvocfFw3kmPi4fzLnpcPJx30+Pi4byHHhcP5730uHg4o8fFw3kf
PS4ezvvpcfFwPkCPi4fzQXpcPJwP0ePi4XyYHhcP5yP0uHg4H6XHxcP5GD0u
Hs7H6XHxcD5Bj4uH80l6XDycT9Hj4uF8mh4XD+cz9Lh4OJ+lx8XD+Rw9Lh7O
5+lx8XC+QI+Lh/NFelw8nC/R4+LhfJkeFw/nK/S4eDhfpcfFw/kaPS4eztfp
cfFwvkGPi4fzTXpcPJxv0ePi4XybHhcP5zv0uHg436XHxcP5Hj0uHs736XHx
cH5Aj4uH80N6XDycH9Hj4uH8mB4XD+cn9Lh4OD+lx8XD+Rk9Lh7Oz+lx8XB+
QY+Lh/NLelw8nF/R4+Lh/JoeFw/nN/S4eDi/pcfFw/kdPS4ezu/pcfFw/kCP
i4fzR3pcPJw/0ePi4fyZHhcP5y/0uHg4f6XHxcP5Gz0uHs7f6XHxcP5Bj4uH
8096XDycf9Hj4uH8mx4XD+c/9Lh4+H8D8f89Lh7OAehx8XAOSI+Lh3Mgelw8
nAPT4+LhHIQeFw/noPS4eDgHo8fFwzk4PS4eziHocfFwDkmPi4dzKHpcPJxD
0+Pi4RyGHhcP57D0uHg4h6PHxcM5PD0uHs4R6HHxcI5Ij4uHcyR6XDycI9Pj
4uEchR4XD+eo9Lh4OEejx8XDOTo9Lh7OMehx8XCOSY+Lh3Mselw8nGPT4+Lh
HIceFw/nuPS4eDjHo8fFwzk+PS4ezgnocfFwTkiPi4dzInpcPJwT0+Pi4ZyE
HhcP56T0uHg4J6PHxcM5OT0uHs4p6HHxcE5Jj4uHcyp6XDycU9Pj4uGchh4X
D+e09Lh4OKejx8XDOT09Lh7OGehx8XDOSI+Lh3Mmelw8nDPT4+LhnIUeFw/n
rPS4eDhno8fFwzk7PS4ezjnocfFwzkmPi4dzLnpcPJxz0+Pi4ZyHHhcP57z0
uHg456PHxcM5Pz0uHs4F6HHxcC5Ij4uHcyF6XDycC9Pj4uFchB4XD+ei9Lh4
OBejx8XDuTg9Lh7OJehx8XAuSY+Lh3Mpelw8nEvT4+LhXIYeFw/nsvS4eDiX
o8fFw7k8PS4ezhXocfFwrkiPi4dzJXpcPJwr0+Pi4VyFHhcP56r0uHg4V6PH
xcO5Oj0uHs416HHxcK5Jj4uHcy16XDyca9Pj4uFchx4XD+e69Lh4ONejx8XD
uT49Lh7ODehx8XBuSI+Lh3Mjelw8nBvT4+Lh3IQeFw/npvS4eDg3o8fFw7k5
PS4ezi3ocfFwbvnfrushCgBAt7Zoatu2bbepbTu1H2o3tW2ntu3Utp3atn9n
f3UP9+CuM03Y48aL4x3Y48aL4x3Z48aL453Y48aL4wHscePF8UD2uPHieBB7
3HhxPJg9brw43pk9brw43oU9brw43pU9brw43o09brw43p09brw43oM9brw4
3pM9brw43os9brw43ps9brw43oc9brw43pc9brw43o89brw43p89brw4PoA9
brw4mj1uvDg+kD1uvDg+iD1uvDg+mD1uvDg+hD1uvDg+lD1uvDg+jD1uvDg+
nD1uvDg+gj1uvDg+kj1uvDg+ij1uvDg+mj1uvDg+hj1uvDg+lj1uvDg+jj1u
vDg+nj1uvDg+gT1uvDg+kT1uvDg+iT1uvDg+mT1uvDg+hT1uvDg+lT1uvDg+
jT1uvDg+nT1uvDg+gz1uvDg+kz1uvDg+iz1uvDg+mz1uvDg+hz1uvDg+lz1u
vDg+jz1uvDg+nz1uvDiGPW68OL6APW68OL6QPW68OL6IPW68OL6YPW68OL6E
PW68OL6UPW68OL6MPW68OL6cPW68OL6CPW68OL6SPW68OL6KPW68OL6aPW68
OL6GPW68OL6WPW68OL6OPW68OL6ePW68OL6BPW68OL6RPW68OL6JPW68OL6Z
PW68OL6FPW68OL6VPW68OL6NPW68OL6dPW68OL6DPW68OL6TPW68OL6LPW68
OL6bPW68OL6HPW68OL6XPW68OL6PPW68OJY9brw4vp89brw4foA9brw4fpA9
brw4fog9brw4fpg9brw4foQ9brw4fpQ9brw4fow9brw4fpw9brw4foI9brw4
fpI9brw4foo9brw4fpo9brw4foY9brw4fpY9brw4fo49brw4fp49brw4foE9
brw4fpE9brw4fok9brw4fpk9brw4foU9brw4fpU9brw4fo09brw4fp09brw4
foM9brw4fpM9brw4fos9brw4fps9brw4foc9brw4fpc9brw4jj1uvDh+jz1u
vDh+nz1uvDj+gD1uvDj+kD1uvDj+iD1uvDj+mD1uvDj+hD1uvDj+lD1uvDj+
jD1uvDj+nD1uvDj+gj1uvDj+kj1uvDj+ij1uvDj+mj1uvDj+hj1uvDj+lj1u
vDj+jj1uvDj+nj1uvDj+gT1uvDj+kT1uvDj+iT1uvDj+mT1uvDj+hT1uvDj+
lT1uvDj+jT1uvDj+nT1uvDj+gz1uvDj+kz1uvDj+iz1uvDj+mz1uvDj+hz1u
vPh/D4D/4yfHiQs3Hrz4cDwEfZy4cOPBiw/HQ9LHiQs3Hrz4cDwUfZy4cOPB
iw/HQ9PHiQs3Hrz4cDwMfZy4cOPBiw/Hw9LHiQs3Hrz4cDwcfZy4cOPBiw/H
w9PHiQs3Hrz4cDwCfZy4cOPBiw/HI9LHiQs3Hrz4cDwSfZy4cOPBiw/HI9PH
iQs3Hrz4cDwKfZy4cOPBiw/Ho9LHiQs3Hrz4cDwafZy4cOPBiw/Ho9PHiQs3
Hrz4cDwGfZy4cOPBiw/HY9LHiQs3Hrz4cDwWfZy4cOPBiw/HY9PHiQs3Hrz4
cDwOfZy4cOPBiw/H49LHiQs3Hrz4cDwefZy4cOPBiw/H49PHiQs3Hrz4cDwB
fZy4cOPBiw/HE9LHiQs3Hrz4cDwRfZy4cOPBiw/HE9PHiQs3Hrz4cDwJfZy4
cOPBiw/Hk9LHiQs3Hrz4cDwZfZy4cOPBiw/Hk9PHiQs3Hrz4cDwFfZy4cOPB
iw/HU9LHiQs3Hrz4cDwVfZy4cOPBiw/HU9PHiQs3Hrz4cDwNfZy4cOPBiw/H
09LHiQs3Hrz4cDwdfZy4cOPBiw/H09PHiQs3Hrz4cDwDfZy4cOPBiw/HM9LH
iQs3Hrz4cDwTfZy4cOPBiw/HM9PHiQs3Hrz4cDwLfZy4cOPBiw/Hs9LHiQs3
Hrz4cDwbfZy4cOPBiw/Hs9PHiQs3Hrz4cDwHfZy4cOPBiw/Hc9LHiQs3Hrz4
cDwXfZy4cOPBiw/Hc9PHiQs3Hrz4cDwPfZy4cOPBiw/H89LHiQs3Hrz4cDwf
fZy4cOPBiw/H89PHiQs3Hrz4cLwAfZy4cOPBiw/HC9LHiQs3Hrz4cLwQfZy4
cOPBiw/HC9PHiQs3Hrz4cLwIfZy4cOPBiw/Hi9LHiQs3Hrz4cLwYfZy4cOPB
iw9H0seJCzcevPhwvDh9nLhw48GLD8dL0MeJCzcevPhwvCR9nLhw48GLD8dL
0ceJCzcevPhwvDR9nLhw48GLD8fL0MeJCzcevPhwvCx9nLhw48GLD8fL0ceJ
CzcevPhwvDx9nLhw48GLD8cr0MeJCzcevPhwvCJ9nLhw48GLD8cr0ceJCzce
vPhwvDJ9nLhw48GLD8er0MeJCzcevPhwvCp9nLhw48GLD8er0ceJCzcevPhw
vDp9nLhw48GLD8dr0MeJCzcevPhwvCZ9nLhw48GLD8dr0ceJCzcevPhwvDZ9
nLhw48GLD8fr0MeJCzcevPhwvC59nLhw48GLD8fr0ceJCzcevPhwvD59nLhw
48GLD8cb0MeJCzcevPhwvCF9nLhw48GLD8cb0ceJCzcevPhwvDF9nLhw48GL
D8eb0MeJCzcevPhwvCl9nLhw48GLD0fRx4kLNx68+HC8GX2cuHDjwYsPx5vT
x4kLNx68+HC8BX2cuHDjwYsPx1vSx4kLNx68+HC8FX2cuHDjwYsPx1vTx4kL
Nx68+HC8DX2cuHDjwYsPx9vSx4kLNx68+HC8HX2cuHDjwYsPx9vTx4kLNx68
+HC8A32cuHDjwYsPxzvSx4kLNx68+HC8E32cuHDjwYsPxwPo48SFGw9efDge
SB8nLtx48OLD8SD6OHHhxoMXH44H08eJCzcevPhwvDN9nLhw48GLD8e70MeJ
CzcevPhwvCt9nLhw48GLD8e70ceJCzcevPhwvDt9nLhw48GLD8d70MeJCzce
vPhwvCd9nLhw48GLD8d70ceJCzcevPhwvDd9nLhw48GLD8f70MeJCzcevPhw
vC99nLhw48GLD8f70ceJCzcevPhwvD99nLhw48GLD8cH0MeJCzcevPhwNH2c
uHDjwYsPxwfSx4kLNx68+HB8EH2cuHDjwYsPxwfTx4kLNx68+HB8CH2cuHDj
wYsPx4fSx4kLNx68+HB8GH2cuHDjwYsPx4fTx4kLNx68+HB8BH2cuHDjwYsP
x0fSx4kLNx68+HB8FH2cuHDjwYsPx0fTx4kLNx68+HB8DH2cuHDjwYsPx8fS
x4kLNx68+HB8HH2cuHDjwYsPx8fTx4kLNx68+HB8An2cuHDjwYsPxyfSx4kL
Nx68+HB8En2cuHDjwYsPxyfTx4kLNx68+HB8Cn2cuHDjwYsPx6fSx4kLNx68
+HB8Gn2cuHDjwYsPx6fTx4kLNx68+HB8Bn2cuHDjwYsPx2fSx4kLNx68+HB8
Fn2cuHDjwYsPx2fTx4kLNx68+HB8Dn2cuHDjwYsPx+fSx4kLNx68+HB8Hn2c
uHDjwYsPx+fTx4kLNx68+HAMfZy4cOPBiw/HF9DHiQs3Hrz4cHwhfZy4cOPB
iw/HF9HHiQs3Hrz4cHwxfZy4cOPBiw/Hl9DHiQs3Hrz4cHwpfZy4cOPBiw/H
l9HHiQs3Hrz4cHw5fZy4cOPBiw/HV9DHiQs3Hrz4cHwlfZy4cOPBiw/HV9HH
iQs3Hrz4cHw1fZy4cOPBiw/H19DHiQs3Hrz4cHwtfZy4cOPBiw/H19HHiQs3
Hrz4cHw9fZy4cOPBiw/HN9DHiQs3Hrz4cHwjfZy4cOPBiw/HN9HHiQs3Hrz4
cHwzfZy4cOPBiw/Ht9DHiQs3Hrz4cHwrfZy4cOPBiw/Ht9HHiQs3Hrz4cHw7
fZy4cOPBiw/Hd9DHiQs3Hrz4cHwnfZy4cOPBiw/Hd9HHiQs3Hrz4cHw3fZy4
cOPBiw/H99DHiQs3Hrz4cHwvfZy4cOPBiw/H99HHiQs3Hrz4cCx9nLhw48GL
D8f308eJCzcevPhw/AB9nLhw48GLD8cP0seJCzcevPhw/BB9nLhw48GLD8cP
08eJCzcevPhw/Ah9nLhw48GLD8eP0seJCzcevPhw/Bh9nLhw48GLD8eP08eJ
CzcevPhw/AR9nLhw48GLD8dP0seJCzcevPhw/BR9nLhw48GLD8dP08eJCzce
vPhw/Ax9nLhw48GLD8fP0seJCzcevPhw/Bx9nLhw48GLD8fP08eJCzcevPhw
/AJ9nLhw48GLD8cv0seJCzcevPhw/BJ9nLhw48GLD8cv08eJCzcevPhw/Ap9
nLhw48GLD8ev0seJCzcevPhw/Bp9nLhw48GLD8ev08eJCzcevPhw/AZ9nLhw
48GLD8dv0seJCzcevPhw/BZ9nLhw48GLD8dv08eJCzcevPhw/A59nLhw48GL
D8fv0seJCzcevPhwHH2cuHDjwYsPx+/Rx4kLNx68+HD8Pn2cuHDjwYsPxx/Q
x4kLNx68+HD8IX2cuHDjwYsPxx/Rx4kLNx68+HD8MX2cuHDjwYsPx5/Qx4kL
Nx68+HD8KX2cuHDjwYsPx5/Rx4kLNx68+HD8OX2cuHDjwYsPx1/Qx4kLNx68
+HD8JX2cuHDjwYsPx1/Rx4kLNx68+HD8NX2cuHDjwYsPx9/Qx4kLNx68+HD8
LX2cuHDjwYsPx9/Rx4kLNx68+HD8PX2cuHDjwYsPxz/Qx4kLNx68+HD8I32c
uHDjwYsPxz/Rx4kLNx68+HD8M32cuHDjwYsPx7/Qx4kLNx68+HD8K32cuHDj
wYsPx7/Rx4kLNx68+HD8O32cuHDjwYsPx3/Qx4kLNx68+HD8J32cuHDjwYsP
x3/Rx4kLNx68+HD8N32cuHDjwYsPx//Qx4kLNx68+PD/PuD/t48TF248ePHh
eAj6OHHhxoMXH46HpI8TF248ePHheCj6OHHhxoMXH46Hpo8TF248ePHheBj6
OHHhxoMXH46HpY8TF248ePHheDj6OHHhxoMXH46Hp48TF248ePHheAT6OHHh
xoMXH45HpI8TF248ePHheCT6OHHhxoMXH45Hpo8TF248ePHheBT6OHHhxoMX
H45HpY8TF248ePHheDT6OHHhxoMXH45Hp48TF248ePHheAz6OHHhxoMXH47H
pI8TF248ePHheCz6OHHhxoMXH47Hpo8TF248ePHheBz6OHHhxoMXH47HpY8T
F248ePHheDz6OHHhxoMXH47Hp48TF248ePHheAL6OHHhxoMXH44npI8TF248
ePHheCL6OHHhxoMXH44npo8TF248ePHheBL6OHHhxoMXH44npY8TF248ePHh
eDL6OHHhxoMXH44np48TF248ePHheAr6OHHhxoMXH46npI8TF248ePHheCr6
OHHhxoMXH46npo8TF248ePHheBr6OHHhxoMXH46npY8TF248ePHheDr6OHHh
xoMXH46np48TF248ePHheAb6OHHhxoMXH45npI8TF248ePHheCb6OHHhxoMX
H45npo8TF248ePHheBb6OHHhxoMXH45npY8TF248ePHheDb6OHHhxoMXH45n
p48TF248ePHheA76OHHhxoMXH47npI8TF248ePHheC76OHHhxoMXH47npo8T
F248ePHheB76OHHhxoMXH47npY8TF248ePHheD76OHHhxoMXH47np48TF248
ePHheAH6OHHhxoMXH44XpI8TF248ePHheCH6OHHhxoMXH44Xpo8TF248ePHh
eBH6OHHhxoMXH44XpY8TF248ePHheDH6OHHhxoMXH46kjxMXbjx48eF4cfo4
ceHGgxcfjpegjxMXbjx48eF4Sfo4ceHGgxcfjpeijxMXbjx48eF4afo4ceHG
gxcfjpehjxMXbjx48eF4Wfo4ceHGgxcfjpejjxMXbjx48eF4efo4ceHGgxcf
jlegjxMXbjx48eF4Rfo4ceHGgxcfjleijxMXbjx48eF4Zfo4ceHGgxcfjleh
jxMXbjx48eF4Vfo4ceHGgxcfjlejjxMXbjx48eF4dfo4ceHGgxcfjtegjxMX
bjx48eF4Tfo4ceHGgxcfjteijxMXbjx48eF4bfo4ceHGgxcfjtehjxMXbjx4
8eF4Xfo4ceHGgxcfjtejjxMXbjx48eF4ffo4ceHGgxcfjjegjxMXbjx48eF4
Q/o4ceHGgxcfjjeijxMXbjx48eF4Y/o4ceHGgxcfjjehjxMXbjx48eF4U/o4
ceHGgxcfjqKPExduPHjx4Xgz+jhx4caDFx+ON6ePExduPHjx4XgL+jhx4caD
Fx+Ot6SPExduPHjx4Xgr+jhx4caDFx+Ot6aPExduPHjx4Xgb+jhx4caDFx+O
t6WPExduPHjx4Xg7+jhx4caDFx+Ot6ePExduPHjx4XgH+jhx4caDFx+Od6SP
ExduPHjx4Xgn+jhx4caDFx+OB9DHiQs3Hrz4cDyQPk5cuPHgxYfjQfRx4sKN
By8+HA+mjxMXbjx48eF4Z/o4ceHGgxcfjnehjxMXbjx48eF4V/o4ceHGgxcf
jnejjxMXbjx48eF4d/o4ceHGgxcfjvegjxMXbjx48eF4T/o4ceHGgxcfjvei
jxMXbjx48eF4b/o4ceHGgxcfjvehjxMXbjx48eF4X/o4ceHGgxcfjvejjxMX
bjx48eF4f/o4ceHGgxcfjg+gjxMXbjx48eFo+jhx4caDFx+OD6SPExduPHjx
4fgg+jhx4caDFx+OD6aPExduPHjx4fgQ+jhx4caDFx+OD6WPExduPHjx4fgw
+jhx4caDFx+OD6ePExduPHjx4fgI+jhx4caDFx+Oj6SPExduPHjx4fgo+jhx
4caDFx+Oj6aPExduPHjx4fgY+jhx4caDFx+Oj6WPExduPHjx4fg4+jhx4caD
Fx+Oj6ePExduPHjx4fgE+jhx4caDFx+OT6SPExduPHjx4fgk+jhx4caDFx+O
T6aPExduPHjx4fgU+jhx4caDFx+OT6WPExduPHjx4fg0+jhx4caDFx+OT6eP
ExduPHjx4fgM+jhx4caDFx+Oz6SPExduPHjx4fgs+jhx4caDFx+Oz6aPExdu
PHjx4fgc+jhx4caDFx+Oz6WPExduPHjx4fg8+jhx4caDFx+Oz6ePExduPHjx
4Rj6OHHhxoMXH44voI8TF248ePHh+EL6OHHhxoMXH44voo8TF248ePHh+GL6
OHHhxoMXH44voY8TF248ePHh+FL6OHHhxoMXH44vo48TF248ePHh+HL6OHHh
xoMXH46voI8TF248ePHh+Er6OHHhxoMXH46voo8TF248ePHh+Gr6OHHhxoMX
H46voY8TF248ePHh+Fr6OHHhxoMXH46vo48TF248ePHh+Hr6OHHhxoMXH45v
oI8TF248ePHh+Eb6OHHhxoMXH45voo8TF248ePHh+Gb6OHHhxoMXH45voY8T
F248ePHh+Fb6OHHhxoMXH45vo48TF248ePHh+Hb6OHHhxoMXH47voI8TF248
ePHh+E76OHHhxoMXH47voo8TF248ePHh+G76OHHhxoMXH47voY8TF248ePHh
+F76OHHhxoMXH47vo48TF248ePHhWPo4ceHGgxcfju+njxMXbjx48eH4Afo4
ceHGgxcfjh+kjxMXbjx48eH4Ifo4ceHGgxcfjh+mjxMXbjx48eH4Efo4ceHG
gxcfjh+ljxMXbjx48eH4Mfo4ceHGgxcfjh+njxMXbjx48eH4Cfo4ceHGgxcf
jp+kjxMXbjx48eH4Kfo4ceHGgxcfjp+mjxMXbjx48eH4Gfo4ceHGgxcfjp+l
jxMXbjx48eH4Ofo4ceHGgxcfjp+njxMXbjx48eH4Bfo4ceHGgxcfjl+kjxMX
bjx48eH4Jfo4ceHGgxcfjl+mjxMXbjx48eH4Ffo4ceHGgxcfjl+ljxMXbjx4
8eH4Nfo4ceHGgxcfjl+njxMXbjx48eH4Dfo4ceHGgxcfjt+kjxMXbjx48eH4
Lfo4ceHGgxcfjt+mjxMXbjx48eH4Hfo4ceHGgxcfjt+ljxMXbjx48eE4+jhx
4caDFx+O36OPExduPHjx4fh9+jhx4caDFx+OP6CPExduPHjx4fhD+jhx4caD
Fx+OP6KPExduPHjx4fhj+jhx4caDFx+OP6GPExduPHjx4fhT+jhx4caDFx+O
P6OPExduPHjx4fhz+jhx4caDFx+Ov6CPExduPHjx4fhL+jhx4caDFx+Ov6KP
ExduPHjx4fhr+jhx4caDFx+Ov6GPExduPHjx4fhb+jhx4caDFx+Ov6OPExdu
PHjx4fh7+jhx4caDFx+Of6CPExduPHjx4fhH+jhx4caDFx+Of6KPExduPHjx
4fhn+jhx4caDFx+Of6GPExduPHjx4fhX+jhx4caDFx+Of6OPExduPHjx4fh3
+jhx4caDFx+O/6CPExduPHjx4fhP+jhx4caDFx+O/6KPExduPHjx4fhv+jhx
4caDFx+O/6GPExduPHjx4f99gP9vHycu3Hjw4sPxEPRx4sKNBy8+HA9JHycu
3Hjw4sPxUPRx4sKNBy8+HA9NHycu3Hjw4sPxMPRx4sKNBy8+HA9LHycu3Hjw
4sPxcPRx4sKNBy8+HA9PHycu3Hjw4sPxCPRx4sKNBy8+HI9IHycu3Hjw4sPx
SPRx4sKNBy8+HI9MHycu3Hjw4sPxKPRx4sKNBy8+HI9KHycu3Hjw4sPxaPRx
4sKNBy8+HI9OHycu3Hjw4sPxGPRx4sKNBy8+HI9JHycu3Hjw4sPxWPRx4sKN
By8+HI9NHycu3Hjw4sPxOPRx4sKNBy8+HI9LHycu3Hjw4sPxePRx4sKNBy8+
HI9PHycu3Hjw4sPxBPRx4sKNBy8+HE9IHycu3Hjw4sPxRPRx4sKNBy8+HE9M
Hycu3Hjw4sPxJPRx4sKNBy8+HE9KHycu3Hjw4sPxZPRx4sKNBy8+HE9OHycu
3Hjw4sPxFPRx4sKNBy8+HE9JHycu3Hjw4sPxVPRx4sKNBy8+HE9NHycu3Hjw
4sPxNPRx4sKNBy8+HE9LHycu3Hjw4sPxdPRx4sKNBy8+HE9PHycu3Hjw4sPx
DPRx4sKNBy8+HM9IHycu3Hjw4sPxTPRx4sKNBy8+HM9MHycu3Hjw4sPxLPRx
4sKNBy8+HM9KHycu3Hjw4sPxbPRx4sKNBy8+HM9OHycu3Hjw4sPxHPRx4sKN
By8+HM9JHycu3Hjw4sPxXPRx4sKNBy8+HM9NHycu3Hjw4sPxPPRx4sKNBy8+
HM9LHycu3Hjw4sPxfPRx4sKNBy8+HM9PHycu3Hjw4sPxAvRx4sKNBy8+HC9I
Hycu3Hjw4sPxQvRx4sKNBy8+HC9MHycu3Hjw4sPxIvRx4sKNBy8+HC9KHycu
3Hjw4sPxYvRx4sKNBy8+HEkfJy7cePDiw/Hi9HHiwo0HLz4cL0EfJy7cePDi
w/GS9HHiwo0HLz4cL0UfJy7cePDiw/HS9HHiwo0HLz4cL0MfJy7cePDiw/Gy
9HHiwo0HLz4cL0cfJy7cePDiw/Hy9HHiwo0HLz4cr0AfJy7cePDiw/GK9HHi
wo0HLz4cr0QfJy7cePDiw/HK9HHiwo0HLz4cr0IfJy7cePDiw/Gq9HHiwo0H
Lz4cr0YfJy7cePDiw/Hq9HHiwo0HLz4cr0EfJy7cePDiw/Ga9HHiwo0HLz4c
r0UfJy7cePDiw/Ha9HHiwo0HLz4cr0MfJy7cePDiw/G69HHiwo0HLz4cr0cf
Jy7cePDiw/H69HHiwo0HLz4cb0AfJy7cePDiw/GG9HHiwo0HLz4cb0QfJy7c
ePDiw/HG9HHiwo0HLz4cb0IfJy7cePDiw/Gm9HHiwo0HLz4cRR8nLtx48OLD
8Wb0ceLCjQcvPhxvTh8nLtx48OLD8Rb0ceLCjQcvPhxvSR8nLtx48OLD8Vb0
ceLCjQcvPhxvTR8nLtx48OLD8Tb0ceLCjQcvPhxvSx8nLtx48OLD8Xb0ceLC
jQcvPhxvTx8nLtx48OLD8Q70ceLCjQcvPhzvSB8nLtx48OLD8U70ceLCjQcv
PhwPoI8TF248ePHheCB9nLhw48GLD8eD6OPEhRsPXnw4HkwfJy7cePDiw/HO
9HHiwo0HLz4c70IfJy7cePDiw/Gu9HHiwo0HLz4c70YfJy7cePDiw/Hu9HHi
wo0HLz4c70EfJy7cePDiw/Ge9HHiwo0HLz4c70UfJy7cePDiw/He9HHiwo0H
Lz4c70MfJy7cePDiw/G+9HHiwo0HLz4c70cfJy7cePDiw/H+9HHiwo0HLz4c
H0AfJy7cePDiw9H0ceLCjQcvPhwfSB8nLtx48OLD8UH0ceLCjQcvPhwfTB8n
Ltx48OLD8SH0ceLCjQcvPhwfSh8nLtx48OLD8WH0ceLCjQcvPhwfTh8nLtx4
8OLD8RH0ceLCjQcvPhwfSR8nLtx48OLD8VH0ceLCjQcvPhwfTR8nLtx48OLD
8TH0ceLCjQcvPhwfSx8nLtx48OLD8XH0ceLCjQcvPhwfTx8nLtx48OLD8Qn0
ceLCjQcvPhyfSB8nLtx48OLD8Un0ceLCjQcvPhyfTB8nLtx48OLD8Sn0ceLC
jQcvPhyfSh8nLtx48OLD8Wn0ceLCjQcvPhyfTh8nLtx48OLD8Rn0ceLCjQcv
PhyfSR8nLtx48OLD8Vn0ceLCjQcvPhyfTR8nLtx48OLD8Tn0ceLCjQcvPhyf
Sx8nLtx48OLD8Xn0ceLCjQcvPhyfTx8nLtx48OLDMfRx4sKNBy8+HF9AHycu
3Hjw4sPxhfRx4sKNBy8+HF9EHycu3Hjw4sPxxfRx4sKNBy8+HF9CHycu3Hjw
4sPxpfRx4sKNBy8+HF9GHycu3Hjw4sPx5fRx4sKNBy8+HF9BHycu3Hjw4sPx
lfRx4sKNBy8+HF9FHycu3Hjw4sPx1fRx4sKNBy8+HF9DHycu3Hjw4sPxtfRx
4sKNBy8+HF9HHycu3Hjw4sPx9fRx4sKNBy8+HN9AHycu3Hjw4sPxjfRx4sKN
By8+HN9EHycu3Hjw4sPxzfRx4sKNBy8+HN9CHycu3Hjw4sPxrfRx4sKNBy8+
HN9GHycu3Hjw4sPx7fRx4sKNBy8+HN9BHycu3Hjw4sPxnfRx4sKNBy8+HN9F
Hycu3Hjw4sPx3fRx4sKNBy8+HN9DHycu3Hjw4sPxvfRx4sKNBy8+HN9HHycu
3Hjw4sOx9HHiwo0HLz4c308fJy7cePDiw/ED9HHiwo0HLz4cP0gfJy7cePDi
w/FD9HHiwo0HLz4cP0wfJy7cePDiw/Ej9HHiwo0HLz4cP0ofJy7cePDiw/Fj
9HHiwo0HLz4cP04fJy7cePDiw/ET9HHiwo0HLz4cP0kfJy7cePDiw/FT9HHi
wo0HLz4cP00fJy7cePDiw/Ez9HHiwo0HLz4cP0sfJy7cePDiw/Fz9HHiwo0H
Lz4cP08fJy7cePDiw/EL9HHiwo0HLz4cv0gfJy7cePDiw/FL9HHiwo0HLz4c
v0wfJy7cePDiw/Er9HHiwo0HLz4cv0ofJy7cePDiw/Fr9HHiwo0HLz4cv04f
Jy7cePDiw/Eb9HHiwo0HLz4cv0kfJy7cePDiw/Fb9HHiwo0HLz4cv00fJy7c
ePDiw/E79HHiwo0HLz4cv0sfJy7cePDiw3H0ceLCjQcvPhy/Rx8nLtx48OLD
8fv0ceLCjQcvPhx/QB8nLtx48OLD8Yf0ceLCjQcvPhx/RB8nLtx48OLD8cf0
ceLCjQcvPhx/Qh8nLtx48OLD8af0ceLCjQcvPhx/Rh8nLtx48OLD8ef0ceLC
jQcvPhx/QR8nLtx48OLD8Zf0ceLCjQcvPhx/RR8nLtx48OLD8df0ceLCjQcv
Phx/Qx8nLtx48OLD8bf0ceLCjQcvPhx/Rx8nLtx48OLD8ff0ceLCjQcvPhz/
QB8nLtx48OLD8Y/0ceLCjQcvPhz/RB8nLtx48OLD8c/0ceLCjQcvPhz/Qh8n
Ltx48OLD8a/0ceLCjQcvPhz/Rh8nLtx48OLD8e/0ceLCjQcvPhz/QR8nLtx4
8OLD8Z/0ceLCjQcvPhz/RR8nLtx48OLD8d/0ceLCjQcvPhz/Qx8nLtx48OLD
//uA/t8+Tly48eDFh+Mh6OPEhRsPXnw4HpI+Tly48eDFh+Oh6OPEhRsPXnw4
Hpo+Tly48eDFh+Nh6OPEhRsPXnw4HpY+Tly48eDFh+Ph6OPEhRsPXnw4Hp4+
Tly48eDFh+MR6OPEhRsPXnw4HpE+Tly48eDFh+OR6OPEhRsPXnw4Hpk+Tly4
8eDFh+NR6OPEhRsPXnw4HpU+Tly48eDFh+PR6OPEhRsPXnw4Hp0+Tly48eDF
h+Mx6OPEhRsPXnw4HpM+Tly48eDFh+Ox6OPEhRsPXnw4Hps+Tly48eDFh+Nx
6OPEhRsPXnw4Hpc+Tly48eDFh+Px6OPEhRsPXnw4Hp8+Tly48eDFh+MJ6OPE
hRsPXnw4npA+Tly48eDFh+OJ6OPEhRsPXnw4npg+Tly48eDFh+NJ6OPEhRsP
Xnw4npQ+Tly48eDFh+PJ6OPEhRsPXnw4npw+Tly48eDFh+Mp6OPEhRsPXnw4
npI+Tly48eDFh+Op6OPEhRsPXnw4npo+Tly48eDFh+Np6OPEhRsPXnw4npY+
Tly48eDFh+Pp6OPEhRsPXnw4np4+Tly48eDFh+MZ6OPEhRsPXnw4npE+Tly4
8eDFh+OZ6OPEhRsPXnw4npk+Tly48eDFh+NZ6OPEhRsPXnw4npU+Tly48eDF
h+PZ6OPEhRsPXnw4np0+Tly48eDFh+M56OPEhRsPXnw4npM+Tly48eDFh+O5
6OPEhRsPXnw4nps+Tly48eDFh+N56OPEhRsPXnw4npc+Tly48eDFh+P56OPE
hRsPXnw4np8+Tly48eDFh+MF6OPEhRsPXnw4XpA+Tly48eDFh+OF6OPEhRsP
Xnw4Xpg+Tly48eDFh+NF6OPEhRsPXnw4XpQ+Tly48eDFh+PF6OPEhRsPXnw4
kj5OXLjx4MWH48Xp48SFGw9efDhegj5OXLjx4MWH4yXp48SFGw9efDheij5O
XLjx4MWH46Xp48SFGw9efDhehj5OXLjx4MWH42Xp48SFGw9efDhejj5OXLjx
4MWH4+Xp48SFGw9efDhegT5OXLjx4MWH4xXp48SFGw9efDheiT5OXLjx4MWH
45Xp48SFGw9efDhehT5OXLjx4MWH41Xp48SFGw9efDhejT5OXLjx4MWH49Xp
48SFGw9efDhegz5OXLjx4MWH4zXp48SFGw9efDheiz5OXLjx4MWH47Xp48SF
Gw9efDhehz5OXLjx4MWH43Xp48SFGw9efDhejz5OXLjx4MWH4/Xp48SFGw9e
fDjegD5OXLjx4MWH4w3p48SFGw9efDjeiD5OXLjx4MWH443p48SFGw9efDje
hD5OXLjx4MWH403p48SFGw9efDiKPk5cuPHgxYfjzejjxIUbD158ON6cPk5c
uPHgxYfjLejjxIUbD158ON6SPk5cuPHgxYfjrejjxIUbD158ON6aPk5cuPHg
xYfjbejjxIUbD158ON6WPk5cuPHgxYfj7ejjxIUbD158ON6ePk5cuPHgxYfj
HejjxIUbD158ON6RPk5cuPHgxYfjnejjxIUbD158OB5AHycu3Hjw4sPxQPo4
ceHGgxcfjgfRx4kLNx68+HA8mD5OXLjx4MWH453p48SFGw9efDjehT5OXLjx
4MWH413p48SFGw9efDjejT5OXLjx4MWH493p48SFGw9efDjegz5OXLjx4MWH
4z3p48SFGw9efDjeiz5OXLjx4MWH473p48SFGw9efDjehz5OXLjx4MWH433p
48SFGw9efDjejz5OXLjx4MWH4/3p48SFGw9efDg+gD5OXLjx4MWHo+njxIUb
D158OD6QPk5cuPHgxYfjg+jjxIUbD158OD6YPk5cuPHgxYfjQ+jjxIUbD158
OD6UPk5cuPHgxYfjw+jjxIUbD158OD6cPk5cuPHgxYfjI/6//x/ETT81
      "]]}, 
    {RGBColor[0.922526, 0.385626, 0.209179], PointSize[
      NCache[
       Rational[1, 360], 0.002777777777777778]], AbsoluteThickness[1.6], 
     LineBox[CompressedData["
1:eJxc2n98zuX+OPAlRzuOnCVpR46WIy1HWpKWpDtJS9KStCQtSUvSYjEs3WYY
SUvSkrQkLUlL0pK0JC1Hzo4c7ThyliNnR46z48hZjuN8PznX/Xh87+f9zx5P
1/t6Xz9e1/W6rvuu80Y8POi+JgkJCZHFCQk//v3fp+Hq//2tD38TIh9lHX7i
/I/+EpwYufmc+jXTBsacFDmt50NlXzaLuXXkjJOfmJMjl578xNwucu/nFy88
PiLmlEh2lx8+nX93zB14vmNk6tv7zr5xasydIo9c1fyrV3JjTo382HrPh2Lu
HJnSetX130yOuQvv7xrZPP/u//uXmNMi30z+sULMl0Re7FHzwKkvxtwtMuyp
jd+nDov5Ut7XPXKyudYxXxZ5d9rA/5uh/cE9Qv9jvjxyzWun5+2KxJweufBk
AzFfETk5PZ9/G9wzUvjj66bFfGXktpOfmHuF+Yj5qhCPmHuHeMR8deTH0fWo
2RccCfEIjkZCe7HyayIzvrulsv2MWPk1of+x8j5hffw5lPeJLMv9sUPBCddG
ToanLFZ+bfzzCX0jP85mlx9i5X0jJ5fXObH3X0f96yL/1/j/9SBWv1+8o/0i
J6f77Vj59aH/sfLrIzeeDEisPCPEO1aeEZl7/o89jJXfEDk5vVfFym8I8xsr
7x/iHyvvH/nk/1bLUxv3hvIbIxNPfoKjN4b+xsoHRNJ+DPfFsfIBYT3Eym8K
8/VNKL8p8syPy3d+cMLAyMnl2CVWf2DYD7H6N0c6nPzEym8O6zNWPzPekczI
yeX+VKw9yqsyw/hi9W+JjDr5idW/JcxvrP4tkb4nP7H6t4T9VhfqD4qcejIA
sfqDwnhi9QeF/sfqD4pvL+HWsD9j9W8N+z9W/9bI7OIfP7H6t4b1G6s/OHKS
r4X+RAaH9RscHRzWT3DV4PD+WP9vi4w+OYBY/dvC/Mfq3xbWV6z+bSEfxOoP
CesjVn9I5H//Huv/kLDfY/0fEvob6//tkZPLb1Vs/LdHflytzb+KtX975OTy
Whhr//aw/2PtZ8W3F8kK6zvWflbk4I/D/y5WPyt+fhLuCPkq1v87wv6LtX9H
/PNVd4TzI1Z/aOTbHx/f96dQf2jIZ8HRoWE9BFcNDfl3T6h/Z8gfX4f6d4b1
F8qjd4b5COVVd4b9HKs/LKzP4MiwkP9i9YdRf1iIb6z+XfH9idwVST7ZgfB8
9K6w3mL174qc3P67dof6w8N8BUeGh3jH6g8P8Qnvrxoe37+Eu0M+ibV/d5jP
WP27w/6NtX935OTwmwcnZId4BKdkRy4/uUBi78uOf192duTk8ugZez8uy478
58fldjyMpyo7zE9wXXbI77Hx3xNfnnJPZP0HP37+GNq/J+y3UJ59TxhvcPSe
kK+Cy+4J8Y+1f0+Ib6x92ksYEfZjaC9lRGTR8z9+Yu2PCOsxOHtEOI+CoyNC
fo61PyLcX2LzPSKy48fHv4y1PyKcx7H5vze0H5v/e0N+ja3ne8N9JTb+e0O+
jM3/vfHvK7s3knEywcbavzd+PdXdS/xHhvwUm/+RkTt+HE5WbD2OjI9H9siw
f2LzPzKcf7Hxj4y8seLHT2z+R8bvh7qRIR/E5v++yP/+xtq/L/Q/Nv/3RVqe
DHhs/PeF8zk2//fFx6/svrC/doX27wv7L5TX8XzCqDA/sfiPivz90I+fUD8y
KqzX4OxR4XwOjo4K/flDaH9UOC+Cq0aF8ym4blTk6I/h/b42tH9/5OTr64NT
7g/3geDI/aH94Oz7w/4Mjt4f1nNw2f1hvwRX3R/2R3AdTsiJd0pO2C+x9nPC
/MfazwnnQ6z9nHC+xtrPCfkp1n5OWC+x9nPC+oq1/0CYn69C+w+E9RIceSDk
r+DsB8L8x9p/INwHYu0/EN9e1QPx/a97IH4+E0ZHTnbncKz90WG9xNofHc6f
WPujw/kbHB0d8kFw2ehwPwuuGh0/njqc8GCI/87Q/oOhP78P7T8Y+d9zoTz7
wbB/gqMPhvtRcNmDYX3tCO0/GBn04/F9S3Ddg2F9BSeMCefnl6H9MaE/20P7
Y8L7g7PHhPwbHB0T3h9cNibcR34X2h8T5jO4bkzk5OOVNaH9h8L6CU55KOSn
8HzkoZBfQ3n2QyE/hPLoQ2H9BJc9FOITa/+hcH7H2n8o5PfghLEh/4X+p4yN
H29kbFjvsfGPDfehWPtjQ/6LjZ/6VWPDfgquGxvGG5zwcPzzKQ+H9R4b/8Mh
vwdnPxzuz2E+og+H9RYb/8Mh/8TG/3D8fNQ9HPZDrP3csL5DeVJufHspueF+
EJyWG74vxvqXGzn3ZIPBmbkhv8b6mxvpdDKAwbm5Ib/G+k/9Etovo7yC91VR
XpMbv77qcsN+CW7IDfvrt2H8j4T9GJz0SMinsfX4SNgvwWmPhPwRHOH5zEfi
35/N+3Mpjz4S9luoX0J52SNhfQdXPBLWc3DVIyHfbQvjfySs5+C6R8J+DM83
8HzCuHC/+SKMf1yY/+CUcWG9bg3jHxfOn+DIuJCPgzPHhXz4mzD+cSFfbAnj
HxfWb3B0XMjfwSXjwv0huIz6FePCeft5GP+4cF8KrsF148J5E+o3jAvnU3DC
+BCf0N+k8SH/BKeMD/s7PJ82PsxfcGR8uO8GZ44P8x0b//gQr+Dc8WG/BkfH
h3jFxj8+7NfQ/7LxIf/Exj8+sufrHz+x8Y8P+b46jH98yE+x8Y8P+SS4YXxY
z7Hx54XzPzgpL35+U/LCfg9Oywv3/eBIXth/wZl5Yb+F/mTzvty8sL6Co3nh
+2l4viQv3N+Cy/LCfSa4Ii+cB8FVeeH+Fos/76/LC/szPN+AEx4N8fosjP/R
EM/NYfyPhvUTnPZoyD/h+cijIZ+G92U+Gr4fxsb/aPz4ch8NvxeE+lHaK3k0
rI9QXvZo+H0guOLRsD/C81WPhvXwaRj/o2H8wXWPhvgFNzwavj8EJ0wI3z83
hfFPCOspOGVCyA/h+bQJIT6hPDIh8r/3BGdOCOMNzp4Q1v8nYfyURyeEeAaX
TAj5MLhsQjjvQ/sVE8L+CK6aEM6v2PgnxI+vbkLIX+F9DRNCvEN/EiaG3y+C
kyaG+d0Yxj8x7P/gtIlhPj4O458YzoOqMP6JIf7B2RPDfgnP504M5314X3Ri
/PyVTIyfn7KJ8fNTMTF+fqomxserZmL4fSc2/lj7sfhPDPeR8HxCfnz9pPxw
3of5SMkP+TI2/vxwfgdH8sP33fB8Zn5Y38HZ+eE+Eot/fvg9ITiaH/ZXeF9J
flivYb7K8uPjUZEf8mVwVX44P4Jr8sP5H1yXH+YvxKMhP6yP8P6ESSG/hueT
JsXHN2VSuB8Hp00K6y0W/0mRL7b++InFf1I4H8L7sifF9yd3Uvx4o5Pix1My
KfxeEFw2KeTr2PgnhfMpzF/VpHBfCK6ZFPJFcN2kcN6G+g2TwvkYG//kkC+C
kyaHfBob/+Sw3sL40ibHjzcyOZwv4fnMyWF9xdY/9XMnh/MhODo5fD/4KIx/
crjvBJdNDvHdEMYfa399GP/kML51YfyTw/r9IIx/csj34fmGyWG+QnnClJD/
QnnSlJCvQnnKlPjn06aE9fBhGP+UcN8J5ZlTwvoPzp4S7hfBuVPCfL8fxj8l
rIfQ/5IpYT0Gl1FeMSXst/C+qilh/1aG8U8J+Se4bkrYr2vD+KeE/RycUBDW
y3th/AUhX4b6KQVhfYbn0wrC+ng3jL8gxCeUZxaEeIb3ZReEeAbnFoR8Gxzl
/SUF4b4Q3l9GexUFIR+H56sKwv1zTRh/Qbgvrg7jLwjr4Z0wfpzwWLyTHgv5
8+0w/sfC/If3pT0W1ktoL/JYWA+hf5mPxfcv+7H4+cl9LH7+o4+F/Rzmo+Sx
+PkpeyzcB4IrHouf3ypcQ/t1j4X8EYv/Y2E/hv4nTA33q+CkqWG/BKdMZfxT
4+c3MjXk5+BMyrOnhvtNcO7UcP4FR6eG7xMVYfxTQ/9XhfFPDfn6zTD+qSE/
B1dNDflgZRj/1HDevBHGPzXk4xVh/FND/n49jP/xcD6G9yU9Hvnfv4f+pOC0
x8N5Ehx5POznsF4yH48fTzbluY+H30tCefTxsN9i43+c8T8e7jux8T8e+h/e
V/V42F9vhfE/Hs6bUL+O9hoeD79/hPoJ0fB9ITgxGt+fpGj4fhDilRwN8xmc
Eg33s1A/NRof37Ro/PjTKY9E4/dfRjR+/2dG49d3VjTEI+Sn7Gh8vsqJxu+f
3Gh8vs2PhvUZ8mk0Gu6zoX4xz5dEw30kuDQan4/LovHnT3k0Pn9XRMP5GOpX
RkM8QntV0RCvsD+ro/H5riYaztOwH2uj4bwJ81UXDb/PB9dHw34J9RuYv0bm
J2FafH5InBa+38TOg2nx+Sd5WrifhOdTpsW/P3Va+D4S2k+bFr4fBqdPC+s5
dn5Mi88/GThzWjg/w/iypoX9HZw9LZzPwTnT4vNXLuX508g/vL94Wnz+KpkW
v/5Lp8XPfxntlU+LX78V08J9K7hyWsg3wVXT4s+DauanhvZqp4Xf18J+qpsW
v7/rp8Xnh4ZpId4hPzROC+s9PJ9QGOIbyhMLw/eZ2P4vjN/vyYXx+z2lMH4+
UwvDeg/laYXh/hHyUXphyD8h/0YKQ//LQ/wLw/paHuJfGObz1RD/wjCfwdmF
YX0F5xSG/ROcWxjm75UQ/8Kwn5aF+BeG+1QoLy4M+fDlEP/Y+JaG+MfGH8rL
CkO+LwvxLwz7eUmIf2GIV3i+sjDsr5dC/AvDfnkxxL8w3N/C+2oKw/1mcYh/
YTh/SkP8C0P+WRTijxsKw/et50L8C8N9a2GI//Qwn8+G+E8P8/FMiD9Onh7i
FdpPmR7uj+H9qdPj20ubHvbzghD/6WE+ng7xnx7yT+hPxvQQr9Be5vQwvyUh
/jgb50wP62t2iP/0sB5mhPhPD/89tTDEn/LiWH9mhvjH+l8U4o/Lpof1Mi3E
n/dV0J9KyquoX41raK8W1/G++ulhfRSH+E8P62duiP/0sN+fCvEvCvluToh/
UViPT4b4F4XzJDi5KL5+Cs+nFoXz/IkQ/6L48acXxfc3UhTf3wzqZxaF9TQr
xJ/3ZfN8TlF8/HJ5fz6O8v5i+ldSFL9eSikvw+VFYf1OD/EvCveJEM9KXMX7
q3lfTVH4fhD6V0v9Op6vL4pfPw0830g8E2aE+8z8EP8Z8fs1aUb4fTM4eUb8
fk+ZEX6vCvkpdUY4X0L+SpsRn0/TZ8Tnz8iMcL6G/JoR609wJvWzZoTv5yFf
Z88I500oz5kRnz9zcT7vi86Iz8/FM8J8xfI/LuX5shnx50f5jPjzpWJG/PlU
OSP+PKpiPNUzwvelMP6aWDzC+2pnxJ9vdTPC98/getprwI28P2Fm2M/hPEqc
GX8eJc0M98sXQvxnhu9foTxlZlhPwanUT6M8fWb8+RGZGe7L4bzKmBnuL8+H
+FOeNTPs99Cf7Jkhf4XynJnx51/uzPjzJX9mmL9w3kVnhviG86h4Zji/54X4
z4zfH6Uzw34NLpsZv1/KZ8affxX0t3JmyF9hfFUz48/fasZfw/tr6X/dzPj9
V48bZob/HyrcRxqZr4RZ8fFInBXf36RZ8fOZPCu+/yk8n8rzabw/fVZ8/yOz
wu8RYXwZs+LvG5mzwu+FsfN/Vvx5kz0rPj/mzCL/43yej86Kz4/FsecnhPjP
CvOfF+JPeRnl5bPCfSQa4j8rPh9XxuZvUoh/bP6mhPjPCutnYog/7dXSXt2s
sB7HhfjzfANujI33kRD/4ngnFof+PBjiXxzaGxniHyu/M8Q/5htD/ClPw+mx
9u4J8ef9GcXx48ksjh9vFv3NLo6fr5zi+PnNLY6f33yejxbHz08x9UuK4+NX
Whx/XpcVc/5TXkH7lcXx66OqOP6+UF0cfx+pKY6/r9TSXh39qy+OX98N1G+k
/YTZ8es/cXZ8edLs+PlPnh3y49gQ/9nx8UilPI3y9Nnx8x+ZHT//GbSXSXnW
7HCePBbiPzs+Xjk4N9afqSH+1I/iYlzC/JTOjo9nGeMpp34FruR9VbOJ/2zu
/7Pj11PtbOLP8/Wz478fNFDeSPsJc+Lfnzgnfv6S5sT3P3lO/PpIoTx1Tvz8
pFGePic+vpE58eslY078esnEWTib9nLmxMc7l/bzeT7KeItxCf0tpb9lc0L8
7w/xnxOfPyvmxOe3yjnx+bBqTnz+rMY1cyIJ//+nFtfhetyAG3HCE/FOxEk4
GafgVJyG03EEZ+BMnIWzcQ7Oxfk4iotxCS7FZbgcV+BKXIWrcQ2uxXW4Hjfg
RpwwN96JOAkn4xScitNwOo7gDJyJs3A2zsG5OB9HcTEuwaW4DJfjClyJq3A1
rsG1uA7X4wbciBOejHciTsLJOAWn4jScjiM4A2fiLJyNc3AuzsdRXIxLcCku
w+W4AlfiKlyNa3AtrsP1uAE34oR58U7ESTgZp+BUnIbTcQRn4EychbNxDs7F
+TiKi3EJLsVluBxX4EpchatxDa7FdbgeN+BGnPBUvBNxEk7GKTgVp+F0HMEZ
OBNn4Wycg3NxPo7iYlyCS3EZLscVuBJX4Wpcg2txHa7HDbgRJ5TEuylOxC1w
Em6Nk3E7nII74lTcBafh7jgd98IR3Bdn4AE4Ew/GWXgYzsYjcQ4eg3NxHs7H
BTiKi3AxnotL8AJcihfjMrwMl+OVuAKvwZV4Pa7Cm3A13opr8A5ci3fjOrwP
1+ODuAEfwY34OE54Ot5NcSJugZNwa5yM2+EU3BGn4i44DXfH6bgXjuC+OAMP
wJl4MM7Cw3A2Holz8Bici/NwPi7AUVyEi/FcXIIX4FK8GJfhZbgcr8QVeA2u
xOtxFd6Eq/FWXIN34Fq8G9fhfbgeH8QN+AhuxMdxwvx4N8WJuAVOwq1xMm6H
U3BHnIq74DTcHafjXjiC++IMPABn4sE4Cw/D2XgkzsFjcC7Ow/m4AEdxES7G
c3EJXoBL8WJchpfhcrwSV+A1uBKvx1V4E67GW3EN3oFr8W5ch/fhenwQN+Aj
uBEfxwnPxLspTsQtcBJujZNxO5yCO+JU3AWn4e44HffCEdwXZ+ABOBMPxll4
GM7GI3EOHoNzcR7OxwU4iotwMZ6LS/ACXIoX4zK8DJfjlbgCr8GVeD2uwptw
Nd6Ka/AOXIt34zq8D9fjg7gBH8GN+DhOWBDvpjgRt8BJuDVOxu1wCu6IU3EX
nIa743TcC0dwX5yBB+BMPBhn4WE4G4/EOXgMzsV5OB8X4CguwsV4Li7BC3Ap
XozL8DJcjlfiCrwGV+L1uApvwtV4K67BO3At3o3r8D5cjw/iBnwEN+LjOOHZ
eDfFibgFTsKtcTJuh1NwR5yKu+A03B2n4144gvviDDwAZ+LBOAsPw9l4JM7B
Y3AuzsP5uABHcREuxnNxCV6AS/FiXIaX4XK8ElfgNbgSr8dVeBOuxltxDd6B
a/FuXIf34Xp8EDfgI7gRH8cJC+PdFCfiFjgJt8bJuB1OwR1xKu6C03B3nI57
4QjuizPwAJyJB+MsPAxn45E4B4/BuTgP5+MCHMVFuBjPxSV4AS7Fi3EZXobL
8UpcgdfgSrweV+FNuBpvxTV4B67Fu3Ed3ofr8UHcgI/gRnwcJzwX76Y4EbfA
Sbg1TsbtcAruiFNxF5yGu+N03AtHcF+cgQfgTDwYZ+FhOBuPxDl4DM7FeTgf
F+AoLsLFeC4uwQtwKV6My/AyXI5X4gq8Blfi9bgKb8LVeCuuwTtwLd6N6/A+
XI8P4gZ8BDfi4zihNN5NcSJugZNwa5yM2+EU3BGn4i44DXfH6bgXjuC+OAMP
wJl4MM7Cw3A2Holz8Bici/NwPi7AUVyEi/FcXIIX4FK8GJfhZbgcr8QVeA2u
xOtxFd6Eq/FWXIN34Fq8G9fhfbgeH8QN+AhuxMdxwvPxbooTcQuchFvjZNwO
p+COOBV3wWm4O07HvXAE98UZeADOxINxFh6Gs/FInIPH4Fych/NxAY7iIlyM
5+ISvACX4sW4DC/D5XglrsBrcCVej6vwJlyNt+IavAPX4t24Du/D9fggbsBH
cCM+jhMWxbspTsQtcBJujZNxO5yCO+JU3AWn4e44HffCEdwXZ+ABOBMPxll4
GM7GI3EOHoNzcR7OxwU4iotwMZ6LS/ACXIoX4zK8DJfjlbgCr8GVeD2uwptw
Nd6Ka/AOXIt34zq8D9fjg7gBH8GN+DhOeCHeTXEiboGTcGucjNvhFNwRp+Iu
OA13x+m4F47gvjgDD8CZeDDOwsNwNh6Jc/AYnIvzcD4uwFFchIvxXFyCF+BS
vBiX4WW4HK/EFXgNrsTrcRXehKvxVlyDd+BavBvX4X24Hh/EDfgIbsTHccLi
eDfFibgFTsKtcTJuh1NwR5yKu+A03B2n4144gvviDDwAZ+LBOAsPw9l4JM7B
Y3AuzsP5uABHcREuxnNxCV6AS/FiXIaX4XK8ElfgNbgSr8dVeBOuxltxDd6B
a/FuXIf34Xp8EDfgI7gRH8cJL8a7KU7ELXASbo2TcTucgjviVNwFp+HuOB33
whHcF2fgATgTD8ZZeBjOxiNxDh6Dc3EezscFOIqLcDGei0vwAlyKF+MyvAyX
45W4Aq/BlXg9rsKbcDXeimvwDlyLd+M6vA/X44O4AR/Bjfg4TlgS76Y4EbfA
Sbg1TsbtcAruiFNxF5yGu+N03AtHcF+cgQfgTDwYZ+FhOBuPxDl4DM7FeTgf
F+AoLsLFeC4uwQtwKV6My/AyXI5X4gq8Blfi9bgKb8LVeCuuwTtwLd6N6/A+
XI8P4gZ8BDfi4zjhpXg3xYm4BU7CrXEybodTcEecirvgNNwdp+NeOIL74gw8
AGfiwTgLD8PZeCTOwWNwLs7D+bgAR3ERLsZzcQlegEvxYlyGl+FyvBJX4DW4
Eq/HVXgTrsZbcQ3egWvxblyH9+F6fBA34CO4ER/HCWXxboKb4mY4ETfHLXBL
nIRb4da4DU7GbXE73B6n4A64I+6EU3Fn3AV3xWm4G+6Oe+B03BP3wr1xBPfB
fXE/nIH74wF4IM7Eg/BgPARn4aF4GB6Os/EIPBKPwjl4NB6Dx+JcPA7n4Qk4
H0/GBXgqjuJCXIRn4mI8B8/F83AJno8X4IW4FC/Ci/ESXIaX4mV4OS7HK/BK
vApX4NV4DV6LK/E6vB5vwFV4I96EN+NqvAVvxdtwDd6Od+CduBbvwrvxHlyH
9+J9eD+uxwfwQXwIN+DD+Ag+ihvxMXwcn8AJL8e7CW6Km+FE3By3wC1xEm6F
W+M2OBm3xe1we5yCO+COuBNOxZ1xF9wVp+FuuDvugdNxT9wL98YR3Af3xf1w
Bu6PB+CBOBMPwoPxEJyFh+JheDjOxiPwSDwK5+DReAwei3PxOJyHJ+B8PBkX
4Kk4igtxEZ6Ji/EcPBfPwyV4Pl6AF+JSvAgvxktwGV6Kl+HluByvwCvxKlyB
V+M1eC2uxOvwerwBV+GNeBPejKvxFrwVb8M1eDvegXfiWrwL78Z7cB3ei/fh
/bgeH8AH8SHcgA/jI/gobsTH8HF8AicsjXcT3BQ3w4m4OW6BW+Ik3Aq3xm1w
Mm6L2+H2OAV3wB1xJ5yKO+MuuCtOw91wd9wDp+OeuBfujSO4D+6L++EM3B8P
wANxJh6EB+MhOAsPxcPwcJyNR+CReBTOwaPxGDwW5+JxOA9PwPl4Mi7AU3EU
F+IiPBMX4zl4Lp6HS/B8vAAvxKV4EV6Ml+AyvBQvw8txOV6BV+JVuAKvxmvw
WlyJ1+H1eAOuwhvxJrwZV+MteCvehmvwdrwD78S1eBfejffgOrwX78P7cT0+
gA/iQ7gBH8ZH8FHciI/h4/gETngl3k1wU9wMJ+LmuAVuiZNwK9wat8HJuC1u
h9vjFNwBd8SdcCrujLvgrjgNd8PdcQ+cjnviXrg3juA+uC/uhzNwfzwAD8SZ
eBAejIfgLDwUD8PDcTYegUfiUTgHj8Zj8Fici8fhPDwB5+PJuABPxVFciIvw
TFyM5+C5eB4uwfPxArwQl+JFeDFegsvwUrwML8fleAVeiVfhCrwar8FrcSVe
h9fjDbgKb8Sb8GZcjbfgrXgbrsHb8Q68E9fiXXg33oPr8F68D+/H9fgAPogP
4QZ8GB/BR3EjPoaP4xM4YVm8m+CmuBlOxM1xC9wSJ+FWuDVug5NxW9wOt8cp
uAPuiDvhVNwZd8FdcRruhrvjHjgd98S9cG8cwX1wX9wPZ+D+eAAeiDPxIDwY
D8FZeCgehofjbDwCj8SjcA4ejcfgsTgXj8N5eALOx5NxAZ6Ko7gQF+GZuBjP
wXPxPFyC5+MFeCEuxYvwYrwEl+GleBlejsvxCrwSr8IVeDVeg9fiSrwOr8cb
cBXeiDfhzbgab8Fb8TZcg7fjHXgnrsW78G68B9fhvXgf3o/r8QF8EB/CDfgw
PoKP4kZ8DB/HJ3DCq/FugpviZjgRN8ctcEuchFvh1rgNTsZtcTvcHqfgDrgj
7oRTcWfcBXfFabgb7o574HTcE/fCvXEE98F9cT+cgfvjAXggzsSD8GA8BGfh
oXgYHo6z8Qg8Eo/COXg0HoPH4lw8DufhCTgfT8YFeCqO4kJchGfiYjwHz8Xz
cAmejxfghbgUL8KL8RJchpfiZXg5Lscr8Eq8Clfg1XgNXosr8Tq8Hm/AVXgj
3oQ342q8BW/F23AN3o534J24Fu/Cu/EeXIf34n14P67HB/BBfAg34MP4CD6K
G/ExfByfwAnL490EN8XNcCJujlvgljgJt8KtcRucjNvidrg9TsEdcEfcCafi
zrgL7orTcDfcHffA6bgn7oV74wjug/vifjgD98cD8ECciQfhwXgIzsJD8TA8
HGfjEXgkHoVz8Gg8Bo/FuXgczsMTcD6ejAvwVBzFhbgIz8TFeA6ei+fhEjwf
L8ALcSlehBfjJbgML8XL8HJcjlfglXgVrsCr8Rq8FlfidXg93oCr8Ea8CW/G
1XgL3oq34Rq8He/AO3Et3oV34z24Du/F+/B+XI8P4IP4EG7Ah/ERfBQ34mP4
OD6BE16LdxPcFDfDibg5boFb4iTcCrfGbXAybovb4fY4BXfAHXEnnIo74y64
K07D3XB33AOn4564F+6NI7gP7ov74QzcHw/AA3EmHoQH4yE4Cw/Fw/BwnI1H
4JF4FM7Bo/EYPBbn4nE4D0/A+XgyLsBTcRQX4iI8ExfjOXgunodL8Hy8AC/E
pXgRXoyX4DK8FC/Dy3E5XoFX4lW4Aq/Ga/BaXInX4fV4A67CG/EmvBlX4y14
K96Ga/B2vAPvxLV4F96N9+A6vBfvw/txPT6AD+JDuAEfxkfwUdyIj+Hj+ARO
KI93E9wUN8OJuDlugVviJNwKt8ZtcDJui9vh9jgFd8AdcSecijvjLrgrTsPd
cHfcA6fjnrgX7o0juA/ui/vhDNwfD8ADcSYehAfjITgLD8XD8HCcjUfgkXgU
zsGj8Rg8FuficTgPT8D5eDIuwFNxFBfiIjwTF+M5eC6eh0vwfLwAL8SleBFe
jJfgMrwUL8PLcTlegVfiVbgCr8Zr8Fpcidfh9XgDrsIb8Sa8GVfjLXgr3oZr
8Ha8A+/EtXgX3o334Dq8F+/D+3E9PoAP4kO4AR/GR/BR3IiP4eP4BE54Pd5N
cFPcDCfi5rgFbomTcCvcGrfBybgtbofb4xTcAXfEnXAq7oy74K44DXfD3XEP
nI574l64N47gPrgv7oczcH88AA/EmXgQHoyH4Cw8FA/Dw3E2HoFH4lE4B4/G
Y/BYnIvH4Tw8AefjybgAT8VRXIiL8ExcjOfguXgeLsHz8QK8EJfiRXgxXoLL
8FK8DC/H5XgFXolX4Qq8Gq/Ba3ElXofX4w24Cm/Em/BmXI234K14G67B2/EO
vBPX4l14N96D6/BevA/vx/X4AD6ID+EGfBgfwUdxIz6Gj+MTOGFFvJvgprgZ
TsTNcQvcEifhVrg1boOTcVvcDrfHKbgD7og74VTcGXfBXXEa7oa74x44HffE
vXBvHMF9cF/cD2fg/ngAHogz8SA8GA/BWXgoHoaH42w8Ao/Eo3AOHo3H4LE4
F4/DeXgCzseTcQGeiqO4EBfhmbgYz8Fz8TxcgufjBXghLsWL8GK8BJfhpXgZ
Xo7L8Qq8Eq/CFXg1XoPX4kq8Dq/HG3AV3og34c24Gm/BW/E2XIO34x14J67F
u/BuvAfX4b14H96P6/EBfBAfwg34MD6Cj+JGfAwfxydwwhvxboKb4mY4ETfH
LXBLnIRb4da4DU7GbXE73B6n4A64I+6EU3Fn3AV3xWm4G+6Oe+B03BP3wr1x
BPfBfXE/nIH74wF4IM7Eg/BgPARn4aF4GB6Os/EIPBKPwjl4NB6Dx+JcPA7n
4Qk4H0/GBXgqjuJCXIRn4mI8B8/F83AJno8X4IW4FC/Ci/ESXIaX4mV4OS7H
K/BKvApX4NV4DV6LK/E6vB5vwFV4I96EN+NqvAVvxdtwDd6Od+CduBbvwrvx
HlyH9+J9eD+uxwfwQXwIN+DD+Ag+ihvxMXwcn8AJK+PdBDfFzXAibo5b4JY4
CbfCrXEbnIzb4na4PU7BHXBH3Amn4s64C+6K03A33B33wOm4J+6Fe+MI7oP7
4n44A/fHA/BAnIkH4cF4CM7CQ/EwPBxn4xF4JB6Fc/BoPAaPxbl4HM7DE3A+
nowL8FQcxYW4CM/ExXgOnovn4RI8Hy/AC3EpXoQX4yW4DC/Fy/ByXI5X4JV4
Fa7Aq/EavBZX4nV4Pd6Aq/BGvAlvxtV4C96Kt+EavB3vwDtxLd6Fd+M9uA7v
xfvwflyPD+CD+BBuwIfxEXwUN+Jj+Dg+gRPejHcT3BQ3w4m4OW6BW+Ik3Aq3
xm1wMm6L2+H2OAV3wB1xJ5yKO+MuuCtOw91wd9wDp+OeuBfujSO4D+6L++EM
3B8PwANxJh6EB+MhOAsPxcPwcJyNR+CReBTOwaPxGDwW5+JxOA9PwPl4Mi7A
U3EUF+IiPBMX4zl4Lp6HS/B8vAAvxKV4EV6Ml+AyvBQvw8txOV6BV+JVuAKv
xmvwWlyJ1+H1eAOuwhvxJrwZV+MteCvehmvwdrwD78S1eBfejffgOrwX78P7
cT0+gA/iQ7gBH8ZH8FHciI/h4/gETlgV7ya4KW6GE3Fz3AK3xEm4FW6N2+Bk
3Ba3w+1xCu6AO+JOOBV3xl1wV5yGu+HuuAdOxz1xL9wbR3Af3Bf3wxm4Px6A
B+JMPAgPxkNwFh6Kh+HhOBuPwCPxKJyDR+MxeCzOxeNwHp6A8/FkXICn4igu
xEV4Ji7Gc/BcPA+X4Pl4AV6IS/EivBgvwWV4KV6Gl+NyvAKvxKtwBV6N1+C1
uBKvw+vxBlyFN+JNeDOuxlvwVrwN1+DteAfeiWvxLrwb78F1eC/eh/fjenwA
H8SHcAM+jI/go7gRH8PH8Qmc8Fa8m+CmuBlOxM1xC9wSJ+FWuDVug5NxW9wO
t8cpuAPuiDvhVNwZd8FdcRruhrvjHjgd98S9cG8cwX1wX9wPZ+D+eAAeiDPx
IDwYD8FZeCgehofjbDwCj8SjcA4ejcfgsTgXj8N5eALOx5NxAZ6Ko7gQF+GZ
uBjPwXPxPFyC5+MFeCEuxYvwYrwEl+GleBlejsvxCrwSr8IVeDVeg9fiSrwO
r8cbcBXeiDfhzbgab8Fb8TZcg7fjHXgnrsW78G68B9fhvXgf3o/r8QF8EB/C
DfgwPoKP4kZ8DB/HJ3BCRbxPwU3wqbgp/gluhk/DifinuDn+GW6BT8ct8c9x
Ej4Dt8Jn4tb4LNwGn42T8S9wW3wObod/idvjc3EKPg93wL/CHfH5uBO+AKfi
C3Fn/GvcBV+Eu+KLcRq+BHfDl+Lu+DLcA1+O0/EVuCe+EvfCV+He+Gocwdfg
Pvha3Bdfh/vh63EGvgH3xzfiAfgmPBDfjDPxLXgQvhUPxrfhIfh2nIXvwEPx
nXgYvgsPx3fjbHwPHoHvxSPxfXgUvh/n4AfwaPwgHoMfwmPxwzgXP4LH4fE4
Dz+KJ+CJOB9PwpPxFFyAH8NT8eM4iqfhQjwdF+EZeCaehYvxbDwHP4Hn4ifx
PPwULsFP4/n4GbwAP4sX4udwKX4eL8Iv4MX4RbwEv4TL8Mt4KX4FL8Ov4uX4
NVyOX8cr8Bt4JX4Tr8Jv4Qr8Nl6N38Fr8Lt4LX4PV+L38Tr8AV6PP8Qb8Ee4
Cn+MN+JP8Cb8Kd6MP8PV+HO8Bf8Gb8Vf4G34t7gG/w5vx1/iHfj3eCf+Ctfi
P+Bd+I94N/4a78F/wnX4G7wX/xnvw9/i/fgvuB7/FR/A3+GD+G/4EP47bsD/
wIfxP/ER/D0+iv+FG/EP+Bj+Nz6O/4NP4P/ihLfjfQpugk/FTfFPcDN8Gk7E
P8XN8c9wC3w6bol/jpPwGbgVPhO3xmfhNvhsnIx/gdvic3A7/EvcHp+LU/B5
uAP+Fe6Iz8ed8AU4FV+IO+Nf4y74ItwVX4zT8CW4G74Ud8eX4R74cpyOr8A9
8ZW4F74K98ZX4wi+BvfB1+K++DrcD1+PM/ANuD++EQ/AN+GB+GaciW/Bg/Ct
eDC+DQ/Bt+MsfAceiu/Ew/BdeDi+G2fje/AIfC8eie/Do/D9OAc/gEfjB/EY
/BAeix/GufgRPA6Px3n4UTwBT8T5eBKejKfgAvwYnoofx1E8DRfi6bgIz8Az
8SxcjGfjOfgJPBc/iefhp3AJfhrPx8/gBfhZvBA/h0vx83gRfgEvxi/iJfgl
XIZfxkvxK3gZfhUvx6/hcvw6XoHfwCvxm3gVfgtX4LfxavwOXoPfxWvxe7gS
v4/X4Q/wevwh3oA/wlX4Y7wRf4I34U/xZvwZrsaf4y34N3gr/gJvw7/FNfh3
eDv+Eu/Av8c78Ve4Fv8B78J/xLvx13gP/hOuw9/gvfjPeB/+Fu/Hf8H1+K/4
AP4OH8R/w4fw33ED/gc+jP+Jj+Dv8VH8L9yIf8DH8L/xcfwffAL/Fyesjvcp
uAk+FTfFP8HN8Gk4Ef8UN8c/wy3w6bgl/jlOwmfgVvhM3Bqfhdvgs3Ey/gVu
i8/B7fAvcXt8Lk7B5+EO+Fe4Iz4fd8IX4FR8Ie6Mf4274ItwV3wxTsOX4G74
UtwdX4Z74MtxOr4C98RX4l74KtwbX40j+BrcB1+L++LrcD98Pc7AN+D++EY8
AN+EB+KbcSa+BQ/Ct+LB+DY8BN+Os/AdeCi+Ew/Dd+Hh+G6cje/BI/C9eCS+
D4/C9+Mc/AAejR/EY/BDeCx+GOfiR/A4PB7n4UfxBDwR5+NJeDKeggvwY3gq
fhxH8TRciKfjIjwDz8SzcDGejefgJ/Bc/CSeh5/CJfhpPB8/gxfgZ/FC/Bwu
xc/jRfgFvBi/iJfgl3AZfhkvxa/gZfhVvBy/hsvx63gFfgOvxG/iVfgtXIHf
xqvxO3gNfhevxe/hSvw+Xoc/wOvxh3gD/ghX4Y/xRvwJ3oQ/xZvxZ7gaf463
4N/grfgLvA3/Ftfg3+Ht+Eu8A/8e78Rf4Vr8B7wL/xHvxl/jPfhPuA5/g/fi
P+N9+Fu8H/8F1+O/4gP4O3wQ/w0fwn/HDfgf+DD+Jz6Cv8dH8b9wI/4BH8P/
xsfxf/AJ/F+c8E68T8FN8Km4Kf4JboZPw4n4p7g5/hlugU/HLfHPcRI+A7fC
Z+LW+CzcBp+Nk/EvcFt8Dm6Hf4nb43NxCj4Pd8C/wh3x+bgTvgCn4gtxZ/xr
3AVfhLvii3EavgR3w5fi7vgy3ANfjtPxFbgnvhL3wlfh3vhqHMHX4D74WtwX
X4f74etxBr4B98c34gH4JjwQ34wz8S14EL4VD8a34SH4dpyF78BD8Z14GL4L
D8d342x8Dx6B78Uj8X14FL4f5+AH8Gj8IB6DH8Jj8cM4Fz+Cx+HxOA8/iifg
iTgfT8KT8RRcgB/DU/HjOIqn4UI8HRfhGXgmnoWL8Ww8Bz+B5+In8Tz8FC7B
T+P5+Bm8AD+LF+LncCl+Hi/CL+DF+EW8BL+Ey/DLeCl+BS/Dr+Ll+DVcjl/H
K/AbeCV+E6/Cb+EK/DZejd/Ba/C7eC1+D1fi9/E6/AFejz/EG/BHuAp/jDfi
T/Am/CnejD/D1fhzvAX/Bm/FX+Bt+Le4Bv8Ob8df4h3493gn/grX4j/gXfiP
eDf+Gu/Bf8J1+Bu8F/8Z78Pf4v34L7ge/xUfwN/hg/hv+BD+O27A/8CH8T/x
Efw9Por/hRvxD/gY/jc+jv+DT+D/4oQ18T4FN8Gn4qb4J7gZPg0n4p/i5vhn
uAU+HbfEP8dJ+AzcCp+JW+OzcBt8Nk7Gv8Bt8Tm4Hf4lbo/PxSn4PNwB/wp3
xOfjTvgCnIovxJ3xr3EXfBHuii/GafgS3A1firvjy3APfDlOx1fgnvhK3Atf
hXvjq3EEX4P74GtxX3wd7oevxxn4Btwf34gH4JvwQHwzzsS34EH4VjwY34aH
4NtxFr4DD8V34mH4Ljwc342z8T14BL4Xj8T34VH4fpyDH8Cj8YN4DH4Ij8UP
41z8CB6Hx+M8/CiegCfifDwJT8ZTcAF+DE/Fj+MonoYL8XRchGfgmXgWLsaz
8Rz8BJ6Ln8Tz8FO4BD+N5+Nn8AL8LF6In8Ol+Hm8CL+AF+MX8RL8Ei7DL+Ol
+BW8DL+Kl+PXcDl+Ha/Ab+CV+E28Cr+FK/DbeDV+B6/B7+K1+D1cid/H6/AH
eD3+EG/AH+Eq/DHeiD/Bm/CneDP+DFfjz/EW/Bu8FX+Bt+Hf4hr8O7wdf4l3
4N/jnfgrXIv/gHfhP+Ld+Gu8B/8J1+Fv8F78Z7wPf4v347/gevxXfAB/hw/i
v+FD+O+4Af8DH8b/xEfw9/go/hduxD/gY/jf+Dj+Dz6B/4sT3o33KbgJPhU3
xT/BzfBpOBH/FDfHP8Mt8Om4Jf45TsJn4Fb4TNwan4Xb4LNxMv4FbovPwe3w
L3F7fC5OwefhDvhXuCM+H3fCF+BUfCHujH+Nu+CLcFd8MU7Dl+Bu+FLcHV+G
e+DLcTq+AvfEV+Je+CrcG1+NI/ga3Adfi/vi63A/fD3OwDfg/vhGPADfhAfi
m3EmvgUPwrfiwfg2PATfjrPwHXgovhMPw3fh4fhunI3vwSPwvXgkvg+Pwvfj
HPwAHo0fxGPwQ3gsfhjn4kfwODwe5+FH8QQ8EefjSXgynoIL8GN4Kn4cR/E0
XIin4yI8A8/Es3Axno3n4CfwXPwknoefwiX4aTwfP4MX4GfxQvwcLsXP40X4
BbwYv4iX4JdwGX4ZL8Wv4GX4Vbwcv4bL8et4BX4Dr8Rv4lX4LVyB38ar8Tt4
DX4Xr8Xv4Ur8Pl6HP8Dr8Yd4A/4IV+GP8Ub8Cd6EP8Wb8We4Gn+Ot+Df4K34
C7wN/xbX4N/h7fhLvAP/Hu/EX+Fa/Ae8C/8R78Zf4z34T7gOf4P34j/jffhb
vB//Bdfjv+ID+Dt8EP8NH8J/xw34H/gw/ic+gr/HR/G/cCP+AR/D/8bH8X/w
CfxfnLA23qfgJvhU3BT/BDfDp+FE/FPcHP8Mt8Cn45b45zgJn4Fb4TNxa3wW
boPPxsn4F7gtPge3w7/E7fG5OAWfhzvgX+GO+HzcCV+AU/GFuDP+Ne6CL8Jd
8cU4DV+Cu+FLcXd8Ge6BL8fp+ArcE1+Je+GrcG98NY7ga3AffC3ui6/D/fD1
OAPfgPvjG/EAfBMeiG/GmfgWPAjfigfj2/AQfDvOwnfgofhOPAzfhYfju3E2
vgePwPfikfg+PArfj3PwA3g0fhCPwQ/hsfhhnIsfwePweJyHH8UT8EScjyfh
yXgKLsCP4an4cRzF03Ahno6L8Aw8E8/CxXg2noOfwHPxk3gefgqX4KfxfPwM
XoCfxQvxc7gUP48X4RfwYvwiXoJfwmX4ZbwUv4KX4VfxcvwaLsev4xX4DbwS
v4lX4bdwBX4br8bv4DX4XbwWv4cr8ft4Hf4Ar8cf4g34I1yFP8Yb8Sd4E/4U
b8af4Wr8Od6Cf4O34i/wNvxbXIN/h7fjL/EO/Hu8E3+Fa/Ef8C78R7wbf433
4D/hOvwN3ov/jPfhb/F+/Bdcj/+KD+Dv8EH8N3wI/x034H/gw/if+Aj+Hh/F
/8KN+Ad8DP8bH8f/wSfwf3HCe/E+BTfBp+Km+Ce4GT4NJ+Kf4ub4Z7gFPh23
xD/HSfgM3AqfiVvjs3AbfDZOxr/AbfE5uB3+JW6Pz8Up+DzcAf8Kd8Tn4074
ApyKL8Sd8a9xF3wR7oovxmn4EtwNX4q748twD3w5TsdX4J74StwLX4V746tx
BF+D++BrcV98He6Hr8cZ+AbcH9+IB+Cb8EB8M87Et+BB+FY8GN+Gh+DbcRa+
Aw/Fd+Jh+C48HN+Ns/E9eAS+F4/E9+FR+H6cgx/Ao/GDeAx+CI/FD+Nc/Age
h8fjPPwonoAn4nw8CU/GU3ABfgxPxY/jKJ6GC/F0XIRn4Jl4Fi7Gs/Ec/ASe
i5/E8/BTuAQ/jefjZ/AC/CxeiJ/Dpfh5vAi/gBfjF/ES/BIuwy/jpfgVvAy/
ipfj13A5fh2vwG/glfhNvAq/hSvw23g1fgevwe/itfg9XInfx+vwB3g9/hBv
wB/hKvwx3og/wZvwp3gz/gxX48/xFvwbvBV/gbfh3+Ia/Du8HX+Jd+Df4534
K1yL/4B34T/i3fhrvAf/Cdfhb/Be/Ge8D3+L9+O/4Hr8V3wAf4cP4r/hQ/jv
uAH/Ax/G/8RH8Pf4KP4XbsQ/4GP43/g4/g8+gf+LEyrjfQpugk/FTfFPcDN8
Gk7EP8XN8c9wC3w6bol/jpPwGbgVPhO3xmfhNvhsnIx/gdvic3A7/EvcHp+L
U/B5uAP+Fe6Iz8ed8AU4FV+IO+Nf4y74ItwVX4zT8CW4G74Ud8eX4R74cpyO
r8A98ZW4F74K98ZX4wi+BvfB1+K++DrcD1+PM/ANuD++EQ/AN+GB+GaciW/B
g/CteDC+DQ/Bt+MsfAceiu/Ew/BdeDi+G2fje/AIfC8eie/Do/D9OAc/gEfj
B/EY/BAeix/GufgRPA6Px3n4UTwBT8T5eBKejKfgAvwYnoofx1E8DRfi6bgI
z8Az8SxcjGfjOfgJPBc/iefhp3AJfhrPx8/gBfhZvBA/h0vx83gRfgEvxi/i
JfglXIZfxkvxK3gZfhUvx6/hcvw6XoHfwCvxm3gVfgtX4LfxavwOXoPfxWvx
e7gSv4/X4Q/wevwh3oA/wlX4Y7wRf4I34U/xZvwZrsaf4y34N3gr/gJvw7/F
Nfh3eDv+Eu/Av8c78Ve4Fv8B78J/xLvx13gP/hOuw9/gvfjPeB/+Fu/Hf8H1
+K/4AP4OH8R/w4fw33ED/gc+jP+Jj+Dv8VH8L9yIf8DH8L/xcfwffAL/Fye8
H+9TcBN8Km6Kf4Kb4dNwIv4pbo5/hlvg03FL/HOchM/ArfCZuDU+C7fBZ+Nk
/AvcFp+D2+Ff4vb4XJyCz8Md8K9wR3w+7oQvwKn4QtwZ/xp3wRfhrvhinIYv
wd3wpbg7vgz3wJfjdHwF7omvxL3wVbg3vhpH8DW4D74W98XX4X74epyBb8D9
8Y14AL4JD8Q340x8Cx6Eb8WD8W14CL4dZ+E78FB8Jx6G78LD8d04G9+DR+B7
8Uh8Hx6F78c5+AE8Gj+Ix+CH8Fj8MM7Fj+BxeDzOw4/iCXgizseT8GQ8BRfg
x/BU/DiO4mm4EE/HRXgGnoln4WI8G8/BT+C5+Ek8Dz+FS/DTeD5+Bi/Az+KF
+Dlcip/Hi/ALeDF+ES/BL+Ey/DJeil/By/CreDl+DZfj1/EK/AZeid/Eq/Bb
uAK/jVfjd/Aa/C5ei9/Dlfh9vA5/gNfjD/EG/BGuwh/jjfgTvAl/ijfjz3A1
/hxvwb/BW/EXeBv+La7Bv8Pb8Zd4B/493om/wrX4D3gX/iPejb/Ge/CfcB3+
Bu/Ff8b78Ld4P/4Lrsd/xQfwd/gg/hs+hP+OG/A/8GH8T3wEf4+P4n/hRvwD
Pob/jY/j/+AT+L84YV28T8FN8Km4Kf4JboZPw4n4p7g5/hlugU/HLfHPcRI+
A7fCZ+LW+CzcBp+Nk/EvcFt8Dm6Hf4nb43NxCj4Pd8C/wh3x+bgTvgCn4gtx
Z/xr3AVfhLvii3EavgR3w5fi7vgy3ANfjtPxFbgnvhL3wlfh3vhqHMHX4D74
WtwXX4f74etxBr4B98c34gH4JjwQ34wz8S14EL4VD8a34SH4dpyF78BD8Z14
GL4LD8d342x8Dx6B78Uj8X14FL4f5+AH8Gj8IB6DH8Jj8cM4Fz+Cx+HxOA8/
iifgiTgfT8KT8RRcgB/DU/HjOIqn4UI8HRfhGXgmnoWL8Ww8Bz+B5+In8Tz8
FC7BT+P5+Bm8AD+LF+LncCl+Hi/CL+DF+EW8BL+Ey/DLeCl+BS/Dr+Ll+DVc
jl/HK/AbeCV+E6/Cb+EK/DZejd/Ba/C7eC1+D1fi9/E6/AFejz/EG/BHuAp/
jDfiT/Am/CnejD/D1fhzvAX/Bm/FX+Bt+Le4Bv8Ob8df4h3493gn/grX4j/g
XfiPeDf+Gu/Bf8J1+Bu8F/8Z78Pf4v34L7ge/xUfwN/hg/hv+BD+O27A/8CH
8T/xEfw9Por/hRvxD/gY/jc+jv+DT+D/4oQP4n0KboJPxU3xT3AzfBpOxD/F
zfHPcAt8Om6Jf46T8Bm4FT4Tt8Zn4Tb4bJyMf4Hb4nNwO/xL3B6fi1PwebgD
/hXuiM/HnfAFOBVfiDvjX+Mu+CLcFV+M0/AluBu+FHfHl+Ee+HKcjq/APfGV
uBe+CvfGV+MIvgb3wdfivvg63A9fjzPwDbg/vhEPwDfhgfhmnIlvwYPwrXgw
vg0PwbfjLHwHHorvxMPwXXg4vhtn43vwCHwvHonvw6Pw/TgHP4BH4wfxGPwQ
Hosfxrn4ETwOj8d5+FE8AU/E+XgSnoyn4AL8GJ6KH8dRPA0X4um4CM/AM/Es
XIxn4zn4CTwXP4nn4adwCX4az8fP4AX4WbwQP4dL8fN4EX4BL8Yv4iX4JVyG
X8ZL8St4GX4VL8ev4XL8Ol6B38Ar8Zt4FX4LV+C38Wr8Dl6D38Vr8Xu4Er+P
1+EP8Hr8Id6AP8JV+GO8EX+CN+FP8Wb8Ga7Gn+Mt+Dd4K/4Cb8O/xTX4d3g7
/hLvwL/HO/FXuBb/Ae/Cf8S78dd4D/4TrsPf4L34z3gf/hbvx3/B9fiv+AD+
Dh/Ef8OH8N9xA/4HPoz/iY/g7/FR/C/ciH/Ax/C/8XH8H3wC/xcnrI/3KbgJ
PhU3xT/BzfBpOBH/FDfHP8Mt8Om4Jf45TsJn4Fb4TNwan4Xb4LNxMv4FbovP
we3wL3F7fC5OwefhDvhXuCM+H3fCF+BUfCHujH+Nu+CLcFd8MU7Dl+Bu+FLc
HV+Ge+DLcTq+AvfEV+Je+CrcG1+NI/ga3Adfi/vi63A/fD3OwDfg/vhGPADf
hAfim3EmvgUPwrfiwfg2PATfjrPwHXgovhMPw3fh4fhunI3vwSPwvXgkvg+P
wvfjHPwAHo0fxGPwQ3gsfhjn4kfwODwe5+FH8QQ8EefjSXgynoIL8GN4Kn4c
R/E0XIin4yI8A8/Es3Axno3n4CfwXPwknoefwiX4aTwfP4MX4GfxQvwcLsXP
40X4BbwYv4iX4JdwGX4ZL8Wv4GX4Vbwcv4bL8et4BX4Dr8Rv4lX4LVyB38ar
8Tt4DX4Xr8Xv4Ur8Pl6HP8Dr8Yd4A/4IV+GP8Ub8Cd6EP8Wb8We4Gn+Ot+Df
4K34C7wN/xbX4N/h7fhLvAP/Hu/EX+Fa/Ae8C/8R78Zf4z34T7gOf4P34j/j
ffhbvB//Bdfjv+ID+Dt8EP8NH8J/xw34H/gw/ic+gr/HR/G/cCP+AR/D/8bH
8X/wCfxfnPBhvE/BTfCpuCn+CW6GT8OJ+Ke4Of4ZboFPxy3xz3ESPgO3wmfi
1vgs3AafjZPxL3BbfA5uh3+J2+NzcQo+D3fAv8Id8fm4E74Ap+ILcWf8a9wF
X4S74otxGr4Ed8OX4u74MtwDX47T8RW4J74S98JX4d74ahzB1+A++FrcF1+H
++HrcQa+AffHN+IB+CY8EN+MM/EteBC+FQ/Gt+H/x1U9ZAFgKAgQ7Ni2bdu2
bdu2bdu2bdu2bdvJzPbXsl4foFfFq+HV8Rp4TbwWXhuvg9fF6+H18QZ4Q7wR
3hhvgjfFm+HN8RZ4S7wV3hpvg7fF2+Ht8Q54R7wT3hnvgnfFu+Hd8R54T7wX
3hvvg/fF++H98QH4QHwQPhgfgg/Fh+HD8RH4SHwUPhofg4/Fx+Hj8Qn4RHwS
Phmfgk/Fp+HT8Rn4THwWPhufg8/F5+Hz8QX4QnwRvhhfgi/Fl+HL8RX4SnwV
vhpfg6/F1+Hr8Q34RnwTvhnfgm/Ft+Hb8R34TnwXvhvfg+/F9+H78QP4QfwQ
fhg/gh/Fj+HH8RP4SfwUfho/g5/Fz+Hn8Qv4RfwSfhm/gl/Fr+HX8Rv4TfwW
fhu/g9/F7+H38Qf4Q/wR/hh/gj/Fn+HP8Rf4S/wV/hp/g7/F3+Hv8Q/4R/wT
/hn/gn/Fv+Hf8R/4T/wX/hv/g//F/+Hu/V8PgAfEA+GB8SB4UDwYHhwPgYfE
Q+Gh8TB4WDwcHh6PgEfEI+GR8Sh4VDwaHh2PgcfEY+Gx8Th4XDweHh9PgCfE
E+GJ8SR4UjwZnhxPgafEU+Gp8TR4Wjwdnh7PgGfEM+GZ8Sx4Vjwbnh3PgefE
c+G58Tx4Xjwfnh8vgBfEC+GF8SJ4UbwYXhwvgZfES+Gl8TJ4WbwcXh6vgFfE
K+GV8Sp4VbwaXh2vgdfEa+G18Tp4XbweXh9vgDfEG+GN8SZ4U7wZ3hxvgbfE
W+Gt8TZ4W7wd3h7vgHfEO+Gd8S54V7wb3h3vgffEe+G98T54X7wf3h8fgA/E
B+GD8SH4UHwYPhwfgY/ER+Gj8TH4WHwcPh6fgE/EJ+GT8Sn4VHwaPh2fgc/E
Z+Gz8Tn4XHwePh9fgC/EF+GL8SX4UnwZvhxfga/EV+Gr8TX4Wnwdvh7fgG/E
N+Gb8S34Vnwbvh3fge/Ed+G78T34Xnwfvh8/gB/ED+GH8SP4UfwYfhw/gZ/E
T+Gn8TP4Wfwcfh6/gF/EL+GX8Sv4Vfwafh2/gd/Eb+G38Tv4Xfwefh9/gD/E
H+GP8Sf4U/wZ/hx/gb/EX+Gv8Tf4W/wd/h7/gH/EP+Gf8S/4V/wb/h3/gf/E
f+G/8T/4X/wf7r7/9QB4QDwQHhgPggfFg+HB8RB4SDwUHhoPg4fFw+Hh8Qh4
RDwSHhmPgkfFo+HR8Rh4TDwWHhuPg8fF4+Hx8QR4QjwRnhhPgifFk+HJ8RR4
SjwVnhpPg6fF0+Hp8Qx4RjwTnhnPgmfFs+HZ8Rx4TjwXnhvPg+fF8+H58QJ4
QbwQXhgvghfFi+HF8RJ4SbwUXhovg5fFy+Hl8Qp4RbwSXhmvglfFq+HV8Rp4
TbwWXhuvg9fF6+H18QZ4Q7wR3hhvgjfFm+HN8RZ4S7wV3hpvg7fF2+Ht8Q54
R7wT3hnvgnfFu+Hd8R54T7wX3hvvg/fF++H98QH4QHwQPhgfgg/Fh+HD8RH4
SHwUPhofg4/Fx+Hj8Qn4RHwSPhmfgk/Fp+HT8Rn4THwWPhufg8/F5+Hz8QX4
QnwRvhhfgi/Fl+HL8RX4SnwVvhpfg6/F1+Hr8Q34RnwTvhnfgm/Ft+Hb8R34
TnwXvhvfg+/F9+H78QP4QfwQfhg/gh/Fj+HH8RP4SfwUfho/g5/Fz+Hn8Qv4
RfwSfhm/gl/Fr+HX8Rv4TfwWfhu/g9/F7+H38Qf4Q/wR/hh/gj/Fn+HP8Rf4
S/wV/hp/g7/F3+Hv8Q/4R/wT/hn/gn/Fv+Hf8R/4T/wX/hv/g//F/+Hu/x/v
jxuAjhuQjhuIjhuYjhuEjhuUjhuMjhucjhuCjhuSjhuKjhuajhuGjhuWjhuO
jhuejhuBjhuRjhuJjhuZjhuFjhuVjhuNjhudjhuDjhuTjhuLjhubjhuHjhuX
jhuPjhufjpuAjpuQjpuIjpuYjpuEjpuUjpuMjpucjpuCjpuSjpuKjpuajpuG
jpuWjpuOjpuejpuBjpuRjpuJjpuZjpuFjpuVjpuNjpudjpuDjpuTjpuLjpub
jpuHjpuXjpuPjpufjluAjluQjluIjluYjluEjluUjluMjlucjluCjluSjluK
jluajluGjluWjluOjluejluBjluRjluJjluZjluFjluVjluNjludjluDjluT
jluLjlubjluHjluXjluPjlufjtuAjtuQjtuIjtuYjtuEjtuUjtuMjtucjtuC
jtuSjtuKjtuajtuGjtuWjtuOjtuejtuBjtuRjtuJjtuZjtuFjtuVjtuNjtud
jtuDjtuTjtuLjtubjtuHjtuXjtuPjtufjjuAjjuQjjuIjjuYjjuEjjuUjjuM
jjucjjuCjjuSjjuKjjuajjuGjjuWjjuOjjuejjuBjjuRjjuJjjuZjjuFjjuV
jjuNjjudjjuDjjuTjjuLjjubjjuHjjuXjjuPjjufjruAjruQjruIjruYjruE
jruUjruMjrucjruCjruSjruKjruajruGjruWjruOjruejruBjruRjruJjruZ
jruFjruVjruNjrudjruDjruTjruLjrubjruHjruXjruPjrufjnuAjnuQjnuI
jnuYjnuEjnuUjnuMjnucjnuCjnuSjnuKjnuajnuGjnuWjnuOjnuejnuBjnuR
jnuJjnuZjnuFjnuVjnuNjnudjnuDjnuTjnuLjnubjnuHjnuXjnuPjnufjvuA
jvuQjvuIjvuYjvuEjvuUjvuMjvucjvuCjvuSjvuKjvuajvuGjvuWjvuOjvue
jvuBjvuRjvuJjvuZjvuFjvuVjvuNjvudjvuDjvuTjvuLjvubjvuHjvuXjvuP
jv9/8P/bcQPQcQPScQPRcQPTcYPQcYPScYPRcYPTcUPQcUPScUPRcUPTccPQ
ccPSccPRccPTcSPQcSPScSPRcSPTcaPQcaPScaPRcaPTcWPQcWPScWPRcWPT
cePQcePScePRcePTcRPQcRPScRPRcRPTcZPQcZPScZPRcZPTcVPQcVPScVPR
cVPTcdPQcdPScdPRcdPTcTPQcTPScTPRcTPTcbPQcbPScbPRcbPTcXPQcXPS
cXPRcXPTcfPQcfPScfPRcfPTcQvQcQvScQvRcQvTcYvQcYvScYvRcYvTcUvQ
cUvScUvRcUvTccvQccvSccvRccvTcSvQcSvScSvRcSvTcavQcavScavRcavT
cWvQcWvScWvRcWvTcevQcevScevRcevTcRvQcRvScRvRcRvTcZvQcZvScZvR
cZvTcVvQcVvScVvRcVvTcdvQcdvScdvRcdvTcTvQcTvScTvRcTvTcbvQcbvS
cbvRcbvTcXvQcXvScXvRcXvTcfvQcfvScfvRcfvTcQfQcQfScQfRcQfTcYfQ
cYfScYfRcYfTcUfQcUfScUfRcUfTccfQccfSccfRccfTcSfQcSfScSfRcSfT
cafQcafScafRcafTcWfQcWfScWfRcWfTcefQcefScefRcefTcRfQcRfScRfR
cRfTcZfQcZfScZfRcZfTcVfQcVfScVfRcVfTcdfQcdfScdfRcdfTcTfQcTfS
cTfRcTfTcbfQcbfScbfRcbfTcXfQcXfScXfRcXfTcffQcffScffRcffTcQ/Q
cQ/ScQ/RcQ/TcY/QcY/ScY/RcY/TcU/QcU/ScU/RcU/Tcc/Qcc/Scc/Rcc/T
cS/QcS/ScS/RcS/Tca/Qca/Sca/Rca/TcW/QcW/ScW/RcW/Tce/Qce/Sce/R
ce/TcR/QcR/ScR/RcR/TcZ/QcZ/ScZ/RcZ/TcV/QcV/ScV/RcV/Tcd/Qcd/S
cd/Rcd/TcT/QcT/ScT/RcT/Tcb/Qcb/Scb/Rcb/TcX/QcX/ScX/RcX/Tcf/Q
cf/Scf/R8f8P/H87bgA6bkA6biA6bmA6bhA6blA6bjA6bnA6bgg6bkg6big6
bmg6bhg6blg6bjg6bng6bgQ6bkQ6biQ6bmQ6bhQ6blQ6bjQ6bnQ6bgw6bkw6
biw6bmw6bhw6blw6bjw6bnw6bgI6bkI6biI6bmI6bhI6blI6bjI6bnI6bgo6
bko6bio6bmo6bho6blo6bjo6bno6bgY6bkY6biY6bmY6bhY6blY6bjY6bnY6
bg46bk46bi46bm46bh46bl46bj46bn46bgE6bkE6biE6bmE6bhE6blE6bjE6
bnE6bgk6bkk6bik6bmk6bhk6blk6bjk6bnk6bgU6bkU6biU6bmU6bhU6blU6
bjU6bnU6bg06bk06bi06bm06bh06bl06bj06bn06bgM6bkM6biM6bmM6bhM6
blM6bjM6bnM6bgs6bks6bis6bms6bhs6bls6bjs6bns6bgc6bkc6bic6bmc6
bhc6blc6bjc6bnc6bg86bk86bi86bm86bh86bl86bj86bn867gA67kA67iA6
7mA67hA67lA67jA67nA67gg67kg67ig67mg67hg67lg67jg67ng67gQ67kQ6
7iQ67mQ67hQ67lQ67jQ67nQ67gw67kw67iw67mw67hw67lw67jw67nw67gI6
7kI67iI67mI67hI67lI67jI67nI67go67ko67io67mo67ho67lo67jo67no6
7gY67kY67iY67mY67hY67lY67jY67nY67g467k467i467m467h467l467j46
7n467gE67kE67iE67mE67hE67lE67jE67nE67gk67kk67ik67mk67hk67lk6
7jk67nk67gU67kU67iU67mU67hU67lU67jU67nU67g067k067i067m067h06
7l067j067n067gM67kM67iM67mM67hM67lM67jM67nM67gs67ks67is67ms6
7hs67ls67js67ns67gc67kc67ic67mc67hc67lc67jc67nc67g867k867i86
7m867h867l867j86/v9B/2/HDUDHDUjHDUTHDUzHDULHDUrHDUbHDU7HDUHH
DUnHDUXHDU3HDUPHDUvHDUfHDU/HjUDHjUjHjUTHjUzHjULHjUrHjUbHjU7H
jUHHjUnHjUXHjU3HjUPHjUvHjUfHjU/HTUDHTUjHTUTHTUzHTULHTUrHTUbH
TU7HTUHHTUnHTUXHTU3HTUPHTUvHTUfHTU/HzUDHzUjHzUTHzUzHzULHzUrH
zUbHzU7HzUHHzUnHzUXHzU3HzUPHzUvHzUfHzU/HLUDHLUjHLUTHLUzHLULH
LUrHLUbHLU7HLUHHLUnHLUXHLU3HLUPHLUvHLUfHLU/HrUDHrUjHrUTHrUzH
rULHrUrHrUbHrU7HrUHHrUnHrUXHrU3HrUPHrUvHrUfHrU/HbUDHbUjHbUTH
bUzHbULHbUrHbUbHbU7HbUHHbUnHbUXHbU3HbUPHbUvHbUfHbU/H7UDH7UjH
7UTH7UzH7ULH7UrH7UbH7U7H7UHH7UnH7UXH7U3H7UPH7UvH7UfH7U/HHUDH
HUjHHUTHHUzHHULHHUrHHUbHHU7HHUHHHUnHHUXHHU3HHUPHHUvHHUfHHU/H
nUDHnUjHnUTHnUzHnULHnUrHnUbHnU7HnUHHnUnHnUXHnU3HnUPHnUvHnUfH
nU/HXUDHXUjHXUTHXUzHXULHXUrHXUbHXU7HXUHHXUnHXUXHXU3HXUPHXUvH
XUfHXU/H3UDH3UjH3UTH3UzH3ULH3UrH3UbH3U7H3UHH3UnH3UXH3U3H3UPH
3UvH3UfH3U/HPUDHPUjHPUTHPUzHPULHPUrHPUbHPU7HPUHHPUnHPUXHPU3H
PUPHPUvHPUfHPU/HvUDHvUjHvUTHvUzHvULHvUrHvUbHvU7HvUHHvUnHvUXH
vU3HvUPHvUvHvUfHvU/HfUDHfUjHfUTHfUzHfULHfUrHfUbHfU7HfUHHfUnH
fUXHfU3HfUPHfUvHfUfHfU/H/UDH/UjH/UTH/UzH/ULH/UrH/UbH/U7H/UHH
/UnH/UXH/U3H/UPH/UvH/UfH/z/g/+24Aei4Aem4gei4gem4Qei4Qem4wei4
wem4Iei4Iem4oei4oem4Yei4Yem44ei44em4Eei4Eem4kei4kem4Uei4Uem4
0ei40em4Mei4Mem4sei4sem4cei4cem48ei48em4Cei4Cem4iei4iem4Sei4
Sem4yei4yem4Kei4Kem4qei4qem4aei4aem46ei46em4Gei4Gem4mei4mem4
Wei4Wem42ei42em4Oei4Oem4uei4uem4eei4eem4+ei4+em4Bei4Bem4hei4
hem4Rei4Rem4xei4xem4Jei4Jem4pei4pem4Zei4Zem45ei45em4Fei4Fem4
lei4lem4Vei4Vem41ei41em4Nei4Nem4tei4tem4dei4dem49ei49em4Dei4
Dem4jei4jem4Tei4Tem4zei4zem4Lei4Lem4rei4rem4bei4bem47ei47em4
Hei4Hem4nei4nem4Xei4Xem43ei43em4Pei4Pem4vei4vem4fei4fem4/ei4
/em4A+i4A+m4g+i4g+m4Q+i4Q+m4w+i4w+m4I+i4I+m4o+i4o+m4Y+i4Y+m4
4+i44+m4E+i4E+m4k+i4k+m4U+i4U+m40+i40+m4M+i4M+m4s+i4s+m4c+i4
c+m48+i48+m4C+i4C+m4i+i4i+m4S+i4S+m4y+i4y+m4K+i4K+m4q+i4q+m4
a+i4a+m46+i46+m4G+i4G+m4m+i4m+m4W+i4W+m42+i42+m4O+i4O+m4u+i4
u+m4e+i4e+m4++i4++m4B+i4B+m4h+i4h+m4R+i4R+m4x+i4x+m4J+i4J+m4
p+i4p+m4Z+i4Z+m45+i45+m4F+i4F+m4l+i4l+m4V+i4V+m41+i41+m4N+i4
N+m4t+i4t+m4d+i4d+m49+i49+m4D+i4D+m4j+i4j+m4T+i4T+m4z+i4z+m4
L+i4L+m4r+i4r+m4b+i4b+m47+i47+m4H+i4H+m4n+i4n+m4X+i4X+m43+i4
3+m4P+i4P+m4v+i4v+m4f+i4f+m4/+j4/wf7vx03AB03IB03EB03MB03CB03
KB03GB03OB03BB03JB03FB03NB03DB03LB03HB03PB03Ah03Ih03Eh03Mh03
Ch03Kh03Gh03Oh03Bh03Jh03Fh03Nh03Dh03Lh03Hh03Ph03AR03IR03ER03
MR03CR03KR03GR03OR03BR03JR03FR03NR03DR03LR03HR03PR03Ax03Ix03
Ex03Mx03Cx03Kx03Gx03Ox03Bx03Jx03Fx03Nx03Dx03Lx03Hx03Px23AB23
IB23EB23MB23CB23KB23GB23OB23BB23JB23FB23NB23DB23LB23HB23PB23
Ah23Ih23Eh23Mh23Ch23Kh23Gh23Oh23Bh23Jh23Fh23Nh23Dh23Lh23Hh23
Ph23AR23IR23ER23MR23CR23KR23GR23OR23BR23JR23FR23NR23DR23LR23
HR23PR23Ax23Ix23Ex23Mx23Cx23Kx23Gx23Ox23Bx23Jx23Fx23Nx23Dx23
Lx23Hx23Px13AB13IB13EB13MB13CB13KB13GB13OB13BB13JB13FB13NB13
DB13LB13HB13PB13Ah13Ih13Eh13Mh13Ch13Kh13Gh13Oh13Bh13Jh13Fh13
Nh13Dh13Lh13Hh13Ph13AR13IR13ER13MR13CR13KR13GR13OR13BR13JR13
FR13NR13DR13LR13HR13PR13Ax13Ix13Ex13Mx13Cx13Kx13Gx13Ox13Bx13
Jx13Fx13Nx13Dx13Lx13Hx13Px33AB33IB33EB33MB33CB33KB33GB33OB33
BB33JB33FB33NB33DB33LB33HB33PB33Ah33Ih33Eh33Mh33Ch33Kh33Gh33
Oh33Bh33Jh33Fh33Nh33Dh33Lh33Hh33Ph33AR33IR33ER33MR33CR33KR33
GR33OR33BR33JR33FR33NR33DR33LR33HR33PR33Ax33Ix33Ex33Mx33Cx33
Kx33Gx33Ox33Bx33Jx33Fx33Nx33Dx33Lx33Hx3//0D/t+MGoOMGpOMGouMG
puMGoeMGpeMGo+MGp+OGoOOGpOOGouOGpuOGoeOGpeOGo+OGp+NGoONGpONG
ouNGpuNGoeNGpeNGo+NGp+PGoOPGpOPGouPGpuPGoePGpePGo+PGp+MmoOMm
pOMmouMmpuMmoeMmpeMmo+Mmp+OmoOOmpOOmouOmpuOmoeOmpeOmo+Omp+Nm
oONmpONmouNmpuNmoeNmpeNmo+Nmp+PmoOPmpOPmouPmpuPmoePmpePmo+Pm
p+MWoOMWpOMWouMWpuMWoeMWpeMWo+MWp+OWoOOWpOOWouOWpuOWoeOWpeOW
o+OWp+NWoONWpONWouNWpuNWoeNWpeNWo+NWp+PWoOPWpOPWouPWpuPWoePW
pePWo+PWp+M2oOM2pOM2ouM2puM2oeM2peM2o+M2p+O2oOO2pOO2ouO2puO2
oeO2peO2o+O2p+N2oON2pON2ouN2puN2oeN2peN2o+N2p+P2oOP2pOP2ouP2
puP2oeP2peP2o+P2p+MOoOMOpOMOouMOpuMOoeMOpeMOo+MOp+OOoOOOpOOO
ouOOpuOOoeOOpeOOo+OOp+NOoONOpONOouNOpuNOoeNOpeNOo+NOp+POoOPO
pOPOouPOpuPOoePOpePOo+POp+MuoOMupOMuouMupuMuoeMupeMuo+Mup+Ou
oOOupOOuouOupuOuoeOupeOuo+Oup+NuoONupONuouNupuNuoeNupeNuo+Nu
p+PuoOPupOPuouPupuPuoePupePuo+Pup+MeoOMepOMeouMepuMeoeMepeMe
o+Mep+OeoOOepOOeouOepuOeoeOepeOeo+Oep+NeoONepONeouNepuNeoeNe
peNeo+Nep+PeoOPepOPeouPepuPeoePepePeo+Pep+M+oOM+pOM+ouM+puM+
oeM+peM+o+M+p+O+oOO+pOO+ouO+puO+oeO+peO+o+O+p+N+oON+pON+ouN+
puN+oeN+peN+o+N+p+P+oOP+pOP+ouP+puP+oeP+peP+o+P/H+T/dtwAdNyA
dNxAdNzAdNwgdNygdNxgdNzgdNwQdNyQdNxQdNzQdNwwdNywdNxwdNzwdNwI
dNyIdNxIdNzIdNwodNyodNxodNzodNwYdNyYdNxYdNzYdNw4dNy4dNx4dNz4
dNwEdNyEdNxEdNzEdNwkdNykdNxkdNzkdNwUdNyUdNxUdNzUdNw0dNy0dNx0
dNz0dNwMdNyMdNxMdNzMdNwsdNysdNxsdNzsdNwcdNycdNxcdNzcdNw8dNy8
dNx8dNz8dNwCdNyCdNxCdNzCdNwidNyidNxidNzidNwSdNySdNxSdNzSdNwy
dNyydNxydNzydNwKdNyKdNxKdNzKdNwqdNyqdNxqdNzqdNwadNyadNxadNza
dNw6dNy6dNx6dNz6dNwGdNyGdNxGdNzGdNwmdNymdNxmdNzmdNwWdNyWdNxW
dNzWdNw2dNy2dNx2dNz2dNwOdNyOdNxOdNzOdNwudNyudNxudNzudNwedNye
dNxedNzedNw+dNy+dNx+dNz+dNwBdNyBdNxBdNzBdNwhdNyhdNxhdNzhdNwR
dNyRdNxRdNzRdNwxdNyxdNxxdNzxdNwJdNyJdNxJdNzJdNwpdNypdNxpdNzp
dNwZdNyZdNxZdNzZdNw5dNy5dNx5dNz5dNwFdNyFdNxFdNzFdNwldNyldNxl
dNzldNwVdNyVdNxVdNzVdNw1dNy1dNx1dNz1dNwNdNyNdNxNdNzNdNwtdNyt
dNxtdNztdNwddNyddNxddNzddNw9dNy9dNx9dNz9dNwDdNyDdNxDdNzDdNwj
dNyjdNxjdNzjdNwTdNyTdNxTdNzTdNwzdNyzdNxzdNzzdNwLdNyLdNxLdNzL
dNwrdNyrdNxrdNzrdNwbdNybdNxbdNzbdNw7dNy7dNx7dNz7dNwHdNyHdNxH
dNzHdNwndNyndNxndNzndNwXdNyXdNxXdNzXdNw3dNy3dNx3dNz3dNwPdNyP
dNxPdNzPdNwvdNyvdNxvdNzvdNwfdNyfdNxfdNzfdNw/dNy/dNx/dPz/A/zf
jhuAjhuQjhuIjhuYjhuEjhuUjhuMjhucjhuCjhuSjhuKjhuajhuGjhuWjhuO
jhuejhuBjhuRjhuJjhuZjhuFjhuVjhuNjhudjhuDjhuTjhuLjhubjhuHjhuX
jhuPjhufjpuAjpuQjpuIjpuYjpuEjpuUjpuMjpucjpuCjpuSjpuKjpuajpuG
jpuWjpuOjpuejpuBjpuRjpuJjpuZjpuFjpuVjpuNjpudjpuDjpuTjpuLjpub
jpuHjpuXjpuPjpufjluAjluQjluIjluYjluEjluUjluMjlucjluCjluSjluK
jluajluGjluWjluOjluejluBjluRjluJjluZjluFjluVjluNjludjluDjluT
jluLjlubjluHjluXjluPjlufjtuAjtuQjtuIjtuYjtuEjtuUjtuMjtucjtuC
jtuSjtuKjtuajtuGjtuWjtuOjtuejtuBjtuRjtuJjtuZjtuFjtuVjtuNjtud
jtuDjtuTjtuLjtubjtuHjtuXjtuPjtufjjuAjjuQjjuIjjuYjjuEjjuUjjuM
jjucjjuCjjuSjjuKjjuajjuGjjuWjjuOjjuejjuBjjuRjjuJjjuZjjuFjjuV
jjuNjjudjjuDjjuTjjuLjjubjjuHjjuXjjuPjjufjruAjruQjruIjruYjruE
jruUjruMjrucjruCjruSjruKjruajruGjruWjruOjruejruBjruRjruJjruZ
jruFjruVjruNjrudjruDjruTjruLjrubjruHjruXjruPjrufjnuAjnuQjnuI
jnuYjnuEjnuUjnuMjnucjnuCjnuSjnuKjnuajnuGjnuWjnuOjnuejnuBjnuR
jnuJjnuZjnuFjnuVjnuNjnudjnuDjnuTjnuLjnubjnuHjnuXjnuPjnufjvuA
jvuQjvuIjvuYjvuEjvuUjvuMjvucjvuCjvuSjvuKjvuajvuGjvuWjvuOjvue
jvuBjvuRjvuJjvuZjvuFjvuVjvuNjvudjvuDjvuTjvuLjvubjvuHjvuXjvuP
jv9/cP/bcQPQcQPScQPRcQPTcYPQcYPScYPRcYPTcUPQcUPScUPRcUPTccPQ
ccPSccPRccPTcSPQcSPScSPRcSPTcaPQcaPScaPRcaPTcWPQcWPScWPRcWPT
cePQcePScePRcePTcRPQcRPScRPRcRPTcZPQcZPScZPRcZPTcVPQcVPScVPR
cVPTcdPQcdPScdPRcdPTcTPQcTPScTPRcTPTcbPQcbPScbPRcbPTcXPQcXPS
cXPRcXPTcfPQcfPScfPRcfPTcQvQcQvScQvRcQvTcYvQcYvScYvRcYvTcUvQ
cUvScUvRcUvTccvQccvSccvRccvTcSvQcSvScSvRcSvTcavQcavScavRcavT
cWvQcWvScWvRcWvTcevQcevScevRcevTcRvQcRvScRvRcRvTcZvQcZvScZvR
cZvTcVvQcVvScVvRcVvTcdvQcdvScdvRcdvTcTvQcTvScTvRcTvTcbvQcbvS
cbvRcbvTcXvQcXvScXvRcXvTcfvQcfvScfvRcfvTcQfQcQfScQfRcQfTcYfQ
cYfScYfRcYfTcUfQcUfScUfRcUfTccfQccfSccfRccfTcSfQcSfScSfRcSfT
cafQcafScafRcafTcWfQcWfScWfRcWfTcefQcefScefRcefTcRfQcRfScRfR
cRfTcZfQcZfScZfRcZfTcVfQcVfScVfRcVfTcdfQcdfScdfRcdfTcTfQcTfS
cTfRcTfTcbfQcbfScbfRcbfTcXfQcXfScXfRcXfTcffQcffScffRcffTcQ/Q
cQ/ScQ/RcQ/TcY/QcY/ScY/RcY/TcU/QcU/ScU/RcU/Tcc/Qcc/Scc/Rcc/T
cS/QcS/ScS/RcS/Tca/Qca/Sca/Rca/TcW/QcW/ScW/RcW/Tce/Qce/Sce/R
ce/TcR/QcR/ScR/RcR/TcZ/QcZ/ScZ/RcZ/TcV/QcV/ScV/RcV/Tcd/Qcd/S
cd/Rcd/TcT/QcT/ScT/RcT/Tcb/Qcb/Scb/Rcb/TcX/QcX/ScX/RcX/Tcf/Q
cf/Scf/R8f8P7H87bgA6bkA6biA6bmA6bhA6blA6bjA6bnA6bgg6bkg6big6
bmg6bhg6blg6bjg6bng6bgQ6bkQ6biQ6bmQ6bhQ6blQ6bjQ6bnQ6bgw6bkw6
biw6bmw6bhw6blw6bjw6bnw6bgI6bkI6biI6bmI6bhI6blI6bjI6bnI6bgo6
bko6bio6bmo6bho6blo6bjo6bno6bgY6bkY6biY6bmY6bhY6blY6bjY6bnY6
bg46bk46bi46bm46bh46bl46bj46bn46bgE6bkE6biE6bmE6bhE6blE6bjE6
bnE6bgk6bkk6bik6bmk6bhk6blk6bjk6bnk6bgU6bkU6biU6bmU6bhU6blU6
bjU6bnU6bg06bk06bi06bm06bh06bl06bj06bn06bgM6bkM6biM6bmM6bhM6
blM6bjM6bnM6bgs6bks6bis6bms6bhs6bls6bjs6bns6bgc6bkc6bic6bmc6
bhc6blc6bjc6bnc6bg86bk86bi86bm86bh86bl86bj86bn867gA67kA67iA6
7mA67hA67lA67jA67nA67gg67kg67ig67mg67hg67lg67jg67ng67gQ67kQ6
7iQ67mQ67hQ67lQ67jQ67nQ67gw67kw67iw67mw67hw67lw67jw67nw67gI6
7kI67iI67mI67hI67lI67jI67nI67go67ko67io67mo67ho67lo67jo67no6
7gY67kY67iY67mY67hY67lY67jY67nY67g467k467i467m467h467l467j46
7n467gE67kE67iE67mE67hE67lE67jE67nE67gk67kk67ik67mk67hk67lk6
7jk67nk67gU67kU67iU67mU67hU67lU67jU67nU67g067k067i067m067h06
7l067j067n067gM67kM67iM67mM67hM67lM67jM67nM67gs67ks67is67ms6
7hs67ls67js67ns67gc67kc67ic67mc67hc67lc67jc67nc67g867k867i86
7m867h867l867j86/v9B/W/HDUDHDUjHDUTHDUzHDULHDUrHDUbHDU7HDUHH
DUnHDUXHDU3HDUPHDUvHDUfHDU/HjUDHjUjHjUTHjUzHjULHjUrHjUbHjU7H
jUHHjUnHjUXHjU3HjUPHjUvHjUfHjU/HTUDHTUjHTUTHTUzHTULHTUrHTUbH
TU7HTUHHTUnHTUXHTU3HTUPHTUvHTUfHTU/HzUDHzUjHzUTHzUzHzULHzUrH
zUbHzU7HzUHHzUnHzUXHzU3HzUPHzUvHzUfHzU/HLUDHLUjHLUTHLUzHLULH
LUrHLUbHLU7HLUHHLUnHLUXHLU3HLUPHLUvHLUfHLU/HrUDHrUjHrUTHrUzH
rULHrUrHrUbHrU7HrUHHrUnHrUXHrU3HrUPHrUvHrUfHrU/HbUDHbUjHbUTH
bUzHbULHbUrHbUbHbU7HbUHHbUnHbUXHbU3HbUPHbUvHbUfHbU/H7UDH7UjH
7UTH7UzH7ULH7UrH7UbH7U7H7UHH7UnH7UXH7U3H7UPH7UvH7UfH7U/HHUDH
HUjHHUTHHUzHHULHHUrHHUbHHU7HHUHHHUnHHUXHHU3HHUPHHUvHHUfHHU/H
nUDHnUjHnUTHnUzHnULHnUrHnUbHnU7HnUHHnUnHnUXHnU3HnUPHnUvHnUfH
nU/HXUDHXUjHXUTHXUzHXULHXUrHXUbHXU7HXUHHXUnHXUXHXU3HXUPHXUvH
XUfHXU/H3UDH3UjH3UTH3UzH3ULH3UrH3UbH3U7H3UHH3UnH3UXH3U3H3UPH
3UvH3UfH3U/HPUDHPUjHPUTHPUzHPULHPUrHPUbHPU7HPUHHPUnHPUXHPU3H
PUPHPUvHPUfHPU/HvUDHvUjHvUTHvUzHvULHvUrHvUbHvU7HvUHHvUnHvUXH
vU3HvUPHvUvHvUfHvU/HfUDHfUjHfUTHfUzHfULHfUrHfUbHfU7HfUHHfUnH
fUXHfU3HfUPHfUvHfUfHfU/H/UDH/UjH/UTH/UzH/ULH/UrH/UbH/U7H/UHH
/UnH/UXH/U3H/UPH/UvH/UfH/z+g/+24Aei4Aem4gei4gem4Qei4Qem4wei4
wem4Iei4Iem4oei4oem4Yei4Yem44ei44em4Eei4Eem4kei4kem4Uei4Uem4
0ei40em4Mei4Mem4sei4sem4cei4cem48ei48em4Cei4Cem4iei4iem4Sei4
Sem4yei4yem4Kei4Kem4qei4qem4aei4aem46ei46em4Gei4Gem4mei4mem4
Wei4Wem42ei42em4Oei4Oem4uei4uem4eei4eem4+ei4+em4Bei4Bem4hei4
hem4Rei4Rem4xei4xem4Jei4Jem4pei4pem4Zei4Zem45ei45em4Fei4Fem4
lei4lem4Vei4Vem41ei41em4Nei4Nem4tei4tem4dei4dem49ei49em4Dei4
Dem4jei4jem4Tei4Tem4zei4zem4Lei4Lem4rei4rem4bei4bem47ei47em4
Hei4Hem4nei4nem4Xei4Xem43ei43em4Pei4Pem4vei4vem4fei4fem4/ei4
/em4A+i4A+m4g+i4g+m4Q+i4Q+m4w+i4w+m4I+i4I+m4o+i4o+m4Y+i4Y+m4
4+i44+m4E+i4E+m4k+i4k+m4U+i4U+m40+i40+m4M+i4M+m4s+i4s+m4c+i4
c+m48+i48+m4C+i4C+m4i+i4i+m4S+i4S+m4y+i4y+m4K+i4K+m4q+i4q+m4
a+i4a+m46+i46+m4G+i4G+m4m+i4m+m4W+i4W+m42+i42+m4O+i4O+m4u+i4
u+m4e+i4e+m4++i4++m4B+i4B+m4h+i4h+m4R+i4R+m4x+i4x+m4J+i4J+m4
p+i4p+m4Z+i4Z+m45+i45+m4F+i4F+m4l+i4l+m4V+i4V+m41+i41+m4N+i4
N+m4t+i4t+m4d+i4d+m49+i49+m4D+i4D+m4j+i4j+m4T+i4T+m4z+i4z+m4
L+i4L+m4r+i4r+m4b+i4b+m47+i47+m4H+i4H+m4n+i4n+m4X+i4X+m43+i4
3+m4P+i4P+m4v+i4v+m4f+i4f+m4/+j4/wfzvx03AB03IB03EB03MB03CB03
KB03GB03OB03BB03JB03FB03NB03DB03LB03HB03PB03Ah03Ih03Eh03Mh03
Ch03Kh03Gh03Oh03Bh03Jh03Fh03Nh03Dh03Lh03Hh03Ph03AR03IR03ER03
MR03CR03KR03GR03OR03BR03JR03FR03NR03DR03LR03HR03PR03Ax03Ix03
Ex03Mx03Cx03Kx03Gx03Ox03Bx03Jx03Fx03Nx03Dx03Lx03Hx03Px23AB23
IB23EB23MB23CB23KB23GB23OB23BB23JB23FB23NB23DB23LB23HB23PB23
Ah23Ih23Eh23Mh23Ch23Kh23Gh23Oh23Bh23Jh23Fh23Nh23Dh23Lh23Hh23
Ph23AR23IR23ER23MR23CR23KR23GR23OR23BR23JR23FR23NR23DR23LR23
HR23PR23Ax23Ix23Ex23Mx23Cx23Kx23Gx23Ox23Bx23Jx23Fx23Nx23Dx23
Lx23Hx23Px13AB13IB13EB13MB13CB13KB13GB13OB13BB13JB13FB13NB13
DB13LB13HB13PB13Ah13Ih13Eh13Mh13Ch13Kh13Gh13Oh13Bh13Jh13Fh13
Nh13Dh13Lh13Hh13Ph13AR13IR13ER13MR13CR13KR13GR13OR13BR13JR13
FR13NR13DR13LR13HR13PR13Ax13Ix13Ex13Mx13Cx13Kx13Gx13Ox13Bx13
Jx13Fx13Nx13Dx13Lx13Hx13Px33AB33IB33EB33MB33CB33KB33GB33OB33
BB33JB33FB33NB33DB33LB33HB33PB33Ah33Ih33Eh33Mh33Ch33Kh33Gh33
Oh33Bh33Jh33Fh33Nh33Dh33Lh33Hh33Ph33AR33IR33ER33MR33CR33KR33
GR33OR33BR33JR33FR33NR33DR33LR33HR33PR33Ax33Ix33Ex33Mx33Cx33
Kx33Gx33Ox33Bx33Jx33Fx33Nx33Dx33Lx33Hx3//0D+t+MGoOMGpOMGouMG
puMGoeMGpeMGo+MGp+OGoOOGpOOGouOGpuOGoeOGpeOGo+OGp+NGoONGpONG
ouNGpuNGoeNGpeNGo+NGp+PGoOPGpOPGouPGpuPGoePGpePGo+PGp+MmoOMm
pOMmouMmpuMmoeMmpeMmo+Mmp+OmoOOmpOOmouOmpuOmoeOmpeOmo+Omp+Nm
oONmpONmouNmpuNmoeNmpeNmo+Nmp+PmoOPmpOPmouPmpuPmoePmpePmo+Pm
p+MWoOMWpOMWouMWpuMWoeMWpeMWo+MWp+OWoOOWpOOWouOWpuOWoeOWpeOW
o+OWp+NWoONWpONWouNWpuNWoeNWpeNWo+NWp+PWoOPWpOPWouPWpuPWoePW
pePWo+PWp+M2oOM2pOM2ouM2puM2oeM2peM2o+M2p+O2oOO2pOO2ouO2puO2
oeO2peO2o+O2p+N2oON2pON2ouN2puN2oeN2peN2o+N2p+P2oOP2pOP2ouP2
puP2oeP2peP2o+P2p+MOoOMOpOMOouMOpuMOoeMOpeMOo+MOp+OOoOOOpOOO
ouOOpuOOoeOOpeOOo+OOp+NOoONOpONOouNOpuNOoeNOpeNOo+NOp+POoOPO
pOPOouPOpuPOoePOpePOo+POp+MuoOMupOMuouMupuMuoeMupeMuo+Mup+Ou
oOOupOOuouOupuOu+T8u6ykKAIZawuhk27Zt159t27Z9m2zbtu2abNu27bq9
th/3mvU9n8OO8xp2nNey47yOHef17DhvYMd5IzvOm9hx3syO8xZ2nLey47yN
Heft7DjvYMd5JzvOu9hx3s2O8x52nPey44wd533sOO9nx/kAO84H2XE+xI7z
YXacj7DjfJQd52PsOB9nx/kEO84n2XE+xY7zaXacz7DjfJYd53PsOJ9nx/kC
O84X2XG+xI7zZXacr7DjfJUd52vsOF9nx/kGO8432XG+xY7zbXac77DjfJcd
53vsON9nx/kBO84P2XF+xI7zY3acn7Dj/JQd52fsOD9nx/kFO84v2XF+xY7z
a3ac37Dj/JYd53fsOL9nx/kDO84f2XH+xI7zZ3acv7Dj/JUd52/sOH9nx/kH
O84/2XH+xY7zb3ac/7Dj/x6I/91xDsSOc2B2nIOw4xyUHedg7DgHZ8c5BDvO
IdlxDsWOc2h2nMOw4xyWHedw7DiHZ8c5AjvOEdlxjsSOc2R2nKOw4xyVHedo
7DhHZ8c5BjvOMdlxjsWOc2x2nOOw4xyXHed47DjHZ8c5ATvOCdlxTsSOc2J2
nJOw45yUHedk7DgnZ8c5BTvOKdlxTsWOc2p2nNOw45yWHed07DinZ8c5AzvO
GdlxzsSOc2Z2nLOw45yVHeds7DhnZ8c5BzvOOdlxzsWOc252nPOw45yXHed8
7DjnZ8e5ADvOAew4F2THuRA7zoXZcS7CjnNRdpyLseNcnB3nEuw4l2THuRQ7
zqXZcS7DjnNZdpzLseNcnh3nCuw4V2THuRI7zpXZca7CjnNVdpyrseNcnR3n
Guw412THuRY7zrXZca7DjnNddpzrseNcnx3nBuw4N2THuRE7zo3ZcW7CjnNT
dpybsePcnB3nFuw4t2THuRU7zq3ZcW7DjnNbdpzbsePcnh3nDuw4d2THuRM7
zp3Zce7CjnNXdpy7sePcnR3nHuw492THuRc7zr3Zce7DjnNfdpz/Y8e5HztO
2XHuz47zAHacB7LjPIgd58HsOA9hx3koO87D2HEezo7zCHacR7LjPIod59Hs
OI9hx3ksO87j2HEez47zBHacJ7LjPIkd58nsOE9hx3kqO87T2HGezo7zDHac
Z7LjPIsd59nsOM9hx3kuO87z2HGez47zAnacF7LjvIgd58XsOC9hx3kpO87L
2HFezo7zCnacV7LjvIod59XsOK9hx3ktO87r2HFez47zBnacN7LjvIkd583s
OG9hx3krO87b2HHezo7zDnacd7LjvIsd593sOO9hx3kvO87Ycd7HjvN+dpwP
sON8kB3nQ+w4H2bH+Qg7zkfZcT7GjvNxdpxPsON8kh3nU+w4n2bH+Qw7zmfZ
cT7HjvN5dpwvsON8kR3nS+w4X2bH+Qo7zlfZcb7GjvN1dpxvsON8kx3nW+w4
32bH+Q47znfZcb7HjvN9dpwfsOP8kB3nR+w4P2bH+Qk7zk/ZcX7GjvNzdpxf
sOP8kh3nV+w4v2bH+Q07zm/ZcX7HjvN7dpw/sOP8kR3nT+w4f2bH+Qs7zl/Z
cf7GjvN3dpx/sOP8kx3nX+w4/2bH+Q87/u8B+B8fgIuHcyB6XDycA9Pj4uEc
hB4XD+eg9Lh4OAejx8XDOTg9Lh7OIehx8XAOSY+Lh3Moelw8nEPT4+LhHIYe
Fw/nsPS4eDiHo8fFwzk8PS4ezhHocfFwjkiPi4dzJHpcPJwj0+Pi4RyFHhcP
56j0uHg4R6PHxcM5Oj0uHs4x6HHxcI5Jj4uHcyx6XDycY9Pj4uEchx4XD+e4
9Lh4OMejx8XDOT49Lh7OCehx8XBOSI+Lh3Mielw8nBPT4+LhnIQeFw/npPS4
[truncated: 1,388,639 more chars]
