# Supplementary material for: Extended haplodiploidy hypothesis
Source: Evol Lett. 2019 Apr 29;3(3):263–70. doi: 10.1002/evl3.119 (PMC6546379; doi:10.1002/evl3.119)
Supplement: Supplementary file 1 — Supplementary material for “Extended haplodiploidy hypothesis” by Petri Rautiala, Heikki Helanterä and Mikael Puurtinen. [file EVL3-3-263-s001.zip › dd fem bias.nb]

(*CacheID: 234*)
(* Internal cache information:
NotebookFileLineBreakTest
NotebookFileLineBreakTest
NotebookDataPosition[         0,          0]
NotebookDataLength[   1808157,      30181]
NotebookOptionsPosition[   1806859,      30151]
NotebookOutlinePosition[   1807205,      30166]
CellTagsIndexPosition[   1807162,      30163]
WindowFrame->Normal*)

(* Beginning of Notebook Content *)
Notebook[{

Cell[CellGroupData[{
Cell[BoxData[{
 RowBox[{
  RowBox[{"ClearAll", "[", "\"\<Global`*\>\"", "]"}], 
  ";"}], "\[IndentingNewLine]", 
 RowBox[{
  RowBox[{
   RowBox[{"SetDirectory", "[", 
    RowBox[{"NotebookDirectory", "[", "]"}], "]"}], ";"}], 
  "\[IndentingNewLine]", "\[IndentingNewLine]", 
  RowBox[{"(*", "VARIABLES", "*)"}]}], "\[IndentingNewLine]", 
 RowBox[{
  RowBox[{
   RowBox[{
   "title", "=", "\"\<dd female indiscriminate rearing, psr=0.25\>\""}], 
   ";"}], 
  RowBox[{"(*", 
   RowBox[{
   "the", " ", "combination", " ", "of", " ", "simulation", " ", 
    "assumptions"}], "*)"}]}], "\[IndentingNewLine]", 
 RowBox[{
  RowBox[{
   RowBox[{"titleshort", "=", "\"\<dd fem ind, psr=0.25\>\""}], ";"}], 
  RowBox[{"(*", 
   RowBox[{"short", " ", "title", " ", "for", " ", "the", " ", "table"}], 
   "*)"}]}], "\[IndentingNewLine]", 
 RowBox[{
  RowBox[{
   RowBox[{"mp", "=", "2"}], ";", 
   RowBox[{"(*", 
    RowBox[{"male", " ", "ploidy", " ", "level"}], "*)"}], 
   "\[IndentingNewLine]", 
   RowBox[{"helpf", "=", "1"}], ";", 
   RowBox[{"(*", 
    RowBox[{
     RowBox[{
     "females", " ", "of", " ", "the", " ", "first", " ", "cohort", " ", 
      "can", " ", "become", " ", "helpers", " ", "if", " ", "this"}], " ", 
     "=", "1"}], "*)"}], "\[IndentingNewLine]", 
   RowBox[{"helpm", "=", "0"}], ";", 
   RowBox[{"(*", 
    RowBox[{
     RowBox[{
     "males", " ", "of", " ", "the", " ", "first", " ", "cohort", " ", "can", 
      " ", "become", " ", "helpers", " ", "if", " ", "this"}], " ", "=", 
     "1"}], "*)"}], "\[IndentingNewLine]", 
   RowBox[{"n", "=", "300"}], ";", 
   RowBox[{"(*", 
    RowBox[{
    "number", " ", "of", " ", "nest", " ", "sites", " ", "that", " ", 
     RowBox[{"die", "/", "are"}], " ", "freed", " ", "each", " ", 
     RowBox[{"generation", "/", "2"}], "*", "n", " ", "is", " ", "the", " ", 
     "total", " ", "number", " ", "of", " ", "nests"}], "*)"}], 
   "\[IndentingNewLine]", 
   RowBox[{"s", "=", 
    RowBox[{"1", "/", "4"}]}], ";", 
   RowBox[{"(*", 
    RowBox[{
     RowBox[{"mode", " ", "of", " ", "helping"}], ",", " ", 
     RowBox[{
      RowBox[{"i", ".", "e", ".", " ", "proportion"}], " ", "of", " ", 
      "brothers", " ", "in", " ", "reared", " ", "siblings"}]}], "*)"}], 
   "\[IndentingNewLine]", 
   RowBox[{"fecf1", "=", "12"}], ";", 
   RowBox[{"(*", 
    RowBox[{
    "base", " ", "female", " ", "production", " ", "for", " ", "first", " ", 
     "cohort"}], "*)"}], "\[IndentingNewLine]", 
   RowBox[{"fecm1", "=", "4"}], ";", 
   RowBox[{"(*", 
    RowBox[{
    "base", " ", "male", " ", "production", " ", "for", " ", "firts", " ", 
     "cohort"}], "*)"}], "\[IndentingNewLine]", 
   RowBox[{"fecf2", "=", "30"}], ";", 
   RowBox[{"(*", 
    RowBox[{
    "base", " ", "female", " ", "production", " ", "for", " ", "second", " ", 
     "cohort"}], "*)"}], "\[IndentingNewLine]", 
   RowBox[{"fecm2", "=", "10"}], ";"}], 
  RowBox[{"(*", 
   RowBox[{
   "base", " ", "male", " ", "production", " ", "for", " ", "second", " ", 
    "cohort"}], "*)"}]}], "\[IndentingNewLine]", 
 RowBox[{
  RowBox[{
   RowBox[{"btre", "=", 
    RowBox[{"4", "/", "3"}]}], ";", 
   RowBox[{"(*", 
    RowBox[{
     RowBox[{"benefit", " ", "threshold"}], ",", " ", 
     RowBox[{
      RowBox[{"tests", " ", "are", " ", "done", " ", "with"}], " ", "+", 
      RowBox[{
       RowBox[{"-", "20"}], "%", " ", "of", " ", "that", " ", "value"}]}]}], 
    "*)"}], "\[IndentingNewLine]", 
   RowBox[{"h1", "=", "0"}], ";", 
   RowBox[{"(*", 
    RowBox[{
     RowBox[{"lower", " ", "helping", " ", "allele", " ", "value"}], ",", " ", 
     RowBox[{
     "probability", " ", "of", " ", "remaining", " ", "a", " ", "helper"}]}], 
    "*)"}], "\[IndentingNewLine]", 
   RowBox[{"h2", "=", "1"}], ";", 
   RowBox[{"(*", 
    RowBox[{
     RowBox[{"higher", " ", "helping", " ", "allele", " ", "value"}], ",", 
     " ", 
     RowBox[{
     "probability", " ", "of", " ", "remaining", " ", "a", " ", "helper"}]}], 
    "*)"}], "\[IndentingNewLine]", 
   RowBox[{"SIM", "=", "10"}], ";", 
   RowBox[{"(*", 
    RowBox[{"number", " ", "of", " ", "runs"}], "*)"}], "\[IndentingNewLine]", 
   RowBox[{"MAX", "=", "40000"}], ";", 
   RowBox[{"(*", 
    RowBox[{
    "maximum", " ", "number", " ", "of", " ", "generations", " ", "to", " ", 
     "run"}], "*)"}], "\[IndentingNewLine]", 
   RowBox[{"SeedRandom", "[", "8", "]"}], ";", 
   RowBox[{"(*", 
    RowBox[{
    "random", " ", "seed", " ", "to", " ", "guarantee", " ", "the", " ", 
     "simulations", " ", "can", " ", "be", " ", 
     RowBox[{"replicated", ".", " ", "Each"}], " ", "simulation", " ", "has", 
     " ", "its", " ", "own", " ", "unique", " ", "seed"}], "*)"}], 
   "\[IndentingNewLine]", "\[IndentingNewLine]", 
   RowBox[{"(*", 
    RowBox[{"TABLES", " ", "to", " ", "store", " ", "results"}], "*)"}], 
   "\[IndentingNewLine]", 
   RowBox[{"PSR", "=", 
    RowBox[{"Table", "[", 
     RowBox[{"0", ",", 
      RowBox[{"{", "2", "}"}], ",", 
      RowBox[{"{", "SIM", "}"}], ",", 
      RowBox[{"{", "MAX", "}"}]}], "]"}]}], ";", " ", 
   RowBox[{"(*", 
    RowBox[{"population", " ", "sex", " ", "ratio"}], "*)"}], 
   "\[IndentingNewLine]", 
   RowBox[{"PAF", "=", 
    RowBox[{"Table", "[", 
     RowBox[{"0", ",", 
      RowBox[{"{", "2", "}"}], ",", 
      RowBox[{"{", "SIM", "}"}], ",", 
      RowBox[{"{", "MAX", "}"}]}], "]"}]}], ";", 
   RowBox[{"(*", 
    RowBox[{
    "allele", " ", "frequency", " ", "of", " ", "the", " ", "helping", " ", 
     "allele"}], "*)"}], "\[IndentingNewLine]", 
   RowBox[{"PAFMAX", "=", 
    RowBox[{"Table", "[", 
     RowBox[{"0", ",", 
      RowBox[{"{", "2", "}"}]}], "]"}]}], ";", 
   RowBox[{"(*", 
    RowBox[{
    "the", " ", "maximum", " ", "number", " ", "of", " ", "rounds", " ", "it",
      " ", "took", " ", "for", " ", "one", " ", "allele", " ", "to", " ", 
     "fixate"}], "*)"}], "\[IndentingNewLine]", "\[IndentingNewLine]", 
   RowBox[{"(*", "FUNCTIONS", "*)"}], "\[IndentingNewLine]", 
   RowBox[{"(*", 
    RowBox[{
     RowBox[{
     "rounds", " ", "x", " ", "to", " ", "a", " ", "full", " ", "number"}], 
     ",", " ", 
     RowBox[{
     "taking", " ", "into", " ", "account", " ", "the", " ", "decimals", " ", 
      "as", " ", "weights"}]}], "*)"}], "\[IndentingNewLine]", 
   RowBox[{
    RowBox[{"R", "[", "x_", "]"}], ":=", 
    RowBox[{"If", "[", 
     RowBox[{
      RowBox[{
       RowBox[{"RandomReal", "[", "]"}], "\[GreaterEqual]", " ", 
       RowBox[{"FractionalPart", "[", "x", "]"}]}], ",", 
      RowBox[{"IntegerPart", "[", "x", "]"}], ",", 
      RowBox[{
       RowBox[{"IntegerPart", "[", "x", "]"}], "+", "1"}]}], "]"}]}], ";"}], 
  "\[IndentingNewLine]", 
  RowBox[{"(*", 
   RowBox[{
   "function", " ", "to", " ", "help", " ", "with", " ", "going", " ", 
    "through", " ", "generations", " ", "in", " ", "the", " ", "loop"}], 
   "*)"}]}], "\[IndentingNewLine]", 
 RowBox[{
  RowBox[{
   RowBox[{
    RowBox[{"Gen", "[", "x_", "]"}], ":=", 
    RowBox[{"Mod", "[", 
     RowBox[{"x", ",", "2", ",", "1"}], "]"}]}], ";"}], "\[IndentingNewLine]", 
  RowBox[{"(*", 
   RowBox[{
   "function", " ", "to", " ", "map", " ", "genotype", " ", "to", " ", "the", 
    " ", 
    RowBox[{"parents", "'"}], " ", "alleles"}], 
   "*)"}]}], "\[IndentingNewLine]", 
 RowBox[{
  RowBox[{
   RowBox[{
    RowBox[{"PG", "[", "x_", "]"}], ":=", 
    RowBox[{"Piecewise", "[", 
     RowBox[{"{", "\[IndentingNewLine]", 
      RowBox[{
       RowBox[{"{", 
        RowBox[{
         RowBox[{"{", 
          RowBox[{"1", ",", "1"}], "}"}], ",", 
         RowBox[{"x", "==", "1"}]}], "}"}], ",", "\[IndentingNewLine]", 
       RowBox[{"{", 
        RowBox[{
         RowBox[{"{", 
          RowBox[{"2", ",", "1"}], "}"}], ",", 
         RowBox[{"x", "==", "2"}]}], "}"}], ",", "\[IndentingNewLine]", 
       RowBox[{"{", 
        RowBox[{
         RowBox[{"{", 
          RowBox[{"1", ",", "2"}], "}"}], ",", 
         RowBox[{"x", "==", "3"}]}], "}"}], ",", "\[IndentingNewLine]", 
       RowBox[{"{", 
        RowBox[{
         RowBox[{"{", 
          RowBox[{"2", ",", "2"}], "}"}], ",", 
         RowBox[{"x", "==", "4"}]}], "}"}]}], "\[IndentingNewLine]", "}"}], 
     "]"}]}], ";"}], "\[IndentingNewLine]", "\[IndentingNewLine]", 
  RowBox[{"(*", "SIMULATION", "*)"}]}], "\[IndentingNewLine]", 
 RowBox[{
  RowBox[{"Do", "[", "\[IndentingNewLine]", 
   RowBox[{"(*", 
    RowBox[{
     RowBox[{"the", " ", "benefit", " ", "of", " ", 
      RowBox[{"helping", ".", " ", "The"}], " ", "number", " ", "of", " ", 
      "siblings", " ", "a", " ", "helper", " ", "of", " ", "cohort", " ", "j",
       " ", "rears", " ", "to", " ", "cohort", " ", "j"}], "+", 
     RowBox[{
     "1.", " ", "The", " ", "full", " ", "effort", " ", "of", " ", "helpers", 
      " ", "of", " ", "a", " ", "single", " ", "cohort", " ", "in", " ", "a", 
      " ", "single", " ", "nest", " ", "is", " ", "pooled", " ", "and", " ", 
      "then", " ", "rounded", " ", "with", " ", "the", " ", "function", " ", 
      RowBox[{"R", "[", "x", "]"}]}]}], "*)"}], "\[IndentingNewLine]", 
   RowBox[{
    RowBox[{
     RowBox[{"b", "=", 
      RowBox[{"btre", "*", 
       RowBox[{"If", "[", 
        RowBox[{
         RowBox[{"B", "\[Equal]", "1"}], ",", 
         RowBox[{"4", "/", "5"}], ",", 
         RowBox[{"6", "/", "5"}]}], "]"}]}]}], ";", "\[IndentingNewLine]", 
     RowBox[{"(*", 
      RowBox[{
      "sets", " ", "the", " ", "allele", " ", "frequency", " ", "of", " ", 
       "predicted", " ", "winner", " ", "of", " ", "to", " ", "25", "%"}], 
      "*)"}], "\[IndentingNewLine]", 
     RowBox[{"afreq", "=", 
      RowBox[{"If", "[", 
       RowBox[{
        RowBox[{"B", "\[Equal]", "1"}], ",", 
        RowBox[{"3", "/", "4"}], ",", 
        RowBox[{"1", "/", "4"}]}], "]"}]}], ";", "\[IndentingNewLine]", 
     RowBox[{"(*", 
      RowBox[{
      "simulation", " ", "for", " ", "the", " ", "above", " ", "set", " ", 
       "benefit", " ", "value"}], "*)"}], "\[IndentingNewLine]", 
     RowBox[{"Do", "[", "\[IndentingNewLine]", 
      RowBox[{"(*", 
       RowBox[{
       "each", " ", "combination", " ", "is", " ", "ran", " ", "SIM", " ", 
        "times"}], "*)"}], "\[IndentingNewLine]", 
      RowBox[{"(*", 
       RowBox[{
       "create", " ", "a", " ", "table", " ", "for", " ", "the", " ", 
        "population"}], "*)"}], "\[IndentingNewLine]", 
      RowBox[{"(*", 
       RowBox[{
        RowBox[{
        "the", " ", "population", " ", "has", " ", "2", " ", "types", " ", 
         "of", " ", "nests"}], ",", 
        RowBox[{
        "ones", " ", "that", " ", "die", " ", "and", " ", "are", " ", 
         "refilled", " ", "on", " ", "odd", " ", "generations", " ", "and", 
         " ", "ones", " ", "on", " ", "even"}]}], "*)"}], 
      "\[IndentingNewLine]", 
      RowBox[{
       RowBox[{
        RowBox[{"M", "=", 
         RowBox[{"Table", "[", 
          RowBox[{"0", ",", 
           RowBox[{"{", "2", "}"}]}], "]"}]}], ";", "\[IndentingNewLine]", 
        RowBox[{"(*", 
         RowBox[{
         "each", " ", "generation", " ", "has", " ", "n", " ", "nests"}], 
         "*)"}], "\[IndentingNewLine]", 
        RowBox[{"Do", "[", 
         RowBox[{
          RowBox[{
           RowBox[{"M", "[", 
            RowBox[{"[", "i", "]"}], "]"}], "=", 
           RowBox[{"Table", "[", 
            RowBox[{"0", ",", 
             RowBox[{"{", "n", "}"}]}], "]"}]}], ",", 
          RowBox[{"{", 
           RowBox[{"i", ",", "1", ",", "2"}], "}"}]}], "]"}], ";", 
        "\[IndentingNewLine]", 
        RowBox[{"(*", 
         RowBox[{
          RowBox[{
          "each", " ", "nest", " ", "consists", " ", "of", " ", "mother"}], 
          ",", " ", "father", ",", " ", 
          RowBox[{"and", " ", "2", " ", "cohorts", " ", "of", " ", 
           RowBox[{"offspring", ".", " ", "Generation"}], " ", "i"}], ",", 
          " ", 
          RowBox[{"nest", " ", "j", " ", 
           RowBox[{"mother", "'"}], "s", " ", "genotype", " ", "is", " ", 
           "located", " ", "in", " ", 
           RowBox[{"M", "[", 
            RowBox[{"[", 
             RowBox[{"i", ",", "j", ",", "3"}], "]"}], "]"}], " ", "and", " ", 
           RowBox[{"father", "'"}], "s", " ", "in", " ", 
           RowBox[{"M", "[", 
            RowBox[{"[", 
             RowBox[{"i", ",", "j", ",", "4"}], "]"}], "]"}]}]}], "*)"}], 
        "\[IndentingNewLine]", 
        RowBox[{"Do", "[", 
         RowBox[{
          RowBox[{
           RowBox[{"M", "[", 
            RowBox[{"[", 
             RowBox[{"i", ",", "j"}], "]"}], "]"}], "=", 
           RowBox[{"Table", "[", 
            RowBox[{"0", ",", 
             RowBox[{"{", "4", "}"}]}], "]"}]}], ",", 
          RowBox[{"{", 
           RowBox[{"i", ",", "1", ",", "2"}], "}"}], ",", 
          RowBox[{"{", 
           RowBox[{"j", ",", "1", ",", "n"}], "}"}]}], "]"}], ";", 
        "\[IndentingNewLine]", 
        RowBox[{"(*", 
         RowBox[{
          RowBox[{"create", " ", "the", " ", 
           RowBox[{"mothers", "'"}], " ", "alleles"}], ",", " ", 
          RowBox[{
          "first", " ", "by", " ", "setting", " ", "every", " ", "allele", 
           " ", "to", " ", "the", " ", "lower", " ", "value"}]}], "*)"}], 
        "\[IndentingNewLine]", 
        RowBox[{"Do", "[", 
         RowBox[{
          RowBox[{
           RowBox[{"M", "[", 
            RowBox[{"[", 
             RowBox[{"i", ",", "j", ",", "3"}], "]"}], "]"}], "=", 
           RowBox[{"Table", "[", 
            RowBox[{"h1", ",", 
             RowBox[{"{", "2", "}"}]}], "]"}]}], ",", 
          RowBox[{"{", 
           RowBox[{"i", ",", "1", ",", "2"}], "}"}], ",", 
          RowBox[{"{", 
           RowBox[{"j", ",", "1", ",", "n"}], "}"}]}], "]"}], ";", 
        "\[IndentingNewLine]", 
        RowBox[{"(*", 
         RowBox[{
         "then", " ", "randomly", " ", "assign", " ", "afreq", " ", "of", " ",
           "those", " ", "alleles", " ", "to", " ", "the", " ", "higher", " ",
           "value"}], "*)"}], "\[IndentingNewLine]", 
        RowBox[{"Do", "[", 
         RowBox[{
          RowBox[{
           RowBox[{"H", "=", 
            RowBox[{"RandomSample", "[", 
             RowBox[{
              RowBox[{"Range", "[", "n", "]"}], ",", 
              RowBox[{"IntegerPart", "[", 
               RowBox[{"n", "*", "afreq"}], "]"}]}], "]"}]}], ";", 
           RowBox[{"Do", "[", 
            RowBox[{
             RowBox[{
              RowBox[{"M", "[", 
               RowBox[{"[", 
                RowBox[{"i", ",", 
                 RowBox[{"H", "[", 
                  RowBox[{"[", "j", "]"}], "]"}], ",", "3", ",", "k"}], "]"}],
                "]"}], "=", "h2"}], ",", 
             RowBox[{"{", 
              RowBox[{"j", ",", "1", ",", 
               RowBox[{"IntegerPart", "[", 
                RowBox[{"n", "*", "afreq"}], "]"}]}], "}"}]}], "]"}]}], ",", 
          RowBox[{"{", 
           RowBox[{"i", ",", "1", ",", "2"}], "}"}], ",", 
          RowBox[{"{", 
           RowBox[{"k", ",", "1", ",", "2"}], "}"}]}], "]"}], ";", 
        "\[IndentingNewLine]", 
        RowBox[{"(*", 
         RowBox[{
          RowBox[{"create", " ", "the", " ", 
           RowBox[{"fathers", "'"}], " ", "alleles", " ", "in", " ", "the", 
           " ", "same", " ", "fashion"}], ",", " ", 
          RowBox[{
          "hd", " ", "males", " ", "have", " ", "two", " ", "alleles", " ", 
           "to", " ", "avoid", " ", "problems", " ", "with", " ", "the", " ", 
           
           RowBox[{"table", "'"}], "s", " ", "dimensions"}]}], "*)"}], 
        "\[IndentingNewLine]", 
        RowBox[{"Do", "[", 
         RowBox[{
          RowBox[{
           RowBox[{"M", "[", 
            RowBox[{"[", 
             RowBox[{"i", ",", "j", ",", "4"}], "]"}], "]"}], "=", 
           RowBox[{"Table", "[", 
            RowBox[{"h1", ",", 
             RowBox[{"{", "2", "}"}]}], "]"}]}], ",", 
          RowBox[{"{", 
           RowBox[{"i", ",", "1", ",", "2"}], "}"}], ",", 
          RowBox[{"{", 
           RowBox[{"j", ",", "1", ",", "n"}], "}"}]}], "]"}], ";", 
        "\[IndentingNewLine]", 
        RowBox[{"Do", "[", 
         RowBox[{
          RowBox[{
           RowBox[{"H", "=", 
            RowBox[{"RandomSample", "[", 
             RowBox[{
              RowBox[{"Range", "[", "n", "]"}], ",", 
              RowBox[{"IntegerPart", "[", 
               RowBox[{"n", "*", "afreq"}], "]"}]}], "]"}]}], ";", 
           RowBox[{"Do", "[", 
            RowBox[{
             RowBox[{
              RowBox[{"M", "[", 
               RowBox[{"[", 
                RowBox[{"i", ",", 
                 RowBox[{"H", "[", 
                  RowBox[{"[", "j", "]"}], "]"}], ",", "4", ",", "k"}], "]"}],
                "]"}], "=", "h2"}], ",", 
             RowBox[{"{", 
              RowBox[{"j", ",", "1", ",", 
               RowBox[{"IntegerPart", "[", 
                RowBox[{"n", "*", "afreq"}], "]"}]}], "}"}]}], "]"}]}], ",", 
          RowBox[{"{", 
           RowBox[{"i", ",", "1", ",", "2"}], "}"}], ",", 
          RowBox[{"{", 
           RowBox[{"k", ",", "1", ",", "2"}], "}"}]}], "]"}], ";", 
        "\[IndentingNewLine]", 
        RowBox[{"(*", 
         RowBox[{
         "as", " ", "a", " ", "failsafe", " ", "hd", " ", "males", " ", 
          "will", " ", "have", " ", "their", " ", "second", " ", "allele", 
          " ", "set", " ", "to", " ", "the", " ", "same", " ", "value", " ", 
          "as", " ", "the", " ", "one", " ", "they", " ", "got", " ", "from", 
          " ", "their", " ", "mother"}], "*)"}], "\[IndentingNewLine]", 
        RowBox[{"If", "[", 
         RowBox[{
          RowBox[{"mp", "\[Equal]", "1"}], ",", 
          RowBox[{"Do", "[", 
           RowBox[{
            RowBox[{
             RowBox[{"M", "[", 
              RowBox[{"[", 
               RowBox[{"i", ",", "j", ",", "4", ",", "2"}], "]"}], "]"}], "=", 
             RowBox[{"M", "[", 
              RowBox[{"[", 
               RowBox[{"i", ",", "j", ",", "4", ",", "1"}], "]"}], "]"}]}], 
            ",", 
            RowBox[{"{", 
             RowBox[{"i", ",", "1", ",", "2"}], "}"}], ",", 
            RowBox[{"{", 
             RowBox[{"j", ",", "1", ",", "n"}], "}"}]}], "]"}]}], "]"}], ";", 
        "\[IndentingNewLine]", 
        RowBox[{"(*", 
         RowBox[{
          RowBox[{
          "both", " ", "cohorts", " ", "of", " ", "each", " ", "nest", " ", 
           "has", " ", "4", " ", "different", " ", "types", " ", "of", " ", 
           RowBox[{"offspring", ":", " ", "daughters"}]}], ",", " ", "sons", 
          ",", " ", 
          RowBox[{
          "daughter", " ", "helpers", " ", "and", " ", "son", " ", 
           "helpers"}]}], "*)"}], "\[IndentingNewLine]", 
        RowBox[{"Do", "[", 
         RowBox[{
          RowBox[{
           RowBox[{"M", "[", 
            RowBox[{"[", 
             RowBox[{"i", ",", "j", ",", "k"}], "]"}], "]"}], "=", 
           RowBox[{"Table", "[", 
            RowBox[{"0", ",", 
             RowBox[{"{", "4", "}"}]}], "]"}]}], ",", 
          RowBox[{"{", 
           RowBox[{"i", ",", "1", ",", "2"}], "}"}], ",", 
          RowBox[{"{", 
           RowBox[{"j", ",", "1", ",", "n"}], "}"}], ",", 
          RowBox[{"{", 
           RowBox[{"k", ",", "1", ",", "2"}], "}"}]}], "]"}], ";", 
        "\[IndentingNewLine]", 
        RowBox[{"(*", 
         RowBox[{
          RowBox[{"daughter", " ", "genotypes"}], ",", " ", 
          RowBox[{"4", " ", "for", " ", "dd"}], ",", " ", 
          RowBox[{"2", " ", "for", " ", "hd"}]}], "*)"}], 
        "\[IndentingNewLine]", 
        RowBox[{"Do", "[", 
         RowBox[{
          RowBox[{
           RowBox[{"M", "[", 
            RowBox[{"[", 
             RowBox[{"i", ",", "j", ",", "k", ",", "1"}], "]"}], "]"}], "=", 
           RowBox[{"Table", "[", 
            RowBox[{"0", ",", 
             RowBox[{"{", 
              RowBox[{"2", "*", "mp"}], "}"}]}], "]"}]}], ",", 
          RowBox[{"{", 
           RowBox[{"i", ",", "1", ",", "2"}], "}"}], ",", 
          RowBox[{"{", 
           RowBox[{"j", ",", "1", ",", "n"}], "}"}], ",", 
          RowBox[{"{", 
           RowBox[{"k", ",", "1", ",", "2"}], "}"}]}], "]"}], ";", 
        "\[IndentingNewLine]", 
        RowBox[{"(*", 
         RowBox[{
          RowBox[{"son", " ", "genotypes"}], ",", " ", 
          RowBox[{"4", " ", "for", " ", "dd"}], ",", " ", 
          RowBox[{"2", " ", "for", " ", "hd"}]}], "*)"}], 
        "\[IndentingNewLine]", 
        RowBox[{"Do", "[", 
         RowBox[{
          RowBox[{
           RowBox[{"M", "[", 
            RowBox[{"[", 
             RowBox[{"i", ",", "j", ",", "k", ",", "2"}], "]"}], "]"}], "=", 
           RowBox[{"Table", "[", 
            RowBox[{"0", ",", 
             RowBox[{"{", 
              RowBox[{"2", "*", "mp"}], "}"}]}], "]"}]}], ",", 
          RowBox[{"{", 
           RowBox[{"i", ",", "1", ",", "2"}], "}"}], ",", 
          RowBox[{"{", 
           RowBox[{"j", ",", "1", ",", "n"}], "}"}], ",", 
          RowBox[{"{", 
           RowBox[{"k", ",", "1", ",", "2"}], "}"}]}], "]"}], ";", 
        "\[IndentingNewLine]", 
        RowBox[{"(*", 
         RowBox[{
          RowBox[{
          "each", " ", "nest", " ", "produces", " ", "fecf1", " ", 
           "daughters", " ", "and", " ", "fecm1", " ", "sons", " ", "to", " ",
            "first", " ", "cohort"}], ",", " ", 
          RowBox[{
          "and", " ", "fecf2", " ", "and", " ", "fecm2", " ", "to", " ", 
           "the", " ", "second", " ", "respectively"}], ",", " ", 
          RowBox[{
          "randomly", " ", "assigned", " ", "to", " ", "different", " ", 
           "genotypes"}]}], "*)"}], "\[IndentingNewLine]", 
        RowBox[{"Do", "[", 
         RowBox[{
          RowBox[{
           RowBox[{"MH1", "=", 
            RowBox[{"RandomChoice", "[", 
             RowBox[{
              RowBox[{"Range", "[", 
               RowBox[{"2", "*", "mp"}], "]"}], ",", 
              RowBox[{"If", "[", 
               RowBox[{
                RowBox[{"m", "\[Equal]", "1"}], ",", 
                RowBox[{"If", "[", 
                 RowBox[{
                  RowBox[{"k", "\[Equal]", "1"}], ",", "fecf1", ",", 
                  "fecf2"}], "]"}], ",", 
                RowBox[{"If", "[", 
                 RowBox[{
                  RowBox[{"k", "\[Equal]", "1"}], ",", "fecm1", ",", 
                  "fecm2"}], "]"}]}], "]"}]}], "]"}]}], ";", 
           RowBox[{"Do", "[", 
            RowBox[{
             RowBox[{
              RowBox[{"M", "[", 
               RowBox[{"[", 
                RowBox[{"i", ",", "j", ",", "k", ",", "m", ",", 
                 RowBox[{"MH1", "[", 
                  RowBox[{"[", "d", "]"}], "]"}]}], "]"}], "]"}], "++"}], ",", 
             RowBox[{"{", 
              RowBox[{"d", ",", "1", ",", 
               RowBox[{"If", "[", 
                RowBox[{
                 RowBox[{"m", "\[Equal]", "1"}], ",", 
                 RowBox[{"If", "[", 
                  RowBox[{
                   RowBox[{"k", "\[Equal]", "1"}], ",", "fecf1", ",", 
                   "fecf2"}], "]"}], ",", 
                 RowBox[{"If", "[", 
                  RowBox[{
                   RowBox[{"k", "\[Equal]", "1"}], ",", "fecm1", ",", 
                   "fecm2"}], "]"}]}], "]"}]}], "}"}]}], "]"}]}], ",", 
          RowBox[{"{", 
           RowBox[{"m", ",", "1", ",", "2"}], "}"}], ",", 
          RowBox[{"{", 
           RowBox[{"k", ",", "1", ",", "2"}], "}"}], ",", 
          RowBox[{"{", 
           RowBox[{"j", ",", "1", ",", "n"}], "}"}], ",", 
          RowBox[{"{", 
           RowBox[{"i", ",", "1", ",", "2"}], "}"}]}], "]"}], ";", 
        "\[IndentingNewLine]", 
        RowBox[{"(*", 
         RowBox[{
         "helpers", " ", "and", " ", "their", " ", "benefit", " ", "to", " ", 
          "the", " ", "second", " ", "cohort"}], "*)"}], 
        "\[IndentingNewLine]", 
        RowBox[{"Do", "[", "\[IndentingNewLine]", 
         RowBox[{"(*", 
          RowBox[{
          "assign", " ", "helpers", " ", "to", " ", "the", " ", "first", " ", 
           "cohort"}], "*)"}], "\[IndentingNewLine]", 
         RowBox[{
          RowBox[{
           RowBox[{"Do", "[", "\[IndentingNewLine]", 
            RowBox[{
             RowBox[{
              RowBox[{"If", "[", 
               RowBox[{
                RowBox[{"helpf", "\[Equal]", "1"}], ",", 
                RowBox[{"Do", "[", 
                 RowBox[{
                  RowBox[{"If", "[", 
                   RowBox[{
                    RowBox[{
                    RowBox[{"RandomReal", "[", "]"}], "<", 
                    RowBox[{
                    RowBox[{"(", 
                    RowBox[{
                    RowBox[{"M", "[", 
                    RowBox[{"[", 
                    RowBox[{
                    RowBox[{"Gen", "[", "K", "]"}], ",", "i", ",", "3", ",", 
                    RowBox[{
                    RowBox[{"PG", "[", "p", "]"}], "[", 
                    RowBox[{"[", "1", "]"}], "]"}]}], "]"}], "]"}], "+", 
                    RowBox[{"M", "[", 
                    RowBox[{"[", 
                    RowBox[{
                    RowBox[{"Gen", "[", "K", "]"}], ",", "i", ",", "4", ",", 
                    RowBox[{
                    RowBox[{"PG", "[", "p", "]"}], "[", 
                    RowBox[{"[", "2", "]"}], "]"}]}], "]"}], "]"}]}], ")"}], 
                    "/", "2"}]}], " ", ",", 
                    RowBox[{
                    RowBox[{
                    RowBox[{"M", "[", 
                    RowBox[{"[", 
                    RowBox[{
                    RowBox[{"Gen", "[", "K", "]"}], ",", "i", ",", "1", ",", 
                    "3"}], "]"}], "]"}], "++"}], ";", 
                    RowBox[{
                    RowBox[{"M", "[", 
                    RowBox[{"[", 
                    RowBox[{
                    RowBox[{"Gen", "[", "K", "]"}], ",", "i", ",", "1", ",", 
                    "1", ",", "p"}], "]"}], "]"}], "--"}]}]}], "]"}], 
                  "\[IndentingNewLine]", ",", 
                  RowBox[{"{", 
                   RowBox[{"M", "[", 
                    RowBox[{"[", 
                    RowBox[{
                    RowBox[{"Gen", "[", "K", "]"}], ",", "i", ",", "1", ",", 
                    "1", ",", "p"}], "]"}], "]"}], "}"}]}], "]"}]}], "]"}], 
              ";", "\[IndentingNewLine]", 
              RowBox[{"If", "[", 
               RowBox[{
                RowBox[{"helpm", "==", "1"}], ",", 
                RowBox[{"Do", "[", 
                 RowBox[{
                  RowBox[{"If", "[", 
                   RowBox[{
                    RowBox[{
                    RowBox[{"RandomReal", "[", "]"}], "<", 
                    RowBox[{"If", 
                    StyleBox["[", "Code"], 
                    RowBox[{
                    RowBox[{
                    StyleBox["mp", "Code"], 
                    StyleBox["\[Equal]", "Code"], "2"}], 
                    StyleBox[",", "Code"], 
                    RowBox[{
                    RowBox[{"(", 
                    RowBox[{
                    RowBox[{"M", "[", 
                    RowBox[{"[", 
                    RowBox[{
                    RowBox[{"Gen", "[", "K", "]"}], ",", "i", ",", "3", ",", 
                    RowBox[{
                    RowBox[{"PG", "[", "p", "]"}], "[", 
                    RowBox[{"[", "1", "]"}], "]"}]}], "]"}], "]"}], "+", 
                    RowBox[{"M", "[", 
                    RowBox[{"[", 
                    RowBox[{
                    RowBox[{"Gen", "[", "K", "]"}], ",", "i", ",", "4", ",", 
                    RowBox[{
                    RowBox[{"PG", "[", "p", "]"}], "[", 
                    RowBox[{"[", "2", "]"}], "]"}]}], "]"}], "]"}]}], ")"}], 
                    "/", "2"}], " ", ",", 
                    RowBox[{"M", "[", 
                    RowBox[{"[", 
                    RowBox[{
                    RowBox[{"Gen", "[", "K", "]"}], ",", "i", ",", "3", ",", 
                    RowBox[{
                    RowBox[{"PG", "[", "p", "]"}], "[", 
                    RowBox[{"[", "1", "]"}], "]"}]}], "]"}], "]"}]}], "]"}]}],
                     ",", 
                    RowBox[{
                    RowBox[{
                    RowBox[{"M", "[", 
                    RowBox[{"[", 
                    RowBox[{
                    RowBox[{"Gen", "[", "K", "]"}], ",", "i", ",", "1", ",", 
                    "4"}], "]"}], "]"}], "++"}], ";", 
                    RowBox[{
                    RowBox[{"M", "[", 
                    RowBox[{"[", 
                    RowBox[{
                    RowBox[{"Gen", "[", "K", "]"}], ",", "i", ",", "1", ",", 
                    "2", ",", "p"}], "]"}], "]"}], "--"}]}]}], "]"}], 
                  "\[IndentingNewLine]", ",", 
                  RowBox[{"{", 
                   RowBox[{"M", "[", 
                    RowBox[{"[", 
                    RowBox[{
                    RowBox[{"Gen", "[", "K", "]"}], ",", "i", ",", "1", ",", 
                    "2", ",", "p"}], "]"}], "]"}], "}"}]}], "]"}]}], "]"}]}], 
             "\[IndentingNewLine]", ",", 
             RowBox[{"{", 
              RowBox[{"i", ",", "1", ",", "n"}], "}"}], ",", 
             RowBox[{"{", 
              RowBox[{"p", ",", "1", ",", 
               RowBox[{"2", "*", "mp"}]}], "}"}]}], "]"}], ";", 
           "\[IndentingNewLine]", 
           RowBox[{"(*", 
            RowBox[{
            "add", " ", "reared", " ", "siblings", " ", "to", " ", "the", " ",
              "second", " ", "cohort"}], "*)"}], "\[IndentingNewLine]", 
           RowBox[{"Do", "[", "\[IndentingNewLine]", 
            RowBox[{
             RowBox[{
              RowBox[{"tempfQ", "=", 
               RowBox[{"R", "[", 
                RowBox[{"b", "*", 
                 RowBox[{"(", 
                  RowBox[{
                   RowBox[{"M", "[", 
                    RowBox[{"[", 
                    RowBox[{
                    RowBox[{"Gen", "[", "K", "]"}], ",", "i", ",", "1", ",", 
                    "3"}], "]"}], "]"}], "+", 
                   RowBox[{"M", "[", 
                    RowBox[{"[", 
                    RowBox[{
                    RowBox[{"Gen", "[", "K", "]"}], ",", "i", ",", "1", ",", 
                    "4"}], "]"}], "]"}]}], ")"}], "*", 
                 RowBox[{"(", 
                  RowBox[{"1", "-", "s"}], ")"}]}], "]"}]}], ";", 
              "\[IndentingNewLine]", 
              RowBox[{"tempmQ", "=", 
               RowBox[{"R", "[", 
                RowBox[{"b", "*", 
                 RowBox[{"(", 
                  RowBox[{
                   RowBox[{"M", "[", 
                    RowBox[{"[", 
                    RowBox[{
                    RowBox[{"Gen", "[", "K", "]"}], ",", "i", ",", "1", ",", 
                    "3"}], "]"}], "]"}], "+", 
                   RowBox[{"M", "[", 
                    RowBox[{"[", 
                    RowBox[{
                    RowBox[{"Gen", "[", "K", "]"}], ",", "i", ",", "1", ",", 
                    "4"}], "]"}], "]"}]}], ")"}], "*", "s"}], "]"}]}], ";", 
              "\[IndentingNewLine]", 
              RowBox[{"If", "[", 
               RowBox[{
                RowBox[{"tempfQ", ">", "0"}], ",", 
                RowBox[{
                 RowBox[{"tempf", "=", 
                  RowBox[{"RandomChoice", "[", 
                   RowBox[{
                    RowBox[{"Range", "[", 
                    RowBox[{"2", "*", "mp"}], "]"}], ",", "tempfQ"}], "]"}]}],
                  ";", 
                 RowBox[{"Do", "[", 
                  RowBox[{
                   RowBox[{
                    RowBox[{"M", "[", 
                    RowBox[{"[", 
                    RowBox[{
                    RowBox[{"Gen", "[", "K", "]"}], ",", "i", ",", "2", ",", 
                    "1", ",", 
                    RowBox[{"tempf", "[", 
                    RowBox[{"[", "pp", "]"}], "]"}]}], "]"}], "]"}], "++"}], 
                   ",", 
                   RowBox[{"{", 
                    RowBox[{"pp", ",", "1", ",", "tempfQ"}], "}"}]}], 
                  "]"}]}]}], "]"}], ";", "\[IndentingNewLine]", 
              RowBox[{"If", "[", 
               RowBox[{
                RowBox[{"tempmQ", ">", "0"}], ",", 
                RowBox[{
                 RowBox[{"tempm", "=", 
                  RowBox[{"RandomChoice", "[", 
                   RowBox[{
                    RowBox[{"Range", "[", 
                    RowBox[{"2", "*", "mp"}], "]"}], ",", "tempmQ"}], "]"}]}],
                  ";", 
                 RowBox[{"Do", "[", 
                  RowBox[{
                   RowBox[{
                    RowBox[{"M", "[", 
                    RowBox[{"[", 
                    RowBox[{
                    RowBox[{"Gen", "[", "K", "]"}], ",", "i", ",", "2", ",", 
                    "2", ",", 
                    RowBox[{"tempm", "[", 
                    RowBox[{"[", "pp", "]"}], "]"}]}], "]"}], "]"}], "++"}], 
                   ",", 
                   RowBox[{"{", 
                    RowBox[{"pp", ",", "1", ",", "tempmQ"}], "}"}]}], 
                  "]"}]}]}], "]"}], ";"}], "\[IndentingNewLine]", ",", 
             RowBox[{"{", 
              RowBox[{"i", ",", "1", ",", "n"}], "}"}]}], "]"}]}], 
          "\[IndentingNewLine]", ",", 
          RowBox[{"{", 
           RowBox[{"K", ",", "1", ",", "2"}], "}"}]}], "]"}], ";", 
        "\[IndentingNewLine]", "\[IndentingNewLine]", 
        RowBox[{"(*", 
         RowBox[{
          RowBox[{"actual", " ", "simulation", " ", "starts"}], ",", " ", 
          RowBox[{"K", " ", "tracks", " ", "the", " ", "generations"}]}], 
         "*)"}], "\[IndentingNewLine]", 
        RowBox[{"K", "=", "1"}], ";", "\[IndentingNewLine]", 
        RowBox[{"While", "[", "\[IndentingNewLine]", 
         RowBox[{"(*", 
          RowBox[{
           RowBox[{
           "loop", " ", "ends", " ", "when", " ", "either", " ", "one", " ", 
            "allele", " ", "goes", " ", "to", " ", "fixation"}], ",", " ", 
           RowBox[{"or", " ", "after", " ", "MAX", " ", "generations"}]}], 
          "*)"}], "\[IndentingNewLine]", 
         RowBox[{
          RowBox[{"1", "<", "2"}], ",", "\[IndentingNewLine]", 
          RowBox[{"(*", 
           RowBox[{
            RowBox[{
            "number", " ", "of", " ", "females", " ", "and", " ", "males", 
             " ", "in", " ", "the", " ", "focal", " ", "generation", " ", 
             "mating", " ", "pool"}], ",", " ", 
            RowBox[{"done", " ", "first", " ", "for", " ", "simplicity"}]}], 
           "*)"}], "\[IndentingNewLine]", 
          RowBox[{
           RowBox[{"Fema", "=", 
            RowBox[{"Sum", "[", 
             RowBox[{
              RowBox[{"M", "[", 
               RowBox[{"[", 
                RowBox[{
                 RowBox[{"Gen", "[", 
                  RowBox[{"K", "+", "i"}], 
                  StyleBox["]", "Input"]}], ",", "j", ",", 
                 RowBox[{"2", "-", "i"}], ",", "1", ",", "k"}], "]"}], "]"}], 
              ",", 
              RowBox[{"{", 
               RowBox[{"i", ",", "0", ",", "1"}], "}"}], ",", 
              RowBox[{"{", 
               RowBox[{"j", ",", "1", ",", "n"}], "}"}], ",", 
              RowBox[{"{", 
               RowBox[{"k", ",", "1", ",", 
                RowBox[{"2", "*", "mp"}]}], "}"}]}], "]"}]}], ";", 
           "\[IndentingNewLine]", 
           RowBox[{"Male", "=", 
            RowBox[{"Sum", "[", 
             RowBox[{
              RowBox[{"M", "[", 
               RowBox[{"[", 
                RowBox[{
                 RowBox[{"Gen", "[", 
                  RowBox[{"K", "+", "i"}], 
                  StyleBox["]", "Input"]}], ",", "j", ",", 
                 RowBox[{"2", "-", "i"}], ",", "2", ",", "k"}], "]"}], "]"}], 
              ",", 
              RowBox[{"{", 
               RowBox[{"i", ",", "0", ",", "1"}], "}"}], ",", 
              RowBox[{"{", 
               RowBox[{"j", ",", "1", ",", "n"}], "}"}], ",", 
              RowBox[{"{", 
               RowBox[{"k", ",", "1", ",", 
                RowBox[{"2", "*", "mp"}]}], "}"}]}], "]"}]}], ";", 
           "\[IndentingNewLine]", 
           RowBox[{"(*", 
            RowBox[{"store", " ", "the", " ", "mating", " ", 
             RowBox[{"pool", "'"}], "s", " ", "sex", " ", "ratio", " ", "as", 
             " ", "the", " ", "population", " ", "sex", " ", "ratio"}], 
            "*)"}], "\[IndentingNewLine]", 
           RowBox[{
            RowBox[{"PSR", "[", 
             RowBox[{"[", 
              RowBox[{"B", ",", "dd", ",", "K"}], "]"}], "]"}], "=", 
            RowBox[{"Male", "/", 
             RowBox[{"(", 
              RowBox[{"Male", "+", "Fema"}], ")"}]}]}], ";", 
           "\[IndentingNewLine]", 
           RowBox[{"(*", 
            RowBox[{
            "calculate", " ", "the", " ", "allele", " ", "frequency", " ", 
             "of", " ", "the", " ", "larger", " ", "allele", " ", "from", " ",
              "the", " ", "mothers", " ", "and", " ", "fathers", " ", "in", 
             " ", "the", " ", "population"}], "*)"}], "\[IndentingNewLine]", 
           RowBox[{"aveG", "=", 
            RowBox[{"If", "[", 
             RowBox[{
              RowBox[{"mp", "\[Equal]", "2"}], ",", 
              RowBox[{
               RowBox[{"(", 
                RowBox[{
                 RowBox[{
                  RowBox[{"Sum", "[", 
                   RowBox[{
                    RowBox[{
                    RowBox[{"M", "[", 
                    RowBox[{"[", 
                    RowBox[{"i", ",", "j", ",", "3", ",", "1"}], "]"}], "]"}],
                     "+", 
                    RowBox[{"M", "[", 
                    RowBox[{"[", 
                    RowBox[{"i", ",", "j", ",", "3", ",", "2"}], "]"}], "]"}],
                     "+", 
                    RowBox[{"M", "[", 
                    RowBox[{"[", 
                    RowBox[{"i", ",", "j", ",", "4", ",", "1"}], "]"}], "]"}],
                     "+", 
                    RowBox[{"M", "[", 
                    RowBox[{"[", 
                    RowBox[{"i", ",", "j", ",", "4", ",", "2"}], "]"}], 
                    "]"}]}], ",", 
                    RowBox[{"{", 
                    RowBox[{"i", ",", "1", ",", "2"}], "}"}], ",", 
                    RowBox[{"{", 
                    RowBox[{"j", ",", "1", ",", "n"}], "}"}]}], "]"}], "/", 
                  RowBox[{"(", 
                   RowBox[{"8", "*", "n"}], ")"}]}], "-", "h1"}], ")"}], "/", 
               
               RowBox[{"(", 
                RowBox[{"h2", "-", "h1"}], ")"}]}], "\[IndentingNewLine]", 
              ",", 
              RowBox[{
               RowBox[{"(", 
                RowBox[{
                 RowBox[{
                  RowBox[{"Sum", "[", 
                   RowBox[{
                    RowBox[{
                    RowBox[{"M", "[", 
                    RowBox[{"[", 
                    RowBox[{"i", ",", "j", ",", "3", ",", "1"}], "]"}], "]"}],
                     "+", 
                    RowBox[{"M", "[", 
                    RowBox[{"[", 
                    RowBox[{"i", ",", "j", ",", "3", ",", "2"}], "]"}], "]"}],
                     "+", 
                    RowBox[{"M", "[", 
                    RowBox[{"[", 
                    RowBox[{"i", ",", "j", ",", "4", ",", "1"}], "]"}], 
                    "]"}]}], ",", 
                    RowBox[{"{", 
                    RowBox[{"i", ",", "1", ",", "2"}], "}"}], ",", 
                    RowBox[{"{", 
                    RowBox[{"j", ",", "1", ",", "n"}], "}"}]}], "]"}], "/", 
                  RowBox[{"(", 
                   RowBox[{"6", "*", "n"}], ")"}]}], "-", "h1"}], ")"}], "/", 
               
               RowBox[{"(", 
                RowBox[{"h2", "-", "h1"}], ")"}]}]}], "]"}]}], ";", 
           "\[IndentingNewLine]", 
           RowBox[{"(*", 
            RowBox[{"store", " ", "the", " ", "allele", " ", "frequency"}], 
            "*)"}], "\[IndentingNewLine]", 
           RowBox[{
            RowBox[{"PAF", "[", 
             RowBox[{"[", 
              RowBox[{"B", ",", "dd", ",", "K"}], "]"}], "]"}], "=", "aveG"}],
            ";", "\[IndentingNewLine]", "\[IndentingNewLine]", 
           RowBox[{"(*", 
            RowBox[{
             RowBox[{
             "check", " ", "if", " ", "one", " ", "allele", " ", "has", " ", 
              "gone", " ", "to", " ", "fixation"}], ",", " ", 
             RowBox[{
             "or", " ", "MAX", " ", "generations", " ", "has", " ", "been", 
              " ", "reached"}]}], "*)"}], "\[IndentingNewLine]", 
           RowBox[{"If", "[", 
            RowBox[{
             RowBox[{"1", "\[Equal]", "aveG"}], ",", "\[IndentingNewLine]", 
             RowBox[{"(*", 
              RowBox[{
               RowBox[{"as", " ", "a", " ", "failsafe"}], ",", " ", 
               RowBox[{
               "finish", " ", "the", " ", "table", " ", "for", " ", "allele", 
                " ", "frequency", " ", "and", " ", "population", " ", "sex", 
                " ", "ratios", " ", "with", " ", "the", " ", "last", " ", 
                RowBox[{"round", "'"}], "s", " ", "respective", " ", 
                "values"}]}], "*)"}], "\[IndentingNewLine]", 
             RowBox[{
              RowBox[{"Do", "[", 
               RowBox[{
                RowBox[{
                 RowBox[{"PAF", "[", 
                  RowBox[{"[", 
                   RowBox[{"B", ",", "dd", ",", "KK"}], "]"}], "]"}], "=", 
                 "aveG"}], ",", 
                RowBox[{"{", 
                 RowBox[{"KK", ",", "K", ",", "MAX"}], "}"}]}], "]"}], ";", 
              "\[IndentingNewLine]", 
              RowBox[{"Do", "[", 
               RowBox[{
                RowBox[{
                 RowBox[{"PSR", "[", 
                  RowBox[{"[", 
                   RowBox[{"B", ",", "dd", ",", "KK"}], "]"}], "]"}], "=", 
                 RowBox[{"PSR", "[", 
                  RowBox[{"[", 
                   RowBox[{"B", ",", "dd", ",", "K"}], "]"}], "]"}]}], ",", 
                RowBox[{"{", 
                 RowBox[{"KK", ",", 
                  RowBox[{"K", "+", "1"}], ",", "MAX"}], "}"}]}], "]"}], ";", 
              "\[IndentingNewLine]", 
              RowBox[{"(*", 
               RowBox[{
               "store", " ", "the", " ", "number", " ", "of", " ", 
                "generations", " ", "needed", " ", "for", " ", "one", " ", 
                "allele", " ", "to", " ", "go", " ", "to", " ", 
                RowBox[{"fixation", ".", " ", "Used"}], " ", "in", " ", 
                "plotting", " ", "the", " ", "figures"}], "*)"}], 
              "\[IndentingNewLine]", 
              RowBox[{
               RowBox[{"PAFMAX", "[", 
                RowBox[{"[", "B", "]"}], "]"}], "=", 
               RowBox[{"Max", "[", 
                RowBox[{"K", ",", 
                 RowBox[{"PAFMAX", "[", 
                  RowBox[{"[", "B", "]"}], "]"}]}], "]"}]}], ";", 
              "\[IndentingNewLine]", 
              RowBox[{"(*", 
               RowBox[{
               "stop", " ", "the", " ", "while", " ", "loop", " ", "and", " ",
                 "go", " ", "on", " ", "to", " ", "the", " ", "next", " ", 
                "simulation"}], "*)"}], "\[IndentingNewLine]", 
              RowBox[{"Break", "[", "]"}]}]}], "]"}], ";", 
           "\[IndentingNewLine]", 
           RowBox[{"If", "[", 
            RowBox[{
             RowBox[{"0", "\[Equal]", "aveG"}], ",", "\[IndentingNewLine]", 
             RowBox[{
              RowBox[{"Do", "[", 
               RowBox[{
                RowBox[{
                 RowBox[{"PAF", "[", 
                  RowBox[{"[", 
                   RowBox[{"B", ",", "dd", ",", "KK"}], "]"}], "]"}], "=", 
                 "aveG"}], ",", 
                RowBox[{"{", 
                 RowBox[{"KK", ",", "K", ",", "MAX"}], "}"}]}], "]"}], ";", 
              "\[IndentingNewLine]", 
              RowBox[{"Do", "[", 
               RowBox[{
                RowBox[{
                 RowBox[{"PSR", "[", 
                  RowBox[{"[", 
                   RowBox[{"B", ",", "dd", ",", "KK"}], "]"}], "]"}], "=", 
                 RowBox[{"PSR", "[", 
                  RowBox[{"[", 
                   RowBox[{"B", ",", "dd", ",", "K"}], "]"}], "]"}]}], ",", 
                RowBox[{"{", 
                 RowBox[{"KK", ",", 
                  RowBox[{"K", "+", "1"}], ",", "MAX"}], "}"}]}], "]"}], ";", 
              "\[IndentingNewLine]", 
              RowBox[{
               RowBox[{"PAFMAX", "[", 
                RowBox[{"[", "B", "]"}], "]"}], "=", 
               RowBox[{"Max", "[", 
                RowBox[{"K", ",", 
                 RowBox[{"PAFMAX", "[", 
                  RowBox[{"[", "B", "]"}], "]"}]}], "]"}]}], ";", 
              "\[IndentingNewLine]", 
              RowBox[{"Break", "[", "]"}]}]}], "]"}], ";", 
           "\[IndentingNewLine]", 
           RowBox[{"If", "[", 
            RowBox[{
             RowBox[{"K", "\[Equal]", "MAX"}], ",", "\[IndentingNewLine]", 
             RowBox[{"(*", 
              RowBox[{
               RowBox[{
               "if", " ", "neither", " ", "allele", " ", "has", " ", "gone", 
                " ", "to", " ", "fixation", " ", "by", " ", "generation", " ",
                 "MAX"}], ",", " ", 
               RowBox[{
               "it", " ", "stops", " ", "and", " ", "goes", " ", "to", " ", 
                "the", " ", "next", " ", "run"}]}], "*)"}], 
             "\[IndentingNewLine]", 
             RowBox[{
              RowBox[{
               RowBox[{"PAFMAX", "[", 
                RowBox[{"[", "B", "]"}], "]"}], "=", "MAX"}], ";", 
              "\[IndentingNewLine]", 
              RowBox[{"Break", "[", "]"}]}]}], "]"}], ";", 
           "\[IndentingNewLine]", "\[IndentingNewLine]", 
           RowBox[{"(*", 
            RowBox[{
            "create", " ", "temporary", " ", "tables", " ", "for", " ", "the",
              " ", "mating", " ", "pool"}], "*)"}], "\[IndentingNewLine]", 
           RowBox[{"POOLF", "=", 
            RowBox[{"Table", "[", 
             RowBox[{"0", ",", 
              RowBox[{"{", "Fema", "}"}]}], "]"}]}], ";", 
           "\[IndentingNewLine]", 
           RowBox[{"POOLM", "=", 
            RowBox[{"Table", "[", 
             RowBox[{"0", ",", 
              RowBox[{"{", "Male", "}"}]}], "]"}]}], ";", 
           "\[IndentingNewLine]", 
           RowBox[{"II", "=", "1"}], ";", "\[IndentingNewLine]", 
           RowBox[{"KK", "=", "1"}], ";", "\[IndentingNewLine]", 
           RowBox[{"(*", 
            RowBox[{
             RowBox[{
             "each", " ", "individual", " ", "in", " ", "the", " ", "mating", 
              " ", "pool", " ", "is", " ", "a", " ", "combination", " ", "of",
               " ", "the", " ", "alleles", " ", "called", " ", "by", " ", 
              "function", " ", 
              RowBox[{"PG", ".", " ", "The"}], " ", "males", " ", "are", " ", 
              "considered", " ", "diploid", " ", "for", " ", "the", " ", 
              "sake", " ", "of", " ", "table", " ", "dimensions", " ", "even",
               " ", "for", " ", "hd", " ", "population"}], ",", " ", 
             RowBox[{"but", " ", "are", " ", "corrected", " ", "below"}]}], 
            "*)"}], "\[IndentingNewLine]", 
           RowBox[{"Do", "[", 
            RowBox[{
             RowBox[{"Do", "[", 
              RowBox[{
               RowBox[{
                RowBox[{
                 RowBox[{"POOLF", "[", 
                  RowBox[{"[", "II", "]"}], "]"}], "=", 
                 RowBox[{"{", 
                  RowBox[{
                   RowBox[{"M", "[", 
                    RowBox[{"[", 
                    RowBox[{
                    RowBox[{"Gen", "[", 
                    RowBox[{"K", "+", "i"}], "]"}], ",", "j", ",", "3", ",", 
                    RowBox[{
                    RowBox[{"PG", "[", "k", "]"}], "[", 
                    RowBox[{"[", "1", "]"}], "]"}]}], "]"}], "]"}], ",", 
                   RowBox[{"M", "[", 
                    RowBox[{"[", 
                    RowBox[{
                    RowBox[{"Gen", "[", 
                    RowBox[{"K", "+", "i"}], "]"}], ",", "j", ",", "4", ",", 
                    RowBox[{
                    RowBox[{"PG", "[", "k", "]"}], "[", 
                    RowBox[{"[", "2", "]"}], "]"}]}], "]"}], "]"}]}], "}"}]}],
                 ";", 
                RowBox[{"II", "++"}]}], ",", 
               RowBox[{"{", 
                RowBox[{"M", "[", 
                 RowBox[{"[", 
                  RowBox[{
                   RowBox[{"Gen", "[", 
                    RowBox[{"K", "+", "i"}], "]"}], ",", "j", ",", 
                   RowBox[{"2", "-", "i"}], ",", "1", ",", "k"}], "]"}], 
                 "]"}], "}"}]}], "]"}], ",", 
             RowBox[{"{", 
              RowBox[{"i", ",", "0", ",", "1"}], "}"}], ",", 
             RowBox[{"{", 
              RowBox[{"j", ",", "1", ",", "n"}], "}"}], ",", 
             RowBox[{"{", 
              RowBox[{"k", ",", "1", ",", 
               RowBox[{"2", "*", "mp"}]}], "}"}]}], "]"}], ";", 
           "\[IndentingNewLine]", 
           RowBox[{"Do", "[", 
            RowBox[{
             RowBox[{"Do", "[", 
              RowBox[{
               RowBox[{
                RowBox[{
                 RowBox[{"POOLM", "[", 
                  RowBox[{"[", "KK", "]"}], "]"}], "=", 
                 RowBox[{"{", 
                  RowBox[{
                   RowBox[{"M", "[", 
                    RowBox[{"[", 
                    RowBox[{
                    RowBox[{"Gen", "[", 
                    RowBox[{"K", "+", "i"}], "]"}], ",", "j", ",", "3", ",", 
                    RowBox[{
                    RowBox[{"PG", "[", "k", "]"}], "[", 
                    RowBox[{"[", "1", "]"}], "]"}]}], "]"}], "]"}], ",", 
                   RowBox[{"M", "[", 
                    RowBox[{"[", 
                    RowBox[{
                    RowBox[{"Gen", "[", 
                    RowBox[{"K", "+", "i"}], "]"}], ",", "j", ",", "4", ",", 
                    RowBox[{
                    RowBox[{"PG", "[", "k", "]"}], "[", 
                    RowBox[{"[", "2", "]"}], "]"}]}], "]"}], "]"}]}], "}"}]}],
                 ";", 
                RowBox[{"KK", "++"}]}], ",", 
               RowBox[{"{", 
                RowBox[{"M", "[", 
                 RowBox[{"[", 
                  RowBox[{
                   RowBox[{"Gen", "[", 
                    RowBox[{"K", "+", "i"}], "]"}], ",", "j", ",", 
                   RowBox[{"2", "-", "i"}], ",", "2", ",", "k"}], "]"}], 
                 "]"}], "}"}]}], "]"}], ",", 
             RowBox[{"{", 
              RowBox[{"i", ",", "0", ",", "1"}], "}"}], ",", 
             RowBox[{"{", 
              RowBox[{"j", ",", "1", ",", "n"}], "}"}], ",", 
             RowBox[{"{", 
              RowBox[{"k", ",", "1", ",", 
               RowBox[{"2", "*", "mp"}]}], "}"}]}], "]"}], ";", 
           "\[IndentingNewLine]", 
           RowBox[{"(*", 
            RowBox[{"failsafe", " ", "for", " ", "hd", " ", "males"}], "*)"}],
            "\[IndentingNewLine]", 
           RowBox[{"If", "[", 
            RowBox[{
             RowBox[{"mp", "\[Equal]", "1"}], ",", 
             RowBox[{"Do", "[", 
              RowBox[{
               RowBox[{
                RowBox[{"POOLM", "[", 
                 RowBox[{"[", 
                  RowBox[{"i", ",", "2"}], "]"}], "]"}], "=", 
                RowBox[{"POOLM", "[", 
                 RowBox[{"[", 
                  RowBox[{"i", ",", "1"}], "]"}], "]"}]}], ",", 
               RowBox[{"{", 
                RowBox[{"i", ",", "1", ",", "Male"}], "}"}]}], "]"}]}], "]"}],
            ";", "\[IndentingNewLine]", 
           RowBox[{"(*", 
            RowBox[{
            "create", " ", "new", " ", "nests", " ", "and", " ", "assing", 
             " ", "new", " ", "parents"}], "*)"}], "\[IndentingNewLine]", 
           RowBox[{"(*", 
            RowBox[{
            "females", " ", "in", " ", "mating", " ", "pool", " ", "who", " ",
              "will", " ", "win", " ", "a", " ", "nest"}], "*)"}], 
           "\[IndentingNewLine]", 
           RowBox[{"WINF", "=", 
            RowBox[{"RandomSample", "[", 
             RowBox[{
              RowBox[{"Range", "[", "Fema", "]"}], ",", "n"}], "]"}]}], ";", 
           "\[IndentingNewLine]", 
           RowBox[{"(*", 
            RowBox[{
             RowBox[{
             "males", " ", "in", " ", "mating", " ", "pool", " ", "who", " ", 
              "will", " ", "win", " ", "a", " ", "nest"}], ",", " ", 
             RowBox[{
             "this", " ", "also", " ", "randomises", " ", "mating"}]}], 
            "*)"}], "\[IndentingNewLine]", 
           RowBox[{"WINM", "=", 
            RowBox[{"RandomSample", "[", 
             RowBox[{
              RowBox[{"Range", "[", "Male", "]"}], ",", "n"}], "]"}]}], ";", 
           "\[IndentingNewLine]", 
           RowBox[{"(*", 
            RowBox[{
            "move", " ", "winning", " ", "individuals", " ", "as", " ", "the",
              " ", "new", " ", "parents", " ", "of", " ", "the", " ", "dying",
              " ", "nests"}], "*)"}], "\[IndentingNewLine]", 
           RowBox[{"Do", "[", 
            RowBox[{
             RowBox[{
              RowBox[{
               RowBox[{"M", "[", 
                RowBox[{"[", 
                 RowBox[{
                  RowBox[{"Gen", "[", "K", "]"}], ",", "i", ",", "3"}], "]"}],
                 "]"}], "=", 
               RowBox[{"POOLF", "[", 
                RowBox[{"[", 
                 RowBox[{"WINF", "[", 
                  RowBox[{"[", "i", "]"}], "]"}], "]"}], "]"}]}], ";", 
              RowBox[{
               RowBox[{"M", "[", 
                RowBox[{"[", 
                 RowBox[{
                  RowBox[{"Gen", "[", "K", "]"}], ",", "i", ",", "4"}], "]"}],
                 "]"}], "=", 
               RowBox[{"POOLM", "[", 
                RowBox[{"[", 
                 RowBox[{"WINM", "[", 
                  RowBox[{"[", "i", "]"}], "]"}], "]"}], "]"}]}]}], ",", 
             RowBox[{"{", 
              RowBox[{"i", ",", "1", ",", "n"}], "}"}]}], "]"}], ";", 
           "\[IndentingNewLine]", 
           RowBox[{"(*", 
            RowBox[{"reset", " ", "the", " ", "new", " ", 
             RowBox[{"nests", "'"}], " ", "cohorts"}], "*)"}], 
           "\[IndentingNewLine]", 
           RowBox[{"Do", "[", 
            RowBox[{
             RowBox[{
              RowBox[{"M", "[", 
               RowBox[{"[", 
                RowBox[{
                 RowBox[{"Gen", "[", "K", "]"}], ",", "i", ",", "j", ",", "k",
                  ",", "p"}], "]"}], "]"}], "=", "0"}], ",", 
             RowBox[{"{", 
              RowBox[{"i", ",", "1", ",", "n"}], "}"}], ",", 
             RowBox[{"{", 
              RowBox[{"j", ",", "1", ",", "2"}], "}"}], ",", 
             RowBox[{"{", 
              RowBox[{"k", ",", "1", ",", "2"}], "}"}], ",", 
             RowBox[{"{", 
              RowBox[{"p", ",", "1", ",", 
               RowBox[{"2", "*", "mp"}]}], "}"}]}], "]"}], ";", " ", 
           "\[IndentingNewLine]", 
           RowBox[{"Do", "[", 
            RowBox[{
             RowBox[{
              RowBox[{"M", "[", 
               RowBox[{"[", 
                RowBox[{
                 RowBox[{"Gen", "[", "K", "]"}], ",", "i", ",", "j", ",", 
                 "k"}], "]"}], "]"}], "=", "0"}], ",", 
             RowBox[{"{", 
              RowBox[{"i", ",", "1", ",", "n"}], "}"}], ",", 
             RowBox[{"{", 
              RowBox[{"j", ",", "1", ",", "2"}], "}"}], ",", 
             RowBox[{"{", 
              RowBox[{"k", ",", "3", ",", "4"}], "}"}]}], "]"}], ";", 
           "\[IndentingNewLine]", 
           RowBox[{"(*", 
            RowBox[{
            "assign", " ", "the", " ", "base", " ", "reproduction", " ", "of",
              " ", "new", " ", "nests"}], "*)"}], "\[IndentingNewLine]", 
           RowBox[{"Do", "[", 
            RowBox[{
             RowBox[{
              RowBox[{"MH1", "=", 
               RowBox[{"RandomChoice", "[", 
                RowBox[{
                 RowBox[{"Range", "[", 
                  RowBox[{"2", "*", "mp"}], "]"}], ",", 
                 RowBox[{"If", "[", 
                  RowBox[{
                   RowBox[{"k", "\[Equal]", "1"}], ",", 
                   RowBox[{"If", "[", 
                    RowBox[{
                    RowBox[{"j", "\[Equal]", "1"}], ",", "fecf1", ",", 
                    "fecf2"}], "]"}], ",", 
                   RowBox[{"If", "[", 
                    RowBox[{
                    RowBox[{"j", "\[Equal]", "1"}], ",", "fecm1", ",", 
                    "fecm2"}], "]"}]}], "]"}]}], "]"}]}], ";", 
              RowBox[{"Do", "[", 
               RowBox[{
                RowBox[{
                 RowBox[{"M", "[", 
                  RowBox[{"[", 
                   RowBox[{
                    RowBox[{"Gen", "[", "K", "]"}], ",", "i", ",", "j", ",", 
                    "k", ",", 
                    RowBox[{"MH1", "[", 
                    RowBox[{"[", "d", "]"}], "]"}]}], "]"}], "]"}], "++"}], 
                ",", 
                RowBox[{"{", 
                 RowBox[{"d", ",", "1", ",", 
                  RowBox[{"If", "[", 
                   RowBox[{
                    RowBox[{"k", "\[Equal]", "1"}], ",", 
                    RowBox[{"If", "[", 
                    RowBox[{
                    RowBox[{"j", "\[Equal]", "1"}], ",", "fecf1", ",", 
                    "fecf2"}], "]"}], ",", 
                    RowBox[{"If", "[", 
                    RowBox[{
                    RowBox[{"j", "\[Equal]", "1"}], ",", "fecm1", ",", 
                    "fecm2"}], "]"}]}], "]"}]}], "}"}]}], "]"}]}], ",", 
             RowBox[{"{", 
              RowBox[{"k", ",", "1", ",", "2"}], "}"}], ",", 
             RowBox[{"{", 
              RowBox[{"j", ",", "1", ",", "2"}], "}"}], ",", 
             RowBox[{"{", 
              RowBox[{"i", ",", "1", ",", "n"}], "}"}]}], "]"}], ";", 
           "\[IndentingNewLine]", "\[IndentingNewLine]", 
           RowBox[{"(*", 
            RowBox[{
            "helpers", " ", "and", " ", "their", " ", "benefit", " ", "to", 
             " ", "the", " ", "second", " ", "cohort", " ", "for", " ", "the",
              " ", "newly", " ", "formed", " ", "nests"}], "*)"}], 
           "\[IndentingNewLine]", 
           RowBox[{"Do", "[", "\[IndentingNewLine]", 
            RowBox[{
             RowBox[{
              RowBox[{"If", "[", 
               RowBox[{
                RowBox[{"helpf", "\[Equal]", "1"}], ",", 
                "\[IndentingNewLine]", 
                RowBox[{"Do", "[", 
                 RowBox[{
                  RowBox[{"If", "[", 
                   RowBox[{
                    RowBox[{
                    RowBox[{"RandomReal", "[", "]"}], "<", 
                    RowBox[{
                    RowBox[{"(", 
                    RowBox[{
                    RowBox[{"M", "[", 
                    RowBox[{"[", 
                    RowBox[{
                    RowBox[{"Gen", "[", "K", "]"}], ",", "i", ",", "3", ",", 
                    RowBox[{
                    RowBox[{"PG", "[", "p", "]"}], "[", 
                    RowBox[{"[", "1", "]"}], "]"}]}], "]"}], "]"}], "+", 
                    RowBox[{"M", "[", 
                    RowBox[{"[", 
                    RowBox[{
                    RowBox[{"Gen", "[", "K", "]"}], ",", "i", ",", "4", ",", 
                    RowBox[{
                    RowBox[{"PG", "[", "p", "]"}], "[", 
                    RowBox[{"[", "2", "]"}], "]"}]}], "]"}], "]"}]}], ")"}], 
                    "/", "2"}]}], " ", ",", 
                    RowBox[{
                    RowBox[{
                    RowBox[{"M", "[", 
                    RowBox[{"[", 
                    RowBox[{
                    RowBox[{"Gen", "[", "K", "]"}], ",", "i", ",", "1", ",", 
                    "3"}], "]"}], "]"}], "++"}], ";", 
                    RowBox[{
                    RowBox[{"M", "[", 
                    RowBox[{"[", 
                    RowBox[{
                    RowBox[{"Gen", "[", "K", "]"}], ",", "i", ",", "1", ",", 
                    "1", ",", "p"}], "]"}], "]"}], "--"}]}]}], "]"}], 
                  "\[IndentingNewLine]", ",", 
                  RowBox[{"{", 
                   RowBox[{"M", "[", 
                    RowBox[{"[", 
                    RowBox[{
                    RowBox[{"Gen", "[", "K", "]"}], ",", "i", ",", "1", ",", 
                    "1", ",", "p"}], "]"}], "]"}], "}"}]}], "]"}]}], "]"}], 
              ";", "\[IndentingNewLine]", 
              RowBox[{"If", "[", 
               RowBox[{
                RowBox[{"helpm", "\[Equal]", "1"}], ",", 
                RowBox[{"Do", "[", 
                 RowBox[{
                  RowBox[{"If", "[", 
                   RowBox[{
                    RowBox[{
                    RowBox[{"RandomReal", "[", "]"}], "<", 
                    RowBox[{"If", 
                    StyleBox["[", "Code"], 
                    RowBox[{
                    RowBox[{
                    StyleBox["mp", "Code"], 
                    StyleBox["\[Equal]", "Code"], "2"}], 
                    StyleBox[",", "Code"], 
                    RowBox[{
                    RowBox[{"(", 
                    RowBox[{
                    RowBox[{"M", "[", 
                    RowBox[{"[", 
                    RowBox[{
                    RowBox[{"Gen", "[", "K", "]"}], ",", "i", ",", "3", ",", 
                    RowBox[{
                    RowBox[{"PG", "[", "p", "]"}], "[", 
                    RowBox[{"[", "1", "]"}], "]"}]}], "]"}], "]"}], "+", 
                    RowBox[{"M", "[", 
                    RowBox[{"[", 
                    RowBox[{
                    RowBox[{"Gen", "[", "K", "]"}], ",", "i", ",", "4", ",", 
                    RowBox[{
                    RowBox[{"PG", "[", "p", "]"}], "[", 
                    RowBox[{"[", "2", "]"}], "]"}]}], "]"}], "]"}]}], ")"}], 
                    "/", "2"}], " ", ",", 
                    RowBox[{"M", "[", 
                    RowBox[{"[", 
                    RowBox[{
                    RowBox[{"Gen", "[", "K", "]"}], ",", "i", ",", "3", ",", 
                    RowBox[{
                    RowBox[{"PG", "[", "p", "]"}], "[", 
                    RowBox[{"[", "1", "]"}], "]"}]}], "]"}], "]"}]}], "]"}]}],
                     ",", 
                    RowBox[{
                    RowBox[{
                    RowBox[{"M", "[", 
                    RowBox[{"[", 
                    RowBox[{
                    RowBox[{"Gen", "[", "K", "]"}], ",", "i", ",", "1", ",", 
                    "4"}], "]"}], "]"}], "++"}], ";", 
                    RowBox[{
                    RowBox[{"M", "[", 
                    RowBox[{"[", 
                    RowBox[{
                    RowBox[{"Gen", "[", "K", "]"}], ",", "i", ",", "1", ",", 
                    "2", ",", "p"}], "]"}], "]"}], "--"}]}]}], "]"}], 
                  "\[IndentingNewLine]", ",", 
                  RowBox[{"{", 
                   RowBox[{"M", "[", 
                    RowBox[{"[", 
                    RowBox[{
                    RowBox[{"Gen", "[", "K", "]"}], ",", "i", ",", "1", ",", 
                    "2", ",", "p"}], "]"}], "]"}], "}"}]}], "]"}]}], "]"}]}], 
             "\[IndentingNewLine]", ",", 
             RowBox[{"{", 
              RowBox[{"i", ",", "1", ",", "n"}], "}"}], ",", 
             RowBox[{"{", 
              RowBox[{"p", ",", "1", ",", 
               RowBox[{"2", "*", "mp"}]}], "}"}]}], "]"}], ";", 
           "\[IndentingNewLine]", 
           RowBox[{"Do", "[", "\[IndentingNewLine]", 
            RowBox[{
             RowBox[{
              RowBox[{"tempfQ", "=", 
               RowBox[{"R", "[", 
                RowBox[{"b", "*", 
                 RowBox[{"(", 
                  RowBox[{
                   RowBox[{"M", "[", 
                    RowBox[{"[", 
                    RowBox[{
                    RowBox[{"Gen", "[", "K", "]"}], ",", "i", ",", "1", ",", 
                    "3"}], "]"}], "]"}], "+", 
                   RowBox[{"M", "[", 
                    RowBox[{"[", 
                    RowBox[{
                    RowBox[{"Gen", "[", "K", "]"}], ",", "i", ",", "1", ",", 
                    "4"}], "]"}], "]"}]}], ")"}], "*", 
                 RowBox[{"(", 
                  RowBox[{"1", "-", "s"}], ")"}]}], "]"}]}], ";", 
              "\[IndentingNewLine]", 
              RowBox[{"tempmQ", "=", 
               RowBox[{"R", "[", 
                RowBox[{"b", "*", 
                 RowBox[{"(", 
                  RowBox[{
                   RowBox[{"M", "[", 
                    RowBox[{"[", 
                    RowBox[{
                    RowBox[{"Gen", "[", "K", "]"}], ",", "i", ",", "1", ",", 
                    "3"}], "]"}], "]"}], "+", 
                   RowBox[{"M", "[", 
                    RowBox[{"[", 
                    RowBox[{
                    RowBox[{"Gen", "[", "K", "]"}], ",", "i", ",", "1", ",", 
                    "4"}], "]"}], "]"}]}], ")"}], "*", "s"}], "]"}]}], ";", 
              "\[IndentingNewLine]", 
              RowBox[{"If", "[", 
               RowBox[{
                RowBox[{"tempfQ", ">", "0"}], ",", 
                RowBox[{
                 RowBox[{"tempf", "=", 
                  RowBox[{"RandomChoice", "[", 
                   RowBox[{
                    RowBox[{"Range", "[", 
                    RowBox[{"2", "*", "mp"}], "]"}], ",", "tempfQ"}], "]"}]}],
                  ";", 
                 RowBox[{"Do", "[", 
                  RowBox[{
                   RowBox[{
                    RowBox[{"M", "[", 
                    RowBox[{"[", 
                    RowBox[{
                    RowBox[{"Gen", "[", "K", "]"}], ",", "i", ",", "2", ",", 
                    "1", ",", 
                    RowBox[{"tempf", "[", 
                    RowBox[{"[", "pp", "]"}], "]"}]}], "]"}], "]"}], "++"}], 
                   ",", 
                   RowBox[{"{", 
                    RowBox[{"pp", ",", "1", ",", "tempfQ"}], "}"}]}], 
                  "]"}]}]}], "]"}], ";", "\[IndentingNewLine]", 
              RowBox[{"If", "[", 
               RowBox[{
                RowBox[{"tempmQ", ">", "0"}], ",", 
                RowBox[{
                 RowBox[{"tempm", "=", 
                  RowBox[{"RandomChoice", "[", 
                   RowBox[{
                    RowBox[{"Range", "[", 
                    RowBox[{"2", "*", "mp"}], "]"}], ",", "tempmQ"}], "]"}]}],
                  ";", 
                 RowBox[{"Do", "[", 
                  RowBox[{
                   RowBox[{
                    RowBox[{"M", "[", 
                    RowBox[{"[", 
                    RowBox[{
                    RowBox[{"Gen", "[", "K", "]"}], ",", "i", ",", "2", ",", 
                    "2", ",", 
                    RowBox[{"tempm", "[", 
                    RowBox[{"[", "pp", "]"}], "]"}]}], "]"}], "]"}], "++"}], 
                   ",", 
                   RowBox[{"{", 
                    RowBox[{"pp", ",", "1", ",", "tempmQ"}], "}"}]}], 
                  "]"}]}]}], "]"}], ";"}], "\[IndentingNewLine]", ",", 
             RowBox[{"{", 
              RowBox[{"i", ",", "1", ",", "n"}], "}"}]}], "]"}], 
           "\[IndentingNewLine]", ";", 
           RowBox[{"K", "++"}]}]}], "]"}]}], "\[IndentingNewLine]", ",", 
       RowBox[{"{", 
        RowBox[{"dd", ",", "1", ",", "SIM"}], "}"}]}], "]"}], ";", 
     "\[IndentingNewLine]", 
     RowBox[{"(*", 
      RowBox[{
       RowBox[{
       "prints", " ", "out", " ", "\"\<first part done\>\"", " ", "when", " ",
         "the", " ", "simulation", " ", "has", " ", "run", " ", "everything", 
        " ", "for", " ", "the", " ", "lower", " ", "benefit"}], ",", " ", 
       RowBox[{
        RowBox[{"i", ".", "e", ".", " ", "the"}], " ", 
        "\"\<half point\>\""}]}], "*)"}], "\[IndentingNewLine]", 
     RowBox[{"If", "[", 
      RowBox[{
       RowBox[{"B", "\[Equal]", "1"}], ",", 
       RowBox[{"Print", "[", "\"\<first part done\>\"", "]"}]}], "]"}]}], 
    "\[IndentingNewLine]", ",", 
    RowBox[{"{", 
     RowBox[{"B", ",", "1", ",", "2"}], "}"}]}], "]"}], 
  "\[IndentingNewLine]"}], "\[IndentingNewLine]", 
 RowBox[{"Fig1", "=", 
  RowBox[{"ListLinePlot", "[", 
   RowBox[{
    RowBox[{"Table", "[", 
     RowBox[{
      RowBox[{"PAF", "[", 
       RowBox[{"[", 
        RowBox[{"1", ",", "k"}], "]"}], "]"}], ",", 
      RowBox[{"{", 
       RowBox[{"k", ",", "1", ",", "SIM"}], "}"}]}], "]"}], ",", 
    RowBox[{"PlotRange", "\[Rule]", 
     RowBox[{"{", 
      RowBox[{
       RowBox[{"{", 
        RowBox[{"1", ",", 
         RowBox[{"PAFMAX", "[", 
          RowBox[{"[", "1", "]"}], "]"}]}], "}"}], ",", 
       RowBox[{"{", 
        RowBox[{"0", ",", "1"}], "}"}]}], "}"}]}], ",", 
    RowBox[{"AxesOrigin", "\[Rule]", 
     RowBox[{"{", 
      RowBox[{"1", ",", "0"}], "}"}]}], ",", 
    RowBox[{"Ticks", "\[Rule]", 
     RowBox[{"{", 
      RowBox[{
       RowBox[{"{", 
        RowBox[{"1", ",", 
         RowBox[{"PAFMAX", "[", 
          RowBox[{"[", "1", "]"}], "]"}]}], "}"}], ",", 
       RowBox[{"{", 
        RowBox[{"0", ",", "1"}], "}"}]}], "}"}]}]}], 
   "]"}]}], "\[IndentingNewLine]", 
 RowBox[{
  RowBox[{"Fig2", "=", 
   RowBox[{"ListLinePlot", "[", 
    RowBox[{
     RowBox[{"Table", "[", 
      RowBox[{
       RowBox[{"PAF", "[", 
        RowBox[{"[", 
         RowBox[{"2", ",", "k"}], "]"}], "]"}], ",", 
       RowBox[{"{", 
        RowBox[{"k", ",", "1", ",", "SIM"}], "}"}]}], "]"}], ",", 
     RowBox[{"PlotRange", "\[Rule]", 
      RowBox[{"{", 
       RowBox[{
        RowBox[{"{", 
         RowBox[{"1", ",", 
          RowBox[{"PAFMAX", "[", 
           RowBox[{"[", "2", "]"}], "]"}]}], "}"}], ",", 
        RowBox[{"{", 
         RowBox[{"0", ",", "1"}], "}"}]}], "}"}]}], ",", 
     RowBox[{"AxesOrigin", "\[Rule]", 
      RowBox[{"{", 
       RowBox[{"1", ",", "0"}], "}"}]}], ",", 
     RowBox[{"Ticks", "\[Rule]", 
      RowBox[{"{", 
       RowBox[{
        RowBox[{"{", 
         RowBox[{"1", ",", 
          RowBox[{"PAFMAX", "[", 
           RowBox[{"[", "2", "]"}], "]"}]}], "}"}], ",", 
        RowBox[{"{", 
         RowBox[{"0", ",", "1"}], "}"}]}], "}"}]}]}], "]"}]}], 
  "\[IndentingNewLine]"}], "\[IndentingNewLine]", 
 RowBox[{"Export", "[", 
  RowBox[{"\"\<Lowerb.pdf\>\"", ",", "Fig1"}], "]"}], "\[IndentingNewLine]", 
 RowBox[{"Export", "[", 
  RowBox[{"\"\<Higherb.pdf\>\"", ",", "Fig2"}], 
  "]"}], "\[IndentingNewLine]", 
 RowBox[{"Export", "[", 
  RowBox[{"\"\<PSR.MAT\>\"", ",", "PSR"}], "]"}], "\[IndentingNewLine]", 
 RowBox[{"Export", "[", 
  RowBox[{"\"\<PAF.MAT\>\"", ",", "PAF"}], "]"}], "\[IndentingNewLine]", 
 RowBox[{"Export", "[", 
  RowBox[{"\"\<PAFMAX.MAT\>\"", ",", "PAFMAX"}], "]"}]}], "Input",
 CellChangeTimes->{{3.7336613466868467`*^9, 3.733661680819659*^9}, {
   3.733661722443984*^9, 3.733661811251336*^9}, {3.733661855845365*^9, 
   3.733662016002928*^9}, {3.7336620468477697`*^9, 3.7336623655266657`*^9}, {
   3.7336624322947206`*^9, 3.733662635986209*^9}, {3.733662916763439*^9, 
   3.733662941441647*^9}, {3.733734746224395*^9, 3.733734874143558*^9}, {
   3.733735413451027*^9, 3.733735440233363*^9}, {3.7337355682352533`*^9, 
   3.733735585086471*^9}, {3.733735617112268*^9, 3.733735692631958*^9}, {
   3.733735828701089*^9, 3.733735899151976*^9}, {3.733736081468656*^9, 
   3.73373626686987*^9}, {3.733736305026849*^9, 3.7337363483088417`*^9}, {
   3.733736466886874*^9, 3.733736468453308*^9}, {3.733736540175083*^9, 
   3.7337366449840927`*^9}, {3.7337366808008003`*^9, 3.733736923117189*^9}, {
   3.733737001202976*^9, 3.7337370086114473`*^9}, {3.733737447398184*^9, 
   3.733737567405072*^9}, {3.733737609193263*^9, 3.7337376139713373`*^9}, {
   3.7337376456436157`*^9, 3.733737690352157*^9}, {3.733737729547615*^9, 
   3.733737785758745*^9}, {3.733740542399146*^9, 3.73374056951705*^9}, {
   3.733740606017089*^9, 3.733740610472557*^9}, {3.733740669967924*^9, 
   3.733740681381317*^9}, {3.73374071340845*^9, 3.73374086702532*^9}, {
   3.734074903967091*^9, 3.734074941929537*^9}, {3.7340749965383253`*^9, 
   3.734075030483169*^9}, {3.734075077705679*^9, 3.734075152579101*^9}, {
   3.734076583339517*^9, 3.734076609823588*^9}, {3.734084557577877*^9, 
   3.734084733608086*^9}, {3.734084764608347*^9, 3.734085032188246*^9}, {
   3.73408507491604*^9, 3.734085076882112*^9}, {3.734085143794572*^9, 
   3.734085206190338*^9}, {3.734085238794572*^9, 3.734085481417199*^9}, {
   3.7341604861883717`*^9, 3.734160721599558*^9}, {3.734160987176702*^9, 
   3.7341610987602043`*^9}, {3.7341612082355137`*^9, 3.734161329420269*^9}, {
   3.734161412840056*^9, 3.734161533816722*^9}, {3.734161585264452*^9, 
   3.7341615867550898`*^9}, {3.734161624016376*^9, 3.7341616707670918`*^9}, {
   3.73416171928655*^9, 3.734161735308916*^9}, {3.7341617813342657`*^9, 
   3.73416184221134*^9}, {3.734162070775654*^9, 3.7341620713562727`*^9}, {
   3.734162105342046*^9, 3.7341622764466887`*^9}, 3.734162610802497*^9, {
   3.734162710255604*^9, 3.7341627193674173`*^9}, {3.734163070790937*^9, 
   3.734163078614964*^9}, {3.734163127873336*^9, 3.734163268026462*^9}, {
   3.7341640854356117`*^9, 3.734164089695095*^9}, {3.7341641251283197`*^9, 
   3.734164179443431*^9}, {3.73416424686635*^9, 3.734164481355777*^9}, {
   3.734164516429427*^9, 3.7341645895024157`*^9}, {3.7341646264342117`*^9, 
   3.734164734036538*^9}, {3.734164881873124*^9, 3.734164887525132*^9}, {
   3.734165102023761*^9, 3.734165104349801*^9}, {3.734262305742523*^9, 
   3.734262308789714*^9}, {3.734262342386701*^9, 3.734262348246621*^9}, 
   3.734262423666397*^9, {3.734262460683168*^9, 3.734262861743464*^9}, {
   3.734263901593803*^9, 3.7342639192532673`*^9}, {3.7342639636943407`*^9, 
   3.734264100860278*^9}, {3.734264167247714*^9, 3.734264260144043*^9}, {
   3.734264295140024*^9, 3.7342643087301483`*^9}, {3.734264603604116*^9, 
   3.734264650503183*^9}, {3.73433431597614*^9, 3.7343343559856567`*^9}, {
   3.734334411580265*^9, 3.734334444822444*^9}, {3.734334646323825*^9, 
   3.7343348488941183`*^9}, {3.734334885816019*^9, 3.734334887949733*^9}, {
   3.7343353394264107`*^9, 3.73433540756663*^9}, {3.734335441095343*^9, 
   3.734335570659349*^9}, {3.7343356818865623`*^9, 3.734335685888629*^9}, {
   3.734335731090537*^9, 3.734335856427413*^9}, {3.7343360801306267`*^9, 
   3.7343361092889223`*^9}, {3.734336400446541*^9, 3.7343366515796623`*^9}, {
   3.734336760970509*^9, 3.7343368259110394`*^9}, {3.7343368759695177`*^9, 
   3.7343369664643784`*^9}, {3.7343370434435043`*^9, 3.734337123458297*^9}, {
   3.734339429668459*^9, 3.734339448597581*^9}, {3.734339588592166*^9, 
   3.7343396068545103`*^9}, {3.73434125417904*^9, 3.734341362574813*^9}, {
   3.734353850725214*^9, 3.734353860951807*^9}, {3.734354014171398*^9, 
   3.734354015953752*^9}, {3.734357134201619*^9, 3.734357253845646*^9}, {
   3.73435790371771*^9, 3.734357917047714*^9}, {3.734358138312839*^9, 
   3.734358155339141*^9}, {3.734358209495407*^9, 3.734358267147159*^9}, {
   3.734358672846695*^9, 3.734358680078508*^9}, {3.734421419164007*^9, 
   3.7344214736900053`*^9}, {3.734421517035738*^9, 3.73442166678265*^9}, {
   3.734421697507428*^9, 3.734421717122664*^9}, {3.7344217569902077`*^9, 
   3.7344219261590643`*^9}, 3.734421961242208*^9, {3.734422042347101*^9, 
   3.7344220718192587`*^9}, {3.734422127675798*^9, 3.734422152830571*^9}, {
   3.734422207766905*^9, 3.7344222804679337`*^9}, {3.734422706946568*^9, 
   3.734422711065802*^9}, {3.734422782711136*^9, 3.734423012174395*^9}, {
   3.7344230449866056`*^9, 3.734423094329755*^9}, {3.7344240664860363`*^9, 
   3.734424171613574*^9}, {3.7344339692865953`*^9, 3.7344339767233677`*^9}, {
   3.734434014394269*^9, 3.734434076304291*^9}, {3.734434300751294*^9, 
   3.734434610259804*^9}, {3.734434650299037*^9, 3.7344347182634783`*^9}, {
   3.734434769157214*^9, 3.734434777650345*^9}, {3.7344382161497393`*^9, 
   3.734438218463069*^9}, {3.7344382767292747`*^9, 3.7344382919523907`*^9}, {
   3.734438330022743*^9, 3.734438360748693*^9}, {3.734438463295856*^9, 
   3.7344384864101963`*^9}, {3.734438671238224*^9, 3.734438692624797*^9}, {
   3.734438777637455*^9, 3.734438839643963*^9}, {3.734438943266605*^9, 
   3.73443894513063*^9}, 3.734438987580364*^9, {3.734439018692916*^9, 
   3.734439043841655*^9}, {3.734440334598874*^9, 3.734440344395748*^9}, {
   3.734440449341434*^9, 3.734440603060141*^9}, {3.734440687059394*^9, 
   3.7344407293777647`*^9}, {3.73444098519044*^9, 3.734441036461483*^9}, {
   3.7344417499337063`*^9, 3.734441977854856*^9}, {3.73444201899798*^9, 
   3.7344420542269373`*^9}, {3.7344420863119583`*^9, 3.734442094953332*^9}, {
   3.734442374985574*^9, 3.734442436713688*^9}, {3.734442470978037*^9, 
   3.734442536762064*^9}, {3.734442627593524*^9, 3.734442628622938*^9}, {
   3.734442748646482*^9, 3.734442749203354*^9}, {3.734442809671994*^9, 
   3.734442813491766*^9}, {3.7344428566023703`*^9, 3.734442869821752*^9}, 
   3.734443810842733*^9, {3.7344438862514877`*^9, 3.734443919326941*^9}, {
   3.734444043441135*^9, 3.734444056451182*^9}, {3.7346792209535513`*^9, 
   3.734679226894589*^9}, 3.7346799166757307`*^9, {3.7346802533544903`*^9, 
   3.734680308040471*^9}, {3.734680341457803*^9, 3.734680460275625*^9}, {
   3.734681195156247*^9, 3.734681200289288*^9}, {3.734681659957746*^9, 
   3.7346818374747677`*^9}, {3.734681870453024*^9, 3.734681909186585*^9}, {
   3.734681965876762*^9, 3.734681998371811*^9}, {3.734682049477171*^9, 
   3.7346822035749493`*^9}, {3.7346822417932463`*^9, 3.734682360986206*^9}, {
   3.734682666447823*^9, 3.734682673724876*^9}, {3.734684508420167*^9, 
   3.734684515450777*^9}, {3.7346845507556467`*^9, 3.734684632750806*^9}, {
   3.7347684060724154`*^9, 3.734768434207715*^9}, {3.734768472713615*^9, 
   3.7347685444039803`*^9}, {3.734768623050384*^9, 3.734768764448633*^9}, 
   3.734768870946595*^9, {3.734769339760109*^9, 3.734769471462286*^9}, {
   3.734769563254092*^9, 3.73476956677381*^9}, 3.734769618683752*^9, {
   3.7347696952668467`*^9, 3.734769780114546*^9}, {3.7347710447192793`*^9, 
   3.7347710681711683`*^9}, {3.7347710986353273`*^9, 3.734771107896267*^9}, {
   3.734771441575742*^9, 3.734771540305131*^9}, {3.734771574520254*^9, 
   3.734771620527964*^9}, {3.734771658343721*^9, 3.734771672209427*^9}, {
   3.734772427592607*^9, 3.734772430358142*^9}, {3.734772460862176*^9, 
   3.73477251011304*^9}, {3.734772682700335*^9, 3.734772692620388*^9}, {
   3.734772897284232*^9, 3.734772905378139*^9}, {3.734773034667849*^9, 
   3.734773072635645*^9}, {3.734773168740344*^9, 3.7347732053063793`*^9}, {
   3.7347732928280907`*^9, 3.7347732976546183`*^9}, 3.73477333268381*^9, {
   3.73477337194383*^9, 3.734773438358543*^9}, {3.7347734835791492`*^9, 
   3.734773537592214*^9}, {3.734773588819394*^9, 3.734773635321616*^9}, {
   3.734773689373225*^9, 3.73477370670313*^9}, {3.734773746912077*^9, 
   3.7347738615764112`*^9}, 3.734773984424409*^9, {3.7347827324961987`*^9, 
   3.734782830241206*^9}, {3.734783001663969*^9, 3.734783061574073*^9}, {
   3.73478311149034*^9, 3.734783263057447*^9}, {3.734783341369583*^9, 
   3.73478336140521*^9}, {3.734783393063025*^9, 3.7347833975799513`*^9}, {
   3.734783443146944*^9, 3.734783444925974*^9}, {3.7347834750153227`*^9, 
   3.734783476337755*^9}, {3.73478352469177*^9, 3.734783535897682*^9}, {
   3.734783651277699*^9, 3.734783660750951*^9}, {3.734784140066052*^9, 
   3.734784149222372*^9}, {3.7347842096951933`*^9, 3.7347842098999863`*^9}, {
   3.7347842566045237`*^9, 3.734784311462501*^9}, {3.73478434357425*^9, 
   3.734784356086862*^9}, {3.7347844099894123`*^9, 3.7347844990849543`*^9}, {
   3.734784564130529*^9, 3.734784567608458*^9}, {3.73478460247847*^9, 
   3.734784626088585*^9}, {3.734784662123362*^9, 3.734784673273602*^9}, 
   3.7347848730511637`*^9, {3.734784994078835*^9, 3.734785170088924*^9}, {
   3.7347855702497673`*^9, 3.734785591415636*^9}, {3.734785803498242*^9, 
   3.73478585845186*^9}, {3.734785909494128*^9, 3.734785938807939*^9}, {
   3.734785988851983*^9, 3.7347860143968287`*^9}, {3.734786054087562*^9, 
   3.734786069248384*^9}, {3.7347861501096487`*^9, 3.734786175313336*^9}, {
   3.734786267876773*^9, 3.734786321900846*^9}, 3.7347865437667637`*^9, {
   3.734849458477528*^9, 3.734849489038035*^9}, {3.734849617975225*^9, 
   3.734849629910145*^9}, {3.734849837912705*^9, 3.734849839247541*^9}, {
   3.7348510587290277`*^9, 3.7348510589001417`*^9}, 3.734851105920681*^9, {
   3.734851204453601*^9, 3.7348512082416763`*^9}, 3.734851249450301*^9, {
   3.73485128172545*^9, 3.734851327346979*^9}, 3.734851458712357*^9, {
   3.7348528288219137`*^9, 3.734852923076078*^9}, 3.734852959611991*^9, 
   3.734852990392297*^9, {3.734853096854607*^9, 3.734853116903926*^9}, {
   3.734866963976514*^9, 3.734866966007989*^9}, {3.734867018127721*^9, 
   3.734867091353675*^9}, {3.734867147899267*^9, 3.734867157698855*^9}, {
   3.734867213465873*^9, 3.7348672455645514`*^9}, {3.7348672935531387`*^9, 
   3.7348673758997498`*^9}, {3.734867940826108*^9, 3.734868002139703*^9}, {
   3.734868154087741*^9, 3.734868277040666*^9}, 3.734868473205641*^9, {
   3.7348687085751534`*^9, 3.7348687920676003`*^9}, 3.734868842803111*^9, {
   3.7348691277779207`*^9, 3.734869141180026*^9}, {3.734869239007041*^9, 
   3.734869263357725*^9}, {3.734869513408252*^9, 3.7348695380325613`*^9}, {
   3.7348697804223022`*^9, 3.7348697891617527`*^9}, {3.734869896095284*^9, 
   3.734869904869256*^9}, {3.734870003507373*^9, 3.73487004380273*^9}, {
   3.7348700908850594`*^9, 3.734870125675872*^9}, {3.7348701696415243`*^9, 
   3.7348701981873207`*^9}, 3.734870299063107*^9, {3.73487046943972*^9, 
   3.7348704794538937`*^9}, {3.734870679926046*^9, 3.73487068440303*^9}, {
   3.734870807394301*^9, 3.7348708737623873`*^9}, 3.734870926852644*^9, {
   3.734871101468278*^9, 3.73487110564762*^9}, {3.7348711586681433`*^9, 
   3.734871159281806*^9}, {3.734871246605173*^9, 3.7348712488187103`*^9}, 
   3.734871310807713*^9, {3.734871377438311*^9, 3.734871385176993*^9}, {
   3.734871419137539*^9, 3.734871462155416*^9}, 3.734871499772397*^9, {
   3.7348716024036427`*^9, 3.734871605142242*^9}, {3.734871704122617*^9, 
   3.734871718255546*^9}, 3.734871763755763*^9, {3.7348717959001513`*^9, 
   3.734871817727435*^9}, {3.734957577534137*^9, 3.7349575777969837`*^9}, {
   3.734957634352124*^9, 3.734957639019384*^9}, {3.7349577771467037`*^9, 
   3.7349577817287693`*^9}, {3.734957847149712*^9, 3.73495789022545*^9}, {
   3.734957970007584*^9, 3.73495798665245*^9}, {3.734958019103805*^9, 
   3.7349580196865892`*^9}, {3.7349580749417887`*^9, 
   3.7349581023963537`*^9}, {3.734958466442575*^9, 3.734958471635064*^9}, {
   3.734958562587743*^9, 3.734958638496166*^9}, {3.734958673480441*^9, 
   3.734958855618779*^9}, {3.734958893938672*^9, 3.734958894542408*^9}, 
   3.734958962587637*^9, {3.734959010786366*^9, 3.7349590109509907`*^9}, {
   3.7349590665224123`*^9, 3.734959074505919*^9}, {3.7349591916352177`*^9, 
   3.734959194002842*^9}, {3.7349594393494062`*^9, 3.734959440345417*^9}, {
   3.734959640608447*^9, 3.7349596444245243`*^9}, {3.734959699047758*^9, 
   3.734959701257679*^9}, {3.734959838557205*^9, 3.7349598439538403`*^9}, {
   3.734959909236229*^9, 3.7349599098045*^9}, {3.734960135749147*^9, 
   3.734960155332864*^9}, 3.734960198791957*^9, 3.734960244762682*^9, {
   3.734960589814591*^9, 3.734960593500472*^9}, {3.734966764354371*^9, 
   3.7349668281492968`*^9}, {3.7349680741726837`*^9, 3.734968075122882*^9}, {
   3.734973344437727*^9, 3.734973359586878*^9}, {3.734976292843397*^9, 
   3.734976297613316*^9}, 3.7349763305237503`*^9, {3.7349763806373463`*^9, 
   3.7349763946807013`*^9}, {3.734976427551125*^9, 3.734976478914266*^9}, {
   3.734976512395261*^9, 3.734976521250526*^9}, {3.7349767152799273`*^9, 
   3.734976733275279*^9}, {3.734976814451454*^9, 3.7349768259026117`*^9}, {
   3.734976918228869*^9, 3.734976973368778*^9}, {3.734977079044648*^9, 
   3.734977104087481*^9}, {3.7349771517429256`*^9, 3.734977167375031*^9}, {
   3.734977231308935*^9, 3.734977349208625*^9}, {3.7349777148959627`*^9, 
   3.734977717703926*^9}, {3.734977779794681*^9, 3.734977805975051*^9}, {
   3.734977857724802*^9, 3.734977881874258*^9}, {3.734977931796232*^9, 
   3.73497795778463*^9}, {3.73497984629663*^9, 3.734979853323976*^9}, {
   3.734980099679595*^9, 3.734980106098634*^9}, {3.735006298893669*^9, 
   3.7350063056765623`*^9}, 3.7350063598582993`*^9, {3.735015147257217*^9, 
   3.7350151828591423`*^9}, 3.735015218892531*^9, {3.7350161052650423`*^9, 
   3.735016137111294*^9}, {3.7350168759222927`*^9, 3.7350169116655903`*^9}, {
   3.7350176283857718`*^9, 3.735017639520578*^9}, {3.7350186267333813`*^9, 
   3.735018643772587*^9}, {3.735018849664734*^9, 3.735018875747493*^9}, {
   3.735018912903534*^9, 3.735018913030167*^9}, {3.735022672344687*^9, 
   3.735022844307981*^9}, {3.7350229451259604`*^9, 3.735023107488759*^9}, {
   3.735023138426042*^9, 3.735023140130514*^9}, {3.7350231913732147`*^9, 
   3.735023212166193*^9}, {3.735023250732773*^9, 3.7350232805356092`*^9}, {
   3.735023363407626*^9, 3.7350233843192596`*^9}, {3.735023414822629*^9, 
   3.735023442906796*^9}, {3.735023738337493*^9, 3.7350237522831793`*^9}, {
   3.73502405551536*^9, 3.73502405588311*^9}, {3.735024347931436*^9, 
   3.7350243861566467`*^9}, {3.7350273028610477`*^9, 3.7350273052904663`*^9}, 
   3.73502759270045*^9, 3.735028109390501*^9, 3.735028580280506*^9, {
   3.73502913372281*^9, 3.735029134810557*^9}, {3.7350301640760517`*^9, 
   3.7350301944374*^9}, {3.735030297947011*^9, 3.735030299125997*^9}, {
   3.735030498449139*^9, 3.735030507452634*^9}, {3.735285881361442*^9, 
   3.735285947596162*^9}, {3.735286067741796*^9, 3.735286119887548*^9}, {
   3.735286193472067*^9, 3.735286220677297*^9}, {3.73528629354493*^9, 
   3.73528629751898*^9}, {3.735286381166895*^9, 3.7352864056851788`*^9}, {
   3.7352866009615803`*^9, 3.73528662703519*^9}, 3.735286692709392*^9, {
   3.735286877654139*^9, 3.735286923514471*^9}, {3.735286957170135*^9, 
   3.735286961383892*^9}, {3.7352869968748302`*^9, 3.735286997778129*^9}, {
   3.735287127678216*^9, 3.735287177783044*^9}, {3.735287468384774*^9, 
   3.735287561017271*^9}, {3.735287705886086*^9, 3.7352877212433357`*^9}, {
   3.73528781082732*^9, 3.7352878254239264`*^9}, 3.735287873923068*^9, {
   3.735288042185277*^9, 3.735288114713917*^9}, {3.735288178025996*^9, 
   3.735288193014271*^9}, 3.7352882650349417`*^9, {3.735288544688952*^9, 
   3.735288557010366*^9}, {3.735289298845051*^9, 3.735289300891914*^9}, {
   3.735289343661955*^9, 3.735289377108347*^9}, {3.7352904338906918`*^9, 
   3.735290476626186*^9}, {3.7352905069350557`*^9, 3.735290563183846*^9}, {
   3.7352907291735764`*^9, 3.735290734791482*^9}, {3.7352909198627043`*^9, 
   3.735290949830703*^9}, {3.735290996864809*^9, 3.735291026398841*^9}, 
   3.7352910575652637`*^9, {3.735291199500374*^9, 3.735291219635683*^9}, {
   3.735291250433837*^9, 3.735291275150091*^9}, {3.735291360288022*^9, 
   3.735291464253501*^9}, {3.735291592831353*^9, 3.735291620254571*^9}, {
   3.735291680731398*^9, 3.735291685764394*^9}, 3.735291734672217*^9, 
   3.73529194052526*^9, {3.735292056104433*^9, 3.7352920562752132`*^9}, 
   3.735292381027865*^9, {3.735292469739262*^9, 3.73529247006278*^9}, {
   3.735292611915428*^9, 3.7352926251689463`*^9}, 3.735292683915823*^9, {
   3.735292953260228*^9, 3.735292988145857*^9}, {3.735293347618593*^9, 
   3.735293356020496*^9}, {3.735293430408347*^9, 3.7352934309345083`*^9}, 
   3.735293514861044*^9, 3.735293549124955*^9, 3.7352936012906847`*^9, {
   3.735294901552367*^9, 3.735294920823674*^9}, {3.735459531215323*^9, 
   3.735459597447131*^9}, {3.735459672426139*^9, 3.735459678306191*^9}, {
   3.735459718574786*^9, 3.735459718921432*^9}, {3.735459762703844*^9, 
   3.735459964912759*^9}, {3.735460010008091*^9, 3.735460013062625*^9}, {
   3.7354601534403343`*^9, 3.735460182506255*^9}, {3.735460217895549*^9, 
   3.735460225908008*^9}, {3.735460267180469*^9, 3.7354602738032093`*^9}, {
   3.73546037622344*^9, 3.735460419879191*^9}, {3.7354604687211657`*^9, 
   3.735460477248616*^9}, {3.735460966493281*^9, 3.7354610439849377`*^9}, {
   3.7354610859452553`*^9, 3.735461129099399*^9}, {3.735461160251182*^9, 
   3.735461220230074*^9}, {3.735461265443121*^9, 3.7354613100667458`*^9}, {
   3.7354613457029667`*^9, 3.735461451193389*^9}, {3.735461501951393*^9, 
   3.735461565330353*^9}, {3.735461600624386*^9, 3.735461688795846*^9}, 
   3.7354618222977943`*^9, {3.735461869927454*^9, 3.735461872996726*^9}, {
   3.735462011490665*^9, 3.73546205702658*^9}, {3.735462101714346*^9, 
   3.7354621245369864`*^9}, {3.7354621627357407`*^9, 3.73546216930942*^9}, {
   3.735462218776205*^9, 3.735462251033478*^9}, {3.735473380290029*^9, 
   3.735473419988283*^9}, {3.735473458110508*^9, 3.7354734848937187`*^9}, {
   3.735473527732498*^9, 3.7354735278492613`*^9}, {3.7354738077935553`*^9, 
   3.735473829112318*^9}, {3.735473860923216*^9, 3.735473861133685*^9}, {
   3.73547391357978*^9, 3.735473915429118*^9}, {3.735473958623599*^9, 
   3.735473959084159*^9}, 3.7354739922746077`*^9, {3.735474042937448*^9, 
   3.7354740586539707`*^9}, {3.7354744589574833`*^9, 3.735474471895226*^9}, 
   3.735474685268302*^9, 3.735474836255468*^9, {3.7354749729265623`*^9, 
   3.735474975450536*^9}, {3.7354750347298737`*^9, 3.7354750366451283`*^9}, {
   3.735550291230386*^9, 3.735550452571344*^9}, {3.735550790898909*^9, 
   3.7355508423805847`*^9}, {3.735550878060845*^9, 3.735550881540474*^9}, {
   3.735550979325303*^9, 3.735551050433043*^9}, {3.735554262298311*^9, 
   3.735554301563299*^9}, {3.735554455364841*^9, 3.735554459405298*^9}, {
   3.7355544904074297`*^9, 3.7355544946446657`*^9}, {3.73555452916658*^9, 
   3.73555464478554*^9}, {3.735554680722356*^9, 3.735554687361721*^9}, {
   3.735555428870916*^9, 3.735555441890544*^9}, {3.735555613556786*^9, 
   3.735555675618032*^9}, {3.73555606554706*^9, 3.735556097978237*^9}, {
   3.735556320444748*^9, 3.735556355245634*^9}, {3.735556396766676*^9, 
   3.735556396976675*^9}, {3.7355564380518084`*^9, 3.735556461524399*^9}, {
   3.735556493635137*^9, 3.7355566587118797`*^9}, {3.735556703111203*^9, 
   3.735556703306261*^9}, {3.735556747528199*^9, 3.735556795773991*^9}, {
   3.735556887971285*^9, 3.7355568926740627`*^9}, {3.735557052724469*^9, 
   3.7355570673162947`*^9}, 3.735557199217619*^9, {3.735557407103043*^9, 
   3.7355574120489073`*^9}, {3.735557541075468*^9, 3.7355575413959017`*^9}, {
   3.7355576183195553`*^9, 3.735557618459587*^9}, {3.7356292421534243`*^9, 
   3.735629243582465*^9}, 3.7356292820699453`*^9, {3.735973258737837*^9, 
   3.735973322231278*^9}, {3.7359733740718603`*^9, 3.7359733974047327`*^9}, {
   3.735973480081065*^9, 3.735973549573187*^9}, {3.735973740098494*^9, 
   3.735973777446879*^9}, {3.735973816560174*^9, 3.735973861095252*^9}, {
   3.735973905490964*^9, 3.735973911497037*^9}, {3.73597399436898*^9, 
   3.735973997245625*^9}, {3.735974223631054*^9, 3.735974228985886*^9}, {
   3.735974261985611*^9, 3.735974367081794*^9}, {3.7359746381469183`*^9, 
   3.7359746496921787`*^9}, {3.735974696763463*^9, 3.735974696921452*^9}, {
   3.7359747514739017`*^9, 3.73597475209406*^9}, 3.735974818024405*^9, {
   3.735974866686667*^9, 3.7359748789931602`*^9}, {3.7359749475345097`*^9, 
   3.7359749531957617`*^9}, {3.735975017675088*^9, 3.735975017902776*^9}, {
   3.7359750782903423`*^9, 3.735975080748954*^9}, {3.735975154890329*^9, 
   3.73597515637731*^9}, {3.735975495975502*^9, 3.735975546618165*^9}, {
   3.73597558108527*^9, 3.7359756672745237`*^9}, {3.7359758850777903`*^9, 
   3.7359759043990726`*^9}, {3.735976018449667*^9, 3.735976018629168*^9}, {
   3.735976179862688*^9, 3.735976183859371*^9}, {3.7359860814605217`*^9, 
   3.7359860933335247`*^9}, {3.7359863562766438`*^9, 3.735986359383919*^9}, {
   3.735986595360243*^9, 3.735986596285955*^9}, {3.735999740834462*^9, 
   3.735999765556115*^9}, {3.735999817908544*^9, 3.7359998393258553`*^9}, 
   3.735999968022379*^9, {3.736000060096794*^9, 3.736000078065599*^9}, {
   3.736002845147046*^9, 3.736002856801927*^9}, {3.7360038036623087`*^9, 
   3.736003844833723*^9}, {3.736003913820703*^9, 3.736003934223041*^9}, {
   3.736170046228674*^9, 3.736170060245928*^9}, {3.736170091179969*^9, 
   3.7361701358741007`*^9}, 3.736170371922367*^9, {3.736171665981893*^9, 
   3.7361717394963207`*^9}, {3.736249327781664*^9, 3.73624933729749*^9}, 
   3.736498855100478*^9, {3.736498925115902*^9, 3.7364989461602297`*^9}, {
   3.736499693491791*^9, 3.736499697463472*^9}, {3.7364997301876793`*^9, 
   3.7364997389190693`*^9}, {3.736499789684103*^9, 3.7364998232639027`*^9}, {
   3.736499863047241*^9, 3.736499895551661*^9}, {3.736499934175646*^9, 
   3.736500023438799*^9}, {3.736500115044571*^9, 3.736500128028056*^9}, {
   3.7365002342348948`*^9, 3.736500241712373*^9}, {3.736500325940571*^9, 
   3.736500372307942*^9}, {3.736500434784039*^9, 3.736500572591363*^9}, {
   3.736500724825235*^9, 3.7365007252498913`*^9}, 3.736500760203353*^9, {
   3.736500851273974*^9, 3.736500851374481*^9}, 3.736500883960935*^9, {
   3.736501151341424*^9, 3.736501204336658*^9}, 3.7365012360076942`*^9, {
   3.7365012777555227`*^9, 3.7365012912040157`*^9}, 3.73650158558324*^9, {
   3.736501839887904*^9, 3.736501899630472*^9}, 3.736501948369443*^9, {
   3.736502024670526*^9, 3.736502061196042*^9}, {3.736508683161311*^9, 
   3.736508698613546*^9}, {3.7365087511010847`*^9, 3.736508773627976*^9}, {
   3.7365088223991413`*^9, 3.736508854156287*^9}, {3.736508898176642*^9, 
   3.736508946179748*^9}, {3.7365089944239902`*^9, 3.736509050589363*^9}, {
   3.736509143061699*^9, 3.7365091617890663`*^9}, {3.736509197849909*^9, 
   3.736509201360331*^9}, {3.7365092409526777`*^9, 3.736509244824657*^9}, {
   3.736509429844141*^9, 3.736509523853072*^9}, {3.736509620613164*^9, 
   3.736509657227468*^9}, {3.736509890429802*^9, 3.736509916483313*^9}, {
   3.736509962775362*^9, 3.736509965393318*^9}, {3.736510170416728*^9, 
   3.736510172823907*^9}, {3.736510227284748*^9, 3.7365102662570467`*^9}, {
   3.736510326784734*^9, 3.736510395480781*^9}, {3.736510427785056*^9, 
   3.736510473991769*^9}, {3.736510516607429*^9, 3.736510550181795*^9}, {
   3.736510586321868*^9, 3.73651059960458*^9}, {3.73651155028903*^9, 
   3.736511557535902*^9}, {3.736511599547975*^9, 3.736511639936769*^9}, {
   3.736511724718073*^9, 3.7365117532342854`*^9}, {3.7365117882331533`*^9, 
   3.736511858800138*^9}, {3.7365120479689493`*^9, 3.736512061268319*^9}, {
   3.736512126122014*^9, 3.736512155373451*^9}, {3.736512185867682*^9, 
   3.736512381888794*^9}, {3.736512421628561*^9, 3.73651245106603*^9}, {
   3.736512626493435*^9, 3.7365126370714493`*^9}, {3.736512978339101*^9, 
   3.7365129788435507`*^9}, {3.736513437822343*^9, 3.736513548095236*^9}, {
   3.736513822082449*^9, 3.736513837899497*^9}, {3.736514653342045*^9, 
   3.7365146602605352`*^9}, {3.736514690785901*^9, 3.7365148648729258`*^9}, {
   3.73651500289217*^9, 3.736515123401475*^9}, {3.736515164284528*^9, 
   3.7365152037518587`*^9}, {3.736515241592511*^9, 3.736515243122534*^9}, 
   3.7365152755510263`*^9, 3.736515373094133*^9, {3.736515443222085*^9, 
   3.736515475802294*^9}, {3.7365155891952953`*^9, 3.7365155987956676`*^9}, {
   3.7365156301431007`*^9, 3.7365158009564743`*^9}, {3.736575473643325*^9, 
   3.736575495275248*^9}, {3.736575530270821*^9, 3.736575532871541*^9}, 
   3.736576190184766*^9, {3.736576221318112*^9, 3.7365762464297123`*^9}, {
   3.736576298172554*^9, 3.736576300543119*^9}, {3.736576360482581*^9, 
   3.736576368681375*^9}, {3.73657642457233*^9, 3.736576458613999*^9}, {
   3.736576488664934*^9, 3.7365764966848907`*^9}, {3.7365765420512447`*^9, 
   3.736576554623176*^9}, 3.736577688595653*^9, {3.736578079067305*^9, 
   3.736578127914914*^9}, {3.736578404856251*^9, 3.736578448300885*^9}, {
   3.736578958028165*^9, 3.736578958278863*^9}, 3.7365874135764437`*^9, {
   3.736587488391561*^9, 3.736587529389201*^9}, {3.736587565565716*^9, 
   3.7365875864967823`*^9}, {3.736592131992297*^9, 3.736592182853599*^9}, {
   3.73659499871025*^9, 3.736595004682185*^9}, {3.736595404456715*^9, 
   3.736595427019903*^9}, 3.7365954904360647`*^9, {3.736595608862276*^9, 
   3.7365956223479033`*^9}, {3.736613030636693*^9, 3.7366130372806063`*^9}, {
   3.736670670251254*^9, 3.7366706842191553`*^9}, {3.7366707161749697`*^9, 
   3.736670721685988*^9}, 3.7366707643863277`*^9, {3.7366712998350353`*^9, 
   3.736671305081244*^9}, 3.73667153305867*^9, {3.7366720191329803`*^9, 
   3.736672023588107*^9}, {3.736672393969524*^9, 3.7366724034662113`*^9}, {
   3.736672826873275*^9, 3.7366728382711143`*^9}, 3.736673433434298*^9, 
   3.736674065847742*^9, 3.736674764194248*^9, {3.736679789476016*^9, 
   3.736679909264423*^9}, {3.736679952028586*^9, 3.736679955188311*^9}, {
   3.736750545364257*^9, 3.736750549065617*^9}, {3.7367507342124977`*^9, 
   3.7367507819291563`*^9}, {3.7367535710870457`*^9, 3.736753701868444*^9}, {
   3.736753840638042*^9, 3.736753965270069*^9}, {3.7367540928753242`*^9, 
   3.7367542030952873`*^9}, {3.736754413689294*^9, 3.7367544671403008`*^9}, {
   3.736754498291902*^9, 3.7367545939534073`*^9}, {3.736754884042145*^9, 
   3.7367548851634417`*^9}, {3.736759593230013*^9, 3.7367596493351517`*^9}, 
   3.736759720065276*^9, {3.7367597597625628`*^9, 3.736759767106516*^9}, {
   3.736759816526935*^9, 3.736759858409088*^9}, 3.736760039874543*^9, {
   3.736760794318014*^9, 3.736760833118449*^9}, {3.7367614641336193`*^9, 
   3.736761500467658*^9}, {3.736761800688933*^9, 3.7367618359017067`*^9}, {
   3.736761868975313*^9, 3.736761881654717*^9}, {3.736829483587771*^9, 
   3.736829649839369*^9}, {3.736829681693077*^9, 3.7368297389783487`*^9}, {
   3.736829912898616*^9, 3.736830186369815*^9}, {3.7368302374942417`*^9, 
   3.7368302538284388`*^9}, {3.736830283926238*^9, 3.736830299200058*^9}, {
   3.7368311142731323`*^9, 3.736831266912554*^9}, {3.7368327483497972`*^9, 
   3.73683315146738*^9}, {3.7368333105423813`*^9, 3.736833311077721*^9}, {
   3.7368333821113157`*^9, 3.736833391136224*^9}, {3.73683343677835*^9, 
   3.7368334701137743`*^9}, {3.7368342263062887`*^9, 
   3.7368342423756657`*^9}, {3.736835600968944*^9, 3.736835613033588*^9}, {
   3.736837799974894*^9, 3.7368378045526123`*^9}, {3.736852347033732*^9, 
   3.736852376489532*^9}, {3.736859398571787*^9, 3.7368594043886833`*^9}, {
   3.737095637516679*^9, 3.7370956547913113`*^9}, {3.7371079379967003`*^9, 
   3.737107947873005*^9}, {3.7371170651685534`*^9, 3.7371170792810163`*^9}, {
   3.737132352228149*^9, 3.737132373839468*^9}, {3.737205071546197*^9, 
   3.73720507387713*^9}, {3.737274399284514*^9, 3.737274572718856*^9}, {
   3.7372751456013527`*^9, 3.73727528569978*^9}, {3.737275323800723*^9, 
   3.737275450847719*^9}, {3.73727548287626*^9, 3.737275585299285*^9}, {
   3.7372757453765182`*^9, 3.7372757838681803`*^9}, {3.7372758918845263`*^9, 
   3.737276076686605*^9}, {3.737276178472292*^9, 3.737276183220798*^9}, {
   3.737276247203156*^9, 3.7372764543196697`*^9}, {3.737276592035632*^9, 
   3.737276612450707*^9}, {3.737277141167097*^9, 3.737277147113228*^9}, {
   3.737277205746601*^9, 3.737277264127824*^9}, {3.737277320243046*^9, 
   3.737277376331018*^9}, {3.737277799654818*^9, 3.73727802057028*^9}, {
   3.737278071645651*^9, 3.737278156661111*^9}, {3.737278196535315*^9, 
   3.7372782376558657`*^9}, {3.737278404243011*^9, 3.7372785282629004`*^9}, {
   3.737278563382271*^9, 3.737278681309875*^9}, {3.737278794455957*^9, 
   3.7372788022335873`*^9}, {3.737278842657878*^9, 3.737278890045752*^9}, {
   3.737278952761324*^9, 3.7372791763071203`*^9}, {3.737279225625745*^9, 
   3.737279236113165*^9}, {3.737279476404451*^9, 3.737279560689001*^9}, {
   3.7372800274808807`*^9, 3.73728025444142*^9}, {3.737280295966367*^9, 
   3.73728041140482*^9}, {3.737280459768503*^9, 3.737280671279089*^9}, {
   3.7372807164598837`*^9, 3.7372807287224607`*^9}, {3.737280810000443*^9, 
   3.7372808916829977`*^9}, {3.737281023268965*^9, 3.737281051169244*^9}, 
   3.737281092307664*^9, {3.73728112397342*^9, 3.7372812063277493`*^9}, {
   3.7372815061556*^9, 3.737281518996662*^9}, {3.7372816319096327`*^9, 
   3.7372817205426807`*^9}, {3.737281817395773*^9, 3.7372818320224247`*^9}, {
   3.7372818884219933`*^9, 3.737282103807006*^9}, {3.737282181254507*^9, 
   3.7372821867735023`*^9}, {3.737282335588306*^9, 3.737282376242132*^9}, {
   3.7373614310628233`*^9, 3.7373614327869387`*^9}, {3.737362139623355*^9, 
   3.737362144859208*^9}, 3.7373622481665373`*^9, {3.737364186973003*^9, 
   3.737364218088718*^9}, {3.737364361820388*^9, 3.737364388046492*^9}, {
   3.7373645623244333`*^9, 3.737364588001734*^9}, {3.737366495891827*^9, 
   3.7373665599916677`*^9}, {3.7373665966342983`*^9, 3.7373666941688023`*^9}, 
   3.737366774399681*^9, {3.737366846399226*^9, 3.7373668542002296`*^9}, 
   3.737869641977816*^9, {3.7378696729786863`*^9, 3.737869680338325*^9}, {
   3.737869729800325*^9, 3.737869731520771*^9}, {3.737869820832528*^9, 
   3.737869960512032*^9}, {3.737869997391673*^9, 3.7378701052231007`*^9}, {
   3.737870143535965*^9, 3.737870181156848*^9}, {3.7378702285545883`*^9, 
   3.737870348513867*^9}, {3.737870393942148*^9, 3.7378705203463173`*^9}, {
   3.737870571417562*^9, 3.737870573062872*^9}, {3.737870681025528*^9, 
   3.737870699381481*^9}, {3.7378707312028646`*^9, 3.737870870278202*^9}, {
   3.737870917522112*^9, 3.737870946257683*^9}, {3.737870982997942*^9, 
   3.7378709891506977`*^9}, {3.7378710374170723`*^9, 3.737871076741334*^9}, {
   3.737871119959087*^9, 3.737871271715321*^9}, {3.737871343892535*^9, 
   3.7378713837147293`*^9}, {3.7378714422672977`*^9, 3.737871532319543*^9}, {
   3.73787157631183*^9, 3.737871583939913*^9}, {3.737871667328906*^9, 
   3.737871864303129*^9}, {3.7378719231757603`*^9, 3.7378719450278463`*^9}, {
   3.737872004905116*^9, 3.7378720460447702`*^9}, {3.737873676958581*^9, 
   3.737873691852614*^9}, {3.737877655134923*^9, 3.737877791526764*^9}, {
   3.7378786607075577`*^9, 3.7378786627493362`*^9}, {3.7378801517680597`*^9, 
   3.7378801585333157`*^9}, 3.737881878459334*^9, {3.737885427974547*^9, 
   3.737885463289036*^9}, {3.737909948333761*^9, 3.737909948462751*^9}, {
   3.737910003434218*^9, 3.737910003875802*^9}, {3.737910077298047*^9, 
   3.7379100834592*^9}, 3.7379101176549377`*^9, {3.737910365996491*^9, 
   3.737910392520522*^9}, {3.737943609199835*^9, 3.737943614043647*^9}, {
   3.738011205880199*^9, 3.738011208069495*^9}, {3.7380454449488564`*^9, 
   3.738045472543992*^9}, 3.738151433061966*^9, {3.738151520309229*^9, 
   3.7381516192081966`*^9}, {3.7381516985155363`*^9, 
   3.7381517029611635`*^9}, {3.738151818295475*^9, 3.738151869083268*^9}, {
   3.7381519312284045`*^9, 3.738151932069031*^9}, {3.738219148877116*^9, 
   3.7382191856741295`*^9}, {3.738219235601967*^9, 3.7382192444333534`*^9}, {
   3.7382192992678084`*^9, 3.738219372865691*^9}, 3.7382464861684084`*^9, {
   3.7409694190099616`*^9, 3.7409694258775864`*^9}, {3.7449530282872915`*^9, 
   3.744953028556445*^9}, {3.7524861654964046`*^9, 3.752486196305553*^9}, {
   3.7524862721676407`*^9, 3.752486345248811*^9}, {3.752486383494035*^9, 
   3.752486386073276*^9}, {3.75248659108598*^9, 3.7524866155316677`*^9}, 
   3.752486681640609*^9, {3.7524867153343287`*^9, 3.752486725139408*^9}, {
   3.752486768794829*^9, 3.752486780401215*^9}, {3.752486816095772*^9, 
   3.752486828673321*^9}, {3.752486936047159*^9, 3.752486943905018*^9}, {
   3.7524870243348227`*^9, 3.7524870604376097`*^9}, {3.752487748378622*^9, 
   3.752487764578298*^9}, {3.752487809217525*^9, 3.752487818290511*^9}, {
   3.752488030976404*^9, 3.752488038227976*^9}, {3.752488300975902*^9, 
   3.752488438262857*^9}, {3.75248850381824*^9, 3.752488511710824*^9}, {
   3.752488544008977*^9, 3.752488662624508*^9}, {3.7524896779161587`*^9, 
   3.752489693538266*^9}, {3.752489742342965*^9, 3.752489749672873*^9}, 
   3.7524897850424423`*^9, {3.7524899740441628`*^9, 3.752489977697757*^9}, {
   3.752490341067745*^9, 3.752490342754274*^9}, {3.752490794546686*^9, 
   3.7524908365463467`*^9}, {3.752490895001153*^9, 3.7524909581464376`*^9}, {
   3.75249227165379*^9, 3.7524923227598515`*^9}, {3.752492392994095*^9, 
   3.752492393859824*^9}, {3.7525175156598396`*^9, 3.7525175177856293`*^9}, {
   3.75251757312738*^9, 3.752517595648113*^9}, {3.752553229024864*^9, 
   3.7525532900323114`*^9}, {3.7525533265614915`*^9, 3.75255352620665*^9}, {
   3.7525535599754443`*^9, 3.75255359669468*^9}, {3.7525536380654054`*^9, 
   3.7525536524622517`*^9}, 3.75255547311102*^9, {3.7525556058068333`*^9, 
   3.7525556543966646`*^9}, {3.7525556864303727`*^9, 
   3.7525557796210065`*^9}, {3.7525558670647235`*^9, 3.752555942894641*^9}, {
   3.752557688895293*^9, 3.7525577093323364`*^9}, {3.7526546880744395`*^9, 
   3.752654697279964*^9}, {3.7527621016129246`*^9, 3.752762103069059*^9}, {
   3.752861617261154*^9, 3.7528616176567993`*^9}, 3.756813492103634*^9, {
   3.7568135312461243`*^9, 3.756813583855937*^9}, {3.7568136285214453`*^9, 
   3.756813721765275*^9}, {3.7568137887622547`*^9, 3.756813789731662*^9}, {
   3.756813838518566*^9, 3.756813844654995*^9}, {3.756813989469483*^9, 
   3.7568139994218283`*^9}, {3.7568140476560307`*^9, 3.7568140482405024`*^9}, 
   3.7568141298093357`*^9, {3.756814177276435*^9, 3.756814219719314*^9}, {
   3.756814258495769*^9, 3.756814288554564*^9}, {3.756814347979629*^9, 
   3.7568144054799757`*^9}, {3.756814443146748*^9, 3.756814471382565*^9}, {
   3.756814516236704*^9, 3.756814540121458*^9}, {3.7568148948285933`*^9, 
   3.756814906717598*^9}, {3.756814953018752*^9, 3.7568149577362213`*^9}, {
   3.756815115896628*^9, 3.756815280864328*^9}, {3.756815332306151*^9, 
   3.756815339144775*^9}, {3.7568193956991477`*^9, 3.756819409267872*^9}, {
   3.756819739941109*^9, 3.7568197541028104`*^9}, {3.756821479337372*^9, 
   3.756821510628838*^9}, {3.756825081456606*^9, 3.7568250840128*^9}, {
   3.7568293637677193`*^9, 3.75682936563869*^9}, {3.7568347515521393`*^9, 
   3.7568347534420996`*^9}, {3.7568461243940887`*^9, 3.756846145811835*^9}, {
   3.75688096894105*^9, 3.756880978829379*^9}, {3.756886016823346*^9, 
   3.756886053375864*^9}, {3.756889390930337*^9, 3.7568893996792502`*^9}, {
   3.756896266796444*^9, 3.7568962891785917`*^9}, {3.7568963273936014`*^9, 
   3.7568963551238904`*^9}, {3.7569094384217806`*^9, 
   3.7569094394372797`*^9}, {3.756927593347176*^9, 3.756927604808337*^9}, {
   3.7569307801534977`*^9, 3.7569307985309706`*^9}, {3.756935498797538*^9, 
   3.7569355068783817`*^9}},
 CellLabel->"In[63]:=",ExpressionUUID->"8c2ee34d-7d70-4b4b-be9d-15b89aa22fe3"],

Cell[BoxData["\<\"first part done\"\>"], "Print",
 CellChangeTimes->{{3.7568145485032682`*^9, 3.756814573668478*^9}, 
   3.756814966203705*^9, 3.756815310035239*^9, 3.7568153524391003`*^9, 
   3.756818980298375*^9, 3.7568194163519325`*^9, 3.7568203060685673`*^9, 
   3.7568223937510843`*^9, 3.7568261071784286`*^9, 3.7568308809890985`*^9, 
   3.756836474955021*^9, 3.7568781954358406`*^9, 3.756882276731142*^9, 
   3.7568872984535766`*^9, 3.756891230812989*^9, 3.7569102780170403`*^9, 
   3.756928772531449*^9, 3.756932788029007*^9, 3.756937139646117*^9},
 CellLabel->
  "During evaluation of \
In[63]:=",ExpressionUUID->"3a2692ba-d70e-4114-b586-01b11063e62b"],

Cell[BoxData[
 GraphicsBox[{{}, {{}, {}, 
    {RGBColor[0.368417, 0.506779, 0.709798], PointSize[
      NCache[
       Rational[1, 360], 0.002777777777777778]], AbsoluteThickness[1.6], 
     LineBox[CompressedData["
1:eJxc2X98j+X+OPAlRzuOtBxHO3K0JGc5jpakJemdpCVpSVqSlqQlaVgaLc0M
S9KStCQtSUvSkrQkLclZjpwdOdpx5CxHzo7jODuOnOU4zveTc70fj+/9fP+z
x/Nx3deP1/Xrvu5r5456cMg9zRISEmKLExK+//u/X+OV//vbEP4mxDqd/MWd
GPvyldwrWn755+Ck2FMbv00d8VTcbWNfT2276tqv406OHX7i/I+yDsfdIXbx
yV+8vJTYLSd/cXeKtTxZQdydY59duPD4qM/i+bvEnrmz23efzo87NXb3yQfi
7hq77WSFcXeLZX//+J1xd4/1fqD8ixa9404L7Yn7Itwjdmntfae+2Cvui2On
nSwg7p6x/id/cV8Su2DE9z0Sd68Q//7gS2Np34dzYTw9HV8WO7thzfTBZ8fd
O/Z967t9F89/eeyKkx0UT+8T++T77t8YT78i9n10D5TH3Zf2Xhn6M54ei50M
rza4MBZb9Pz3v3j6VbHrp72976zr4+lXhfLi6f1Cfd+E9H6xk+EsDE64OoxP
PP3q2JCqjjP/elM8vX/s8ZLvf/H0/rFHvp8+U+Pp14T64+nXhPGMpw8I8yGe
PoD0a8N4x9Ovjb12et6u2Gv7QnpGrGjw9z0eXJgR2/x9d38aT78utCeefl3s
+9b8X5NC+sDYGyu+/8XTB8b2fPX9L55+fezzrd//4unXx8Z+3933xdMHkX9Q
7MaTEyCefkOs9ffNPT2efkOYD38K6YPDegwuHBw75/96t6pjPP+NYbzi+W+M
fV/7qS/G82eG+INjmaE/4+VlxnZ8P7xfBFeTnnBT7GTz8uL5bwrzM57/ptjJ
cE+N578prO94/iGx//2N5x8S+m9vyD8kzI/g6iFhPwpOuDl2cnpM+zrkvzn2
n++n3/H6kP/mWPLJCRTSq3HC0LD+4vmHxiacDCC4cGjs5PR5IJ5/aIgvnv+W
2JiTv3j+W8J+Fs9/S+zk9Gkbz39L2F/i+YfFzjz5i+cfFjs5fbvF8w8L/RPP
Pyx28KbvF1CIL+HWMF+DY7eG9RiP/9aw3oOrb42dHK5d8fxZYfzi+bPCfh7P
nxXmVzx/VrQ9CbdFHbstWl/hbWF+x/PfFlv2fXGvxOsfHtZXvP7hsYdP/v4Y
8g8P9QdXDw/9Gc9/e5iP8fy3h/kTr/924r89Oh4JI8J6jucfEcYznn9EiC+e
f0RYv6E9CXfETm73I4JjuPCOMN/i7b8j7D/x/CPD/hTPPzKs33j+kWE+7wn5
ccKdsZPbaVVw7M4w/l+F/HeG+IOr7wz7STx/duivkJ6SHdZrcAxnZ4f1Gy8/
O5T/h/+5PDusx+Dq7NBfwfU44a6wXoJT7grx7Qr13xXWQ0jPvivEF1x4V+xk
d82M139XtPzqu0L/xuvHCaPCeSXUlzIqrPd4/aPC+/X3of5RYb3VhfpHhfaF
9PJRsYyTBQZXjwrxhOfrR4XxDekJd4f1ENJT7g7rJTh2d1iPwdl3h/08Xv/d
4bwQXH53eN9+Geq/O+zfO0P9OGF0eF8Gp4wO5QXHRsdOLpdVvwv1j46t/+D7
X3Dh6LB+w/Plo8P7Orh6dFi/4fl68ifcE+ZjvP57wvkgXv89YT2FeLLvCfMv
uPCesL6Cy3H1PWF+BdffE+IJThgTLT9lTGhPvP/HhPdjvP/HhPji/T8mnO/i
9Y8J8cbrp/z6MWH+xeu/N+xf8frvjf390Pe/ePz3hvUUj//eMP/j8d8b5l+8
/nvDeSPe//eG9sfH/97wPo2Pf060v1Nywv4Xrz8ntC8+/jnhfBgf/5ww34PL
c8L8Dq7OCfHGxz8njE98/O+L/e9vvP77ovXF7gvzc0eoP57+Raj/vrCfh/Ty
+8L4BVffF9ZDeL7+vvD+DE4YG/ozOGVsmC/BsbGhf7aH+uPP/zbUPzZ2crk0
1Ib6x4b2BFePDesjuH5s6N/ghPvD+zc45f7Q/uDY/eF7Jjj7/mh5hfeH83a8
/vvDfvibUP/9Yb1vC/XfH/brkJ4wLrQ3pKeMC+eh4Bjp2eNC+4MLx4Xvh89D
/eNiV518wcXrHxftj/px4fwTr/+BaHrKA9H+iT0Q3j+hv7MfCO2Lx/9AWH+h
vPIHwnyK9/8D9P8DYT6G8hLGh/NXcMr4ML+CY+NDf8XrJ71wfBivMD/Kx4f6
g6vHh/dHeL5+fHjfxut/MLQ/Xv+D1P9geL/Hx//BaP8UPhjWU3i+/MHwPovH
/2D4fo3H/2Csy//V9sT58fpzo/MnKTc631Jyw/dscFputD9jueF7JfR/Zm44
X24N7c0N57lf/8+5uWF+Bhfmhv08uDQ3vO+2hHhyw34bXJkb+vOzEF9u6I+Q
Xpsb9sOQXp8b4q/5nxvj9f0qxD8hxLs5xD8hrP9PQ/wTwnhuCvFPCPvpxhA/
zpwQ1ltw9oTQ/uDcCeE8EFw4IbTnkxD/hBB/SC+fEN73wZUTYu9+v92s+TjE
PyHEG1w7IfTHhhD/hDC/PgjxTwjnl3Uh/omhvuCkiWG/XR/inxjGPzhtYhjv
UF5sYmjP+yH+ieF9916If2J4n60N8U+Mzf2+OU+8G+KfGPaL8HzpxNAfweW4
cmLYb9eE+CeG/eSdEH88ntUh/onh/fR2iH9iON9VhvgnhfFbFeKfFNbHWyH+
SWF/Culpk0J/rAzxTwrr740Q/6RwflsR4p8UO1ncRxUh/kmxb05eH7wW4p8U
1kdw6aTw/nw1xD8pfJ8sC/FPCuO7PMQ/KcynpSH+SWE/eznEPynM75DeOCmc
N8tD/HlhvQYn5YX+C8+n5EXLS8sL/Rkcywv71Ush/rzY/8oN5WXnhfNLeD43
L+xnS0L8lF+aF+ZTcDnlV5K/Oi+s71BfbV7YX18M8eeF9Reeb8wj/ofCeIfy
kx6KtjfloWh70h4K54d4/KRnPhRtT/ZD0fbnPhT228Uh/ofCfUNobyntKae8
yoeI/6GwPywK8T8UzmfPh/gfCueXshD/Q2H+PRfinxz28wUh/snhfmhhiH9y
eP+G9qVNjs6XGOmZ5M/GubhwcljPof7SyWH/fTbEjytx9eSwfkI8tZPD+SCU
Xz85nNeeCfFPDv03L8T/cNjPngjxPxzWa0mI/+EwX0pD/A+H/XN+iP/hML5P
hfgfDvvD3BD/w2F+Px3ix4WUX/pwmL9PhvhpTyWupr5a2lP/cDhfzgnxPxzG
f3aIPz/016wQf37Yb0N6Sn6ItyjEnx/m//QQP+mZ+aG/Z4T4cW5+mG/FIX7q
L80n/vxo+yt5vjo/zPfHQ/yUX58fHd/G/Gh/JUwJ82lmiH8K8U+J9lfalGj5
sSnR+jOnRNufPSU633KnMP5Twv4c5lPplLDew3wonxJtb+WUsD+F/NVTwngE
11J+/ZSwPkN7GmlPwtRo/qSp4X0a1kvK1HDeCustbWp0/4hNDd/zL4T4p8b+
V258/5safV/kTo3ul4VTo++v0qnR/bl8anR/qZwa3T+rp4bxDfXXTo3uh/VT
w/ko7IeNU6P7YcIj0XiScMoj0f0l7ZGw/kL+2CPR+jIfie4/2Y9E96vcR8L3
QtjvCh+J7r+lj0T3w/JHwnwM9Vc+Em1/NeXXkr+e9jQ+En0/JBRE+y+pIPo+
Silg/y8I6zHEGyuIjkcm5WXzfG5BtD8LC9j/C6L7dXlBdD5XFjD/Sa/F9QXR
/bqR8hMejZaX9Gh0PaY8Gs2f9mj0/RXDmY9Gxzf70ej45T4anV+Fj0bnT+mj
4fstuJz8leSvxrWPRsejnvIaH42OR8K0aHrStOj4pEyLzre0aaz/adH5mzkt
2r/Z06LrJXca7/9pjD/p5biS8qqnRdd37TTOP9Oi+1PjtOh8Tngs9r+/8fPv
Y+H7IDjlseh5J+2x6PkwhjMfC/+fCvtZ9mPR83zuY2F/fSXET/2lj3H+xZWP
Rc+f1bgW19O+xsei3xMJhWH/CO1LLIymJxVG259cGP3+SCkM8zN8v6SSnkZ6
emEYz5AeKwz7U3AGziwM34chf1Zh+H97aF92YbjvD/2ZUxj93sml/fmF4X0W
XFgY/p8aXFIY7ofj32OF4Xs+tKeMeMoLw315+L6rKAz3q8GVheG+I3wfVhWG
7/Hg6sLY0e+b8214vobnawvD/xvD92Qd/VdPfQ0834ibCsN6COUnTA/fR+H7
NnF6WE/hezlpelhPwcnTQ33h+zlletgfglOnh/vW8Hza9Oj3dvr0cD56M4z/
9HAfF5wxPfp9nUl61vTY/9odysueHtZncM70MB7BudPDfXgoL3962B+DC6eH
910ov4T8pbhsevQ+oJzyK2h/JfVVTQ/3K8HV9EfN9Oj9Q+30sN+F+uumh/dF
/H5jerh/CPcfDdOj9x+NpDdNj96XJBSF+RGeTywK74PgpKLw/4zwfHJRmL/B
KUXhfR+cWhT2/+C0otAf4b4mvSjEHxwrCvtNcEZRmJ8hf2ZRWA/BWUXReLJJ
z6H83KKw34f7pvyi6P1RYVHYP0L+EvqjtCg6/8uKwnoN41FeFO67wnhVFEXn
U2VROG+H+VJVFM73IX81z9cURe+jaovC/4tDel1RdL7VF0XnW0NR9D6qsSjc
v4XymorC+yTEkzCD8Z8Rzk/x9Y+TZ0TnY8qMaHtTZ0T3r7QZYb6G/Sd9RrT9
MZ7PmBH2n9fD+M8I+0lw1ozofps9I7p/5syI7t+5OH9G9D6ucEYY31B+yYzw
/4zg0hns/zOi75vyGdH3ZQWunBH9vqmaEX0fVc+Ivn9rZkTfX7UzoueJuhnR
80j9jNj/xjG4YUb0vqlxRpgf4TzYNCN6vk8ojp7/Eouj56Wk4ujzycXR82pK
cfS8lVocrT+tOHr+SC+OxhMjPaOY+zTSs4qj35PZxdHzWk5x9P4stzh6Hs4n
nsLi6H1aSXG0f0uLo/dvZcXR+8Ry0iuKo9+vlcRbRTzVpNcQXy3P1/F8fXH0
vrahmPve4rB/h/naVBy+Z0J6wsxoeYk4aWY0vuSZ0fJTZkbPm6kzo/GnzYzO
p/SZfD/OjI5Pxszo90XmzOh9RNbM6H1E9szo/MuZGf0eyJ0Z/b7Inxn9Pimc
Gf3eK5kZ/d4rnRn9vi6jvPKZ0e/NipnR+7dKXDUzer9TTX01M7nPmRm9H6wj
vX5m9HuzgfY20p9NM6P3AQmzot9vibO4D5oVjS8Zp8yK3ielzorGl0Z6+qzo
fVlsVvQ+L2NW9H4xc1b0fjFrVvQ+MHtW9H4vZ1Z0PHNnRb/v82lPIe0tIb2U
9DJcPit6P1dBfJXEVxUvf1oYf+KtiZdfGMZ/Vji/PBrGH9fzfANunBW9r2yi
PQmzo+mJs7kPnR29v02eHW1vyuxoeamzuS+dHe2f9NnR/ouRnjE7Or6Zs6P9
mTU7Oj7Z5M8hf+7s6PzIJ71wdvQ+vYR4S2dH51/Z7DD/Q/zl8fZNCeM/O9r/
lfH+eDiMfzz/hDD+8f6bHMY/Xt/EMP64jufr4+OXF8af9Ebqb4r33/gw/iVR
J5ZE25dEenJJ6M/7w/jHn78rjH9JaM/QMP5xjw7jT/5YSbT9GSXR9meSnkX7
sikvpyTEe28Yf9LziaeQ50tKov1dSnvKSC+nvArqq6T8qnj67WH8cQ39WRtP
vz6Mf9yXh/HHDZTXiJsYn4THo058PPp80uPR9iSTnoJTH4+2J+3xWML//0vH
MZyBM3EWzsY5OBfn40JcgktxGS7HFbgSV+FqXINrcR2uxw24ETfhhDlRJ+Ik
nIxTcCpOw+k4hjNwJs7C2TgH5+J8XIhLcCkuw+W4AlfiKlyNa3AtrsP1uAE3
4iac8ETUiTgJJ+MUnIrTcDqO4QycibNwNs7BuTgfF+ISXIrLcDmuwJW4Clfj
GlyL63A9bsCNuAknzI06ESfhZJyCU3EaTscxnIEzcRbOxjk4F+fjQlyCS3EZ
LscVuBJX4Wpcg2txHa7HDbgRN+GEJ6NOxEk4GafgVJyG03EMZ+BMnIWzcQ7O
xfm4EJfgUlyGy3EFrsRVuBrX4Fpch+txA27ETThhXtSJOAkn4xScitNwOo7h
DJyJs3A2zsG5OB8X4hJcistwOa7AlbgKV+MaXIvrcD1uwI24CSc8FXUiTsLJ
OAWn4jScjmM4A2fiLJyNc3AuzseFuASX4jJcjitwJa7C1bgG1+I6XI8bcCNu
wgmlUTfHibgVTsJtcTLugFNwZ5yKu+E03BOn4z44hvvjDDwIZ+KhOAuPwNl4
NM7B43AuzsP5uAAX4mJcgufiUrwAl+HFuBwvwxV4Ja7Ea3AVXo+r8SZcg7fi
WrwD1+HduB7vww34IG7ER3ATPo4Tno66OU7ErXASbouTcQecgjvjVNwNp+Ge
OB33wTHcH2fgQTgTD8VZeATOxqNxDh6Hc3EezscFuBAX4xI8F5fiBbgML8bl
eBmuwCtxJV6Dq/B6XI034Rq8FdfiHbgO78b1eB9uwAdxIz6Cm/BxnDA/6uY4
EbfCSbgtTsYdcArujFNxN5yGe+J03AfHcH+cgQfhTDwUZ+EROBuPxjl4HM7F
eTgfF+BCXIxL8FxcihfgMrwYl+NluAKvxJV4Da7C63E13oRr8FZci3fgOrwb
1+N9uAEfxI34CG7Cx3HCM1E3x4m4FU7CbXEy7oBTcGecirvhNNwTp+M+OIb7
4ww8CGfioTgLj8DZeDTOweNwLs7D+bgAF+JiXILn4lK8AJfhxbgcL8MVeCWu
xGtwFV6Pq/EmXIO34lq8A9fh3bge78MN+CBuxEdwEz6OExZE3Rwn4lY4CbfF
ybgDTsGdcSruhtNwT5yO++AY7o8z8CCciYfiLDwCZ+PROAePw7k4D+fjAlyI
i3EJnotL8QJchhfjcrwMV+CVuBKvwVV4Pa7Gm3AN3opr8Q5ch3fjerwPN+CD
uBEfwU34OE54NurmOBG3wkm4LU7GHXAK7oxTcTechnvidNwHx3B/nIEH4Uw8
FGfhETgbj8Y5eBzOxXk4HxfgQlyMS/BcXIoX4DK8GJfjZbgCr8SVeA2uwutx
Nd6Ea/BWXIt34Dq8G9fjfbgBH8SN+AhuwsdxwsKom+NE3Aon4bY4GXfAKbgz
TsXdcBruidNxHxzD/XEGHoQz8VCchUfgbDwa5+BxOBfn4XxcgAtxMS7Bc3Ep
XoDL8GJcjpfhCrwSV+I1uAqvx9V4E67BW3Et3oHr8G5cj/fhBnwQN+IjuAkf
xwnPRd0cJ+JWOAm3xcm4A07BnXEq7obTcE+cjvvgGO6PM/AgnImH4iw8Amfj
0TgHj8O5OA/n4wJciItxCZ6LS/ECXIYX43K8DFfglbgSr8FVeD2uxptwDd6K
a/EOXId343q8Dzfgg7gRH8FN+DhOKIu6OU7ErXASbouTcQecgjvjVNwNp+Ge
OB33wTHcH2fgQTgTD8VZeATOxqNxDh6Hc3EezscFuBAX4xI8F5fiBbgML8bl
eBmuwCtxJV6Dq/B6XI034Rq8FdfiHbgO78b1eB9uwAdxIz6Cm/BxnPB81M1x
Im6Fk3BbnIw74BTcGafibjgN98TpuA+O4f44Aw/CmXgozsIjcDYejXPwOJyL
83A+LsCFuBiX4Lm4FC/AZXgxLsfLcAVeiSvxGlyF1+NqvAnX4K24Fu/AdXg3
rsf7cAM+iBvxEdyEj+OERVE3x4m4FU7CbXEy7oBTcGecirvhNNwTp+M+OIb7
4ww8CGfioTgLj8DZeDTOweNwLs7D+bgAF+JiXILn4lK8AJfhxbgcL8MVeCWu
xGtwFV6Pq/EmXIO34lq8A9fh3bge78MN+CBuxEdwEz6OE16IujlOxK1wEm6L
k3EHnII741TcDafhnjgd98Ex3B9n4EE4Ew/FWXgEzsajcQ4eh3NxHs7HBbgQ
F+MSPBeX4gW4DC/G5XgZrsArcSVeg6vwelyNN+EavBXX4h24Du/G9XgfbsAH
cSM+gpvwcZywOOrmOBG3wkm4LU7GHXAK7oxTcTechnvidNwHx3B/nIEH4Uw8
FGfhETgbj8Y5eBzOxXk4HxfgQlyMS/BcXIoX4DK8GJfjZbgCr8SVeA2uwutx
Nd6Ea/BWXIt34Dq8G9fjfbgBH8SN+AhuwsdxwotRN8eJuBVOwm1xMu6AU3Bn
nIq74TTcE6fjPjiG++MMPAhn4qE4C4/A2Xg0zsHjcC7Ow/m4ABfiYlyC5+JS
vACX4cW4HC/DFXglrsRrcBVej6vxJlyDt+JavAPX4d24Hu/DDfggbsRHcBM+
jhOWRN0cJ+JWOAm3xcm4A07BnXEq7obTcE+cjvvgGO6PM/AgnImH4iw8Amfj
0TgHj8O5OA/n4wJciItxCZ6LS/ECXIYX43K8DFfglbgSr8FVeD2uxptwDd6K
a/EOXId343q8Dzfgg7gRH8FN+DhOeCnq5jgRt8JJuC1Oxh1wCu6MU3E3nIZ7
4nTcB8dwf5yBB+FMPBRn4RE4G4/GOXgczsV5OB8X4EJcjEvwXFyKF+AyvBiX
42W4Aq/ElXgNrsLrcTXehGvwVlyLd+A6vBvX4324AR/EjfgIbsLHcUJ51M1w
c9wCJ+KWuBVujZNwG9wWt8PJuD3ugDviFNwJd8ZdcCruirvh7jgN98A9cS+c
jnvjPrgvjuF+uD8egDPwQDwID8aZeAgeiofhLDwcj8AjcTYehUfjMTgHj8Xj
8HiciyfiPDwZ5+OpuABPw4W4CBfjWbgEz8Fz8TxciufjBXghLsOL8GK8BJfj
pXgZXo4r8Aq8Eq/ClXg1XoPX4iq8Dq/HG3A13og34c24Bm/BW/E2XIu34x14
J67Du/BuvAfX4714H96PG/ABfBAfwo34MD6Cj+ImfAwfxydwwstRN8PNcQuc
iFviVrg1TsJtcFvcDifj9rgD7ohTcCfcGXfBqbgr7oa74zTcA/fEvXA67o37
4L44hvvh/ngAzsAD8SA8GGfiIXgoHoaz8HA8Ao/E2XgUHo3H4Bw8Fo/D43Eu
nojz8GScj6fiAjwNF+IiXIxn4RI8B8/F83Apno8X4IW4DC/Ci/ESXI6X4mV4
Oa7AK/BKvApX4tV4DV6Lq/A6vB5vwNV4I96EN+MavAVvxdtwLd6Od+CduA7v
wrvxHlyP9+J9eD9uwAfwQXwIN+LD+Ag+ipvwMXwcn8AJS6NuhpvjFjgRt8St
cGuchNvgtrgdTsbtcQfcEafgTrgz7oJTcVfcDXfHabgH7ol74XTcG/fBfXEM
98P98QCcgQfiQXgwzsRD8FA8DGfh4XgEHomz8Sg8Go/BOXgsHofH41w8Eefh
yTgfT8UFeBouxEW4GM/CJXgOnovn4VI8Hy/AC3EZXoQX4yW4HC/Fy/ByXIFX
4JV4Fa7Eq/EavBZX4XV4Pd6Aq/FGvAlvxjV4C96Kt+FavB3vwDtxHd6Fd+M9
uB7vxfvwftyAD+CD+BBuxIfxEXwUN+Fj+Dg+gRNeiboZbo5b4ETcErfCrXES
boPb4nY4GbfHHXBHnII74c64C07FXXE33B2n4R64J+6F03Fv3Af3xTHcD/fH
A3AGHogH4cE4Ew/BQ/EwnIWH4xF4JM7Go/BoPAbn4LF4HB6Pc/FEnIcn43w8
FRfgabgQF+FiPAuX4Dl4Lp6HS/F8vAAvxGV4EV6Ml+ByvBQvw8txBV6BV+JV
uBKvxmvwWlyF1+H1eAOuxhvxJrwZ1+AteCvehmvxdrwD78R1eBfejffgerwX
78P7cQM+gA/iQ7gRH8ZH8FHchI/h4/gETlgWdTPcHLfAibglboVb4yTcBrfF
7XAybo874I44BXfCnXEXnIq74m64O07DPXBP3Aun4964D+6LY7gf7o8H4Aw8
EA/Cg3EmHoKH4mE4Cw/HI/BInI1H4dF4DM7BY/E4PB7n4ok4D0/G+XgqLsDT
cCEuwsV4Fi7Bc/BcPA+X4vl4AV6Iy/AivBgvweV4KV6Gl+MKvAKvxKtwJV6N
1+C1uAqvw+vxBlyNN+JNeDOuwVvwVrwN1+LteAfeievwLrwb78H1eC/eh/fj
BnwAH8SHcCM+jI/go7gJH8PH8Qmc8GrUzXBz3AIn4pa4FW6Nk3Ab3Ba3w8m4
Pe6AO+IU3Al3xl1wKu6Ku+HuOA33wD1xL5yOe+M+uC+O4X64Px6AM/BAPAgP
xpl4CB6Kh+EsPByPwCNxNh6FR+MxOAePxePweJyLJ+I8PBnn46m4AE/DhbgI
F+NZuATPwXPxPFyK5+MFeCEuw4vwYrwEl+OleBlejivwCrwSr8KVeDVeg9fi
KrwOr8cbcDXeiDfhzbgGb8Fb8TZci7fjHXgnrsO78G68B9fjvXgf3o8b8AF8
EB/CjfgwPoKP4iZ8DB/HJ3DC8qib4ea4BU7ELXEr3Bon4Ta4LW6Hk3F73AF3
xCm4E+6Mu+BU3BV3w91xGu6Be+JeOB33xn1wXxzD/XB/PABn4IF4EB6MM/EQ
PBQPw1l4OB6BR+JsPAqPxmNwDh6Lx+HxOBdPxHl4Ms7HU3EBnoYLcREuxrNw
CZ6D5+J5uBTPxwvwQlyGF+HFeAkux0vxMrwcV+AVeCVehSvxarwGr8VVeB1e
jzfgarwRb8KbcQ3egrfibbgWb8c78E5ch3fh3XgPrsd78T68HzfgA/ggPoQb
8WF8BB/FTfgYPo5P4ITXom6Gm+MWOBG3xK1wa5yE2+C2uB1Oxu1xB9wRp+BO
uDPuglNxV9wNd8dpuAfuiXvhdNwb98F9cQz3w/3xAJyBB+JBeDDOxEPwUDwM
Z+HheAQeibPxKDwaj8E5eCweh8fjXDwR5+HJOB9PxQV4Gi7ERbgYz8IleA6e
i+fhUjwfL8ALcRlehBfjJbgcL8XL8HJcgVfglXgVrsSr8Rq8FlfhdXg93oCr
8Ua8CW/GNXgL3oq34Vq8He/AO3Ed3oV34z24Hu/F+/B+3IAP4IP4EG7Eh/ER
fBQ34WP4OD6BEyqiboab4xY4EbfErXBrnITb4La4HU7G7XEH3BGn4E64M+6C
U3FX3A13x2m4B+6Je+F03Bv3wX1xDPfD/fEAnIEH4kF4MM7EQ/BQPAxn4eF4
BB6Js/EoPBqPwTl4LB6Hx+NcPBHn4ck4H0/FBXgaLsRFuBjPwiV4Dp6L5+FS
PB8vwAtxGV6EF+MluBwvxcvwclyBV+CVeBWuxKvxGrwWV+F1eD3egKvxRrwJ
b8Y1eAveirfhWrwd78A7cR3ehXfjPbge78X78H7cgA/gg/gQbsSH8RF8FDfh
Y/g4PoETXo+6GW6OW+BE3BK3wq1xEm6D2+J2OBm3xx1wR5yCO+HOuAtOxV1x
N9wdp+EeuCfuhdNxb9wH98Ux3A/3xwNwBh6IB+HBOBMPwUPxMJyFh+MReCTO
xqPwaDwG5+CxeBwej3PxRJyHJ+N8PBUX4Gm4EBfhYjwLl+A5eC6eh0vxfLwA
L8RleBFejJfgcrwUL8PLcQVegVfiVbgSr8Zr8Fpchdfh9XgDrsYb8Sa8Gdfg
LXgr3oZr8Xa8A+/EdXgX3o334Hq8F+/D+3EDPoAP4kO4ER/GR/BR3ISP4eP4
BE5YEXUz3By3wIm4JW6FW+Mk3Aa3xe1wMm6PO+COOAV3wp1xF5yKu+JuuDtO
wz1wT9wLp+PeuA/ui2O4H+6PB+AMPBAPwoNxJh6Ch+JhOAsPxyPwSJyNR+HR
eAzOwWPxODwe5+KJOA9Pxvl4Ki7A03AhLsLFeBYuwXPwXDwPl+L5eAFeiMvw
IrwYL8HleClehpfjCrwCr8SrcCVejdfgtbgKr8Pr8QZcjTfiTXgzrsFb8Fa8
Ddfi7XgH3onr8C68G+/B9Xgv3of34wZ8AB/Eh3AjPoyP4KO4CR/Dx/EJnPBG
1M1wc9wCJ+KWuBVujZNwG9wWt8PJuD3ugDviFNwJd8ZdcCruirvh7jgN98A9
cS+cjnvjPrgvjuF+uD8egDPwQDwID8aZeAgeiofhLDwcj8AjcTYehUfjMTgH
j8Xj8HiciyfiPDwZ5+OpuABPw4W4CBfjWbgEz8Fz8TxciufjBXghLsOL8GK8
BJfjpXgZXo4r8Aq8Eq/ClXg1XoPX4iq8Dq/HG3A13og34c24Bm/BW/E2XIu3
4x14J67Du/BuvAfX4714H96PG/ABfBAfwo34MD6Cj+ImfAwfxydwwsqom+Hm
uAVOxC1xK9waJ+E2uC1uh5Nxe9wBd8QpuBPujLvgVNwVd8PdcRrugXviXjgd
98Z9cF8cw/1wfzwAZ+CBeBAejDPxEDwUD8NZeDgegUfibDwKj8ZjcA4ei8fh
8TgXT8R5eDLOx1NxAZ6GC3ERLsazcAmeg+fiebgUz8cL8EJchhfhxXgJLsdL
8TK8HFfgFXglXoUr8Wq8Bq/FVXgdXo834Gq8EW/Cm3EN3oK34m24Fm/HO/BO
XId34d14D67He/E+vB834AP4ID6EG/FhfAQfxU34GD6OT+CEN6NuhpvjFjgR
t8StcGuchNvgtrgdTsbtcQfcEafgTrgz7oJTcVfcDXfHabgH7ol74XTcG/fB
fXEM98P98QCcgQfiQXgwzsRD8FA8DGfh4XgEHomz8Sg8Go/BOXgsHofH41w8
EefhyTgfT8UFeBouxEW4GM/CJXgOnovn4VI8Hy/AC3EZXoQX4yW4HC/Fy/By
XIFX4JV4Fa7Eq/EavBZX4XV4Pd6Aq/FGvAlvxjV4C96Kt+FavB3vwDtxHd6F
d+M9uB7vxfvwftyAD+CD+BBuxIfxEXwUN+Fj+Dg+gRNWRd0MN8ctcCJuiVvh
1jgJt8FtcTucjNvjDrgjTsGdcGfcBafirrgb7o7TcA/cE/fC6bg37oP74hju
h/vjATgDD8SD8GCciYfgoXgYzsLD8Qg8EmfjUXg0HoNz8Fg8Do/HuXgizsOT
cT6eigvwNFyIi3AxnoVL8Bw8F8/DpXg+XoAX4jK8CC/GS3A5XoqX4eW4Aq/A
K/EqXIlX4zV4La7C6/B6vAFX4414E96Ma/AWvBVvw7V4O96Bd+I6vAvvxntw
Pd6L9+H9uAEfwAfxIdyID+Mj+ChuwsfwcXwCJ7wVdTPcHLfAibglboVb4yTc
BrfF7XAybo874I44BXfCnXEXnIq74m64O07DPXBP3Aun4964D+6LY7gf7o8H
4Aw8EA/Cg3EmHoKH4mE4Cw/HI/BInI1H4dF4DM7BY/E4PB7n4ok4D0/G+Xgq
LsDTcCEuwsV4Fi7Bc/BcPA+X4vl4AV6Iy/AivBgvweV4KV6Gl+MKvAKvxKtw
JV6N1+C1uAqvw+vxBlyNN+JNeDOuwVvwVrwN1+LteAfeievwLrwb78H1eC/e
h/fjBnwAH8SHcCM+jI/go7gJH8PH8QmcUBn1KbgZPhU3xz/ALfBpOBH/ELfE
P8Kt8Om4NT4DJ+EzcRv8Y9wW/wS3w2fhZPxT3B6fjTvgn+GO+Bycgs/FnfB5
uDM+H3fBP8ep+ALcFf8Cd8O/xN3xhTgNX4R74ItxT3wJ7oUvxen4MtwbX477
4CtwX3wljuGrcD98Ne6Pr8ED8LU4A1+HB+Lr8SB8Ax6Mb8SZ+CY8BN+Mh+Jb
8DB8K87Ct+Hh+HY8At+BR+I7cTa+C4/Cd+PR+B48Bt+Lc/B9eCy+H4/DD+Dx
+EGciyfgiXgSzsMP4cn4YZyPp+Cp+BFcgB/F0/BjuBBPx0V4Bi7GM/EsPBuX
4MfxHPwEnoufxPPwU7gUP43n42fwAvwsXoifw2X4ebwIv4AX4xfxEvwSLscv
46X4FbwMv4qX49dwBX4dr8Bv4JX4TbwKv4Ur8dt4NX4Hr8Hv4rX4PVyF38fr
8Ad4Pf4Qb8Af4Wr8Md6IP8Gb8Kd4M/4VrsGf4S3413gr/hxvw7/Btfi3eDv+
Au/Av8M78Ze4Dv8e78J/wLvxV3gP/iOux1/jvfhPeB/+Bu/Hf8YN+C/4AP4r
Poj/hg/hv+NG/A98GP8TH8Hf4qP4X7gJf4eP4X/j4/g/+AT+L054O+pTcDN8
Km6Of4Bb4NNwIv4hbol/hFvh03FrfAZOwmfiNvjHuC3+CW6Hz8LJ+Ke4PT4b
d8A/wx3xOTgFn4s74fNwZ3w+7oJ/jlPxBbgr/gXuhn+Ju+MLcRq+CPfAF+Oe
+BLcC1+K0/FluDe+HPfBV+C++Eocw1fhfvhq3B9fgwfga3EGvg4PxNfjQfgG
PBjfiDPxTXgIvhkPxbfgYfhWnIVvw8Px7XgEvgOPxHfibHwXHoXvxqPxPXgM
vhfn4PvwWHw/HocfwOPxgzgXT8AT8SSchx/Ck/HDOB9PwVPxI7gAP4qn4cdw
IZ6Oi/AMXIxn4ll4Ni7Bj+M5+Ak8Fz+J5+GncCl+Gs/Hz+AF+Fm8ED+Hy/Dz
eBF+AS/GL+Il+CVcjl/GS/EreBl+FS/Hr+EK/Dpegd/AK/GbeBV+C1fit/Fq
/A5eg9/Fa/F7uAq/j9fhD/B6/CHegD/C1fhjvBF/gjfhT/Fm/Ctcgz/DW/Cv
8Vb8Od6Gf4Nr8W/xdvwF3oF/h3fiL3Ed/j3ehf+Ad+Ov8B78R1yPv8Z78Z/w
PvwN3o//jBvwX/AB/Fd8EP8NH8J/x434H/gw/ic+gr/FR/G/cBP+Dh/D/8bH
8X/wCfxfnLA66lNwM3wqbo5/gFvg03Ai/iFuiX+EW+HTcWt8Bk7CZ+I2+Me4
Lf4JbofPwsn4p7g9Pht3wD/DHfE5OAWfizvh83BnfD7ugn+OU/EFuCv+Be6G
f4m74wtxGr4I98AX4574EtwLX4rT8WW4N74c98FX4L74ShzDV+F++GrcH1+D
B+BrcQa+Dg/E1+NB+AY8GN+IM/FNeAi+GQ/Ft+Bh+FachW/Dw/HteAS+A4/E
d+JsfBcehe/Go/E9eAy+F+fg+/BYfD8ehx/A4/GDOBdPwBPxJJyHH8KT8cM4
H0/BU/EjuAA/iqfhx3Ahno6L8AxcjGfiWXg2LsGP4zn4CTwXP4nn4adwKX4a
z8fP4AX4WbwQP4fL8PN4EX4BL8Yv4iX4JVyOX8ZL8St4GX4VL8ev4Qr8Ol6B
38Ar8Zt4FX4LV+K38Wr8Dl6D38Vr8Xu4Cr+P1+EP8Hr8Id6AP8LV+GO8EX+C
N+FP8Wb8K1yDP8Nb8K/xVvw53oZ/g2vxb/F2/AXegX+Hd+IvcR3+Pd6F/4B3
46/wHvxHXI+/xnvxn/A+/A3ej/+MG/Bf8AH8V3wQ/w0fwn/Hjfgf+DD+Jz6C
v8VH8b9wE/4OH8P/xsfxf/AJ/F+c8E7Up+Bm+FTcHP8At8Cn4UT8Q9wS/wi3
wqfj1vgMnITPxG3wj3Fb/BPcDp+Fk/FPcXt8Nu6Af4Y74nNwCj4Xd8Ln4c74
fNwF/xyn4gtwV/wL3A3/EnfHF+I0fBHugS/GPfEluBe+FKfjy3BvfDnug6/A
ffGVOIavwv3w1bg/vgYPwNfiDHwdHoivx4PwDXgwvhFn4pvwEHwzHopvwcPw
rTgL34aH49vxCHwHHonvxNn4LjwK341H43vwGHwvzsH34bH4fjwOP4DH4wdx
Lp6AJ+JJOA8/hCfjh3E+noKn4kdwAX4UT8OP4UI8HRfhGbgYz8Sz8Gxcgh/H
c/ATeC5+Es/DT+FS/DSej5/BC/CzeCF+Dpfh5/Ei/AJejF/ES/BLuBy/jJfi
V/Ay/Cpejl/DFfh1vAK/gVfiN/Eq/BauxG/j1fgdvAa/i9fi93AVfh+vwx/g
9fhDvAF/hKvxx3gj/gRvwp/izfhXuAZ/hrfgX+Ot+HO8Df8G1+Lf4u34C7wD
/w7vxF/iOvx7vAv/Ae/GX+E9+I+4Hn+N9+I/4X34G7wf/xk34L/gA/iv+CD+
Gz6E/44b8T/wYfxPfAR/i4/if+Em/B0+hv+Nj+P/4BP4vzhhTdSn4Gb4VNwc
/wC3wKfhRPxD3BL/CLfCp+PW+AychM/EbfCPcVv8E9wOn4WT8U9xe3w27oB/
hjvic3AKPhd3wufhzvh83AX/HKfiC3BX/AvcDf8Sd8cX4jR8Ee6BL8Y98SW4
F74Up+PLcG98Oe6Dr8B98ZU4hq/C/fDVuD++Bg/A1+IMfB0eiK/Hg/ANeDC+
EWfim/AQfDMeim/Bw/CtOAvfhofj2/EIfAceie/E2fguPArfjUfje/AYfC/O
wffhsfh+PA4/gMfjB3EunoAn4kk4Dz+EJ+OHcT6egqfiR3ABfhRPw4/hQjwd
F+EZuBjPxLPwbFyCH8dz8BN4Ln4Sz8NP4VL8NJ6Pn8EL8LN4IX4Ol+Hn8SL8
Al6MX8RL8Eu4HL+Ml+JX8DL8Kl6OX8MV+HW8Ar+BV+I38Sr8Fq7Eb+PV+B28
Br+L1+L3cBV+H6/DH+D1+EO8AX+Eq/HHeCP+BG/Cn+LN+Fe4Bn+Gt+Bf4634
c7wN/wbX4t/i7fgLvAP/Du/EX+I6/Hu8C/8B78Zf4T34j7gef4334j/hffgb
vB//GTfgv+AD+K/4IP4bPoT/jhvxP/Bh/E98BH+Lj+J/4Sb8HT6G/42P4//g
E/i/OOHdqE/BzfCpuDn+AW6BT8OJ+Ie4Jf4RboVPx63xGTgJn4nb4B/jtvgn
uB0+Cyfjn+L2+GzcAf8Md8Tn4BR8Lu6Ez8Od8fm4C/45TsUX4K74F7gb/iXu
ji/Eafgi3ANfjHviS3AvfClOx5fh3vhy3AdfgfviK3EMX4X74atxf3wNHoCv
xRn4OjwQX48H4RvwYHwjzsQ34SH4ZjwU34KH4VtxFr4ND8e34xH4DjwS34mz
8V14FL4bj8b34DH4XpyD78Nj8f14HH4Aj8cP4lw8AU/Ek3AefghPxg/jfDwF
T8WP4AL8KJ6GH8OFeDouwjNwMZ6JZ+HZuAQ/jufgJ/Bc/CSeh5/CpfhpPB8/
gxfgZ/FC/Bwuw8/jRfgFvBi/iJfgl3A5fhkvxa/gZfhVvBy/hivw63gFfgOv
xG/iVfgtXInfxqvxO3gNfhevxe/hKvw+Xoc/wOvxh3gD/ghX44/xRvwJ3oQ/
xZvxr3AN/gxvwb/GW/HneBv+Da7Fv8Xb8Rd4B/4d3om/xHX493gX/gPejb/C
e/AfcT3+Gu/Ff8L78Dd4P/4zbsB/wQfwX/FB/Dd8CP8dN+J/4MP4n/gI/hYf
xf/CTfg7fAz/Gx/H/8En8H9xwtqoT8HN8Km4Of4BboFPw4n4h7gl/hFuhU/H
rfEZOAmfidvgH+O2+Ce4HT4LJ+Of4vb4bNwB/wx3xOfgFHwu7oTPw53x+bgL
/jlOxRfgrvgXuBv+Je6OL8Rp+CLcA1+Me+JLcC98KU7Hl+He+HLcB1+B++Ir
cQxfhfvhq3F/fA0egK/FGfg6PBBfjwfhG/BgfCPOxDfhIfhmPBTfgofhW3EW
vg0Px7fjEfgOPBLfibPxXXgUvhuPxvfgMfhenIPvw2Px/XgcfgCPxw/iXDwB
T8STcB5+CE/GD+N8PAVPxY/gAvwonoYfw4V4Oi7CM3Axnoln4dm4BD+O5+An
8Fz8JJ6Hn8Kl+Gk8Hz+DF+Bn8UL8HC7Dz+NF+AW8GL+Il+CXcDl+GS/Fr+Bl
+FW8HL+GK/DreAV+A6/Eb+JV+C1cid/Gq/E7eA1+F6/F7+Eq/D5ehz/A6/GH
eAP+CFfjj/FG/AnehD/Fm/GvcA3+DG/Bv8Zb8ed4G/4NrsW/xdvxF3gH/h3e
ib/Edfj3eBf+A96Nv8J78B9xPf4a78V/wvvwN3g//jNuwH/BB/Bf8UH8N3wI
/x034n/gw/if+Aj+Fh/F/8JN+Dt8DP8bH8f/wSfwf3HCe1GfgpvhU3Fz/APc
Ap+GE/EPcUv8I9wKn45b4zNwEj4Tt8E/xm3xT3A7fBZOxj/F7fHZuAP+Ge6I
z8Ep+FzcCZ+HO+PzcRf8c5yKL8Bd8S9wN/xL3B1fiNPwRbgHvhj3xJfgXvhS
nI4vw73x5bgPvgL3xVfiGL4K98NX4/74GjwAX4sz8HV4IL4eD8I34MH4RpyJ
b8JD8M14KL4FD8O34ix8Gx6Ob8cj8B14JL4TZ+O78Ch8Nx6N78Fj8L04B9+H
x+L78Tj8AB6PH8S5eAKeiCfhPPwQnowfxvl4Cp6KH8EF+FE8DT+GC/F0XIRn
4GI8E8/Cs3EJfhzPwU/gufhJPA8/hUvx03g+fgYvwM/ihfg5XIafx4vwC3gx
fhEvwS/hcvwyXopfwcvwq3g5fg1X4NfxCvwGXonfxKvwW7gSv41X43fwGvwu
Xovfw1X4fbwOf4DX4w/xBvwRrsYf4434E7wJf4o341/hGvwZ3oJ/jbfiz/E2
/Btci3+Lt+Mv8A78O7wTf4nr8O/xLvwHvBt/hffgP+J6/DXei/+E9+Fv8H78
Z9yA/4IP4L/ig/hv+BD+O27E/8CH8T/xEfwtPor/hZvwd/gY/jc+jv+DT+D/
4oSqqE/BzfCpuDn+AW6BT8OJ+Ie4Jf4RboVPx63xGTgJn4nb4B/jtvgnuB0+
Cyfjn+L2+GzcAf8Md8Tn4BR8Lu6Ez8Od8fm4C/45TsUX4K74F7gb/iXuji/E
afgi3ANfjHviS3AvfClOx5fh3vhy3AdfgfviK3EMX4X74atxf3wNHoCvxRn4
OjwQX48H4RvwYHwjzsQ34SH4ZjwU34KH4VtxFr4ND8e34xH4DjwS34mz8V14
FL4bj8b34DH4XpyD78Nj8f14HH4Aj8cP4lw8AU/Ek3AefghPxg/jfDwFT8WP
4AL8KJ6GH8OFeDouwjNwMZ6JZ+HZuAQ/jufgJ/Bc/CSeh5/CpfhpPB8/gxfg
Z/FC/Bwuw8/jRfgFvBi/iJfgl3A5fhkvxa/gZfhVvBy/hivw63gFfgOvxG/i
VfgtXInfxqvxO3gNfhevxe/hKvw+Xoc/wOvxh3gD/ghX44/xRvwJ3oQ/xZvx
r3AN/gxvwb/GW/HneBv+Da7Fv8Xb8Rd4B/4d3om/xHX493gX/gPejb/Ce/Af
cT3+Gu/Ff8L78Dd4P/4zbsB/wQfwX/FB/Dd8CP8dN+J/4MP4n/gI/hYfxf/C
Tfg7fAz/Gx/H/8En8H9xwvtRn4Kb4VNxc/wD3AKfhhPxD3FL/CPcCp+OW+Mz
cBI+E7fBP8Zt8U9wO3wWTsY/xe3x2bgD/hnuiM/BKfhc3Amfhzvj83EX/HOc
ii/AXfEvcDf8S9wdX4jT8EW4B74Y98SX4F74UpyOL8O98eW4D74C98VX4hi+
CvfDV+P++Bo8AF+LM/B1eCC+Hg/CN+DB+EaciW/CQ/DNeCi+BQ/Dt+IsfBse
jm/HI/AdeCS+E2fju/AofDceje/BY/C9OAffh8fi+/E4/AAejx/EuXgCnogn
4Tz8EJ6MH8b5eAqeih/BBfhRPA0/hgvxdFyEZ+BiPBPPwrNxCX4cz8FP4Ln4
STwPP4VL8dN4Pn4GL8DP4oX4OVyGn8eL8At4MX4RL8Ev4XL8Ml6KX8HL8Kt4
OX4NV+DX8Qr8Bl6J38Sr8Fu4Er+NV+N38Br8Ll6L38NV+H28Dn+A1+MP8Qb8
Ea7GH+ON+BO8CX+KN+Nf4Rr8Gd6Cf4234s/xNvwbXIt/i7fjL/AO/Du8E3+J
6/Dv8S78B7wbf4X34D/ievw13ov/hPfhb/B+/GfcgP+CD+C/4oP4b/gQ/jtu
xP/Ah/E/8RH8LT6K/4Wb8Hf4GP43Po7/g0/g/+KEdVGfgpvhU3Fz/APcAp+G
E/EPcUv8I9wKn45b4zNwEj4Tt8E/xm3xT3A7fBZOxj/F7fHZuAP+Ge6Iz8Ep
+FzcCZ+HO+PzcRf8c5yKL8Bd8S9wN/xL3B1fiNPwRbgHvhj3xJfgXvhSnI4v
w73x5bgPvgL3xVfiGL4K98NX4/74GjwAX4sz8HV4IL4eD8I34MH4RpyJb8JD
8M14KL4FD8O34ix8Gx6Ob8cj8B14JL4TZ+O78Ch8Nx6N78Fj8L04B9+Hx+L7
8Tj8AB6PH8S5eAKeiCfhPPwQnowfxvl4Cp6KH8EF+FE8DT+GC/F0XIRn4GI8
E8/Cs3EJfhzPwU/gufhJPA8/hUvx03g+fgYvwM/ihfg5XIafx4vwC3gxfhEv
wS/hcvwyXopfwcvwq3g5fg1X4NfxCvwGXonfxKvwW7gSv41X43fwGvwuXovf
w1X4fbwOf4DX4w/xBvwRrsYf4434E7wJf4o341/hGvwZ3oJ/jbfiz/E2/Btc
i3+Lt+Mv8A78O7wTf4nr8O/xLvwHvBt/hffgP+J6/DXei/+E9+Fv8H78Z9yA
/4IP4L/ig/hv+BD+O27E/8CH8T/xEfwtPor/hZvwd/gY/jc+jv+DT+D/4oQP
oj4FN8On4ub4B7gFPg0n4h/ilvhHuBU+HbfGZ+AkfCZug3+M2+Kf4Hb4LJyM
f4rb47NxB/wz3BGfg1PwubgTPg93xufjLvjnOBVfgLviX+Bu+Je4O74Qp+GL
cA98Me6JL8G98KU4HV+Ge+PLcR98Be6Lr8QxfBXuh6/G/fE1eAC+Fmfg6/BA
fD0ehG/Ag/GNOBPfhIfgm/FQfAsehm/FWfg2PBzfjkfgO/BIfCfOxnfhUfhu
PBrfg8fge3EOvg+PxffjcfgBPB4/iHPxBDwRT8J5+CE8GT+M8/EUPBU/ggvw
o3gafgwX4um4CM/AxXgmnoVn4xL8OJ6Dn8Bz8ZN4Hn4Kl+Kn8Xz8DF6An8UL
8XO4DD+PF+EX8GL8Il6CX8Ll+GW8FL+Cl+FX8XL8Gq7Ar+MV+A28Er+JV+G3
cCV+G6/G7+A1+F28Fr+Hq/D7eB3+AK/HH+IN+CNcjT/GG/EneBP+FG/Gv8I1
+DO8Bf8ab8Wf4234N7gW/xZvx1/gHfh3eCf+Etfh3+Nd+A94N/4K78F/xPX4
a7wX/wnvw9/g/fjPuAH/BR/Af8UH8d/wIfx33Ij/gQ/jf+Ij+Ft8FP8LN+Hv
8DH8b3wc/wefwP/FCeujPgU3w6fi5vgHuAU+DSfiH+KW+Ee4FT4dt8Zn4CR8
Jm6Df4zb4p/gdvgsnIx/itvjs3EH/DPcEZ+DU/C5uBM+D3fG5+Mu+Oc4FV+A
u+Jf4G74l7g7vhCn4YtwD3wx7okvwb3wpTgdX4Z748txH3wF7ouvxDF8Fe6H
r8b98TV4AL4WZ+Dr8EB8PR6Eb8CD8Y04E9+Eh+Cb8VB8Cx6Gb8VZ+DY8HN+O
R+A78Eh8J87Gd+FR+G48Gt+Dx+B7cQ6+D4/F9+Nx+AE8Hj+Ic/EEPBFPwnn4
ITwZP4zz8RQ8FT+CC/CjeBp+DBfi6bgIz8DFeCaehWfjEvw4noOfwHPxk3ge
fgqX4qfxfPwMXoCfxQvxc7gMP48X4RfwYvwiXoJfwuX4ZbwUv4KX4Vfxcvwa
rsCv4xX4DbwSv4lX4bdwJX4br8bv4DX4XbwWv4er8Pt4Hf4Ar8cf4g34I1yN
P8Yb8Sd4E/4Ub8a/wjX4M7wF/xpvxZ/jbfg3uBb/Fm/HX+Ad+Hd4J/4S1+Hf
4134D3g3/grvwX/E9fhrvBf/Ce/D3+D9+M+4Af8FH8B/xQfx3/Ah/HfciP+B
D+N/4iP4W3wU/ws34e/wMfxvfBz/B5/A/8UJH0Z9Cm6GT8XN8Q9wC3waTsQ/
xC3xj3ArfDpujc/ASfhM3Ab/GLfFP8Ht8Fk4Gf8Ut8dn4w74Z7gjPgen4HNx
J3we7ozPx13wz3EqvgB3xb/A3fAvcXd8IU7DF+Ee+GLcE1+Ce+FLcTq+DPfG
l+M++ArcF1+JY/gq3A9fjfvja/AAfC3OwNfhgfh6PAjfgAfjG3EmvgkPwTfj
ofgWPAzfirPwbXg4vh2PwHfgkfhOnI3vwqPw3Xg0vgePwffiHHwfHovvx+Pw
A3g8fhDn4gl4Ip6E8/BDeDJ+GOfjKXgqfgQX4EfxNPwYLsTTcRGegYvxTDwL
z8Yl+HE8Bz+B5+In8Tz8FC7FT+P5+Bm8AD+LF+LncBl+Hi/CL+DF+EW8BL+E
y/8fV/WQBYChIECwY9u2bdu2bdu2bdu2bdu2bScz21/Len2AxhfgC/FF+GJ8
Cb4UX4Yvx1fgK/FV+Gp8Db4WX4evxzfgG/FN+GZ8C74V34Zvx3fgO/Fd+G58
D74X34fvxw/gB/FD+GH8CH4UP4Yfx0/gJ/FT+Gn8DH4WP4efxy/gF/FL+GX8
Cn4Vv4Zfx2/gN/Fb+G38Dn4Xv4ffxx/gD/FH+GP8Cf4Uf4Y/x1/gL/FX+Gv8
Df4Wf4e/xz/gH/FP+Gf8C/4V/4Z/x3/gP/Ff+G/8D/4X/4e79389AB4QD4QH
xoPgQfFgeHA8BB4SD4WHxsPgYfFweHg8Ah4Rj4RHxqPgUfFoeHQ8Bh4Tj4XH
xuPgcfF4eHw8AZ4QT4QnxpPgSfFkeHI8BZ4ST4WnxtPgafF0eHo8A54Rz4Rn
xrPgWfFseHY8B54Tz4XnxvPgefF8eH68AF4QL4QXxovgRfFieHG8BF4SL4WX
xsvgZfFyeHm8Al4Rr4RXxqvgVfFqeHW8Bl4Tr4XXxuvgdfF6eH28Ad4Qb4Q3
xpvgTfFmeHO8Bd4Sb4W3xtvgbfF2eHu8A94R74R3xrvgXfFueHe8B94T74X3
xvvgffF+eH98AD4QH4QPxofgQ/Fh+HB8BD4SH4WPxsfgY/Fx+Hh8Aj4Rn4RP
xqfgU/Fp+HR8Bj4Tn4XPxufgc/F5+Hx8Ab4QX4QvxpfgS/Fl+HJ8Bb4SX4Wv
xtfga/F1+Hp8A74R34RvxrfgW/Ft+HZ8B74T34Xvxvfge/F9+H78AH4QP4Qf
xo/gR/Fj+HH8BH4SP4Wfxs/gZ/Fz+Hn8An4Rv4Rfxq/gV/Fr+HX8Bn4Tv4Xf
xu/gd/F7+H38Af4Qf4Q/xp/gT/Fn+HP8Bf4Sf4W/xt/gb/F3+Hv8A/4R/4R/
xr/gX/Fv+Hf8B/4T/4X/xv/gf/F/uPv+1wPgAfFAeGA8CB4UD4YHx0PgIfFQ
eGg8DB4WD4eHxyPgEfFIeGQ8Ch4Vj4ZHx2PgMfFYeGw8Dh4Xj4fHxxPgCfFE
eGI8CZ4UT4Ynx1PgKfFUeGo8DZ4WT4enxzPgGfFMeGY8C54Vz4Znx3PgOfFc
eG48D54Xz4fnxwvgBfFCeGG8CF4UL4YXx0vgJfFSeGm8DF4WL4eXxyvgFfFK
eGW8Cl4Vr4ZXx2vgNfFaeG28Dl4Xr4fXxxvgDfFGeGO8Cd4Ub4Y3x1vgLfFW
eGu8Dd4Wb4e3xzvgHfFOeGe8C94V74Z3x3vgPfFeeG+8D94X74f3xwfgA/FB
+GB8CD4UH4YPx0fgI/FR+Gh8DD4WH4ePxyfgE/FJ+GR8Cj4Vn4ZPx2fgM/FZ
+Gx8Dj4Xn4fPxxfgC/FF+GJ8Cb4UX4Yvx1fgK/FV+Gp8Db4WX4evxzfgG/FN
+GZ8C74V34Zvx3fgO/Fd+G58D74X34fvxw/gB/FD+GH8CH4UP4Yfx0/gJ/FT
+Gn8DH4WP4efxy/gF/FL+GX8Cn4Vv4Zfx2/gN/Fb+G38Dn4Xv4ffxx/gD/FH
+GP8Cf4Uf4Y/x1/gL/FX+Gv8Df4Wf4e/xz/gH/FP+Gf8C/4V/4Z/x3/gP/Ff
+G/8D/4X/4e7/3+8P24AOm5AOm4gOm5gOm4QOm5QOm4wOm5wOm4IOm5IOm4o
Om5oOm4YOm5YOm44Om54Om4EOm5EOm4kOm5kOm4UOm5UOm40Om50Om4MOm5M
Om4sOm5sOm4cOm5cOm48Om58Om4COm5COm4iOm5iOm4SOm5SOm4yOm5yOm4K
Om5KOm4qOm5qOm4aOm5aOm46Om56Om4GOm5GOm4mOm5mOm4WOm5WOm42Om52
Om4OOm5OOm4uOm5uOm4eOm5eOm4+Om5+Om4BOm5BOm4hOm5hOm4ROm5ROm4x
Om5xOm4JOm5JOm4pOm5pOm4ZOm5ZOm45Om55Om4FOm5FOm4lOm5lOm4VOm5V
Om41Om51Om4NOm5NOm4tOm5tOm4dOm5dOm49Om59Om4DOm5DOm4jOm5jOm4T
Om5TOm4zOm5zOm4LOm5LOm4rOm5rOm4bOm5bOm47Om57Om4HOm5HOm4nOm5n
Om4XOm5XOm43Om53Om4POm5POm4vOm5vOm4fOm5fOm4/Om5/Ou4AOu5AOu4g
Ou5gOu4QOu5QOu4wOu5wOu4IOu5IOu4oOu5oOu4YOu5YOu44Ou54Ou4EOu5E
Ou4kOu5kOu4UOu5UOu40Ou50Ou4MOu5MOu4sOu5sOu4cOu5cOu48Ou58Ou4C
Ou5COu4iOu5iOu4SOu5SOu4yOu5yOu4KOu5KOu4qOu5qOu4aOu5aOu46Ou56
Ou4GOu5GOu4mOu5mOu4WOu5WOu42Ou52Ou4OOu5OOu4uOu5uOu4eOu5eOu4+
Ou5+Ou4BOu5BOu4hOu5hOu4ROu5ROu4xOu5xOu4JOu5JOu4pOu5pOu4ZOu5Z
Ou45Ou55Ou4FOu5FOu4lOu5lOu4VOu5VOu41Ou51Ou4NOu5NOu4tOu5tOu4d
Ou5dOu49Ou59Ou4DOu5DOu4jOu5jOu4TOu5TOu4zOu5zOu4LOu5LOu4rOu5r
Ou4bOu5bOu47Ou57Ou4HOu5HOu4nOu5nOu4XOu5XOu43Ou53Ou4POu5POu4v
Ou5vOu4fOu5fOu4/Ov7/wf9vxw1Axw1Ixw1Exw1Mxw1Cxw1Kxw1Gxw1Oxw1B
xw1Jxw1Fxw1Nxw1Dxw1Lxw1Hxw1Px41Ax41Ix41Ex41Mx41Cx41Kx41Gx41O
x41Bx41Jx41Fx41Nx41Dx41Lx41Hx41Px01Ax01Ix01Ex01Mx01Cx01Kx01G
x01Ox01Bx01Jx01Fx01Nx01Dx01Lx01Hx01Px81Ax81Ix81Ex81Mx81Cx81K
x81Gx81Ox81Bx81Jx81Fx81Nx81Dx81Lx81Hx81Pxy1Axy1Ixy1Exy1Mxy1C
xy1Kxy1Gxy1Oxy1Bxy1Jxy1Fxy1Nxy1Dxy1Lxy1Hxy1Px61Ax61Ix61Ex61M
x61Cx61Kx61Gx61Ox61Bx61Jx61Fx61Nx61Dx61Lx61Hx61Px21Ax21Ix21E
x21Mx21Cx21Kx21Gx21Ox21Bx21Jx21Fx21Nx21Dx21Lx21Hx21Px+1Ax+1I
x+1Ex+1Mx+1Cx+1Kx+1Gx+1Ox+1Bx+1Jx+1Fx+1Nx+1Dx+1Lx+1Hx+1Pxx1A
xx1Ixx1Exx1Mxx1Cxx1Kxx1Gxx1Oxx1Bxx1Jxx1Fxx1Nxx1Dxx1Lxx1Hxx1P
x51Ax51Ix51Ex51Mx51Cx51Kx51Gx51Ox51Bx51Jx51Fx51Nx51Dx51Lx51H
x51Px11Ax11Ix11Ex11Mx11Cx11Kx11Gx11Ox11Bx11Jx11Fx11Nx11Dx11L
x11Hx11Px91Ax91Ix91Ex91Mx91Cx91Kx91Gx91Ox91Bx91Jx91Fx91Nx91D
x91Lx91Hx91Pxz1Axz1Ixz1Exz1Mxz1Cxz1Kxz1Gxz1Oxz1Bxz1Jxz1Fxz1N
xz1Dxz1Lxz1Hxz1Px71Ax71Ix71Ex71Mx71Cx71Kx71Gx71Ox71Bx71Jx71F
x71Nx71Dx71Lx71Hx71Px31Ax31Ix31Ex31Mx31Cx31Kx31Gx31Ox31Bx31J
x31Fx31Nx31Dx31Lx31Hx31Px/1Ax/1Ix/1Ex/1Mx/1Cx/1Kx/1Gx/1Ox/1B
x/1Jx/1Fx/1Nx/1Dx/1Lx/1Hx/8/8P/tuAHouAHpuIHouIHpuEHouEHpuMHo
uMHpuCHouCHpuKHouKHpuGHouGHpuOHouOHpuBHouBHpuJHouJHpuFHouFHp
uNHouNHpuDHouDHpuLHouLHpuHHouHHpuPHouPHpuAnouAnpuInouInpuEno
uEnpuMnouMnpuCnouCnpuKnouKnpuGnouGnpuOnouOnpuBnouBnpuJnouJnp
uFnouFnpuNnouNnpuDnouDnpuLnouLnpuHnouHnpuPnouPnpuAXouAXpuIXo
uIXpuEXouEXpuMXouMXpuCXouCXpuKXouKXpuGXouGXpuOXouOXpuBXouBXp
uJXouJXpuFXouFXpuNXouNXpuDXouDXpuLXouLXpuHXouHXpuPXouPXpuA3o
uA3puI3ouI3puE3ouE3puM3ouM3puC3ouC3puK3ouK3puG3ouG3puO3ouO3p
uB3ouB3puJ3ouJ3puF3ouF3puN3ouN3puD3ouD3puL3ouL3puH3ouH3puP3o
uP3puAPouAPpuIPouIPpuEPouEPpuMPouMPpuCPouCPpuKPouKPpuGPouGPp
uOPouOPpuBPouBPpuJPouJPpuFPouFPpuNPouNPpuDPouDPpuLPouLPpuHPo
uHPpuPPouPPpuAvouAvpuIvouIvpuEvouEvpuMvouMvpuCvouCvpuKvouKvp
uGvouGvpuOvouOvpuBvouBvpuJvouJvpuFvouFvpuNvouNvpuDvouDvpuLvo
uLvpuHvouHvpuPvouPvpuAfouAfpuIfouIfpuEfouEfpuMfouMfpuCfouCfp
uKfouKfpuGfouGfpuOfouOfpuBfouBfpuJfouJfpuFfouFfpuNfouNfpuDfo
uDfpuLfouLfpuHfouHfpuPfouPfpuA/ouA/puI/ouI/puE/ouE/puM/ouM/p
uC/ouC/puK/ouK/puG/ouG/puO/ouO/puB/ouB/puJ/ouJ/puF/ouF/puN/o
uN/puD/ouD/puL/ouL/puH/ouH/puP/o+P8H/b8dNwAdNyAdNxAdNzAdNwgd
NygdNxgdNzgdNwQdNyQdNxQdNzQdNwwdNywdNxwdNzwdNwIdNyIdNxIdNzId
NwodNyodNxodNzodNwYdNyYdNxYdNzYdNw4dNy4dNx4dNz4dNwEdNyEdNxEd
NzEdNwkdNykdNxkdNzkdNwUdNyUdNxUdNzUdNw0dNy0dNx0dNz0dNwMdNyMd
NxMdNzMdNwsdNysdNxsdNzsdNwcdNycdNxcdNzcdNw8dNy8dNx8dNz8dtwAd
tyAdtxAdtzAdtwgdtygdtxgdtzgdtwQdtyQdtxQdtzQdtwwdtywdtxwdtzwd
twIdtyIdtxIdtzIdtwodtyodtxodtzodtwYdtyYdtxYdtzYdtw4dty4dtx4d
tz4dtwEdtyEdtxEdtzEdtwkdtykdtxkdtzkdtwUdtyUdtxUdtzUdtw0dty0d
tx0dtz0dtwMdtyMdtxMdtzMdtwsdtysdtxsdtzsdtwcdtycdtxcdtzcdtw8d
ty8dtx8dtz8ddwAddyAddxAddzAddwgddygddxgddzgddwQddyQddxQddzQd
dwwddywddxwddzwddwIddyIddxIddzIddwoddyoddxoddzoddwYddyYddxYd
dzYddw4ddy4ddx4ddz4ddwEddyEddxEddzEddwkddykddxkddzkddwUddyUd
dxUddzUddw0ddy0ddx0ddz0ddwMddyMddxMddzMddwsddysddxsddzsddwcd
dycddxcddzcddw8ddy8ddx8ddz8d9wAd9yAd9xAd9zAd9wgd9ygd9xgd9zgd
9wQd9yQd9xQd9zQd9wwd9ywd9xwd9zwd9wId9yId9xId9zId9wod9yod9xod
9zod9wYd9yYd9xYd9zYd9w4d9y4d9x4d9z4d9wEd9yEd9xEd9zEd9wkd9ykd
9xkd9zkd9wUd9yUd9xUd9zUd9w0d9y0d9x0d9z0d9wMd9yMd9xMd9zMd9wsd
9ysd9xsd9zsd9wcd9ycd9xcd9zcd9w8d9y8d9x8d//+A/7fjBqDjBqTjBqLj
BqbjBqHjBqXjBqPjBqfjhqDjhqTjhqLjhqbjhqHjhqXjhqPjhqfjRqDjRqTj
RqLjRqbjRqHjRqXjRqPjRqfjxqDjxqTjxqLjxqbjxqHjxqXjxqPjxqfjJqDj
JqTjJqLjJqbjJqHjJqXjJqPjJqfjpqDjpqTjpqLjpqbjpqHjpqXjpqPjpqfj
ZqDjZqTjZqLjZqbjZqHjZqXjZqPjZqfj5qDj5qTj5qLj5qbj5qHj5qXj5qPj
5qfjFqDjFqTjFqLjFqbjFqHjFqXjFqPjFqfjlqDjlqTjlqLjlqbjlqHjlqXj
lqPjlqfjVqDjVqTjVqLjVqbjVqHjVqXjVqPjVqfj1qDj1qTj1qLj1qbj1qHj
1qXj1qPj1qfjNqDjNqTjNqLjNqbjNqHjNqXjNqPjNqfjtqDjtqTjtqLjtqbj
tqHjtqXjtqPjtqfjdqDjdqTjdqLjdqbjdqHjdqXjdqPjdqfj9qDj9qTj9qLj
9qbj9qHj9qXj9qPj9qfjDqDjDqTjDqLjDqbjDqHjDqXjDqPjDqfjjqDjjqTj
jqLjjqbjjqHjjqXjjqPjjqfjTqDjTqTjTqLjTqbjTqHjTqXjTqPjTqfjzqDj
zqTjzqLjzqbjzqHjzqXjzqPjzqfjLqDjLqTjLqLjLqbjLqHjLqXjLqPjLqfj
rqDjrqTjrqLjrqbjrqHjrqXjrqPjrqfjbqDjbqTjbqLjbqbjbqHjbqXjbqPj
bqfj7qDj7qTj7qLj7qbj7qHj7qXj7qPj7qfjHqDjHqTjHqLjHqbjHqHjHqXj
HqPjHqfjnqDjnqTjnqLjnqbjnqHjnqXjnqPjnqfjXqDjXqTjXqLjXqbjXqHj
XqXjXqPjXqfj3qDj3qTj3qLj3qbj3qHj3qXj3qPj3qfjPqDjPqTjPqLjPqbj
PqHjPqXjPqPjPqfjvqDjvqTjvqLjvqbjvqHjvqXjvqPjvqfjfqDjfqTjfqLj
fqbjfqHjfqXjfqPjfqfj/qDj/qTj/qLj/qbj/qHj/qXj/qPj/x/s/3bcAHTc
gHTcQHTcwHTcIHTcoHTcYHTc4HTcEHTckHTcUHTc0HTcMHTcsHTccHTc8HTc
CHTciHTcSHTcyHTcKHTcqHTcaHTc6HTcGHTcmHTcWHTc2HTcOHTcuHTceHTc
+HTcBHTchHTcRHTcxHTcJHTcpHTcZHTc5HTcFHTclHTcVHTc1HTcNHTctHTc
dHTc9HTcDHTcjHTcTHTczHTcLHTcrHTcbHTc7HTcHHTcnHTcXHTc3HTcPHTc
vHTcfHTc/HTcAnTcgnTcQnTcwnTcInTconTcYnTc4nTcEnTcknTcUnTc0nTc
MnTcsnTccnTc8nTcCnTcinTcSnTcynTcKnTcqnTcanTc6nTcGnTcmnTcWnTc
2nTcOnTcunTcenTc+nTcBnTchnTcRnTcxnTcJnTcpnTcZnTc5nTcFnTclnTc
VnTc1nTcNnTctnTcdnTc9nTcDnTcjnTcTnTcznTcLnTcrnTcbnTc7nTcHnTc
nnTcXnTc3nTcPnTcvnTcfnTc/nTcAXTcgXTcQXTcwXTcIXTcoXTcYXTc4XTc
EXTckXTcUXTc0XTcMXTcsXTccXTc8XTcCXTciXTcSXTcyXTcKXTcqXTcaXTc
6XTcGXTcmXTcWXTc2XTcOXTcuXTceXTc+XTcBXTchXTcRXTcxXTcJXTcpXTc
ZXTc5XTcFXTclXTcVXTc1XTcNXTctXTcdXTc9XTcDXTcjXTcTXTczXTcLXTc
rXTcbXTc7XTcHXTcnXTcXXTc3XTcPXTcvXTcfXTc/XTcA3Tcg3TcQ3Tcw3Tc
I3Tco3TcY3Tc43TcE3Tck3TcU3Tc03TcM3Tcs3Tcc3Tc83TcC3Tci3TcS3Tc
y3TcK3Tcq3Tca3Tc63TcG3Tcm3TcW3Tc23TcO3Tcu3Tce3Tc+3TcB3Tch3Tc
R3Tcx3TcJ3Tcp3TcZ3Tc53TcF3Tcl3TcV3Tc13TcN3Tct3Tcd3Tc93TcD3Tc
j3TcT3Tcz3TcL3Tcr3Tcb3Tc73TcH3Tcn3TcX3Tc33TcP3Tcv3Tcf3T8/wP9
344bgI4bkI4biI4bmI4bhI4blI4bjI4bnI4bgo4bko4bio4bmo4bho4blo4b
jo4bno4bgY4bkY4biY4bmY4bhY4blY4bjY4bnY4bg44bk44bi44bm44bh44b
l44bj44bn46bgI6bkI6biI6bmI6bhI6blI6bjI6bnI6bgo6bko6bio6bmo6b
ho6blo6bjo6bno6bgY6bkY6biY6bmY6bhY6blY6bjY6bnY6bg46bk46bi46b
m46bh46bl46bj46bn45bgI5bkI5biI5bmI5bhI5blI5bjI5bnI5bgo5bko5b
io5bmo5bho5blo5bjo5bno5bgY5bkY5biY5bmY5bhY5blY5bjY5bnY5bg45b
k45bi45bm45bh45bl45bj45bn47bgI7bkI7biI7bmI7bhI7blI7bjI7bnI7b
go7bko7bio7bmo7bho7blo7bjo7bno7bgY7bkY7biY7bmY7bhY7blY7bjY7b
nY7bg47bk47bi47bm47bh47bl47bj47bn447gI47kI47iI47mI47hI47lI47
jI47nI47go47ko47io47mo47ho47lo47jo47no47gY47kY47iY47mY47hY47
lY47jY47nY47g447k447i447m447h447l447j447n467gI67kI67iI67mI67
hI67lI67jI67nI67go67ko67io67mo67ho67lo67jo67no67gY67kY67iY67
mY67hY67lY67jY67nY67g467k467i467m467h467l467j467n457gI57kI57
iI57mI57hI57lI57jI57nI57go57ko57io57mo57ho57lo57jo57no57gY57
kY57iY57mY57hY57lY57jY57nY57g457k457i457m457h457l457j457n477
gI77kI77iI77mI77hI77lI77jI77nI77go77ko77io77mo77ho77lo77jo77
no77gY77kY77iY77mY77hY77lY77jY77nY77g477k477i477m477h477l477
j47/f5D/23ED0HED0nED0XED03GD0HGD0nGD0XGD03FD0HFD0nFD0XFD03HD
0HHD0nHD0XHD03Ej0HEj0nEj0XEj03Gj0HGj0nGj0XGj03Fj0HFj0nFj0XFj
03Hj0HHj0nHj0XHj03ET0HET0nET0XET03GT0HGT0nGT0XGT03FT0HFT0nFT
0XFT03HT0HHT0nHT0XHT03Ez0HEz0nEz0XEz03Gz0HGz0nGz0XGz03Fz0HFz
0nFz0XFz03Hz0HHz0nHz0XHz03EL0HEL0nEL0XEL03GL0HGL0nGL0XGL03FL
0HFL0nFL0XFL03HL0HHL0nHL0XHL03Er0HEr0nEr0XEr03Gr0HGr0nGr0XGr
03Fr0HFr0nFr0XFr03Hr0HHr0nHr0XHr03Eb0HEb0nEb0XEb03Gb0HGb0nGb
0XGb03Fb0HFb0nFb0XFb03Hb0HHb0nHb0XHb03E70HE70nE70XE703G70HG7
0nG70XG703F70HF70nF70XF703H70HH70nH70XH703EH0HEH0nEH0XEH03GH
0HGH0nGH0XGH03FH0HFH0nFH0XFH03HH0HHH0nHH0XHH03En0HEn0nEn0XEn
03Gn0HGn0nGn0XGn03Fn0HFn0nFn0XFn03Hn0HHn0nHn0XHn03EX0HEX0nEX
0XEX03GX0HGX0nGX0XGX03FX0HFX0nFX0XFX03HX0HHX0nHX0XHX03E30HE3
0nE30XE303G30HG30nG30XG303F30HF30nF30XF303H30HH30nH30XH303EP
0HEP0nEP0XEP03GP0HGP0nGP0XGP03FP0HFP0nFP0XFP03HP0HHP0nHP0XHP
03Ev0HEv0nEv0XEv03Gv0HGv0nGv0XGv03Fv0HFv0nFv0XFv03Hv0HHv0nHv
0XHv03Ef0HEf0nEf0XEf03Gf0HGf0nGf0XGf03Ff0HFf0nFf0XFf03Hf0HHf
0nHf0XHf03E/0HE/0nE/0XE/03G/0HG/0nG/0XG/03F/0HF/0nF/0XF/03H/
0HH/0nH/0fH/D/B/O24AOm5AOm4gOm5gOm4QOm5QOm4wOm5wOm4IOm5IOm4o
Om5oOm4YOm5YOm44Om54Om4EOm5EOm4kOm5kOm4UOm5UOm40Om50Om4MOm5M
Om4sOm5sOm4cOm5cOm48Om58Om4COm5COm4iOm5iOm4SOm5SOm4yOm5yOm4K
Om5KOm4qOm5qOm4aOm5aOm46Om56Om4GOm5GOm4mOm5mOm4WOm5WOm42Om52
Om4OOm5OOm4uOm5uOm4eOm5eOm4+Om5+Om4BOm5BOm4hOm5hOm4ROm5ROm4x
Om5xOm4JOm5JOm4pOm5pOm4ZOm5ZOm45Om55Om4FOm5FOm4lOm5lOm4VOm5V
Om41Om51Om4NOm5NOm4tOm5tOm4dOm5dOm49Om59Om4DOm5DOm4jOm5jOm4T
Om5TOm4zOm5zOm4LOm5LOm4rOm5rOm4bOm5bOm47Om57Om4HOm5HOm4nOm5n
Om4XOm5XOm43Om53Om4POm5POm4vOm5vOm4fOm5fOm4/Om5/Ou4AOu5AOu4g
Ou5gOu4QOu5QOu4wOu5wOu4IOu5IOu4oOu5oOu4YOu5YOu44Ou54Ou4EOu5E
Ou4kOu5kOu4UOu5UOu40Ou50Ou4MOu5MOu4sOu5sOu4cOu5cOu48Ou58Ou4C
Ou5COu4iOu5iOu4SOu5SOu4yOu5yOu4KOu5KOu4qOu5qOu4aOu5aOu46Ou56
Ou4GOu5GOu4mOu5mOu4WOu5WOu42Ou52Ou4OOu5OOu4uOu5uOu4eOu5eOu4+
Ou5+Ou4BOu5BOu4hOu5hOu4ROu5ROu4xOu5xOu4JOu5JOu4pOu5pOu4ZOu5Z
Ou45Ou55Ou4FOu5FOu4lOu5lOu4VOu5VOu41Ou51Ou4NOu5NOu4tOu5tOu4d
Ou5dOu49Ou59Ou4DOu5DOu4jOu5jOu4TOu5TOu4zOu5zOu4LOu5LOu4rOu5r
Ou4bOu5bOu47Ou57Ou4HOu5HOu4nOu5nOu4XOu5XOu43Ou53Ou4POu5POu4v
Ou5vOu4fOu5fOu4/Ov7/wf1vxw1Axw1Ixw1Exw1Mxw1Cxw1Kxw1Gxw1Oxw1B
xw1Jxw1Fxw1Nxw1Dxw1Lxw1Hxw1Px41Ax41Ix41Ex41Mx41Cx41Kx41Gx41O
x41Bx41Jx41Fx41Nx41Dx41Lx41Hx41Px01Ax01Ix01Ex01Mx01Cx01Kx01G
x01Ox01Bx01Jx01Fx01Nx01Dx01Lx01Hx01Px81Ax81Ix81Ex81Mx81Cx81K
x81Gx81Ox81Bx81Jx81Fx81Nx81Dx81Lx81Hx81Pxy1Axy1Ixy1Exy1Mxy1C
xy1Kxy1Gxy1Oxy1Bxy1Jxy1Fxy1Nxy1Dxy1Lxy1Hxy1Px61Ax61Ix61Ex61M
x61Cx61Kx61Gx61Ox61Bx61Jx61Fx61Nx61Dx61Lx61Hx61Px21Ax21Ix21E
x21Mx21Cx21Kx21Gx21Ox21Bx21Jx21Fx21Nx21Dx21Lx21Hx21Px+1Ax+1I
x+1Ex+1Mx+1Cx+1Kx+1Gx+1Ox+1Bx+1Jx+1Fx+1Nx+1Dx+1Lx+1Hx+1Pxx1A
xx1Ixx1Exx1Mxx1Cxx1Kxx1Gxx1Oxx1Bxx1Jxx1Fxx1Nxx1Dxx1Lxx1Hxx1P
x51Ax51Ix51Ex51Mx51Cx51Kx51Gx51Ox51Bx51Jx51Fx51Nx51Dx51Lx51H
x51Px11Ax11Ix11Ex11Mx11Cx11Kx11Gx11Ox11Bx11Jx11Fx11Nx11Dx11L
x11Hx11Px91Ax91Ix91Ex91Mx91Cx91Kx91Gx91Ox91Bx91Jx91Fx91Nx91D
x91Lx91Hx91Pxz1Axz1Ixz1Exz1Mxz1Cxz1Kxz1Gxz1Oxz1Bxz1Jxz1Fxz1N
xz1Dxz1Lxz1Hxz1Px71Ax71Ix71Ex71Mx71Cx71Kx71Gx71Ox71Bx71Jx71F
x71Nx71Dx71Lx71Hx71Px31Ax31Ix31Ex31Mx31Cx31Kx31Gx31Ox31Bx31J
x31Fx31Nx31Dx31Lx31Hx31Px/1Ax/1Ix/1Ex/1Mx/1Cx/1Kx/1Gx/1Ox/1B
x/1Jx/1Fx/1Nx/1Dx/1Lx/1Hx/8/sP/tuAHouAHpuIHouIHpuEHouEHpuMHo
uMHpuCHouCHpuKHouKHpuGHouGHpuOHouOHpuBHouBHpuJHouJHpuFHouFHp
uNHouNHpuDHouDHpuLHouLHpuHHouHHpuPHouPHpuAnouAnpuInouInpuEno
uEnpuMnouMnpuCnouCnpuKnouKnpuGnouGnpuOnouOnpuBnouBnpuJnouJnp
uFnouFnpuNnouNnpuDnouDnpuLnouLnpuHnouHnpuPnouPnpuAXouAXpuIXo
uIXpuEXouEXpuMXouMXpuCXouCXpuKXouKXpuGXouGXpuOXouOXpuBXouBXp
uJXouJXpuFXouFXpuNXouNXpuDXouDXpuLXouLXpuHXouHXpuPXouPXpuA3o
uA3puI3ouI3puE3ouE3puM3ouM3puC3ouC3puK3ouK3puG3ouG3puO3ouO3p
uB3ouB3puJ3ouJ3puF3ouF3puN3ouN3puD3ouD3puL3ouL3puH3ouH3puP3o
uP3puAPouAPpuIPouIPpuEPouEPpuMPouMPpuCPouCPpuKPouKPpuGPouGPp
uOPouOPpuBPouBPpuJPouJPpuFPouFPpuNPouNPpuDPouDPpuLPouLPpuHPo
uHPpuPPouPPpuAvouAvpuIvouIvpuEvouEvpuMvouMvpuCvouCvpuKvouKvp
uGvouGvpuOvouOvpuBvouBvpuJvouJvpuFvouFvpuNvouNvpuDvouDvpuLvo
uLvpuHvouHvpuPvouPvpuAfouAfpuIfouIfpuEfouEfpuMfouMfpuCfouCfp
uKfouKfpuGfouGfpuOfouOfpuBfouBfpuJfouJfpuFfouFfpuNfouNfpuDfo
uDfpuLfouLfpuHfouHfpuPfouPfpuA/ouA/puI/ouI/puE/ouE/puM/ouM/p
uC/ouC/puK/ouK/puG/ouG/puO/ouO/puB/ouB/puJ/ouJ/puF/ouF/puN/o
uN/puD/ouD/puL/ouL/puH/ouH/puP/o+P8H9b8dNwAdNyAdNxAdNzAdNwgd
NygdNxgdNzgdNwQdNyQdNxQdNzQdNwwdNywdNxwdNzwdNwIdNyIdNxIdNzId
NwodNyodNxodNzodNwYdNyYdNxYdNzYdNw4dNy4dNx4dNz4dNwEdNyEdNxEd
NzEdNwkdNykdNxkdNzkdNwUdNyUdNxUdNzUdNw0dNy0dNx0dNz0dNwMdNyMd
NxMdNzMdNwsdNysdNxsdNzsdNwcdNycdNxcdNzcdNw8dNy8dNx8dNz8dtwAd
tyAdtxAdtzAdtwgdtygdtxgdtzgdtwQdtyQdtxQdtzQdtwwdtywdtxwdtzwd
twIdtyIdtxIdtzIdtwodtyodtxodtzodtwYdtyYdtxYdtzYdtw4dty4dtx4d
tz4dtwEdtyEdtxEdtzEdtwkdtykdtxkdtzkdtwUdtyUdtxUdtzUdtw0dty0d
tx0dtz0dtwMdtyMdtxMdtzMdtwsdtysdtxsdtzsdtwcdtycdtxcdtzcdtw8d
ty8dtx8dtz8ddwAddyAddxAddzAddwgddygddxgddzgddwQddyQddxQddzQd
dwwddywddxwddzwddwIddyIddxIddzIddwoddyoddxoddzoddwYddyYddxYd
dzYddw4ddy4ddx4ddz4ddwEddyEddxEddzEddwkddykddxkddzkddwUddyUd
dxUddzUddw0ddy0ddx0ddz0ddwMddyMddxMddzMddwsddysddxsddzsddwcd
dycddxcddzcddw8ddy8ddx8ddz8d9wAd9yAd9xAd9zAd9wgd9ygd9xgd9zgd
9wQd9yQd9xQd9zQd9wwd9ywd9xwd9zwd9wId9yId9xId9zId9wod9yod9xod
9zod9wYd9yYd9xYd9zYd9w4d9y4d9x4d9z4d9wEd9yEd9xEd9zEd9wkd9ykd
9xkd9zkd9wUd9yUd9xUd9zUd9w0d9y0d9x0d9z0d9wMd9yMd9xMd9zMd9wsd
9ysd9xsd9zsd9wcd9ycd9xcd9zcd9w8d9y8d9x8d//+A/rfjBqDjBqTjBqLj
BqbjBqHjBqXjBqPjBqfjhqDjhqTjhqLjhqbjhqHjhqXjhqPjhqfjRqDjRqTj
RqLjRqbjRqHjRqXjRqPjRqfjxqDjxqTjxqLjxqbjxqHjxqXjxqPjxqfjJqDj
JqTjJqLjJqbjJqHjJqXjJqPjJqfjpqDjpqTjpqLjpqbjpqHjpqXjpqPjpqfj
ZqDjZqTjZqLjZqbjZqHjZqXjZqPjZqfj5qDj5qTj5qLj5qbj5qHj5qXj5qPj
5qfjFqDjFqTjFqLjFqbjFqHjFqXjFqPjFqfjlqDjlqTjlqLjlqbjlqHjlqXj
lqPjlqfjVqDjVqTjVqLjVqbjVqHjVqXjVqPjVqfj1qDj1qTj1qLj1qbj1qHj
1qXj1qPj1qfjNqDjNqTjNqLjNqbjNqHjNqXjNqPjNqfjtqDjtqTjtqLjtqbj
tqHjtqXjtqPjtqfjdqDjdqTjdqLjdqbjdqHjdqXjdqPjdqfj9qDj9qTj9qLj
9qbj9qHj9qXj9qPj9qfjDqDjDqTjDqLjDqbjDqHjDqXjDqPjDqfjjqDjjqTj
jqLjjqbjjqHjjqXjjqPjjqfjTqDjTqTjTqLjTqbjTqHjTqXjTqPjTqfjzqDj
zqTjzqLjzqbjzqHjzqXjzqPjzqfjLqDjLqTjLqLjLqbjLqHjLqXjLqPjLqfj
rqDjrqTjrqLjrqbjrqHjrqXjrqPjrqfjbqDjbqTjbqLjbqbjbqHjbqXjbqPj
bqfj7qDj7qTj7qLj7qbj7qHj7qXj7qPj7qfjHqDjHqTjHqLjHqbjHqHjHqXj
HqPjHqfjnqDjnqTjnqLjnqbjnqHjnqXjnqPjnqfjXqDjXqTjXqLjXqbjXqHj
XqXjXqPjXqfj3qDj3qTj3qLj3qbj3qHj3qXj3qPj3qfjPqDjPqTjPqLjPqbj
PqHjPqXjPqPjPqfjvqDjvqTjvqLjvqbjvqHjvqXjvqPjvqfjfqDjfqTjfqLj
fqbjfqHjfqXjfqPjfqfj/qDj/qTj/qLj/qbj/qHj/qXj/qPj/x/M/3bcAHTc
gHTcQHTcwHTcIHTcoHTcYHTc4HTcEHTckHTcUHTc0HTcMHTcsHTccHTc8HTc
CHTciHTcSHTcyHTcKHTcqHTcaHTc6HTcGHTcmHTcWHTc2HTcOHTcuHTceHTc
+HTcBHTchHTcRHTcxHTcJHTcpHTcZHTc5HTcFHTclHTcVHTc1HTcNHTctHTc
dHTc9HTcDHTcjHTcTHTczHTcLHTcrHTcbHTc7HTcHHTcnHTcXHTc3HTcPHTc
vHTcfHTc/HTcAnTcgnTcQnTcwnTcInTconTcYnTc4nTcEnTcknTcUnTc0nTc
MnTcsnTccnTc8nTcCnTcinTcSnTcynTcKnTcqnTcanTc6nTcGnTcmnTcWnTc
2nTcOnTcunTcenTc+nTcBnTchnTcRnTcxnTcJnTcpnTcZnTc5nTcFnTclnTc
VnTc1nTcNnTctnTcdnTc9nTcDnTcjnTcTnTcznTcLnTcrnTcbnTc7nTcHnTc
nnTcXnTc3nTcPnTcvnTcfnTc/nTcAXTcgXTcQXTcwXTcIXTcoXTcYXTc4XTc
EXTckXTcUXTc0XTcMXTcsXTccXTc8XTcCXTciXTcSXTcyXTcKXTcqXTcaXTc
6XTcGXTcmXTcWXTc2XTcOXTcuXTceXTc+XTcBXTchXTcRXTcxXTcJXTcpXTc
ZXTc5XTcFXTclXTcVXTc1XTcNXTctXTcdXTc9XTcDXTcjXTcTXTczXTcLXTc
rXTcbXTc7XTcHXTcnXTcXXTc3XTcPXTcvXTcfXTc/XTcA3Tcg3TcQ3Tcw3Tc
I3Tco3TcY3Tc43TcE3Tck3TcU3Tc03TcM3Tcs3Tcc3Tc83TcC3Tci3TcS3Tc
y3TcK3Tcq3Tca3Tc63TcG3Tcm3TcW3Tc23TcO3Tcu3Tce3Tc+3TcB3Tch3Tc
R3Tcx3TcJ3Tcp3TcZ3Tc53TcF3Tcl3TcV3Tc13TcN3Tct3Tcd3Tc93TcD3Tc
j3TcT3Tcz3TcL3Tcr3Tcb3Tc73TcH3Tcn3TcX3Tc33TcP3Tcv3Tcf3T8/wP5
344bgI4bkI4biI4bmI4bhI4blI4bjI4bnI4bgo4bko4bio4bmo4bho4blo4b
jo4bno4bgY4bkY4biY4bmY4bhY4blY4bjY4bnY4bg44bk44bi44bm44bh44b
l44bj44bn46bgI6bkI6biI6bmI6bhI6blI6bjI6bnI6bgo6bko6bio6bmo6b
ho6blo6bjo6bno6bgY6bkY6biY6bmY6bhY6blY6bjY6bnY6bg46bk46bi46b
m46bh46bl46bj46bn45bgI5bkI5biI5bmI5bhI5blI5bjI5bnI5bgo5bko5b
io5bmo5bho5blo5bjo5bno5bgY5bkY5biY5bmY5bhY5blY5bjY5bnY5bg45b
k45bi45bm45bh45bl45bj45bn47bgI7bkI7biI7bmI7bhI7blI7bjI7bnI7b
go7bko7bio7bmo7bho7blo7bjo7bno7bgY7bkY7biY7bmY7bhY7blY7bjY7b
nY7bg47bk47bi47bm47bh47bl47bj47bn447gI47kI47iI47mI47hI47lI47
jI47nI47go47ko47io47mo47ho47lo47jo47no47gY47kY47iY47mY47hY47
lY47jY47nY47g447k447i447m447h447l447j447n467gI67kI67iI67mI67
hI67lI67jI67nI67go67ko67io67mo67ho67lo67jo67no67gY67kY67iY67
mY67hY67lY67jY67nY67g467k467i467m467h467l467j467n457gI57kI57
iI57mI57hI57lI57jI57nI57go57ko57io57mo57ho57lo57jo57no57gY57
kf5/XNZTFAAMtYTRybZt264/27Zt+zbZtm3bNdm2bdt1e20/7jXrez4H5wvs
OF9kx/kSO86X2XG+wo7zVXacr7HjfJ0d5xvsON9kx/kWO8632XG+w47zXXac
77HjfJ8d5wfsOD9kx/kRO86P2XF+wo7zU3acn7Hj/Jwd5xfsOL9kx/kVO86v
2XF+w47zW3ac37Hj/J4d5w/sOH9kx/kTO86f2XH+wo7zV3acv7Hj/J0d5x/s
OP9kx/kXO86/2XH+w47/eyD+d8c5EDvOgdlxDsKOc1B2nIOx4xycHecQ7DiH
ZMc5FDvOodlxDsOOc1h2nMOx4xyeHecI7DhHZMc5EjvOkdlxjsKOc1R2nKOx
4xydHecY7DjHZMc5FjvOsdlxjsOOc1x2nOOx4xyfHecE7DgnZMc5ETvOidlx
TsKOc1J2nJOx45ycHecU7DinZMc5FTvOqdlxTsOOc1p2nNOx45yeHecM7Dhn
ZMc5EzvOmdlxzsKOc1Z2nLOx45ydHecc7DjnZMc5FzvOudlxzsOOc152nPOx
45yfHecC7DgHsONckB3nQuw4F2bHuQg7zkXZcS7GjnNxdpxLsONckh3nUuw4
l2bHuQw7zmXZcS7HjnN5dpwrsONckR3nSuw4V2bHuQo7zlXZca7GjnN1dpxr
sONckx3nWuw412bHuQ47znXZca7HjnN9dpwbsOPckB3nRuw4N2bHuQk7zk3Z
cW7GjnNzdpxbsOPckh3nVuw4t2bHuQ07zm3ZcW7HjnN7dpw7sOPckR3nTuw4
d2bHuQs7zl3Zce7GjnN3dpx7sOPckx3nXuw492bHuQ87zn3Zcf6PHed+7Dhl
x7k/O84D2HEeyI7zIHacB7PjPIQd56HsOA9jx3k4O84j2HEeyY7zKHacR7Pj
PIYd57HsOI9jx3k8O84T2HGeyI7zJHacJ7PjPIUd56nsOE9jx3k6O84z2HGe
yY7zLHacZ7PjPIcd57nsOM9jx3k+O84L2HFeyI7zInacF7PjvIQd56XsOC9j
x3k5O84r2HFeyY7zKnacV7PjvIYd57XsOK9jx3k9O84b2HHeyI7zJnacN7Pj
vIUd563sOG9jx3k7O8472HHeyY7zLnacd7PjvIcd573sOGPHeR87zvvZcT7A
jvNBdpwPseN8mB3nI+w4H2XH+Rg7zsfZcT7BjvNJdpxPseN8mh3nM+w4n2XH
+Rw7zufZcb7AjvNFdpwvseN8mR3nK+w4X2XH+Ro7ztfZcb7BjvNNdpxvseN8
mx3nO+w432XH+R47zvfZcX7AjvNDdpwfseP8mB3nJ+w4P2XH+Rk7zs/ZcX7B
jvNLdpxfseP8mh3nN+w4v2XH+R07zu/Zcf7AjvNHdpw/seP8mR3nL+w4f2XH
+Rs7zt/Zcf7BjvNPdpx/seP8mx3nP+z4vwfgf3wALh7Ogehx8XAOTI+Lh3MQ
elw8nIPS4+LhHIweFw/n4PS4eDiHoMfFwzkkPS4ezqHocfFwDk2Pi4dzGHpc
PJzD0uPi4RyOHhcP5/D0uHg4R6DHxcM5Ij0uHs6R6HHxcI5Mj4uHcxR6XDyc
o9Lj4uEcjR4XD+fo9Lh4OMegx8XDOSY9Lh7Osehx8XCOTY+Lh3Mcelw8nOPS
4+LhHI8eFw/n+PS4eDgnoMfFwzkhPS4ezonocfFwTkyPi4dzEnpcPJyT0uPi
4ZyMHhcP5+T0uHg4p6DHxcM5JT0uHs6p6HHxcE5Nj4uHcxp6XDyc09Lj4uGc
jh4XD+f09Lh4OGegx8XDOSM9Lh7Omehx8XDOTI+Lh3MWelw8nLPS4+LhnI0e
Fw/n7PS4eDjnoMfFwzknPS4ezrnocfFwzk2Pi4dzHnpcPJzz0uPi4ZyPHhcP
5/z0uHg4F6DHxcM5gB4XD+eC9Lh4OBeix8XDuTA9Lh7ORehx8XAuSo+Lh3Mx
elw8nIvT4+LhXIIeFw/nkvS4eDiXosfFw7k0PS4ezmXocfFwLkuPi4dzOXpc
PJzL0+Pi4VyBHhcP54r0uHg4V6LHxcO5Mj0uHs5V6HHxcK5Kj4uHczV6XDyc
q9Pj4uFcgx4XD+ea9Lh4ONeix8XDuTY9Lh7Odehx8XCuS4+Lh3M9elw8nOvT
4+Lh3IAeFw/nhvS4eDg3osfFw7kxPS4ezk3ocfFwbkqPi4dzM3pcPJyb0+Pi
4dyCHhcP55b0uHg4t6LHxcO5NT0uHs5t6HHxcG5Lj4uHczt6XDyc29Pj4uHc
gR4XD+eO9Lh4OHeix8XDuTM9Lh7OXehx8XDuSo+Lh3M3elw8nLvT4+Lh3IMe
Fw/nnvS4eDj3osfFw7k3PS4ezn3ocfFw7kuPi4fzf/S4eDj3o8fFwyk9Lh7O
/elx8XAeQI+Lh/NAelw8nAfR4+LhPJgeFw/nIfS4eDgPpcfFw3kYPS4ezsPp
cfFwHkGPi4fzSHpcPJxH0ePi4TyaHhcP5zH0uHg4j6XHxcN5HD0uHs7j6XHx
cJ5Aj4uH80R6XDycJ9Hj4uE8mR4XD+cp9Lh4OE+lx8XDeRo9Lh7O0+lx8XCe
QY+Lh/NMelw8nGfR4+LhPJseFw/nOfS4eDjPpcfFw3kePS4ezvPpcfFwXkCP
i4fzQnpcPJwX0ePi4byYHhcP5yX0uHg4L6XHxcN5GT0uHs7L6XHxcF5Bj4uH
80p6XDycV9Hj4uG8mh4XD+c19Lh4OK+lx8XDeR09Lh7O6+lx8XDeQI+Lh/NG
elw8nDfR4+LhvJkeFw/nLfS4eDhvpcfFw3kbPS4eztvpcfFw3kGPi4fzTnpc
PJx30ePi4bybHhcP5z30uHg476XHxcMZPS4ezvvocfFw3k+Pi4fzAXpcPJwP
0uPi4XyIHhcP58P0uHg4H6HHxcP5KD0uHs7H6HHxcD5Oj4uH8wl6XDycT9Lj
4uF8ih4XD+fT9Lh4OJ+hx8XD+Sw9Lh7O5+hx8XA+T4+Lh/MFelw8nC/S4+Lh
fIkeFw/ny/S4eDhfocfFw/kqPS4eztfocfFwvk6Pi4fzDXpcPJxv0uPi4XyL
HhcP59v0uHg436HHxcP5Lj0uHs736HHxcL5Pj4uH8wN6XDycH9Lj4uH8iB4X
D+fH9Lh4OD+hx8XD+Sk9Lh7Oz+hx8XB+To+Lh/MLelw8nF/S4+Lh/IoeFw/n
1/S4eDi/ocfFw/ktPS4ezu/ocfFwfk+Pi4fzB3pcPJw/0uPi4fyJHhcP58/0
uHg4f6HHxcP5Kz0uHs7f6HHxcP5Oj4uH8w96XDycf9Lj4uH8ix4XD+ff9Lh4
OP+hx8XD/33g/7fHxcM5ED0uHs6B6XHxcA5Cj4uHc1B6XDycg9Hj4uEcnB4X
D+cQ9Lh4OIekx8XDORQ9Lh7Ooelx8XAOQ4+Lh3NYelw8nMPR4+LhHJ4eFw/n
CPS4eDhHpMfFwzkSPS4ezpHpcfFwjkKPi4dzVHpcPJyj0ePi4RydHhcP5xj0
uHg4x6THxcM5Fj0uHs6x6XHxcI5Dj4uHc1x6XDyc49Hj4uEcnx4XD+cE9Lh4
OCekx8XDORE9Lh7Oielx8XBOQo+Lh3NSelw8nJPR4+LhnJweFw/nFPS4eDin
pMfFwzkVPS4ezqnpcfFwTkOPi4dzWnpcPJzT0ePi4ZyeHhcP5wz0uHg4Z6TH
xcM5Ez0uHs6Z6XHxcM5Cj4uHc1Z6XDycs9Hj4uGcnR4XD+cc9Lh4OOekx8XD
ORc9Lh7Ouelx8XDOQ4+Lh3Neelw8nPPR4+LhnJ8eFw/nAvS4eDgH0OPi4VyQ
HhcP50L0uHg4F6bHxcO5CD0uHs5F6XHxcC5Gj4uHc3F6XDycS9Dj4uFckh4X
D+dS9Lh4OJemx8XDuQw9Lh7OZelx8XAuR4+Lh3N5elw8nCvQ4+LhXJEeFw/n
SvS4eDhXpsfFw7kKPS4ezlXpcfFwrkaPi4dzdXpcPJxr0OPi4VyTHhcP51r0
uHg416bHxcO5Dj0uHs516XHxcK5Hj4uHc316XDycG9Dj4uHckB4XD+dG9Lh4
ODemx8XDuQk9Lh7OTelx8XBuRo+Lh3Nzelw8nFvQ4+Lh3JIeFw/nVvS4eDi3
psfFw7kNPS4ezm3pcfFwbkePi4dze3pcPJw70OPi4dyRHhcP5070uHg4d6bH
xcO5Cz0uHs5d6XHxcO5Gj4uHc3d6XDyce9Dj4uHckx4XD+de9Lh4OPemx8XD
uQ89Lh7Ofelx8XD+jx4XD+d+9Lh4OKXHxcO5Pz0uHs4D6HHxcB5Ij4uH8yB6
XDycB9Pj4uE8hB4XD+eh9Lh4OA+jx8XDeTg9Lh7OI+hx8XAeSY+Lh/Moelw8
nEfT4+LhPIYeFw/nsfS4eDiPo8fFw3k8PS4ezhPocfFwnkiPi4fzJHpcPJwn
0+Pi4TyFHhcP56n0uHg4T6PHxcN5Oj0uHs4z6HHxcJ5Jj4uH8yx6XDycZ9Pj
4uE8hx4XD+e59Lh4OM+jx8XDeT49Lh7OC+hx8XBeSI+Lh/Mielw8nBfT4+Lh
vIQeFw/npfS4eDgvo8fFw3k5PS4ezivocfFwXkmPi4fzKnpcPJxX0+Pi4byG
HhcP57X0uHg4r6PHxcN5PT0uHs4b6HHxcN5Ij4uH8yZ6XDycN9Pj4uG8hR4X
D+et9Lh4OG+jx8XDeTs9Lh7OO+hx8XDeSY+Lh/Muelw8nHfT4+LhvIceFw/n
vfS4eDijx8XDeR89Lh7O++lx8XA+QI+Lh/NBelw8nA/R4+LhfJgeFw/nI/S4
eDgfpcfFw/kYPS4ezsfpcfFwPkGPi4fzSXpcPJxP0ePi4XyaHhcP5zP0uHg4
n6XHxcP5HD0uHs7n6XHxcL5Aj4uH80V6XDycL9Hj4uF8mR4XD+cr9Lh4OF+l
x8XD+Ro9Lh7O1+lx8XC+QY+Lh/NNelw8nG/R4+LhfJseFw/nO/S4eDjfpcfF
w/kePS4ezvfpcfFwfkCPi4fzQ3pcPJwf0ePi4fyYHhcP5yf0uHg4P6XHxcP5
GT0uHs7P6XHxcH5Bj4uH80t6XDycX9Hj4uH8mh4XD+c39Lh4OL+lx8XD+R09
Lh7O7+lx8XD+QI+Lh/NHelw8nD/R4+Lh/JkeFw/nL/S4eDh/pcfFw/kbPS4e
zt/pcfFw/kGPi4fzT3pcPJx/0ePi4fybHhcP5z/0uHj4vw/4//a4eDgHosfF
wzkwPS4ezkHocfFwDkqPi4dzMHpcPJyD0+Pi4RyCHhcP55D0uHg4h6LHxcM5
ND0uHs5h6HHxcA5Lj4uHczh6XDycw9Pj4uEcgR4XD+eI9Lh4OEeix8XDOTI9
Lh7OUehx8XCOSo+Lh3M0elw8nKPT4+LhHIMeFw/nmPS4eDjHosfFwzk2PS4e
znHocfFwjkuPi4dzPHpcPJzj0+Pi4ZyAHhcP54T0uHg4J6LHxcM5MT0uHs5J
6HHxcE5Kj4uHczJ6XDyck9Pj4uGcgh4XD+eU9Lh4OKeix8XDOTU9Lh7Oaehx
8XBOS4+Lh3M6elw8nNPT4+LhnIEeFw/njPS4eDhnosfFwzkzPS4ezlnocfFw
zkqPi4dzNnpcPJyz0+Pi4ZyDHhcP55z0uHg456LHxcM5Nz0uHs556HHxcM5L
j4uHcz56XDyc89Pj4uFcgB4XD+cAelw8nAvS4+LhXIgeFw/nwvS4eDgXocfF
w7koPS4ezsXocfFwLk6Pi4dzCXpcPJxL0uPi4VyKHhcP59L0uHg4l6HHxcO5
LD0uHs7l6HHxcC5Pj4uHcwV6XDycK9Lj4uFciR4XD+fK9Lh4OFehx8XDuSo9
Lh7O1ehx8XCuTo+Lh3MNelw8nGvS4+LhXIseFw/n2vS4eDjXocfFw7kuPS4e
zvXocfFwrk+Pi4dzA3pcPJwb0uPi4dyIHhcP58b0uHg4N6HHxcO5KT0uHs7N
6HHxcG5Oj4uHcwt6XDycW9Lj4uHcih4XD+fW9Lh4OLehx8XDuS09Lh7O7ehx
8XBuT4+Lh3MHelw8nDvS4+Lh3IkeFw/nzvS4eDh3ocfFw7krPS4ezt3ocfFw
7k6Pi4dzD3pcPJx70uPi4dyLHhcP5970uHg496HHxcO5Lz0uHs7/0ePi4dyP
HhcPp/S4eDj3p8fFw3kAPS4ezgPpcfFwHkSPi4fzYHpcPJyH0OPi4TyUHhcP
52H0uHg4D6fHxcN5BD0uHs4j6XHxcB5Fj4uH82h6XDycx9Dj4uE8lh4XD+dx
9Lh4OI+nx8XDeQI9Lh7OE+lx8XCeRI+Lh/Nkelw8nKfQ4+LhPJUeFw/nafS4
eDhPp8fFw3kGPS4ezjPpcfFwnkWPi4fzbHpcPJzn0OPi4TyXHhcP53n0uHg4
z6fHxcN5AT0uHs4L6XHxcF5Ej4uH82J6XDycl9Dj4uG8lB4XD+dl9Lh4OC+n
x8XDeQU9Lh7OK+lx8XBeRY+Lh/Nqelw8nNfQ4+LhvJYeFw/ndfS4eDivp8fF
w3kDPS4ezhvpcfFw3kSPi4fzZnpcPJy30OPi4byVHhcP5230uHg4b6fHxcN5
Bz0uHs476XHxcN5Fj4uH8256XDyc99Dj4uG8lx4XD2f0uHg476PHxcN5Pz0u
Hs4H6HHxcD5Ij4uH8yF6XDycD9Pj4uF8hB4XD+ej9Lh4OB+jx8XD+Tg9Lh7O
J+hx8XA+SY+Lh/Mpelw8nE/T4+LhfIYeFw/ns/S4eDifo8fFw/k8PS4ezhfo
cfFwvkiPi4fzJXpcPJwv0+Pi4XyFHhcP56v0uHg4X6PHxcP5Oj0uHs436HHx
cL5Jj4uH8y16XDycb9Pj4uF8hx4XD+e79Lh4ON+jx8XD+T49Lh7OD+hx8XB+
SI+Lh/Mjelw8nB/T4+Lh/IQeFw/np/S4eDg/o8fFw/k5PS4ezi/ocfFwfkmP
i4fzK3pcPJxf0+Pi4fyGHhcP57f0uHg4v6PHxcP5PT0uHs4f6HHxcP5Ij4uH
8yd6XDycP9Pj4uH8hR4XD+ev9Lh4OH+jx8XD+Ts9Lh7OP+hx8XD+SY+Lh/Mv
elw8nH/T4+Lh/IceFw//94H+3x4XD+dA9Lh4OAemx8XDOQg9Lh7OQelx8XAO
Ro+Lh3Nwelw8nEPQ4+LhHJIeFw/nUPS4eDiHpsfFwzkMPS4ezmHpcfFwDkeP
i4dzeHpcPJwj0OPi4RyRHhcP50j0uHg4R6bHxcM5Cj0uHs5R6XHxcI5Gj4uH
c3R6XDycY9Dj4uEckx4XD+dY9Lh4OMemx8XDOQ49Lh7Ocelx8XCOR4+Lh3N8
elw8nBPQ4+LhnJAeFw/nRPS4eDgnpsfFwzkJPS4ezknpcfFwTkaPi4dzcnpc
PJxT0OPi4ZySHhcP51T0uHg4p6bHxcM5DT0uHs5p6XHxcE5Hj4uHc3p6XDyc
M9Dj4uGckR4XD+dM9Lh4OGemx8XDOQs9Lh7OWelx8XDORo+Lh3N2elw8nHPQ
4+LhnJMeFw/nXPS4eDjnpsfFwzkPPS4eznnpcfFwzkePi4dzfnpcPJwL0OPi
4RxAj4uHc0F6XDycC9Hj4uFcmB4XD+ci9Lh4OBelx8XDuRg9Lh7Oxelx8XAu
QY+Lh3NJelw8nEvR4+LhXJoeFw/nMvS4eDiXpcfFw7kcPS4ezuXpcfFwrkCP
i4dzRXpcPJwr0ePi4VyZHhcP5yr0uHg4V6XHxcO5Gj0uHs7V6XHxcK5Bj4uH
c016XDyca9Hj4uFcmx4XD+c69Lh4ONelx8XDuR49Lh7O9elx8XBuQI+Lh3ND
elw8nBvR4+Lh3JgeFw/nJvS4eDg3pcfFw7kZPS4ezs3pcfFwbkGPi4dzS3pc
PJxb0ePi4dyaHhcP5zb0uHg4t6XHxcO5HT0uHs7t6XHxcO5Aj4uHc0d6XDyc
O9Hj4uHcmR4XD+cu9Lh4OHelx8XDuRs9Lh7O3elx8XDuQY+Lh3NPelw8nHvR
4+Lh3JseFw/nPvS4eDj3pcfFw/k/elw8nPvR4+LhlB4XD+f+9Lh4OA+gx8XD
eSA9Lh7Og+hx8XAeTI+Lh/MQelw8nIfS4+LhPIweFw/n4fS4eDiPoMfFw3kk
PS4ezqPocfFwHk2Pi4fzGHpcPJzH0uPi4TyOHhcP5/H0uHg4T6DHxcN5Ij0u
Hs6T6HHxcJ5Mj4uH8xR6XDycp9Lj4uE8jR4XD+fp9Lh4OM+gx8XDeSY9Lh7O
s+hx8XCeTY+Lh/Mcelw8nOfS4+LhPI8eFw/n+fS4eDgvoMfFw3khPS4ezovo
cfFwXkyPi4fzEnpcPJyX0uPi4byMHhcP5+X0uHg4r6DHxcN5JT0uHs6r6HHx
cF5Nj4uH8xp6XDyc19Lj4uG8jh4XD+f19Lh4OG+gx8XDeSM9Lh7Om+hx8XDe
TI+Lh/MWelw8nLfS4+LhvI0eFw/n7fS4eDjvoMfFw3knPS4ezrvocfFw3k2P
i4fzHnpcPJz30uPi4YweFw/nffS4eDjvp8fFw/kAPS4ezgfpcfFwPkSPi4fz
YXpcPJyP0OPi4XyUHhcP52P0uHg4H6fHxcP5BD0uHs4n6XHxcD5Fj4uH82l6
XDycz9Dj4uF8lh4XD+dz9Lh4OJ+nx8XD+QI9Lh7OF+lx8XC+RI+Lh/Nlelw8
nK/Q4+LhfJUeFw/na/S4eDhfp8fFw/kGPS4ezjfpcfFwvkWPi4fzbXpcPJzv
0OPi4XyXHhcP53v0uHg436fHxcP5AT0uHs4P6XHxcH5Ej4uH82N6XDycn9Dj
4uH8lB4XD+dn9Lh4OD+nx8XD+QU9Lh7OL+lx8XB+RY+Lh/Nrelw8nN/Q4+Lh
/JYeFw/nd/S4eDi/p8fFw/kDPS4ezh/pcfFw/kSPi4fzZ3pcPJy/0OPi4fyV
HhcP52/0uHg4f6fHxcP5Bz0uHs4/6XHxcP5Fj4uH8296XDyc/9Dj4uH/PsD/
2+Pi4RyIHhcP58D0uHg4B6HHxcM5KD0uHs7B6HHxcA5Oj4uHcwh6XDycQ9Lj
4uEcih4XD+fQ9Lh4OIehx8XDOSw9Lh7O4ehx8XAOT4+Lh3MEelw8nCPS4+Lh
HIkeFw/nyPS4eDhHocfFwzkqPS4eztHocfFwjk6Pi4dzDHpcPJxj0uPi4RyL
HhcP59j0uHg4x6HHxcM5Lj0uHs7x6HHxcI5Pj4uHcwJ6XDycE9Lj4uGciB4X
D+fE9Lh4OCehx8XDOSk9Lh7Oyehx8XBOTo+Lh3MKelw8nFPS4+LhnIoeFw/n
1PS4eDinocfFwzktPS4ezunocfFwTk+Pi4dzBnpcPJwz0uPi4ZyJHhcP58z0
uHg4Z6HHxcM5Kz0uHs7Z6HHxcM5Oj4uHcw56XDycc9Lj4uGcix4XD+fc9Lh4
OOehx8XDOS89Lh7O+ehx8XDOT4+Lh3MBelw8nAPocfFwLkiPi4dzIXpcPJwL
0+Pi4VyEHhcP56L0uHg4F6PHxcO5OD0uHs4l6HHxcC5Jj4uHcyl6XDycS9Pj
4uFchh4XD+ey9Lh4OJejx8XDuTw9Lh7OFehx8XCuSI+Lh3Mlelw8nCvT4+Lh
XIUeFw/nqvS4eDhXo8fFw7k6PS4ezjXocfFwrkmPi4dzLXpcPJxr0+Pi4VyH
HhcP57r0uHg416PHxcO5Pj0uHs4N6HHxcG5Ij4uHcyN6XDycG9Pj4uHchB4X
D+em9Lh4ODejx8XDuTk9Lh7OLehx8XBuSY+Lh3Mrelw8nFvT4+Lh3IYeFw/n
tvS4eDi3o8fFw7k9PS4ezh3ocfFw7kiPi4dzJ3pcPJw70+Pi4dyFHhcP5670
uHg4d6PHxcO5Oz0uHs496HHxcO5Jj4uHcy96XDyce9Pj4uHchx4XD+e+9Lh4
OP9Hj4uHcz96XDyc0uPi4dyfHhcP5wH0uHg4D6THxcN5ED0uHs6D6XHxcB5C
j4uH81B6XDych9Hj4uE8nB4XD+cR9Lh4OI+kx8XDeRQ9Lh7Oo+lx8XAeQ4+L
h/NYelw8nMfR4+LhPJ4eFw/nCfS4eDhPpMfFw3kSPS4ezpPpcfFwnkKPi4fz
VHpcPJyn0ePi4TydHhcP5xn0uHg4z6THxcN5Fj0uHs6z6XHxcJ5Dj4uH81x6
XDyc59Hj4uE8nx4XD+cF9Lh4OC+kx8XDeRE9Lh7Oi+lx8XBeQo+Lh/NSelw8
nJfR4+LhvJweFw/nFfS4eDivpMfFw3kVPS4ezqvpcfFwXkOPi4fzWnpcPJzX
0ePi4byeHhcP5w30uHg4b6THxcN5Ez0uHs6b6XHxcN5Cj4uH81Z6XDyct9Hj
4uG8nR4XD+cd9Lh4OO+kx8XDeRc9Lh7Ou+lx8XDeQ4+Lh/Neelw8nNHj4uG8
jx4XD+f99Lh4OB+gx8XD+SA9Lh7Oh+hx8XA+TI+Lh/MRelw8nI/S4+LhfIwe
Fw/n4/S4eDifoMfFw/kkPS4ezqfocfFwPk2Pi4fzGXpcPJzP0uPi4XyOHhcP
5/P0uHg4X6DHxcP5Ij0uHs6X6HHxcL5Mj4uH8xV6XDycr9Lj4uF8jR4XD+fr
9Lh4ON+gx8XD+SY9Lh7Ot+hx8XC+TY+Lh/Mdelw8nO/S4+LhfI8eFw/n+/S4
eDg/oMfFw/khPS4ezo/ocfFwfkyPi4fzE3pcPJyf0uPi4fyMHhcP5+f0uHg4
v6DHxcP5JT0uHs6v6HHxcH5Nj4uH8xt6XDyc39Lj4uH8jh4XD+f39Lh4OH+g
x8XD+SM9Lh7On+hx8XD+TI+Lh/MXelw8nL/S4+Lh/I0eFw/n7/S4eDj/oMfF
w/knPS4ezr/ocfFw/k2Pi4fzH3pcPPzfB/Z/e1w8nAPR4+LhHJgeFw/nIPS4
eDgHpcfFwzkYPS4ezsHpcfFwDkGPi4dzSHpcPJxD0ePi4RyaHhcP5zD0uHg4
h6XHxcM5HD0uHs7h6XHxcI5Aj4uHc0R6XDycI9Hj4uEcmR4XD+co9Lh4OEel
x8XDORo9Lh7O0elx8XCOQY+Lh3NMelw8nGPR4+LhHJseFw/nOPS4eDjHpcfF
wzkePS4ezvHpcfFwTkCPi4dzQnpcPJwT0ePi4ZyYHhcP5yT0uHg4J6XHxcM5
GT0uHs7J6XHxcE5Bj4uHc0p6XDycU9Hj4uGcmh4XD+c09Lh4OKelx8XDOR09
Lh7O6elx8XDOQI+Lh3NGelw8nDPR4+LhnJkeFw/nLPS4eDhnpcfFwzkbPS4e
ztnpcfFwzkGPi4dzTnpcPJxz0ePi4ZybHhcP5zz0uHg456XHxcM5Hz0uHs75
6XHxcC5Aj4uHcwA9Lh7OBelx8XAuRI+Lh3Nhelw8nIvQ4+LhXJQeFw/nYvS4
eDgXp8fFw7kEPS4eziXpcfFwLkWPi4dzaXpcPJzL0OPi4VyWHhcP53L0uHg4
l6fHxcO5Aj0uHs4V6XHxcK5Ej4uHc2V6XDycq9Dj4uFclR4XD+dq9Lh4OFen
x8XDuQY9Lh7ONelx8XCuRY+Lh3Ntelw8nOvQ4+LhXJceFw/nevS4eDjXp8fF
w7kBPS4ezg3pcfFwbkSPi4dzY3pcPJyb0OPi4dyUHhcP52b0uHg4N6fHxcO5
BT0uHs4t6XHxcG5Fj4uHc2t6XDyc29Dj4uHclh4XD+d29Lh4OLenx8XDuQM9
Lh7OHelx8XDuRI+Lh3Nnelw8nLvQ4+Lh3JUeFw/nbvS4eDh3p8fFw7kHPS4e
zj3pcfFw7kWPi4dzb3pcPJz70OPi4dyXHhcP5//ocfFw7kePi4dTelw8nPvT
4+LhPIAeFw/ngfS4eDgPosfFw3kwPS4ezkPocfFwHkqPi4fzMHpcPJyH0+Pi
4TyCHhcP55H0uHg4j6LHxcN5ND0uHs5j6HHxcB5Lj4uH8zh6XDycx9Pj4uE8
gR4XD+eJ9Lh4OE+ix8XDeTI9Lh7OU+hx8XCeSo+Lh/M0elw8nKfT4+LhPIMe
Fw/nmfS4eDjPosfFw3k2PS4eznPocfFwnkuPi4fzPHpcPJzn0+Pi4byAHhcP
54X0uHg4L6LHxcN5MT0uHs5L6HHxcF5Kj4uH8zJ6XDycl9Pj4uG8gh4XD+eV
9Lh4OK+ix8XDeTU9Lh7Oa+hx8XBeS4+Lh/M6elw8nNfT4+LhvIEeFw/njfS4
eDhvosfFw3kzPS4ezlvocfFw3kqPi4fzNnpcPJy30+Pi4byDHhcP5530uHg4
76LHxcN5Nz0uHs576HHxcN5Lj4uHM3pcPJz30ePi4byfHhcP5wP0uHg4H6TH
xcP5ED0uHs6H6XHxcD5Cj4uH81F6XDycj9Hj4uF8nB4XD+cT9Lh4OJ+kx8XD
+RQ9Lh7Op+lx8XA+Q4+Lh/NZelw8nM/R4+LhfJ4eFw/nC/S4eDhfpMfFw/kS
PS4ezpfpcfFwvkKPi4fzVXpcPJyv0ePi4XydHhcP5xv0uHg436THxcP5Fj0u
Hs636XHxcL5Dj4uH8116XDyc79Hj4uF8nx4XD+cH9Lh4OD+kx8XD+RE9Lh7O
j+lx8XB+Qo+Lh/NTelw8nJ/R4+Lh/JweFw/nF/S4eDi/pMfFw/kVPS4ezq/p
cfFwfkOPi4fzW3pcPJzf0ePi4fyeHhcP5w/0uHg4f6THxcP5Ez0uHs6f6XHx
cP5Cj4uH81d6XDycv9Hj4uH8nR4XD+cf9Lh4OP+kx8XD+Rc9Lh7Ov+lx8XD+
Q4+Lh//7gP5vj4uHcyB6XDycA9Pj4uEchB4XD+eg9Lh4OAejx8XDOTg9Lh7O
Iehx8XAOSY+Lh3Moelw8nEPT4+LhHIYeFw/nsPS4eDiHo8fFwzk8PS4ezhHo
cfFwjkiPi4dzJHpcPJwj0+Pi4RyFHhcP56j0uHg4R6PHxcM5Oj0uHs4x6HHx
cI5Jj4uHcyx6XDycY9Pj4uEchx4XD+e49Lh4OMejx8XDOT49Lh7OCehx8XBO
SI+Lh3Mielw8nBPT4+LhnIQeFw/npPS4eDgno8fFwzk5PS4ezinocfFwTkmP
i4dzKnpcPJxT0+Pi4ZyGHhcP57T0uHg4p6PHxcM5PT0uHs4Z6HHxcM5Ij4uH
cyZ6XDycM9Pj4uGchR4XD+es9Lh4OGejx8XDOTs9Lh7OOehx8XDOSY+Lh3Mu
elw8nHPT4+LhnIceFw/nvPS4eDjno8fFwzk/PS4ezgXocfFwDqDHxcO5ID0u
Hs6F6HHxcC5Mj4uHcxF6XDyci9Lj4uFcjB4XD+fi9Lh4OJegx8XDuSQ9Lh7O
pehx8XAuTY+Lh3MZelw8nMvS4+LhXI4eFw/n8vS4eDhXoMfFw7kiPS4ezpXo
cfFwrkyPi4dzFXpcPJyr0uPi4VyNHhcP5+r0uHg416DHxcO5Jj0uHs616HHx
cK5Nj4uHcx16XDyc69Lj4uFcjx4XD+f69Lh4ODegx8XDuSE9Lh7Ojehx8XBu
TI+Lh3MTelw8nJvS4+Lh3IweFw/n5vS4eDi3oMfFw7klPS4ezq3ocfFwbk2P
i4dzG3pcPJzb0uPi4dyOHhcP5/b0uHg4d6DHxcO5Iz0uHs6d6HHxcO5Mj4uH
cxd6XDycu9Lj4uHcjR4XD+fu9Lh4OPegx8XDuSc9Lh7Ovehx8XDuTY+Lh3Mf
elw8nPvS4+Lh/B89Lh7O/ehx8XBKj4uHc396XDycB9Dj4uE8kB4XD+dB9Lh4
OA+mx8XDeQg9Lh7OQ+lx8XAeRo+Lh/Nwelw8nEfQ4+LhPJIeFw/nUfS4eDiP
psfFw3kMPS4ezmPpcfFwHkePi4fzeHpcPJwn0OPi4TyRHhcP50n0uHg4T6bH
xcN5Cj0uHs5T6XHxcJ5Gj4uH83R6XDycZ9Dj4uE8kx4XD+dZ9Lh4OM+mx8XD
eQ49Lh7Oc+lx8XCeR4+Lh/N8elw8nBfQ4+LhvJAeFw/nRfS4eDgvpsfFw3kJ
PS4ezkvpcfFwXkaPi4fzcnpcPJxX0OPi4bySHhcP51X0uHg4r6bHxcN5DT0u
Hs5r6XHxcF5Hj4uH83p6XDycN9Dj4uG8kR4XD+dN9Lh4OG+mx8XDeQs9Lh7O
W+lx8XDeRo+Lh/N2elw8nHfQ4+LhvJMeFw/nXfS4eDjvpsfFw3kPPS4eznvp
cfFwRo+Lh/M+elw8nPfT4+LhfIAeFw/ng/S4eDgfosfFw/kwPS4ezkfocfFw
PkqPi4fzMXpcPJyP0+Pi4XyCHhcP55P0uHg4n6LHxcP5ND0uHs5n6HHxcD5L
j4uH8zl6XDycz9Pj4uF8gR4XD+eL9Lh4OF+ix8XD+TI9Lh7OV+hx8XC+So+L
h/M1elw8nK/T4+LhfIMeFw/nm/S4eDjfosfFw/k2PS4eznfocfFwvkuPi4fz
PXpcPJzv0+Pi4fyAHhcP54f0uHg4P6LHxcP5MT0uHs5P6HHxcH5Kj4uH8zN6
XDycn9Pj4uH8gh4XD+eX9Lh4OL+ix8XD+TU9Lh7Ob+hx8XB+S4+Lh/M7elw8
nN/T4+Lh/IEeFw/nj/S4eDh/osfFw/kzPS4ezl/ocfFw/kqPi4fzN3pcPJy/
0+Pi4fyDHhcP55/0uHg4/6LHxcP5Nz0uHs5/6HHx8H8fyP/tcfFwDkSPi4dz
YHpcPJyD0OPi4RyUHhcP52D0uHg4B6fHxcM5BD0uHs4h6XHxcA5Fj4uHc2h6
XDycw9Dj4uEclh4XD+dw9Lh4OIenx8XDOQI9Lh7OEelx8XCORI+Lh3Nkelw8
nKPQ4+LhHJUeFw/naPS4eDhHp8fFwzkGPS4ezjHpcfFwjkWPi4dzbHpcPJzj
0OPi4RyXHhcP53j0uHg4x6fHxcM5AT0uHs4J6XHxcE5Ej4uHc2J6XDyck9Dj
4uGclB4XD+dk9Lh4OCenx8XDOQU9Lh7OKelx8XBORY+Lh3Nqelw8nNPQ4+Lh
nJYeFw/ndPS4eDinp8fFwzkDPS4ezhnpcfFwzkSPi4dzZnpcPJyz0OPi4ZyV
HhcP52z0uHg4Z6fHxcM5Bz0uHs456XHxcM5Fj4uHc256XDyc89Dj4uGclx4X
D+d89Lh4OOenx8XDuQA9Lh7OAfS4eDgXpMfFw7kQPS4ezoXpcfFwLkKPi4dz
UXpcPJyL0ePi4VycHhcP5xL0uHg4l6THxcO5FD0uHs6l6XHxcC5Dj4uHc1l6
XDycy9Hj4uFcnh4XD+cK9Lh4OFekx8XDuRI9Lh7Olelx8XCuQo+Lh3NVelw8
nKvR4+LhXJ0eFw/nGvS4eDjXpMfFw7kWPS4ezrXpcfFwrkOPi4dzXXpcPJzr
0ePi4VyfHhcP5wb0uHg4N6THxcO5ET0uHs6N6XHxcG5Cj4uHc1N6XDycm9Hj
4uHcnB4XD+cW9Lh4OLekx8XDudX/c1nPAAAABgwEU9u2bdu2bdt2atu2bbep
bdu2rbU33vD70+Pi4dyKHhcP59b0uHg4t6HHxcO5LT0uHs7t6HHxcG5Pj4uH
cwd6XDycO9Lj4uHciR4XD+fO9Lh4OHehx8XDuSs9Lh7O3ehx8XDuTo+Lh3MP
elw8nHvS4+Lh3IseFw/n3vS4eDj3ocfFw7kvPS4ezv3ocfFwSo+Lh3N/elw8
nAfQ4+LhPJAeFw/nQfS4eDgPpsfFw3kIPS4ezkPpcfFwHkaPi4fzcHpcPJxH
0OPi4TySHhcP51H0uHg4j6bHxcN5DD0uHs5j6XHxcB5Hj4uH83h6XDycJ9Dj
4uE8kR4XD+dJ9Lh4OE+mx8XDeQo9Lh7OU+lx8XCeRo+Lh/N0elw8nGfQ4+Lh
PJMeFw/nWfS4eDjPpsfFw3kOPS4eznPpcfFwnkePi4fzfHpcPJwX0OPi4byQ
HhcP50X0uHg4L6bHxcN5CT0uHs5L6XHxcF5Gj4uH83J6XDycV9Dj4uG8kh4X
D+dV9Lh4OK+mx8XDeQ09Lh7Oa+lx8XBeR4+Lh/N6elw8nDfQ4+LhvJEeFw/n
TfS4eDhvpsfFw3kLPS4ezlvpcfFw3kaPi4fzdnpcPJx30OPi4byTHhcP5130
uHg476bHxcN5Dz0uHs576XHxcEaPi4fzPnpcPJz30+Pi4XyAHhcP54P0uHg4
H6LHxcP5MD0uHs5H6HHxcD5Kj4uH8zF6XDycj9Pj4uF8gh4XD+eT9Lh4OJ+i
x8XD+TQ9Lh7OZ+hx8XA+S4+Lh/M5elw8nM/T4+LhfIEeFw/ni/S4eDhfosfF
w/kyPS4ezlfocfFwvkqPi4fzNXpcPJyv0+Pi4XyDHhcP55v0uHg436LHxcP5
Nj0uHs536HHxcL5Lj4uH8z16XDyc79Pj4uH8gB4XD+eH9Lh4OD+ix8XD+TE9
Lh7OT+hx8XB+So+Lh/Mzelw8nJ/T4+Lh/IIeFw/nl/S4eDi/osfFw/k1PS4e
zm/ocfFwfkuPi4fzO3pcPJzf0+Pi4fyBHhcP54/0uHg4f6LHxcP5Mz0uHs5f
6HHxcP5Kj4uH8zd6XDycv9Pj4uH8gx4XD+ef9Lh4OP+ix8XD+Tc9Lh7Of+hx
8fD/BvD/e1w8nAPQ4+LhHJAeFw/nQPS4eDgHpsfFwzkIPS4ezkHpcfFwDkaP
i4dzcHpcPJxD0OPi4RySHhcP51D0uHg4h6bHxcM5DD0uHs5h6XHxcA5Hj4uH
c3h6XDycI9Dj4uEckR4XD+dI9Lh4OEemx8XDOQo9Lh7OUelx8XCORo+Lh3N0
elw8nGPQ4+LhHJMeFw/nWPS4eDjHpsfFwzkOPS4eznHpcfFwjkePi4dzfHpc
PJwT0OPi4ZyQHhcP50T0uHg4J6bHxcM5CT0uHs5J6XHxcE5Gj4uHc3J6XDyc
U9Dj4uGckh4XD+dU9Lh4OKemx8XDOQ09Lh7Oaelx8XBOR4+Lh3N6elw8nDPQ
4+LhnJEeFw/nTPS4eDhnpsfFwzkLPS4ezlnpcfFwzkaPi4dzdnpcPJxz0OPi
4ZyTHhcP51z0uHg456bHxcM5Dz0uHs556XHxcM5Hj4uHc356XDycC9Dj4uFc
kB4XD+dC9Lh4OBemx8XDuQg9Lh7ORelx8XAuRo+Lh3Nxelw8nEvQ4+LhXJIe
Fw/nUvS4eDiXpsfFw7kMPS4ezmXpcfFwLkePi4dzeXpcPJwr0OPi4VyRHhcP
50r0uHg4V6bHxcO5Cj0uHs5V6XHxcK5Gj4uHc3V6XDyca9Dj4uFckx4XD+da
9Lh4ONemx8XDuQ49Lh7Odelx8XCuR4+Lh3N9elw8nBvQ4+Lh3JAeFw/nRvS4
eDg3psfFw7kJPS4ezk3pcfFwbkaPi4dzc3pcPJxb0OPi4dySHhcP51b0uHg4
t6bHxcO5DT0uHs5t6XHxcG5Hj4uHc3t6XDycO9Dj4uHckR4XD+dO9Lh4OHem
x8XDuQs9Lh7OXelx8XDuRo+Lh3N3elw8nHvQ4+Lh3JMeFw/nXvS4eDj3psfF
w7kPPS4ezn3pcfFw7kePi4dTelw8nPvT4+LhPIAeFw/ngfS4eDgPosfFw3kw
PS4ezkPocfFwHkqPi4fzMHpcPJyH0+Pi4TyCHhcP55H0uHg4j6LHxcN5ND0u
Hs5j6HHxcB5Lj4uH8zh6XDycx9Pj4uE8gR4XD+eJ9Lh4OE+ix8XDeTI9Lh7O
U+hx8XCeSo+Lh/M0elw8nKfT4+LhPIMeFw/nmfS4eDjPosfFw3k2PS4eznPo
cfFwnkuPi4fzPHpcPJzn0+Pi4byAHhcP54X0uHg4L6LHxcN5MT0uHs5L6HHx
cF5Kj4uH8zJ6XDycl9Pj4uG8gh4XD+eV9Lh4OK+ix8XDeTU9Lh7Oa+hx8XBe
S4+Lh/M6elw8nNfT4+LhvIEeFw/njfS4eDhvosfFw3kzPS4ezlvocfFw3kqP
i4fzNnpcPJy30+Pi4byDHhcP5530uHg476LHxcN5Nz0uHs576HHxcN5Lj4uH
M3pcPJz30ePi4byfHhcP5wP0uHg4H6THxcP5ED0uHs6H6XHxcD5Cj4uH81F6
XDycj9Hj4uF8nB4XD+cT9Lh4OJ+kx8XD+RQ9Lh7Op+lx8XA+Q4+Lh/NZelw8
nM/R4+LhfJ4eFw/nC/S4eDhfpMfFw/kSPS4ezpfpcfFwvkKPi4fzVXpcPJyv
0ePi4XydHhcP5xv0uHg436THxcP5Fj0uHs636XHxcL5Dj4uH8116XDyc79Hj
4uF8nx4XD+cH9Lh4OD+kx8XD+RE9Lh7Oj+lx8XB+Qo+Lh/NTelw8nJ/R4+Lh
/JweFw/nF/S4eDi/pMfFw/kVPS4ezq/pcfFwfkOPi4fzW3pcPJzf0ePi4fye
HhcP5w/0uHg4f6THxcP5Ez0uHs6f6XHxcP5Cj4uH81d6XDycv9Hj4uH8nR4X
D+cf9Lh4OP+kx8XD+Rc9Lh7Ov+lx8XD+Q4+Lh/83cP/f4+LhHIAeFw/ngPS4
eDgHosfFwzkwPS4ezkHocfFwDkqPi4dzMHpcPJyD0+Pi4RyCHhcP55D0uHg4
h6LHxcM5ND0uHs5h6HHxcA5Lj4uHczh6XDycw9Pj4uEcgR4XD+eI9Lh4OEei
x8XDOTI9Lh7OUehx8XCOSo+Lh3M0elw8nKPT4+LhHIMeFw/nmPS4eDjHosfF
wzk2PS4eznHocfFwjkuPi4dzPHpcPJzj0+Pi4ZyAHhcP54T0uHg4J6LHxcM5
MT0uHs5J6HHxcE5Kj4uHczJ6XDyck9Pj4uGcgh4XD+eU9Lh4OKeix8XDOTU9
Lh7Oaehx8XBOS4+Lh3M6elw8nNPT4+LhnIEeFw/njPS4eDhnosfFwzkzPS4e
zlnocfFwzkqPi4dzNnpcPJyz0+Pi4ZyDHhcP55z0uHg456LHxcM5Nz0uHs55
6HHxcM5Lj4uHcz56XDyc89Pj4uFcgB4XD+eC9Lh4OBeix8XDuTA9Lh7ORehx
8XAuSo+Lh3Mxelw8nIvT4+LhXIIeFw/nkvS4eDiXosfFw7k0PS4ezmXocfFw
LkuPi4dzOXpcPJzL0+Pi4VyBHhcP54r0uHg4V6LHxcO5Mj0uHs5V6HHxcK5K
j4uHczV6XDycq9Pj4uFcgx4XD+ea9Lh4ONeix8XDuTY9Lh7Odehx8XCuS4+L
h3M9elw8nOvT4+Lh3IAeFw/nhvS4eDg3osfFw7kxPS4ezk3ocfFwbkqPi4dz
M3pcPJyb0+Pi4dyCHhcP55b0uHg4t6LHxcO5NT0uHs5t6HHxcG5Lj4uHczt6
XDyc29Pj4uHcgR4XD+eO9Lh4OHeix8XDuTM9Lh7OXehx8XDuSo+Lh3M3elw8
nLvT4+Lh3IMeFw/nnvS4eDj3osfFw7k3PS4ezn3ocfFw7kuPi4dzP3pcPJzS
4+Lh3J8eFw/nAfS4eDgPpMfFw3kQPS4ezoPpcfFwHkKPi4fzUHpcPJyH0ePi
4TycHhcP5xH0uHg4j6THxcN5FD0uHs6j6XHxcB5Dj4uH81h6XDycx9Hj4uE8
nh4XD+cJ9Lh4OE+kx8XDeRI9Lh7Ok+lx8XCeQo+Lh/NUelw8nKfR4+LhPJ0e
Fw/nGfS4eDjPpMfFw3kWPS4ezrPpcfFwnkOPi4fzXHpcPJzn0ePi4TyfHhcP
5wX0uHg4L6THxcN5ET0uHs6L6XHxcF5Cj4uH81J6XDycl9Hj4uG8nB4XD+cV
9Lh4OK+kx8XDeRU9Lh7Oq+lx8XBeQ4+Lh/Naelw8nNfR4+LhvJ4eFw/nDfS4
eDhvpMfFw3kTPS4ezpvpcfFw3kKPi4fzVnpcPJy30ePi4bydHhcP5x30uHg4
76THxcN5Fz0uHs676XHxcN5Dj4uH8156XDyc0ePi4byPHhcP5/30uHg4H6DH
xcP5ID0uHs6H6HHxcD5Mj4uH8xF6XDycj9Lj4uF8jB4XD+fj9Lh4OJ+gx8XD
+SQ9Lh7Op+hx8XA+TY+Lh/MZelw8nM/S4+LhfI4eFw/n8/S4eDhfoMfFw/ki
PS4ezpfocfFwvkyPi4fzFXpcPJyv0uPi4XyNHhcP5+v0uHg436DHxcP5Jj0u
Hs636HHxcL5Nj4uH8x16XDyc79Lj4uF8jx4XD+f79Lh4OD+gx8XD+SE9Lh7O
j+hx8XB+TI+Lh/MTelw8nJ/S4+Lh/IweFw/n5/S4eDi/oMfFw/klPS4ezq/o
cfFwfk2Pi4fzG3pcPJzf0uPi4fyOHhcP5/f0uHg4f6DHxcP5Iz0uHs6f6HHx
cP5Mj4uH8xd6XDycv9Lj4uH8jR4XD+fv9Lh4OP+gx8XD+Sc9Lh7Ov+hx8XD+
TY+Lh/Mfelw8/L8B+/8eFw/nAPS4eDgHpMfFwzkQPS4ezoHpcfFwDkKPi4dz
UHpcPJyD0ePi4RycHhcP5xD0uHg4h6THxcM5FD0uHs6h6XHxcA5Dj4uHc1h6
XDycw9Hj4uEcnh4XD+cI9Lh4OEekx8XDORI9Lh7Okelx8XCOQo+Lh3NUelw8
nKPR4+LhHJ0eFw/nGPS4eDjHpMfFwzkWPS4ezrHpcfFwjkOPi4dzXHpcPJzj
0ePi4RyfHhcP5wT0uHg4J6THxcM5ET0uHs6J6XHxcE5Cj4uHc1J6XDyck9Hj
4uGcnB4XD+cU9Lh4OKekx8XDORU9Lh7Oqelx8XBOQ4+Lh3Naelw8nNPR4+Lh
nJ4eFw/nDPS4eDhnpMfFwzkTPS4ezpnpcfFwzkKPi4dzVnpcPJyz0ePi4Zyd
HhcP5xz0uHg456THxcM5Fz0uHs656XHxcM5Dj4uHc156XDyc89Hj4uGcnx4X
D+cC9Lh4OBekx8XDuRA9Lh7Ohelx8XAuQo+Lh3NRelw8nIvR4+LhXJweFw/n
EvS4eDiXpMfFw7kUPS4ezqXpcfFwLkOPi4dzWXpcPJzL0ePi4VyeHhcP5wr0
uHg4V6THxcO5Ej0uHs6V6XHxcK5Cj4uHc1V6XDycq9Hj4uFcnR4XD+ca9Lh4
ONekx8XDuRY9Lh7Otelx8XCuQ4+Lh3Ndelw8nOvR4+LhXJ8eFw/nBvS4eDg3
pMfFw7kRPS4ezo3pcfFwbkKPi4dzU3pcPJyb0ePi4dycHhcP5xb0uHg4t6TH
xcO5FT0uHs6t6XHxcG5Dj4uHc1t6XDyc29Hj4uHcnh4XD+cO9Lh4OHekx8XD
uRM9Lh7Onelx8XDuQo+Lh3NXelw8nLvR4+Lh3J0eFw/nHvS4eDj3pMfFw7kX
PS4ezr3pcfFw7kOPi4dzX3pcPJz70ePi4ZQeFw/n/vS4eDgPoMfFw3kgPS4e
zoPocfFwHkyPi4fzEHpcPJyH0uPi4TyMHhcP5+H0uHg4j6DHxcN5JD0uHs6j
6HHxcB5Nj4uH8xh6XDycx9Lj4uE8jh4XD+fx9Lh4OE+gx8XDeSI9Lh7Ok+hx
8XCeTI+Lh/MUelw8nKfS4+LhPI0eFw/n6fS4eDjPoMfFw3kmPS4ezrPocfFw
nk2Pi4fzHHpcPJzn0uPi4TyPHhcP5/n0uHg4L6DHxcN5IT0uHs6L6HHxcF5M
j4uH8xJ6XDycl9Lj4uG8jB4XD+fl9Lh4OK+gx8XDeSU9Lh7Oq+hx8XBeTY+L
h/Maelw8nNfS4+LhvI4eFw/n9fS4eDhvoMfFw3kjPS4ezpvocfFw3kyPi4fz
FnpcPJy30uPi4byNHhcP5+30uHg476DHxcN5Jz0uHs676HHxcN5Nj4uH8x56
XDyc99Lj4uGMHhcP5330uHg476fHxcP5AD0uHs4H6XHxcD5Ej4uH82F6XDyc
j9Dj4uF8lB4XD+dj9Lh4OB+nx8XD+QQ9Lh7OJ+lx8XA+RY+Lh/Npelw8nM/Q
4+LhfJYeFw/nc/S4eDifp8fFw/kCPS4ezhfpcfFwvkSPi4fzZXpcPJyv0OPi
4XyVHhcP52v0uHg4X6fHxcP5Bj0uHs436XHxcL5Fj4uH8216XDyc79Dj4uF8
lx4XD+d79Lh4ON+nx8XD+QE9Lh7OD+lx8XB+RI+Lh/Njelw8nJ/Q4+Lh/JQe
Fw/nZ/S4eDg/p8fFw/kFPS4ezi/pcfFwfkWPi4fza3pcPJzf0OPi4fyWHhcP
53f0uHg4v6fHxcP5Az0uHs4f6XHxcP5Ej4uH82d6XDycv9Dj4uH8lR4XD+dv
9Lh4OH+nx8XD+Qc9Lh7OP+lx8XD+RY+Lh/Nvelw8nP/Q4+Lh/w3U//e4eDgH
oMfFwzkgPS4ezoHocfFwDkyPi4dzEHpcPJyD0uPi4RyMHhcP5+D0uHg4h6DH
xcM5JD0uHs6h6HHxcA5Nj4uHcxh6XDycw9Lj4uEcjh4XD+fw9Lh4OEegx8XD
OSI9Lh7Okehx8XCOTI+Lh3MUelw8nKPS4+LhHI0eFw/n6PS4eDjHoMfFwzkm
PS4ezrHocfFwjk2Pi4dzHHpcPJzj0uPi4RyPHhcP5/j0uHg4J6DHxcM5IT0u
Hs6J6HHxcE5Mj4uHcxJ6XDyck9Lj4uGcjB4XD+fk9Lh4OKegx8XDOSU9Lh7O
qehx8XBOTY+Lh3Maelw8nNPS4+LhnI4eFw/n9PS4eDhnoMfFwzkjPS4ezpno
cfFwzkyPi4dzFnpcPJyz0uPi4ZyNHhcP5+z0uHg456DHxcM5Jz0uHs656HHx
cM5Nj4uHcx56XDyc89Lj4uGcjx4XD+f89Lh4OBegx8XDuSA9Lh7Ohehx8XAu
TI+Lh3MRelw8nIvS4+LhXIweFw/n4vS4eDiXoMfFw7kkPS4ezqXocfFwLk2P
i4dzGXpcPJzL0uPi4VyOHhcP5/L0uHg4V6DHxcO5Ij0uHs6V6HHxcK5Mj4uH
cxV6XDycq9Lj4uFcjR4XD+fq9Lh4ONegx8XDuSY9Lh7Otehx8XCuTY+Lh3Md
elw8nOvS4+LhXI8eFw/n+vS4eDg3oMfFw7khPS4ezo3ocfFwbkyPi4dzE3pc
PJyb0uPi4dyMHhcP5+b0uHg4t6DHxcO5JT0uHs6t6HHxcG5Nj4uHcxt6XDyc
29Lj4uHcjh4XD+f29Lh4OHegx8XDuSM9Lh7Onehx8XDuTI+Lh3MXelw8nLvS
4+Lh3I0eFw/n7vS4eDj3oMfFw7knPS4ezr3ocfFw7k2Pi4dzH3pcPJz70uPi
4dyPHhcPp/S4eDj3p8fFw3kAPS4ezgPpcfFwHkSPi4fzYHpcPJyH0OPi4TyU
HhcP52H0uHg4D6fHxcN5BD0uHs4j6XHxcB5Fj4uH82h6XDycx9Dj4uE8lh4X
D+dx9Lh4OI+nx8XDeQI9Lh7OE+lx8XCeRI+Lh/Nkelw8nKfQ4+LhPJUeFw/n
afS4eDhPp8fFw3kGPS4ezjPpcfFwnkWPi4fzbHpcPJzn0OPi4TyXHhcP53n0
uHg4z6fHxcN5AT0uHs4L6XHxcF5Ej4uH82J6XDycl9Dj4uG8lB4XD+dl9Lh4
OC+nx8XDeQU9Lh7OK+lx8XBeRY+Lh/Nqelw8nNfQ4+LhvJYeFw/ndfS4eDiv
p8fFw3kDPS4ezhvpcfFw3kSPi4fzZnpcPJy30OPi4byVHhcP5230uHg4b6fH
xcN5Bz0uHs476XHxcN5Fj4uH8256XDyc99Dj4uG8lx4XD2f0uHg476PHxcN5
Pz0uHs4H6HHxcD5Ij4uH8yF6XDycD9Pj4uF8hB4XD+ej9Lh4OB+jx8XD+Tg9
Lh7OJ+hx8XA+SY+Lh/Mpelw8nE/T4+LhfIYeFw/ns/S4eDifo8fFw/k8PS4e
zhfocfFwvkiPi4fzJXpcPJwv0+Pi4XyFHhcP56v0uHg4X6PHxcP5Oj0uHs43
6HHxcL5Jj4uH8y16XDycb9Pj4uF8hx4XD+e79Lh4ON+jx8XD+T49Lh7OD+hx
8XB+SI+Lh/Mjelw8nB/T4+Lh/IQeFw/np/S4eDg/o8fFw/k5PS4ezi/ocfFw
fkmPi4fzK3pcPJxf0+Pi4fyGHhcP57f0uHg4v6PHxcP5PT0uHs4f6HHxcP5I
j4uH8yd6XDycP9Pj4uH8hR4XD+ev9Lh4OH+jx8XD+Ts9Lh7OP+hx8XD+SY+L
h/Mvelw8nH/T4+Lh/IceFw//b4D+v8fFwzkAPS4ezgHpcfFwDkSPi4dzYHpc
PJyD0OPi4RyUHhcP52D0uHg4B6fHxcM5BD0uHs4h6XHxcA5Fj4uHc2h6XDyc
w9Dj4uEclh4XD+dw9Lh4OIenx8XDOQI9Lh7OEelx8XCORI+Lh3Nkelw8nKPQ
4+LhHJUeFw/naPS4eDhHp8fFwzkGPS4ezjHpcfFwjkWPi4dzbHpcPJzj0OPi
4RyXHhcP53j0uHg4x6fHxcM5AT0uHs4J6XHxcE5Ej4uHc2J6XDyck9Dj4uGc
lB4XD+dk9Lh4OCenx8XDOQU9Lh7OKelx8XBORY+Lh3Nqelw8nNPQ4+LhnJYe
Fw/ndPS4eDinp8fFwzkDPS4ezhnpcfFwzkSPi4dzZnpcPJyz0OPi4ZyVHhcP
52z0uHg4Z6fHxcM5Bz0uHs456XHxcM5Fj4uHc256XDyc89Dj4uGclx4XD+d8
9Lh4OOenx8XDuQA9Lh7OBelx8XAuRI+Lh3Nhelw8nIvQ4+LhXJQeFw/nYvS4
eDgXp8fFw7kEPS4eziXpcfFwLkWPi4dzaXpcPJzL0OPi4VyWHhcP53L0uHg4
l6fHxcO5Aj0uHs4V6XHxcK5Ej4uHc2V6XDycq9Dj4uFclR4XD+dq9Lh4OFen
x8XDuQY9Lh7ONelx8XCuRY+Lh3Ntelw8nOvQ4+LhXJceFw/nevS4eDjXp8fF
w7kBPS4ezg3pcfFwbkSPi4dzY3pcPJyb0OPi4dyUHhcP52b0uHg4N6fHxcO5
BT0uHs4t6XHxcG5Fj4uHc2t6XDyc29Dj4uHclh4XD+d29Lh4OLenx8XDuQM9
Lh7OHelx8XDuRI+Lh3Nnelw8nLvQ4+Lh3JUeFw/nbvS4eDh3p8fFw7kHPS4e
zj3pcfFw7kWPi4dzb3pcPJz70OPi4dyXHhcP5370uHg4pcfFw7k/PS4ezgPo
cfFwHkiPi4fzIHpcPJwH0+Pi4TyEHhcP56H0uHg4D6PHxcN5OD0uHs4j6HHx
cB5Jj4uH8yh6XDycR9Pj4uE8hh4XD+ex9Lh4OI+jx8XDeTw9Lh7OE+hx8XCe
SI+Lh/Mkelw8nCfT4+LhPIUeFw/nqfS4eDhPo8fFw3k6PS4ezjPocfFwnkmP
i4fzLHpcPJxn0+Pi4TyHHhcP57n0uHg4z6PHxcN5Pj0uHs4L6HHxcF5Ij4uH
8yJ6XDycF9Pj4uG8hB4XD+el9Lh4OC+jx8XDeTk9Lh7OK+hx8XBeSY+Lh/Mq
elw8nFfT4+LhvIYeFw/ntfS4eDivo8fFw3k9PS4ezhvocfFw3kiPi4fzJnpc
PJw30+Pi4byFHhcP5630uHg4b6PHxcN5Oz0uHs476HHxcN5Jj4uH8y56XDyc
d9Pj4uG8hx4XD+e99Lh4OKPHxcN5Hz0uHs776XHxcD5Aj4uH80F6XDycD9Hj
4uF8mB4XD+cj9Lh4OB+lx8XD+Rg9Lh7Ox+lx8XA+QY+Lh/NJelw8nE/R4+Lh
fJoeFw/nM/S4eDifpcfFw/kcPS4ezufpcfFwvkCPi4fzRXpcPJwv0ePi4XyZ
HhcP5yv0uHg4X6XHxcP5Gj0uHs7X6XHxcL5Bj4uH8016XDycb9Hj4uF8mx4X
D+c79Lh4ON+lx8XD+R49Lh7O9+lx8XB+QI+Lh/NDelw8nB/R4+Lh/JgeFw/n
J/S4eDg/pcfFw/kZPS4ezs/pcfFwfkGPi4fzS3pcPJxf0ePi4fyaHhcP5zf0
uHg4v6XHxcP5HT0uHs7v6XHxcP5Aj4uH80d6XDycP9Hj4uH8mR4XD+cv9Lh4
OH+lx8XD+Rs9Lh7O3+lx8XD+QY+Lh/NPelw8nH/R4+Lh/JseFw/nP/S4ePh/
A/P/PS4ezgHocfFwDkiPi4dzIHpcPJwD0+Pi4RyEHhcP56D0uHg4B6PHxcM5
OD0uHs4h6HHxcA5Jj4uHcyh6XDycQ9Pj4uEchh4XD+ew9Lh4OIejx8XDOTw9
Lh7OEehx8XCOSI+Lh3Mkelw8nCPT4+LhHIUeFw/nqPS4eDhHo8fFwzk6PS4e
zjHocfFwjkmPi4dzLHpcPJxj0+Pi4RyHHhcP57j0uHg4x6PHxcM5Pj0uHs4J
6HHxcE5Ij4uHcyJ6XDycE9Pj4uGchB4XD+ek9Lh4OCejx8XDOTk9Lh7OKehx
8XBOSY+Lh3Mqelw8nFPT4+LhnIYeFw/ntPS4eDino8fFwzk9PS4ezhnocfFw
zkiPi4dzJnpcPJwz0+Pi4ZyFHhcP56z0uHg4Z6PHxcM5Oz0uHs456HHxcM5J
j4uHcy56XDycc9Pj4uGchx4XD+e89Lh4OOejx8XDOT89Lh7OBehx8XAuSI+L
h3Mhelw8nAvT4+LhXIQeFw/novS4eDgXo8fFw7k4PS4eziXocfFwLkmPi4dz
KXpcPJxL0+Pi4VyGHhcP57L0uHg4l6PHxcO5PD0uHs4V6HHxcK5Ij4uHcyV6
XDycK9Pj4uFchR4XD+eq9Lh4OFejx8XDuTo9Lh7ONehx8XCuSY+Lh3Mtelw8
nGvT4+LhXIceFw/nuvS4eDjXo8fFw7k+PS4ezg3ocfFwbkiPi4dzI3pcPJwb
0+Pi4dyEHhcP56b0uHg4N6PHxcO5OT0uHs4t6HHxcG5Jj4uHcyt6XDycW9Pj
4uHchh4XD+e29Lh4OLejx8XDuT09Lh7OHehx8XDuSI+Lh3Mnelw8nDvT4+Lh
3IUeFw/nrvS4eDh3o8fFw7k7PS4ezj3ocfFw7kmPi4dzL3pcPJx70+Pi4dyH
HhcP5770uHg496PHxcMpPS4ezv3pcfFwHkCPi4fzQHpcPJwH0ePi4TyYHhcP
5yH0uHg4D6XHxcN5GD0uHs7D6XHxcB5Bj4uH80h6XDycR9Hj4uE8mh4XD+cx
9Lh4OI+lx8XDeRw9Lh7O4+lx8XCeQI+Lh/NEelw8nCfR4+LhPJkeFw/nKfS4
eDhPpcfFw3kaPS4eztPpcfFwnkGPi4fzTHpcPJxn0ePi4TybHhcP5zn0uHg4
z6XHxcN5Hj0uHs7z6XHxcF5Aj4uH80J6XDycF9Hj4uG8mB4XD+cl9Lh4OC+l
x8XDeRk9Lh7Oy+lx8XBeQY+Lh/NKelw8nFfR4+LhvJoeFw/nNfS4eDivpcfF
w3kdPS4ezuvpcfFw3kCPi4fzRnpcPJw30ePi4byZHhcP5y30uHg4b6XHxcN5
Gz0uHs7b6XHxcN5Bj4uH8056XDycd9Hj4uG8mx4XD+c99Lh4OO+lx8XDGT0u
Hs776HHxcN5Pj4uH8wF6XDycD9Lj4uF8iB4XD+fD9Lh4OB+hx8XD+Sg9Lh7O
x+hx8XA+To+Lh/MJelw8nE/S4+LhfIoeFw/n0/S4eDifocfFw/ksPS4ezufo
cfFwPk+Pi4fzBXpcPJwv0uPi4XyJHhcP58v0uHg4X6HHxcP5Kj0uHs7X6HHx
cL5Oj4uH8w16XDycb9Lj4uF8ix4XD+fb9Lh4ON+hx8XD+S49Lh7O9+hx8XC+
T4+Lh/MDelw8nB/S4+Lh/IgeFw/nx/S4eDg/ocfFw/kpPS4ezs/ocfFwfk6P
i4fzC3pcPJxf0uPi4fyKHhcP59f0uHg4v6HHxcP5LT0uHs7v6HHxcH5Pj4uH
8wd6XDycP9Lj4uH8iR4XD+fP9Lh4OH+hx8XD+Ss9Lh7O3+hx8XD+To+Lh/MP
elw8nH/S4+Lh/IseFw/n3/S4eDj/ocfFw/8bkP/vcfFwDkCPi4dzQHpcPJwD
0ePi4RyYHhcP5yD0uHg4B6XHxcM5GD0uHs7B6XHxcA5Bj4uHc0h6XDycQ9Hj
4uEcmh4XD+cw9Lh4OIelx8XDORw9Lh7O4elx8XCOQI+Lh3NEelw8nCPR4+Lh
HJkeFw/nKPS4eDhHpcfFwzkaPS4eztHpcfFwjkGPi4dzTHpcPJxj0ePi4Ryb
HhcP5zj0uHg4x6XHxcM5Hj0uHs7x6XHxcE5Aj4uHc0J6XDycE9Hj4uGcmB4X
D+ck9Lh4OCelx8XDORk9Lh7Oyelx8XBOQY+Lh3NKelw8nFPR4+LhnJoeFw/n
NPS4eDinpcfFwzkdPS4ezunpcfFwzkCPi4dzRnpcPJwz0ePi4ZyZHhcP5yz0
uHg4Z6XHxcM5Gz0uHs7Z6XHxcM5Bj4uHc056XDycc9Hj4uGcmx4XD+c89Lh4
OOelx8XDOR89Lh7O+elx8XAuQI+Lh3NBelw8nAvR4+LhXJgeFw/nIvS4eDgX
pcfFw7kYPS4ezsXpcfFwLkGPi4dzSXpcPJxL0ePi4VyaHhcP5zL0uHg4l6XH
xcO5HD0uHs7l6XHxcK5Aj4uHc0V6XDycK9Hj4uFcmR4XD+cq9Lh4OFelx8XD
uRo9Lh7O1elx8XCuQY+Lh3NNelw8nGvR4+LhXJseFw/nOvS4eDjXpcfFw7ke
PS4ezvXpcfFwbkCPi4dzQ3pcPJwb0ePi4dyYHhcP5yb0uHg4N6XHxcO5GT0u
Hs7N6XHxcG5Bj4uHc0t6XDycW9Hj4uHcmh4XD+c29Lh4OLelx8XDuR09Lh7O
7elx8XDuQI+Lh3NHelw8nDvR4+Lh3JkeFw/nLvS4eDh3pcfFw7kbPS4ezt3p
cfFw7kGPi4dzT3pcPJx70ePi4dybHhcP5z70uHg496XHxcO5Hz0uHk7pcfFw
7k+Pi4fzAHpcPJwH0uPi4TyIHhcP58H0uHg4D6HHxcN5KD0uHs7D6HHxcB5O
j4uH8wh6XDycR9Lj4uE8ih4XD+fR9Lh4OI+hx8XDeSw9Lh7O4+hx8XAeT4+L
h/MEelw8nCfS4+LhPIkeFw/nyfS4eDhPocfFw3kqPS4eztPocfFwnk6Pi4fz
DHpcPJxn0uPi4TyLHhcP59n0uHg4z6HHxcN5Lj0uHs7z6HHxcJ5Pj4uH8wJ6
XDycF9Lj4uG8iB4XD+fF9Lh4OC+hx8XDeSk9Lh7Oy+hx8XBeTo+Lh/MKelw8
nFfS4+LhvIoeFw/n1fS4eDivocfFw3ktPS4ezuvocfFwXk+Pi4fzBnpcPJw3
0uPi4byJHhcP5830uHg4b6HHxcN5Kz0uHs7b6HHxcN5Oj4uH8w56XDycd9Lj
4uG8ix4XD+fd9Lh4OO+hx8XDeS89Lh7O6HHxcN5Hj4uH8356XDycD9Dj4uF8
kB4XD+dD9Lh4OB+mx8XD+Qg9Lh7OR+lx8XA+Ro+Lh/Nxelw8nE/Q4+LhfJIe
Fw/nU/S4eDifpsfFw/kMPS4ezmfpcfFwPkePi4fzeXpcPJwv0OPi4XyRHhcP
50v0uHg4X6bHxcP5Cj0uHs5X6XHxcL5Gj4uH83V6XDycb9Dj4uF8kx4XD+db
9Lh4ON+mx8XD+Q49Lh7Od+lx8XC+R4+Lh/N9elw8nB/Q4+Lh/JAeFw/nR/S4
eDg/psfFw/kJPS4ezk/pcfFwfkaPi4fzc3pcPJxf0OPi4fySHhcP51f0uHg4
v6bHxcP5DT0uHs5v6XHxcH5Hj4uH83t6XDycP9Dj4uH8kR4XD+dP9Lh4OH+m
x8XD+Qs9Lh7OX+lx8XD+Ro+Lh/N3elw8nH/Q4+Lh/JMeFw/nX/S4eDj/psfF
w/kPPS4e/t9A/H+Pi4dzAHpcPJwD0uPi4RyIHhcP58D0uHg4B6HHxcM5KD0u
Hs7B6HHxcA5Oj4uHcwh6XDycQ9Lj4uEcih4XD+fQ9Lh4OIehx8XDOSw9Lh7O
4ehx8XAOT4+Lh3MEelw8nCPS4+LhHIkeFw/nyPS4eDhHocfFwzkqPS4eztHo
cfFwjk6Pi4dzDHpcPJxj0uPi4RyLHhcP59j0uHg4x6HHxcM5Lj0uHs7x6HHx
cI5Pj4uHcwJ6XDycE9Lj4uGciB4XD+fE9Lh4OCehx8XDOSk9Lh7Oyehx8XBO
To+Lh3MKelw8nFPS4+LhnIoeFw/n1PS4eDinocfFwzktPS4ezunocfFwTk+P
i4dzBnpcPJwz0uPi4ZyJHhcP58z0uHg4Z6HHxcM5Kz0uHs7Z6HHxcM5Oj4uH
cw56XDycc9Lj4uGcix4XD+fc9Lh4OOehx8XDOS89Lh7O+ehx8XDOT4+Lh3MB
elw8nAvS4+LhXIgeFw/nwvS4eDgXocfFw7koPS4ezsXocfFwLk6Pi4dzCXpc
PJxL0uPi4VyKHhcP59L0uHg4l6HHxcO5LD0uHs7l6HHxcC5Pj4uHcwV6XDyc
K9Lj4uFciR4XD+fK9Lh4OFehx8XDuSo9Lh7O1ehx8XCuTo+Lh3MNelw8nGvS
4+LhXIseFw/n2vS4eDjXocfFw7kuPS4ezvXocfFwrk+Pi4dzA3pcPJwb0uPi
4dyIHhcP58b0uHg4N6HHxcO5KT0uHs7N6HHxcG5Oj4uHcwt6XDycW9Lj4uH8
t+t6iAIA0K0tmtq2bdttattO7YfaTW3bqW07tW2ntu3f2V/dwz2460yTd2CP
Gy+Od2SPGy+Od2KPGy+OB7DHjRfHA9njxovjQexx48XxYPa48eJ4Z/a48eJ4
F/a48eJ4V/a48eJ4N/a48eJ4d/a48eJ4D/a48eJ4T/a48eJ4L/a48eJ4b/a4
8eJ4H/a48eJ4X/a48eJ4P/a48eJ4f/a48eL4APa48eJo9rjx4vhA9rjx4vgg
9rjx4vhg9rjx4vgQ9rjx4vhQ9rjx4vgw9rjx4vhw9rjx4vgI9rjx4vhI9rjx
4vgo9rjx4vho9rjx4vgY9rjx4vhY9rjx4vg49rjx4vh49rjx4vgE9rjx4vhE
9rjx4vgk9rjx4vhk9rjx4vgU9rjx4vhU9rjx4vg09rjx4vh09rjx4vgM9rjx
4vhM9rjx4vgs9rjx4vhs9rjx4vgc9rjx4vhc9rjx4vg89rjx4vh89rjx4hj2
uPHi+AL2uPHi+EL2uPHi+CL2uPHi+GL2uPHi+BL2uPHi+FL2uPHi+DL2uPHi
+HL2uPHi+Ar2uPHi+Er2uPHi+Cr2uPHi+Gr2uPHi+Br2uPHi+Fr2uPHi+Dr2
uPHi+Hr2uPHi+Ab2uPHi+Eb2uPHi+Cb2uPHi+Gb2uPHi+Bb2uPHi+Fb2uPHi
+Db2uPHi+Hb2uPHi+A72uPHi+E72uPHi+C72uPHi+G72uPHi+B72uPHi+F72
uPHi+D72uPHiWPa48eL4fva48eL4Afa48eL4Qfa48eL4Ifa48eL4Yfa48eL4
Efa48eL4Ufa48eL4Mfa48eL4cfa48eL4Cfa48eL4Sfa48eL4Kfa48eL4afa4
8eL4Gfa48eL4Wfa48eL4Ofa48eL4efa48eL4Bfa48eL4Rfa48eL4Jfa48eL4
Zfa48eL4Ffa48eL4Vfa48eL4Nfa48eL4dfa48eL4Dfa48eL4Tfa48eL4Lfa4
8eL4bfa48eL4Hfa48eL4Xfa48eI49rjx4vg99rjx4vh99rjx4vgD9rjx4vhD
9rjx4vgj9rjx4vhj9rjx4vgT9rjx4vhT9rjx4vgz9rjx4vhz9rjx4vgL9rjx
4vhL9rjx4vgr9rjx4vhr9rjx4vgb9rjx4vhb9rjx4vg79rjx4vh79rjx4vgH
9rjx4vhH9rjx4vgn9rjx4vhn9rjx4vgX9rjx4vhX9rjx4vg39rjx4vh39rjx
4vgP9rjx4vhP9rjx4vgv9rjx4vhv9rjx4vgf9rjx4v89AP6PnxwnLtx48OLD
8RD0ceLCjQcvPhwPSR8nLtx48OLD8VD0ceLCjQcvPhwPTR8nLtx48OLD8TD0
ceLCjQcvPhwPSx8nLtx48OLD8XD0ceLCjQcvPhwPTx8nLtx48OLD8Qj0ceLC
jQcvPhyPSB8nLtx48OLD8Uj0ceLCjQcvPhyPTB8nLtx48OLD8Sj0ceLCjQcv
PhyPSh8nLtx48OLD8Wj0ceLCjQcvPhyPTh8nLtx48OLD8Rj0ceLCjQcvPhyP
SR8nLtx48OLD8Vj0ceLCjQcvPhyPTR8nLtx48OLD8Tj0ceLCjQcvPhyPSx8n
Ltx48OLD8Xj0ceLCjQcvPhyPTx8nLtx48OLD8QT0ceLCjQcvPhxPSB8nLtx4
8OLD8UT0ceLCjQcvPhxPTB8nLtx48OLD8ST0ceLCjQcvPhxPSh8nLtx48OLD
8WT0ceLCjQcvPhxPTh8nLtx48OLD8RT0ceLCjQcvPhxPSR8nLtx48OLD8VT0
ceLCjQcvPhxPTR8nLtx48OLD8TT0ceLCjQcvPhxPSx8nLtx48OLD8XT0ceLC
jQcvPhxPTx8nLtx48OLD8Qz0ceLCjQcvPhzPSB8nLtx48OLD8Uz0ceLCjQcv
PhzPTB8nLtx48OLD8Sz0ceLCjQcvPhzPSh8nLtx48OLD8Wz0ceLCjQcvPhzP
Th8nLtx48OLD8Rz0ceLCjQcvPhzPSR8nLtx48OLD8Vz0ceLCjQcvPhzPTR8n
Ltx48OLD8Tz0ceLCjQcvPhzPSx8nLtx48OLD8Xz0ceLCjQcvPhzPTx8nLtx4
8OLD8QL0ceLCjQcvPhwvSB8nLtx48OLD8UL0ceLCjQcvPhwvTB8nLtx48OLD
8SL0ceLCjQcvPhwvSh8nLtx48OLD8WL0ceLCjQcvPhxJHycu3Hjw4sPx4vRx
4sKNBy8+HC9BHycu3Hjw4sPxkvRx4sKNBy8+HC9FHycu3Hjw4sPx0vRx4sKN
By8+HC9DHycu3Hjw4sPxsvRx4sKNBy8+HC9HHycu3Hjw4sPx8vRx4sKNBy8+
HK9AHycu3Hjw4sPxivRx4sKNBy8+HK9EHycu3Hjw4sPxyvRx4sKNBy8+HK9C
Hycu3Hjw4sPxqvRx4sKNBy8+HK9GHycu3Hjw4sPx6vRx4sKNBy8+HK9BHycu
3Hjw4sPxmvRx4sKNBy8+HK9FHycu3Hjw4sPx2vRx4sKNBy8+HK9DHycu3Hjw
4sPxuvRx4sKNBy8+HK9HHycu3Hjw4sPx+vRx4sKNBy8+HG9AHycu3Hjw4sPx
hvRx4sKNBy8+HG9EHycu3Hjw4sPxxvRx4sKNBy8+HG9CHycu3Hjw4sPxpvRx
4sKNBy8+HEUfJy7cePDiw/Fm9HHiwo0HLz4cb04fJy7cePDiw/EW9HHiwo0H
Lz4cb0kfJy7cePDiw/FW9HHiwo0HLz4cb00fJy7cePDiw/E29HHiwo0HLz4c
b0sfJy7cePDiw/F29HHiwo0HLz4cb08fJy7cePDiw/EO9HHiwo0HLz4c70gf
Jy7cePDiw/FO9HHiwo0HLz4cD6CPExduPHjx4XggfZy4cOPBiw/Hg+jjxIUb
D158OB5MHycu3Hjw4sPxzvRx4sKNBy8+HO9CHycu3Hjw4sPxrvRx4sKNBy8+
HO9GHycu3Hjw4sPx7vRx4sKNBy8+HO9BHycu3Hjw4sPxnvRx4sKNBy8+HO9F
Hycu3Hjw4sPx3vRx4sKNBy8+HO9DHycu3Hjw4sPxvvRx4sKNBy8+HO9HHycu
3Hjw4sPx/vRx4sKNBy8+HB9AHycu3Hjw4sPR9HHiwo0HLz4cH0gfJy7cePDi
w/FB9HHiwo0HLz4cH0wfJy7cePDiw/Eh9HHiwo0HLz4cH0ofJy7cePDiw/Fh
9HHiwo0HLz4cH04fJy7cePDiw/ER9HHiwo0HLz4cH0kfJy7cePDiw/FR9HHi
wo0HLz4cH00fJy7cePDiw/Ex9HHiwo0HLz4cH0sfJy7cePDiw/Fx9HHiwo0H
Lz4cH08fJy7cePDiw/EJ9HHiwo0HLz4cn0gfJy7cePDiw/FJ9HHiwo0HLz4c
n0wfJy7cePDiw/Ep9HHiwo0HLz4cn0ofJy7cePDiw/Fp9HHiwo0HLz4cn04f
Jy7cePDiw/EZ9HHiwo0HLz4cn0kfJy7cePDiw/FZ9HHiwo0HLz4cn00fJy7c
ePDiw/E59HHiwo0HLz4cn0sfJy7cePDiw/F59HHiwo0HLz4cn08fJy7cePDi
wzH0ceLCjQcvPhxfQB8nLtx48OLD8YX0ceLCjQcvPhxfRB8nLtx48OLD8cX0
ceLCjQcvPhxfQh8nLtx48OLD8aX0ceLCjQcvPhxfRh8nLtx48OLD8eX0ceLC
jQcvPhxfQR8nLtx48OLD8ZX0ceLCjQcvPhxfRR8nLtx48OLD8dX0ceLCjQcv
PhxfQx8nLtx48OLD8bX0ceLCjQcvPhxfRx8nLtx48OLD8fX0ceLCjQcvPhzf
QB8nLtx48OLD8Y30ceLCjQcvPhzfRB8nLtx48OLD8c30ceLCjQcvPhzfQh8n
Ltx48OLD8a30ceLCjQcvPhzfRh8nLtx48OLD8e30ceLCjQcvPhzfQR8nLtx4
8OLD8Z30ceLCjQcvPhzfRR8nLtx48OLD8d30ceLCjQcvPhzfQx8nLtx48OLD
8b30ceLCjQcvPhzfRx8nLtx48OLDsfRx4sKNBy8+HN9PHycu3Hjw4sPxA/Rx
4sKNBy8+HD9IHycu3Hjw4sPxQ/Rx4sKNBy8+HD9MHycu3Hjw4sPxI/Rx4sKN
By8+HD9KHycu3Hjw4sPxY/Rx4sKNBy8+HD9OHycu3Hjw4sPxE/Rx4sKNBy8+
HD9JHycu3Hjw4sPxU/Rx4sKNBy8+HD9NHycu3Hjw4sPxM/Rx4sKNBy8+HD9L
Hycu3Hjw4sPxc/Rx4sKNBy8+HD9PHycu3Hjw4sPxC/Rx4sKNBy8+HL9IHycu
3Hjw4sPxS/Rx4sKNBy8+HL9MHycu3Hjw4sPxK/Rx4sKNBy8+HL9KHycu3Hjw
4sPxa/Rx4sKNBy8+HL9OHycu3Hjw4sPxG/Rx4sKNBy8+HL9JHycu3Hjw4sPx
W/Rx4sKNBy8+HL9NHycu3Hjw4sPxO/Rx4sKNBy8+HL9LHycu3Hjw4sNx9HHi
wo0HLz4cv0cfJy7cePDiw/H79HHiwo0HLz4cf0AfJy7cePDiw/GH9HHiwo0H
Lz4cf0QfJy7cePDiw/HH9HHiwo0HLz4cf0IfJy7cePDiw/Gn9HHiwo0HLz4c
f0YfJy7cePDiw/Hn9HHiwo0HLz4cf0EfJy7cePDiw/GX9HHiwo0HLz4cf0Uf
Jy7cePDiw/HX9HHiwo0HLz4cf0MfJy7cePDiw/G39HHiwo0HLz4cf0cfJy7c
ePDiw/H39HHiwo0HLz4c/0AfJy7cePDiw/GP9HHiwo0HLz4c/0QfJy7cePDi
w/HP9HHiwo0HLz4c/0IfJy7cePDiw/Gv9HHiwo0HLz4c/0YfJy7cePDiw/Hv
9HHiwo0HLz4c/0EfJy7cePDiw/Gf9HHiwo0HLz4c/0UfJy7cePDiw/Hf9HHi
wo0HLz4c/0MfJy7cePDiw//7gP/fPk5cuPHgxYfjIejjxIUbD158OB6SPk5c
uPHgxYfjoejjxIUbD158OB6aPk5cuPHgxYfjYejjxIUbD158OB6WPk5cuPHg
xYfj4ejjxIUbD158OB6ePk5cuPHgxYfjEejjxIUbD158OB6RPk5cuPHgxYfj
kejjxIUbD158OB6ZPk5cuPHgxYfjUejjxIUbD158OB6VPk5cuPHgxYfj0ejj
xIUbD158OB6dPk5cuPHgxYfjMejjxIUbD158OB6TPk5cuPHgxYfjsejjxIUb
D158OB6bPk5cuPHgxYfjcejjxIUbD158OB6XPk5cuPHgxYfj8ejjxIUbD158
OB6fPk5cuPHgxYfjCejjxIUbD158OJ6QPk5cuPHgxYfjiejjxIUbD158OJ6Y
Pk5cuPHgxYfjSejjxIUbD158OJ6UPk5cuPHgxYfjyejjxIUbD158OJ6cPk5c
uPHgxYfjKejjxIUbD158OJ6SPk5cuPHgxYfjqejjxIUbD158OJ6aPk5cuPHg
xYfjaejjxIUbD158OJ6WPk5cuPHgxYfj6ejjxIUbD158OJ6ePk5cuPHgxYfj
GejjxIUbD158OJ6RPk5cuPHgxYfjmejjxIUbD158OJ6ZPk5cuPHgxYfjWejj
xIUbD158OJ6VPk5cuPHgxYfj2ejjxIUbD158OJ6dPk5cuPHgxYfjOejjxIUb
D158OJ6TPk5cuPHgxYfjuejjxIUbD158OJ6bPk5cuPHgxYfjeejjxIUbD158
OJ6XPk5cuPHgxYfj+ejjxIUbD158OJ6fPk5cuPHgxYfjBejjxIUbD158OF6Q
Pk5cuPHgxYfjhejjxIUbD158OF6YPk5cuPHgxYfjRejjxIUbD158OF6UPk5c
uPHgxYfjxejjxIUbD158OJI+Tly48eDFh+PF6ePEhRsPXnw4XoI+Tly48eDF
h+Ml6ePEhRsPXnw4Xoo+Tly48eDFh+Ol6ePEhRsPXnw4XoY+Tly48eDFh+Nl
6ePEhRsPXnw4Xo4+Tly48eDFh+Pl6ePEhRsPXnw4XoE+Tly48eDFh+MV6ePE
hRsPXnw4Xok+Tly48eDFh+OV6ePEhRsPXnw4XoU+Tly48eDFh+NV6ePEhRsP
Xnw4Xo0+Tly48eDFh+PV6ePEhRsPXnw4XoM+Tly48eDFh+M16ePEhRsPXnw4
Xos+Tly48eDFh+O16ePEhRsPXnw4Xoc+Tly48eDFh+N16ePEhRsPXnw4Xo8+
Tly48eDFh+P16ePEhRsPXnw43oA+Tly48eDFh+MN6ePEhRsPXnw43og+Tly4
8eDFh+ON6ePEhRsPXnw43oQ+Tly48eDFh+NN6ePEhRsPXnw4ij5OXLjx4MWH
483o48SFGw9efDjenD5OXLjx4MWH4y3o48SFGw9efDjekj5OXLjx4MWH463o
48SFGw9efDjemj5OXLjx4MWH423o48SFGw9efDjelj5OXLjx4MWH4+3o48SF
Gw9efDjenj5OXLjx4MWH4x3o48SFGw9efDjekT5OXLjx4MWH453o48SFGw9e
fDgeQB8nLtx48OLD8UD6OHHhxoMXH44H0ceJCzcevPhwPJg+Tly48eDFh+Od
6ePEhRsPXnw43oU+Tly48eDFh+Nd6ePEhRsPXnw43o0+Tly48eDFh+Pd6ePE
hRsPXnw43oM+Tly48eDFh+M96ePEhRsPXnw43os+Tly48eDFh+O96ePEhRsP
Xnw43oc+Tly48eDFh+N96ePEhRsPXnw43o8+Tly48eDFh+P96ePEhRsPXnw4
PoA+Tly48eDFh6Pp48SFGw9efDg+kD5OXLjx4MWH44Po48SFGw9efDg+mD5O
XLjx4MWH40Po48SFGw9efDg+lD5OXLjx4MWH48Po48SFGw9efDg+nD5OXLjx
4MWH4yPo48SFGw9efDg+kj5OXLjx4MWH46Po48SFGw9efDg+mj5OXLjx4MWH
42Po48SFGw9efDg+lj5OXLjx4MWH4+Po48SFGw9efDg+nj5OXLjx4MWH4xPo
48SFGw9efDg+kT5OXLjx4MWH45Po48SFGw9efDg+mT5OXLjx4MWH41Po48SF
Gw9efDg+lT5OXLjx4MWH49Po48SFGw9efDg+nT5OXLjx4MWH4zPo48SFGw9e
fDg+kz5OXLjx4MWH47Po48SFGw9efDg+mz5OXLjx4MWH43Po48SFGw9efDg+
lz5OXLjx4MWH4/Po48SFGw9efDg+nz5OXLjx4MWHY+jjxIUbD158OL6APk5c
uPHgxYfjC+njxIUbD158OL6IPk5cuPHgxYfji+njxIUbD158OL6EPk5cuPHg
xYfjS+njxIUbD158OL6MPk5cuPHgxYfjy+njxIUbD158OL6CPk5cuPHgxYfj
K+njxIUbD158OL6KPk5cuPHgxYfjq+njxIUbD158OL6GPk5cuPHgxYfja+nj
xIUbD158OL6OPk5cuPHgxYfj6+njxIUbD158OL6BPk5cuPHgxYfjG+njxIUb
D158OL6JPk5cuPHgxYfjm+njxIUbD158OL6FPk5cuPHgxYfjW+njxIUbD158
OL6NPk5cuPHgxYfj2+njxIUbD158OL6DPk5cuPHgxYfjO+njxIUbD158OL6L
Pk5cuPHgxYfju+njxIUbD158OL6HPk5cuPHgxYfje+njxIUbD158OL6PPk5c
uPHgxYdj6ePEhRsPXnw4vp8+Tly48eDFh+MH6OPEhRsPXnw4fpA+Tly48eDF
h+OH6OPEhRsPXnw4fpg+Tly48eDFh+NH6OPEhRsPXnw4fpQ+Tly48eDFh+PH
6OPEhRsPXnw4fpw+Tly48eDFh+Mn6OPEhRsPXnw4fpI+Tly48eDFh+On6OPE
hRsPXnw4fpo+Tly48eDFh+Nn6OPEhRsPXnw4fpY+Tly48eDFh+Pn6OPEhRsP
Xnw4fp4+Tly48eDFh+MX6OPEhRsPXnw4fpE+Tly48eDFh+OX6OPEhRsPXnw4
fpk+Tly48eDFh+NX6OPEhRsPXnw4fpU+Tly48eDFh+PX6OPEhRsPXnw4fp0+
Tly48eDFh+M36OPEhRsPXnw4fpM+Tly48eDFh+O36OPEhRsPXnw4fps+Tly4
8eDFh+N36OPEhRsPXnw4fpc+Tly48eDFh+Po48SFGw9efDh+jz5OXLjx4MWH
4/fp48SFGw9efDj+gD5OXLjx4MWH4w/p48SFGw9efDj+iD5OXLjx4MWH44/p
48SFGw9efDj+hD5OXLjx4MWH40/p48SFGw9efDj+jD5OXLjx4MWH48/p48SF
Gw9efDj+gj5OXLjx4MWH4y/p48SFGw9efDj+ij5OXLjx4MWH46/p48SFGw9e
fDj+hj5OXLjx4MWH42/p48SFGw9efDj+jj5OXLjx4MWH4+/p48SFGw9efDj+
gT5OXLjx4MWH4x/p48SFGw9efDj+iT5OXLjx4MWH45/p48SFGw9efDj+hT5O
XLjx4MWH41/p48SFGw9efDj+jT5OXLjx4MWH49/p48SFGw9efDj+gz5OXLjx
4MWH4z/p48SFGw9efDj+iz5OXLjx4MWH47/p48SFGw9efDj+hz5OXLjx4MWH
//cB/r99nLhw48GLD8dD0MeJCzcevPhwPCR9nLhw48GLD8dD0ceJCzcevPhw
PDR9nLhw48GLD8fD0MeJCzcevPhwPCx9nLhw48GLD8fD0ceJCzcevPhwPDx9
nLhw48GLD8cj0MeJCzcevPhwPCJ9nLhw48GLD8cj0ceJCzcevPhwPDJ9nLhw
48GLD8ej0MeJCzcevPhwPCp9nLhw48GLD8ej0ceJCzcevPhwPDp9nLhw48GL
D8dj0MeJCzcevPhwPCZ9nLhw48GLD8dj0ceJCzcevPhwPDZ9nLhw48GLD8fj
0MeJCzcevPhwPC59nLhw48GLD8fj0ceJCzcevPhwPD59nLhw48GLD8cT0MeJ
CzcevPhwPCF9nLhw48GLD8cT0ceJCzcevPhwPDF9nLhw48GLD8eT0MeJCzce
vPhwPCl9nLhw48GLD8eT0ceJCzcevPhwPDl9nLhw48GLD8dT0MeJCzcevPhw
PCV9nLhw48GLD8dT0ceJCzcevPhwPDV9nLhw48GLD8fT0MeJCzcevPhwPC19
nLhw48GLD8fT0ceJCzcevPhwPD19nLhw48GLD8cz0MeJCzcevPhwPCN9nLhw
48GLD8cz0ceJCzcevPhwPDN9nLhw48GLD8ez0MeJCzcevPhwPCt9nLhw48GL
D8ez0ceJCzcevPhwPDt9nLhw48GLD8dz0MeJCzcevPhwPCd9nLhw48GLD8dz
0ceJCzcevPhwPDd9nLhw48GLD8fz0MeJCzcevPhwPC99nLhw48GLD8fz0ceJ
CzcevPhwPD99nLhw48GLD8cL0MeJCzcevPhwvCB9nLhw48GLD8cL0ceJCzce
vPhwvDB9nLhw48GLD8eL0MeJCzcevPhwvCh9nLhw48GLD8eL0ceJCzcevPhw
JH2cuHDjwYsPx4vTx4kLNx68+HC8BH2cuHDjwYsPx0vSx4kLNx68+HC8FH2c
uHDjwYsPx0vTx4kLNx68+HC8DH2cuHDjwYsPx8vSx4kLNx68+HC8HH2cuHDj
wYsPx8vTx4kLNx68+HC8An2cuHDjwYsPxyvSx4kLNx68+HC8En2cuHDjwYsP
xyvTx4kLNx68+HC8Cn2cuHDjwYsPx6vSx4kLNx68+HC8Gn2cuHDjwYsPx6vT
x4kLNx68+HC8Bn2cuHDjwYsPx2vSx4kLNx68+HC8Fn2cuHDjwYsPx2vTx4kL
Nx68+HC8Dn2cuHDjwYsPx+vSx4kLNx68+HC8Hn2cuHDjwYsPx+vTx4kLNx68
+HC8AX2cuHDjwYsPxxvSx4kLNx68+HC8EX2cuHDjwYsPxxvTx4kLNx68+HC8
CX2cuHDjwYsPx5vSx4kLNx68+HAUfZy4cOPBiw/Hm9HHiQs3Hrz4cLw5fZy4
cOPBiw/HW9DHiQs3Hrz4cLwlfZy4cOPBiw/HW9HHiQs3Hrz4cLw1fZy4cOPB
iw/H29DHiQs3Hrz4cLwtfZy4cOPBiw/H29HHiQs3Hrz4cLw9fZy4cOPBiw/H
O9DHiQs3Hrz4cLwjfZy4cOPBiw/HO9HHiQs3Hrz4cDyAPk5cuPHgxYfjgfRx
4sKNBy8+HA+ijxMXbjx48eF4MH2cuHDjwYsPxzvTx4kLNx68+HC8C32cuHDj
wYsPx7vSx4kLNx68+HC8G32cuHDjwYsPx7vTx4kLNx68+HC8B32cuHDjwYsP
x3vSx4kLNx68+HC8F32cuHDjwYsPx3vTx4kLNx68+HC8D32cuHDjwYsPx/vS
x4kLNx68+HC8H32cuHDjwYsPx/vTx4kLNx68+HB8AH2cuHDjwYsPR9PHiQs3
Hrz4cHwgfZy4cOPBiw/HB9HHiQs3Hrz4cHwwfZy4cOPBiw/Hh9DHiQs3Hrz4
cHwofZy4cOPBiw/Hh9HHiQs3Hrz4cHw4fZy4cOPBiw/HR9DHiQs3Hrz4cHwk
fZy4cOPBiw/HR9HHiQs3Hrz4cHw0fZy4cOPBiw/Hx9DHiQs3Hrz4cHwsfZy4
cOPBiw/Hx9HHiQs3Hrz4cHw8fZy4cOPBiw/HJ9DHiQs3Hrz4cHwifZy4cOPB
iw/HJ9HHiQs3Hrz4cHwyfZy4cOPBiw/Hp9DHiQs3Hrz4cHwqfZy4cOPBiw/H
p9HHiQs3Hrz4cHw6fZy4cOPBiw/HZ9DHiQs3Hrz4cHwmfZy4cOPBiw/HZ9HH
iQs3Hrz4cHw2fZy4cOPBiw/H59DHiQs3Hrz4cHwufZy4cOPBiw/H59HHiQs3
Hrz4cHw+fZy4cOPBiw/H0MeJCzcevPhwfAF9nLhw48GLD8cX0seJCzcevPhw
fBF9nLhw48GLD8cX08eJCzcevPhwfAl9nLhw48GLD8eX0seJCzcevPhwfBl9
nLhw48GLD8eX08eJCzcevPhwfAV9nLhw48GLD8dX0seJCzcevPhwfBV9nLhw
48GLD8dX08eJCzcevPhwfA19nLhw48GLD8fX0seJCzcevPhwfB19nLhw48GL
D8fX08eJCzcevPhwfAN9nLhw48GLD8c30seJCzcevPhwfBN9nLhw48GLD8c3
08eJCzcevPhwfAt9nLhw48GLD8e30seJCzcevPhwfBt9nLhw48GLD8e308eJ
CzcevPhwfAd9nLhw48GLD8d30seJCzcevPhwfBd9nLhw48GLD8d308eJCzce
vPhwfA99nLhw48GLD8f30seJCzcevPhwfB99nLhw48GLD8fSx4kLNx68+HB8
P32cuHDjwYsPxw/Qx4kLNx68+HD8IH2cuHDjwYsPxw/Rx4kLNx68+HD8MH2c
uHDjwYsPx4/Qx4kLNx68+HD8KH2cuHDjwYsPx4/Rx4kLNx68+HD8OH2cuHDj
wYsPx0/Qx4kLNx68+HD8JH2cuHDjwYsPx0/Rx4kLNx68+HD8NH2cuHDjwYsP
x8/Qx4kLNx68+HD8LH2cuHDjwYsPx8/Rx4kLNx68+HD8PH2cuHDjwYsPxy/Q
x4kLNx68+HD8In2cuHDjwYsPxy/Rx4kLNx68+HD8Mn2cuHDjwYsPx6/Qx4kL
Nx68+HD8Kn2cuHDjwYsPx6/Rx4kLNx68+HD8On2cuHDjwYsPx2/Qx4kLNx68
+HD8Jn2cuHDjwYsPx2/Rx4kLNx68+HD8Nn2cuHDjwYsPx+/Qx4kLNx68+HD8
Ln2cuHDjwYsPx9HHiQs3Hrz4cPwefZy4cOPBiw/H79PHiQs3Hrz4cPwBfZy4
cOPBiw/HH9LHiQs3Hrz4cPwRfZy4cOPBiw/HH9PHiQs3Hrz4cPwJfZy4cOPB
iw/Hn9LHiQs3Hrz4cPwZfZy4cOPBiw/Hn9PHiQs3Hrz4cPwFfZy4cOPBiw/H
X9LHiQs3Hrz4cPwVfZy4cOPBiw/HX9PHiQs3Hrz4cPwNfZy4cOPBiw/H39LH
iQs3Hrz4cPwdfZy4cOPBiw/H39PHiQs3Hrz4cPwDfZy4cOPBiw/HP9LHiQs3
Hrz4cPwTfZy4cOPBiw/HP9PHiQs3Hrz4cPwLfZy4cOPBiw/Hv9LHiQs3Hrz4
cPwbfZy4cOPBiw/Hv9PHiQs3Hrz4cPwHfZy4cOPBiw/Hf9LHiQs3Hrz4cPwX
fZy4cOPBiw/Hf9PHiQs3Hrz4cPwPfZy4cOPBiw//7wP6f/s4ceHGgxcfjoeg
jxMXbjx48eF4SPo4ceHGgxcfjoeijxMXbjx48eF4aPo4ceHGgxcfjoehjxMX
bjx48eF4WPo4ceHGgxcfjoejjxMXbjx48eF4ePo4ceHGgxcfjkegjxMXbjx4
8eF4RPo4ceHGgxcfjkeijxMXbjx48eF4ZPo4ceHGgxcfjkehjxMXbjx48eF4
VPo4ceHGgxcfjkejjxMXbjx48eF4dPo4ceHGgxcfjsegjxMXbjx48eF4TPo4
ceHGgxcfjseijxMXbjx48eF4bPo4ceHGgxcfjsehjxMXbjx48eF4XPo4ceHG
gxcfjsejjxMXbjx48eF4fPo4ceHGgxcfjiegjxMXbjx48eF4Qvo4ceHGgxcf
jieijxMXbjx48eF4Yvo4ceHGgxcfjiehjxMXbjx48eF4Uvo4ceHGgxcfjiej
jxMXbjx48eF4cvo4ceHGgxcfjqegjxMXbjx48eF4Svo4ceHGgxcfjqeijxMX
bjx48eF4avo4ceHGgxcfjqehjxMXbjx48eF4Wvo4ceHGgxcfjqejjxMXbjx4
8eF4evo4ceHGgxcfjmegjxMXbjx48eF4Rvo4ceHGgxcfjmeijxMXbjx48eF4
Zvo4ceHGgxcfjmehjxMXbjx48eF4Vvo4ceHGgxcfjmejjxMXbjx48eF4dvo4
ceHGgxcfjuegjxMXbjx48eF4Tvo4ceHGgxcfjueijxMXbjx48eF4bvo4ceHG
gxcfjuehjxMXbjx48eF4Xvo4ceHGgxcfjuejjxMXbjx48eF4fvo4ceHGgxcf
jhegjxMXbjx48eF4Qfo4ceHGgxcfjheijxMXbjx48eF4Yfo4ceHGgxcfjheh
jxMXbjx48eF4Ufo4ceHGgxcfjhejjxMXbjx48eFI+jhx4caDFx+OF6ePExdu
PHjx4XgJ+jhx4caDFx+Ol6SPExduPHjx4Xgp+jhx4caDFx+Ol6aPExduPHjx
4XgZ+jhx4caDFx+Ol6WPExduPHjx4Xg5+jhx4caDFx+Ol6ePExduPHjx4XgF
+jhx4caDFx+OV6SPExduPHjx4Xgl+jhx4caDFx+OV6aPExduPHjx4XgV+jhx
4caDFx+OV6WPExduPHjx4Xg1+jhx4caDFx+OV6ePExduPHjx4XgN+jhx4caD
Fx+O16SPExduPHjx4Xgt+jhx4caDFx+O16aPExduPHjx4Xgd+jhx4caDFx+O
16WPExduPHjx4Xg9+jhx4caDFx+O16ePExduPHjx4XgD+jhx4caDFx+ON6SP
ExduPHjx4Xgj+jhx4caDFx+ON6aPExduPHjx4XgT+jhx4caDFx+ON6WPExdu
PHjx4Sj6OHHhxoMXH443o48TF248ePHheHP6OHHhxoMXH463oI8TF248ePHh
eEv6OHHhxoMXH463oo8TF248ePHheGv6OHHhxoMXH463oY8TF248ePHheFv6
OHHhxoMXH463o48TF248ePHheHv6OHHhxoMXH453oI8TF248ePHheEf6OHHh
xoMXH453oo8TF248ePHheAB9nLhw48GLD8cD6ePEhRsPXnw4HkQfJy7cePDi
w/Fg+jhx4caDFx+Od6aPExduPHjx4XgX+jhx4caDFx+Od6WPExduPHjx4Xg3
+jhx4caDFx+Od6ePExduPHjx4XgP+jhx4caDFx+O96SPExduPHjx4Xgv+jhx
4caDFx+O96aPExduPHjx4Xgf+jhx4caDFx+O96WPExduPHjx4Xg/+jhx4caD
Fx+O96ePExduPHjx4fgA+jhx4caDFx+Opo8TF248ePHh+ED6OHHhxoMXH44P
oo8TF248ePHh+GD6OHHhxoMXH44PoY8TF248ePHh+FD6OHHhxoMXH44Po48T
F248ePHh+HD6OHHhxoMXH46P+P/+f3NriOw=
      "]]}, 
    {RGBColor[0.880722, 0.611041, 0.142051], PointSize[
      NCache[
       Rational[1, 360], 0.002777777777777778]], AbsoluteThickness[1.6], 
     LineBox[CompressedData["
1:eJxc2X+8j+X9OPAzmU4mO8l0JtPJZCcznSSdJL2TdJJ0knSSdJJ0knRwcEJ6
4+Ak6STpJOkk6STZSdKZpDPJTiY7k+nMZCeTncnszMxOZvb9ZNf78fjez/c/
Hs+u67qv63X9eN3XfbpwxCOD7m+SlJQUW5qU9O2///s1XPO/f+vDv0mxJS98
+/tzcHJs8ulfwimxz1/Nv7r55wm3jr3Uo+bBM15KODV27etnF+yJJdwudtP0
tw+cd1PCadTvEDt8a2X72V8n3DH26fZvfwl3iu2JffvAhNNjfzvy7S/hzrEz
Tj8wMf4useanB5hw19jx9GFPb/5non5G7ILZX/9fj4nyS2OdPsw5+uRFCXeL
ndnz4bLPmiV8WWzrwnu6fPNxon332K5m31ZI+PLY/z38/3pIuAfzd0Us9fQE
JJ6XyfOujD1R/O0v4Z7M11Wx3P+rvfCehHvFbjm/ft2MgQlfHbv6dMAJ96b8
mtjpx01POBZbc8OXU1qvCY7HYlNbf/tfEuXXxr6NvufDifJrY1nfVr8hUd4n
duf/zdaHOYnyPpRfF/vfv4ny62IXfzv96YnyvtHxxfvS//WxmQO/rZAovz72
7LfTtTBR3i92erk+TJT3Y75viI06/UuU3xDre/qXKM+Kfbv7etQkyrNiHU7/
EutzY2z+Rd/2EBy/MfafEZ9csvhkorx/qP+XUN4/7PfgpJvCeiXKbwrxJcoH
hPEmygec3t2x1xPlN4f1SpTfHLvs9C9RPjB2xekAEuUDw35OlN8SO91d60T5
LbHT031+ojw7nI/gWHbsdHF9It7sML7gquzYt9GP+CQR/62xFd8e/1eDY7eG
+U60vzXEn2h/a4gn0X5Q1LFBYf8m2g8K+z/RflDsf+0S7W+Lffv0Lt+E9Yvd
Ft0f8dtCvMFVt4V8cTC0HxzmOzg2OPZtdJcsDo4Pjo0+nVCCqwbHxp0eYKL9
7dH6sdtD/4n2t4f5SbS/PcSbaD8kxJtoPyTsj0T7IbHT6adnov2Q2Dmnf4n2
d4T1S7S/I6zfV6H9HaH/4Ko7wviDk3Ji32bbWyuDYzmx+04vcKL/nDDfif5z
Qj5OtL8z5MdE/3fGvjrv2xVL9H9nyHeJ9nfGTqeHLxPth8ZOT8fbif6HhnyT
aD80nK/E+IeG5yXa3xW7/fQv0f6ucD4PhPZ3xfZ98e0vuOqukO+Ck4aF/Roc
w/Fh4X2SaD8s7Jc/hfZ3h/dXcOzuWMtvi89OtL87zE+iPfWThscGnV6ARPvh
IX8Gx4eH9QuuGh7Gn2h/T+x0dwWJ9veE/Zpof0/Iz4n290Sfn5Qb5mv//5yW
G/JtcCw3rH9wbm7Yf8Hx3PA+/fJ/LssN7+fgqtwQf6hfR/uke0M+TvR/bxhf
ov97w/on+r83zH94fvzesF6J/u8N5yfR/71hPwfX3RvmOzhpRJif4LQR4f5R
F/ofEXv32+O0Ljh3RDivif5HhPEn+h8R1j/R/4iQfxP9jwjxJPq/L7xfEv3f
F97/wbH7Qv4Mzr0vOt74feG8hfGVJZ4XXHVfyJ/BdfeF+0lw0siwH4PTRkbr
x0aG85WIf2Ts9PEsC46PDOubiH9keD8l4h8Z9k8i/pFh/yb6v5/+74+OP3Z/
2P+J/u8P+TPR//3hvpaI//7o+KvuD/stEf/9YT/8MfQ/KtxHEv2PCuNN9D8q
rH+onzsqPC84Pirkw32h/1EhX4fyqlHhfhLK60aF+0Gi/wei40l7IFo/9kDY
P8G5D8ROL//RL0L/D8ROv+5nB5c9EO6je0P/D4T9Glz3QBjfH0L/eeH9uCf0
nxfi/X3oPy/Md3BuXljvUD+eF+4DobwsL7yPg6vywvhD/bq8kI9DedKD4Twk
+n8w2j5Gee6D4b4YyuMPhvVI9P9guK8k+qe87sGQ32pD/6PD+Q1OGx329+eh
/9Eh/uDc0eH7Jzg+OqxHcNnoMB/BVZTXjQ7zkej/odjG97/9hfK0h8L7PNH/
Q2E9d4f+HwrjDY4/FPZvcNlDsYzTF5LgqodCvvxd6P+hMP/BSWPCfWhX6H9M
eF5wbEzsf/WCc8fEPvo2fWz+LPQ/JuTr4LIxIR/vDP2PCfs5uG5M2O+hftLD
Id7gtIfDfAfHHg7zF5z7cMivYTzxh8P+DS57ONy/Qv2qh8N9OLju4XB/SPQ/
NtyXwvjSxob8GhwbG8b729D/2HB/qQn9j42dTs9dQnnZ2JAPQnnV2PB+DK4b
G85fqJ/0SPj+C+Vpj4T3U3DskXC/DM59JPr8+CPhPAaXPRLeB78J/T8S9mtw
3SMh/uCk/PD9HpySH/ZvcFp+uB/u+J8z8kO+Do7lh/i2/8/Z+WH9Pg3jzQ/7
Lzg/P+Tn0D6eH+IPLskP95ngsvzwPgnjqcgP+T4RH+OryQ/rF1yXH42/ASeN
C/s11E8ZF97/Ybxp48J5SsQ/Lrw/E/GPi8aTjXPHxd5c9e0vOH9cyF+h//i4
8D4ILqF+GeOrGBfOWxhf1bhwHsL814yLnT6+w34d4h8X8s22EP+4cP//JMQ/
PuqU8WG/VYf4x4fzHsozxofzHMpj48N++1WIf3zsf88N5bnjw34L5fnjw/s/
OD4+fH9/HOIfH/J1cNn48H2wJcSfeN5HIf7xYT8E14wP8xlcNz68PzaH+MeH
+QxOmhDuG78M8U8I953gtAkh3qoQ/4Rw3kN5bEI4z8HZE8L9N9TPnRDep6E8
f0L4vgnl8QlhvoJLJoT9vCnEPyGct+CKCSHeD0P8E0L+C+1rJoR8Flw3IXy/
hP4bcFJBtP+UgvC+Cf2lFYR8EPrLKAjvz1AeKwjrH8qzC8J+TMRfEOY71M8v
CO+vRPwFIf+H9iUFIV+H8ZUVhP0RXEF5VUHIz8E1BSH/BNcVROe/gf6TJob7
QmL9J0aflzYx5NvE+k8Mf28Jjk2Mjj97Yri/fBDinxjy1/sh/olh/wbHJ4b8
vSHEPzHkr+CyiSE/BldMDPe54KqJIR8F10wM6/VeiH9iWM/1If6JYT2CkyaF
+NaF+CeF++Q7If5J4XsqlGdMCt8jwbFJIZ5QP3tSWP9Qnjsp5Jd3Q/yTwnkO
5fFJYT1DeQnjKZsUzlcor6C8alK4r4X+ayaF+0Jw3aTwPRzcMCnk17Uh/slh
f70d4p8c9kNw2uRo/YzJ4f0UHKN+9uSwHqE8d3JYr+D8ySF/hPrxyWG/BZdM
Dvs3uGxy2B+hfcXkcD9LxD855K8wPzWTo/NRx/MaJofvqYoQf2E4z2tC/IUh
/ybiL4z9r16on1EY7o9vhfgLw3y/GeIvDPO1KsRfGPJTeYgfxwtD/G+E+AtD
/n0txF8Y9tOKEH9hOL/BVYXh/vJqiL8wnJflIf5EPK+E+AtD/nw5xP9oiOel
EP+jIT8Gp+GMR8P7cWmI/9Gwv0N5Ns7F+TwvTnnJo+F+uSTE/2hY79BfxaMh
3z4f4n80zM+iEP+jIR+F8jrqNzwa7pelIf4pUadMidZPmxKdn4wp4f20LMQ/
JTre7CnhfvNiiJ/y/ClhPwfHp4T3a+i/ZEp0fsqmEP+UaHxVU8L95LkQP+Ov
mxLO5wshfsaTNDX6/JSp0fGlTQ3nNbTPmBptH5sanZ9snpc7lfWfGu6HYf7i
U6PjLZkaHW/Z1JBvQn8VlFdNjc5XDfXrpob7w+IQ/9Rwv30mxD8tzH9xiH9a
yB+zQvzTwnzPDfHjGO2zKc+dFu7Pc0L808L5nh3ip7xkWnjfFIX4p4X9Nj3E
Py2c5xkhfsprpoX4QnndtPC+jof4qZ/0WOh/Uoj/sZA/xof4Hwv7+aEQ/2Nh
fIND/Inyu0L8j4Xx3Rvifyys7wMhfp4XTzxvZIif55fRvuKxMP6xIX5ck+h/
XIif/hroL2l69PkpOG16tH4Gjk2Pxps9PTofuTif+nFcQv0y+qvAVbiG8dfx
/Aac9Hh0vlNw2uPR+hmPR8cXw9nUz6U8n+fHcUmi/k0hflxB/SpcQ/063ICT
4lEnx5mPeDSeVJwWj8aXHme/xKPrkRmP7tdYPLo/s3B2PHo+c3Bu4vmT/+e8
RPupYb5xYTzky8fC/FNeHI/mh5J4NB+VxkN+nRfWJx7Nf+WUVySet+B/royH
fFQS1i8efX9Xx8P9f2FYz3g0X9fGo++7OlyPG+LR90tjYv7C+yBpRsjHoX7y
jGh/KTPCfD0V1n9GeL/ND+s/I7z/Qnn6jHC/DPFlzAh/j3s6rP+MMN9PhvWn
ftaMcF8N/WfPiM5XzozofObiPOrn018h440Tf/GM6PyVzAjfb8+G9Wd+yoiv
nPmpmBHdH5WMtwpX076G+a+lfh2uJ74G2jfipJnR+U6eGY0nZWb0+akzo/s1
bWY4H8HpM6P3s4yZ0f2WOTP8fSLUj82M3k+yZnKfnBm9T+bMjN5Xc2dG7495
lOfPjK5nIeOL42LiK2G8pTNZ/5khHwaXz4zulwriq2R8VcRXPTN6f6yZGf1e
qZ0ZvX/XzYye7/qZ0ftqA25kPpJmcf5nRZ+XMisaf+os1n9WNL70WdH1zqB9
5qzo/MRmRecva1Y0H2TPiu7PnFnhfhra586K5su8WZz/WdH1KqR+nOcVM94S
XDorut/LeF45z6uYFd1flbhqVnQ9qumvZlZ0v9TOCv+/KOyXulnR81LP+jWw
Po04qSg63uQi8n9RNB+k4rSi6HynF0XzRUZRNP9mUj9WxPrj7KLofslhfLmU
5xVF90s+/RUyvnhRNB8W8/ySouh+Ly0K3wdhvcuKoutVXhRd34qi6PmqZLxV
jLea8dUw37XMT11R9H1RjxuIr7Eoer6SZkfvK8mzo99vKbPDfgpOnR3inxnW
f3b0+yp9dvT+lDE7et/KxDHqZ82O3seyZ3P/w7k8L292OJ8FYf2pX8h447Oj
34vFlJfMjt4vS2dHv6/K6K98dvR+W0H9ytnR+23V7Oh9uno23zOzo/frWlxH
/Xr6a2D8jYw3aU7UyXOi858yJzo/qXP4+wBOnxPdHxlzovOZiWPUz+J52XOi
96ecOfx9gfp5c/h7w5zo/i3E8TnR/Vc8J7qfSuZE/15RSvuyOdHvg3JcMSd6
H6ucEz2fVXPC33OeCOtP/Zo53P/mRPNZHeX1tG+YE81njbRPmht18txofkjB
qXOj77s02qdTP2Nu9P2SOTc6nhjlWXOj79dsynPoL3dudP7y5kb3S/7caH4r
nMv6z43up2LKS3he6dzo+6yM8vK50fWoYHyVc6P7qYr+qymvmRv9e1ft3Oh+
r8P1c6PnqYHyRpxUHN2vyTgFpxZHz0dacTR/pOOM4mg+yizm+x9nFUf//pZd
HD2fOcXR/JFLeV5xNN/l87xCxhcvjubjYlxSHP37RSkuY/zllFcQfyWuYnzV
xFPDfNcWR/NzXXH0/VbP8xsYXyNOeiIab/IT0flJeSI6n6mUpz0RfV46zniC
9ad97IlwPh4N609/2U9E4895Ijo/ubTPe4K//zwR3S+FOM7zinEJLn0iOt9l
T0TXr5z4K4i/kvpVuJr6NcxXLf3XEX89buD5jThpXnQ+kudF803KvOj8p86L
Pj8Np+OMedHxZs6Lrm+M+lk4m/Y5OHdedH7y5kXnL39edH8Xzouez/i86P2r
eB5/j50X/ftoKS7D5bgi4avC+uOqebGk//9XjWtwLa7D9bgBN+KkJ6NOxik4
FafhdJyBM3EMZ+FsnINzcR7Ox4U4jotxCS7FZbgcV+BKXIWrcQ2uxXW4Hjfg
Rpw0P+pknIJTcRpOxxk4E8dwFs7GOTgX5+F8XIjjuBiX4FJchstxBa7EVbga
1+BaXIfrcQNuxElPRZ2MU3AqTsPpOANn4hjOwtk4B+fiPJyPC3EcF+MSXIrL
cDmuwJW4ClfjGlyL63A9bsCNOGlB1Mk4BafiNJyOM3AmjuEsnI1zcC7Ow/m4
EMdxMS7BpbgMl+MKXImrcDWuwbW4DtfjBtyIk56OOhmn4FSchtNxBs7EMZyF
s3EOzsV5OB8X4jguxiW4FJfhclyBK3EVrsY1uBbX4XrcgBtxUknUTXEyboFT
cGucitvhNNwRp+MuOAN3x5m4F47hvjgLD8DZeDDOwcNwLh6J8/AYnI8LcCGe
huO4CBfj+bgEL8KleCkuwytwOV6NK/A6XIk34iq8BVfj7bgG78K1eC+uwwdw
PT6MG/Ax3IhP4qRnom6Kk3ELnIJb41TcDqfhjjgdd8EZuDvOxL1wDPfFWXgA
zsaDcQ4ehnPxSJyHx+B8XIAL8TQcx0W4GM/HJXgRLsVLcRlegcvxalyB1+FK
vBFX4S24Gm/HNXgXrsV7cR0+gOvxYdyAj+FGfBInLYy6KU7GLXAKbo1TcTuc
hjvidNwFZ+DuOBP3wjHcF2fhATgbD8Y5eBjOxSNxHh6D83EBLsTTcBwX4WI8
H5fgRbgUL8VleAUux6txBV6HK/FGXIW34Gq8HdfgXbgW78V1+ACux4dxAz6G
G/FJnPRs1E1xMm6BU3BrnIrb4TTcEafjLjgDd8eZuBeO4b44Cw/A2XgwzsHD
cC4eifPwGJyPC3AhnobjuAgX4/m4BC/CpXgpLsMrcDlejSvwOlyJN+IqvAVX
4+24Bu/CtXgvrsMHcD0+jBvwMdyIT+KkRVE3xcm4BU7BrXEqbofTcEecjrvg
DNwdZ+JeOIb74iw8AGfjwTgHD8O5eCTOw2NwPi7AhXgajuMiXIzn4xK8CJfi
pbgMr8DleDWuwOtwJd6Iq/AWXI234xq8C9fivbgOH8D1+DBuwMdwIz6Jk56L
uilOxi1wCm6NU3E7nIY74nTcBWfg7jgT98Ix3Bdn4QE4Gw/GOXgYzsUjcR4e
g/NxAS7E03AcF+FiPB+X4EW4FC/FZXgFLsercQVehyvxRlyFt+BqvB3X4F24
Fu/FdfgArseHcQM+hhvxSZy0OOqmOBm3wCm4NU7F7XAa7ojTcRecgbvjTNwL
x3BfnIUH4Gw8GOfgYTgXj8R5eAzOxwW4EE/DcVyEi/F8XIIX4VK8FJfhFbgc
r8YVeB2uxBtxFd6Cq/F2XIN34Vq8F9fhA7geH8YN+BhuxCdx0vNRN8XJuAVO
wa1xKm6H03BHnI674AzcHWfiXjiG++IsPABn48E4Bw/DuXgkzsNjcD4uwIV4
Go7jIlyM5+MSvAiX4qW4DK/A5Xg1rsDrcCXeiKvwFlyNt+MavAvX4r24Dh/A
9fgwbsDHcCM+iZNKo26Kk3ELnIJb41TcDqfhjjgdd8EZuDvOxL1wDPfFWXgA
zsaDcQ4ehnPxSJyHx+B8XIAL8TQcx0W4GM/HJXgRLsVLcRlegcvxalyB1+FK
vBFX4S24Gm/HNXgXrsV7cR0+gOvxYdyAj+FGfBInvRB1U5yMW+AU3Bqn4nY4
DXfE6bgLzsDdcSbuhWO4L87CA3A2Hoxz8DCci0fiPDwG5+MCXIin4TguwsV4
Pi7Bi3ApXorL8ApcjlfjCrwOV+KNuApvwdV4O67Bu3At3ovr8AFcjw/jBnwM
N+KTOGlJ1E1xMm6BU3BrnIrb4TTcEafjLjgDd8eZuBeO4b44Cw/A2XgwzsHD
cC4eifPwGJyPC3AhnobjuAgX4/m4BC/CpXgpLsMrcDlejSvwOlyJN+IqvAVX
4+24Bu/CtXgvrsMHcD0+jBvwMdyIT+KkF6NuipNxC5yCW+NU3A6n4Y44HXfB
Gbg7zsS9cAz3xVl4AM7Gg3EOHoZz8Uich8fgfFyAC/E0HMdFuBjPxyV4ES7F
S3EZXoHL8WpcgdfhSrwRV+EtuBpvxzV4F67Fe3EdPoDr8WHcgI/hRnwSJy2N
uilOxi1wCm6NU3E7nIY74nTcBWfg7jgT98Ix3Bdn4QE4Gw/GOXgYzsUjcR4e
g/NxAS7E03AcF+FiPB+X4EW4FC/FZXgFLsercQVehyvxRlyFt+BqvB3X4F24
Fu/FdfgArseHcQM+hhvxSZz0UtRNcTJugVNwa5yK2+E03BGn4y44A3fHmbgX
juG+OAsPwNl4MM7Bw3AuHonz8BicjwtwIZ6G47gIF+P5uAQvwqV4KS7DK3A5
Xo0r8DpciTfiKrwFV+PtuAbvwrV4L67DB3A9Powb8DHciE/ipGVRN8XJuAVO
wa1xKm6H03BHnI674AzcHWfiXjiG++IsPABn48E4Bw/DuXgkzsNjcD4uwIV4
Go7jIlyM5+MSvAiX4qW4DK/A5Xg1rsDrcCXeiKvwFlyNt+MavAvX4r24Dh/A
9fgwbsDHcCM+iZNejropTsYtcApujVNxO5yGO+J03AVn4O44E/fCMdwXZ+EB
OBsPxjl4GM7FI3EeHoPzcQEuxNNwHBfhYjwfl+BFuBQvxWV4BS7Hq3EFXocr
8UZchbfgarwd1+BduBbvxXX4AK7Hh3EDPoYb8UmcVBZ1E9wUN8PJuDlugVvi
FNwKt8ZtcCpui9vh9jgNd8AdcSecjjvjLrgrzsDdcHfcA2finrgX7o1juA/u
i/vhLNwfD8ADcTYehAfjITgHD8XD8HCci0fgkXgUzsOj8Rg8Fufj8bgAT8KF
eAqehqfjOJ6Ji/AcXIzn4fl4AS7BC/EivBiX4iV4KV6Gy/ByvAKvxOV4FV6N
1+AKvBavw+txJd6AN+JNuApvxlvwVlyNt+HteAeuwTvxLrwb1+I9eC/eh+vw
fnwAH8T1+BA+jI/gBnwUH8PHcSM+gU/iUzjplaib4Ka4GU7GzXEL3BKn4Fa4
NW6DU3Fb3A63x2m4A+6IO+F03Bl3wV1xBu6Gu+MeOBP3xL1wbxzDfXBf3A9n
4f54AB6Is/EgPBgPwTl4KB6Gh+NcPAKPxKNwHh6Nx+CxOB+PxwV4Ei7EU/A0
PB3H8UxchOfgYjwPz8cLcAleiBfhxbgUL8FL8TJchpfjFXglLser8Gq8Blfg
tXgdXo8r8Qa8EW/CVXgz3oK34mq8DW/HO3AN3ol34d24Fu/Be/E+XIf34wP4
IK7Hh/BhfAQ34KP4GD6OG/EJfBKfwknLo26Cm+JmOBk3xy1wS5yCW+HWuA1O
xW1xO9wep+EOuCPuhNNxZ9wFd8UZuBvujnvgTNwT98K9cQz3wX1xP5yF++MB
eCDOxoPwYDwE5+CheBgejnPxCDwSj8J5eDQeg8fifDweF+BJuBBPwdPwdBzH
M3ERnoOL8Tw8Hy/AJXghXoQX41K8BC/Fy3AZXo5X4JW4HK/Cq/EaXIHX4nV4
Pa7EG/BGvAlX4c14C96Kq/E2vB3vwDV4J96Fd+NavAfvxftwHd6PD+CDuB4f
wofxEdyAj+Jj+DhuxCfwSXwKJ70adRPcFDfDybg5boFb4hTcCrfGbXAqbovb
4fY4DXfAHXEnnI474y64K87A3XB33ANn4p64F+6NY7gP7ov74SzcHw/AA3E2
HoQH4yE4Bw/Fw/BwnItH4JF4FM7Do/EYPBbn4/G4AE/ChXgKnoan4zieiYvw
HFyM5+H5eAEuwQvxIrwYl+IleClehsvwcrwCr8TleBVejdfgCrwWr8PrcSXe
gDfiTbgKb8Zb8FZcjbfh7XgHrsE78S68G9fiPXgv3ofr8H58AB/E9fgQPoyP
4AZ8FB/Dx3EjPoFP4lM4aUXUTXBT3Awn4+a4BW6JU3Ar3Bq3wam4LW6H2+M0
3AF3xJ1wOu6Mu+CuOAN3w91xD5yJe+JeuDeO4T64L+6Hs3B/PAAPxNl4EB6M
h+AcPBQPw8NxLh6BR+JROA+PxmPwWJyPx+MCPAkX4il4Gp6O43gmLsJzcDGe
h+fjBbgEL8SL8GJcipfgpXgZLsPL8Qq8EpfjVXg1XoMr8Fq8Dq/HlXgD3og3
4Sq8GW/BW3E13oa34x24Bu/Eu/BuXIv34L14H67D+/EBfBDX40P4MD6CG/BR
fAwfx434BD6JT+Gk16JugpviZjgZN8ctcEucglvh1rgNTsVtcTvcHqfhDrgj
7oTTcWfcBXfFGbgb7o574EzcE/fCvXEM98F9cT+chfvjAXggzsaD8GA8BOfg
oXgYHo5z8Qg8Eo/CeXg0HoPH4nw8HhfgSbgQT8HT8HQcxzNxEZ6Di/E8PB8v
wCV4IV6EF+NSvAQvxctwGV6OV+CVuByvwqvxGlyB1+J1eD2uxBvwRrwJV+HN
eAveiqvxNrwd78A1eCfehXfjWrwH78X7cB3ejw/gg7geH8KH8RHcgI/iY/g4
bsQn8El8CietjLoJboqb4WTcHLfALXEKboVb4zY4FbfF7XB7nIY74I64E07H
nXEX3BVn4G64O+6BM3FP3Av3xjHcB/fF/XAW7o8H4IE4Gw/Cg/EQnIOH4mF4
OM7FI/BIPArn4dF4DB6L8/F4XIAn4UI8BU/D03Ecz8RFeA4uxvPwfLwAl+CF
eBFejEvxErwUL8NleDlegVficrwKr8ZrcAVei9fh9bgSb8Ab8SZchTfjLXgr
rsbb8Ha8A9fgnXgX3o1r8R68F+/DdXg/PoAP4np8CB/GR3ADPoqP4eO4EZ/A
J/EpnPR61E1wU9wMJ+PmuAVuiVNwK9wat8GpuC1uh9vjNNwBd8SdcDrujLvg
rjgDd8PdcQ+ciXviXrg3juE+uC/uh7NwfzwAD8TZeBAejIfgHDwUD8PDcS4e
gUfiUTgPj8Zj8Ficj8fjAjwJF+IpeBqejuN4Ji7Cc3Axnofn4wW4BC/Ei/Bi
XIqX4KV4GS7Dy/EKvBKX41V4NV6DK/BavA6vx5V4A96IN+EqvBlvwVtxNd6G
t+MduAbvxLvwblyL9+C9eB+uw/vxAXwQ1+ND+DA+ghvwUXwMH8eN+AQ+iU/h
pPKom+CmuBlOxs1xC9wSp+BWuDVug1NxW9wOt8dpuAPuiDvhdNwZd8FdcQbu
hrvjHjgT98S9cG8cw31wX9wPZ+H+eAAeiLPxIDwYD8E5eCgehofjXDwCj8Sj
cB4ejcfgsTgfj8cFeBIuxFPwNDwdx/FMXITn4GI8D8/HC3AJXogX4cW4FC/B
S/EyXIaX4xV4JS7Hq/BqvAZX4LV4HV6PK/EGvBFvwlV4M96Ct+JqvA1vxztw
Dd6Jd+HduBbvwXvxPlyH9+MD+CCux4fwYXwEN+Cj+Bg+jhvxCXwSn8JJb0Td
BDfFzXAybo5b4JY4BbfCrXEbnIrb4na4PU7DHXBH3Amn4864C+6KM3A33B33
wJm4J+6Fe+MY7oP74n44C/fHA/BAnI0H4cF4CM7BQ/EwPBzn4hF4JB6F8/Bo
PAaPxfl4PC7Ak3AhnoKn4ek4jmfiIjwHF+N5eD5egEvwQrwIL8aleAleipfh
Mrwcr8ArcTlehVfjNbgCr8Xr8HpciTfgjXgTrsKb8Ra8FVfjbXg73oFr8E68
C+/GtXgP3ov34Tq8Hx/AB3E9PoQP4yO4AR/Fx/Bx3IhP4JP4FE5aFXUT3BQ3
w8m4OW6BW+IU3Aq3xm1wKm6L2+H2OA13wB1xJ5yOO+MuuCvOwN1wd9wDZ+Ke
uBfujWO4D+6L++Es3B8PwANxNh6EB+MhOAcPxcPwcJyLR+CReBTOw6PxGDwW
5+PxuABPwoV4Cp6Gp+M4nomL8BxcjOfh+XgBLsEL8SK8GJfiJXgpXobL8HK8
Aq/E5XgVXo3X4Aq8Fq/D63El3oA34k24Cm/GW/BWXI234e14B67BO/EuvBvX
4j14L96H6/B+fAAfxPX4ED6Mj+AGfBQfw8dxIz6BT+JTOOnNqJvgprgZTsbN
cQvcEqfgVrg1boNTcVvcDrfHabgD7og74XTcGXfBXXEG7oa74x44E/fEvXBv
HMN9cF/cD2fh/ngAHoiz8SA8GA/BOXgoHoaH41w8Ao/Eo3AeHo3H4LE4H4/H
BXgSLsRT8DQ8HcfxTFyE5+BiPA/PxwtwCV6IF+HFuBQvwUvxMlyGl+MVeCUu
x6vwarwGV+C1eB1ejyvxBrwRb8JVeDPegrfiarwNb8c7cA3eiXfh3bgW78F7
8T5ch/fjA/ggrseH8GF8BDfgo/gYPo4b8Ql8Ep/CSaujboKb4mY4GTfHLXBL
nIJb4da4DU7FbXE73B6n4Q64I+6E03Fn3AV3xRm4G+6Oe+BM3BP3wr1xDPfB
fXE/nIX74wF4IM7Gg/BgPATn4KF4GB6Oc/EIPBKPwnl4NB6Dx+J8PB4X4Em4
EE/B0/B0HMczcRGeg4vxPDwfL8AleCFehBfjUrwEL8XLcBlejlfglbgcr8Kr
8RpcgdfidXg9rsQb8Ea8CVfhzXgL3oqr8Ta8He/ANXgn3oV341q8B+/F+3Ad
3o8P4IO4Hh/Ch/ER3ICP4mP4OG7EJ/BJfAonvRV1E9wUN8PJuDlugVviFNwK
t8ZtcCpui9vh9jgNd8AdcSecjjvjLrgrzsDdcHfcA2finrgX7o1juA/ui/vh
LNwfD8ADcTYehAfjITgHD8XD8HCci0fgkXgUzsOj8Rg8Fufj8bgAT8KFeAqe
hqfjOJ6Ji/AcXIzn4fl4AS7BC/EivBiX4iV4KV6Gy/ByvAKvxOV4FV6N1+AK
vBavw+txJd6AN+JNuApvxlvwVlyNt+HteAeuwTvxLrwb1+I9eC/eh+vwfnwA
H8T1+BA+jI/gBnwUH8PHcSM+gU/iUzhpTdRNcFPcDCfj5rgFbolTcCvcGrfB
qbgtbofb4zTcAXfEnXA67oy74K44A3fD3XEPnIl74l64N47hPrgv7oezcH88
AA/E2XgQHoyH4Bw8FA/Dw3EuHoFH4lE4D4/GY/BYnI/H4wI8CRfiKXgano7j
eCYuwnNwMZ6H5+MFuAQvxIvwYlyKl+CleBkuw8vxCrwSl+NVeDVegyvwWrwO
r8eVeAPeiDfhKrwZb8FbcTXehrfjHbgG78S78G5ci/fgvXgfrsP78QF8ENfj
Q/gwPoIb8FF8DB/HjfgEPolP4aSfR90EN8XNcDJujlvgljgFt8KtcRucitvi
drg9TsMdcEfcCafjzrgL7oozcDfcHffAmbgn7oV74xjug/vifjgL98cD8ECc
jQfhwXgIzsFD8TA8HOfiEXgkHoXz8Gg8Bo/F+Xg8LsCTcCGegqfh6TiOZ+Ii
PAcX43l4Pl6AS/BCvAgvxqV4CV6Kl+EyvByvwCtxOV6FV+M1uAKvxevwelyJ
N+CNeBOuwpvxFrwVV+NteDvegWvwTrwL78a1eA/ei/fhOrwfH8AHcT0+hA/j
I7gBH8XH8HHciE/gk/gUTqqI+ju4CT4DN8Xfxc3wmTgZn4Wb4+/hFvhs3BJ/
H6fgc3ArfC5ujX+A2+DzcCr+IW6Lz8ft8I9we3wBTsMX4g74x7gjvgh3wj/B
6fhi3Bn/FHfBP8Nd8SU4A1+Ku+HLcHd8Oe6Br8CZ+ErcE1+Fe+GrcW98DY7h
a3EffB3ui6/H/fANOAvfiPvjm/AAfDMeiG/B2fhWPAjfhgfj2/EQfAfOwXfi
ofguPAzfjYfje3AuvhePwPfhkfh+PAo/gPPwg3g0fgiPwQ/jsfgRnI/H4fF4
Ai7AE/EkPBkX4kfxFDwVT8OP4en4cRzHM/BMPAsX4dl4Dp6Li/ETeB5+Es/H
T+EF+Glcgp/BC/GzeBF+Di/Gz+NS/AJegl/ES/FLeBl+GZfhV/By/CpegV/D
K/HruBy/gVfhN/Fq/BZeg3+OK/DbeC1+B6/D7+L1+D1ciX+BN+D38Ub8Ad6E
P8RV+Jd4M/4Ib8Ef4634V7gaf4K34V/j7fhTvAP/Btfg3+Kd+DO8C/8O78af
41r8e7wH/wHvxV/gffiPuA5/iffjP+ED+Ct8EP8Z1+O/4EP4a3wY/xUfwX/D
Dfjv+Cj+Bz6G/4mP43/hRvwNPoH/jU/i/+BT+L846e2ov4Ob4DNwU/xd3Ayf
iZPxWbg5/h5ugc/GLfH3cQo+B7fC5+LW+Ae4DT4Pp+If4rb4fNwO/wi3xxfg
NHwh7oB/jDvii3An/BOcji/GnfFPcRf8M9wVX4Iz8KW4G74Md8eX4x74CpyJ
r8Q98VW4F74a98bX4Bi+FvfB1+G++HrcD9+As/CNuD++CQ/AN+OB+BacjW/F
g/BteDC+HQ/Bd+AcfCceiu/Cw/DdeDi+B+fie/EIfB8eie/Ho/ADOA8/iEfj
h/AY/DAeix/B+XgcHo8n4AI8EU/Ck3EhfhRPwVPxNPwYno4fx3E8A8/Es3AR
no3n4Lm4GD+B5+En8Xz8FF6An8Yl+Bm8ED+LF+Hn8GL8PC7FL+Al+EW8FL+E
l+GXcRl+BS/Hr+IV+DW8Er+Oy/EbeBV+E6/Gb+E1+Oe4Ar+N1+J38Dr8Ll6P
38OV+Bd4A34fb8Qf4E34Q1yFf4k344/wFvwx3op/havxJ3gb/jXejj/FO/Bv
cA3+Ld6JP8O78O/wbvw5rsW/x3vwH/Be/AXeh/+I6/CXeD/+Ez6Av8IH8Z9x
Pf4LPoS/xofxX/ER/DfcgP+Oj+J/4GP4n/g4/hduxN/gE/jf+CT+Dz6F/4uT
1kb9HdwEn4Gb4u/iZvhMnIzPws3x93ALfDZuib+PU/A5uBU+F7fGP8Bt8Hk4
Ff8Qt8Xn43b4R7g9vgCn4QtxB/xj3BFfhDvhn+B0fDHujH+Ku+Cf4a74EpyB
L8Xd8GW4O74c98BX4Ex8Je6Jr8K98NW4N74Gx/C1uA++DvfF1+N++AachW/E
/fFNeAC+GQ/Et+BsfCsehG/Dg/HteAi+A+fgO/FQfBcehu/Gw/E9OBffi0fg
+/BIfD8ehR/AefhBPBo/hMfgh/FY/AjOx+PweDwBF+CJeBKejAvxo3gKnoqn
4cfwdPw4juMZeCaehYvwbDwHz8XF+Ak8Dz+J5+On8AL8NC7Bz+CF+Fm8CD+H
F+PncSl+AS/BL+Kl+CW8DL+My/AreDl+Fa/Ar+GV+HVcjt/Aq/CbeDV+C6/B
P8cV+G28Fr+D1+F38Xr8Hq7Ev8Ab8Pt4I/4Ab8If4ir8S7wZf4S34I/xVvwr
XI0/wdvwr/F2/CnegX+Da/Bv8U78Gd6Ff4d3489xLf493oP/gPfiL/A+/Edc
h7/E+/Gf8AH8FT6I/4zr8V/wIfw1Poz/io/gv+EG/Hd8FP8DH8P/xMfxv3Aj
/gafwP/GJ/F/8Cn8X5z0TtTfwU3wGbgp/i5uhs/Eyfgs3Bx/D7fAZ+OW+Ps4
BZ+DW+FzcWv8A9wGn4dT8Q9xW3w+bod/hNvjC3AavhB3wD/GHfFFuBP+CU7H
F+PO+Ke4C/4Z7oovwRn4UtwNX4a748txD3wFzsRX4p74KtwLX41742twDF+L
++DrcF98Pe6Hb8BZ+EbcH9+EB+Cb8UB8C87Gt+JB+DY8GN+Oh+A7cA6+Ew/F
d+Fh+G48HN+Dc/G9eAS+D4/E9+NR+AGchx/Eo/FDeAx+GI/Fj+B8PA6PxxNw
AZ6IJ+HJuBA/iqfgqXgafgxPx4/jOJ6BZ+JZuAjPxnPwXFyMn8Dz8JN4Pn4K
L8BP4xL8DF6In8WL8HN4MX4el+IX8BL8Il6KX8LL8Mu4DL+Cl+NX8Qr8Gl6J
X8fl+A28Cr+JV+O38Br8c1yB38Zr8Tt4HX4Xr8fv4Ur8C7wBv4834g/wJvwh
rsK/xJvxR3gL/hhvxb/C1fgTvA3/Gm/Hn+Id+De4Bv8W78Sf4V34d3g3/hzX
4t/jPfgPeC/+Au/Df8R1+Eu8H/8JH8Bf4YP4z7ge/wUfwl/jw/iv+Aj+G27A
f8dH8T/wMfxPfBz/Czfib/AJ/G98Ev8Hn8L/xUnrov4OboLPwE3xd3EzfCZO
xmfh5vh7uAU+G7fE38cp+BzcCp+LW+Mf4Db4PJyKf4jb4vNxO/wj3B5fgNPw
hbgD/jHuiC/CnfBPcDq+GHfGP8Vd8M9wV3wJzsCX4m74MtwdX4574CtwJr4S
98RX4V74atwbX4Nj+FrcB1+H++LrcT98A87CN+L++CY8AN+MB+JbcDa+FQ/C
t+HB+HY8BN+Bc/CdeCi+Cw/Dd+Ph+B6ci+/FI/B9eCS+H4/CD+A8/CAejR/C
Y/DDeCx+BOfjcXg8noAL8EQ8CU/GhfhRPAVPxdPwY3g6fhzH8Qw8E8/CRXg2
noPn4mL8BJ6Hn8Tz8VN4AX4al+Bn8EL8LF6En8OL8fO4FL+Al+AX8VL8El6G
X8Zl+BW8HL+KV+DX8Er8Oi7Hb+BV+E28Gr+F1+Cf4wr8Nl6L38Hr8Lt4PX4P
V+Jf4A34fbwRf4A34Q9xFf4l3ow/wlvwx3gr/hWuxp/gbfjXeDv+FO/Av8E1
+Ld4J/4M78K/w7vx57gW/x7vwX/Ae/EXeB/+I67DX+L9+E/4AP4KH8R/xvX4
L/gQ/hofxn/FR/DfcAP+Oz6K/4GP4X/i4/hfuBF/g0/gf+OT+D/4FP4vTno3
6u/gJvgM3BR/FzfDZ+JkfBZujr+HW+CzcUv8fZyCz8Gt8Lm4Nf4BboPPw6n4
h7gtPh+3wz/C7fEFOA1fiDvgH+OO+CLcCf8Ep+OLcWf8U9wF/wx3xZfgDHwp
7oYvw93x5bgHvgJn4itxT3wV7oWvxr3xNTiGr8V98HW4L74e98M34Cx8I+6P
b8ID8M14IL4FZ+Nb8SB8Gx6Mb8dD8B04B9+Jh+K78DB8Nx6O78G5+F48At+H
R+L78Sj8AM7DD+LR+CE8Bj+Mx+JHcD4eh8fjCbgAT8ST8GRciB/FU/BUPA0/
hqfjx3Ecz8Az8SxchGfjOXguLsZP4Hn4STwfP4UX4KdxCX4GL8TP4kX4ObwY
P49L8Qt4CX4RL8Uv4WX4ZVyGX8HL8at4BX4Nr8Sv43L8Bl6F38Sr8Vt4Df45
rsBv47X4HbwOv4vX4/dwJf4F3oDfxxvxB3gT/hBX4V/izfgjvAV/jLfiX+Fq
/Anehn+Nt+NP8Q78G1yDf4t34s/wLvw7vBt/jmvx7/Ee/Ae8F3+B9+E/4jr8
Jd6P/4QP4K/wQfxnXI//gg/hr/Fh/Fd8BP8NN+C/46P4H/gY/ic+jv+FG/E3
+AT+Nz6J/4NP4f/ipPVRfwc3wWfgpvi7uBk+Eyfjs3Bz/D3cAp+NW+Lv4xR8
Dm6Fz8Wt8Q9wG3weTsU/xG3x+bgd/hFujy/AafhC3AH/GHfEF+FO+Cc4HV+M
O+Of4i74Z7grvgRn4EtxN3wZ7o4vxz3wFTgTX4l74qtwL3w17o2vwTF8Le6D
r8N98fW4H74BZ+EbcX98Ex6Ab8YD8S04G9+KB+Hb8GB8Ox6C78A5+E48FN+F
h+G78XB8D87F9+IR+D48Et+PR+EHcB5+EI/GD+Ex+GE8Fj+C8/E4PB5PwAV4
Ip6EJ+NC/CiegqfiafgxPB0/juN4Bp6JZ+EiPBvPwXNxMX4Cz8NP4vn4KbwA
P41L8DN4IX4WL8LP4cX4eVyKX8BL8It4KX4JL8Mv4zL8Cl6OX8Ur8Gt4JX4d
l+M38Cr8Jl6N38Jr8M9xBX4br8Xv4HX4Xbwev4cr8S/wBvw+3og/wJvwh7gK
/xJvxh/hLfhjvBX/ClfjT/A2/Gu8HX+Kd+Df4Br8W7wTf4Z34d/h3fhzXIt/
j/fgP+C9+Au8D/8R1+Ev8X78J3wAf4UP4j/jevwXfAh/jQ/jv+Ij+G+4Af8d
H8X/wMfwP/Fx/C/ciL/BJ/C/8Un8H3wK/xcnvRf1d3ATfAZuir+Lm+EzcTI+
CzfH38Mt8Nm4Jf4+TsHn4Fb4XNwa/wC3wefhVPxD3Bafj9vhH+H2+AKchi/E
HfCPcUd8Ee6Ef4LT8cW4M/4p7oJ/hrviS3AGvhR3w5fh7vhy3ANfgTPxlbgn
vgr3wlfj3vgaHMPX4j74OtwXX4/74RtwFr4R98c34QH4ZjwQ34Kz8a14EL4N
D8a34yH4DpyD78RD8V14GL4bD8f34Fx8Lx6B78Mj8f14FH4A5+EH8Wj8EB6D
H8Zj8SM4H4/D4/EEXIAn4kl4Mi7Ej+IpeCqehh/D0/HjOI5n4Jl4Fi7Cs/Ec
PBcX4yfwPPwkno+fwgvw07gEP4MX4mfxIvwcXoyfx6X4BbwEv4iX4pfwMvwy
LsOv4OX4VbwCv4ZX4tdxOX4Dr8Jv4tX4LbwG/xxX4LfxWvwOXoffxevxe7gS
/wJvwO/jjfgDvAl/iKvwL/Fm/BHegj/GW/GvcDX+BG/Dv8bb8ad4B/4NrsG/
xTvxZ3gX/h3ejT/Htfj3eA/+A96Lv8D78B9xHf4S78d/wgfwV/gg/jOux3/B
h/DX+DD+Kz6C/4Yb8N/xUfwPfAz/Ex/H/8KN+Bt8Av8bn8T/wafwf3FSZdTf
wU3wGbgp/i5uhs/Eyfgs3Bx/D7fAZ+OW+Ps4BZ+DW+FzcWv8A9wGn4dT8Q9x
W3w+bod/hNvjC3AavhB3wD/GHfFFuBP+CU7HF+PO+Ke4C/4Z7oovwRn4UtwN
X4a748txD3wFzsRX4p74KtwLX41742twDF+L++DrcF98Pe6Hb8BZ+EbcH9+E
B+Cb8UB8C87Gt+JB+DY8GN+Oh+A7cA6+Ew/Fd+Fh+G48HN+Dc/G9eAS+D4/E
9+NR+AGchx/Eo/FDeAx+GI/Fj+B8PA6PxxNwAZ6IJ+HJuBA/iqfgqXgafgxP
x4/jOJ6BZ+JZuAjPxnPwXFyMn8Dz8JN4Pn4KL8BP4xL8DF6In8WL8HN4MX4e
l+IX8BL8Il6KX8LL8Mu4DL+Cl+NX8Qr8Gl6JX8fl+A28Cr+JV+O38Br8c1yB
38Zr8Tt4HX4Xr8fv4Ur8C7wBv4834g/wJvwhrsK/xJvxR3gL/hhvxb/C1fgT
vA3/Gm/Hn+Id+De4Bv8W78Sf4V34d3g3/hzX4t/jPfgPeC/+Au/Df8R1+Eu8
H/8JH8Bf4YP4z7ge/wUfwl/jw/iv+Aj+G27Af8dH8T/wMfxPfBz/Czfib/AJ
/G98Ev8Hn8L/xUm/iPo7uAk+AzfF38XN8Jk4GZ+Fm+Pv4Rb4bNwSfx+n4HNw
K3wubo1/gNvg83Aq/iFui8/H7fCPcHt8AU7DF+IO+Me4I74Id8I/wen4YtwZ
/xR3wT/DXfElOANfirvhy3B3fDnuga/AmfhK3BNfhXvhq3FvfA2O4WtxH3wd
7ouvx/3wDTgL34j745vwAHwzHohvwdn4VjwI34YH49vxEHwHzsF34qH4LjwM
342H43twLr4Xj8D34ZH4fjwKP4Dz8IN4NH4Ij8EP47H4EZyPx+HxeAIuwBPx
JDwZF+JH8RQ8FU/Dj+Hp+HEcxzPwTDwLF+HZeA6ei4vxE3gefhLPx0/hBfhp
XIKfwQvxs3gRfg4vxs/jUvwCXoJfxEvxS3gZfhmX4VfwcvwqXoFfwyvx67gc
v4FX4TfxavwWXoN/jivw23gtfgevw+/i9fg9XIl/gTfg9/FG/AHehD/EVfiX
eDP+CG/BH+Ot+Fe4Gn+Ct+Ff4+34U7wD/wbX4N/infgzvAv/Du/Gn+Na/Hu8
B/8B78Vf4H34j7gOf4n34z/hA/grfBD/Gdfjv+BD+Gt8GP8VH8F/ww347/go
/gc+hv+Jj+N/4Ub8DT6B/41P4v/gU/i/OGlD1N/BTfAZuCn+Lm6Gz8TJ+Czc
HH8Pt8Bn45b4+zgFn4Nb4XNxa/wD3Aafh1PxD3FbfD5uh3+E2+MLcBq+EHfA
P8Yd8UW4E/4JTscX4874p7gL/hnuii/BGfhS3A1fhrvjy3EPfAXOxFfinvgq
3AtfjXvja3AMX4v74OtwX3w97odvwFn4Rtwf34QH4JvxQHwLzsa34kH4NjwY
346H4DtwDr4TD8V34WH4bjwc34Nz8b14BL4Pj8T341H4AZyHH8Sj8UN4DH4Y
j8WP4Hw8Do/HE3ABnogn4cm4ED+Kp+CpeBp+DE/Hj+M4noFn4lm4CM/Gc/Bc
XIyfwPPwk3g+fgovwE/jEvwMXoifxYvwc3gxfh6X4hfwEvwiXopfwsvwy7gM
v4KX41fxCvwaXolfx+X4DbwKv4lX47fwGvxzXIHfxmvxO3gdfhevx+/hSvwL
vAG/jzfiD/Am/CGuwr/Em/FHeAv+GG/Fv8LV+BO8Df8ab8ef4h34N7gG/xbv
xJ/hXfh3eDf+HNfi3+M9+A94L/4C78N/xHX4S7wf/wkfwF/hg/jPuB7/BR/C
X+PD+K/4CP4bbsB/x0fxP/Ax/E98HP8LN+Jv8An8b3wS/wefwv/FSe9H/R3c
BJ+Bm+Lv4mb4TJyMz8LN8fdwC3w2bom/j1PwObgVPhe3xj/AbfB5OBX/ELfF
5+N2+Ee4Pb4Ap+ELcQf8Y9wRX4Q74Z/gdHwx7ox/irvgn+Gu+BKcgS/F3fBl
uDu+HPfAV+BMfCXuia/CvfDVuDe+BsfwtbgPvg73xdfjfvgGnIVvxP3xTXgA
vhkPxLfgbHwrHoRvw4Px7XgIvgPn4DvxUHwXHobvxsPxPTgX34tH4PvwSHw/
HoUfwHn4QTwaP4TH4IfxWPwIzsfj8Hg8ARfgiXgSnowL8aN4Cp6Kp+HH8HT8
OI7jGXgmnoWL8Gw8B8/FxfgJPA8/iefjp/AC/DQuwc/ghfhZvAg/hxfj53Ep
fgEvwS/ipfglvAy/jMvwK3g5fhWvwK/hlfh1XI7fwKvwm3g1fguvwT/HFfht
vBa/g9fhd/F6/B6uxL/AG/D7eCP+AG/CH+Iq/Eu8GX+Et+CP8Vb8K1yNP8Hb
8K/xdvwp3oF/g2vwb/FO/BnehX+Hd+PPcS3+Pd6D/4D34i/wPvxHXIe/xPvx
n/AB/BU+iP+M6/Ff8CH8NT6M/4qP4L/hBvx3fBT/Ax/D/8TH8b9wI/4Gn8D/
xifxf/Ap/F+ctDHq7+Am+AzcFH8XN8Nn4mR8Fm6Ov4db4LNxS/x9nILPwa3w
ubg1/gFug8/DqfiHuC0+H7fDP8Lt8QU4DV+IO+Af4474ItwJ/wSn44txZ/xT
3AX/DHfFl+AMfCnuhi/D3fHluAe+AmfiK3FPfBXuha/GvfE1OIavxX3wdbgv
vh73wzfgLHwj7o9vwgPwzXggvgVn41vxIHwbHoxvx0PwHTgH34mH4rvwMHw3
Ho7vwbn4XjwC34dH4vvxKPwAzsMP4tH4ITwGP4zH4kdwPh6Hx+MJuABPxJPw
ZFyIH8VT8FQ8DT+Gp+PHcRzPwDPxLFyEZ+M5eC4uxk/gefhJPB8/hRfgp3EJ
fgYvxM/iRfg5vBg/j0vxC3gJfhEvxS/hZfhlXIZfwcvxq3gFfg2vxK/jcvwG
XoXfxKvxW3gN/jmuwG/jtfgdvA6/i9fj93Al/gXegN/HG/EHeBP+EFfhX+LN
+CO8BX+Mt+Jf4Wr8Cd6Gf42340/xDvwbXIN/i3fiz/Au/Du8G3+Oa/Hv8R78
B7wXf4H34T/iOvwl3o//hA/gr/BB/Gdcj/+CD+Gv8WH8V3wE/w034L/jo/gf
+Bj+Jz6O/4Ub8Tf4BP43Pon/g0/h/+KkD6L+Dm6Cz8BN8XdxM3wmTsZn4eb4
e7gFPhu3xN/HKfgc3Aqfi1vjH+A2+Dycin+I2+LzcTv8I9weX4DT8IW4A/4x
7ogvwp3wT3A6vhh3xj/FXfDPcFd8Cc7Al+Ju+DLcHV+Oe+ArcCa+EvfEV+Fe
+GrcG1+DY/ha3Adfh/vi63E/fAPOwjfi/vgmPADfjAfiW3A2vhUPwrfhwfh2
PATfgXPwnXgovgsPw3fj4fgenIvvxSPwfXgkvh+Pwg/gPPwgHo0fwmPww3gs
fgTn43F4PJ6AC/BEPAlPxoX4UTwFT8XT8GN4On4cx/EMPBPPwkV4Np6D5+Ji
/ASeh5/E8/FTeAF+GpfgZ/BC/CxehJ/Di/HzuBS/gJfgF/FS/BJehl/GZfgV
vBy/ilfg1/BK/Doux2/g/8dVPWQBYCgIEOzYtm3btm3btm3btm3btm3bycz2
17JeH6CvxFfhq/E1+Fp8Hb4e34BvxDfhm/Et+FZ8G74d34HvxHfhu/E9+F58
H74fP4AfxA/hh/Ej+FH8GH4cP4GfxE/hp/Ez+Fn8HH4ev4BfxC/hl/Er+FX8
Gn4dv4HfxG/ht/E7+F38Hn4ff4A/xB/hj/En+FP8Gf4cf4G/xF/hr/E3+Fv8
Hf4e/4B/xD/hn/Ev+Ff8G/4d/4H/xH/hv/E/+F/8H+7e//UAeEA8EB4YD4IH
xYPhwfEQeEg8FB4aD4OHxcPh4fEIeEQ8Eh4Zj4JHxaPh0fEYeEw8Fh4bj4PH
xePh8fEEeEI8EZ4YT4InxZPhyfEUeEo8FZ4aT4OnxdPh6fEMeEY8E54Zz4Jn
xbPh2fEceE48F54bz4PnxfPh+fECeEG8EF4YL4IXxYvhxfESeEm8FF4aL4OX
xcvh5fEKeEW8El4Zr4JXxavh1fEaeE28Fl4br4PXxevh9fEGeEO8Ed4Yb4I3
xZvhzfEWeEu8Fd4ab4O3xdvh7fEOeEe8E94Z74J3xbvh3fEeeE+8F94b74P3
xfvh/fEB+EB8ED4YH4IPxYfhw/ER+Eh8FD4aH4OPxcfh4/EJ+ER8Ej4Zn4JP
xafh0/EZ+Ex8Fj4bn4PPxefh8/EF+EJ8Eb4YX4IvxZfhy/EV+Ep8Fb4aX4Ov
xdfh6/EN+EZ8E74Z34Jvxbfh2/Ed+E58F74b34Pvxffh+/ED+EH8EH4YP4If
xY/hx/ET+En8FH4aP4Ofxc/h5/EL+EX8En4Zv4Jfxa/h1/Eb+E38Fn4bv4Pf
xe/h9/EH+EP8Ef4Yf4I/xZ/hz/EX+Ev8Ff4af4O/xd/h7/EP+Ef8E/4Z/4J/
xb/h3/Ef+E/8F/4b/4P/xf/h7vtfD4AHxAPhgfEgeFA8GB4cD4GHxEPhofEw
eFg8HB4ej4BHxCPhkfEoeFQ8Gh4dj4HHxGPhsfE4eFw8Hh4fT4AnxBPhifEk
eFI8GZ4cT4GnxFPhqfE0eFo8HZ4ez4BnxDPhmfEseFY8G54dz4HnxHPhufE8
eF48H54fL4AXxAvhhfEieFG8GF4cL4GXxEvhpfEyeFm8HF4er4BXxCvhlfEq
eFW8Gl4dr4HXxGvhtfE6eF28Hl4fb4A3xBvhjfEmeFO8Gd4cb4G3xFvhrfE2
eFu8Hd4e74B3xDvhnfEueFe8G94d74H3xHvhvfE+eF+8H94fH4APxAfhg/Eh
+FB8GD4cH4GPxEfho/Ex+Fh8HD4en4BPxCfhk/Ep+FR8Gj4dn4HPxGfhs/E5
+Fx8Hj4fX4AvxBfhi/El+FJ8Gb4cX4GvxFfhq/E1+Fp8Hb4e34BvxDfhm/Et
+FZ8G74d34HvxHfhu/E9+F58H74fP4AfxA/hh/Ej+FH8GH4cP4GfxE/hp/Ez
+Fn8HH4ev4BfxC/hl/Er+FX8Gn4dv4HfxG/ht/E7+F38Hn4ff4A/xB/hj/En
+FP8Gf4cf4G/xF/hr/E3+Fv8Hf4e/4B/xD/hn/Ev+Ff8G/4d/4H/xH/hv/E/
+F/8H+7+//H+uAHouAHpuIHouIHpuEHouEHpuMHouMHpuCHouCHpuKHouKHp
uGHouGHpuOHouOHpuBHouBHpuJHouJHpuFHouFHpuNHouNHpuDHouDHpuLHo
uLHpuHHouHHpuPHouPHpuAnouAnpuInouInpuEnouEnpuMnouMnpuCnouCnp
uKnouKnpuGnouGnpuOnouOnpuBnouBnpuJnouJnpuFnouFnpuNnouNnpuDno
uDnpuLnouLnpuHnouHnpuPnouPnpuAXouAXpuIXouIXpuEXouEXpuMXouMXp
uCXouCXpuKXouKXpuGXouGXpuOXouOXpuBXouBXpuJXouJXpuFXouFXpuNXo
uNXpuDXouDXpuLXouLXpuHXouHXpuPXouPXpuA3ouA3puI3ouI3puE3ouE3p
uM3ouM3puC3ouC3puK3ouK3puG3ouG3puO3ouO3puB3ouB3puJ3ouJ3puF3o
uF3puN3ouN3puD3ouD3puL3ouL3puH3ouH3puP3ouP3puAPouAPpuIPouIPp
uEPouEPpuMPouMPpuCPouCPpuKPouKPpuGPouGPpuOPouOPpuBPouBPpuJPo
uJPpuFPouFPpuNPouNPpuDPouDPpuLPouLPpuHPouHPpuPPouPPpuAvouAvp
uIvouIvpuEvouEvpuMvouMvpuCvouCvpuKvouKvpuGvouGvpuOvouOvpuBvo
uBvpuJvouJvpuFvouFvpuNvouNvpuDvouDvpuLvouLvpuHvouHvpuPvouPvp
uAfouAfpuIfouIfpuEfouEfpuMfouMfpuCfouCfpuKfouKfpuGfouGfpuOfo
uOfpuBfouBfpuJfouJfpuFfouFfpuNfouNfpuDfouDfpuLfouLfpuHfouHfp
uPfouPfpuA/ouA/puI/ouI/puE/ouE/puM/ouM/puC/ouC/puK/ouK/puG/o
uG/puO/ouO/puB/ouB/puJ/ouJ/puF/ouF/puN/ouN/puD/ouD/puL/ouL/p
uH/ouH/puP/o+P8H/78dNwAdNyAdNxAdNzAdNwgdNygdNxgdNzgdNwQdNyQd
NxQdNzQdNwwdNywdNxwdNzwdNwIdNyIdNxIdNzIdNwodNyodNxodNzodNwYd
NyYdNxYdNzYdNw4dNy4dNx4dNz4dNwEdNyEdNxEdNzEdNwkdNykdNxkdNzkd
NwUdNyUdNxUdNzUdNw0dNy0dNx0dNz0dNwMdNyMdNxMdNzMdNwsdNysdNxsd
NzsdNwcdNycdNxcdNzcdNw8dNy8dNx8dNz8dtwAdtyAdtxAdtzAdtwgdtygd
txgdtzgdtwQdtyQdtxQdtzQdtwwdtywdtxwdtzwdtwIdtyIdtxIdtzIdtwod
tyodtxodtzodtwYdtyYdtxYdtzYdtw4dty4dtx4dtz4dtwEdtyEdtxEdtzEd
twkdtykdtxkdtzkdtwUdtyUdtxUdtzUdtw0dty0dtx0dtz0dtwMdtyMdtxMd
tzMdtwsdtysdtxsdtzsdtwcdtycdtxcdtzcdtw8dty8dtx8dtz8ddwAddyAd
dxAddzAddwgddygddxgddzgddwQddyQddxQddzQddwwddywddxwddzwddwId
dyIddxIddzIddwoddyoddxoddzoddwYddyYddxYddzYddw4ddy4ddx4ddz4d
dwEddyEddxEddzEddwkddykddxkddzkddwUddyUddxUddzUddw0ddy0ddx0d
dz0ddwMddyMddxMddzMddwsddysddxsddzsddwcddycddxcddzcddw8ddy8d
dx8ddz8d9wAd9yAd9xAd9zAd9wgd9ygd9xgd9zgd9wQd9yQd9xQd9zQd9wwd
9ywd9xwd9zwd9wId9yId9xId9zId9wod9yod9xod9zod9wYd9yYd9xYd9zYd
9w4d9y4d9x4d9z4d9wEd9yEd9xEd9zEd9wkd9ykd9xkd9zkd9wUd9yUd9xUd
9zUd9w0d9y0d9x0d9z0d9wMd9yMd9xMd9zMd9wsd9ysd9xsd9zsd9wcd9ycd
9xcd9zcd9w8d9y8d9x8d///A/7fjBqDjBqTjBqLjBqbjBqHjBqXjBqPjBqfj
hqDjhqTjhqLjhqbjhqHjhqXjhqPjhqfjRqDjRqTjRqLjRqbjRqHjRqXjRqPj
RqfjxqDjxqTjxqLjxqbjxqHjxqXjxqPjxqfjJqDjJqTjJqLjJqbjJqHjJqXj
JqPjJqfjpqDjpqTjpqLjpqbjpqHjpqXjpqPjpqfjZqDjZqTjZqLjZqbjZqHj
ZqXjZqPjZqfj5qDj5qTj5qLj5qbj5qHj5qXj5qPj5qfjFqDjFqTjFqLjFqbj
FqHjFqXjFqPjFqfjlqDjlqTjlqLjlqbjlqHjlqXjlqPjlqfjVqDjVqTjVqLj
VqbjVqHjVqXjVqPjVqfj1qDj1qTj1qLj1qbj1qHj1qXj1qPj1qfjNqDjNqTj
NqLjNqbjNqHjNqXjNqPjNqfjtqDjtqTjtqLjtqbjtqHjtqXjtqPjtqfjdqDj
dqTjdqLjdqbjdqHjdqXjdqPjdqfj9qDj9qTj9qLj9qbj9qHj9qXj9qPj9qfj
DqDjDqTjDqLjDqbjDqHjDqXjDqPjDqfjjqDjjqTjjqLjjqbjjqHjjqXjjqPj
jqfjTqDjTqTjTqLjTqbjTqHjTqXjTqPjTqfjzqDjzqTjzqLjzqbjzqHjzqXj
zqPjzqfjLqDjLqTjLqLjLqbjLqHjLqXjLqPjLqfjrqDjrqTjrqLjrqbjrqHj
rqXjrqPjrqfjbqDjbqTjbqLjbqbjbqHjbqXjbqPjbqfj7qDj7qTj7qLj7qbj
7qHj7qXj7qPj7qfjHqDjHqTjHqLjHqbjHqHjHqXjHqPjHqfjnqDjnqTjnqLj
nqbjnqHjnqXjnqPjnqfjXqDjXqTjXqLjXqbjXqHjXqXjXqPjXqfj3qDj3qTj
3qLj3qbj3qHj3qXj3qPj3qfjPqDjPqTjPqLjPqbjPqHjPqXjPqPjPqfjvqDj
vqTjvqLjvqbjvqHjvqXjvqPjvqfjfqDjfqTjfqLjfqbjfqHjfqXjfqPjfqfj
/qDj/qTj/qLj/qbj/qHj/qXj/qPj/x/0/3bcAHTcgHTcQHTcwHTcIHTcoHTc
YHTc4HTcEHTckHTcUHTc0HTcMHTcsHTccHTc8HTcCHTciHTcSHTcyHTcKHTc
qHTcaHTc6HTcGHTcmHTcWHTc2HTcOHTcuHTceHTc+HTcBHTchHTcRHTcxHTc
JHTcpHTcZHTc5HTcFHTclHTcVHTc1HTcNHTctHTcdHTc9HTcDHTcjHTcTHTc
zHTcLHTcrHTcbHTc7HTcHHTcnHTcXHTc3HTcPHTcvHTcfHTc/HTcAnTcgnTc
QnTcwnTcInTconTcYnTc4nTcEnTcknTcUnTc0nTcMnTcsnTccnTc8nTcCnTc
inTcSnTcynTcKnTcqnTcanTc6nTcGnTcmnTcWnTc2nTcOnTcunTcenTc+nTc
BnTchnTcRnTcxnTcJnTcpnTcZnTc5nTcFnTclnTcVnTc1nTcNnTctnTcdnTc
9nTcDnTcjnTcTnTcznTcLnTcrnTcbnTc7nTcHnTcnnTcXnTc3nTcPnTcvnTc
fnTc/nTcAXTcgXTcQXTcwXTcIXTcoXTcYXTc4XTcEXTckXTcUXTc0XTcMXTc
sXTccXTc8XTcCXTciXTcSXTcyXTcKXTcqXTcaXTc6XTcGXTcmXTcWXTc2XTc
OXTcuXTceXTc+XTcBXTchXTcRXTcxXTcJXTcpXTcZXTc5XTcFXTclXTcVXTc
1XTcNXTctXTcdXTc9XTcDXTcjXTcTXTczXTcLXTcrXTcbXTc7XTcHXTcnXTc
XXTc3XTcPXTcvXTcfXTc/XTcA3Tcg3TcQ3Tcw3TcI3Tco3TcY3Tc43TcE3Tc
k3TcU3Tc03TcM3Tcs3Tcc3Tc83TcC3Tci3TcS3Tcy3TcK3Tcq3Tca3Tc63Tc
G3Tcm3TcW3Tc23TcO3Tcu3Tce3Tc+3TcB3Tch3TcR3Tcx3TcJ3Tcp3TcZ3Tc
53TcF3Tcl3TcV3Tc13TcN3Tct3Tcd3Tc93TcD3Tcj3TcT3Tcz3TcL3Tcr3Tc
b3Tc73TcH3Tcn3TcX3Tc33TcP3Tcv3Tcf3T8/wP+344bgI4bkI4biI4bmI4b
hI4blI4bjI4bnI4bgo4bko4bio4bmo4bho4blo4bjo4bno4bgY4bkY4biY4b
mY4bhY4blY4bjY4bnY4bg44bk44bi44bm44bh44bl44bj44bn46bgI6bkI6b
iI6bmI6bhI6blI6bjI6bnI6bgo6bko6bio6bmo6bho6blo6bjo6bno6bgY6b
kY6biY6bmY6bhY6blY6bjY6bnY6bg46bk46bi46bm46bh46bl46bj46bn45b
gI5bkI5biI5bmI5bhI5blI5bjI5bnI5bgo5bko5bio5bmo5bho5blo5bjo5b
no5bgY5bkY5biY5bmY5bhY5blY5bjY5bnY5bg45bk45bi45bm45bh45bl45b
j45bn47bgI7bkI7biI7bmI7bhI7blI7bjI7bnI7bgo7bko7bio7bmo7bho7b
lo7bjo7bno7bgY7bkY7biY7bmY7bhY7blY7bjY7bnY7bg47bk47bi47bm47b
h47bl47bj47bn447gI47kI47iI47mI47hI47lI47jI47nI47go47ko47io47
mo47ho47lo47jo47no47gY47kY47iY47mY47hY47lY47jY47nY47g447k447
i447m447h447l447j447n467gI67kI67iI67mI67hI67lI67jI67nI67go67
ko67io67mo67ho67lo67jo67no67gY67kY67iY67mY67hY67lY67jY67nY67
g467k467i467m467h467l467j467n457gI57kI57iI57mI57hI57lI57jI57
nI57go57ko57io57mo57ho57lo57jo57no57gY57kY57iY57mY57hY57lY57
jY57nY57g457k457i457m457h457l457j457n477gI77kI77iI77mI77hI77
lI77jI77nI77go77ko77io77mo77ho77lo77jo77no77gY77kY77iY77mY77
hY77lY77jY77nY77g477k477i477m477h477l477j47/f7D/23ED0HED0nED
0XED03GD0HGD0nGD0XGD03FD0HFD0nFD0XFD03HD0HHD0nHD0XHD03Ej0HEj
0nEj0XEj03Gj0HGj0nGj0XGj03Fj0HFj0nFj0XFj03Hj0HHj0nHj0XHj03ET
0HET0nET0XET03GT0HGT0nGT0XGT03FT0HFT0nFT0XFT03HT0HHT0nHT0XHT
03Ez0HEz0nEz0XEz03Gz0HGz0nGz0XGz03Fz0HFz0nFz0XFz03Hz0HHz0nHz
0XHz03EL0HEL0nEL0XEL03GL0HGL0nGL0XGL03FL0HFL0nFL0XFL03HL0HHL
0nHL0XHL03Er0HEr0nEr0XEr03Gr0HGr0nGr0XGr03Fr0HFr0nFr0XFr03Hr
0HHr0nHr0XHr03Eb0HEb0nEb0XEb03Gb0HGb0nGb0XGb03Fb0HFb0nFb0XFb
03Hb0HHb0nHb0XHb03E70HE70nE70XE703G70HG70nG70XG703F70HF70nF7
0XF703H70HH70nH70XH703EH0HEH0nEH0XEH03GH0HGH0nGH0XGH03FH0HFH
0nFH0XFH03HH0HHH0nHH0XHH03En0HEn0nEn0XEn03Gn0HGn0nGn0XGn03Fn
0HFn0nFn0XFn03Hn0HHn0nHn0XHn03EX0HEX0nEX0XEX03GX0HGX0nGX0XGX
03FX0HFX0nFX0XFX03HX0HHX0nHX0XHX03E30HE30nE30XE303G30HG30nG3
0XG303F30HF30nF30XF303H30HH30nH30XH303EP0HEP0nEP0XEP03GP0HGP
0nGP0XGP03FP0HFP0nFP0XFP03HP0HHP0nHP0XHP03Ev0HEv0nEv0XEv03Gv
0HGv0nGv0XGv03Fv0HFv0nFv0XFv03Hv0HHv0nHv0XHv03Ef0HEf0nEf0XEf
03Gf0HGf0nGf0XGf03Ff0HFf0nFf0XFf03Hf0HHf0nHf0XHf03E/0HE/0nE/
0XE/03G/0HG/0nG/0XG/03F/0HF/0nF/0XF/03H/0HH/0nH/0fH/D/R/O24A
Om5AOm4gOm5gOm4QOm5QOm4wOm5wOm4IOm5IOm4oOm5oOm4YOm5YOm44Om54
Om4EOm5EOm4kOm5kOm4UOm5UOm40Om50Om4MOm5MOm4sOm5sOm4cOm5cOm48
Om58Om4COm5COm4iOm5iOm4SOm5SOm4yOm5yOm4KOm5KOm4qOm5qOm4aOm5a
Om46Om56Om4GOm5GOm4mOm5mOm4WOm5WOm42Om52Om4OOm5OOm4uOm5uOm4e
Om5eOm4+Om5+Om4BOm5BOm4hOm5hOm4ROm5ROm4xOm5xOm4JOm5JOm4pOm5p
Om4ZOm5ZOm45Om55Om4FOm5FOm4lOm5lOm4VOm5VOm41Om51Om4NOm5NOm4t
Om5tOm4dOm5dOm49Om59Om4DOm5DOm4jOm5jOm4TOm5TOm4zOm5zOm4LOm5L
Om4rOm5rOm4bOm5bOm47Om57Om4HOm5HOm4nOm5nOm4XOm5XOm43Om53Om4P
Om5POm4vOm5vOm4fOm5fOm4/Om5/Ou4AOu5AOu4gOu5gOu4QOu5QOu4wOu5w
Ou4IOu5IOu4oOu5oOu4YOu5YOu44Ou54Ou4EOu5EOu4kOu5kOu4UOu5UOu40
Ou50Ou4MOu5MOu4sOu5sOu4cOu5cOu48Ou58Ou4COu5COu4iOu5iOu4SOu5S
Ou4yOu5yOu4KOu5KOu4qOu5qOu4aOu5aOu46Ou56Ou4GOu5GOu4mOu5mOu4W
Ou5WOu42Ou52Ou4OOu5OOu4uOu5uOu4eOu5eOu4+Ou5+Ou4BOu5BOu4hOu5h
Ou4ROu5ROu4xOu5xOu4JOu5JOu4pOu5pOu4ZOu5ZOu45Ou55Ou4FOu5FOu4l
Ou5lOu4VOu5VOu41Ou51Ou4NOu5NOu4tOu5tOu4dOu5dOu49Ou59Ou4DOu5D
Ou4jOu5jOu4TOu5TOu4zOu5zOu4LOu5LOu4rOu5rOu4bOu5bOu47Ou57Ou4H
Ou5HOu4nOu5nOu4XOu5XOu43Ou53Ou4POu5POu4vOu5vOu4fOu5fOu4/Ov7/
Qf5vxw1Axw1Ixw1Exw1Mxw1Cxw1Kxw1Gxw1Oxw1Bxw1Jxw1Fxw1Nxw1Dxw1L
xw1Hxw1Px41Ax41Ix41Ex41Mx41Cx41Kx41Gx41Ox41Bx41Jx41Fx41Nx41D
x41Lx41Hx41Px01Ax01Ix01Ex01Mx01Cx01Kx01Gx01Ox01Bx01Jx01Fx01N
x01Dx01Lx01Hx01Px81Ax81Ix81Ex81Mx81Cx81Kx81Gx81Ox81Bx81Jx81F
x81Nx81Dx81Lx81Hx81Pxy1Axy1Ixy1Exy1Mxy1Cxy1Kxy1Gxy1Oxy1Bxy1J
xy1Fxy1Nxy1Dxy1Lxy1Hxy1Px61Ax61Ix61Ex61Mx61Cx61Kx61Gx61Ox61B
x61Jx61Fx61Nx61Dx61Lx61Hx61Px21Ax21Ix21Ex21Mx21Cx21Kx21Gx21O
x21Bx21Jx21Fx21Nx21Dx21Lx21Hx21Px+1Ax+1Ix+1Ex+1Mx+1Cx+1Kx+1G
x+1Ox+1Bx+1Jx+1Fx+1Nx+1Dx+1Lx+1Hx+1Pxx1Axx1Ixx1Exx1Mxx1Cxx1K
xx1Gxx1Oxx1Bxx1Jxx1Fxx1Nxx1Dxx1Lxx1Hxx1Px51Ax51Ix51Ex51Mx51C
x51Kx51Gx51Ox51Bx51Jx51Fx51Nx51Dx51Lx51Hx51Px11Ax11Ix11Ex11M
x11Cx11Kx11Gx11Ox11Bx11Jx11Fx11Nx11Dx11Lx11Hx11Px91Ax91Ix91E
x91Mx91Cx91Kx91Gx91Ox91Bx91Jx91Fx91Nx91Dx91Lx91Hx91Pxz1Axz1I
xz1Exz1Mxz1Cxz1Kxz1Gxz1Oxz1Bxz1Jxz1Fxz1Nxz1Dxz1Lxz1Hxz1Px71A
x71Ix71Ex71Mx71Cx71Kx71Gx71Ox71Bx71Jx71Fx71Nx71Dx71Lx71Hx71P
x31Ax31Ix31Ex31Mx31Cx31Kx31Gx31Ox31Bx31Jx31Fx31Nx31Dx31Lx31H
x31Px/1Ax/1Ix/1Ex/1Mx/1Cx/1Kx/1Gx/1Ox/1Bx/1Jx/1Fx/1Nx/1Dx/1L
x/1Hx/8/wP/tuAHouAHpuIHouIHpuEHouEHpuMHouMHpuCHouCHpuKHouKHp
uGHouGHpuOHouOHpuBHouBHpuJHouJHpuFHouFHpuNHouNHpuDHouDHpuLHo
uLHpuHHouHHpuPHouPHpuAnouAnpuInouInpuEnouEnpuMnouMnpuCnouCnp
uKnouKnpuGnouGnpuOnouOnpuBnouBnpuJnouJnpuFnouFnpuNnouNnpuDno
uDnpuLnouLnpuHnouHnpuPnouPnpuAXouAXpuIXouIXpuEXouEXpuMXouMXp
uCXouCXpuKXouKXpuGXouGXpuOXouOXpuBXouBXpuJXouJXpuFXouFXpuNXo
uNXpuDXouDXpuLXouLXpuHXouHXpuPXouPXpuA3ouA3puI3ouI3puE3ouE3p
uM3ouM3puC3ouC3puK3ouK3puG3ouG3puO3ouO3puB3ouB3puJ3ouJ3puF3o
uF3puN3ouN3puD3ouD3puL3ouL3puH3ouH3puP3ouP3puAPouAPpuIPouIPp
uEPouEPpuMPouMPpuCPouCPpuKPouKPpuGPouGPpuOPouOPpuBPouBPpuJPo
uJPpuFPouFPpuNPouNPpuDPouDPpuLPouLPpuHPouHPpuPPouPPpuAvouAvp
uIvouIvpuEvouEvpuMvouMvpuCvouCvpuKvouKvpuGvouGvpuOvouOvpuBvo
uBvpuJvouJvpuFvouFvpuNvouNvpuDvouDvpuLvouLvpuHvouHvpuPvouPvp
uAfouAfpuIfouIfpuEfouEfpuMfouMfpuCfouCfpuKfouKfpuGfouGfpuOfo
uOfpuBfouBfpuJfouJfpuFfouFfpuNfouNfpuDfouDfpuLfouLfpuHfouHfp
uPfouPfpuA/ouA/puI/ouI/puE/ouE/puM/ouM/puC/ouC/puK/ouK/puG/o
uG/puO/ouO/puB/ouB/puJ/ouJ/puF/ouF/puN/ouN/puD/ouD/puL/ouL/p
uH/ouH/puP/o+P8H978dNwAdNyAdNxAdNzAdNwgdNygdNxgdNzgdNwQdNyQd
NxQdNzQdNwwdNywdNxwdNzwdNwIdNyIdNxIdNzIdNwodNyodNxodNzodNwYd
NyYdNxYdNzYdNw4dNy4dNx4dNz4dNwEdNyEdNxEdNzEdNwkdNykdNxkdNzkd
NwUdNyUdNxUdNzUdNw0dNy0dNx0dNz0dNwMdNyMdNxMdNzMdNwsdNysdNxsd
NzsdNwcdNycdNxcdNzcdNw8dNy8dNx8dNz8dtwAdtyAdtxAdtzAdtwgdtygd
txgdtzgdtwQdtyQdtxQdtzQdtwwdtywdtxwdtzwdtwIdtyIdtxIdtzIdtwod
tyodtxodtzodtwYdtyYdtxYdtzYdtw4dty4dtx4dtz4dtwEdtyEdtxEdtzEd
twkdtykdtxkdtzkdtwUdtyUdtxUdtzUdtw0dty0dtx0dtz0dtwMdtyMdtxMd
tzMdtwsdtysdtxsdtzsdtwcdtycdtxcdtzcdtw8dty8dtx8dtz8ddwAddyAd
dxAddzAddwgddygddxgddzgddwQddyQddxQddzQddwwddywddxwddzwddwId
dyIddxIddzIddwoddyoddxoddzoddwYddyYddxYddzYddw4ddy4ddx4ddz4d
dwEddyEddxEddzEddwkddykddxkddzkddwUddyUddxUddzUddw0ddy0ddx0d
dz0ddwMddyMddxMddzMddwsddysddxsddzsddwcddycddxcddzcddw8ddy8d
dx8ddz8d9wAd9yAd9xAd9zAd9wgd9ygd9xgd9zgd9wQd9yQd9xQd9zQd9wwd
9ywd9xwd9zwd9wId9yId9xId9zId9wod9yod9xod9zod9wYd9yYd9xYd9zYd
9w4d9y4d9x4d9z4d9wEd9yEd9xEd9zEd9wkd9ykd9xkd9zkd9wUd9yUd9xUd
9zUd9w0d9y0d9x0d9z0d9wMd9yMd9xMd9zMd9wsd9ysd9xsd9zsd9wcd9ycd
9xcd9zcd9w8d9y8d9x8d///A/rfjBqDjBqTjBqLjBqbjBqHjBqXjBqPjBqfj
hqDjhqTjhqLjhqbjhqHjhqXjhqPjhqfjRqDjRqTjRqLjRqbjRqHjRqXjRqPj
RqfjxqDjxqTjxqLjxqbjxqHjxqXjxqPjxqfjJqDjJqTjJqLjJqbjJqHjJqXj
JqPjJqfjpqDjpqTjpqLjpqbjpqHjpqXjpqPjpqfjZqDjZqTjZqLjZqbjZqHj
ZqXjZqPjZqfj5qDj5qTj5qLj5qbj5qHj5qXj5qPj5qfjFqDjFqTjFqLjFqbj
FqHjFqXjFqPjFqfjlqDjlqTjlqLjlqbjlqHjlqXjlqPjlqfjVqDjVqTjVqLj
VqbjVqHjVqXjVqPjVqfj1qDj1qTj1qLj1qbj1qHj1qXj1qPj1qfjNqDjNqTj
NqLjNqbjNqHjNqXjNqPjNqfjtqDjtqTjtqLjtqbjtqHjtqXjtqPjtqfjdqDj
dqTjdqLjdqbjdqHjdqXjdqPjdqfj9qDj9qTj9qLj9qbj9qHj9qXj9qPj9qfj
DqDjDqTjDqLjDqbjDqHjDqXjDqPjDqfjjqDjjqTjjqLjjqbjjqHjjqXjjqPj
jqfjTqDjTqTjTqLjTqbjTqHjTqXjTqPjTqfjzqDjzqTjzqLjzqbjzqHjzqXj
zqPjzqfjLqDjLqTjLqLjLqbjLqHjLqXjLqPjLqfjrqDjrqTjrqLjrqbjrqHj
rqXjrqPjrqfjbqDjbqTjbqLjbqbjbqHjbqXjbqPjbqfj7qDj7qTj7qLj7qbj
7qHj7qXj7qPj7qfjHqDjHqTjHqLjHqbjHqHjHqXjHqPjHqfjnqDjnqTjnqLj
nqbjnqHjnqXjnqPjnqfjXqDjXqTjXqLjXqbjXqHjXqXjXqPjXqfj3qDj3qTj
3qLj3qbj3qHj3qXj3qPj3qfjPqDjPqTjPqLjPqbjPqHjPqXjPqPjPqfjvqDj
vqTjvqLjvqbjvqHjvqXjvqPjvqfjfqDjfqTjfqLjfqbjfqHjfqXjfqPjfqfj
/qDj/qTj/qLj/qbj/qHj/qXj/qPj/x/U/3bcAHTcgHTcQHTcwHTcIHTcoHTc
YHTc4HTcEHTckHTcUHTc0HTcMHTcsHTccHTc8HTcCHTciHTcSHTcyHTcKHTc
qHTcaHTc6HTcGHTcmHTcWHTc2HTcOHTcuHTceHTc+HTcBHTchHTcRHTcxHTc
JHTcpHTcZHTc5HTcFHTclHTcVHTc1HTcNHTctHTcdHTc9HTcDHTcjHTcTHTc
zHTcLHTcrHTcbHTc7HTcHHTcnHTcXHTc3HTcPHTcvHTcfHTc/HTcAnTcgnTc
QnTcwnTcInTconTcYnTc4nTcEnTcknTcUnTc0nTcMnTcsnTccnTc8nTcCnTc
inTcSnTcynTcKnTcqnTcanTc6nTcGnTcmnTcWnTc2nTcOnTcunTcenTc+nTc
BnTchnTcRnTcxnTcJnTcpnTcZnTc5nTcFnTclnTcVnTc1nTcNnTctnTcdnTc
9nTcDnTcjnTcTnTcznTcLnTcrnTcbnTc7nTcHnTcnnTcXnTc3nTcPnTcvnTc
fnTc/nTcAXTcgXTcQXTcwXTcIXTcoXTcYXTc4XTcEXTckXTcUXTc0XTcMXTc
sXTccXTc8XTcCXTciXTcSXTcyXTcKXTcqXTcaXTc6XTcGXTcmXTcWXTc2XTc
OXTcuXTceXTc+XTcBXTchXTcRXTcxXTcJXTcpXTcZXTc5XTcFXTclXTcVXTc
1XTcNXTctXTcdXTc9XTcDXTcjXTcTXTczXTcLXTcrXTcbXTc7XTcHXTcnXTc
XXTc3XTcPXTcvXTcfXTc/XTcA3Tcg3TcQ3Tcw3TcI3Tco3TcY3Tc43TcE3Tc
k3TcU3Tc03TcM3Tcs3Tcc3Tc83TcC3Tci3TcS3Tcy3TcK3Tcq3Tca3Tc63Tc
G3Tcm3TcW3Tc23TcO3Tcu3Tce3Tc+3TcB3Tch3TcR3Tcx3TcJ3Tcp3TcZ3Tc
53TcF3Tcl3TcV3Tc13TcN3Tct3Tcd3Tc93TcD3Tcj3TcT3Tcz3TcL3Tcr3Tc
b3Tc73TcH3Tcn3TcX3Tc33TcP3Tcv3Tcf3T8/wP6344bgI4bkI4biI4bmI4b
hI4blI4bjI4bnI4bgo4bko4bio4bmo4bho4blo4bjo4bno4bgY4bkY4biY4b
mY4bhY4blY4bjY4bnY4bg44bk44bi44bm44bh44bl44bj44bn46bgI6bkI6b
iI6bmI6bhI6blI6bjI6bnI6bgo6bko6bio6bmo6bho6blo6bjo6bno6bgY6b
kY6biY6bmY6bhY6blY6bjY6bnY6bg46bk46bi46bm46bh46bl46bj46bn45b
gI5bkI5biI5bmI5bhI5blI5bjI5bnI5bgo5bko5bio5bmo5bho5blo5bjo5b
no5bgY5bkY5biY5bmY5bhY5blY5bjY5bnY5bg45bk45bi45bm45bh45bl45b
j45bn47bgI7bkI7biI7bmI7bhI7blI7bjI7bnI7bgo7bko7bio7bmo7bho7b
lo7bjo7bno7bgY7bkY7biY7bmY7bhY7blY7bjY7bnY7bg47bk47bi47bm47b
h47bl47bj47bn447gI47kI47iI47mI47hI47lI47jI47nI47go47ko47io47
mo47ho47lo47jo47no47gY47kY47iY47mY47hY47lY47jY47nY47g447k447
i447m447h447l447j447n467gI67kI67iI67mI67hI67lI67jI67nI67go67
ko67io67mo67ho67lo67jo67no67gY67kY67iY67mY67hY67lY67jY67nY67
g467k467i467m467h467l467j467n457gI57kI57iI57mI57hI57lI57jI57
nI57go57ko57io57mo57ho57lo57jo57no57gY57kY57iY57mY57hY57lY57
jY57nY57g457k457i457m457h457l457j457n477gI77kI77iI77mI77hI77
lI77jI77nI77go77ko77io77mo77ho77lo77jo77no77gY77kY77iY77mY77
hY77lY77jY77nY77g477k477i477m477h477l477j47/fzD/23ED0HED0nED
0XED03GD0HGD0nGD0XGD03FD0HFD0nFD0XFD03HD0HHD0nHD0XHD03Ej0HEj
0nEj0XEj03Gj0HGj0nGj0XGj03Fj0HFj0nFj0XFj03Hj0HHj0nHj0XHj03ET
0HET0nET0XET03GT0HGT0nGT0XGT03FT0HFT0nFT0XFT03HT0HHT0nHT0XHT
03Ez0HEz0nEz0XEz03Gz0HGz0nGz0XGz03Fz0HFz0nFz0XFz03Hz0HHz0nHz
0XHz03EL0HEL0nEL0XEL03GL0HGL0nGL0XGL03FL0HFL0nFL0XFL03HL0HHL
0nHL0XHL03Er0HEr0nEr0XEr03Gr0HGr0nGr0XGr03Fr0HFr0nFr0XFr03Hr
0HHr0nHr0XHr03Eb0HEb0nEb0XEb03Gb0HGb0nGb0XGb03Fb0HFb0nFb0XFb
03Hb0HHb0nHb0XHb03E70HE70nE70XE703G70HG70nG70XG703F70HF70nF7
0XF703H70HH70nH70XH703EH0HEH0nEH0XEH03GH0HGH0nGH0XGH03FH0HFH
0nFH0XFH03HH0HHH0nHH0XHH03En0HEn0nEn0XEn03Gn0HGn0nGn0XGn03Fn
0HFn0nFn0XFn03Hn0HHn0nHn0XHn03EX0HEX0nEX0XEX03GX0HGX0nGX0XGX
03FX0HFX0nFX0XFX03HX0HHX0nHX0XHX03E30HE30nE30XE303G30HG30nG3
0XG303F30HF30nF30XF303H30HH30nH30XH303EP0HEP0nEP0XEP03GP0HGP
0nGP0XGP03FP0HFP0nFP0XFP03HP0HHP0nHP0XHP03Ev0HEv0nEv0XEv03Gv
0HGv0nGv0XGv03Fv0HFv0nFv0XFv03Hv0HHv0nHv0XHv03Ef0HEf0nEf0XEf
03Gf0HGf0nGf0XGf03Ff0HFf0nFf0XFf03Hf0HHf0nHf0XHf03E/0HE/0nE/
0XE/03G/0HG/0nG/0XG/03F/0HF/0nF/0XF/03H/0HH/0nH/0fH/D+R/O24A
Om5AOm4gOm5gOm4QOm5QOm4wOm5wOm4IOm5IOm4oOm5oOm4YOm5YOm44Om54
Om4EOm5EOm4kOm5kOm4UOm5UOm40Om50Om4MOm5MOm4sOm5sOm4cOm5cOm48
Om58Om4COm5COm4iOm5iOm4SOm5SOm4yOm5yOm4KOm5KOm4qOm5qOm4aOm5a
Om46Om56Om4GOm5GOm4mOm5mOm4WOm5WOm42Om52Om4OOm5OOm4uOm5uOm4e
Om5eOm4+Om5+Om4BOm5BOm4hOm5hOm4ROm5ROm4xOm5xOm4JOm5JOm4pOm5p
Om4ZOm5ZOm45Om55Om4FOm5FOm4lOm5lOm4VOm5VOm41Om51Om4NOm5NOm4t
Om5tOm4dOm5dOm49Om59Om4DOm5DOm4jOm5jOm4TOm5TOm4zOm5zOm4LOm5L
Om4rOm5rOm4bOm5bOm47Om57Om4HOm5HOm4nOm5nOm4XOm5XOm43Om53Om4P
Om5POm4vOm5vOm4fOm5fOm4/Om5/Ou4AOu5AOu4gOu5gOu4QOu5QOu4wOu5w
Ou4IOu5IOu4oOu5oOu4YOu5YOu44Ou54Ou4EOu5EOu4kOu5kOu4UOu5UOu40
Ou50Ou4MOu5MOu4sOu5sOu4cOu5cOu48Ou58Ou4COu5COu4iOu5iOu4SOu5S
Ou4yOu5yOu4KOu5KOu4qOu5qOu4aOu5aOu46Ou56Ou4GOu5GOu4mOu5mOu4W
Ou5WOu42Ou52Ou4OOu5OOu4uOu5uOu4eOu5eOu4+Ou5+Ou4BOu5BOu4hOu5h
Ou4ROu5ROu4xOu5xOu4JOu5JOu4pOu5pOu4ZOu5ZOu45Ou55Ou4FOu5FOu4l
Ou5lOu4VOu5VOu61/+OynqIAYKgljE62bdt2/dm2bdu3ybZt267Jtm3brttr
+3GvWd/zOew4X2XH+Ro7ztfZcb7BjvNNdpxvseN8mx3nO+w432XH+R47zvfZ
cX7AjvNDdpwfseP8mB3nJ+w4P2XH+Rk7zs/ZcX7BjvNLdpxfseP8mh3nN+w4
v2XH+R07zu/Zcf7AjvNHdpw/seP8mR3nL+w4f2XH+Rs7zt/Zcf7BjvNPdpx/
seP8mx3nP+z4vwfif3ecA7HjHJgd5yDsOAdlxzkYO87B2XEOwY5zSHacQ7Hj
HJod5zDsOIdlxzkcO87h2XGOwI5zRHacI7HjHJkd5yjsOEdlxzkaO87R2XGO
wY5zTHacY7HjHJsd5zjsOMdlxzkeO87x2XFOwI5zQnacE7HjnJgd5yTsOCdl
xzkZO87J2XFOwY5zSnacU7HjnJod5zTsOKdlxzkdO87p2XHOwI5zRnacM7Hj
nJkd5yzsOGdlxzkbO87Z2XHOwY5zTnacc7HjnJsd5zzsOOdlxzkfO8752XEu
wI5zADvOBdlxLsSOc2F2nIuw41yUHedi7DgXZ8e5BDvOJdlxLsWOc2l2nMuw
41yWHedy7DiXZ8e5AjvOFdlxrsSOc2V2nKuw41yVHedq7DhXZ8e5BjvONdlx
rsWOc212nOuw41yXHed67DjXZ8e5ATvODdlxbsSOc2N2nJuw49yUHedm7Dg3
Z8e5BTvOLdlxbsWOc2t2nNuw49yWHed27Di3Z8e5AzvOHdlx7sSOc2d2nLuw
49yVHedu7Dh3Z8e5BzvOPdlx7sWOc292nPuw49yXHef/2HHux45Tdpz7s+M8
gB3ngew4D2LHeTA7zkPYcR7KjvMwdpyHs+M8gh3nkew4j2LHeTQ7zmPYcR7L
jvM4dpzHs+M8gR3niew4T2LHeTI7zlPYcZ7KjvM0dpyns+M8gx3nmew4z2LH
eTY7znPYcZ7LjvM8dpzns+O8gB3nhew4L2LHeTE7zkvYcV7KjvMydpyXs+O8
gh3nlew4r2LHeTU7zmvYcV7LjvM6dpzXs+O8gR3njew4b2LHeTM7zlvYcd7K
jvM2dpy3s+O8gx3nnew472LHeTc7znvYcd7LjjN2nPex47yfHecD7DgfZMf5
EDvOh9lxPsKO81F2nI+x43ycHecT7DifZMf5FDvOp9lxPsOO81l2nM+x43ye
HecL7DhfZMf5EjvOl9lxvsKO81V2nK+x43ydHecb7DjfZMf5FjvOt9lxvsOO
8112nO+x43yfHecH7Dg/ZMf5ETvOj9lxfsKO81N2nJ+x4/ycHecX7Di/ZMf5
FTvOr9lxfsOO81t2nN+x4/yeHecP7Dh/ZMf5EzvOn9lx/sKO81d2nL+x4/yd
Hecf7Dj/ZMf5FzvOv9lx/sOO/3sA/scH4OLhHIgeFw/nwPS4eDgHocfFwzko
PS4ezsHocfFwDk6Pi4dzCHpcPJxD0uPi4RyKHhcP59D0uHg4h6HHxcM5LD0u
Hs7h6HHxcA5Pj4uHcwR6XDycI9Lj4uEciR4XD+fI9Lh4OEehx8XDOSo9Lh7O
0ehx8XCOTo+Lh3MMelw8nGPS4+LhHIseFw/n2PS4eDjHocfFwzkuPS4ezvHo
cfFwjk+Pi4dzAnpcPJwT0uPi4ZyIHhcP58T0uHg4J6HHxcM5KT0uHs7J6HHx
cE5Oj4uHcwp6XDycU9Lj4uGcih4XD+fU9Lh4OKehx8XDOS09Lh7O6ehx8XBO
T4+Lh3MGelw8nDPS4+LhnIkeFw/nzPS4eDhnocfFwzkrPS4eztnocfFwzk6P
i4dzDnpcPJxz0uPi4ZyLHhcP59z0uHg456HHxcM5Lz0uHs756HHxcM5Pj4uH
cwF6XDycA+hx8XAuSI+Lh3Mhelw8nAvT4+LhXIQeFw/novS4eDgXo8fFw7k4
PS4eziXocfFwLkmPi4dzKXpcPJxL0+Pi4VyGHhcP57L0uHg4l6PHxcO5PD0u
Hs4V6HHxcK5Ij4uHcyV6XDycK9Pj4uFchR4XD+eq9Lh4OFejx8XDuTo9Lh7O
Nehx8XCuSY+Lh3Mtelw8nGvT4+LhXIceFw/nuvS4eDjXo8fFw7k+PS4ezg3o
cfFwbkiPi4dzI3pcPJwb0+Pi4dyEHhcP56b0uHg4N6PHxcO5OT0uHs4t6HHx
cG5Jj4uHcyt6XDycW9Pj4uHchh4XD+e29Lh4OLejx8XDuT09Lh7OHehx8XDu
SI+Lh3Mnelw8nDvT4+Lh3IUeFw/nrvS4eDh3o8fFw7k7PS4ezj3ocfFw7kmP
i4dzL3pcPJx70+Pi4dyHHhcP5770uHg4/0ePi4dzP3pcPJzS4+Lh3J8eFw/n
AfS4eDgPpMfFw3kQPS4ezoPpcfFwHkKPi4fzUHpcPJyH0ePi4TycHhcP5xH0
uHg4j6THxcN5FD0uHs6j6XHxcB5Dj4uH81h6XDycx9Hj4uE8nh4XD+cJ9Lh4
OE+kx8XDeRI9Lh7Ok+lx8XCeQo+Lh/NUelw8nKfR4+LhPJ0eFw/nGfS4eDjP
pMfFw3kWPS4ezrPpcfFwnkOPi4fzXHpcPJzn0ePi4TyfHhcP5wX0uHg4L6TH
xcN5ET0uHs6L6XHxcF5Cj4uH81J6XDycl9Hj4uG8nB4XD+cV9Lh4OK+kx8XD
eRU9Lh7Oq+lx8XBeQ4+Lh/Naelw8nNfR4+LhvJ4eFw/nDfS4eDhvpMfFw3kT
PS4ezpvpcfFw3kKPi4fzVnpcPJy30ePi4bydHhcP5x30uHg476THxcN5Fz0u
Hs676XHxcN5Dj4uH8156XDyc0ePi4byPHhcP5/30uHg4H6DHxcP5ID0uHs6H
6HHxcD5Mj4uH8xF6XDycj9Lj4uF8jB4XD+fj9Lh4OJ+gx8XD+SQ9Lh7Op+hx
8XA+TY+Lh/MZelw8nM/S4+LhfI4eFw/n8/S4eDhfoMfFw/kiPS4ezpfocfFw
vkyPi4fzFXpcPJyv0uPi4XyNHhcP5+v0uHg436DHxcP5Jj0uHs636HHxcL5N
j4uH8x16XDyc79Lj4uF8jx4XD+f79Lh4OD+gx8XD+SE9Lh7Oj+hx8XB+TI+L
h/MTelw8nJ/S4+Lh/IweFw/n5/S4eDi/oMfFw/klPS4ezq/ocfFwfk2Pi4fz
G3pcPJzf0uPi4fyOHhcP5/f0uHg4f6DHxcP5Iz0uHs6f6HHxcP5Mj4uH8xd6
XDycv9Lj4uH8jR4XD+fv9Lh4OP+gx8XD+Sc9Lh7Ov+hx8XD+TY+Lh/Mfelw8
/N8H/n97XDycA9Hj4uEcmB4XD+cg9Lh4OAelx8XDORg9Lh7Owelx8XAOQY+L
h3NIelw8nEPR4+LhHJoeFw/nMPS4eDiHpcfFwzkcPS4ezuHpcfFwjkCPi4dz
RHpcPJwj0ePi4RyZHhcP5yj0uHg4R6XHxcM5Gj0uHs7R6XHxcI5Bj4uHc0x6
XDycY9Hj4uEcmx4XD+c49Lh4OMelx8XDOR49Lh7O8elx8XBOQI+Lh3NCelw8
nBPR4+LhnJgeFw/nJPS4eDgnpcfFwzkZPS4ezsnpcfFwTkGPi4dzSnpcPJxT
0ePi4ZyaHhcP5zT0uHg4p6XHxcM5HT0uHs7p6XHxcM5Aj4uHc0Z6XDycM9Hj
4uGcmR4XD+cs9Lh4OGelx8XDORs9Lh7O2elx8XDOQY+Lh3NOelw8nHPR4+Lh
nJseFw/nPPS4eDjnpcfFwzkfPS4ezvnpcfFwLkCPi4dzAD0uHs4F6XHxcC5E
j4uHc2F6XDyci9Dj4uFclB4XD+di9Lh4OBenx8XDuQQ9Lh7OJelx8XAuRY+L
h3Npelw8nMvQ4+LhXJYeFw/ncvS4eDiXp8fFw7kCPS4ezhXpcfFwrkSPi4dz
ZXpcPJyr0OPi4VyVHhcP52r0uHg4V6fHxcO5Bj0uHs416XHxcK5Fj4uHc216
XDyc69Dj4uFclx4XD+d69Lh4ONenx8XDuQE9Lh7ODelx8XBuRI+Lh3Njelw8
nJvQ4+Lh3JQeFw/nZvS4eDg3p8fFw7kFPS4ezi3pcfFwbkWPi4dza3pcPJzb
0OPi4dyWHhcP53b0uHg4t6fHxcO5Az0uHs4d6XHxcO5Ej4uHc2d6XDycu9Dj
4uHclR4XD+du9Lh4OHenx8XDuQc9Lh7OPelx8XDuRY+Lh3Nvelw8nPvQ4+Lh
3JceFw/n/+hx8XDuR4+Lh1N6XDyc+9Pj4uE8gB4XD+eB9Lh4OA+ix8XDeTA9
Lh7OQ+hx8XAeSo+Lh/Mwelw8nIfT4+LhPIIeFw/nkfS4eDiPosfFw3k0PS4e
zmPocfFwHkuPi4fzOHpcPJzH0+Pi4TyBHhcP54n0uHg4T6LHxcN5Mj0uHs5T
6HHxcJ5Kj4uH8zR6XDycp9Pj4uE8gx4XD+eZ9Lh4OM+ix8XDeTY9Lh7Oc+hx
8XCeS4+Lh/M8elw8nOfT4+LhvIAeFw/nhfS4eDgvosfFw3kxPS4ezkvocfFw
XkqPi4fzMnpcPJyX0+Pi4byCHhcP55X0uHg4r6LHxcN5NT0uHs5r6HHxcF5L
j4uH8zp6XDyc19Pj4uG8gR4XD+eN9Lh4OG+ix8XDeTM9Lh7OW+hx8XDeSo+L
h/M2elw8nLfT4+LhvIMeFw/nnfS4eDjvosfFw3k3PS4eznvocfFw3kuPi4cz
elw8nPfR4+LhvJ8eFw/nA/S4eDgfpMfFw/kQPS4ezofpcfFwPkKPi4fzUXpc
PJyP0ePi4XycHhcP5xP0uHg4n6THxcP5FD0uHs6n6XHxcD5Dj4uH81l6XDyc
z9Hj4uF8nh4XD+cL9Lh4OF+kx8XD+RI9Lh7Ol+lx8XC+Qo+Lh/NVelw8nK/R
4+LhfJ0eFw/nG/S4eDjfpMfFw/kWPS4ezrfpcfFwvkOPi4fzXXpcPJzv0ePi
4XyfHhcP5wf0uHg4P6THxcP5ET0uHs6P6XHxcH5Cj4uH81N6XDycn9Hj4uH8
nB4XD+cX9Lh4OL+kx8XD+RU9Lh7Or+lx8XB+Q4+Lh/Nbelw8nN/R4+Lh/J4e
Fw/nD/S4eDh/pMfFw/kTPS4ezp/pcfFw/kKPi4fzV3pcPJy/0ePi4fydHhcP
5x/0uHg4/6THxcP5Fz0uHs6/6XHxcP5Dj4uH//uA/2+Pi4dzIHpcPJwD0+Pi
4RyEHhcP56D0uHg4B6PHxcM5OD0uHs4h6HHxcA5Jj4uHcyh6XDycQ9Pj4uEc
hh4XD+ew9Lh4OIejx8XDOTw9Lh7OEehx8XCOSI+Lh3Mkelw8nCPT4+LhHIUe
Fw/nqPS4eDhHo8fFwzk6PS4ezjHocfFwjkmPi4dzLHpcPJxj0+Pi4RyHHhcP
57j0uHg4x6PHxcM5Pj0uHs4J6HHxcE5Ij4uHcyJ6XDycE9Pj4uGchB4XD+ek
9Lh4OCejx8XDOTk9Lh7OKehx8XBOSY+Lh3Mqelw8nFPT4+LhnIYeFw/ntPS4
eDino8fFwzk9PS4ezhnocfFwzkiPi4dzJnpcPJwz0+Pi4ZyFHhcP56z0uHg4
Z6PHxcM5Oz0uHs456HHxcM5Jj4uHcy56XDycc9Pj4uGchx4XD+e89Lh4OOej
x8XDOT89Lh7OBehx8XAOoMfFw7kgPS4ezoXocfFwLkyPi4dzEXpcPJyL0uPi
4VyMHhcP5+L0uHg4l6DHxcO5JD0uHs6l6HHxcC5Nj4uHcxl6XDycy9Lj4uFc
jh4XD+fy9Lh4OFegx8XDuSI9Lh7Olehx8XCuTI+Lh3MVelw8nKvS4+LhXI0e
Fw/n6vS4eDjXoMfFw7kmPS4ezrXocfFwrk2Pi4dzHXpcPJzr0uPi4VyPHhcP
5/r0uHg4N6DHxcO5IT0uHs6N6HHxcG5Mj4uHcxN6XDycm9Lj4uHcjB4XD+fm
9Lh4OLegx8XDuSU9Lh7Orehx8XBuTY+Lh3Mbelw8nNvS4+Lh3I4eFw/n9vS4
eDh3oMfFw7kjPS4ezp3ocfFw7kyPi4dzF3pcPJy70uPi4dyNHhcP5+70uHg4
96DHxcO5Jz0uHs696HHxcO5Nj4uHcx96XDyc+9Lj4uH8Hz0uHs796HHxcEqP
i4dzf3pcPJwH0OPi4TyQHhcP50H0uHg4D6bHxcN5CD0uHs5D6XHxcB5Gj4uH
83B6XDycR9Dj4uE8kh4XD+dR9Lh4OI+mx8XDeQw9Lh7OY+lx8XAeR4+Lh/N4
elw8nCfQ4+LhPJEeFw/nSfS4eDhPpsfFw3kKPS4ezlPpcfFwnkaPi4fzdHpc
PJxn0OPi4TyTHhcP51n0uHg4z6bHxcN5Dj0uHs5z6XHxcJ5Hj4uH83x6XDyc
F9Dj4uG8kB4XD+dF9Lh4OC+mx8XDeQk9Lh7OS+lx8XBeRo+Lh/Nyelw8nFfQ
4+LhvJIeFw/nVfS4eDivpsfFw3kNPS4ezmvpcfFwXkePi4fzenpcPJw30OPi
4byRHhcP5030uHg4b6bHxcN5Cz0uHs5b6XHxcN5Gj4uH83Z6XDycd9Dj4uG8
kx4XD+dd9Lh4OO+mx8XDeQ89Lh7Oe+lx8XBGj4uH8z56XDyc99Pj4uF8gB4X
D+eD9Lh4OB+ix8XD+TA9Lh7OR+hx8XA+So+Lh/Mxelw8nI/T4+LhfIIeFw/n
k/S4eDifosfFw/k0PS4ezmfocfFwPkuPi4fzOXpcPJzP0+Pi4XyBHhcP54v0
uHg4X6LHxcP5Mj0uHs5X6HHxcL5Kj4uH8zV6XDycr9Pj4uF8gx4XD+eb9Lh4
ON+ix8XD+TY9Lh7Od+hx8XC+S4+Lh/M9elw8nO/T4+Lh/IAeFw/nh/S4eDg/
osfFw/kxPS4ezk/ocfFwfkqPi4fzM3pcPJyf0+Pi4fyCHhcP55f0uHg4v6LH
xcP5NT0uHs5v6HHxcH5Lj4uH8zt6XDyc39Pj4uH8gR4XD+eP9Lh4OH+ix8XD
+TM9Lh7OX+hx8XD+So+Lh/M3elw8nL/T4+Lh/IMeFw/nn/S4eDj/osfFw/k3
PS4ezn/ocfHwfx/o/+1x8XAORI+Lh3Ngelw8nIPQ4+LhHJQeFw/nYPS4eDgH
p8fFwzkEPS4eziHpcfFwDkWPi4dzaHpcPJzD0OPi4RyWHhcP53D0uHg4h6fH
xcM5Aj0uHs4R6XHxcI5Ej4uHc2R6XDyco9Dj4uEclR4XD+do9Lh4OEenx8XD
OQY9Lh7OMelx8XCORY+Lh3Nselw8nOPQ4+LhHJceFw/nePS4eDjHp8fFwzkB
PS4ezgnpcfFwTkSPi4dzYnpcPJyT0OPi4ZyUHhcP52T0uHg4J6fHxcM5BT0u
Hs4p6XHxcE5Fj4uHc2p6XDyc09Dj4uGclh4XD+d09Lh4OKenx8XDOQM9Lh7O
Gelx8XDORI+Lh3Nmelw8nLPQ4+LhnJUeFw/nbPS4eDhnp8fFwzkHPS4ezjnp
cfFwzkWPi4dzbnpcPJzz0OPi4ZyXHhcP53z0uHg456fHxcO5AD0uHs4B9Lh4
OBekx8XDuRA9Lh7Ohelx8XAuQo+Lh3NRelw8nIvR4+LhXJweFw/nEvS4eDiX
pMfFw7kUPS4ezqXpcfFwLkOPi4dzWXpcPJzL0ePi4VyeHhcP5wr0uHg4V6TH
xcO5Ej0uHs6V6XHxcK5Cj4uHc1V6XDycq9Hj4uFcnR4XD+ca9Lh4ONekx8XD
uRY9Lh7Otelx8XCuQ4+Lh3Ndelw8nOvR4+LhXJ8eFw/nBvS4eDg3pMfFw7kR
PS4ezo3pcfFwbkKPi4dzU3pcPJyb0ePi4dycHhcP5xb0uHg4t6THxcO5FT0u
Hs6t6XHxcG5Dj4uHc1t6XDyc29Hj4uHcnh4XD+cO9Lh4OHekx8XDuRM9Lh7O
nelx8XDuQo+Lh3NXelw8nLvR4+Lh3J0eFw/nHvS4eDj3pMfFw7kXPS4ezr3p
cfFw7kOPi4dzX3pcPJz/o8fFw7kfPS4eTulx8XDuT4+Lh/MAelw8nAfS4+Lh
PIgeFw/nwfS4eDgPocfFw3koPS4ezsPocfFwHk6Pi4fzCHpcPJxH0uPi4TyK
HhcP59H0uHg4j6HHxcN5LD0uHs7j6HHxcB5Pj4uH8wR6XDycJ9Lj4uE8iR4X
D+fJ9Lh4OE+hx8XDeSo9Lh7O0+hx8XCeTo+Lh/MMelw8nGfS4+LhPIseFw/n
2fS4eDjPocfFw3kuPS4ezvPocfFwnk+Pi4fzAnpcPJwX0uPi4byIHhcP58X0
uHg4L6HHxcN5KT0uHs7L6HHxcF5Oj4uH8wp6XDycV9Lj4uG8ih4XD+fV9Lh4
OK+hx8XDeS09Lh7O6+hx8XBeT4+Lh/MGelw8nDfS4+LhvIkeFw/nzfS4eDhv
ocfFw3krPS4eztvocfFw3k6Pi4fzDnpcPJx30uPi4byLHhcP5930uHg476HH
xcN5Lz0uHs7ocfFw3kePi4fzfnpcPJwP0OPi4XyQHhcP50P0uHg4H6bHxcP5
CD0uHs5H6XHxcD5Gj4uH83F6XDycT9Dj4uF8kh4XD+dT9Lh4OJ+mx8XD+Qw9
Lh7OZ+lx8XA+R4+Lh/N5elw8nC/Q4+LhfJEeFw/nS/S4eDhfpsfFw/kKPS4e
zlfpcfFwvkaPi4fzdXpcPJxv0OPi4XyTHhcP51v0uHg436bHxcP5Dj0uHs53
6XHxcL5Hj4uH8316XDycH9Dj4uH8kB4XD+dH9Lh4OD+mx8XD+Qk9Lh7OT+lx
8XB+Ro+Lh/Nzelw8nF/Q4+Lh/JIeFw/nV/S4eDi/psfFw/kNPS4ezm/pcfFw
fkePi4fze3pcPJw/0OPi4fyRHhcP50/0uHg4f6bHxcP5Cz0uHs5f6XHxcP5G
j4uH83d6XDycf9Dj4uH8kx4XD+df9Lh4OP+mx8XD+Q89Lh7+7wP8vz0uHs6B
6HHxcA5Mj4uHcxB6XDycg9Lj4uEcjB4XD+fg9Lh4OIegx8XDOSQ9Lh7Ooehx
8XAOTY+Lh3MYelw8nMPS4+LhHI4eFw/n8PS4eDhHoMfFwzkiPS4ezpHocfFw
jkyPi4dzFHpcPJyj0uPi4RyNHhcP5+j0uHg4x6DHxcM5Jj0uHs6x6HHxcI5N
j4uHcxx6XDyc49Lj4uEcjx4XD+f49Lh4OCegx8XDOSE9Lh7Oiehx8XBOTI+L
h3MSelw8nJPS4+LhnIweFw/n5PS4eDinoMfFwzklPS4ezqnocfFwTk2Pi4dz
GnpcPJzT0uPi4ZyOHhcP5/T0uHg4Z6DHxcM5Iz0uHs6Z6HHxcM5Mj4uHcxZ6
XDycs9Lj4uGcjR4XD+fs9Lh4OOegx8XDOSc9Lh7Ouehx8XDOTY+Lh3Meelw8
nPPS4+LhnI8eFw/n/PS4eDgXoMfFwzmAHhcP54L0uHg4F6LHxcO5MD0uHs5F
6HHxcC5Kj4uHczF6XDyci9Pj4uFcgh4XD+eS9Lh4OJeix8XDuTQ9Lh7OZehx
8XAuS4+Lh3M5elw8nMvT4+LhXIEeFw/nivS4eDhXosfFw7kyPS4ezlXocfFw
rkqPi4dzNXpcPJyr0+Pi4VyDHhcP55r0uHg416LHxcO5Nj0uHs516HHxcK5L
j4uHcz16XDyc69Pj4uHcgB4XD+eG9Lh4ODeix8XDuTE9Lh7OTehx8XBuSo+L
h3Mzelw8nJvT4+Lh3IIeFw/nlvS4eDi3osfFw7k1PS4ezm3ocfFwbkuPi4dz
O3pcPJzb0+Pi4dyBHhcP5470uHg4d6LHxcO5Mz0uHs5d6HHxcO5Kj4uHczd6
XDycu9Pj4uHcgx4XD+ee9Lh4OPeix8XDuTc9Lh7Ofehx8XDuS4+Lh/N/9Lh4
OPejx8XDKT0uHs796XHxcB5Aj4uH80B6XDycB9Hj4uE8mB4XD+ch9Lh4OA+l
x8XDeRg9Lh7Ow+lx8XAeQY+Lh/NIelw8nEfR4+LhPJoeFw/nMfS4eDiPpcfF
w3kcPS4ezuPpcfFwnkCPi4fzRHpcPJwn0ePi4TyZHhcP5yn0uHg4T6XHxcN5
Gj0uHs7T6XHxcJ5Bj4uH80x6XDycZ9Hj4uE8mx4XD+c59Lh4OM+lx8XDeR49
Lh7O8+lx8XBeQI+Lh/NCelw8nBfR4+LhvJgeFw/nJfS4eDgvpcfFw3kZPS4e
zsvpcfFwXkGPi4fzSnpcPJxX0ePi4byaHhcP5zX0uHg4r6XHxcN5HT0uHs7r
6XHxcN5Aj4uH80Z6XDycN9Hj4uG8mR4XD+ct9Lh4OG+lx8XDeRs9Lh7O2+lx
8XDeQY+Lh/NOelw8nHfR4+LhvJseFw/nPfS4eDjvpcfFwxk9Lh7O++hx8XDe
T4+Lh/MBelw8nA/S4+LhfIgeFw/nw/S4eDgfocfFw/koPS4ezsfocfFwPk6P
i4fzCXpcPJxP0uPi4XyKHhcP59P0uHg4n6HHxcP5LD0uHs7n6HHxcD5Pj4uH
8wV6XDycL9Lj4uF8iR4XD+fL9Lh4OF+hx8XD+So9Lh7O1+hx8XC+To+Lh/MN
elw8nG/S4+LhfIseFw/n2/S4eDjfocfFw/kuPS4ezvfocfFwvk+Pi4fzA3pc
PJwf0uPi4fyIHhcP58f0uHg4P6HHxcP5KT0uHs7P6HHxcH5Oj4uH8wt6XDyc
X9Lj4uH8ih4XD+fX9Lh4OL+hx8XD+S09Lh7O7+hx8XB+T4+Lh/MHelw8nD/S
4+Lh/IkeFw/nz/S4eDh/ocfFw/krPS4ezt/ocfFw/k6Pi4fzD3pcPJx/0uPi
4fyLHhcP59/0uHg4/6HHxcP/fWD/t8fFwzkQPS4ezoHpcfFwDkKPi4dzUHpc
PJyD0ePi4RycHhcP5xD0uHg4h6THxcM5FD0uHs6h6XHxcA5Dj4uHc1h6XDyc
w9Hj4uEcnh4XD+cI9Lh4OEekx8XDORI9Lh7Okelx8XCOQo+Lh3NUelw8nKPR
4+LhHJ0eFw/nGPS4eDjHpMfFwzkWPS4ezrHpcfFwjkOPi4dzXHpcPJzj0ePi
4RyfHhcP5wT0uHg4J6THxcM5ET0uHs6J6XHxcE5Cj4uHc1J6XDyck9Hj4uGc
nB4XD+cU9Lh4OKekx8XDORU9Lh7Oqelx8XBOQ4+Lh3Naelw8nNPR4+LhnJ4e
Fw/nDPS4eDhnpMfFwzkTPS4ezpnpcfFwzkKPi4dzVnpcPJyz0ePi4ZydHhcP
5xz0uHg456THxcM5Fz0uHs656XHxcM5Dj4uHc156XDyc89Hj4uGcnx4XD+cC
9Lh4OAfQ4+LhXJAeFw/nQvS4eDgXpsfFw7kIPS4ezkXpcfFwLkaPi4dzcXpc
PJxL0OPi4VySHhcP51L0uHg4l6bHxcO5DD0uHs5l6XHxcC5Hj4uHc3l6XDyc
K9Dj4uFckR4XD+dK9Lh4OFemx8XDuQo9Lh7OVelx8XCuRo+Lh3N1elw8nGvQ
4+LhXJMeFw/nWvS4eDjXpsfFw7kOPS4eznXpcfFwrkePi4dzfXpcPJwb0OPi
4dyQHhcP50b0uHg4N6bHxcO5CT0uHs5N6XHxcG5Gj4uHc3N6XDycW9Dj4uHc
kh4XD+dW9Lh4OLemx8XDuQ09Lh7Obelx8XBuR4+Lh3N7elw8nDvQ4+Lh3JEe
Fw/nTvS4eDh3psfFw7kLPS4ezl3pcfFw7kaPi4dzd3pcPJx70OPi4dyTHhcP
5170uHg496bHxcO5Dz0uHs596XHxcP6PHhcP5370uHg4pcfFw7k/PS4ezgPo
cfFwHkiPi4fzIHpcPJwH0+Pi4TyEHhcP56H0uHg4D6PHxcN5OD0uHs4j6HHx
cB5Jj4uH8yh6XDycR9Pj4uE8hh4XD+ex9Lh4OI+jx8XDeTw9Lh7OE+hx8XCe
SI+Lh/Mkelw8nCfT4+LhPIUeFw/nqfS4eDhPo8fFw3k6PS4ezjPocfFwnkmP
i4fzLHpcPJxn0+Pi4TyHHhcP57n0uHg4z6PHxcN5Pj0uHs4L6HHxcF5Ij4uH
8yJ6XDycF9Pj4uG8hB4XD+el9Lh4OC+jx8XDeTk9Lh7OK+hx8XBeSY+Lh/Mq
elw8nFfT4+LhvIYeFw/ntfS4eDivo8fFw3k9PS4ezhvocfFw3kiPi4fzJnpc
PJw30+Pi4byFHhcP5630uHg4b6PHxcN5Oz0uHs476HHxcN5Jj4uH8y56XDyc
d9Pj4uG8hx4XD+e99Lh4OKPHxcN5Hz0uHs776XHxcD5Aj4uH80F6XDycD9Hj
4uF8mB4XD+cj9Lh4OB+lx8XD+Rg9Lh7Ox+lx8XA+QY+Lh/NJelw8nE/R4+Lh
fJoeFw/nM/S4eDifpcfFw/kcPS4ezufpcfFwvkCPi4fzRXpcPJwv0ePi4XyZ
HhcP5yv0uHg4X6XHxcP5Gj0uHs7X6XHxcL5Bj4uH8016XDycb9Hj4uF8mx4X
D+c79Lh4ON+lx8XD+R49Lh7O9+lx8XB+QI+Lh/NDelw8nB/R4+Lh/JgeFw/n
J/S4eDg/pcfFw/kZPS4ezs/pcfFwfkGPi4fzS3pcPJxf0ePi4fyaHhcP5zf0
uHg4v6XHxcP5HT0uHs7v6XHxcP5Aj4uH80d6XDycP9Hj4uH8mR4XD+cv9Lh4
OH+lx8XD+Rs9Lh7O3+lx8XD+QY+Lh/NPelw8nH/R4+Lh/JseFw/nP/S4ePi/
D+j/9rh4OAeix8XDOTA9Lh7OQehx8XAOSo+Lh3Mwelw8nIPT4+LhHIIeFw/n
kPS4eDiHosfFwzk0PS4ezmHocfFwDkuPi4dzOHpcPJzD0+Pi4RyBHhcP54j0
uHg4R6LHxcM5Mj0uHs5R6HHxcI5Kj4uHczR6XDyco9Pj4uEcgx4XD+eY9Lh4
OMeix8XDOTY9Lh7Ocehx8XCOS4+Lh3M8elw8nOPT4+LhnIAeFw/nhPS4eDgn
osfFwzkxPS4ezknocfFwTkqPi4dzMnpcPJyT0+Pi4ZyCHhcP55T0uHg4p6LH
xcM5NT0uHs5p6HHxcE5Lj4uHczp6XDyc09Pj4uGcgR4XD+eM9Lh4OGeix8XD
OTM9Lh7OWehx8XDOSo+Lh3M2elw8nLPT4+LhnIMeFw/nnPS4eDjnosfFwzk3
PS4eznnocfFwzkuPi4dzPnpcPJzz0+Pi4VyAHhcP5wB6XDycC9Lj4uFciB4X
D+fC9Lh4OBehx8XDuSg9Lh7Oxehx8XAuTo+Lh3MJelw8nEvS4+LhXIoeFw/n
0vS4eDiXocfFw7ksPS4ezuXocfFwLk+Pi4dzBXpcPJwr0uPi4VyJHhcP58r0
uHg4V6HHxcO5Kj0uHs7V6HHxcK5Oj4uHcw16XDyca9Lj4uFcix4XD+fa9Lh4
ONehx8XDuS49Lh7O9ehx8XCuT4+Lh3MDelw8nBvS4+Lh3IgeFw/nxvS4eDg3
ocfFw7kpPS4ezs3ocfFwbk6Pi4dzC3pcPJxb0uPi4dyKHhcP59b0uHg4t6HH
xcO5LT0uHs7t6HHxcG5Pj4uHcwd6XDycO9Lj4uHciR4XD+fO9Lh4OHehx8XD
uSs9Lh7O3ehx8XDuTo+Lh3MPelw8nHvS4+Lh3IseFw/n3vS4eDj3ocfFw7kv
PS4ezv/R4+Lh3I8eFw+n9Lh4OPenx8XDeQA9Lh7OA+lx8XAeRI+Lh/Ngelw8
nIfQ4+LhPJQeFw/nYfS4eDgPp8fFw3kEPS4eziPpcfFwHkWPi4fzaHpcPJzH
0OPi4TyWHhcP53H0uHg4j6fHxcN5Aj0uHs4T6XHxcJ5Ej4uH82R6XDycp9Dj
4uE8lR4XD+dp9Lh4OE+nx8XDeQY9Lh7OM+lx8XCeRY+Lh/Nselw8nOfQ4+Lh
PJceFw/nefS4eDjPp8fFw3kBPS4ezgvpcfFwXkSPi4fzYnpcPJyX0OPi4byU
HhcP52X0uHg4L6fHxcN5BT0uHs4r6XHxcF5Fj4uH82p6XDyc19Dj4uG8lh4X
D+d19Lh4OK+nx8XDeQM9Lh7OG+lx8XDeRI+Lh/Nmelw8nLfQ4+LhvJUeFw/n
bfS4eDhvp8fFw3kHPS4ezjvpcfFw3kWPi4fzbnpcPJz30OPi4byXHhcPZ/S4
eDjvo8fFw3k/PS4ezgfocfFwPkiPi4fzIXpcPJwP0+Pi4XyEHhcP56P0uHg4
H6PHxcP5OD0uHs4n6HHxcD5Jj4uH8yl6XDycT9Pj4uF8hh4XD+ez9Lh4OJ+j
x8XD+Tw9Lh7OF+hx8XC+SI+Lh/Mlelw8nC/T4+LhfIUeFw/nq/S4eDhfo8fF
w/k6PS4ezjfocfFwvkmPi4fzLXpcPJxv0+Pi4XyHHhcP57v0uHg436PHxcP5
Pj0uHs4P6HHxcH5Ij4uH8yN6XDycH9Pj4uH8hB4XD+en9Lh4OD+jx8XD+Tk9
Lh7OL+hx8XB+SY+Lh/Mrelw8nF/T4+Lh/IYeFw/nt/S4eDi/o8fFw/k9PS4e
zh/ocfFw/kiPi4fzJ3pcPJw/0+Pi4fyFHhcP56/0uHg4f6PHxcP5Oz0uHs4/
6HHxcP5Jj4uH8y96XDycf9Pj4uH8hx4XD//3gfzfHhcP50D0uHg4B6bHxcM5
CD0uHs5B6XHxcA5Gj4uHc3B6XDycQ9Dj4uEckh4XD+dQ9Lh4OIemx8XDOQw9
Lh7OYelx8XAOR4+Lh3N4elw8nCPQ4+LhHJEeFw/nSPS4eDhHpsfFwzkKPS4e
zlHpcfFwjkaPi4dzdHpcPJxj0OPi4RyTHhcP51j0uHg4x6bHxcM5Dj0uHs5x
6XHxcI5Hj4uHc3x6XDycE9Dj4uGckB4XD+dE9Lh4OCemx8XDOQk9Lh7OSelx
8XBORo+Lh3Nyelw8nFPQ4+LhnJIeFw/nVPS4eDinpsfFwzkNPS4ezmnpcfFw
TkePi4dzenpcPJwz0OPi4ZyRHhcP50z0uHg4Z6bHxcM5Cz0uHs5Z6XHxcM5G
j4uHc3Z6XDycc9Dj4uGckx4XD+dc9Lh4OOemx8XDOQ89Lh7Oeelx8XDOR4+L
h3N+elw8nAvQ4+LhHECPi4dzQXpcPJwL0ePi4VyYHhcP5yL0uHg4F6XHxcO5
GD0uHs7F6XHxcC5Bj4uHc0l6XDycS9Hj4uFcmh4XD+cy9Lh4OJelx8XDuRw9
Lh7O5elx8XCuQI+Lh3NFelw8nCvR4+LhXJkeFw/nKvS4eDhXpcfFw7kaPS4e
ztXpcfFwrkGPi4dzTXpcPJxr0ePi4VybHhcP5zr0uHg416XHxcO5Hj0uHs71
6XHxcG5Aj4uHc0N6XDycG9Hj4uHcmB4XD+cm9Lh4ODelx8XDuRk9Lh7Ozelx
8XBuQY+Lh3NLelw8nFvR4+Lh3JoeFw/nNvS4/89lPQMAABgwEExt27Zt27Zt
26lt27bdprZt27bW3njD74+Hcxt6XDyc29Lj4uHcjh4XD+f29Lh4OHegx8XD
uSM9Lh7Onehx8XDuTI+Lh3MXelw8nLvS4+Lh3I0eFw/n7vS4eDj3oMfFw7kn
PS4ezr3ocfFw7k2Pi4dzH3pcPJz70uPi4dyPHhcPp/S4eDj3p8fFw3kAPS4e
zgPpcfFwHkSPi4fzYHpcPJyH0OPi4TyUHhcP52H0uHg4D6fHxcN5BD0uHs4j
6XHxcB5Fj4uH82h6XDycx9Dj4uE8lh4XD+dx9Lh4OI+nx8XDeQI9Lh7OE+lx
8XCeRI+Lh/Nkelw8nKfQ4+LhPJUeFw/nafS4eDhPp8fFw3kGPS4ezjPpcfFw
nkWPi4fzbHpcPJzn0OPi4TyXHhcP53n0uHg4z6fHxcN5AT0uHs4L6XHxcF5E
j4uH82J6XDycl9Dj4uG8lB4XD+dl9Lh4OC+nx8XDeQU9Lh7OK+lx8XBeRY+L
h/Nqelw8nNfQ4+LhvJYeFw/ndfS4eDivp8fFw3kDPS4ezhvpcfFw3kSPi4fz
ZnpcPJy30OPi4byVHhcP5230uHg4b6fHxcN5Bz0uHs476XHxcN5Fj4uH8256
XDyc99Dj4uG8lx4XD2f0uHg476PHxcN5Pz0uHs4H6HHxcD5Ij4uH8yF6XDyc
D9Pj4uF8hB4XD+ej9Lh4OB+jx8XD+Tg9Lh7OJ+hx8XA+SY+Lh/Mpelw8nE/T
4+LhfIYeFw/ns/S4eDifo8fFw/k8PS4ezhfocfFwvkiPi4fzJXpcPJwv0+Pi
4XyFHhcP56v0uHg4X6PHxcP5Oj0uHs436HHxcL5Jj4uH8y16XDycb9Pj4uF8
hx4XD+e79Lh4ON+jx8XD+T49Lh7OD+hx8XB+SI+Lh/Mjelw8nB/T4+Lh/IQe
Fw/np/S4eDg/o8fFw/k5PS4ezi/ocfFwfkmPi4fzK3pcPJxf0+Pi4fyGHhcP
57f0uHg4v6PHxcP5PT0uHs4f6HHxcP5Ij4uH8yd6XDycP9Pj4uH8hR4XD+ev
9Lh4OH+jx8XD+Ts9Lh7OP+hx8XD+SY+Lh/Mvelw8nH/T4+Lh/IceFw//bwD/
v8fFwzkAPS4ezgHpcfFwDkSPi4dzYHpcPJyD0OPi4RyUHhcP52D0uHg4B6fH
xcM5BD0uHs4h6XHxcA5Fj4uHc2h6XDycw9Dj4uEclh4XD+dw9Lh4OIenx8XD
OQI9Lh7OEelx8XCORI+Lh3Nkelw8nKPQ4+LhHJUeFw/naPS4eDhHp8fFwzkG
PS4ezjHpcfFwjkWPi4dzbHpcPJzj0OPi4RyXHhcP53j0uHg4x6fHxcM5AT0u
Hs4J6XHxcE5Ej4uHc2J6XDyck9Dj4uGclB4XD+dk9Lh4OCenx8XDOQU9Lh7O
Kelx8XBORY+Lh3Nqelw8nNPQ4+LhnJYeFw/ndPS4eDinp8fFwzkDPS4ezhnp
cfFwzkSPi4dzZnpcPJyz0OPi4ZyVHhcP52z0uHg4Z6fHxcM5Bz0uHs456XHx
cM5Fj4uHc256XDyc89Dj4uGclx4XD+d89Lh4OOenx8XDuQA9Lh7OBelx8XAu
RI+Lh3Nhelw8nIvQ4+LhXJQeFw/nYvS4eDgXp8fFw7kEPS4eziXpcfFwLkWP
i4dzaXpcPJzL0OPi4VyWHhcP53L0uHg4l6fHxcO5Aj0uHs4V6XHxcK5Ej4uH
c2V6XDycq9Dj4uFclR4XD+dq9Lh4OFenx8XDuQY9Lh7ONelx8XCuRY+Lh3Nt
elw8nOvQ4+LhXJceFw/nevS4eDjXp8fFw7kBPS4ezg3pcfFwbkSPi4dzY3pc
PJyb0OPi4dyUHhcP52b0uHg4N6fHxcO5BT0uHs4t6XHxcG5Fj4uHc2t6XDyc
29Dj4uHclh4XD+d29Lh4OLenx8XDuQM9Lh7OHelx8XDuRI+Lh3Nnelw8nLvQ
4+Lh3JUeFw/nbvS4eDh3p8fFw7kHPS4ezj3pcfFw7kWPi4dzb3pcPJz70OPi
4dyXHhcP5370uHg4pcfFw7k/PS4ezgPocfFwHkiPi4fzIHpcPJwH0+Pi4TyE
HhcP56H0uHg4D6PHxcN5OD0uHs4j6HHxcB5Jj4uH8yh6XDycR9Pj4uE8hh4X
D+ex9Lh4OI+jx8XDeTw9Lh7OE+hx8XCeSI+Lh/Mkelw8nCfT4+LhPIUeFw/n
qfS4eDhPo8fFw3k6PS4ezjPocfFwnkmPi4fzLHpcPJxn0+Pi4TyHHhcP57n0
uHg4z6PHxcN5Pj0uHs4L6HHxcF5Ij4uH8yJ6XDycF9Pj4uG8hB4XD+el9Lh4
OC+jx8XDeTk9Lh7OK+hx8XBeSY+Lh/Mqelw8nFfT4+LhvIYeFw/ntfS4eDiv
o8fFw3k9PS4ezhvocfFw3kiPi4fzJnpcPJw30+Pi4byFHhcP5630uHg4b6PH
xcN5Oz0uHs476HHxcN5Jj4uH8y56XDycd9Pj4uG8hx4XD+e99Lh4OKPHxcN5
Hz0uHs776XHxcD5Aj4uH80F6XDycD9Hj4uF8mB4XD+cj9Lh4OB+lx8XD+Rg9
Lh7Ox+lx8XA+QY+Lh/NJelw8nE/R4+LhfJoeFw/nM/S4eDifpcfFw/kcPS4e
zufpcfFwvkCPi4fzRXpcPJwv0ePi4XyZHhcP5yv0uHg4X6XHxcP5Gj0uHs7X
6XHxcL5Bj4uH8016XDycb9Hj4uF8mx4XD+c79Lh4ON+lx8XD+R49Lh7O9+lx
8XB+QI+Lh/NDelw8nB/R4+Lh/JgeFw/nJ/S4eDg/pcfFw/kZPS4ezs/pcfFw
fkGPi4fzS3pcPJxf0ePi4fyaHhcP5zf0uHg4v6XHxcP5HT0uHs7v6XHxcP5A
j4uH80d6XDycP9Hj4uH8mR4XD+cv9Lh4OH+lx8XD+Rs9Lh7O3+lx8XD+QY+L
h/NPelw8nH/R4+Lh/JseFw/nP/S4ePh/A/f/PS4ezgHocfFwDkiPi4dzIHpc
PJwD0+Pi4RyEHhcP56D0uHg4B6PHxcM5OD0uHs4h6HHxcA5Jj4uHcyh6XDyc
Q9Pj4uEchh4XD+ew9Lh4OIejx8XDOTw9Lh7OEehx8XCOSI+Lh3Mkelw8nCPT
4+LhHIUeFw/nqPS4eDhHo8fFwzk6PS4ezjHocfFwjkmPi4dzLHpcPJxj0+Pi
4RyHHhcP57j0uHg4x6PHxcM5Pj0uHs4J6HHxcE5Ij4uHcyJ6XDycE9Pj4uGc
hB4XD+ek9Lh4OCejx8XDOTk9Lh7OKehx8XBOSY+Lh3Mqelw8nFPT4+LhnIYe
Fw/ntPS4eDino8fFwzk9PS4ezhnocfFwzkiPi4dzJnpcPJwz0+Pi4ZyFHhcP
56z0uHg4Z6PHxcM5Oz0uHs456HHxcM5Jj4uHcy56XDycc9Pj4uGchx4XD+e8
9Lh4OOejx8XDOT89Lh7OBehx8XAuSI+Lh3Mhelw8nAvT4+LhXIQeFw/novS4
eDgXo8fFw7k4PS4eziXocfFwLkmPi4dzKXpcPJxL0+Pi4VyGHhcP57L0uHg4
l6PHxcO5PD0uHs4V6HHxcK5Ij4uHcyV6XDycK9Pj4uFchR4XD+eq9Lh4OFej
x8XDuTo9Lh7ONehx8XCuSY+Lh3Mtelw8nGvT4+LhXIceFw/nuvS4eDjXo8fF
w7k+PS4ezg3ocfFwbkiPi4dzI3pcPJwb0+Pi4dyEHhcP56b0uHg4N6PHxcO5
OT0uHs4t6HHxcG5Jj4uHcyt6XDycW9Pj4uHchh4XD+e29Lh4OLejx8XDuT09
Lh7OHehx8XDuSI+Lh3Mnelw8nDvT4+Lh3IUeFw/nrvS4eDh3o8fFw7k7PS4e
zj3ocfFw7kmPi4dzL3pcPJx70+Pi4dyHHhcP5770uHg496PHxcMpPS4ezv3p
cfFwHkCPi4fzQHpcPJwH0ePi4TyYHhcP5yH0uHg4D6XHxcN5GD0uHs7D6XHx
cB5Bj4uH80h6XDycR9Hj4uE8mh4XD+cx9Lh4OI+lx8XDeRw9Lh7O4+lx8XCe
QI+Lh/NEelw8nCfR4+LhPJkeFw/nKfS4eDhPpcfFw3kaPS4eztPpcfFwnkGP
i4fzTHpcPJxn0ePi4TybHhcP5zn0uHg4z6XHxcN5Hj0uHs7z6XHxcF5Aj4uH
80J6XDycF9Hj4uG8mB4XD+cl9Lh4OC+lx8XDeRk9Lh7Oy+lx8XBeQY+Lh/NK
elw8nFfR4+LhvJoeFw/nNfS4eDivpcfFw3kdPS4ezuvpcfFw3kCPi4fzRnpc
PJw30ePi4byZHhcP5y30uHg4b6XHxcN5Gz0uHs7b6XHxcN5Bj4uH8056XDyc
d9Hj4uG8mx4XD+c99Lh4OO+lx8XDGT0uHs776HHxcN5Pj4uH8wF6XDycD9Lj
4uF8iB4XD+fD9Lh4OB+hx8XD+Sg9Lh7Ox+hx8XA+To+Lh/MJelw8nE/S4+Lh
fIoeFw/n0/S4eDifocfFw/ksPS4ezufocfFwPk+Pi4fzBXpcPJwv0uPi4XyJ
HhcP58v0uHg4X6HHxcP5Kj0uHs7X6HHxcL5Oj4uH8w16XDycb9Lj4uF8ix4X
D+fb9Lh4ON+hx8XD+S49Lh7O9+hx8XC+T4+Lh/MDelw8nB/S4+Lh/IgeFw/n
x/S4eDg/ocfFw/kpPS4ezs/ocfFwfk6Pi4fzC3pcPJxf0uPi4fyKHhcP59f0
uHg4v6HHxcP5LT0uHs7v6HHxcH5Pj4uH8wd6XDycP9Lj4uH8iR4XD+fP9Lh4
OH+hx8XD+Ss9Lh7O3+hx8XD+To+Lh/MPelw8nH/S4+Lh/IseFw/n3/S4eDj/
ocfFw/8bsP/vcfFwDkCPi4dzQHpcPJwD0ePi4RyYHhcP5yD0uHg4B6XHxcM5
GD0uHs7B6XHxcA5Bj4uHc0h6XDycQ9Hj4uEcmh4XD+cw9Lh4OIelx8XDORw9
Lh7O4elx8XCOQI+Lh3NEelw8nCPR4+LhHJkeFw/nKPS4eDhHpcfFwzkaPS4e
ztHpcfFwjkGPi4dzTHpcPJxj0ePi4RybHhcP5zj0uHg4x6XHxcM5Hj0uHs7x
6XHxcE5Aj4uHc0J6XDycE9Hj4uGcmB4XD+ck9Lh4OCelx8XDORk9Lh7Oyelx
8XBOQY+Lh3NKelw8nFPR4+LhnJoeFw/nNPS4eDinpcfFwzkdPS4ezunpcfFw
zkCPi4dzRnpcPJwz0ePi4ZyZHhcP5yz0uHg4Z6XHxcM5Gz0uHs7Z6XHxcM5B
j4uHc056XDycc9Hj4uGcmx4XD+c89Lh4OOelx8XDOR89Lh7O+elx8XAuQI+L
h3NBelw8nAvR4+LhXJgeFw/nIvS4eDgXpcfFw7kYPS4ezsXpcfFwLkGPi4dz
SXpcPJxL0ePi4VyaHhcP5zL0uHg4l6XHxcO5HD0uHs7l6XHxcK5Aj4uHc0V6
XDycK9Hj4uFcmR4XD+cq9Lh4OFelx8XDuRo9Lh7O1elx8XCuQY+Lh3NNelw8
nGvR4+LhXJseFw/nOvS4eDjXpcfFw7kePS4ezvXpcfFwbkCPi4dzQ3pcPJwb
0ePi4dyYHhcP5yb0uHg4N6XHxcO5GT0uHs7N6XHxcG5Bj4uHc0t6XDycW9Hj
4uHcmh4XD+c29Lh4OLelx8XDuR09Lh7O7elx8XDuQI+Lh3NHelw8nDvR4+Lh
3JkeFw/nLvS4eDh3pcfFw7kbPS4ezt3pcfFw7kGPi4dzT3pcPJx70ePi4dyb
HhcP5z70uHg496XHxcO5Hz0uHk7pcfFw7k+Pi4fzAHpcPJwH0uPi4TyIHhcP
58H0uHg4D6HHxcN5KD0uHs7D6HHxcB5Oj4uH8wh6XDycR9Lj4uE8ih4XD+fR
9Lh4OI+hx8XDeSw9Lh7O4+hx8XAeT4+Lh/MEelw8nCfS4+LhPIkeFw/nyfS4
eDhPocfFw3kqPS4eztPocfFwnk6Pi4fzDHpcPJxn0uPi4TyLHhcP59n0uHg4
z6HHxcN5Lj0uHs7z6HHxcJ5Pj4uH8wJ6XDycF9Lj4uG8iB4XD+fF9Lh4OC+h
x8XDeSk9Lh7Oy+hx8XBeTo+Lh/MKelw8nFfS4+LhvIoeFw/n1fS4eDivocfF
w3ktPS4ezuvocfFwXk+Pi4fzBnpcPJw30uPi4byJHhcP5830uHg4b6HHxcN5
Kz0uHs7b6HHxcN5Oj4uH8w56XDycd9Lj4uG8ix4XD+fd9Lh4OO+hx8XDeS89
Lh7O6HHxcN5Hj4uH8356XDycD9Dj4uF8kB4XD+dD9Lh4OB+mx8XD+Qg9Lh7O
R+lx8XA+Ro+Lh/Nxelw8nE/Q4+LhfJIeFw/nU/S4eDifpsfFw/kMPS4ezmfp
cfFwPkePi4fzeXpcPJwv0OPi4XyRHhcP50v0uHg4X6bHxcP5Cj0uHs5X6XHx
cL5Gj4uH83V6XDycb9Dj4uF8kx4XD+db9Lh4ON+mx8XD+Q49Lh7Od+lx8XC+
R4+Lh/N9elw8nB/Q4+Lh/JAeFw/nR/S4eDg/psfFw/kJPS4ezk/pcfFwfkaP
i4fzc3pcPJxf0OPi4fySHhcP51f0uHg4v6bHxcP5DT0uHs5v6XHxcH5Hj4uH
83t6XDycP9Dj4uH8kR4XD+dP9Lh4OH+mx8XD+Qs9Lh7OX+lx8XD+Ro+Lh/N3
elw8nH/Q4+Lh/JMeFw/nX/S4eDj/psfFw/kPPS4e/t9A/X+Pi4dzAHpcPJwD
0uPi4RyIHhcP58D0uHg4B6HHxcM5KD0uHs7B6HHxcA5Oj4uHcwh6XDycQ9Lj
4uEcih4XD+fQ9Lh4OIehx8XDOSw9Lh7O4ehx8XAOT4+Lh3MEelw8nCPS4+Lh
HIkeFw/nyPS4eDhHocfFwzkqPS4eztHocfFwjk6Pi4dzDHpcPJxj0uPi4RyL
HhcP59j0uHg4x6HHxcM5Lj0uHs7x6HHxcI5Pj4uHcwJ6XDycE9Lj4uGciB4X
D+fE9Lh4OCehx8XDOSk9Lh7Oyehx8XBOTo+Lh3MKelw8nFPS4+LhnIoeFw/n
1PS4eDinocfFwzktPS4ezunocfFwTk+Pi4dzBnpcPJwz0uPi4ZyJHhcP58z0
uHg4Z6HHxcM5Kz0uHs7Z6HHxcM5Oj4uHcw56XDycc9Lj4uGcix4XD+fc9Lh4
OOehx8XDOS89Lh7O+ehx8XDOT4+Lh3MBelw8nAvS4+LhXIgeFw/nwvS4eDgX
ocfFw7koPS4ezsXocfFwLk6Pi4dzCXpcPJxL0uPi4VyKHhcP59L0uHg4l6HH
xcO5LD0uHs7l6HHxcC5Pj4uHcwV6XDycK9Lj4uFciR4XD+fK9Lh4OFehx8XD
uSo9Lh7O1ehx8XCuTo+Lh3MNelw8nGvS4+LhXIseFw/n2vS4eDjXocfFw7ku
PS4ezvXocfFwrk+Pi4dzA3pcPJwb0uPi4dyIHhcP58b0uHg4N6HHxcO5KT0u
Hs7N6HHxcG5Oj4uHcwt6XDycW9Lj4uHcih4XD+fW9Lh4OLehx8XDuS09Lh7O
7ehx8XBuT4+Lh3MHelw8nDvS4+Lh3IkeFw/nzvS4eDh3ocfFw7krPS4ezt3o
cfFw7k6Pi4dzD3pcPJx70uPi4dyLHhcP5970uHg496HHxcO5Lz0uHs796HHx
cEqPi4dzf3pcPJwH0OPi4TyQHhcP50H0uHg4D6bHxcN5CD0uHs5D6XHxcB5G
j4uH83B6XDycR9Dj4uE8kh4XD+dR9Lh4OI+mx8XDeQw9Lh7OY+lx8XAeR4+L
h/N4elw8nCfQ4+LhPJEeFw/nSfS4eDhPpsfFw3kKPS4ezlPpcfFwnkaPi4fz
dHpcPJxn0OPi4TyTHhcP51n0uHg4z6bHxcN5Dj0uHs5z6XHxcJ5Hj4uH83x6
XDycF9Dj4uG8kB4XD+dF9Lh4OC+mx8XDeQk9Lh7OS+lx8XBeRo+Lh/Nyelw8
nFfQ4+LhvJIeFw/nVfS4eDivpsfFw3kNPS4ezmvpcfFwXkePi4fzenpcPJw3
0OPi4byRHhcP5030uHg4b6bHxcN5Cz0uHs5b6XHxcN5Gj4uH83Z6XDycd9Dj
4uG8kx4XD+dd9Lh4OO+mx8XDeQ89Lh7Oe+lx8XBGj4uH8z56XDyc99Pj4uF8
gB4XD+eD9Lh4OB+ix8XD+TA9Lh7OR+hx8XA+So+Lh/Mxelw8nI/T4+LhfIIe
Fw/nk/S4eDifosfFw/k0PS4ezmfocfFwPkuPi4fzOXpcPJzP0+Pi4XyBHhcP
54v0uHg4X6LHxcP5Mj0uHs5X6HHxcL5Kj4uH8zV6XDycr9Pj4uF8gx4XD+eb
9Lh4ON+ix8XD+TY9Lh7Od+hx8XC+S4+Lh/M9elw8nO/T4+Lh/IAeFw/nh/S4
eDg/osfFw/kxPS4ezk/ocfFwfkqPi4fzM3pcPJyf0+Pi4fyCHhcP55f0uHg4
v6LHxcP5NT0uHs5v6HHxcH5Lj4uH8zt6XDyc39Pj4uH8gR4XD+eP9Lh4OH+i
x8XD+TM9Lh7OX+hx8XD+So+Lh/M3elw8nL/T4+Lh/IMeFw/nn/S4eDj/osfF
w/k3PS4ezn/ocfHw/wbo/3tcPJwD0OPi4RyQHhcP50D0uHg4B6bHxcM5CD0u
Hs5B6XHxcA5Gj4uHc3B6XDycQ9Dj4uEckh4XD+dQ9Lh4OIemx8XDOQw9Lh7O
Yelx8XAOR4+Lh3N4elw8nCPQ4+LhHJEeFw/nSPS4eDhHpsfFwzkKPS4ezlHp
cfFwjkaPi4dzdHpcPJxj0OPi4RyTHhcP51j0uHg4x6bHxcM5Dj0uHs5x6XHx
cI5Hj4uHc3x6XDycE9Dj4uGckB4XD+dE9Lh4OCemx8XDOQk9Lh7OSelx8XBO
Ro+Lh3Nyelw8nFPQ4+LhnJIeFw/nVPS4eDinpsfFwzkNPS4ezmnpcfFwTkeP
i4dzenpcPJwz0OPi4ZyRHhcP50z0uHg4Z6bHxcM5Cz0uHs5Z6XHxcM5Gj4uH
c3Z6XDycc9Dj4uGckx4XD+dc9Lh4OOemx8XDOQ89Lh7Oeelx8XDOR4+Lh3N+
elw8nAvQ4+LhXJAeFw/nQvS4eDgXpsfFw7kIPS4ezkXpcfFwLkaPi4dzcXpc
PJxL0OPi4VySHhcP51L0uHg4l6bHxcO5DD0uHs5l6XHxcC5Hj4uHc3l6XDyc
K9Dj4uFckR4XD+dK9Lh4OFemx8XDuQo9Lh7OVelx8XCuRo+Lh3N1elw8nGvQ
4+LhXJMeFw/nWvS4eDjXpsfFw7kOPS4eznXpcfFwrkePi4dzfXpcPJwb0OPi
4dyQHhcP50b0uHg4N6bHxcO5CT0uHs5N6XHxcG5Gj4uHc3N6XDycW9Dj4uHc
kh4XD+dW9Lh4OLemx8XDuQ09Lh7Obelx8XBuR4+Lh3N7elw8nDvQ4+Lh3JEe
Fw/nTvS4eDh3psfFw7kLPS4ezl3pcfFw7kaPi4dzd3pcPJx70OPi4dyTHhcP
5170uHg496bHxcO5Dz0uHs596XHxcO5Hj4uHU3pcPJz70+Pi4TyAHhcP54H0
uHg4D6LHxcN5MD0uHs5D6HHxcB5Kj4uH8zB6XDych9Pj4uE8gh4XD+eR9Lh4
OI+ix8XDeTQ9Lh7OY+hx8XAeS4+Lh/M4elw8nMfT4+LhPIEeFw/nifS4eDhP
osfFw3kyPS4ezlPocfFwnkqPi4fzNHpcPJyn0+Pi4TyDHhcP55n0uHg4z6LH
xcN5Nj0uHs5z6HHxcJ5Lj4uH8zx6XDyc59Pj4uG8gB4XD+eF9Lh4OC+ix8XD
eTE9Lh7OS+hx8XBeSo+Lh/Myelw8nJfT4+LhvIIeFw/nlfS4eDivosfFw3k1
PS4ezmvocfFwXkuPi4fzOnpcPJzX0+Pi4byBHhcP5430uHg4b6LHxcN5Mz0u
Hs5b6HHxcN5Kj4uH8zZ6XDyct9Pj4uG8gx4XD+ed9Lh4OO+ix8XDeTc9Lh7O
e+hx8XDeS4+LhzN6XDyc99Hj4uG8nx4XD+cD9Lh4OB+kx8XD+RA9Lh7Oh+lx
8XA+Qo+Lh/NRelw8nI/R4+LhfJweFw/nE/S4eDifpMfFw/kUPS4ezqfpcfFw
PkOPi4fzWXpcPJzP0ePi4XyeHhcP5wv0uHg4X6THxcP5Ej0uHs6X6XHxcL5C
j4uH81V6XDycr9Hj4uF8nR4XD+cb9Lh4ON+kx8XD+RY9Lh7Ot+lx8XC+Q4+L
h/Ndelw8nO/R4+LhfJ8eFw/nB/S4eDg/pMfFw/kRPS4ezo/pcfFwfkKPi4fz
U3pcPJyf0ePi4fycHhcP5xf0uHg4v6THxcP5FT0uHs6v6XHxcH5Dj4uH81t6
XDyc39Hj4uH8nh4XD+cP9Lh4OH+kx8XD+RM9Lh7On+lx8XD+Qo+Lh/NXelw8
nL/R4+Lh/J0eFw/nH/S4eDj/pMfFw/kXPS4ezr/pcfFw/kOPi4f/NzD/3+Pi
4RyAHhcP54D0uHg4B6LHxcM5MD0uHs5B6HHxcA5Kj4uHczB6XDycg9Pj4uEc
gh4XD+eQ9Lh4OIeix8XDOTQ9Lh7OYehx8XAOS4+Lh3M4elw8nMPT4+LhHIEe
Fw/niPS4eDhHosfFwzkyPS4ezlHocfFwjkqPi4dzNHpcPJyj0+Pi4RyDHhcP
55j0uHg4x6LHxcM5Nj0uHs5x6HHxcI5Lj4uHczx6XDyc49Pj4uGcgB4XD+eE
9Lh4OCeix8XDOTE9Lh7OSehx8XBOSo+Lh3Myelw8nJPT4+LhnIIeFw/nlPS4
eDinosfFwzk1PS4ezmnocfFwTkuPi4dzOnpcPJzT0+Pi4ZyBHhcP54z0uHg4
Z6LHxcM5Mz0uHs5Z6HHxcM5Kj4uHczZ6XDycs9Pj4uGcgx4XD+ec9Lh4OOei
x8XDOTc9Lh7Oeehx8XDOS4+Lh3M+elw8nPPT4+LhXIAeFw/ngvS4eDgXosfF
w7kwPS4ezkXocfFwLkqPi4dzMXpcPJyL0+Pi4VyCHhcP55L0uHg4l6LHxcO5
ND0uHs5l6HHxcC5Lj4uHczl6XDycy9Pj4uFcgR4XD+eK9Lh4OFeix8XDuTI9
Lh7OVehx8XCuSo+Lh3M1elw8nKvT4+LhXIMeFw/nmvS4eDjXosfFw7k2PS4e
znXocfFwrkuPi4dzPXpcPJzr0+Pi4dyAHhcP54b0uHg4N6LHxcO5MT0uHs5N
6HHxcG5Kj4uHczN6XDycm9Pj4uHcgh4XD+eW9Lh4OLeix8XDuTU9Lh7Obehx
8XBuS4+Lh3M7elw8nNvT4+Lh3IEeFw/njvS4eDh3osfFw7kzPS4ezl3ocfFw
7kqPi4dzN3pcPJy70+Pi4dyDHhcP5570uHg496LHxcO5Nz0uHs596HHxcO5L
j4uHcz96XDyc0uPi4dyfHhcP5wH0uHg4D6THxcN5ED0uHs6D6XHxcB5Cj4uH
81B6XDych9Hj4uE8nB4XD+cR9Lh4OI+kx8XDeRQ9Lh7Oo+lx8XAeQ4+Lh/NY
elw8nMfR4+LhPJ4eFw/nCfS4eDhPpMfFw3kSPS4ezpPpcfFwnkKPi4fzVHpc
PJyn0ePi4TydHhcP5xn0uHg4z6THxcN5Fj0uHs6z6XHxcJ5Dj4uH81x6XDyc
59Hj4uE8nx4XD+cF9Lh4OC+kx8XDeRE9Lh7Oi+lx8XBeQo+Lh/NSelw8nJfR
4+LhvJweFw/nFfS4eDivpMfFw3kVPS4ezqvpcfFwXkOPi4fzWnpcPJzX0ePi
4byeHhcP5w30uHg4b6THxcN5Ez0uHs6b6XHxcN5Cj4uH81Z6XDyct9Hj4uG8
nR4XD+cd9Lh4OO+kx8XDeRc9Lh7Ou+lx8XDeQ4+Lh/Neelw8nNHj4uG8jx4X
D+f99Lh4OB+gx8XD+SA9Lh7Oh+hx8XA+TI+Lh/MRelw8nI/S4+LhfIweFw/n
4/S4eDifoMfFw/kkPS4ezqfocfFwPk2Pi4fzGXpcPJzP0uPi4XyOHhcP5/P0
uHg4X6DHxcP5Ij0uHs6X6HHxcL5Mj4uH8xV6XDycr9Lj4uF8jR4XD+fr9Lh4
ON+gx8XD+SY9Lh7Ot+hx8XC+TY+Lh/Mdelw8nO/S4+LhfI8eFw/n+/S4eDg/
oMfFw/khPS4ezo/ocfFwfkyPi4fzE3pcPJyf0uPi4fyMHhcP5+f0uHg4v6DH
xcP5JT0uHs6v6HHxcH5Nj4uH8xt6XDyc39Lj4uH8jh4XD+f39Lh4OH+gx8XD
+SM9Lh7On+hx8XD+TI+Lh/MXelw8nL/S4+Lh/I0eFw/n7/S4eDj/oMfFw/kn
PS4ezr/ocfFw/k2Pi4fzH3pcPPy/Afn/HhcP5wD0uHg4B6THxcM5ED0uHs6B
6XHxcA5Cj4uHc1B6XDycg9Hj4uEcnB4XD+cQ9Lh4OIekx8XDORQ9Lh7Ooelx
8XAOQ4+Lh3NYelw8nMPR4+LhHJ4eFw/nCPS4eDhHpMfFwzkSPS4ezpHpcfFw
jkKPi4dzVHpcPJyj0ePi4RydHhcP5xj0uHg4x6THxcM5Fj0uHs6x6XHxcI5D
j4uHc1x6XDyc49Hj4uEcnx4XD+cE9Lh4OCekx8XDORE9Lh7Oielx8XBOQo+L
h3NSelw8nJPR4+LhnJweFw/nFPS4eDinpMfFwzkVPS4ezqnpcfFwTkOPi4dz
WnpcPJzT0ePi4ZyeHhcP5wz0uHg4Z6THxcM5Ez0uHs6Z6XHxcM5Cj4uHc1Z6
XDycs9Hj4uGcnR4XD+cc9Lh4OOekx8XDORc9Lh7Ouelx8XDOQ4+Lh3Neelw8
nPPR4+LhnJ8eFw/nAvS4eDgXpMfFw7kQPS4ezoXpcfFwLkKPi4dzUXpcPJyL
0ePi4VycHhcP5xL0uHg4l6THxcO5FD0uHs6l6XHxcC5Dj4uHc1l6XDycy9Hj
4uFcnh4XD+cK9Lh4OFekx8XDuRI9Lh7Olelx8XCuQo+Lh3NVelw8nKvR4+Lh
XJ0eFw/nGvS4eDjXpMfFw7kWPS4ezrXpcfFwrkOPi4dzXXpcPJzr0ePi4Vyf
HhcP5wb0uHg4N6THxcO5ET0uHs6N6XHxcG5Cj4uHc1N6XDycm9Hj4uHcnB4X
D+cW9Lh4OLekx8XDuRU9Lh7Orelx8XBuQ4+Lh3Nbelw8nNvR4+Lh3J4eFw/n
DvS4eDh3pMfFw7kTPS4ezp3pcfFw7kKPi4dzV3pcPJy70ePi4dydHhcP5x70
uHg496THxcO5Fz0uHs696XHxcO5Dj4uHc196XDyc+9Hj4uGUHhcP5/70uHg4
D6DHxcN5ID0uHs6D6HHxcB5Mj4uH8xB6XDych9Lj4uE8jB4XD+fh9Lh4OI+g
x8XDeSQ9Lh7Oo+hx8XAeTY+Lh/MYelw8nMfS4+LhPI4eFw/n8fS4eDhPoMfF
w3kiPS4ezpPocfFwnkyPi4fzFHpcPJyn0uPi4TyNHhcP5+n0uHg4z6DHxcN5
Jj0uHs6z6HHxcJ5Nj4uH8xx6XDyc59Lj4uE8jx4XD+f59Lh4OC+gx8XDeSE9
Lh7Oi+hx8XBeTI+Lh/MSelw8nJfS4+LhvIweFw/n5fS4eDivoMfFw3klPS4e
zqvocfFwXk2Pi4fzGnpcPJzX0uPi4byOHhcP5/X0uHg4b6DHxcN5Iz0uHs6b
6HHxcN5Mj4uH8xZ6XDyct9Lj4uG8jR4XD+ft9Lh4OO+gx8XDeSc9Lh7Ou+hx
8XDeTY+Lh/Meelw8nPfS4+LhjB4XD+d99Lh4OO+nx8XD+QA9Lh7OB+lx8XA+
RI+Lh/Nhelw8nI/Q4+LhfJQeFw/nY/S4eDgfp8fFw/kEPS4ezifpcfFwPkWP
i4fzaXpcPJzP0OPi4XyWHhcP53P0uHg4n6fHxcP5Aj0uHs4X6XHxcL5Ej4uH
82V6XDycr9Dj4uF8lR4XD+dr9Lh4OF+nx8XD+QY9Lh7ON+lx8XC+RY+Lh/Nt
elw8nO/Q4+LhfJceFw/ne/S4eDjfp8fFw/kBPS4ezg/pcfFwfkSPi4fzY3pc
PJyf0OPi4fyUHhcP52f0uHg4P6fHxcP5BT0uHs4v6XHxcH5Fj4uH82t6XDyc
39Dj4uH8lh4XD+d39Lh4OL+nx8XD+QM9Lh7OH+lx8XD+RI+Lh/Nnelw8nL/Q
4+Lh/JUeFw/nb/S4eDh/p8fFw/kHPS4ezj/pcfFw/kWPi4fzb3pcPJz/0OPi
4f8NxP/3uHg4B6DHxcM5ID0uHs6B6HHxcA5Mj4uHcxB6XDycg9Lj4uEcjB4X
D+fg9Lh4OIegx8XDOSQ9Lh7Ooehx8XAOTY+Lh3MYelw8nMPS4+LhHI4eFw/n
8PS4eDhHoMfFwzkiPS4ezpHocfFwjkyPi4dzFHpcPJyj0uPi4RyNHhcP5+j0
uHg4x6DHxcM5Jj0uHs6x6HHxcI5Nj4uHcxx6XDyc49Lj4uEcjx4XD+f49Lh4
OCegx8XDOSE9Lh7Oiehx8XBOTI+Lh3MSelw8nJPS4+LhnIweFw/n5PS4eDin
oMfFwzklPS4ezqnocfFwTk2Pi4dzGnpcPJzT0uPi4ZyOHhcP5/T0uHg4Z6DH
xcM5Iz0uHs6Z6HHxcM5Mj4uHcxZ6XDycs9Lj4uGcjR4XD+fs9Lh4OOegx8XD
OSc9Lh7Ouehx8XDOTY+Lh3Meelw8nPPS4+LhnI8eFw/n/PS4eDgXoMfFw7kg
PS4ezoXocfFwLkyPi4dzEXpcPJyL0uPi4VyMHhcP5+L0uHg4l6DHxcO5JD0u
Hs6l6HHxcC5Nj4uHcxl6XDycy9Lj4uFcjh4XD+fy9Lh4OFegx8XDuSI9Lh7O
lehx8XCuTI+Lh3MVelw8nKvS4+LhXI0eFw/n6vS4eDjXoMfFw7kmPS4ezrXo
cfFwrk2Pi4dzHXpcPJzr0uPi4VyPHhcP5/r0uHg4N6DHxcO5IT0uHs6N6HHx
cG5Mj4uHcxN6XDycm9Lj4uHcjB4XD+fm9Lh4OLegx8XDuSU9Lh7Orehx8XBu
TY+Lh3MbevzfrushCgAAN9doatu2bbepbTu1p5yp29RT20pt26ltO7Vtv+7e
6V3exX++bdJ4cTyAPW68ON6ZPW68ON6FPW68ON6VPW68ON6NPW68ON6dPW68
ON6DPW68OB7IHjdeHA9ijxsvjvdkjxsvjvdijxsvjvdmjxsvjvdhjxsvjvdl
jxsvjvdjjxsvjvdnjxsvjg9gjxsvjg9kjxsvjmaPGy+OD2KPGy+OD2aPGy+O
D2GPGy+OD2WPGy+OD2OPGy+OD2ePGy+Oj2CPGy+OB7PHjRfHR7LHjRfHR7HH
jRfHR7PHjRfHx7DHjRfHx7LHjRfHx7HHjRfHx7PHjRfHJ7DHjRfHJ7LHjRfH
J7HHjRfHJ7PHjRfHp7DHjRfHp7LHjRfHp7HHjRfHp7PHjRfHZ7DHjRfHZ7LH
jRfHZ7HHjRfHZ7PHjRfH57DHjRfH57LHjRfH57HHjRfH57PHjRfHsMeNF8cX
sMeNF8cXsseNF8cXsceNF8cXs8eNF8eXsMeNF8eXsseNF8eXsceNF8eXs8eN
F8dXsMeNF8dXsseNF8dXsceNF8dXs8eNF8fXsMeNF8fXsseNF8fXsceNF8fX
s8eNF8c3sMeNF8c3sseNF8c3sceNF8c3s8eNF8e3sMeNF8e3sseNF8e3sceN
F8e3s8eNF8d3sMeNF8d3sseNF8d3sceNF8d3s8eNF8f3sMeNF8f3sseNF8f3
sceNF8eyx40Xx/ezx40Xxw+wx40Xxw+yx40Xxw+xx40Xxw+zx40Xx4+wx40X
x4+yx40Xx4+xx40Xx4+zx40Xx0+wx40Xx0+yx40Xx0+xx40Xx0+zx40Xx8+w
x40Xx8+yx40Xx8+xx40Xx8+zx40Xxy+wx40Xxy+yx40Xxy+xx40Xxy+zx40X
x6+wx40Xx6+yx40Xx6+xx40Xx6+zx40Xx2+wx40Xx2+yx40Xx2+xx40Xx2+z
x40Xx++wx40Xx++yx40Xx7HHjRfH77HHjRfH77PHjRfHH7DHjRfHH7LHjRfH
H7HHjRfHH7PHjRfHn7DHjRfHn7LHjRfHn7HHjRfHn7PHjRfHX7DHjRfHX7LH
jRfHX7HHjRfHX7PHjRfH37DHjRfH37LHjRfH37HHjRfH37PHjRfHP7DHjRfH
P7LHjRfHP7HHjRfHP7PHjRfHv7DHjRfHv7LHjRfHv7HHjRfHv7PHjRfHf7DH
jRfHf7LHjRfHf7HHjRfHf7PHjRfH/7DHjRf/7wHwf/zkOHHhxoMXH46HoI8T
F248ePHheEj6OHHhxoMXH46Hoo8TF248ePHheGj6OHHhxoMXH46HoY8TF248
ePHheFj6OHHhxoMXH46Ho48TF248ePHheHj6OHHhxoMXH45HoI8TF248ePHh
eET6OHHhxoMXH45Hoo8TF248ePHheGT6OHHhxoMXH45HoY8TF248ePHheFT6
OHHhxoMXH45Ho48TF248ePHheHT6OHHhxoMXH47HoI8TF248ePHheEz6OHHh
xoMXH47Hoo8TF248ePHheGz6OHHhxoMXH47HoY8TF248ePHheFz6OHHhxoMX
H47Ho48TF248ePHheHz6OHHhxoMXH44noI8TF248ePHheEL6OHHhxoMXH44n
oo8TF248ePHheGL6OHHhxoMXH44noY8TF248ePHheFL6OHHhxoMXH44no48T
F248ePHheHL6OHHhxoMXH46noI8TF248ePHheEr6OHHhxoMXH46noo8TF248
ePHheGr6OHHhxoMXH46noY8TF248ePHheFr6OHHhxoMXH46no48TF248ePHh
eHr6OHHhxoMXH45noI8TF248ePHheEb6OHHhxoMXH45noo8TF248ePHheGb6
OHHhxoMXH45noY8TF248ePHheFb6OHHhxoMXH45no48TF248ePHheHb6OHHh
xoMXH47noI8TF248ePHheE76OHHhxoMXH47noo8TF248ePHheG76OHHhxoMX
H47noY8TF248ePHheF76OHHhxoMXH47no48TF248ePHheH76OHHhxoMXH44X
oI8TF248ePHheEH6OHHhxoMXH44Xoo8TF248ePHheGH6OHHhxoMXH44XoY8T
F248ePHheFH6OHHhxoMXH44Xo48TF248ePHhSPo4ceHGgxcfjhenjxMXbjx4
8eF4Cfo4ceHGgxcfjpekjxMXbjx48eF4Kfo4ceHGgxcfjpemjxMXbjx48eF4
Gfo4ceHGgxcfjpeljxMXbjx48eF4Ofo4ceHGgxcfjpenjxMXbjx48eF4Bfo4
ceHGgxcfjlekjxMXbjx48eF4Jfo4ceHGgxcfjlemjxMXbjx48eF4Ffo4ceHG
gxcfjleljxMXbjx48eF4Nfo4ceHGgxcfjlenjxMXbjx48eF4Dfo4ceHGgxcf
jtekjxMXbjx48eF4Lfo4ceHGgxcfjtemjxMXbjx48eF4Hfo4ceHGgxcfjtel
jxMXbjx48eF4Pfo4ceHGgxcfjtenjxMXbjx48eF4A/o4ceHGgxcfjjekjxMX
bjx48eF4I/o4ceHGgxcfjjemjxMXbjx48eF4E/o4ceHGgxcfjjeljxMXbjx4
8eEo+jhx4caDFx+ON6OPExduPHjx4Xhz+jhx4caDFx+Ot6CPExduPHjx4XhL
+jhx4caDFx+Ot6KPExduPHjx4Xhr+jhx4caDFx+Ot6GPExduPHjx4Xhb+jhx
4caDFx+Ot6OPExduPHjx4Xh7+jhx4caDFx+Od6CPExduPHjx4XhH+jhx4caD
Fx+Od6KPExduPHjx4XgAfZy4cOPBiw/HO9PHiQs3Hrz4cLwLfZy4cOPBiw/H
u9LHiQs3Hrz4cLwbfZy4cOPBiw/Hu9PHiQs3Hrz4cLwHfZy4cOPBiw/HA+nj
xIUbD158OB5EHycu3Hjw4sPxnvRx4sKNBy8+HO9FHycu3Hjw4sPx3vRx4sKN
By8+HO9DHycu3Hjw4sPxvvRx4sKNBy8+HO9HHycu3Hjw4sPx/vRx4sKNBy8+
HB9AHycu3Hjw4sPxgfRx4sKNBy8+HE0fJy7cePDiw/FB9HHiwo0HLz4cH0wf
Jy7cePDiw/Eh9HHiwo0HLz4cH0ofJy7cePDiw/Fh9HHiwo0HLz4cH04fJy7c
ePDiw/ER9HHiwo0HLz4cD6aPExduPHjx4fhI+jhx4caDFx+Oj6KPExduPHjx
4fho+jhx4caDFx+Oj6GPExduPHjx4fhY+jhx4caDFx+Oj6OPExduPHjx4fh4
+jhx4caDFx+OT6CPExduPHjx4fhE+jhx4caDFx+OT6KPExduPHjx4fhk+jhx
4caDFx+OT6GPExduPHjx4fhU+jhx4caDFx+OT6OPExduPHjx4fh0+jhx4caD
Fx+Oz6CPExduPHjx4fhM+jhx4caDFx+Oz6KPExduPHjx4fhs+jhx4caDFx+O
z6GPExduPHjx4fhc+jhx4caDFx+Oz6OPExduPHjx4fh8+jhx4caDFx+OoY8T
F248ePHh+AL6OHHhxoMXH44vpI8TF248ePHh+CL6OHHhxoMXH44vpo8TF248
ePHh+BL6OHHhxoMXH44vpY8TF248ePHh+DL6OHHhxoMXH44vp48TF248ePHh
+Ar6OHHhxoMXH46vpI8TF248ePHh+Cr6OHHhxoMXH46vpo8TF248ePHh+Br6
OHHhxoMXH46vpY8TF248ePHh+Dr6OHHhxoMXH46vp48TF248ePHh+Ab6OHHh
xoMXH45vpI8TF248ePHh+Cb6OHHhxoMXH45vpo8TF248ePHh+Bb6OHHhxoMX
H45vpY8TF248ePHh+Db6OHHhxoMXH45vp48TF248ePHh+A76OHHhxoMXH47v
pI8TF248ePHh+C76OHHhxoMXH47vpo8TF248ePHh+B76OHHhxoMXH47vpY8T
F248ePHh+D76OHHhxoMXH46ljxMXbjx48eH4fvo4ceHGgxcfjh+gjxMXbjx4
8eH4Qfo4ceHGgxcfjh+ijxMXbjx48eH4Yfo4ceHGgxcfjh+hjxMXbjx48eH4
Ufo4ceHGgxcfjh+jjxMXbjx48eH4cfo4ceHGgxcfjp+gjxMXbjx48eH4Sfo4
ceHGgxcfjp+ijxMXbjx48eH4afo4ceHGgxcfjp+hjxMXbjx48eH4Wfo4ceHG
gxcfjp+jjxMXbjx48eH4efo4ceHGgxcfjl+gjxMXbjx48eH4Rfo4ceHGgxcf
jl+ijxMXbjx48eH4Zfo4ceHGgxcfjl+hjxMXbjx48eH4Vfo4ceHGgxcfjl+j
jxMXbjx48eH4dfo4ceHGgxcfjt+gjxMXbjx48eH4Tfo4ceHGgxcfjt+ijxMX
bjx48eH4bfo4ceHGgxcfjt+hjxMXbjx48eH4Xfo4ceHGgxcfjqOPExduPHjx
4fg9+jhx4caDFx+O36ePExduPHjx4fgD+jhx4caDFx+OP6SPExduPHjx4fgj
+jhx4caDFx+OP6aPExduPHjx4fgT+jhx4caDFx+OP6WPExduPHjx4fgz+jhx
4caDFx+OP6ePExduPHjx4fgL+jhx4caDFx+Ov6SPExduPHjx4fgr+jhx4caD
Fx+Ov6aPExduPHjx4fgb+jhx4caDFx+Ov6WPExduPHjx4fg7+jhx4caDFx+O
v6ePExduPHjx4fgH+jhx4caDFx+Of6SPExduPHjx4fgn+jhx4caDFx+Of6aP
ExduPHjx4fgX+jhx4caDFx+Of6WPExduPHjx4fg3+jhx4caDFx+Of6ePExdu
PHjx4fgP+jhx4caDFx+O/6SPExduPHjx4fgv+jhx4caDFx+O/6aPExduPHjx
4fgf+jhx4caDFx/+3wf8//Zx4sKNBy8+HA9BHycu3Hjw4sPxkPRx4sKNBy8+
HA9FHycu3Hjw4sPx0PRx4sKNBy8+HA9DHycu3Hjw4sPxsPRx4sKNBy8+HA9H
Hycu3Hjw4sPx8PRx4sKNBy8+HI9AHycu3Hjw4sPxiPRx4sKNBy8+HI9EHycu
3Hjw4sPxyPRx4sKNBy8+HI9CHycu3Hjw4sPxqPRx4sKNBy8+HI9GHycu3Hjw
4sPx6PRx4sKNBy8+HI9BHycu3Hjw4sPxmPRx4sKNBy8+HI9FHycu3Hjw4sPx
2PRx4sKNBy8+HI9DHycu3Hjw4sPxuPRx4sKNBy8+HI9HHycu3Hjw4sPx+PRx
4sKNBy8+HE9AHycu3Hjw4sPxhPRx4sKNBy8+HE9EHycu3Hjw4sPxxPRx4sKN
By8+HE9CHycu3Hjw4sPxpPRx4sKNBy8+HE9GHycu3Hjw4sPx5PRx4sKNBy8+
HE9BHycu3Hjw4sPxlPRx4sKNBy8+HE9FHycu3Hjw4sPx1PRx4sKNBy8+HE9D
Hycu3Hjw4sPxtPRx4sKNBy8+HE9HHycu3Hjw4sPx9PRx4sKNBy8+HM9AHycu
3Hjw4sPxjPRx4sKNBy8+HM9EHycu3Hjw4sPxzPRx4sKNBy8+HM9CHycu3Hjw
4sPxrPRx4sKNBy8+HM9GHycu3Hjw4sPx7PRx4sKNBy8+HM9BHycu3Hjw4sPx
nPRx4sKNBy8+HM9FHycu3Hjw4sPx3PRx4sKNBy8+HM9DHycu3Hjw4sPxvPRx
4sKNBy8+HM9HHycu3Hjw4sPx/PRx4sKNBy8+HC9AHycu3Hjw4sPxgvRx4sKN
By8+HC9EHycu3Hjw4sPxwvRx4sKNBy8+HC9CHycu3Hjw4sPxovRx4sKNBy8+
HC9GHycu3Hjw4sOR9HHiwo0HLz4cL04fJy7cePDiw/ES9HHiwo0HLz4cL0kf
Jy7cePDiw/FS9HHiwo0HLz4cL00fJy7cePDiw/Ey9HHiwo0HLz4cL0sfJy7c
ePDiw/Fy9HHiwo0HLz4cL08fJy7cePDiw/EK9HHiwo0HLz4cr0gfJy7cePDi
w/FK9HHiwo0HLz4cr0wfJy7cePDiw/Eq9HHiwo0HLz4cr0ofJy7cePDiw/Fq
9HHiwo0HLz4cr04fJy7cePDiw/Ea9HHiwo0HLz4cr0kfJy7cePDiw/Fa9HHi
wo0HLz4cr00fJy7cePDiw/E69HHiwo0HLz4cr0sfJy7cePDiw/F69HHiwo0H
Lz4cr08fJy7cePDiw/EG9HHiwo0HLz4cb0gfJy7cePDiw/FG9HHiwo0HLz4c
b0wfJy7cePDiw/Em9HHiwo0HLz4cb0ofJy7cePDiw1H0ceLCjQcvPhxvRh8n
Ltx48OLD8eb0ceLCjQcvPhxvQR8nLtx48OLD8Zb0ceLCjQcvPhxvRR8nLtx4
8OLD8db0ceLCjQcvPhxvQx8nLtx48OLD8bb0ceLCjQcvPhxvRx8nLtx48OLD
8fb0ceLCjQcvPhzvQB8nLtx48OLD8Y70ceLCjQcvPhzvRB8nLtx48OLD8QD6
OHHhxoMXH453po8TF248ePHheBf6OHHhxoMXH453pY8TF248ePHheDf6OHHh
xoMXH453p48TF248ePHheA/6OHHhxoMXH44H0seJCzcevPhwPIg+Tly48eDF
h+M96ePEhRsPXnw43os+Tly48eDFh+O96ePEhRsPXnw43oc+Tly48eDFh+N9
6ePEhRsPXnw43o8+Tly48eDFh+P96ePEhRsPXnw4PoA+Tly48eDFh+MD6ePE
hRsPXnw4mj5OXLjx4MWH44Po48SFGw9efDg+mD5OXLjx4MWH40Po48SFGw9e
fDg+lD5OXLjx4MWH48Po48SFGw9efDg+nD5OXLjx4MWH4yPo48SFGw9efDge
TB8nLtx48OLD8ZH0ceLCjQcvPhwfRR8nLtx48OLD8dH0ceLCjQcvPhwfQx8n
Ltx48OLD8bH0ceLCjQcvPhwfRx8nLtx48OLD8fH0ceLCjQcvPhyfQB8nLtx4
8OLD8Yn0ceLCjQcvPhyfRB8nLtx48OLD8cn0ceLCjQcvPhyfQh8nLtx48OLD
8an0ceLCjQcvPhyfRh8nLtx48OLD8en0ceLCjQcvPhyfQR8nLtx48OLD8Zn0
ceLCjQcvPhyfRR8nLtx48OLD8dn0ceLCjQcvPhyfQx8nLtx48OLD8bn0ceLC
jQcvPhyfRx8nLtx48OLD8fn0ceLCjQcvPhxDHycu3Hjw4sPxBfRx4sKNBy8+
HF9IHycu3Hjw4sPxRfRx4sKNBy8+HF9MHycu3Hjw4sPxJfRx4sKNBy8+HF9K
Hycu3Hjw4sPxZfRx4sKNBy8+HF9OHycu3Hjw4sPxFfRx4sKNBy8+HF9JHycu
3Hjw4sPxVfRx4sKNBy8+HF9NHycu3Hjw4sPxNfRx4sKNBy8+HF9LHycu3Hjw
4sPxdfRx4sKNBy8+HF9PHycu3Hjw4sPxDfRx4sKNBy8+HN9IHycu3Hjw4sPx
TfRx4sKNBy8+HN9MHycu3Hjw4sPxLfRx4sKNBy8+HN9KHycu3Hjw4sPxbfRx
4sKNBy8+HN9OHycu3Hjw4sPxHfRx4sKNBy8+HN9JHycu3Hjw4sPxXfRx4sKN
By8+HN9NHycu3Hjw4sPxPfRx4sKNBy8+HN9LHycu3Hjw4sPxffRx4sKNBy8+
HEsfJy7cePDiw/H99HHiwo0HLz4cP0AfJy7cePDiw/GD9HHiwo0HLz4cP0Qf
Jy7cePDiw/HD9HHiwo0HLz4cP0IfJy7cePDiw/Gj9HHiwo0HLz4cP0YfJy7c
ePDiw/Hj9HHiwo0HLz4cP0EfJy7cePDiw/GT9HHiwo0HLz4cP0UfJy7cePDi
w/HT9HHiwo0HLz4cP0MfJy7cePDiw/Gz9HHiwo0HLz4cP0cfJy7cePDiw/Hz
9HHiwo0HLz4cv0AfJy7cePDiw/GL9HHiwo0HLz4cv0QfJy7cePDiw/HL9HHi
wo0HLz4cv0IfJy7cePDiw/Gr9HHiwo0HLz4cv0YfJy7cePDiw/Hr9HHiwo0H
Lz4cv0EfJy7cePDiw/Gb9HHiwo0HLz4cv0UfJy7cePDiw/Hb9HHiwo0HLz4c
v0MfJy7cePDiw/G79HHiwo0HLz4cRx8nLtx48OLD8Xv0ceLCjQcvPhy/Tx8n
Ltx48OLD8Qf0ceLCjQcvPhx/SB8nLtx48OLD8Uf0ceLCjQcvPhx/TB8nLtx4
8OLD8Sf0ceLCjQcvPhx/Sh8nLtx48OLD8Wf0ceLCjQcvPhx/Th8nLtx48OLD
8Rf0ceLCjQcvPhx/SR8nLtx48OLD8Vf0ceLCjQcvPhx/TR8nLtx48OLD8Tf0
ceLCjQcvPhx/Sx8nLtx48OLD8Xf0ceLCjQcvPhx/Tx8nLtx48OLD8Q/0ceLC
jQcvPhz/SB8nLtx48OLD8U/0ceLCjQcvPhz/TB8nLtx48OLD8S/0ceLCjQcv
Phz/Sh8nLtx48OLD8W/0ceLCjQcvPhz/Th8nLtx48OLD8R/0ceLCjQcvPhz/
SR8nLtx48OLD8V/0ceLCjQcvPhz/TR8nLtx48OLD8T/0ceLCjQcvPvy/D/D/
7ePEhRsPXnw4HoI+Tly48eDFh+Mh6ePEhRsPXnw4Hoo+Tly48eDFh+Oh6ePE
hRsPXnw4HoY+Tly48eDFh+Nh6ePEhRsPXnw4Ho4+Tly48eDFh+Ph6ePEhRsP
Xnw4HoE+Tly48eDFh+MR6ePEhRsPXnw4Hok+Tly48eDFh+OR6ePEhRsPXnw4
HoU+Tly48eDFh+NR6ePEhRsPXnw4Ho0+Tly48eDFh+PR6ePEhRsPXnw4HoM+
Tly48eDFh+Mx6ePEhRsPXnw4Hos+Tly48eDFh+Ox6ePEhRsPXnw4Hoc+Tly4
8eDFh+Nx6ePEhRsPXnw4Ho8+Tly48eDFh+Px6ePEhRsPXnw4noA+Tly48eDF
h+MJ6ePEhRsPXnw4nog+Tly48eDFh+OJ6ePEhRsPXnw4noQ+Tly48eDFh+NJ
6ePEhRsPXnw4now+Tly48eDFh+PJ6ePEhRsPXnw4noI+Tly48eDFh+Mp6ePE
hRsPXnw4noo+Tly48eDFh+Op6ePEhRsPXnw4noY+Tly48eDFh+Np6ePEhRsP
Xnw4no4+Tly48eDFh+Pp6ePEhRsPXnw4noE+Tly48eDFh+MZ6ePEhRsPXnw4
nok+Tly48eDFh+OZ6ePEhRsPXnw4noU+Tly48eDFh+NZ6ePEhRsPXnw4no0+
Tly48eDFh+PZ6ePEhRsPXnw4noM+Tly48eDFh+M56ePEhRsPXnw4nos+Tly4
8eDFh+O56ePEhRsPXnw4noc+Tly48eDFh+N56ePEhRsPXnw4no8+Tly48eDF
h+P56ePEhRsPXnw4XoA+Tly48eDFh+MF6ePEhRsPXnw4Xog+Tly48eDFh+OF
6ePEhRsPXnw4XoQ+Tly48eDFh+NF6ePEhRsPXnw4Xow+Tly48eDFhyPp48SF
Gw9efDhenD5OXLjx4MWH4yXo48SFGw9efDhekj5OXLjx4MWH46Xo48SFGw9e
fDhemj5OXLjx4MWH42Xo48SFGw9efDhelj5OXLjx4MWH4+Xo48SFGw9efDhe
nj5OXLjx4MWH4xXo48SFGw9efDhekT5OXLjx4MWH45Xo48SFGw9efDhemT5O
XLjx4MWH41Xo48SFGw9efDhelT5OXLjx4MWH49Xo48SFGw9efDhenT5OXLjx
4MWH4zXo48SFGw9efDhekz5OXLjx4MWH47Xo48SFGw9efDhemz5OXLjx4MWH
43Xo48SFGw9efDhelz5OXLjx4MWH4/Xo48SFGw9efDhenz5OXLjx4MWH4w3o
48SFGw9efDjekD5OXLjx4MWH443o48SFGw9efDjemD5OXLjx4MWH403o48SF
Gw9efDjelD5OXLjx4MWHo+jjxIUbD158ON6MPk5cuPHgxYfjzenjxIUbD158
ON6CPk5cuPHgxYfjLenjxIUbD158ON6KPk5cuPHgxYfjrenjxIUbD158ON6G
Pk5cuPHgxYfjbenjxIUbD158ON6OPk5cuPHgxYfj7enjxIUbD158ON6BPk5c
uPHgxYfjHenjxIUbD158ON6JPk5cuPHgxYfjAfRx4sKNBy8+HO9MHycu3Hjw
4sPxLvRx4sKNBy8+HO9KHycu3Hjw4sPxbvRx4sKNBy8+HO9OHycu3Hjw4sPx
HvRx4sKNBy8+HA+kjxMXbjx48eF4EH2cuHDjwYsPx3vSx4kLNx68+HC8F32c
uHDjwYsPx3vTx4kLNx68+HC8D32cuHDjwYsPx/vSx4kLNx68+HC8H32cuHDj
wYsPx/vTx4kLNx68+HB8AH2cuHDjwYsPxwfSx4kLNx68+HA0fZy4cOPBiw/H
B9HHiQs3Hrz4cHwwfZy4cOPBiw/Hh9DHiQs3Hrz4cHwofZy4cOPBiw/Hh9HH
iQs3Hrz4cHw4fZy4cOPBiw/HR9DHiQs3Hrz4cDyYPk5cuPHgxYfjI+njxIUb
D158OD6KPk5cuPHgxYfjo+njxIUbD158OD6GPk5cuPHgxYfjY+njxIUbD158
OD6OPk5cuPHgxYfj4+njxIUbD158OD6BPk5cuPHgxYfjE+njxIUbD158OD6J
Pk5cuPHgxYfjk+njxIUbD158OD6FPk5cuPHgxYfjU+njxIUbD158OD6NPk5c
uPHgxYfj0+njxIUbD158OD6DPk5cuPHgxYfjM+njxIUbD158OD6LPk5cuPHg
xYfjs+njxIUbD158OD6HPk5cuPHgxYfjc+njxIUbD158OD6PPk5cuPHgxYfj
8+njxIUbD158OIY+Tly48eDFh+ML6OPEhRsPXnw4vpA+Tly48eDFh+OL6OPE
hRsPXnw4vpg+Tly48eDFh+NL6OPEhRsPXnw4vpQ+Tly48eDFh+PL6OPEhRsP
Xnw4vpw+Tly48eDFh+Mr6OPEhRsPXnw4vpI+Tly48eDFh+Or6OPEhRsPXnw4
vpo+Tly48eDFh+Nr6OPEhRsPXnw4vpY+Tly48eDFh+Pr6OPEhRsPXnw4vp4+
Tly48eDFh+Mb6OPEhRsPXnw4vpE+Tly48eDFh+Ob6OPEhRsPXnw4vpk+Tly4
8eDFh+Nb6OPEhRsPXnw4vpU+Tly48eDFh+Pb6OPEhRsPXnw4vp0+Tly48eDF
h+M76OPEhRsPXnw4vpM+Tly48eDFh+O76OPEhRsPXnw4vps+Tly48eDFh+N7
6OPEhRsPXnw4vpc+Tly48eDFh+P76OPEhRsPXnw4lj5OXLjx4MWH4/vp48SF
Gw9efDh+gD5OXLjx4MWH4wfp48SFGw9efDh+iD5OXLjx4MWH44fp48SFGw9e
fDh+hD5OXLjx4MWH40fp48SFGw9efDh+jD5OXLjx4MWH48fp48SFGw9efDh+
gj5OXLjx4MWH4yfp48SFGw9efDh+ij5OXLjx4MWH46fp48SFGw9efDh+hj5O
XLjx4MWH42fp48SFGw9efDh+jj5OXLjx4MWH4+fp48SFGw9efDh+gT5OXLjx
4MWH4xfp48SFGw9efDh+iT5OXLjx4MWH45fp48SFGw9efDh+hT5OXLjx4MWH
41fp48SFGw9efDh+jT5OXLjx4MWH49fp48SFGw9efDh+gz5OXLjx4MWH4zfp
48SFGw9efDh+iz5OXLjx4MWH47fp48SFGw9efDh+hz5OXLjx4MWH43fp48SF
Gw9efDiOPk5cuPHgxYfj9+jjxIUbD158OH6fPk5cuPHgxYfjD+jjxIUbD158
OP6QPk5cuPHgxYfjj+jjxIUbD158OP6YPk5cuPHgxYfjT+jjxIUbD158OP6U
Pk5cuPHgxYfjz+jjxIUbD158OP6cPk5cuPHgxYfjL+jjxIUbD158OP6SPk5c
uPHgxYfjr+jjxIUbD158OP6aPk5cuPHgxYfjb+jjxIUbD158OP6WPk5cuPHg
xYfj7+jjxIUbD158OP6ePk5cuPHgxYfjH+jjxIUbD158OP6RPk5cuPHgxYfj
n+jjxIUbD158OP6ZPk5cuPHgxYfjX+jjxIUbD158OP6VPk5cuPHgxYfj3+jj
xIUbD158OP6dPk5cuPHgxYfjP+jjxIUbD158OP6TPk5cuPHgxYfjv+jjxIUb
D158OP6bPk5cuPHgxYfjf+jjxIUbD158+H8f0P/bx4kLNx68+HA8BH2cuHDj
wYsPx0PSx4kLNx68+HA8FH2cuHDjwYsPx0PTx4kLNx68+HA8DH2cuHDjwYsP
x8PSx4kLNx68+HA8HH2cuHDjwYsPx8PTx4kLNx68+HA8An2cuHDjwYsPxyPS
x4kLNx68+HA8En2cuHDjwYsPxyPTx4kLNx68+HA8Cn2cuHDjwYsPx6PSx4kL
Nx68+HA8Gn2cuHDjwYsPx6PTx4kLNx68+HA8Bn2cuHDjwYsPx2PSx4kLNx68
+HA8Fn2cuHDjwYsPx2PTx4kLNx68+HA8Dn2cuHDjwYsPx+PSx4kLNx68+HA8
Hn2cuHDjwYsPx+PTx4kLNx68+HA8AX2cuHDjwYsPxxPSx4kLNx68+HA8EX2c
uHDjwYsPxxPTx4kLNx68+HA8CX2cuHDjwYsPx5PSx4kLNx68+HA8GX2cuHDj
wYsPx5PTx4kLNx68+HA8BX2cuHDjwYsPx1PSx4kLNx68+HA8FX2cuHDjwYsP
x1PTx4kLNx68+HA8DX2cuHDjwYsPx9PSx4kLNx68+HA8HX2cuHDjwYsPx9PT
x4kLNx68+HA8A32cuHDjwYsPxzPSx4kLNx68+HA8E32cuHDjwYsPxzPTx4kL
Nx68+HA8C32cuHDjwYsPx7PSx4kLNx68+HA8G32cuHDjwYsPx7PTx4kLNx68
+HA8B32cuHDjwYsPx3PSx4kLNx68+HA8F32cuHDjwYsPx3PTx4kLNx68+HA8
D32cuHDjwYsPx/PSx4kLNx68+HA8H32cuHDjwYsPx/PTx4kLNx68+HC8AH2c
uHDjwYsPxwvSx4kLNx68+HC8EH2cuHDjwYsPxwvTx4kLNx68+HC8CH2cuHDj
wYsPx4vSx4kLNx68+HC8GH2cuHDjwYsPR9LHiQs3Hrz4cLw4fZy4cOPBiw/H
S9DHiQs3Hrz4cLwkfZy4cOPBiw/HS9HHiQs3Hrz4cLw0fZy4cOPBiw/Hy9DH
iQs3Hrz4cLwsfZy4cOPBiw/Hy9HHiQs3Hrz4cLw8fZy4cOPBiw/HK9DHiQs3
Hrz4cLwifZy4cOPBiw/HK9HHiQs3Hrz4cLwyfZy4cOPBiw/Hq9DHiQs3Hrz4
cLwqfZy4cOPBiw/Hq9HHiQs3Hrz4cLw6fZy4cOPBiw/Ha9DHiQs3Hrz4cLwm
fZy4cOPBiw/Ha9HHiQs3Hrz4cLw2fZy4cOPBiw/H69DHiQs3Hrz4cLwufZy4
cOPBiw/H69HHiQs3Hrz4cLw+fZy4cOPBiw/HG9DHiQs3Hrz4cLwhfZy4cOPB
iw/HG9HHiQs3Hrz4cLwxfZy4cOPBiw/Hm9DHiQs3Hrz4cLwpfZy4cOPBiw9H
0ceJCzcevPhwvBl9nLhw48GLD8eb08eJCzcevPhwvAV9nLhw48GLD8db0seJ
CzcevPhwvBV9nLhw48GLD8db08eJCzcevPhwvA19nLhw48GLD8fb0seJCzce
vPhwvB19nLhw48GLD8fb08eJCzcevPhwvAN9nLhw48GLD8c70seJCzcevPhw
vBN9nLhw48GLD8cD6OPEhRsPXnw43pk+Tly48eDFh+Nd6OPEhRsPXnw43pU+
Tly48eDFh+Pd6OPEhRsPXnw43p0+Tly48eDFh+M96OPEhRsPXnw4HkgfJy7c
ePDiw/Eg+jhx4caDFx+O96SPExduPHjx4Xgv+jhx4caDFx+O96aPExduPHjx
4Xgf+jhx4caDFx+O96WPExduPHjx4Xg/+jhx4caDFx+O96ePExduPHjx4fgA
+jhx4caDFx+OD6SPExduPHjx4Wj6OHHhxoMXH44Poo8TF248ePHh+GD6OHHh
xoMXH44PoY8TF248ePHh+FD6OHHhxoMXH44Po48TF248ePHh+HD6OHHhxoMX
H46PoI8TF248ePHhePD/9/8DHGMKnQ==
      "]]}, 
    {RGBColor[0.560181, 0.691569, 0.194885], PointSize[
      NCache[
       Rational[1, 360], 0.002777777777777778]], AbsoluteThickness[1.6], 
     LineBox[CompressedData["
1:eJxc13F8ltP/OP5JMkkmySSZJJNkkkySWyaTZJJMJpPJZLJqMkkmySSZJJNk
kkySSTJJJskkmSSTZJJMkkkyvZPftz7nfjx+e17/3I/n41znep3XOa9zrus+
acid/W9pFBMTE5kZE7P/9/+uugv/77c2/MZEkqbvHfLJmVHHRg7tfkfJl02i
josc/Fy3qtsOjrpl5LPV+6+fg+Mjjy//KzHj8ajbhOdFnRD56djLx72xZWtw
u8iJD/16VXnbaHt77u8Q6V/e9v/dEXVi5KKXj8jbEIm6Y+TA8LpH3Smy/+nH
Xh51Z56XhM+KtDtwRd0lsvPRU95P3xkd39mR/U8b90bUXSMHwr8c9TmR7Vft
H2DU3cL8RJ93buT/fqNOjiy49IcxLRdE7z8v5BN198im7/ZfPwWfH5mTe0HT
r1+MukfkQLp3RH1B5JHC/VfUPSOT9w//0agvjBwYznNRRyIf7l+e5cEFkciM
Z/Zf0faLIgemb1y0/aIwn9H2XqEeou29Qr7R9ovDfGwJ7RdHXp23/wqOSQn1
Em1PCfMbbb8k8tYD/Y6vXRRtvyRyIN2SaHvvsF7R9t6RDvvTPSXafmlY32j7
pWG80fbUsH4/hvbU8PzgmMvC/EbbLwv1GW3vE/l9x/5rc2jvE2m+/3FHRNsv
D/UTbb88sn/2u1UFx/QN9RB9ft8wX9H2KyIH0nk/2v+KUC/R9n6R8fun54Fo
e7/Ige1RHm2/suH9BVdG9ldP7gXR9rQwX8GRtDDfP4T70yL7e1/6Q3BFWlif
4JirQj0FR64K8xftf1XkwHTkRftfFeY72r9/ZNiBgon27x/qN9q/f2TogSva
v3/YH9H+V0dS/2+Aof/VIZ9o/6sju/eX9181of/Vkf3ZN/06OGZAZN3+4X4Z
HBkQ1ju4AFcMCPsx2v+aML/R/tdEnryx0z8fTY32vybMV7T/NZFPztxfkNH+
A8N8RPsPjBwor4ei/QdGrjtQQNH+AyNX7l/uft+H/tdGDixn0+DItWH9N4X+
10b+777gimvD/v4u9E8P4w+OpIf1Cy5ID+dpcEV65MB2mr4x9L8uxAuO4ILr
IgeGe3xwxXVhvN+G/oMi/2+y/t+MfRP6Dwrn24bQH1cMCudHcMz1DR25Prwf
ov2vjxwovw3Vof/1YfzBMRnh/AmOZETOPbBBgwsywn78OvTPCOdlcMwNoR6D
IzeE9Vof+t8Q6je44oZwHnwV+g8O6xPaI4NDfYb2gsEhfnDF4HB+RPvfGN6f
wZEbQ72vC/1vjGTuL8cbgytuDOsRHJMZzsPghMzIgds7RZ+XGbn5QMEGZ2aG
90l0fJkh/+CSzMg1B67oeDPDfgiu4f6Ym8L7IjjhpnDehPFEbgr7JzjzplBf
0fxuCvURXHJTOC+j+d4U5vvLEP+mcH4HxwwJ6782xB8SzrPgyJCw38L9mUMi
Iw4coMEFQ0K+wSW4Ykio92j8IZGjDlzR+DdH7j5wBSfcHPZbcOTmhuPJvDmc
p8EFN4f3T3DJzaFeovFvbri+NTeH/R+NnxXJOPCBFo2fFd7v0fyzwvvgixA/
K9RncEFWyDe4JPq84IqsUE/BNVlhfapC/FtCvQYn3NKwPXJLJOXAFZx5S6Tl
gQMruOCWUP+fh/i3hPNgTYh/SxhPaK+5JbJy/3HzUWiPGRrG/1mIPzTUy6ch
/tCQb3Dm0MjZB67ggqGhnoNLhobzPbhiaIgfXDM0rHdwzK3hvA9OuDWy9N39
VzT+rWE9Pwnxbw3vx8oQ/9bwfgouuTXsz3B/xa2RA9u9NrTX3Bry+TjEzw7f
TytD/OxQ3x+F+NnhfA7OzA7vy3B/QXYYf3heSXbIP7giO8xncE12yD8a/7Zw
Xkbj3xbWNzhyW/j/EJx5W6jnaPzbIvEHCjYa/7awX6PxbwvnSbi/5rawHtH4
wxo+P2FYeB9H8x8W6uvDEH9YmJ8PQvxh4fsjuGRYOC+DK4aF8y24Zlio54oQ
//bwvRiccHvYD8GR28P5FJx5ezi/gwtuD+fDshA/ev/SEP/28L56L8S/PdRH
cExOmO/QPyEnvP+i8XPC/g3jz8wJ79No/JzIvQceEFyS03D8FTmhHt4P8XPC
93iIF3NHOM+j8e8g/h0Nn595B/HvCOdTdP7vCN+3y0P8O0K9BNfQHjM8/L8J
/ROGN5zvyPCw/6L5Dw/nb+hfMDy834NLhof5jq7/8Ib1UjM8nL/BMXc2HF/C
nWG/hfbInaGeo/V3ZzgfggvuDOsfjX9nw/FV3Bn2VzT/O8P3azR+bvgeCvnG
5Tasz4Tc8D0VnJQbzpvo/OQ2rO+03Ib5ZvL83Nzwfovun9xwPoX2otxwHkfX
MzecT2H8ZbkN67Eit+H+q8ptuJ41uQ3rsS43nJ/R/TcifD9E8x/BfhgRxhP2
S9KIMD9hf0VGhPPt3ZD/iMi/+9PduyTkPyKsX2jPHRHWJ7QXjAj18E7In/tL
RoTxl4f8R4Tvh3B/xYhwHoT2qhFhPy0O+Y8I/w+D60aE+X8r5D8y1ENw3Miw
fsEJIyOnHTgwF4X8R4b368KQ/8jwPfpGyH9kWJ/gzJFhvMG5I8P8l4X8R4b9
Hlw0MqxHcMnIyP+NM7hsZKjH4AriVY0M50NorxkZ/g++HvIfGb5Hg2NGNXTc
qDB/C0L+o8L74LWQP46MCt9f4f60UaHe54f8R4X5DPfn4oJRoR7mhfxHhffr
3JD/qHCevBTyHxXOwzkh/1Hh/9qLIf9R4f0eXDMqzEdJyB/H5IX9NTvkn9ew
PSEvzN/zIX8cyQvzF5yWF86D50L+eWE+Zob888L59WzIPy+sZ3HIPy98Lz8d
8s8L++OZkH9eeB+H9grur8oL8/VUyD8vzM+TIf+8cB5ODfnfFcb/eMj/rrD+
U0L+OOmuUK9FIX/a03DmXWH/TA75E6+A+4vuCvv/0ZD/XWE+Hwv53xW+X8P4
K+4K9TAt5H9X+J4IrrkrnIdPhPwZf8zosP/D8+NGN4yXMDq8/0L/pNEN5y8y
uuHz0kY3zDdzdMN8ckeH8/ShkP/osD4PhvxHh3wmhPxHh3zHh/xprxgdzpcH
Qv7R8RSE/EeH+rkn5B+9f0TI/+4wvttD/neH+ro15H93iJcV8r879L8p5I/T
cCbOjca7PuSPi6LxBoT8aS/jeRXcXxW9//KQP/fX8byY/Ib3x+GE/IbPT8pv
2D+C03BmPvnnN5zPAtqLiFcSfd75If/8SMz//6rAVbgG1+GYexo6DifgJBzB
aTgT5+ICXIRLcBmuwFW4BtfhmDENHYcTcBKO4DSciXNxAS7CJbgMV+AqXIPr
cMy9DR2HE3ASjuA0nIlzcQEuwiW4DFfgKlyD63DM2IaOwwk4CUdwGs7EubgA
F+ESXIYrcBWuwXU45r6GjsMJOAlHcBrOxLm4ABfhElyGK3AVrsF1OGZcQ8fh
BJyEIzgNZ+JcXICLcAkuwxW4CtfgOhxzf0PH4QSchCM4DWfiXFyAi3AJLsMV
uArX4DocU9DQsTgOx+MEnIiTcDKO4FSchtNxJs7GuTgfF+BCXISLcQkuxWW4
HFfgSlyFq3ENrsV1uB7HPNDQsTgOx+MEnIiTcDKO4FSchtNxJs7GuTgfF+BC
XISLcQkuxWW4HFfgSlyFq3ENrsV1uB7HjG/oWByH43ECTsRJOBlHcCpOw+k4
E2fjXJyPC3AhLsLFuASX4jJcjitwJa7C1bgG1+I6XI9jHmzoWByH43ECTsRJ
OBlHcCpOw+k4E2fjXJyPC3AhLsLFuASX4jJcjitwJa7C1bgG1+I6XI9jJjR0
LI7D8TgBJ+IknIwjOBWn4XScibNxLs7HBbgQF+FiXIJLcRkuxxW4ElfhalyD
a3EdrscxDzV0LI7D8TgBJ+IknIwjOBWn4XScibNxLs7HBbgQF+FiXIJLcRku
xxW4ElfhalyDa3EdrscxExs6FsfheJyAE3ESTsYRnIrTcDrOxNk4F+fjAlyI
i3AxLsGluAyX4wpciatwNa7BtbgO1+OYhxs6FsfheJyAE3ESTsYRnIrTcDrO
xNk4F+fjAlyIi3AxLsGluAyX4wpciatwNa7BtbgO1+OYwoaOxXE4HifgRJyE
k3EEp+I0nI4zcTbOxfm4ABfiIlyMS3ApLsPluAJX4ipcjWtwLa7D9TjmkYaO
xXE4HifgRJyEk3EEp+I0nI4zcTbOxfm4ABfiIlyMS3ApLsPluAJX4ipcjWtw
La7D9ThmUkPH4jgcjxNwIk7CyTiCU3EaTseZOBvn4nxcgAtxES7GJbgUl+Fy
XIErcRWuxjW4FtfhehzzaEPH4jgcjxNwIk7CyTiCU3EaTseZOBvn4nxcgAtx
ES7GJbgUl+FyXIErcRWuxjW4FtfhehwzuaFjcRyOxwk4ESfhZBzBqTgNp+NM
nI1zcT4uwIW4CBfjElyKy3A5rsCVuApX4xpci+twPY55rKFjcRyOxwk4ESfh
ZBzBqTgNp+NMnI1zcT4uwIW4CBfjElyKy3A5rsCVuApX4xpci+twPY6Z0tCx
OA7H4wSciJNwMo7gVJyG03Emzsa5OB8X4EJchItxCS7FZbgcV+BKXIWrcQ2u
xXW4Hsc83tCxOA7H4wSciJNwMo7gVJyG03Emzsa5OB8X4EJchItxCS7FZbgc
V+BKXIWrcQ2uxXW4HscUNXRjHIub4TjcEsfjNjgBt8eJuBNOwl1xMu6BIzgF
p+K+OA0PwOk4A2fiLJyNc3AuzsP5eCwuwBNwIZ6Mi/A0XIxn4hI8B5fi+bgM
L8LleCmuwCtwJV6Nq/A6XI034hq8Bdfi7bgO78L1eC+OeaKhG+NY3AzH4ZY4
HrfBCbg9TsSdcBLuipNxDxzBKTgV98VpeABOxxk4E2fhbJyDc3EezsdjcQGe
gAvxZFyEp+FiPBOX4Dm4FM/HZXgRLsdLcQVegSvxalyF1+FqvBHX4C24Fm/H
dXgXrsd7cczUhm6MY3EzHIdb4njcBifg9jgRd8JJuCtOxj1wBKfgVNwXp+EB
OB1n4EychbNxDs7FeTgfj8UFeAIuxJNxEZ6Gi/FMXILn4FI8H5fhRbgcL8UV
eAWuxKtxFV6Hq/FGXIO34Fq8HdfhXbge78UxTzZ0YxyLm+E43BLH4zY4AbfH
ibgTTsJdcTLugSM4BafivjgND8DpOANn4iycjXNwLs7D+XgsLsATcCGejIvw
NFyMZ+ISPAeX4vm4DC/C5XgprsArcCVejavwOlyNN+IavAXX4u24Du/C9Xgv
jpnW0I1xLG6G43BLHI/b4ATcHifiTjgJd8XJuAeO4BScivviNDwAp+MMnImz
cDbOwbk4D+fjsbgAT8CFeDIuwtNwMZ6JS/AcXIrn4zK8CJfjpbgCr8CVeDWu
wutwNd6Ia/AWXIu34zq8C9fjvTjmqYZujGNxMxyHW+J43AYn4PY4EXfCSbgr
TsY9cASn4FTcF6fhATgdZ+BMnIWzcQ7OxXk4H4/FBXgCLsSTcRGehovxTFyC
5+BSPB+X4UW4HC/FFXgFrsSrcRVeh6vxRlyDt+BavB3X4V24Hu/FMdMbujGO
xc1wHG6J43EbnIDb40TcCSfhrjgZ98ARnIJTcV+chgfgdJyBM3EWzsY5OBfn
4Xw8FhfgCbgQT8ZFeBouxjNxCZ6DS/F8XIYX4XK8FFfgFbgSr8ZVeB2uxhtx
Dd6Ca/F2XId34Xq8F8c83dCNcSxuhuNwSxyP2+AE3B4n4k44CXfFybgHjuAU
nIr74jQ8AKfjDJyJs3A2zsG5OA/n47G4AE/AhXgyLsLTcDGeiUvwHFyK5+My
vAiX46W4Aq/AlXg1rsLrcDXeiGvwFlyLt+M6vAvX4704prihG+NY3AzH4ZY4
HrfBCbg9TsSdcBLuipNxDxzBKTgV98VpeABOxxk4E2fhbJyDc3EezsdjcQGe
gAvxZFyEp+FiPBOX4Dm4FM/HZXgRLsdLcQVegSvxalyF1+FqvBHX4C24Fm/H
dXgXrsd7ccwzDd0Yx+JmOA63xPG4DU7A7XEi7oSTcFecjHvgCE7BqbgvTsMD
cDrOwJk4C2fjHJyL83A+HosL8ARciCfjIjwNF+OZuATPwaV4Pi7Di3A5Xoor
8ApciVfjKrwOV+ONuAZvwbV4O67Du3A93otjZjR0YxyLm+E43BLH4zY4AbfH
ibgTTsJdcTLugSM4BafivjgND8DpOANn4iycjXNwLs7D+XgsLsATcCGejIvw
NFyMZ+ISPAeX4vm4DC/C5XgprsArcCVejavwOlyNN+IavAXX4u24Du/C9Xgv
jnm2oRvjWNwMx+GWOB63wQm4PU7EnXAS7oqTcQ8cwSk4FffFaXgATscZOBNn
4Wycg3NxHs7HY3EBnoAL8WRchKfhYjwTl+A5uBTPx2V4ES7HS3EFXoEr8Wpc
hdfharwR1+AtuBZvx3V4F67He3HMzIZujGNxMxyHW+J43AYn4PY4EXfCSbgr
TsY9cASn4FTcF6fhATgdZ+BMnIWzcQ7OxXk4H4/FBXgCLsSTcRGehovxTFyC
5+BSPB+X4UW4HC/FFXgFrsSrcRVeh6vxRlyDt+BavB3X4V24Hu/FMc81dGMc
i5vhONwSx+M2OAG3x4m4E07CXXEy7oEjOAWn4r44DQ/A6TgDZ+IsnI1zcC7O
w/l4LC7AE3AhnoyL8DRcjGfiEjwHl+L5uAwvwuV4Ka7AK3AlXo2r8DpcjTfi
GrwF1+LtuA7vwvV4L46Z1dCNcSxuhuNwSxyP2+AE3B4n4k44CXfFybgHjuAU
nIr74jQ8AKfjDJyJs3A2zsG5OA/n47G4AE/AhXgyLsLTcDGeiUvwHFyK5+My
vAiX46W4Aq/AlXg1rsLrcDXeiGvwFlyLt+M6vAvX47045vmGboxjcTMch1vi
eNwGJ+D2OBF3wkm4K07GPXAEp+BU3Ben4QE4HWfgTJyFs3EOzsV5OB+PxQV4
Ai7Ek3ERnoaL8UxcgufgUjwfl+FFuBwvxRV4Ba7Eq3EVXoer8UZcg7fgWrwd
1+FduB7vxTElDd0IN8ZNcCxuipvh5jgOt8AtcSscj1vjNrgtTsDtcHvcASfi
jrgT7oyTcBfcFXfDybg77oF74gjuhVNwb5yK++C+uB9Ow/3xADwQp+NBOAMP
xpl4CM7CQ3E2HoZz8HCci0fiPDwa5+MxeCwehwvweDwBT8SFeBKejKfgIjwV
T8PTcTGegWfiWbgEz8Zz8Fxciufh+XgBLsML8SK8GJfjJXgpXoYr8HK8Aq/E
lXgVXo3X4Cq8Fq/D63E13oA34k24Bm/GW/BWXIu34e14B67DO/EuvBvX4z14
L96HY15o6Ea4MW6CY3FT3Aw3x3G4BW6JW+F43Bq3wW1xAm6H2+MOOBF3xJ1w
Z5yEu+CuuBtOxt1xD9wTR3AvnIJ741TcB/fF/XAa7o8H4IE4HQ/CGXgwzsRD
cBYeirPxMJyDh+NcPBLn4dE4H4/BY/E4XIDH4wl4Ii7Ek/BkPAUX4al4Gp6O
i/EMPBPPwiV4Np6D5+JSPA/PxwtwGV6IF+HFuBwvwUvxMlyBl+MVeCWuxKvw
arwGV+G1eB1ej6vxBrwRb8I1eDPegrfiWrwNb8c7cB3eiXfh3bge78F78T4c
M7uhG+HGuAmOxU1xM9wcx+EWuCVuheNxa9wGt8UJuB1ujzvgRNwRd8KdcRLu
grvibjgZd8c9cE8cwb1wCu6NU3Ef3Bf3w2m4Px6AB+J0PAhn4ME4Ew/BWXgo
zsbDcA4ejnPxSJyHR+N8PAaPxeNwAR6PJ+CJuBBPwpPxFFyEp+JpeDouxjPw
TDwLl+DZeA6ei0vxPDwfL8BleCFehBfjcrwEL8XLcAVejlfglbgSr8Kr8Rpc
hdfidXg9rsYb8Ea8CdfgzXgL3opr8Ta8He/AdXgn3oV343q8B+/F+3DMiw3d
CDfGTXAsboqb4eY4DrfALXErHI9b4za4LU7A7XB73AEn4o64E+6Mk3AX3BV3
w8m4O+6Be+II7oVTcG+civvgvrgfTsP98QA8EKfjQTgDD8aZeAjOwkNxNh6G
c/BwnItH4jw8GufjMXgsHocL8Hg8AU/EhXgSnoyn4CI8FU/D03ExnoFn4lm4
BM/Gc/BcXIrn4fl4AS7DC/EivBiX4yV4KV6GK/ByvAKvxJV4FV6N1+AqvBav
w+txNd6AN+JNuAZvxlvwVlyLt+HteAeuwzvxLrwb1+M9eC/eh2PmNHQj3Bg3
wbG4KW6Gm+M43AK3xK1wPG6N2+C2OAG3w+1xB5yIO+JOuDNOwl1wV9wNJ+Pu
uAfuiSO4F07BvXEq7oP74n44DffHA/BAnI4H4Qw8GGfiITgLD8XZeBjOwcNx
Lh6J8/BonI/H4LF4HC7A4/EEPBEX4kl4Mp6Ci/BUPA1Px8V4Bp6JZ+ESPBvP
wXNxKZ6H5+MFuAwvxIvwYlyOl+CleBmuwMvxCrwSV+JVeDVeg6vwWrwOr8fV
eAPeiDfhGrwZb8FbcS3ehrfjHbgO78S78G5cj/fgvXgfjnmpoRvhxrgJjsVN
cTPcHMfhFrglboXjcWvcBrfFCbgdbo874ETcEXfCnXES7oK74m44GXfHPXBP
HMG9cArujVNxH9wX98NpuD8egAfidDwIZ+DBOBMPwVl4KM7Gw3AOHo5z8Uic
h0fjfDwGj8XjcAEejyfgibgQT8KT8RRchKfiaXg6LsYz8Ew8C5fg2XgOnotL
8Tw8Hy/AZXghXoQX43K8BC/Fy3AFXo5X4JW4Eq/Cq/EaXIXX4nV4Pa7GG/BG
vAnX4M14C96Ka/E2vB3vwHV4J96Fd+N6vAfvxftwzNyGboQb4yY4FjfFzXBz
HIdb4Ja4FY7HrXEb3BYn4Ha4Pe6AE3FH3Al3xkm4C+6Ku+Fk3B33wD1xBPfC
Kbg3TsV9cF/cD6fh/ngAHojT8SCcgQfjTDwEZ+GhOBsPwzl4OM7FI3EeHo3z
8Rg8Fo/DBXg8noAn4kI8CU/GU3ARnoqn4em4GM/AM/EsXIJn4zl4Li7F8/B8
vACX4YV4EV6My/ESvBQvwxV4OV6BV+JKvAqvxmtwFV6L1+H1uBpvwBvxJlyD
N+MteCuuxdvwdrwD1+GdeBfejevxHrwX78MxLzd0I9wYN8GxuCluhpvjONwC
t8StcDxujdvgtjgBt8PtcQeciDviTrgzTsJdcFfcDSfj7rgH7okjuBdOwb1x
Ku6D++J+OA33xwPwQJyOB+EMPBhn4iE4Cw/F2XgYzsHDcS4eifPwaJyPx+Cx
eBwuwOPxBDwRF+JJeDKegovwVDwNT8fFeAaeiWfhEjwbz8FzcSmeh+fjBbgM
L8SL8GJcjpfgpXgZrsDL8Qq8ElfiVXg1XoOr8Fq8Dq/H1XgD3og34Rq8GW/B
W3Et3oa34x24Du/Eu/BuXI/34L14H44pbehGuDFugmNxU9wMN8dxuAVuiVvh
eNwat8FtcQJuh9vjDjgRd8SdcGechLvgrrgbTsbdcQ/cE0dwL5yCe+NU3Af3
xf1wGu6PB+CBOB0Pwhl4MM7EQ3AWHoqz8TCcg4fjXDwS5+HROB+PwWPxOFyA
x+MJeCIuxJPwZDwFF+GpeBqejovxDDwTz8IleDaeg+fiUjwPz8cLcBleiBfh
xbgcL8FL8TJcgZfjFXglrsSr8Gq8BlfhtXgdXo+r8Qa8EW/CNXgz3oK34lq8
DW/HO3Ad3ol34d24Hu/Be/E+HPNKQzfCjXETHIub4ma4OY7DLXBL3ArH49a4
DW6LE3A73B53wIm4I+6EO+Mk3AV3xd1wMu6Oe+CeOIJ74RTcG6fiPrgv7ofT
cH88AA/E6XgQzsCDcSYegrPwUJyNh+EcPBzn4pE4D4/G+XgMHovH4QI8Hk/A
E3EhnoQn4ym4CE/F0/B0XIxn4Jl4Fi7Bs/EcPBeX4nl4Pl6Ay/BCvAgvxuV4
CV6Kl+EKvByvwCtxJV6FV+M1uAqvxevwelyNN+CNeBOuwZvxFrwV1+JteDve
gevwTrwL78b1eA/ei/fhmHkN3Qg3xk1wLG6Km+HmOA63wC1xKxyPW+M2uC1O
wO1we9wBJ+KOuBPujJNwF9wVd8PJuDvugXviCO6FU3BvnIr74L64H07D/fEA
PBCn40E4Aw/GmXgIzsJDcTYehnPwcJyLR+I8PBrn4zF4LB6HC/B4PAFPxIV4
Ep6Mp+AiPBVPw9NxMZ6BZ+JZuATPxnPwXFyK5+H5eAEuwwvxIrwYl+MleCle
hivwcrwCr8SVeBVejdfgKrwWr8PrcTXegDfiTbgGb8Zb8FZci7fh7XgHrsM7
8S68G9fjPXgv3odjXm3oRrgxboJjcVPcDDfHcbgFbolb4XjcGrfBbXECbofb
4w44EXfEnXBnnIS74K64G07G3XEP3BNHcC+cgnvjVNwH98X9cBrujwfggTgd
D8IZeDDOxENwFh6Ks/EwnIOH41w8Eufh0Tgfj8Fj8ThcgMfjCXgiLsST8GQ8
BRfhqXgano6L8Qw8E8/CJXg2noPn4lI8D8/HC3AZXogX4cW4HC/BS/EyXIGX
4xV4Ja7Eq/BqvAZX4bV4HV6Pq/EGvBFvwjV4M96Ct+JavA1vxztwHd6Jd+Hd
uB7vwXvxPhwzv6Eb4ca4CY7FTXEz3BzH4Ra4JW6F43Fr3Aa3xQm4HW6PO+BE
3BF3wp1xEu6Cu+JuOBl3xz1wTxzBvXAK7o1TcR/cF/fDabg/HoAH4nQ8CGfg
wTgTD8FZeCjOxsNwDh6Oc/FInIdH43w8Bo/F43ABHo8n4Im4EE/Ck/EUXISn
4ml4Oi7GM/BMPAuX4Nl4Dp6LS/E8PB8vwGV4IV6EF+NyvAQvxctwBV6OV+CV
uBKvwqvxGlyF1+J1eD2uxhvwRrwJ1+DNeAveimvxNrwd78B1eCfehXfjerwH
78X7cMxrDd0IN8ZNcCxuipvh5jgOt8AtcSscj1vjNrgtTsDtcHvcASfijrgT
7oyTcBfcFXfDybg77oF74gjuhVNwb5yK++C+uB9Ow/3xADwQp+NBOAMPxpl4
CM7CQ3E2HoZz8HCci0fiPDwa5+MxeCwehwvweDwBT8SFeBKejKfgIjwVT8PT
cTGegWfiWbgEz8Zz8Fxciufh+XgBLsML8SK8GJfjJXgpXoYr8HK8Aq/ElXgV
Xo3X4Cq8Fq/D63E13oA34k24Bm/GW/BWXIu34e14B67DO/EuvBvX4z14L96H
YxY0dCPcGDfBsbgpboab4zjcArfErXA8bo3b4LY4AbfD7XEHnIg74k64M07C
XXBX3A0n4+64B+6JI7gXTsG9cSrug/vifjgN98cD8ECcjgfhDDwYZ+IhOAsP
xdl4GM7Bw3EuHonz8Gicj8fgsXgcLsDj8QQ8ERfiSXgynoKL8FQ8DU/HxXgG
noln4RI8G8/Bc3Epnofn4wW4DC/Ei/BiXI6X4KV4Ga7Ay/EKvBJX4lV4NV6D
q/BavA6vx9V4A96IN+EavBlvwVtxLd6Gt+MduA7vxLvwblyP9+C9eB+Oeb2h
G+HGuAmOxU1xM9wcx+EWuCVuheNxa9wGt8UJuB1ujzvgRNwRd8KdcRLugrvi
bjgZd8c9cE8cwb1wCu6NU3Ef3Bf3w2m4Px6AB+J0PAhn4ME4Ew/BWXgozsbD
cA4ejnPxSJyHR+N8PAaPxeNwAR6PJ+CJuBBPwpPxFFyEp+JpeDouxjPwTDwL
l+DZeA6ei0vxPDwfL8BleCFehBfjcrwEL8XLcAVejlfglbgSr8Kr8Rpchdfi
dXg9rsYb8Ea8CdfgzXgL3opr8Ta8He/AdXgn3oV343q8B+/F+3BMWUMfhBvh
g3FjfAhugg/Fsfgw3BQfjpvhI3BzfCSOw0fhFvho3BIfg1vhY3E8Pg63xsfj
NvgE3BafiBPwSbgdPhm3x6fgDvhUnIhPwx3x6bgTPgN3xmfiJHwW7oLPxl3x
ObgbPhcn4/Nwd3w+7oEvwD3xhTiCL8K98MU4BV+Ce+NLcSq+DPfBl+O++Arc
D1+J0/BVuD++Gg/A1+CB+Fqcjq/Dg/D1OAPfgAfjG3EmvgkPwTfjLHwLHopv
xdn4NjwM345z8B14OL4T5+IReCQehfPwXXg0vhvn43vwGHwvHovvw+Pw/bgA
P4DH4wfxBPwQnogfxoX4ETwJP4on48fwFPw4LsJP4Kn4STwNP4Wn46dxMX4G
z8DP4pn4OTwLP49L8At4Nn4Rz8Ev4bn4ZVyKX8Hz8Kt4Pn4NL8Cv4zL8Bl6I
38SL8Ft4MX4bl+N38BL8Ll6K38PL8Pu4An+Al+MP8Qr8EV6JP8aV+BO8Cn+K
V+PP8Br8Oa7CX+C1+Eu8Dn+F1+OvcTX+Bm/A3+KN+Du8CX+Pa/APeDP+EW/B
P+Gt+Gdci3/B2/CveDv+De/Av+M6/Afeif/Eu/BfeDf+G9fjf/Ae/D+8F/+L
9+H/cMwbDX0QboQPxo3xIbgJPhTH4sNwU3w4boaPwM3xkTgOH4Vb4KNxS3wM
boWPxfH4ONwaH4/b4BNwW3wiTsAn4Xb4ZNwen4I74FNxIj4Nd8Sn4074DNwZ
n4mT8Fm4Cz4bd8Xn4G74XJyMz8Pd8fm4B74A98QX4gi+CPfCF+MUfAnujS/F
qfgy3AdfjvviK3A/fCVOw1fh/vhqPABfgwfia3E6vg4PwtfjDHwDHoxvxJn4
JjwE34yz8C14KL4VZ+Pb8DB8O87Bd+Dh+E6ci0fgkXgUzsN34dH4bpyP78Fj
8L14LL4Pj8P34wL8AB6PH8QT8EN4In4YF+JH8CT8KJ6MH8NT8OO4CD+Bp+In
8TT8FJ6On8bF+Bk8Az+LZ+Ln8Cz8PC7BL+DZ+EU8B7+E5+KXcSl+Bc/Dr+L5
+DW8AL+Oy/AbeCF+Ey/Cb+HF+G1cjt/BS/C7eCl+Dy/D7+MK/AFejj/EK/BH
eCX+GFfiT/Aq/ClejT/Da/DnuAp/gdfiL/E6/BVej7/G1fgbvAF/izfi7/Am
/D2uwT/gzfhHvAX/hLfin3Et/gVvw7/i7fg3vAP/juvwH3gn/hPvwn/h3fhv
XI//wXvw//Be/C/eh//DMQsb+iDcCB+MG+NDcBN8KI7Fh+Gm+HDcDB+Bm+Mj
cRw+CrfAR+OW+BjcCh+L4/FxuDU+HrfBJ+C2+EScgE/C7fDJuD0+BXfAp+JE
fBruiE/HnfAZuDM+Eyfhs3AXfDbuis/B3fC5OBmfh7vj83EPfAHuiS/EEXwR
7oUvxin4EtwbX4pT8WW4D74c98VX4H74SpyGr8L98dV4AL4GD8TX4nR8HR6E
r8cZ+AY8GN+IM/FNeAi+GWfhW/BQfCvOxrfhYfh2nIPvwMPxnTgXj8Aj8Sic
h+/Co/HdOB/fg8fge/FYfB8eh+/HBfgBPB4/iCfgh/BE/DAuxI/gSfhRPBk/
hqfgx3ERfgJPxU/iafgpPB0/jYvxM3gGfhbPxM/hWfh5XIJfwLPxi3gOfgnP
xS/jUvwKnodfxfPxa3gBfh2X4TfwQvwmXoTfwovx27gcv4OX4HfxUvweXobf
xxX4A7wcf4hX4I/wSvwxrsSf4FX4U7waf4bX4M9xFf4Cr8Vf4nX4K7wef42r
8Td4A/4Wb8Tf4U34e1yDf8Cb8Y94C/4Jb8U/41r8C96Gf8Xb8W94B/4d1+E/
8E78J96F/8K78d+4Hv+D9+D/4b34X7wP/4dj3mzog3AjfDBujA/BTfChOBYf
hpviw3EzfARujo/Ecfgo3AIfjVviY3ArfCyOx8fh1vh43AafgNviE3ECPgm3
wyfj9vgU3AGfihPxabgjPh13wmfgzvhMnITPwl3w2bgrPgd3w+fiZHwe7o7P
xz3wBbgnvhBH8EW4F74Yp+BLcG98KU7Fl+E++HLcF1+B++ErcRq+CvfHV+MB
+Bo8EF+L0/F1eBC+HmfgG/BgfCPOxDfhIfhmnIVvwUPxrTgb34aH4dtxDr4D
D8d34lw8Ao/Eo3AevguPxnfjfHwPHoPvxWPxfXgcvh8X4AfwePwgnoAfwhPx
w7gQP4In4UfxZPwYnoIfx0X4CTwVP4mn4afwdPw0LsbP4Bn4WTwTP4dn4edx
CX4Bz8Yv4jn4JTwXv4xL8St4Hn4Vz8ev4QX4dVyG38AL8Zt4EX4LL8Zv43L8
Dl6C38VL8Xt4GX4fV+AP8HL8IV6BP8Ir8ce4En+CV+FP8Wr8GV6DP8dV+Au8
Fn+J1+Gv8Hr8Na7G3+AN+Fu8EX+HN+HvcQ3+AW/GP+It+Ce8Ff+Ma/EveBv+
FW/Hv+Ed+Hdch//AO/GfeBf+C+/Gf+N6/A/eg/+H9+J/8T78H45Z1NAH4Ub4
YNwYH4Kb4ENxLD4MN8WH42b4CNwcH4nj8FG4BT4at8TH4Fb4WByPj8Ot8fG4
DT4Bt8Un4gR8Em6HT8bt8Sm4Az4VJ+LTcEd8Ou6Ez8Cd8Zk4CZ+Fu+CzcVd8
Du6Gz8XJ+DzcHZ+Pe+ALcE98IY7gi3AvfDFOwZfg3vhSnIovw33w5bgvvgL3
w1fiNHwV7o+vxgPwNXggvhan4+vwIHw9zsA34MH4RpyJb8JD8M04C9+Ch+Jb
cTa+DQ/Dt+McfAceju/EuXgEHolH4Tx8Fx6N78b5+B48Bt+Lx+L78Dh8Py7A
D+Dx+EE8AT+EJ+KHcSF+BE/Cj+LJ+DE8BT+Oi/ATeCp+Ek/DT+Hp+GlcjJ/B
M/CzeCZ+Ds/Cz+MS/AKejV/Ec/BLeC5+GZfiV/A8/Cqej1/DC/DruAy/gRfi
N/Ei/BZejN/G5fgdvAS/i5fi9/Ay/D6uwB/g5fhDvAJ/hFfij3El/gSvwp/i
1fgzvAZ/jqvwF3gt/hKvw1/h9fhrXI2/wRvwt3gj/g5vwt/jGvwD3ox/xFvw
T3gr/hnX4l/wNvwr3o5/wzvw77gO/4F34j/xLvwX3o3/xvX4H7wH/w/vxf/i
ffg/HPNWQx+EG+GDcWN8CG6CD8Wx+DDcFB+Om+EjcHN8JI7DR+EW+GjcEh+D
W+FjcTw+DrfGx+M2+ATcFp+IE/BJuB0+GbfHp+AO+FSciE/DHfHpuBM+A3fG
Z+IkfBbugs/GXfE5uBs+Fyfj83B3fD7ugS/APfGFOIIvwr3wxTgFX4J740tx
Kr4M98GX4774CtwPX4nT8FW4P74aD8DX4IH4WpyOr8OD8PU4A9+AB+MbcSa+
CQ/BN+MsfAseim/F2fg2PAzfjnPwHXg4vhPn4hF4JB6F8/BdeDS+G+fje/AY
fC8ei+/D4/D9uAA/gMfjB/EE/BCeiB/GhfgRPAk/iifjx/AU/Dguwk/gqfhJ
PA0/hafjp3ExfgbPwM/imfg5PAs/j0vwC3g2fhHPwS/hufhlXIpfwfPwq3g+
fg0vwK/jMvwGXojfxIvwW3gxfhuX43fwEvwuXorfw8vw+7gCf4CX4w/xCvwR
Xok/xpX4E7wKf4pX48/wGvw5rsJf4LX4S7wOf4XX469xNf4Gb8Df4o34O7wJ
f49r8A94M/4Rb8E/4a34Z1yLf8Hb8K94O/4N78C/4zr8B96J/8S78F94N/4b
1+N/8B78P7wX/4v34f9wzOKGPgg3wgfjxvgQ3AQfimPxYbgpPhw3w0fg5vhI
HIePwi3w0bglPga3wsfieHwcbo2Px23wCbgtPhEn4JNwO3wybo9PwR3wqTgR
n4Y74tNxJ3wG7ozPxEn4LNwFn4274nNwN3wuTsbn4e74fNwDX4B74gtxBF+E
e+GLcQq+BPfGl+JUfBnugy/HffEVuB++Eqfhq3B/fDUegK/BA/G1OB1fhwfh
63EGvgEPxjfiTHwTHoJvxln4FjwU34qz8W14GL4d5+A78HB8J87FI/BIPArn
4bvwaHw3zsf34DH4XjwW34fH4ftxAX4Aj8cP4gn4ITwRP4wL8SN4En4UT8aP
4Sn4cVyEn8BT8ZN4Gn4KT8dP42L8DJ6Bn8Uz8XN4Fn4el+AX8Gz8Ip6DX8Jz
8cu4FL+C5+FX8Xz8Gl6AX8dl+A28EL+JF+G38GL8Ni7H7+Al+F28FL+Hl+H3
cQX+AC/HH+IV+CO8En+MK/EneBX+FK/Gn+E1+HNchb/Aa/GXeB3+Cq/HX+Nq
/A3egL/FG/F3eBP+HtfgH/Bm/CPegn/CW/HPuBb/grfhX/F2/BvegX/HdfgP
vBP/iXfhv/Bu/Deux//gPfh/eC/+F+/D/+GYtxv6INwIH4wb40NwE3wojsWH
4ab4cNwMH4Gb4yNxHD4Kt8BH45b4GNwKH4vj8XG4NT4et8En4Lb4RJyAT8Lt
8Mm4PT4Fd8Cn4kR8Gu6IT8ed8Bm4Mz4TJ+GzcBd8Nu6Kz8Hd8Lk4GZ+Hu+Pz
cQ98Ae6JL8QRfBHuhS/GKfgS3BtfilPxZbgPvhz3xVfgfvhKnIavwv3x1XgA
vgYPxNfidHwdHoSvxxn4BjwY34gz8U14CL4ZZ+Fb8FB8K87Gt+Fh+Hacg+/A
w/GdOBePwCPxKJyH78Kj8d04H9+Dx+B78Vh8Hx6H78cF+AE8Hj+IJ+CH8ET8
MC7Ej+BJ+FE8GT+Gp+DHcRF+Ak/FT+Jp+Ck8HT+Ni/EzeAZ+Fs/Ez+FZ+Hlc
gl/As/GLeA5+Cc/FL+NS/Aqeh1/F8/FreAF+HZfhN/BC/CZehN/Ci/HbuBy/
g5fgd/FS/B5eht/HFfgDvBx/iFfgj/BK/DGuxJ/gVfhTvBp/htfgz3EV/gKv
xV/idfgrvB5/javxN3gD/hZvxN/hTfh7XIN/wJvxj3gL/glvxT/jWvwL3oZ/
xdvxb3gH/h3X4T/wTvwn3oX/wrvx37ge/4P34P/hvfhfvA//h2PKG/og3Agf
jBvjQ3ATfCiOxYfhpvhw3AwfgZvjI3EcPgq3wEfjlvgY3Aofi+Pxcbg1Ph63
wSfgtvhEnIBPwu3wybg9PgV3wKfiRHwa7ohPx53wGbgzPhMn4bNwF3w27orP
wd3wuTgZn4e74/NxD3wB7okvxBF8Ee6FL8Yp+BLcG1+KU/FluA++HPfFV+B+
+Eqchq/C/fHVeAC+Bg/E1+J0fB0ehK/HGfgGPBjfiDPxTXgIvhln4VvwUHwr
zsa34WH4dpyD78DD8Z04F4/AI/EonIfvwqPx3Tgf34PH4HvxWHwfHofvxwX4
ATweP4gn4IfwRPwwLsSP4En4UTwZP4an4MdxEX4CT8VP4mn4KTwdP42L8TN4
Bn4Wz8TP4Vn4eVyCX8Cz8Yt4Dn4Jz8Uv41L8Cp6HX8Xz8Wt4AX4dl+E38EL8
Jl6E38KL8du4HL+Dl+B38VL8Hl6G38cV+AO8HH+IV+CP8Er8Ma7En+BV+FO8
Gn+G1+DPcRX+Aq/FX+J1+Cu8Hn+Nq/E3eAP+Fm/E3+FN+Htcg3/Am/GPeAv+
CW/FP+Na/Avehn/F2/FveAf+HdfhP/BO/Cfehf/Cu/HfuB7/g/fg/+G9+F+8
D/+HY95p6INwI3wwbowPwU3woTgWH4ab4sNxM3wEbo6PxHH4KNwCH41b4mNw
K3wsjsfH4db4eNwGn4Db4hNxAj4Jt8Mn4/b4FNwBn4oT8Wm4Iz4dd8Jn4M74
TJyEz8Jd8Nm4Kz4Hd8Pn4mR8Hu6Oz8c98AW4J74QR/BFuBe+GKfgS3BvfClO
xZfhPvhy3BdfgfvhK3Eavgr3x1fjAfgaPBBfi9PxdXgQvh5n4BvwYHwjzsQ3
4SH4ZpyFb8FD8a04G9+Gh+HbcQ6+Aw/Hd+JcPAKPxKNwHr4Lj8Z343x8Dx6D
78Vj8X14HL4fF+AH8Hj8IJ6AH8IT8cO4ED+CJ+FH8WT8GJ6CH8dF+Ak8FT+J
p+Gn8HT8NC7Gz+AZ+Fk8Ez+HZ+HncQl+Ac/GL+I5+CU8F7+MS/EreB5+Fc/H
r+EF+HVcht/AC/GbeBF+Cy/Gb+Ny/A5egt/FS/F7eBl+H1fgD/By/CFegT/C
K/HHuBJ/glfhT/Fq/Blegz/HVfgLvBZ/idfhr/B6/DWuxt/gDfhbvBF/hzfh
73EN/gFvxj/iLfgnvBX/jGvxL3gb/hVvx7/hHfh3XIf/wDvxn3gX/gvvxn/j
evwP3oP/h/fif/E+/B+OWdLQB+FG+GDcGB+Cm+BDcSw+DDfFh+Nm+AjcHB+J
4/BRuAU+GrfEx+BW+Fgcj4/DrfHxuA0+AbfFJ+IEfBJuh0/G7fEpuAM+FSfi
03BHfDruhM/AnfGZOAmfhbvgs3FXfA7uhs/Fyfg83B2fj3vgC3BPfCGO4Itw
L3wxTsGX4N74UpyKL8N98OW4L74C98NX4jR8Fe6Pr8YD8DV4IL4Wp+Pr8CB8
Pc7AN+DB+EaciW/CQ/DNOAvfgofiW3E2vg0Pw7fjHHwHHo7vxLl4BB6JR+E8
fBceje/G+fgePAbfi8fi+/A4fD8uwA/g8fhBPAE/hCfih3EhfgRPwo/iyfgx
PAU/jovwE3gqfhJPw0/h6fhpXIyfwTPws3gmfg7Pws/jEvwCno1fxHPwS3gu
fhmX4lfwPPwqno9fwwvw67gMv4EX4jfxIvwWXozfxuX4HbwEv4uX4vfwMvw+
rsAf4OX4Q7wCf4RX4o9xJf4Er8Kf4tX4M7wGf46r8Bd4Lf4Sr8Nf4fX4a1yN
v8Eb8Ld4I/4Ob8Lf4xr8A96Mf8Rb8E94K/4Z1+Jf8Db8K96Of8M78O+4Dv+B
d+I/8S78F96N/8b1+B+8B/8P78X/4n34PxzzbkMfhBvhg3FjfAhugg/Fsfgw
3BQfjpvhI3BzfCSOw0fhFvho3BIfg1vhY3E8Pg63xsfjNvgE3BafiBPwSbgd
Phm3x6fgDvhUnIhPwx3x6bgTPgN3xmfiJHwW7oLPxl3xObgbPhcn4/Nwd3w+
7oEvwD3xhTiCL8K98MU4BV+Ce+NLcSq+DPfBl+O++ArcD1+J0/BVuD++Gg/A
1+CB+Fqcjq/Dg/D1OAPfgAfjG3EmvgkPwTfjLHwLHopvxdn4NjwM345z8B14
OL4T5+IReCQehfPwXXg0vhvn43vwGHwvHovvw+Pw/bgAP4DH4wfxBPwQnogf
xoX4ETwJP4on48fwFPw4LsJP4Kn4STwNP4Wn46dxMX4Gz8DP4pn4OTwLP49L
8At4Nn4Rz8Ev4bn4ZVyKX8Hz8Kt4Pn4NL8Cv4zL8Bl6I38SL8Ft4MX4bl+N3
8BL8Ll6K38PL8Pu4An+Al+MP8Qr8EV6JP8aV+BO8Cn+KV+PP8Br8Oa7CX+C1
+Eu8Dn+F1+OvcTX+Bm/A3+KN+Du8CX+Pa/APeDP+EW/BP+Gt+Gdci3/B2/Cv
eDv+De/Av+M6/Afeif/Eu/BfeDf+G9fjf/Ae/D+8F/+L9+H/cMzShj4IN8IH
48b4ENwEH4pj8WG4KT4cN8NH4Ob4SByHj8It8NG4JT4Gt8LH4nh8HG6Nj8dt
8Am4LT4RJ+CTcDt8Mm6PT8Ed8Kk4EZ+GO+LTcSd8Bu6Mz8RJ+CzcBZ+Nu+Jz
cDd8Lk7G5+Hu+HzcA1+Ae+ILcQRfhHvhi3EKvgT3xpfiVHwZ7oMvx33xFbgf
vhKn4atwf3w1HoCvwQPxtTgdX4cH4etxBr4BD8Y34kx8Ex6Cb8ZZ+BY8FN+K
s/FteBi+HefgO/BwfCfOxSPwSDwK5+G78Gh8N87H9+Ax+F48Ft+Hx+H7cQF+
AI/HD+IJ+CE8ET+MC/EjeBJ+FE/Gj+Ep+HFchJ/AU/GTeBp+Ck/HT+Ni/Aye
gZ/FM/FzeBZ+HpfgF/Bs/CKeg1/Cc/HLuBS/gufhV/F8/BpegF/HZfgNvBC/
iRfht/Bi/DYux+/gJfhdvBS/h5fh93EF/gAvxx/iFfgjvBJ/jCvxJ3gV/hSv
xp/hNfhzXIW/wGvxl3gd/gqvx1/javwN3oC/xRvxd3gT/h7X4B/wZvwj3oJ/
wlvxz7gW/4K34V/xdvwb3oF/x3X4D7wT/4l34b/wbvw3rsf/4D34f3gv/hfv
w//hmPca+iDcCB+MG+NDcBN8KI7Fh+Gm+HDcDB+Bm+MjcRw+CrfAR+OW+Bjc
Ch+L4/FxuDU+HrfBJ+C2+EScgE/C7fDJuD0+BXfAp+JEfBruiE/HnfAZuDM+
Eyfhs3AXfDbuis/B3fC5OBmfh7vj83EPfAHuiS/EEXwR7oUvxin4EtwbX4pT
8WW4D74c98VX4H74SpyGr8L98dV4AL4GD8TX4nR8HR6Er8cZ+AY8GN+IM/FN
eAi+GWfhW/BQfCvOxrfhYfh2nIPvwMPxnTgXj8Aj8Sich+/Co/HdOB/fg8fg
e/FYfB8eh+/HBfgBPB4/iCfgh/BE/DAuxI/gSfhRPBk/hqfgx3ERfgJPxU/i
afgpPB0/jYvxM3gGfhbPxM/hWfh5XIJfwLPxi3gOfgnPxS/jUvwKnodfxfPx
a3gBfh2X4TfwQvwmXoTfwovx27gcv4OX4HfxUvweXobfxxX4A7wcf4hX4I/w
SvwxrsSf4FX4U7waf4bX4M9xFf4Cr8Vf4nX4K7wef42r8Td4A/4Wb8Tf4U34
e1yDf8Cb8Y94C/4Jb8U/41r8C96Gf8Xb8W94B/4d1+E/8E78J96F/8K78d+4
Hv+D9+D/4b34X7wP/4djljX0QbgRPhg3xofgJvhQHIsPw03x4bgZPgI3x0fi
OHwUboGPxi3xMbgVPhbH4+Nwa3w8boNPwG3xiTgBn4Tb4ZNxe3wK7oBPxYn4
NNwRn4474TNwZ3wmTsJn4S74bNwVn4O74XNxMj4Pd8fn4x74AtwTX4gj+CLc
C1+MU/AluDe+FKf+f1zVwxYAhgEAwY1t22hj27Zt27Zt27Zt27ZtO2mvmeO8
/YDFi+HF8RJ4SbwUXhovg5fFy+Hl8Qp4RbwSXhmvglfFq+HV8Rp4TbwWXhuv
g9fF6+H18QZ4Q7wR3hhvgjfFm+HN8RZ4S7wV3hpvg7fF2+Ht8Q54R7wT3hnv
gnfFu+Hd8R54T7wX3hvvg/fF++H98QH4QHwQPhgfgg/Fh+HD8RH4SHwUPhof
g4/Fx+Hj8Qn4RHwSPhmfgk/Fp+HT8Rn4THwWPhufg8/F5+Hz8QX4QnwRvhhf
gi/Fl+HL8RX4SnwVvhpfg6/F1+Hr8Q34RnwTvhnfgm/Ft+Hb8R34TnwXvhvf
g+/F9+H78QP4QfwQfhg/gh/Fj+HH8RP4SfwUfho/g5/Fz+Hn8Qv4RfwSfhm/
gl/Fr+HX8Rv4TfwWfhu/g9/F7+H38Qf4Q/wR/hh/gj/Fn+HP8Rf4S/wV/hp/
g7/F3+Hv8Q/4R/wT/hn/gn/Fv+Hf8R/4T/wX/hv/g7vn3x4AD4gHwgPjQfCg
eDA8OB4CD4mHwkPjYfCweDg8PB4Bj4hHwiPjUfCoeDQ8Oh4Dj4nHwmPjcfC4
eDw8Pp4AT4gnwhPjSfCkeDI8Of4P/i+eAk+Jp8JT42nwtHg6PD2eAc+IZ8Iz
41nwrHg2PDueA8+J58Jz43nwvHg+PD9eAC+IF8IL40XwongxvDheAi+Jl8JL
42Xwsng5vDxeAa+IV8Ir41Xwqng1vDpeA6+J18Jr43Xwung9vD7eAG+IN8Ib
403wpngzvDneAm+Jt8Jb423wtng7vD3eAe+Id8I7413wrng3vDveA++J98J7
433wvng/vD8+AB+ID8IH40PwofgwfDg+Ah+Jj8JH42Pwsfg4fDw+AZ+IT8In
41Pwqfg0fDo+A5+Jz8Jn43Pwufg8fD6+AF+IL8IX40vwpfgyfDm+Al+Jr8JX
42vwtfg6fD2+Ad+Ib8I341vwrfg2fDu+A9+J78J343vwvfg+fD9+AD+IH8IP
40fwo/gx/Dh+Aj+Jn8JP42fws/g5/Dx+Ab+IX8Iv41fwq/g1/Dp+A7+J38Jv
43fwu/g9/D7+AH+IP8If40/wp/gz/Dn+An+Jv8Jf42/wt/g7/D3+Af+If8I/
41/wr/g3/Dv+A/+J/8J/439w9/7L++IGoOMGpOMGouMGpuMGoeMGpeMGo+MG
p+OGoOOGpOOGouOGpuOGoeOGpeOGo+OGp+NGoONGpONGouNGpuNGoeNGpeNG
o+NGp+PGoOPGpOPGouPGpuPGoePGpePGo+PGp+MmoOMmpOMmouMmpuMmoeMm
peMmo+Mmp+P+Q8f9l46bgo6bko6bio6bmo6bho6blo6bjo6bno6bgY6bkY6b
iY6bmY6bhY6blY6bjY6bnY6bg46bk46bi46bm46bh46bl46bj46bn45bgI5b
kI5biI5bmI5bhI5blI5bjI5bnI5bgo5bko5bio5bmo5bho5blo5bjo5bno5b
gY5bkY5biY5bmY5bhY5blY5bjY5bnY5bg45bk45bi45bm45bh45bl45bj45b
n47bgI7bkI7biI7bmI7bhI7blI7bjI7bnI7bgo7bko7bio7bmo7bho7blo7b
jo7bno7bgY7bkY7biY7bmY7bhY7blY7bjY7bnY7bg47bk47bi47bm47bh47b
l47bj47bn447gI47kI47iI47mI47hI47lI47jI47nI47go47ko47io47mo47
ho47lo47jo47no47gY47kY47iY47mY47hY47lY47jY47nY47g447k447i447
m447h447l447j447n467gI67kI67iI67mI67hI67lI67jI67nI67go67ko67
io67mo67ho67lo67jo67no67gY67kY67iY67mY67hY67lY67jY67nY67g467
k467i467m467h467l467j467n457gI57kI57iI57mI57hI57lI57jI57nI57
go57ko57io57mo57ho57lo57jo57no57gY57kY57iY57mY57hY57lY57jY57
nY57g457k457i457m457h457l457j457n477gI77kI77iI77mI77hI77lI77
jI77nI77go77ko77io77mo77ho77lo77jo77no77gY77kY77iY77mY77hY77
lY77jY77nY77g477k477i477m477h47/P/h/d9wAdNyAdNxAdNzAdNwgdNyg
dNxgdNzgdNwQdNyQdNxQdNzQdNwwdNywdNxwdNzwdNwIdNyIdNxIdNzIdNwo
dNyodNxodNzodNwYdNyYdNxYdNzYdNw4dNy4dNx4dNz4dNwEdNyEdNxEdNzE
dNwkdNykdNxkdNzkdNx/6Lj/0nFT0HFT0nFT0XFT03HT0HHT0nHT0XHT03Ez
0HEz0nEz0XEz03Gz0HGz0nGz0XGz03Fz0HFz0nFz0XFz03Hz0HHz0nHz0XHz
03EL0HEL0nEL0XEL03GL0HGL0nGL0XGL03FL0HFL0nFL0XFL03HL0HHL0nHL
0XHL03Er0HEr0nEr0XEr03Gr0HGr0nGr0XGr03Fr0HFr0nFr0XFr03Hr0HHr
0nHr0XHr03Eb0HEb0nEb0XEb03Gb0HGb0nGb0XGb03Fb0HFb0nFb0XFb03Hb
0HHb0nHb0XHb03E70HE70nE70XE703G70HG70nG70XG703F70HF70nF70XF7
03H70HH70nH70XH703EH0HEH0nEH0XEH03GH0HGH0nGH0XGH03FH0HFH0nFH
0XFH03HH0HHH0nHH0XHH03En0HEn0nEn0XEn03Gn0HGn0nGn0XGn03Fn0HFn
0nFn0XFn03Hn0HHn0nHn0XHn03EX0HEX0nEX0XEX03GX0HGX0nGX0XGX03FX
0HFX0nFX0XFX03HX0HHX0nHX0XHX03E30HE30nE30XE303G30HG30nG30XG3
03F30HF30nF30XF303H30HH30nH30XH303EP0HEP0nEP0XEP03GP0HGP0nGP
0XGP03FP0HFP0nFP0XFP03HP0HHP0nHP0XHP03Ev0HEv0nEv0XEv03Gv0HGv
0nGv0XGv03Fv0HFv0nFv0XFv03Hv0HHv0nHv0XHv03Ef0HEf0nEf0XEf03Gf
0HGf0nGf0XGf03Ff0HFf0nFf0XFf03Hf0HHf0nHf0XHf03E/0HE/0nE/0XE/
03G/0HG/0nG/0XG/03F/0HF/0nF/0XF/03H/0PH/B/7vjhuAjhuQjhuIjhuY
jhuEjhuUjhuMjhucjhuCjhuSjhuKjhuajhuGjhuWjhuOjhuejhuBjhuRjhuJ
jhuZjhuFjhuVjhuNjhudjhuDjhuTjhuLjhubjhuHjhuXjhuPjhufjpuAjpuQ
jpuIjpuYjpuEjpuUjpuMjpucjvsPHfdfOm4KOm5KOm4qOm5qOm4aOm5aOm46
Om56Om4GOm5GOm4mOm5mOm4WOm5WOm42Om52Om4OOm5OOm4uOm5uOm4eOm5e
Om4+Om5+Om4BOm5BOm4hOm5hOm4ROm5ROm4xOm5xOm4JOm5JOm4pOm5pOm4Z
Om5ZOm45Om55Om4FOm5FOm4lOm5lOm4VOm5VOm41Om51Om4NOm5NOm4tOm5t
Om4dOm5dOm49Om59Om4DOm5DOm4jOm5jOm4TOm5TOm4zOm5zOm4LOm5LOm4r
Om5rOm4bOm5bOm47Om57Om4HOm5HOm4nOm5nOm4XOm5XOm43Om53Om4POm5P
Om4vOm5vOm4fOm5fOm4/Om5/Ou4AOu5AOu4gOu5gOu4QOu5QOu4wOu5wOu4I
Ou5IOu4oOu5oOu4YOu5YOu44Ou54Ou4EOu5EOu4kOu5kOu4UOu5UOu40Ou50
Ou4MOu5MOu4sOu5sOu4cOu5cOu48Ou58Ou4COu5COu4iOu5iOu4SOu5SOu4y
Ou5yOu4KOu5KOu4qOu5qOu4aOu5aOu46Ou56Ou4GOu5GOu4mOu5mOu4WOu5W
Ou42Ou52Ou4OOu5OOu4uOu5uOu4eOu5eOu4+Ou5+Ou4BOu5BOu4hOu5hOu4R
Ou5ROu4xOu5xOu4JOu5JOu4pOu5pOu4ZOu5ZOu45Ou55Ou4FOu5FOu4lOu5l
Ou4VOu5VOu41Ou51Ou4NOu5NOu4tOu5tOu4dOu5dOu49Ou59Ou4DOu5DOu4j
Ou5jOu4TOu5TOu4zOu5zOu4LOu5LOu4rOu5rOu4bOu5bOu47Ou57Ou4HOu5H
Ou4nOu5nOu4XOu5XOu43Ou53Ou4POu5POu4vOu5vOu4fOv7/oP/dcQPQcQPS
cQPRcQPTcYPQcYPScYPRcYPTcUPQcUPScUPRcUPTccPQccPSccPRccPTcSPQ
cSPScSPRcSPTcaPQcaPScaPRcaPTcWPQcWPScWPRcWPTcePQcePScePRcePT
cRPQcRPScRPRcRPTcZPQcZPScZPRcZPTcf+h4/5Lx01Bx01Jx01Fx01Nx01D
x01Lx01Hx01Px81Ax81Ix81Ex81Mx81Cx81Kx81Gx81Ox81Bx81Jx81Fx81N
x81Dx81Lx81Hx81Pxy1Axy1Ixy1Exy1Mxy1Cxy1Kxy1Gxy1Oxy1Bxy1Jxy1F
xy1Nxy1Dxy1Lxy1Hxy1Px61Ax61Ix61Ex61Mx61Cx61Kx61Gx61Ox61Bx61J
x61Fx61Nx61Dx61Lx61Hx61Px21Ax21Ix21Ex21Mx21Cx21Kx21Gx21Ox21B
x21Jx21Fx21Nx21Dx21Lx21Hx21Px+1Ax+1Ix+1Ex+1Mx+1Cx+1Kx+1Gx+1O
x+1Bx+1Jx+1Fx+1Nx+1Dx+1Lx+1Hx+1Pxx1Axx1Ixx1Exx1Mxx1Cxx1Kxx1G
xx1Oxx1Bxx1Jxx1Fxx1Nxx1Dxx1Lxx1Hxx1Px51Ax51Ix51Ex51Mx51Cx51K
x51Gx51Ox51Bx51Jx51Fx51Nx51Dx51Lx51Hx51Px11Ax11Ix11Ex11Mx11C
x11Kx11Gx11Ox11Bx11Jx11Fx11Nx11Dx11Lx11Hx11Px91Ax91Ix91Ex91M
x91Cx91Kx91Gx91Ox91Bx91Jx91Fx91Nx91Dx91Lx91Hx91Pxz1Axz1Ixz1E
xz1Mxz1Cxz1Kxz1Gxz1Oxz1Bxz1Jxz1Fxz1Nxz1Dxz1Lxz1Hxz1Px71Ax71I
x71Ex71Mx71Cx71Kx71Gx71Ox71Bx71Jx71Fx71Nx71Dx71Lx71Hx71Px31A
x31Ix31Ex31Mx31Cx31Kx31Gx31Ox31Bx31Jx31Fx31Nx31Dx31Lx31Hx31P
x/1Ax/1Ix/1Ex/1Mx/1Cx/1Kx/1Gx/1Ox/1Bx/1Jx/1Fx/1Nx/1Dx/8f8L87
bgA6bkA6biA6bmA6bhA6blA6bjA6bnA6bgg6bkg6big6bmg6bhg6blg6bjg6
bng6bgQ6bkQ6biQ6bmQ6bhQ6blQ6bjQ6bnQ6bgw6bkw6biw6bmw6bhw6blw6
bjw6bnw6bgI6bkI6biI6bmI6bhI6blI6bjI6bnI67j903H/puCnouCnpuKno
uKnpuGnouGnpuOnouOnpuBnouBnpuJnouJnpuFnouFnpuNnouNnpuDnouDnp
uLnouLnpuHnouHnpuPnouPnpuAXouAXpuIXouIXpuEXouEXpuMXouMXpuCXo
uCXpuKXouKXpuGXouGXpuOXouOXpuBXouBXpuJXouJXpuFXouFXpuNXouNXp
uDXouDXpuLXouLXpuHXouHXpuPXouPXpuA3ouA3puI3ouI3puE3ouE3puM3o
uM3puC3ouC3puK3ouK3puG3ouG3puO3ouO3puB3ouB3puJ3ouJ3puF3ouF3p
uN3ouN3puD3ouD3puL3ouL3puH3ouH3puP3ouP3puAPouAPpuIPouIPpuEPo
uEPpuMPouMPpuCPouCPpuKPouKPpuGPouGPpuOPouOPpuBPouBPpuJPouJPp
uFPouFPpuNPouNPpuDPouDPpuLPouLPpuHPouHPpuPPouPPpuAvouAvpuIvo
uIvpuEvouEvpuMvouMvpuCvouCvpuKvouKvpuGvouGvpuOvouOvpuBvouBvp
uJvouJvpuFvouFvpuNvouNvpuDvouDvpuLvouLvpuHvouHvpuPvouPvpuAfo
uAfpuIfouIfpuEfouEfpuMfouMfpuCfouCfpuKfouKfpuGfouGfpuOfouOfp
uBfouBfpuJfouJfpuFfouFfpuNfouNfpuDfouDfpuLfouLfpuHfouHfpuPfo
uPfpuA/ouA/puI/ouI/puE/ouE/puM/ouM/puC/ouC/puK/ouK/puG/ouG/p
uO/ouO/puB/ouB/puJ/ouJ/puF/ouF/puN/ouN/puD/ouD/puL/ouL/puH/o
+P+D/XfHDUDHDUjHDUTHDUzHDULHDUrHDUbHDU7HDUHHDUnHDUXHDU3HDUPH
DUvHDUfHDU/HjUDHjUjHjUTHjUzHjULHjUrHjUbHjU7HjUHHjUnHjUXHjU3H
jUPHjUvHjUfHjU/HTUDHTUjHTUTHTUzHTULHTUrHTUbHTU7H/YeO+y8dNwUd
NyUdNxUdNzUdNw0dNy0dNx0dNz0dNwMdNyMdNxMdNzMdNwsdNysdNxsdNzsd
NwcdNycdNxcdNzcdNw8dNy8dNx8dNz8dtwAdtyAdtxAdtzAdtwgdtygdtxgd
tzgdtwQdtyQdtxQdtzQdtwwdtywdtxwdtzwdtwIdtyIdtxIdtzIdtwodtyod
txodtzodtwYdtyYdtxYdtzYdtw4dty4dtx4dtz4dtwEdtyEdtxEdtzEdtwkd
tykdtxkdtzkdtwUdtyUdtxUdtzUdtw0dty0dtx0dtz0dtwMdtyMdtxMdtzMd
twsdtysdtxsdtzsdtwcdtycdtxcdtzcdtw8dty8dtx8dtz8ddwAddyAddxAd
dzAddwgddygddxgddzgddwQddyQddxQddzQddwwddywddxwddzwddwIddyId
dxIddzIddwoddyoddxoddzoddwYddyYddxYddzYddw4ddy4ddx4ddz4ddwEd
dyEddxEddzEddwkddykddxkddzkddwUddyUddxUddzUddw0ddy0ddx0ddz0d
dwMddyMddxMddzMddwsddysddxsddzsddwcddycddxcddzcddw8ddy8ddx8d
dz8d9wAd9yAd9xAd9zAd9wgd9ygd9xgd9zgd9wQd9yQd9xQd9zQd9wwd9ywd
9xwd9zwd9wId9yId9xId9zId9wod9yod9xod9zod9wYd9yYd9xYd9zYd9w4d
9y4d9x4d9z4d9wEd9yEd9xEd9zEd9wkd9ykd9xkd9zkd9wUd9yUd9xUd9zUd
9w0d9y0d9x0d9z0d9wMd9yMd9xMd9zMd9wsd9ysd9xsd9zsd9wcd9ycd9xcd
9zcd9w8d/3+g/+64Aei4Aem4gei4gem4Qei4Qem4wei4wem4Iei4Iem4oei4
oem4Yei4Yem44ei44em4Eei4Eem4kei4kem4Uei4Uem40ei40em4Mei4Mem4
sei4sem4cei4cem48ei48em4Cei4Cem4iei4iem4Sei4Sem4yei4yem4/9Bx
/6XjpqDjpqTjpqLjpqbjpqHjpqXjpqPjpqfjZqDjZqTjZqLjZqbjZqHjZqXj
ZqPjZqfj5qDj5qTj5qLj5qbj5qHj5qXj5qPj5qfjFqDjFqTjFqLjFqbjFqHj
FqXjFqPjFqfjlqDjlqTjlqLjlqbjlqHjlqXjlqPjlqfjVqDjVqTjVqLjVqbj
VqHjVqXjVqPjVqfj1qDj1qTj1qLj1qbj1qHj1qXj1qPj1qfjNqDjNqTjNqLj
NqbjNqHjNqXjNqPjNqfjtqDjtqTjtqLjtqbjtqHjtqXjtqPjtqfjdqDjdqTj
dqLjdqbjdqHjdqXjdqPjdqfj9qDj9qTj9qLj9qbj9qHj9qXj9qPj9qfjDqDj
DqTjDqLjDqbjDqHjDqXjDqPjDqfjjqDjjqTjjqLjjqbjjqHjjqXjjqPjjqfj
TqDjTqTjTqLjTqbjTqHjTqXjTqPjTqfjzqDjzqTjzqLjzqbjzqHjzqXjzqPj
zqfjLqDjLqTjLqLjLqbjLqHjLqXjLqPjLqfjrqDjrqTjrqLjrqbjrqHjrqXj
rqPjrqfjbqDjbqTjbqLjbqbjbqHjbqXjbqPjbqfj7qDj7qTj7qLj7qbj7qHj
7qXj7qPj7qfjHqDjHqTjHqLjHqbjHqHjHqXjHqPjHqfjnqDjnqTjnqLjnqbj
nqHjnqXjnqPjnqfjXqDjXqTjXqLjXqbjXqHjXqXjXqPjXqfj3qDj3qTj3qLj
3qbj3qHj3qXj3qPj3qfjPqDjPqTjPqLjPqbjPqHjPqXjPqPjPqfjvqDjvqTj
vqLjvqbjvqHjvqXjvqPjvqfjfqDjfqTjfqLjfqbjfqHjfqXjfqPjfqfj/qDj
/qTj/qLj/qbj/qHj/w/y3x03AB03IB03EB03MB03CB03KB03GB03OB03BB03
JB03FB03NB03DB03LB03HB03PB03Ah03Ih03Eh03Mh03Ch03Kh03Gh03Oh03
Bh03Jh03Fh03Nh03Dh03Lh03Hh03Ph03AR03IR03ER03MR03CR03KR03GR03
OR33Hzruv3TcFHTclHTcVHTc1HTcNHTctHTcdHTc9HTcDHTcjHTcTHTczHTc
LHTcrHTcbHTc7HTcHHTcnHTcXHTc3HTcPHTcvHTcfHTc/HTcAnTcgnTcQnTc
wnTcInTconTcYnTc4nTcEnTcknTcUnTc0nTcMnTcsnTccnTc8nTcCnTcinTc
SnTcynTcKnTcqnTcanTc6nTcGnTcmnTcWnTc2nTcOnTcunTcenTc+nTcBnTc
hnTcRnTcxnTcJnTcpnTcZnTc5nTcFnTclnTcVnTc1nTcNnTctnTcdnTc9nTc
DnTcjnTcTnTcznTcLnTcrnTcbnTc7nTcHnTcnnTcXnTc3nTcPnTcvnTcfnTc
/nTcAXTcgXTcQXTcwXTcIXTcoXTcYXTc4XTcEXTckXTcUXTc0XTcMXTcsXTc
cXTc8XTcCXTciXTcSXTcyXTcKXTcqXTcaXTc6XTcGXTcmXTcWXTc2XTcOXTc
uXTceXTc+XTcBXTchXTcRXTcxXTcJXTcpXTcZXTc5XTcFXTclXTcVXTc1XTc
NXTctXTcdXTc9XTcDXTcjXTcTXTczXTcLXTcrXTcbXTc7XTcHXTcnXTcXXTc
3XTcPXTcvXTcfXTc/XTcA3Tcg3TcQ3Tcw3TcI3Tco3TcY3Tc43TcE3Tck3Tc
U3Tc03TcM3Tcs3Tcc3Tc83TcC3Tci3TcS3Tcy3TcK3Tcq3Tca3Tc63TcG3Tc
m3TcW3Tc23TcO3Tcu3Tce3Tc+3TcB3Tch3TcR3Tcx3TcJ3Tcp3TcZ3Tc53Tc
F3Tcl3TcV3Tc13TcN3Tct3Tcd3Tc93TcD3Tcj3TcT3Tcz3TcL3Tcr3Tcb3Tc
73TcH3Tcn3TcX3Tc33TcP3T8/wH+u+MGoOMGpOMGouMGpuMGoeMGpeMGo+MG
p+OGoOOGpOOGouOGpuOGoeOGpeOGo+OGp+NGoONGpONGouNGpuNGoeNGpeNG
o+NGp+PGoOPGpOPGouPGpuPGoePGpePGo+PGp+MmoOMmpOMmouMmpuMmoeMm
peMmo+Mmp+P+Q8f9l46bgo6bko6bio6bmo6bho6blo6bjo6bno6bgY6bkY6b
iY6bmY6bhY6blY6bjY6bnY6bg46bk46bi46bm46bh46bl46bj46bn45bgI5b
kI5biI5bmI5bhI5blI5bjI5bnI5bgo5bko5bio5bmo5bho5blo5bjo5bno5b
gY5bkY5biY5bmY5bhY5blY5bjY5bnY5bg45bk45bi45bm45bh45bl45bj45b
n47bgI7bkI7biI7bmI7bhI7blI7bjI7bnI7bgo7bko7bio7bmo7bho7blo7b
jo7bno7bgY7bkY7biY7bmY7bhY7blY7bjY7bnY7bg47bk47bi47bm47bh47b
l47bj47bn447gI47kI47iI47mI47hI47lI47jI47nI47go47ko47io47mo47
ho47lo47jo47no47gY47kY47iY47mY47hY47lY47jY47nY47g447k447i447
m447h447l447j447n467gI67kI67iI67mI67hI67lI67jI67nI67go67ko67
io67mo67ho67lo67jo67no67gY67kY67iY67mY67hY67lY67jY67nY67g467
k467i467m467h467l467j467n457gI57kI57iI57mI57hI57lI57jI57nI57
go57ko57io57mo57ho57lo57jo57no57gY57kY57iY57mY57hY57lY57jY57
nY57g457k457i457m457h457l457j457n477gI77kI77iI77mI77hI77lI77
jI77nI77go77ko77io77mo77ho77lo77jo77no77gY77kY77iY77mY77hY77
lY77jY77nY77g477k477i477m477h47/P7h/d9wAdNyAdNxAdNzAdNwgdNyg
dNxgdNzgdNwQdNyQdNxQdNzQdNwwdNywdNxwdNzwdNwIdNyIdNxIdNzIdNwo
dNyodNxodNzodNwYdNyYdNxYdNzYdNw4dNy4dNx4dNz4dNwEdNyEdNxEdNzE
dNwkdNykdNxkdNzkdNx/6Lj/0nFT0HFT0nFT0XFT03HT0HHT0nHT0XHT03Ez
0HEz0nEz0XEz03Gz0HGz0nGz0XGz03Fz0HFz0nFz0XFz03Hz0HHz0nHz0XHz
03EL0HEL0nEL0XEL03GL0HGL0nGL0XGL03FL0HFL0nFL0XFL03HL0HHL0nHL
0XHL03Er0HEr0nEr0XEr03Gr0HGr0nGr0XGr03Fr0HFr0nFr0XFr03Hr0HHr
0nHr0XHr03Eb0HEb0nEb0XEb03Gb0HGb0nGb0XGb03Fb0HFb0nFb0XFb03Hb
0HHb0nHb0XHb03E70HE70nE70XE703G70HG70nG70XG703F70HF70nF70XF7
03H70HH70nH70XH703EH0HEH0nEH0XEH03GH0HGH0nGH0XGH03FH0HFH0nFH
0XFH03HH0HHH0nHH0XHH03En0HEn0nEn0XEn03Gn0HGn0nGn0XGn03Fn0HFn
0nFn0XFn03Hn0HHn0nHn0XHn03EX0HEX0nEX0XEX03GX0HGX0nGX0XGX03FX
0HFX0nFX0XFX03HX0HHX0nHX0XHX03E30HE30nE30XE303G30HG30nG30XG3
03F30HF30nF30XF303H30HH30nH30XH303EP0HEP0nEP0XEP03GP0HGP0nGP
0XGP03FP0HFP0nFP0XFP03HP0HHP0nHP0XHP03Ev0HEv0nEv0XEv03Gv0HGv
0nGv0XGv03Fv0HFv0nFv0XFv03Hv0HHv0nHv0XHv03Ef0HEf0nEf0XEf03Gf
0HGf0nGf0XGf03Ff0HFf0nFf0XFf03Hf0HHf0nHf0XHf03E/0HE/0nE/0XE/
03G/0HG/0nG/0XG/03F/0HF/0nF/0XF/03H/0PH/B/bvjhuAjhuQjhuIjhuY
jhuEjhuUjhuMjhucjhuCjhuSjhuKjhuajhuGjhuWjhuOjhuejhuBjhuRjhuJ
jhuZjhuFjhuVjhuNjhudjhuDjhuTjhuLjhubjhuHjhuXjhuPjhufjpuAjpuQ
jpuIjpuYjpuEjpuUjpuMjpucjvsPHfdfOm4KOm5KOm4qOm5qOm4aOm5aOm46
Om56Om4GOm5GOm4mOm5mOm4WOm5WOm42Om52Om4OOm5OOm4uOm5uOm4eOm5e
Om4+Om5+Om4BOm5BOm4hOm5hOm4ROm5ROm4xOm5xOm4JOm5JOm4pOm5pOm4Z
Om5ZOm45Om55Om4FOm5FOm4lOm5lOm4VOm5VOm41Om51Om4NOm5NOm4tOm5t
Om4dOm5dOm49Om59Om4DOm5DOm4jOm5jOm4TOm5TOm4zOm5zOm4LOm5LOm4r
Om5rOm4bOm5bOm47Om57Om4HOm5HOm4nOm5nOm4XOm5XOm43Om53Om4POm5P
Om4vOm5vOm4fOm5fOm4/Om5/Ou4AOu5AOu4gOu5gOu4QOu5QOu4wOu5wOu4I
Ou5IOu4oOu5oOu4YOu5YOu44Ou54Ou4EOu5EOu4kOu5kOu4UOu5UOu40Ou50
Ou4MOu5MOu4sOu5sOu4cOu5cOu48Ou58Ou4COu5COu4iOu5iOu4SOu5SOu4y
Ou5yOu4KOu5KOu4qOu5qOu4aOu5aOu46Ou56Ou4GOu5GOu4mOu5mOu4WOu5W
Ou42Ou52Ou4OOu5OOu4uOu5uOu4eOu5eOu4+Ou5+Ou4BOu5BOu4hOu5hOu4R
Ou5ROu4xOu5xOu4JOu5JOu4pOu5pOu4ZOu5ZOu45Ou55Ou4FOu5FOu4lOu5l
Ou4VOu5VOu41Ou51Ou4NOu5NOu4tOu5tOu4dOu5dOu49Ou59Ou4DOu5DOu4j
Ou5jOu4TOu5TOu4zOu5zOu4LOu5LOu4rOu5rOu4bOu5bOu47Ou57Ou4HOu5H
Ou4nOu5nOu4XOu5XOu43Ou53Ou4POu5POu4vOu5vOu4fOv7/oP7dcQPQcQPS
cQPRcQPTcYPQcYPScYPRcYPTcUPQcUPScUPRcUPTccPQccPSccPRccPTcSPQ
cSPScSPRcSPTcaPQcaPScaPRcaPTcWPQcWPScWPRcWPTcePQcePScePRcePT
cRPQcRPScRPRcRPTcZPQcZPScZPRcZPTcf+h4/5Lx01Bx01Jx01Fx01Nx01D
x01Lx01Hx01Px81Ax81Ix81Ex81Mx81Cx81Kx81Gx81Ox81Bx81Jx81Fx81N
x81Dx81Lx81Hx81Pxy1Axy1Ixy1Exy1Mxy1Cxy1Kxy1Gxy1Oxy1Bxy1Jxy1F
xy1Nxy1Dxy1Lxy1Hxy1Px61Ax61Ix61Ex61Mx61Cx61Kx61Gx61Ox61Bx61J
x61Fx61Nx61Dx61Lx61Hx61Px21Ax21Ix21Ex21Mx21Cx21Kx21Gx21Ox21B
x21Jx21Fx21Nx21Dx21Lx21Hx21Px+1Ax+1Ix+1Ex+1Mx+1Cx+1Kx+1Gx+1O
x+1Bx+1Jx+1Fx+1Nx+1Dx+1Lx+1Hx+1Pxx1Axx1Ixx1Exx1Mxx1Cxx1Kxx1G
xx1Oxx1Bxx1Jxx1Fxx1Nxx1Dxx1Lxx1Hxx1Px51Ax51Ix51Ex51Mx51Cx51K
x51Gx51Ox51Bx51Jx51Fx51Nx51Dx51Lx51Hx51Px11Ax11Ix11Ex11Mx11C
x11Kx11Gx11Ox11Bx11Jx11Fx11Nx11Dx11Lx11Hx11Px91Ax91Ix91Ex91M
x91Cx91Kx91Gx91Ox91Bx91Jx91Fx91Nx91Dx91Lx91Hx91Pxz1Axz1Ixz1E
xz1Mxz1Cxz1Kxz1Gxz1Oxz1Bxz1Jxz1Fxz1Nxz1Dxz1Lxz1Hxz1Px71Ax71I
x71Ex71Mx71Cx71Kx71Gx71Ox71Bx71Jx71Fx71Nx71Dx71Lx71Hx71Px31A
x31Ix31Ex31Mx31Cx31Kx31Gx31Ox31Bx31Jx31Fx31Nx31Dx31Lx31Hx31P
x/1Ax/1Ix/1Ex/1Mx/1Cx/1Kx/1Gx/1Ox/1Bx/1Jx/1Fx/1Nx/1Dx/8f0L87
bgA6bkA6biA6bmA6bhA6blA6bjA6bnA6bgg6bkg6big6bmg6bhg6blg6bjg6
bng6bgQ6bkQ6biQ6bmQ6bhQ6blQ6bjQ6bnQ6bgw6bkw6biw6bmw6bhw6blw6
bjw6bnw6bgI6bkI6biI6bmI6bhI6blI6bjI6bnI67j903H/puCnouCnpuKno
uKnpuGnouGnpuOnouOnpuBnouBnpuJnouJnpuFnouFnpuNnouNnpuDnouDnp
uLnouLnpuHnouHnpuPnouPnpuAXouAXpuIXouIXpuEXouEXpuMXouMXpuCXo
uCXpuKXouKXpuGXouGXpuOXouOXpuBXouBXpuJXouJXpuFXouFXpuNXouNXp
uDXouDXpuLXouLXpuHXouHXpuPXouPXpuA3ouA3puI3ouI3puE3ouE3puM3o
uM3puC3ouC3puK3ouK3puG3ouG3puO3ouO3puB3ouB3puJ3ouJ3puF3ouF3p
uN3ouN3puD3ouD3puL3ouL3puH3ouH3puP3ouP3puAPouAPpuIPouIPpuEPo
uEPpuMPouMPpuCPouCPpuKPouKPpuGPouGPpuOPouOPpuBPouBPpuJPouJPp
uFPouFPpuNPouNPpuDPouDPpuLPouLPpuHPouHPpuPPouPPpuAvouAvpuIvo
uIvpuEvouEvpuMvouMvpuCvouCvpuKvouKvpuGvouGvpuOvouOvpuBvouBvp
uJvouJvpuFvouFvpuNvouNvpuDvouDvpuLvouLvpuHvouHvpuPvouPvpuAfo
uAfpuIfouIfpuEfouEfpuMfouMfpuCfouCfpuKfouKfpuGfouGfpuOfouOfp
uBfouBfpuJfouJfpuFfouFfpuNfouNfpuDfouDfpuLfouLfpuHfouHfpuPfo
uPfpuA/ouA/puI/ouI/puE/ouE/puM/ouM/puC/ouC/puK/ouK/puG/ouG/p
uO/ouO/puB/ouB/puJ/ouJ/puF/ouF/puN/ouN/puD/ouD/puL/ouL/puH/o
+P+D+XfHDUDHDUjHDUTHDUzHDULHDUrHDUbHDU7HDUHHDUnHDUXHDU3HDUPH
DUvHDUfHDU/HjUDHjUjHjUTHjUzHjULHjUrHjUbHjU7HjUHHjUnHjUXHjU3H
jUPHjUvHjUfHjU/HTUDHTUjHTUTHTUzHTULHTUrHTUbHTU7H/YeO+y8dNwUd
NyUdNxUdNzUdNw0dNy0dNx0dNz0dNwMdNyMdNxMdNzMdNwsdNysdNxsdNzsd
NwcdNycdNxcdNzcdNw8dNy8dNx8dNz8dtwAdtyAdtxAdtzAdtwgdtygdtxgd
tzgdtwQdtyQdtxQdtzQdtwwdtywdtxwdtzwdtwIdtyIdtxIdtzIdtwodtyod
txodtzodtwYdtyYdtxYdtzYdtw4dty4dtx4dtz4dtwEdtyEdtxEdtzEdtwkd
tykdtxkdtzkdtwUdtyUdtxUdtzUdtw0dty0dtx0dtz0dtwMdtyMdtxMdtzMd
twsdtysdtxsdtzsdtwcdtycdtxcdtzcdtw8dty8dtx8dtz8ddwAddyAddxAd
dzAddwgddygddxgddzgddwQddyQddxQddzQddwwddywddxwddzwddwIddyId
dxIddzIddwoddyoddxoddzoddwYddyYddxYddzYddw4ddy4ddx4ddz4ddwEd
dyEddxEddzEddwkddykddxkddzkddwUddyUddxUddzUddw0ddy0ddx0ddz0d
dwMddyMddxMddzMddwsddysddxsddzsddwcddycddxcddzcddw8ddy8ddx8d
dz8d9wAd9yAd9xAd9zAd9wgd9ygd9xgd9zgd9wQd9yQd9xQd9zQd9wwd9ywd
9xwd9zwd9wId9yId9xId9zId9wod9yod9xod9zod9wYd9yYd9xYd9zYd9w4d
9y4d9x4d9z4d9wEd9yEd9xEd9zEd9wkd9ykd9xkd9zkd9wUd9yUd9xUd9zUd
9w0d9y0d9x0d9z0d9wMd9yMd9xMd9zMd9wsd9ysd9xsd9zsd9wcd9ycd9xcd
9zcd9w8d/38g/+64Aei4Aem4gei4gem4Qei4Qem4wei4wem4Iei4Iem4oei4
oem4Yei4Yem44ei44em4Eei4Eem4kei4kem4Uei4Uem40ei40em4Mei4Mem4
sei4sem4cei4cem48ei48em4Cei4Cem4iei4iem4Sei4Sem4yei4yem4/9Bx
/6XjpqDjpqTjpqLjpqbjpqHjpqXjpqPjpqfjZqDjZqTjZqLjZqbjZqHjZqXj
ZqPjZqfj5qDj5qTj5qLj5qbj5qHj5qXj5qPj5qfjFqDjFqTjFqLjFqbjFqHj
FqXjFqPjFqfjlqDjlqTjlqLjlqbjlqHjlqXjlqPjlqfjVqDjVqTjVqLjVqbj
VqHjVqXjVqPjVqfj1qDj1qTj1qLj1qbj1qHj1qXj1qPj1qfjNqDjNqTjNqLj
NqbjNqHjNqXjNqPjNqfjtqDjtqTjtqLjtqbjtqHjtqXjtqPjtqfjdqDjdqTj
dqLjdqbjdqHjdqXjdqPjdqfj9qDj9qTj9qLj9qbj9qHj9qXj9qPj9qfjDqDj
DqTjDqLjDqbjDqHjDqXjDqPjDqfjjqDjjqTjjqLjjqbjjqHjjqXjjqPjjqfj
TqDjTqTjTqLjTqbjTqHjTqXjTqPjTqfjzqDjzqTjzqLjzqbjzqHjzqXjzqPj
zqfjLqDjLqTjLqLjLqbjLqHjLqXjLqPjLqfjrqDjrqTjrqLjrqbjrqHjrqXj
rqPjrqfjbqDjbqTjbqLjbqbjbqHjbqXjbqPjbqfj7qDj7qTj7qLj7qbj7qHj
7qXj7qPj7qfjHqDjHqTjHqLjHqbjHqHjHqXjHqPjHqfjnqDjnqTjnqLjnqbj
nqHjnqXjnqPjnqfjXqDjXqTjXqLjXqbjXqHjXqXjXqPjXqfj3qDj3qTj3qLj
3qbj3qHj3qXj3qPj3qfjPqDjPqTjPqLjPqbjPqHjPqXjPqPjPqfjvqDjvqTj
vqLjvqbjvqHjvqXjvqPjvqfjfqDjfqTjfqLjfqbjfqHjfqXjfqPjfqfj/qDj
/qTj/qLj/qbj/qHj/w/i3x03AB03IB03EB03MB03CB03KB03GB03OB03BB03
JB03FB03NB03DB03LB03HB03PB03Ah03Ih03Eh03Mh03Ch03Kh03Gh03Oh03
Bh03Jh03Fh03Nh03Dh03Lh03Hh03Ph03AR03IR03ER03MR03CR03KR33Py7r
KQoAhlrC6HSzbdu2/2zbtu2abNu27Zps27btur22H/ea9T2fc3J2nFOw45yS
HedU7DinZsc5DTvOadlxTseOc3p2nDOw45yRHedM7DhnZsc5CzvOWdlxzsaO
c3Z2nHOw45yTHedc7DjnZsc5DzvOedlxzseOc352nAPYcS7AjnNBdpwLseNc
mB3nIuw4F2XHuRg7zsXZcS7BjnNJdpxLseNcmh3nMuw4l2XHuRw7zuXZca7A
jnNFdpwrseNcmR3nKuw4V2XHuRo7ztXZca7BjnNNdpxrseNcmx3nOuw412XH
uR47zvXZcW7AjnNDdpwbsePcmB3nJuw4N2XHuRk7zs3ZcW7BjnNLdpxbsePc
mh3nNuw4t2XHuR07zu3Zce7AjnNHdpw7sePcmR3nLuw4d2XHuRs7zt3Zce7B
jnNPdpx7sePcmx3nPuw492XHuR87Ttlx7s+O8wB2nAey4zyIHefB7DgPYcd5
KDvOw9hxHs6O8wh2nEey4zyKHefR7DiPYcd5LDvO49hxHs+O8wR2nCey4zyJ
HefJ7DhPYcd5KjvO09hxns6O8wx2nGey4zyLHefZ7DjPYcd5LjvO89hxns+O
8wJ2nBey47yIHefF7DgvYcd5KTvOy9hxXs6O8wp2nFey47yKHefV7DivYcd5
LTvO69hxXs+O8wZ2nDey47yJHefN7DhvYcd5KzvO29hx3s6O8w52nHey47yL
Hefd7DjvYcd5LzvO2HHex47zfnacD7DjfJAd50PsOB9mx/kIO85H2XE+xo7z
cXacT7DjfJId51PsOJ9mx/kMO85n2XE+x47zeXacL7DjfJEd50vsOF9mx/kK
O85X2XG+xo7zdXacb7DjfJMd51vsON9mx/kOO8532XG+x47zfXacH7Dj/JAd
50fsOD9mx/kJO85P2XF+xo7zc3acX7Dj/JId51fsOL9mx/kNO85v2XF+x47z
e3acP7Dj/JEd50/sOH9mx/kLO85f2XH+xo7zd3acf7Dj/JMd51/sOP9mx/kP
O/7vAfgfH4CLh3Mgelw8nP+jx8XDOTA9Lh7OQehx8XAOSo+Lh3Mwelw8nIPT
4+LhHIIeFw/nkPS4eDiHosfFwzk0PS4ezmHocfFwDkuPi4dzOHpcPJzD0+Pi
4RyBHhcP54j0uHg4R6LHxcM5Mj0uHs5R6HHxcI5Kj4uHczR6XDyco9Pj4uEc
gx4XD+eY9Lh4OMeix8XDOTY9Lh7Ocehx8XCOS4+Lh3M8elw8nOPT4+LhnIAe
Fw/nhPS4eDgnosfFwzkxPS4ezknocfFwTkqPi4dzMnpcPJyT0+Pi4ZyCHhcP
55T0uHg4p6LHxcM5NT0uHs5p6HHxcE5Lj4uHczp6XDyc09Pj4uGcgR4XD+eM
9Lh4OGeix8XDOTM9Lh7OWehx8XDOSo+Lh3M2elw8nLPT4+LhnIMeFw/nnPS4
eDjnosfFwzk3PS4eznnocfFwzkuPi4dzPnpcPJzz0+Pi4RxAj4uHcwF6XDyc
C9Lj4uFciB4XD+fC9Lh4OBehx8XDuSg9Lh7Oxehx8XAuTo+Lh3MJelw8nEvS
4+LhXIoeFw/n0vS4eDiXocfFw7ksPS4ezuXocfFwLk+Pi4dzBXpcPJwr0uPi
4VyJHhcP58r0uHg4V6HHxcO5Kj0uHs7V6HHxcK5Oj4uHcw16XDyca9Lj4uFc
ix4XD+fa9Lh4ONehx8XDuS49Lh7O9ehx8XCuT4+Lh3MDelw8nBvS4+Lh3Ige
Fw/nxvS4eDg3ocfFw7kpPS4ezs3ocfFwbk6Pi4dzC3pcPJxb0uPi4dyKHhcP
59b0uHg4t6HHxcO5LT0uHs7t6HHxcG5Pj4uHcwd6XDycO9Lj4uHciR4XD+fO
9Lh4OHehx8XDuSs9Lh7O3ehx8XDuTo+Lh3MPelw8nHvS4+Lh3IseFw/n3vS4
eDj3ocfFw7kvPS4ezv3ocfFwSo+Lh3N/elw8nAfQ4+LhPJAeFw/nQfS4eDgP
psfFw3kIPS4ezkPpcfFwHkaPi4fzcHpcPJxH0OPi4TySHhcP51H0uHg4j6bH
xcN5DD0uHs5j6XHxcB5Hj4uH83h6XDycJ9Dj4uE8kR4XD+dJ9Lh4OE+mx8XD
eQo9Lh7OU+lx8XCeRo+Lh/N0elw8nGfQ4+LhPJMeFw/nWfS4eDjPpsfFw3kO
PS4eznPpcfFwnkePi4fzfHpcPJwX0OPi4byQHhcP50X0uHg4L6bHxcN5CT0u
Hs5L6XHxcF5Gj4uH83J6XDycV9Dj4uG8kh4XD+dV9Lh4OK+mx8XDeQ09Lh7O
a+lx8XBeR4+Lh/N6elw8nDfQ4+LhvJEeFw/nTfS4eDhvpsfFw3kLPS4ezlvp
cfFw3kaPi4fzdnpcPJx30OPi4byTHhcP5130uHg476bHxcN5Dz0uHs576XHx
cEaPi4fzPnpcPJz30+Pi4XyAHhcP54P0uHg4H6LHxcP5MD0uHs5H6HHxcD5K
j4uH8zF6XDycj9Pj4uF8gh4XD+eT9Lh4OJ+ix8XD+TQ9Lh7OZ+hx8XA+S4+L
h/M5elw8nM/T4+LhfIEeFw/ni/S4eDhfosfFw/kyPS4ezlfocfFwvkqPi4fz
NXpcPJyv0+Pi4XyDHhcP55v0uHg436LHxcP5Nj0uHs536HHxcL5Lj4uH8z16
XDyc79Pj4uH8gB4XD+eH9Lh4OD+ix8XD+TE9Lh7OT+hx8XB+So+Lh/Mzelw8
nJ/T4+Lh/IIeFw/nl/S4eDi/osfFw/k1PS4ezm/ocfFwfkuPi4fzO3pcPJzf
0+Pi4fyBHhcP54/0uHg4f6LHxcP5Mz0uHs5f6HHxcP5Kj4uH8zd6XDycv9Pj
4uH8gx4XD+ef9Lh4OP+ix8XD+Tc9Lh7Of+hx8fB/H/j/7XHxcA5Ej4uH83/0
uHg4B6bHxcM5CD0uHs5B6XHxcA5Gj4uHc3B6XDycQ9Dj4uEckh4XD+dQ9Lh4
OIemx8XDOQw9Lh7OYelx8XAOR4+Lh3N4elw8nCPQ4+LhHJEeFw/nSPS4eDhH
psfFwzkKPS4ezlHpcfFwjkaPi4dzdHpcPJxj0OPi4RyTHhcP51j0uHg4x6bH
xcM5Dj0uHs5x6XHxcI5Hj4uHc3x6XDycE9Dj4uGckB4XD+dE9Lh4OCemx8XD
OQk9Lh7OSelx8XBORo+Lh3Nyelw8nFPQ4+LhnJIeFw/nVPS4eDinpsfFwzkN
PS4ezmnpcfFwTkePi4dzenpcPJwz0OPi4ZyRHhcP50z0uHg4Z6bHxcM5Cz0u
Hs5Z6XHxcM5Gj4uHc3Z6XDycc9Dj4uGckx4XD+dc9Lh4OOemx8XDOQ89Lh7O
eelx8XDOR4+Lh3N+elw8nAPocfFwLkCPi4dzQXpcPJwL0ePi4VyYHhcP5yL0
uHg4F6XHxcO5GD0uHs7F6XHxcC5Bj4uHc0l6XDycS9Hj4uFcmh4XD+cy9Lh4
OJelx8XDuRw9Lh7O5elx8XCuQI+Lh3NFelw8nCvR4+LhXJkeFw/nKvS4eDhX
pcfFw7kaPS4eztXpcfFwrkGPi4dzTXpcPJxr0ePi4VybHhcP5zr0uHg416XH
xcO5Hj0uHs716XHxcG5Aj4uHc0N6XDycG9Hj4uHcmB4XD+cm9Lh4ODelx8XD
uRk9Lh7Ozelx8XBuQY+Lh3NLelw8nFvR4+Lh3JoeFw/nNvS4eDi3pcfFw7kd
PS4ezu3pcfFw7kCPi4dzR3pcPJw70ePi4dyZHhcP5y70uHg4d6XHxcO5Gz0u
Hs7d6XHxcO5Bj4uHc096XDyce9Hj4uHcmx4XD+c+9Lh4OPelx8XDuR89Lh5O
6XHxcO5Pj4uH8wB6XDycB9Lj4uE8iB4XD+fB9Lh4OA+hx8XDeSg9Lh7Ow+hx
8XAeTo+Lh/MIelw8nEfS4+LhPIoeFw/n0fS4eDiPocfFw3ksPS4ezuPocfFw
Hk+Pi4fzBHpcPJwn0uPi4TyJHhcP58n0uHg4T6HHxcN5Kj0uHs7T6HHxcJ5O
j4uH8wx6XDycZ9Lj4uE8ix4XD+fZ9Lh4OM+hx8XDeS49Lh7O8+hx8XCeT4+L
h/MCelw8nBfS4+LhvIgeFw/nxfS4eDgvocfFw3kpPS4ezsvocfFwXk6Pi4fz
CnpcPJxX0uPi4byKHhcP59X0uHg4r6HHxcN5LT0uHs7r6HHxcF5Pj4uH8wZ6
XDycN9Lj4uG8iR4XD+fN9Lh4OG+hx8XDeSs9Lh7O2+hx8XDeTo+Lh/MOelw8
nHfS4+LhvIseFw/n3fS4eDjvocfFw3kvPS4ezuhx8XDeR4+Lh/N+elw8nA/Q
4+LhfJAeFw/nQ/S4eDgfpsfFw/kIPS4ezkfpcfFwPkaPi4fzcXpcPJxP0OPi
4XySHhcP51P0uHg4n6bHxcP5DD0uHs5n6XHxcD5Hj4uH83l6XDycL9Dj4uF8
kR4XD+dL9Lh4OF+mx8XD+Qo9Lh7OV+lx8XC+Ro+Lh/N1elw8nG/Q4+LhfJMe
Fw/nW/S4eDjfpsfFw/kOPS4eznfpcfFwvkePi4fzfXpcPJwf0OPi4fyQHhcP
50f0uHg4P6bHxcP5CT0uHs5P6XHxcH5Gj4uH83N6XDycX9Dj4uH8kh4XD+dX
9Lh4OL+mx8XD+Q09Lh7Ob+lx8XB+R4+Lh/N7elw8nD/Q4+Lh/JEeFw/nT/S4
eDh/psfFw/kLPS4ezl/pcfFw/kaPi4fzd3pcPJx/0OPi4fyTHhcP51/0uHg4
/6bHxcP5Dz0uHv7vA/6/PS4ezoHocfFw/o8eFw/nwPS4eDgHocfFwzkoPS4e
zsHocfFwDk6Pi4dzCHpcPJxD0uPi4RyKHhcP59D0uHg4h6HHxcM5LD0uHs7h
6HHxcA5Pj4uHcwR6XDycI9Lj4uEciR4XD+fI9Lh4OEehx8XDOSo9Lh7O0ehx
8XCOTo+Lh3MMelw8nGPS4+LhHIseFw/n2PS4eDjHocfFwzkuPS4ezvHocfFw
jk+Pi4dzAnpcPJwT0uPi4ZyIHhcP58T0uHg4J6HHxcM5KT0uHs7J6HHxcE5O
j4uHcwp6XDycU9Lj4uGcih4XD+fU9Lh4OKehx8XDOS09Lh7O6ehx8XBOT4+L
h3MGelw8nDPS4+LhnIkeFw/nzPS4eDhnocfFwzkrPS4eztnocfFwzk6Pi4dz
DnpcPJxz0uPi4ZyLHhcP59z0uHg456HHxcM5Lz0uHs756HHxcM5Pj4uHcwA9
Lh7OBehx8XAuSI+Lh3Mhelw8nAvT4+LhXIQeFw/novS4eDgXo8fFw7k4PS4e
ziXocfFwLkmPi4dzKXpcPJxL0+Pi4VyGHhcP57L0uHg4l6PHxcO5PD0uHs4V
6HHxcK5Ij4uHcyV6XDycK9Pj4uFchR4XD+eq9Lh4OFejx8XDuTo9Lh7ONehx
8XCuSY+Lh3Mtelw8nGvT4+LhXIceFw/nuvS4eDjXo8fFw7k+PS4ezg3ocfFw
bkiPi4dzI3pcPJwb0+Pi4dyEHhcP56b0uHg4N6PHxcO5OT0uHs4t6HHxcG5J
j4uHcyt6XDycW9Pj4uHchh4XD+e29Lh4OLejx8XDuT09Lh7OHehx8XDuSI+L
h3Mnelw8nDvT4+Lh3IUeFw/nrvS4eDh3o8fFw7k7PS4ezj3ocfFw7kmPi4dz
L3pcPJx70+Pi4dyHHhcP5770uHg496PHxcMpPS4ezv3pcfFwHkCPi4fzQHpc
PJwH0ePi4TyYHhcP5yH0uHg4D6XHxcN5GD0uHs7D6XHxcB5Bj4uH80h6XDyc
R9Hj4uE8mh4XD+cx9Lh4OI+lx8XDeRw9Lh7O4+lx8XCeQI+Lh/NEelw8nCfR
4+LhPJkeFw/nKfS4eDhPpcfFw3kaPS4eztPpcfFwnkGPi4fzTHpcPJxn0ePi
4TybHhcP5zn0uHg4z6XHxcN5Hj0uHs7z6XHxcF5Aj4uH80J6XDycF9Hj4uG8
mB4XD+cl9Lh4OC+lx8XDeRk9Lh7Oy+lx8XBeQY+Lh/NKelw8nFfR4+LhvJoe
Fw/nNfS4eDivpcfFw3kdPS4ezuvpcfFw3kCPi4fzRnpcPJw30ePi4byZHhcP
5y30uHg4b6XHxcN5Gz0uHs7b6XHxcN5Bj4uH8056XDycd9Hj4uG8mx4XD+c9
9Lh4OO+lx8XDGT0uHs776HHxcN5Pj4uH8wF6XDycD9Lj4uF8iB4XD+fD9Lh4
OB+hx8XD+Sg9Lh7Ox+hx8XA+To+Lh/MJelw8nE/S4+LhfIoeFw/n0/S4eDif
ocfFw/ksPS4ezufocfFwPk+Pi4fzBXpcPJwv0uPi4XyJHhcP58v0uHg4X6HH
xcP5Kj0uHs7X6HHxcL5Oj4uH8w16XDycb9Lj4uF8ix4XD+fb9Lh4ON+hx8XD
+S49Lh7O9+hx8XC+T4+Lh/MDelw8nB/S4+Lh/IgeFw/nx/S4eDg/ocfFw/kp
PS4ezs/ocfFwfk6Pi4fzC3pcPJxf0uPi4fyKHhcP59f0uHg4v6HHxcP5LT0u
Hs7v6HHxcH5Pj4uH8wd6XDycP9Lj4uH8iR4XD+fP9Lh4OH+hx8XD+Ss9Lh7O
3+hx8XD+To+Lh/MPelw8nH/S4+Lh/IseFw/n3/S4eDj/ocfFw/99oP+3x8XD
ORA9Lh7O/9Hj4uEcmB4XD+cg9Lh4OAelx8XDORg9Lh7Owelx8XAOQY+Lh3NI
elw8nEPR4+LhHJoeFw/nMPS4eDiHpcfFwzkcPS4ezuHpcfFwjkCPi4dzRHpc
PJwj0ePi4RyZHhcP5yj0uHg4R6XHxcM5Gj0uHs7R6XHxcI5Bj4uHc0x6XDyc
Y9Hj4uEcmx4XD+c49Lh4OMelx8XDOR49Lh7O8elx8XBOQI+Lh3NCelw8nBPR
4+LhnJgeFw/nJPS4eDgnpcfFwzkZPS4ezsnpcfFwTkGPi4dzSnpcPJxT0ePi
4ZyaHhcP5zT0uHg4p6XHxcM5HT0uHs7p6XHxcM5Aj4uHc0Z6XDycM9Hj4uGc
mR4XD+cs9Lh4OGelx8XDORs9Lh7O2elx8XDOQY+Lh3NOelw8nHPR4+LhnJse
Fw/nPPS4eDjnpcfFwzkfPS4ezvnpcfFwDqDHxcO5AD0uHs4F6XHxcC5Ej4uH
c2F6XDyci9Dj4uFclB4XD+di9Lh4OBenx8XDuQQ9Lh7OJelx8XAuRY+Lh3Np
elw8nMvQ4+LhXJYeFw/ncvS4eDiXp8fFw7kCPS4ezhXpcfFwrkSPi4dzZXpc
PJyr0OPi4VyVHhcP52r0uHg4V6fHxcO5Bj0uHs416XHxcK5Fj4uHc216XDyc
69Dj4uFclx4XD+d69Lh4ONenx8XDuQE9Lh7ODelx8XBuRI+Lh3Njelw8nJvQ
4+Lh3JQeFw/nZvS4eDg3p8fFw7kFPS4ezi3pcfFwbkWPi4dza3pcPJzb0OPi
4dyWHhcP53b0uHg4t6fHxcO5Az0uHs4d6XHxcO5Ej4uHc2d6XDycu9Dj4uHc
lR4XD+du9Lh4OHenx8XDuQc9Lh7OPelx8XDuRY+Lh3Nvelw8nPvQ4+Lh3Jce
Fw/nfvS4eDilx8XDuT89Lh7OA+hx8XAeSI+Lh/Mgelw8nAfT4+LhPIQeFw/n
ofS4eDgPo8fFw3k4PS4eziPocfFwHkmPi4fzKHpcPJxH0+Pi4TyGHhcP57H0
uHg4j6PHxcN5PD0uHs4T6HHxcJ5Ij4uH8yR6XDycJ9Pj4uE8hR4XD+ep9Lh4
OE+jx8XDeTo9Lh7OM+hx8XCeSY+Lh/Mselw8nGfT4+LhPIceFw/nufS4eDjP
o8fFw3k+PS4ezgvocfFwXkiPi4fzInpcPJwX0+Pi4byEHhcP56X0uHg4L6PH
xcN5OT0uHs4r6HHxcF5Jj4uH8yp6XDycV9Pj4uG8hh4XD+e19Lh4OK+jx8XD
eT09Lh7OG+hx8XDeSI+Lh/Mmelw8nDfT4+LhvIUeFw/nrfS4eDhvo8fFw3k7
PS4ezjvocfFw3kmPi4fzLnpcPJx30+Pi4byHHhcP5730uHg4o8fFw3kfPS4e
zvvpcfFwPkCPi4fzQXpcPJwP0ePi4XyYHhcP5yP0uHg4H6XHxcP5GD0uHs7H
6XHxcD5Bj4uH80l6XDycT9Hj4uF8mh4XD+cz9Lh4OJ+lx8XD+Rw9Lh7O5+lx
8XC+QI+Lh/NFelw8nC/R4+LhfJkeFw/nK/S4eDhfpcfFw/kaPS4eztfpcfFw
vkGPi4fzTXpcPJxv0ePi4XybHhcP5zv0uHg436XHxcP5Hj0uHs736XHxcH5A
j4uH80N6XDycH9Hj4uH8mB4XD+cn9Lh4OD+lx8XD+Rk9Lh7Oz+lx8XB+QY+L
h/NLelw8nF/R4+Lh/JoeFw/nN/S4eDi/pcfFw/kdPS4ezu/pcfFw/kCPi4fz
R3pcPJw/0ePi4fyZHhcP5y/0uHg4f6XHxcP5Gz0uHs7f6XHxcP5Bj4uH8096
XDycf9Hj4uH8mx4XD+c/9Lh4+L8P8P/2uHg4B6LHxcP5P3pcPJwD0+Pi4RyE
HhcP56D0uHg4B6PHxcM5OD0uHs4h6HHxcA5Jj4uHcyh6XDycQ9Pj4uEchh4X
D+ew9Lh4OIejx8XDOTw9Lh7OEehx8XCOSI+Lh3Mkelw8nCPT4+LhHIUeFw/n
qPS4eDhHo8fFwzk6PS4ezjHocfFwjkmPi4dzLHpcPJxj0+Pi4RyHHhcP57j0
uHg4x6PHxcM5Pj0uHs4J6HHxcE5Ij4uHcyJ6XDycE9Pj4uGchB4XD+ek9Lh4
OCejx8XDOTk9Lh7OKehx8XBOSY+Lh3Mqelw8nFPT4+LhnIYeFw/ntPS4eDin
o8fFwzk9PS4ezhnocfFwzkiPi4dzJnpcPJwz0+Pi4ZyFHhcP56z0uHg4Z6PH
xcM5Oz0uHs456HHxcM5Jj4uHcy56XDycc9Pj4uGchx4XD+e89Lh4OOejx8XD
OT89Lh7OAfS4eDgXoMfFw7kgPS4ezoXocfFwLkyPi4dzEXpcPJyL0uPi4VyM
HhcP5+L0uHg4l6DHxcO5JD0uHs6l6HHxcC5Nj4uHcxl6XDycy9Lj4uFcjh4X
D+fy9Lh4OFegx8XDuSI9Lh7Olehx8XCuTI+Lh3MVelw8nKvS4+LhXI0eFw/n
6vS4eDjXoMfFw7kmPS4ezrXocfFwrk2Pi4dzHXpcPJzr0uPi4VyPHhcP5/r0
uHg4N6DHxcO5IT0uHs6N6HHxcG5Mj4uHcxN6XDycm9Lj4uHcjB4XD+fm9Lh4
OLegx8XDuSU9Lh7Orehx8XBuTY+Lh3Mbelw8nNvS4+Lh3I4eFw/n9vS4eDh3
oMfFw7kjPS4ezp3ocfFw7kyPi4dzF3pcPJy70uPi4dyNHhcP5+70uHg496DH
xcO5Jz0uHs696HHxcO5Nj4uHcx96XDyc+9Lj4uHcjx4XD6f0uHg496fHxcN5
AD0uHs4D6XHxcB5Ej4uH82B6XDych9Dj4uE8lB4XD+dh9Lh4OA+nx8XDeQQ9
Lh7OI+lx8XAeRY+Lh/Noelw8nMfQ4+LhPJYeFw/ncfS4eDiPp8fFw3kCPS4e
zhPpcfFwnkSPi4fzZHpcPJyn0OPi4TyVHhcP52n0uHg4T6fHxcN5Bj0uHs4z
6XHxcJ5Fj4uH82x6XDyc59Dj4uE8lx4XD+d59Lh4OM+nx8XDeQE9Lh7OC+lx
8XBeRI+Lh/Nielw8nJfQ4+LhvJQeFw/nZfS4eDgvp8fFw3kFPS4ezivpcfFw
XkWPi4fzanpcPJzX0OPi4byWHhcP53X0uHg4r6fHxcN5Az0uHs4b6XHxcN5E
j4uH82Z6XDyct9Dj4uG8lR4XD+dt9Lh4OG+nx8XDeQc9Lh7OO+lx8XDeRY+L
h/Nuelw8nPfQ4+LhvJceFw9n9Lh4OO+jx8XDeT89Lh7OB+hx8XA+SI+Lh/Mh
elw8nA/T4+LhfIQeFw/no/S4eDgfo8fFw/k4PS4ezifocfFwPkmPi4fzKXpc
PJxP0+Pi4XyGHhcP57P0uHg4n6PHxcP5PD0uHs4X6HHxcL5Ij4uH8yV6XDyc
L9Pj4uF8hR4XD+er9Lh4OF+jx8XD+To9Lh7ON+hx8XC+SY+Lh/Mtelw8nG/T
4+LhfIceFw/nu/S4eDjfo8fFw/k+PS4ezg/ocfFwfkiPi4fzI3pcPJwf0+Pi
4fyEHhcP56f0uHg4P6PHxcP5OT0uHs4v6HHxcH5Jj4uH8yt6XDycX9Pj4uH8
hh4XD+e39Lh4OL+jx8XD+T09Lh7OH+hx8XD+SI+Lh/Mnelw8nD/T4+Lh/IUe
Fw/nr/S4eDh/o8fFw/k7PS4ezj/ocfFw/kmPi4fzL3pcPJx/0+Pi4fyHHhcP
//eB/d8eFw/nQPS4eDj/R4+Lh3Ngelw8nIPQ4+LhHJQeFw/nYPS4eDgHp8fF
wzkEPS4eziHpcfFwDkWPi4dzaHpcPJzD0OPi4RyWHhcP53D0uHg4h6fHxcM5
Aj0uHs4R6XHxcI5Ej4uHc2R6XDyco9Dj4uEclR4XD+do9Lh4OEenx8XDOQY9
Lh7OMelx8XCORY+Lh3Nselw8nOPQ4+LhHJceFw/nePS4eDjHp8fFwzkBPS4e
zgnpcfFwTkSPi4dzYnpcPJyT0OPi4ZyUHhcP52T0uHg4J6fHxcM5BT0uHs4p
6XHxcE5Fj4uHc2p6XDyc09Dj4uGclh4XD+d09Lh4OKenx8XDOQM9Lh7OGelx
8XDORI+Lh3Nmelw8nLPQ4+LhnJUeFw/nbPS4eDhnp8fFwzkHPS4ezjnpcfFw
zkWPi4dzbnpcPJzz0OPi4ZyXHhcP53z0uHg456fHxcM5gB4XD+cC9Lh4OBek
x8XDuRA9Lh7Ohelx8XAuQo+Lh3NRelw8nIvR4+LhXJweFw/nEvS4eDiXpMfF
w7kUPS4ezqXpcfFwLkOPi4dzWXpcPJzL0ePi4VyeHhcP5wr0uHg4V6THxcO5
Ej0uHs6V6XHxcK5Cj4uHc1V6XDycq9Hj4uFcnR4XD+ca9Lh4ONekx8XDuRY9
Lh7Otelx8XCuQ4+Lh3Ndelw8nOvR4+LhXJ8eFw/nBvS4eDg3pMfFw7kRPS4e
zo3pcfFwbkKPi4dzU3pcPJyb0ePi4dycHhcP5xb0uHg4t6THxcO5FT0uHs6t
6XHxcG5Dj4uHc1t6XDyc29Hj4uHcnh4XD+cO9Lh4OHekx8XDuRM9Lh7Onelx
8XDuQo+Lh3NXelw8nLvR4+Lh3J0eFw/nHvS4eDj3pMfFw7kXPS4ezr3pcfFw
7kOPi4dzX3pcPJz70ePi4ZQeFw/n/vS4eDgPoMfFw3kgPS4ezoPocfFwHkyP
i4fzEHpcPJyH0uPi4TyMHhcP5+H0uHg4j6DHxcN5JD0uHs6j6HHxcB5Nj4uH
8xh6XDycx9Lj4uE8jh4XD+fx9Lh4OE+gx8XDeSI9Lh7Ok+hx8XCeTI+Lh/MU
elw8nKfS4+LhPI0eFw/n6fS4eDjPoMfFw3kmPS4ezrPocfFwnk2Pi4fzHHpc
PJzn0uPi4TyPHhcP5/n0uHg4L6DHxcN5IT0uHs6L6HHxcF5Mj4uH8xJ6XDyc
l9Lj4uG8jB4XD+fl9Lh4OK+gx8XDeSU9Lh7Oq+hx8XBeTY+Lh/Maelw8nNfS
4+LhvI4eFw/n9fS4eDhvoMfFw3kjPS4ezpvocfFw3kyPi4fzFnpcPJy30uPi
4byNHhcP5+30uHg476DHxcN5Jz0uHs676HHxcN5Nj4uH8x56XDyc99Lj4uGM
HhcP5330uHg476fHxcP5AD0uHs4H6XHxcD5Ej4uH82F6XDycj9Dj4uF8lB4X
D+dj9Lh4OB+nx8XD+QQ9Lh7OJ+lx8XA+RY+Lh/Npelw8nM/Q4+LhfJYeFw/n
c/S4eDifp8fFw/kCPS4ezhfpcfFwvkSPi4fzZXpcPJyv0OPi4XyVHhcP52v0
uHg4X6fHxcP5Bj0uHs436XHxcL5Fj4uH8216XDyc79Dj4uF8lx4XD+d79Lh4
ON+nx8XD+QE9Lh7OD+lx8XB+RI+Lh/Njelw8nJ/Q4+Lh/JQeFw/nZ/S4eDg/
p8fFw/kFPS4ezi/pcfFwfkWPi4fza3pcPJzf0OPi4fyWHhcP53f0uHg4v6fH
xcP5Az0uHs4f6XHxcP5Ej4uH82d6XDycv9Dj4uH8lR4XD+dv9Lh4OH+nx8XD
+Qc9Lh7OP+lx8XD+RY+Lh/Nvelw8nP/Q4+Lh/z6g/9vj4uEciB4XD+f/6HHx
cA5Mj4uHcxB6XDycg9Lj4uEcjB4XD+fg9Lh4OIegx8XDOSQ9Lh7Ooehx8XAO
TY+Lh3MYelw8nMPS4+LhHI4eFw/n8PS4eDhHoMfFwzkiPS4ezpHocfFwjkyP
i4dzFHpcPJyj0uPi4RyNHhcP5+j0uHg4x6DHxcM5Jj0uHs6x6HHxcI5Nj4uH
cxx6XDyc49Lj4uEcjx4XD+f49Lh4OCegx8XDOSE9Lh7Oiehx8XBOTI+Lh3MS
elw8nJPS4+LhnIweFw/n5PS4eDinoMfFwzklPS4ezqnocfFwTk2Pi4dzGnpc
PJzT0uPi4ZyOHhcP5/T0uHg4Z6DHxcM5Iz0uHs6Z6HHxcM5Mj4uHcxZ6XDyc
s9Lj4uGcjR4XD+fs9Lh4OOegx8XDOSc9Lh7Ouehx8XDOTY+Lh3Meelw8nPPS
4+LhnI8eFw/n/PS4eDgH0OPi4VyAHhcP54L0uHg4F6LHxcO5MD0uHs5F6HHx
cC5Kj4uHczF6XDyci9Pj4uFcgh4XD+eS9Lh4OJeix8XDuTQ9Lh7OZehx8XAu
S4+Lh3M5elw8nMvT4+LhXIEeFw/nivS4eDhXosfFw7kyPS4ezlXocfFwrkqP
i4dzNXpcPJyr0+Pi4VyDHhcP55r0uHg416LHxcO5Nj0uHs516HHxcK5Lj4uH
cz16XDyc69Pj4uHcgB4XD+eG9Lh4ODeix8XDuTE9Lh7OTehx8XBuSo+Lh3Mz
elw8nJvT4+Lh3IIeFw/nlvS4eDi3osfFw7k1PS4ezm3ocfFwbkuPi4dzO3pc
PJzb0+Pi4dyBHhcP5470uHg4d6LHxcO5Mz0uHs5d6HHxcO5Kj4uHczd6XDyc
u9Pj4uHcgx4XD+ee9Lh4OPeix8XDuTc9Lh7Ofehx8XDuS4+Lh3M/elw8nNLj
4uHcnx4XD+cB9Lh4OA+kx8XDeRA9Lh7Og+lx8XAeQo+Lh/NQelw8nIfR4+Lh
PJweFw/nEfS4eDiPpMfFw3kUPS4ezqPpcfFwHkOPi4fzWHpcPJzH0ePi4Tye
HhcP5wn0uHg4T6THxcN5Ej0uHs6T6XHxcJ5Cj4uH81R6XDycp9Hj4uE8nR4X
D+cZ9Lh4OM+kx8XDeRY9Lh7Os+lx8XCeQ4+Lh/Ncelw8nOfR4+LhPJ8eFw/n
BfS4eDgvpMfFw3kRPS4ezovpcfFwXkKPi4fzUnpcPJyX0ePi4bycHhcP5xX0
uHg4r6THxcN5FT0uHs6r6XHxcF5Dj4uH81p6XDyc19Hj4uG8nh4XD+cN9Lh4
OG+kx8XDeRM9Lh7Om+lx8XDeQo+Lh/NWelw8nLfR4+LhvJ0eFw/nHfS4eDjv
pMfFw3kXPS4ezrvpcfFw3kOPi4fzXnpcPJzR4+LhvI8eFw/n/fS4eDgfoMfF
w/kgPS4ezofocfFwPkyPi4fzEXpcPJyP0uPi4XyMHhcP5+P0uHg4n6DHxcP5
JD0uHs6n6HHxcD5Nj4uH8xl6XDycz9Lj4uF8jh4XD+fz9Lh4OF+gx8XD+SI9
Lh7Ol+hx8XC+TI+Lh/MVelw8nK/S4+LhfI0eFw/n6/S4eDjfoMfFw/kmPS4e
zrfocfFwvk2Pi4fzHXpcPJzv0uPi4XyPHhcP5/v0uHg4P6DHxcP5IT0uHs6P
6HHxcH5Mj4uH8xN6XDycn9Lj4uH8jB4XD+fn9Lh4OL+gx8XD+SU9Lh7Or+hx
8XB+TY+Lh/Mbelw8nN/S4+Lh/I4eFw/n9/S4eDh/oMfFw/kjPS4ezp/ocfFw
/kyPi4fzF3pcPJy/0uPi4fyNHhcP5+/0uHg4/6DHxcP5Jz0uHs6/6HHxcP5N
j4uH8x96XDz83wfyf3tcPJwD0ePi4fwfPS4ezoHpcfFwDkKPi4dzUHpcPJyD
0ePi4RycHhcP5xD0uHg4h6THxcM5FD0uHs6h6XHxcA5Dj4uHc1h6XDycw9Hj
4uEcnh4XD+cI9Lh4OEekx8XDORI9Lh7Okelx8XCOQo+Lh3NUelw8nKPR4+Lh
HJ0eFw/nGPS4eDjHpMfFwzkWPS4ezrHpcfFwjkOPi4dzXHpcPJzj0ePi4Ryf
HhcP5wT0uHg4J6THxcM5ET0uHs6J6XHxcE5Cj4uHc1J6XDyck9Hj4uGcnB4X
D+cU9Lh4OKekx8XDORU9Lh7Oqelx8XBOQ4+Lh3Naelw8nNPR4+LhnJ4eFw/n
DPS4eDhnpMfFwzkTPS4ezpnpcfFwzkKPi4dzVnpcPJyz0ePi4ZydHhcP5xz0
uHg456THxcM5Fz0uHs656XHxcM5Dj4uHc156XDyc89Hj4uGcnx4XD+cAelw8
nAvQ4+LhXJAeFw/nQvS4eDgXpsfFw7kIPS4ezkXpcfFwLkaPi4dzcXpcPJxL
0OPi4VySHhcP51L0uHg4l6bHxcO5DD0uHs5l6XHxcC5Hj4uHc3l6XDycK9Dj
4uFckR4XD+dK9Lh4OFemx8XDuQo9Lh7OVelx8XCuRo+Lh3N1elw8nGvQ4+Lh
XJMeFw/nWvS4eDjXpsfFw7kOPS4eznXpcfFwrkePi4dzfXpcPJwb0OPi4dyQ
HhcP50b0uHg4N6bHxcO5CT0uHs5N6XHxcG5Gj4uHc3N6XDycW9Dj4uHckh4X
D+dW9Lh4OLemx8XDuQ09Lh7Obelx8XBuR4+Lh3N7elw8nDvQ4+Lh3JEeFw/n
TvS4eDh3psfFw7kLPS4ezl3pcfFw7kaPi4dzd3pcPJx70OPi4dyTHhcP5170
uHg496bHxcO5Dz0uHs596XHxcO5Hj4uHU3pcPJz70+Pi4TyAHhcP54H0uHg4
D6LHxcN5MD0uHs5D6HHxcB5Kj4uH8zB6XDych9Pj4uE8gh4XD+eR9Lh4OI+i
x8XDeTQ9Lh7OY+hx8XAeS4+Lh/M4elw8nMfT4+LhPIEeFw/nifS4eDhPov9/
LusZAADAgIFgatu2bdu2bdtObdu27Ta1bdu2tfbGG35/XDycJ9Pj4uE8hR4X
D+ep9Lh4OE+jx8XDeTo9Lh7OM+hx8XCeSY+Lh/Mselw8nGfT4+LhPIceFw/n
ufS4eDjPo8fFw3k+PS4ezgvocfFwXkiPi4fzInpcPJwX0+Pi4byEHhcP56X0
uHg4L6PHxcN5OT0uHs4r6HHxcF5Jj4uH8yp6XDycV9Pj4uG8hh4XD+e19Lh4
OK+jx8XDeT09Lh7OG+hx8XDeSI+Lh/Mmelw8nDfT4+LhvIUeFw/nrfS4eDhv
o8fFw3k7PS4ezjvocfFw3kmPi4fzLnpcPJx30+Pi4byHHhcP5730uHg4o8fF
w3kfPS4ezvvpcfFwPkCPi4fzQXpcPJwP0ePi4XyYHhcP5yP0uHg4H6XHxcP5
GD0uHs7H6XHxcD5Bj4uH80l6XDycT9Hj4uF8mh4XD+cz9Lh4OJ+lx8XD+Rw9
Lh7O5+lx8XC+QI+Lh/NFelw8nC/R4+LhfJkeFw/nK/S4eDhfpcfFw/kaPS4e
ztfpcfFwvkGPi4fzTXpcPJxv0ePi4XybHhcP5zv0uHg436XHxcP5Hj0uHs73
6XHxcH5Aj4uH80N6XDycH9Hj4uH8mB4XD+cn9Lh4OD+lx8XD+Rk9Lh7Oz+lx
8XB+QY+Lh/NLelw8nF/R4+Lh/JoeFw/nN/S4eDi/pcfFw/kdPS4ezu/pcfFw
/kCPi4fzR3pcPJw/0ePi4fyZHhcP5y/0uHg4f6XHxcP5Gz0uHs7f6XHxcP5B
j4uH8096XDycf9Hj4uH8mx4XD+c/9Lh4+H8D+P89Lh7OAehx8XAOSI+Lh3Mg
elw8nAPT4+LhHIQeFw/noPS4eDgHo8fFwzk4PS4eziHocfFwDkmPi4dzKHpc
PJxD0+Pi4RyGHhcP57D0uHg4h6PHxcM5PD0uHs4R6HHxcI5Ij4uHcyR6XDyc
I9Pj4uEchR4XD+eo9Lh4OEejx8XDOTo9Lh7OMehx8XCOSY+Lh3Mselw8nGPT
4+LhHIceFw/nuPS4eDjHo8fFwzk+PS4ezgnocfFwTkiPi4dzInpcPJwT0+Pi
4ZyEHhcP56T0uHg4J6PHxcM5OT0uHs4p6HHxcE5Jj4uHcyp6XDycU9Pj4uGc
hh4XD+e09Lh4OKejx8XDOT09Lh7OGehx8XDOSI+Lh3Mmelw8nDPT4+LhnIUe
Fw/nrPS4eDhno8fFwzk7PS4ezjnocfFwzkmPi4dzLnpcPJxz0+Pi4ZyHHhcP
57z0uHg456PHxcM5Pz0uHs4F6HHxcC5Ij4uHcyF6XDycC9Pj4uFchB4XD+ei
9Lh4OBejx8XDuTg9Lh7OJehx8XAuSY+Lh3Mpelw8nEvT4+LhXIYeFw/nsvS4
eDiXo8fFw7k8PS4ezhXocfFwrkiPi4dzJXpcPJwr0+Pi4VyFHhcP56r0uHg4
V6PHxcO5Oj0uHs416HHxcK5Jj4uHcy16XDyca9Pj4uFchx4XD+e69Lh4ONej
x8XDuT49Lh7ODehx8XBuSI+Lh3Mjelw8nBvT4+Lh3IQeFw/npvS4eDg3o8fF
w7k5PS4ezi3ocfFwbkmPi4dzK3pcPJxb0+Pi4dyGHhcP57b0uHg4t6PHxcO5
PT0uHs4d6HHxcO5Ij4uHcyd6XDycO9Pj4uHchR4XD+eu9Lh4OHejx8XDuTs9
Lh7OPehx8XDuSY+Lh3Mvelw8nHvT4+Lh3IceFw/nvvS4eDj3o8fFwyk9Lh7O
/elx8XAeQI+Lh/NAelw8nAfR4+LhPJgeFw/nIfS4eDgPpcfFw3kYPS4ezsPp
cfFwHkGPi4fzSHpcPJxH0ePi4TyaHhcP5zH0uHg4j6XHxcN5HD0uHs7j6XHx
cJ5Aj4uH80R6XDycJ9Hj4uE8mR4XD+cp9Lh4OE+lx8XDeRo9Lh7O0+lx8XCe
QY+Lh/NMelw8nGfR4+LhPJseFw/nOfS4eDjPpcfFw3kePS4ezvPpcfFwXkCP
i4fzQnpcPJwX0ePi4byYHhcP5yX0uHg4L6XHxcN5GT0uHs7L6XHxcF5Bj4uH
80p6XDycV9Hj4uG8mh4XD+c19Lh4OK+lx8XDeR09Lh7O6+lx8XDeQI+Lh/NG
elw8nDfR4+LhvJkeFw/nLfS4eDhvpcfFw3kbPS4eztvpcfFw3kGPi4fzTnpc
PJx30ePi4bybHhcP5z30uHg476XHxcMZPS4ezvvocfFw3k+Pi4fzAXpcPJwP
0uPi4XyIHhcP58P0uHg4H6HHxcP5KD0uHs7H6HHxcD5Oj4uH8wl6XDycT9Lj
4uF8ih4XD+fT9Lh4OJ+hx8XD+Sw9Lh7O5+hx8XA+T4+Lh/MFelw8nC/S4+Lh
fIkeFw/ny/S4eDhfocfFw/kqPS4eztfocfFwvk6Pi4fzDXpcPJxv0uPi4XyL
HhcP59v0uHg436HHxcP5Lj0uHs736HHxcL5Pj4uH8wN6XDycH9Lj4uH8iB4X
D+fH9Lh4OD+hx8XD+Sk9Lh7Oz+hx8XB+To+Lh/MLelw8nF/S4+Lh/IoeFw/n
1/S4eDi/ocfFw/ktPS4ezu/ocfFwfk+Pi4fzB3pcPJw/0uPi4fyJHhcP58/0
uHg4f6HHxcP5Kz0uHs7f6HHxcP5Oj4uH8w96XDycf9Lj4uH8ix4XD+ff9Lh4
OP+hx8XD/xu4/+9x8XAOQI+Lh3NAelw8nAPR4+LhHJgeFw/nIPS4eDgHpcfF
wzkYPS4ezsHpcfFwDkGPi4dzSHpcPJxD0ePi4RyaHhcP5zD0uHg4h6XHxcM5
HD0uHs7h6XHxcI5Aj4uHc0R6XDycI9Hj4uEcmR4XD+co9Lh4OEelx8XDORo9
Lh7O0elx8XCOQY+Lh3NMelw8nGPR4+LhHJseFw/nOPS4eDjHpcfFwzkePS4e
zvHpcfFwTkCPi4dzQnpcPJwT0ePi4ZyYHhcP5yT0uHg4J6XHxcM5GT0uHs7J
6XHxcE5Bj4uHc0p6XDycU9Hj4uGcmh4XD+c09Lh4OKelx8XDOR09Lh7O6elx
8XDOQI+Lh3NGelw8nDPR4+LhnJkeFw/nLPS4eDhnpcfFwzkbPS4eztnpcfFw
zkGPi4dzTnpcPJxz0ePi4ZybHhcP5zz0uHg456XHxcM5Hz0uHs756XHxcC5A
j4uHc0F6XDycC9Hj4uFcmB4XD+ci9Lh4OBelx8XDuRg9Lh7Oxelx8XAuQY+L
h3NJelw8nEvR4+LhXJoeFw/nMvS4eDiXpcfFw7kcPS4ezuXpcfFwrkCPi4dz
RXpcPJwr0ePi4VyZHhcP5yr0uHg4V6XHxcO5Gj0uHs7V6XHxcK5Bj4uHc016
XDyca9Hj4uFcmx4XD+c69Lh4ONelx8XDuR49Lh7O9elx8XBuQI+Lh3NDelw8
nBvR4+Lh3JgeFw/nJvS4eDg3pcfFw7kZPS4ezs3pcfFwbkGPi4dzS3pcPJxb
0ePi4dyaHhcP5zb0uHg4t6XHxcO5HT0uHs7t6XHxcO5Aj4uHc0d6XDycO9Hj
4uHcmR4XD+cu9Lh4OHelx8XDuRs9Lh7O3elx8XDuQY+Lh3NPelw8nHvR4+Lh
3JseFw/nPvS4eDj3pcfFw7kfPS4eTulx8XDuT4+Lh/MAelw8nAfS4+LhPIge
Fw/nwfS4eDgPocfFw3koPS4ezsPocfFwHk6Pi4fzCHpcPJxH0uPi4TyKHhcP
59H0uHg4j6HHxcN5LD0uHs7j6HHxcB5Pj4uH8wR6XDycJ9Lj4uE8iR4XD+fJ
9Lh4OE+hx8XDeSo9Lh7O0+hx8XCeTo+Lh/MMelw8nGfS4+LhPIseFw/n2fS4
eDjPocfFw3kuPS4ezvPocfFwnk+Pi4fzAnpcPJwX0uPi4byIHhcP58X0uHg4
L6HHxcN5KT0uHs7L6HHxcF5Oj4uH8wp6XDycV9Lj4uG8ih4XD+fV9Lh4OK+h
x8XDeS09Lh7O6+hx8XBeT4+Lh/MGelw8nDfS4+LhvIkeFw/nzfS4eDhvocfF
w3krPS4eztvocfFw3k6Pi4fzDnpcPJx30uPi4byLHhcP5930uHg476HHxcN5
Lz0uHs7ocfFw3kePi4fzfnpcPJwP0OPi4XyQHhcP50P0uHg4H6bHxcP5CD0u
Hs5H6XHxcD5Gj4uH83F6XDycT9Dj4uF8kh4XD+dT9Lh4OJ+mx8XD+Qw9Lh7O
Z+lx8XA+R4+Lh/N5elw8nC/Q4+LhfJEeFw/nS/S4eDhfpsfFw/kKPS4ezlfp
cfFwvkaPi4fzdXpcPJxv0OPi4XyTHhcP51v0uHg436bHxcP5Dj0uHs536XHx
cL5Hj4uH8316XDycH9Dj4uH8kB4XD+dH9Lh4OD+mx8XD+Qk9Lh7OT+lx8XB+
Ro+Lh/Nzelw8nF/Q4+Lh/JIeFw/nV/S4eDi/psfFw/kNPS4ezm/pcfFwfkeP
i4fze3pcPJw/0OPi4fyRHhcP50/0uHg4f6bHxcP5Cz0uHs5f6XHxcP5Gj4uH
83d6XDycf9Dj4uH8kx4XD+df9Lh4OP+mx8XD+Q89Lh7+34D9f4+Lh3MAelw8
nAPS4+LhHIgeFw/nwPS4eDgHocfFwzkoPS4ezsHocfFwDk6Pi4dzCHpcPJxD
0uPi4RyKHhcP59D0uHg4h6HHxcM5LD0uHs7h6HHxcA5Pj4uHcwR6XDycI9Lj
4uEciR4XD+fI9Lh4OEehx8XDOSo9Lh7O0ehx8XCOTo+Lh3MMelw8nGPS4+Lh
HIseFw/n2PS4eDjHocfFwzkuPS4ezvHocfFwjk+Pi4dzAnpcPJwT0uPi4ZyI
HhcP58T0uHg4J6HHxcM5KT0uHs7J6HHxcE5Oj4uHcwp6XDycU9Lj4uGcih4X
D+fU9Lh4OKehx8XDOS09Lh7O6ehx8XBOT4+Lh3MGelw8nDPS4+LhnIkeFw/n
zPS4eDhnocfFwzkrPS4eztnocfFwzk6Pi4dzDnpcPJxz0uPi4ZyLHhcP59z0
uHg456HHxcM5Lz0uHs756HHxcM5Pj4uHcwF6XDycC9Lj4uFciB4XD+fC9Lh4
OBehx8XDuSg9Lh7Oxehx8XAuTo+Lh3MJelw8nEvS4+LhXIoeFw/n0vS4eDiX
ocfFw7ksPS4ezuXocfFwLk+Pi4dzBXpcPJwr0uPi4VyJHhcP58r0uHg4V6HH
xcO5Kj0uHs7V6HHxcK5Oj4uHcw16XDyca9Lj4uFcix4XD+fa9Lh4ONehx8XD
uS49Lh7O9ehx8XCuT4+Lh3MDelw8nBvS4+Lh3IgeFw/nxvS4eDg3ocfFw7kp
PS4ezs3ocfFwbk6Pi4dzC3pcPJxb0uPi4dyKHhcP59b0uHg4t6HHxcO5LT0u
Hs7t6HHxcG5Pj4uHcwd6XDycO9Lj4uHciR4XD+fO9Lh4OHehx8XDuSs9Lh7O
3ehx8XDuTo+Lh3MPelw8nHvS4+Lh3IseFw/n3vS4eDj3ocfFw7kvPS4ezv3o
cfFwSo+Lh3N/elw8nAfQ4+LhPJAeFw/nQfS4eDgPpsfFw3kIPS4ezkPpcfFw
HkaPi4fzcHpcPJxH0OPi4TySHhcP51H0uHg4j6bHxcN5DD0uHs5j6XHxcB5H
j4uH83h6XDycJ9Dj4uE8kR4XD+dJ9Lh4OE+mx8XDeQo9Lh7OU+lx8XCeRo+L
h/N0elw8nGfQ4+LhPJMeFw/nWfS4eDjPpsfFw3kOPS4eznPpcfFwnkePi4fz
fHpcPJwX0OPi4byQHhcP50X0uHg4L6bHxcN5CT0uHs5L6XHxcF5Gj4uH83J6
XDycV9Dj4uG8kh4XD+dV9Lh4OK+mx8XDeQ09Lh7Oa+lx8XBeR4+Lh/N6elw8
nDfQ4+LhvJEeFw/nTfS4eDhvpsfFw3kLPS4ezlvpcfFw3kaPi4fzdnpcPJx3
0OPi4byTHhcP5130uHg476bHxcN5Dz0uHs576XHxcEaPi4fzPnpcPJz30+Pi
4XyAHhcP54P0uHg4H6LHxcP5MD0uHs5H6HHxcD5Kj4uH8zF6XDycj9Pj4uF8
gh4XD+eT9Lh4OJ+ix8XD+TQ9Lh7OZ+hx8XA+S4+Lh/M5elw8nM/T4+LhfIEe
Fw/ni/S4eDhfosfFw/kyPS4ezlfocfFwvkqPi4fzNXpcPJyv0+Pi4XyDHhcP
55v0uHg436LHxcP5Nj0uHs536HHxcL5Lj4uH8z16XDyc79Pj4uH8gB4XD+eH
9Lh4OD+ix8XD+TE9Lh7OT+hx8XB+So+Lh/Mzelw8nJ/T4+Lh/IIeFw/nl/S4
eDi/osfFw/k1PS4ezm/ocfFwfkuPi4fzO3pcPJzf0+Pi4fyBHhcP54/0uHg4
f6LHxcP5Mz0uHs5f6HHxcP5Kj4uH8zd6XDycv9Pj4uH8gx4XD+ef9Lh4OP+i
x8XD+Tc9Lh7Of+hx8fD/Bur/e1w8nAPQ4+LhHJAeFw/nQPS4eDgHpsfFwzkI
PS4ezkHpcfFwDkaPi4dzcHpcPJxD0OPi4RySHhcP51D0uHg4h6bHxcM5DD0u
Hs5h6XHxcA5Hj4uHc3h6XDycI9Dj4uEckR4XD+dI9Lh4OEemx8XDOQo9Lh7O
Uelx8XCORo+Lh3N0elw8nGPQ4+LhHJMeFw/nWPS4eDjHpsfFwzkOPS4eznHp
cfFwjkePi4dzfHpcPJwT0OPi4ZyQHhcP50T0uHg4J6bHxcM5CT0uHs5J6XHx
cE5Gj4uHc3J6XDycU9Dj4uGckh4XD+dU9Lh4OKemx8XDOQ09Lh7Oaelx8XBO
R4+Lh3N6elw8nDPQ4+LhnJEeFw/nTPS4eDhnpsfFwzkLPS4ezlnpcfFwzkaP
i4dzdnpcPJxz0OPi4ZyTHhcP51z0uHg456bHxcM5Dz0uHs556XHxcM5Hj4uH
c356XDycC9Dj4uFckB4XD+dC9Lh4OBemx8XDuQg9Lh7ORelx8XAuRo+Lh3Nx
elw8nEvQ4+LhXJIeFw/nUvS4eDiXpsfFw7kMPS4ezmXpcfFwLkePi4dzeXpc
PJwr0OPi4VyRHhcP50r0uHg4V6bHxcO5Cj0uHs5V6XHxcK5Gj4uHc3V6XDyc
a9Dj4uFckx4XD+da9Lh4ONemx8XDuQ49Lh7Odelx8XCuR4+Lh3N9elw8nBvQ
4+Lh3JAeFw/nRvS4eDg3psfFw7kJPS4ezk3pcfFwbkaPi4dzc3pcPJxb0OPi
4dySHhcP51b0uHg4t6bHxcO5DT0uHs5t6XHxcG5Hj4uHc3t6XDycO9Dj4uHc
kR4XD+dO9Lh4OHemx8XDuQs9Lh7OXelx8XDuRo+Lh3N3elw8nHvQ4+Lh3JMe
Fw/nXvS4eDj3psfFw7kPPS4ezn3pcfFw7kePi4dTelw8nPvT4+LhPIAeFw/n
gfS4eDgPosfFw3kwPS4ezkPocfFwHkqPi4fzMHpcPJyH0+Pi4TyCHhcP55H0
uHg4j6LHxcN5ND0uHs5j6HHxcB5Lj4uH8zh6XDycx9Pj4uE8gR4XD+eJ9Lh4
OE+ix8XDeTI9Lh7OU+hx8XCeSo+Lh/M0elw8nKfT4+LhPIMeFw/nmfS4eDjP
osfFw3k2PS4eznPocfFwnkuPi4fzPHpcPJzn0+Pi4byAHhcP54X0uHg4L6LH
xcN5MT0uHs5L6HHxcF5Kj4uH8zJ6XDycl9Pj4uG8gh4XD+eV9Lh4OK+ix8XD
eTU9Lh7Oa+hx8XBeS4+Lh/M6elw8nNfT4+LhvIEeFw/njfS4eDhvosfFw3kz
PS4ezlvocfFw3kqPi4fzNnpcPJy30+Pi4byDHhcP5530uHg476LHxcN5Nz0u
Hs576HHxcN5Lj4uHM3pcPJz30ePi4byfHhcP5wP0uHg4H6THxcP5ED0uHs6H
6XHxcD5Cj4uH81F6XDycj9Hj4uF8nB4XD+cT9Lh4OJ+kx8XD+RQ9Lh7Op+lx
8XA+Q4+Lh/NZelw8nM/R4+LhfJ4eFw/nC/S4eDhfpMfFw/kSPS4ezpfpcfFw
vkKPi4fzVXpcPJyv0ePi4XydHhcP5xv0uHg436THxcP5Fj0uHs636XHxcL5D
j4uH8116XDyc79Hj4uF8nx4XD+cH9Lh4OD+kx8XD+RE9Lh7Oj+lx8XB+Qo+L
h/NTelw8nJ/R4+Lh/JweFw/nF/S4eDi/pMfFw/kVPS4ezq/pcfFwfkOPi4fz
W3pcPJzf0ePi4fyeHhcP5w/0uHg4f6THxcP5Ez0uHs6f6XHxcP5Cj4uH81d6
XDycv9Hj4uH8nR4XD+cf9Lh4OP+kx8XD+Rc9Lh7Ov+lx8XD+Q4+Lh/83QP/f
4+LhHIAeFw/ngPS4eDgHosfFwzkwPS4ezkHocfFwDkqPi4dzMHpcPJyD0+Pi
4RyCHhcP55D0uHg4h6LHxcM5ND0uHs5h6HHxcA5Lj4uHczh6XDycw9Pj4uEc
gR4XD+eI9Lh4OEeix8XDOTI9Lh7OUehx8XCOSo+Lh3M0elw8nKPT4+LhHIMe
Fw/nmPS4eDjHosfFwzk2PS4eznHocfFwjkuPi4dzPHpcPJzj0+Pi4ZyAHhcP
54T0uHg4J6LHxcM5MT0uHs5J6HHxcE5Kj4uHczJ6XDyck9Pj4uGcgh4XD+eU
9Lh4OKeix8XDOTU9Lh7Oaehx8XBOS4+Lh3M6elw8nNPT4+LhnIEeFw/njPS4
eDhnosfFwzkzPS4ezlnocfFwzkqPi4dzNnpcPJyz0+Pi4ZyDHhcP55z0uHg4
56LHxcM5Nz0uHs556HHxcM5Lj4uHcz56XDyc89Pj4uFcgB4XD+eC9Lh4OBei
x8XDuTA9Lh7ORehx8XAuSo+Lh3Mxelw8nIvT4+LhXIIeFw/nkvS4eDiXosfF
w7k0PS4ezmXocfFwLkuPi4dzOXpcPJzL0+Pi4VyBHhcP54r0uHg4V6LHxcO5
Mj0uHs5V6HHxcK5Kj4uHczV6XDycq9Pj4uFcgx4XD+ea9Lh4ONeix8XDuTY9
Lh7Odehx8XCuS4+Lh3M9elw8nOvT4+Lh3IAeFw/nhvS4eDg3osfFw7kxPS4e
zk3ocfFwbkqPi4dzM3pcPJyb0+Pi4dyCHhcP55b0uHg4t6LHxcO5NT0uHs5t
6HHxcG5Lj4uHczt6XDyc29Pj4uHcgR4XD+eO9Lh4OHeix8XDuTM9Lh7OXehx
8XDuSo+Lh3M3elw8nLvT4+Lh3IMeFw/nnvS4eDj3osfFw7k3PS4ezn3ocfFw
7kuPi4dzP3pcPJzS4+Lh3J8eFw/nAfS4eDgPpMfFw3kQPS4ezoPpcfFwHkKP
i4fzUHpcPJyH0ePi4TycHhcP5xH0uHg4j6THxcN5FD0uHs6j6XHxcB5Dj4uH
81h6XDycx9Hj4uE8nh4XD+cJ9Lh4OE+kx8XDeRI9Lh7Ok+lx8XCeQo+Lh/NU
elw8nKfR4+LhPJ0eFw/nGfS4eDjPpMfFw3kWPS4ezrPpcfFwnkOPi4fzXHpc
PJzn0ePi4TyfHhcP5wX0uHg4L6THxcN5ET0uHs6L6XHxcF5Cj4uH81J6XDyc
l9Hj4uG8nB4XD+cV9Lh4OK+kx8XDeRU9Lh7Oq+lx8XBeQ4+Lh/Naelw8nNfR
4+LhvJ4eFw/nDfS4eDhvpMfFw3kTPS4ezpvpcfFw3kKPi4fzVnpcPJy30ePi
4bydHhcP5x30uHg476THxcN5Fz0uHs676XHxcN5Dj4uH8156XDyc0ePi4byP
HhcP5/30uHg4H6DHxcP5ID0uHs6H6HHxcD5Mj4uH8xF6XDycj9Lj4uF8jB4X
D+fj9Lh4OJ+gx8XD+SQ9Lh7Op+hx8XA+TY+Lh/MZelw8nM/S4+LhfI4eFw/n
8/S4eDhfoMfFw/kiPS4ezpfocfFwvkyPi4fzFXpcPJyv0uPi4XyNHhcP5+v0
uHg436DHxcP5Jj0uHs636HHxcL5Nj4uH8x16XDyc79Lj4uF8jx4XD+f79Lh4
OD+gx8XD+SE9Lh7Oj+hx8XB+TI+Lh/MTelw8nJ/S4+Lh/IweFw/n5/S4eDi/
oMfFw/klPS4ezq/ocfFwfk2Pi4fzG3pcPJzf0uPi4fyOHhcP5/f0uHg4f6DH
xcP5Iz0uHs6f6HHxcP5Mj4uH8xd6XDycv9Lj4uH8jR4XD+fv9Lh4OP+gx8XD
+Sc9Lh7Ov+hx8XD+TY+Lh/Mfelw8/L+B+f8eFw/nAPS4eDgHpMfFwzkQPS4e
zoHpcfFwDkKPi4dzUHpcPJyD0ePi4RycHhcP5xD0uHg4h6THxcM5FD0uHs6h
6XHxcA5Dj4uHc1h6XDycw9Hj4uEcnh4XD+cI9Lh4OEekx8XDORI9Lh7Okelx
8XCOQo+Lh3NUelw8nKPR4+LhHJ0eFw/nGPS4eDjHpMfFwzkWPS4ezrHpcfFw
jkOPi4dzXHpcPJzj0ePi4RyfHhcP5wT0uHg4J6THxcM5ET0uHs6J6XHxcE5C
j4uHc1J6XDyck9Hj4uGcnB4XD+cU9Lh4OKekx8XDORU9Lh7Oqelx8XBOQ4+L
h3Naelw8nNPR4+LhnJ4eFw/nDPS4eDhnpMfFwzkTPS4ezpnpcfFwzkKPi4dz
VnpcPJyz0ePi4ZydHhcP5xz0uHg456THxcM5Fz0uHs656XHxcM5Dj4uHc156
XDyc89Hj4uGcnx4XD+cC9Lh4OBekx8XDuRA9Lh7Ohelx8XAuQo+Lh3NRelw8
nIvR4+LhXJweFw/nEvS4eDiXpMfFw7kUPS4ezqXpcfFwLkOPi4dzWXpcPJzL
0ePi4VyeHhcP5wr0uHg4V6THxcO5Ej0uHs6V6XHxcK5Cj4uHc1V6XDycq9Hj
4uFcnR4XD+ca9Lh4ONekx8XDuRY9Lh7Otelx8XCuQ4+Lh3Ndelw8nOvR4+Lh
XJ8eFw/nBvS4eDg3pMfFw7kRPS4ezo3pcfFwbkKPi4dzU3pcPJyb0ePi4dyc
HhcP5xb0uHg4t6THxcO5FT0uHs6t6XHxcG5Dj4uHc1t6XDyc29Hj4uHcnh4X
D+cO9Lh4OHekx8XDuRM9Lh7Onelx8XDuQo+Lh3NXelw8nLvR4+Lh3J0eFw/n
HvS4eDj3pMfFw7kXPS4ezr3pcfFw7kOPi4dzX3pcPJz70ePi4ZQeFw/n/vS4
eDgPoMfFw3kgPS4ezoPocfFwHkyPi4fzEHpcPJyH0uPi4TyMHhcP5+H0uHg4
j6DHxcN5JD0uHs6j6HHxcB5Nj4uH8xh6XDycx9Lj4uE8jh4XD+fx9Lh4OE+g
x8XDeSI9Lh7Ok+hx8XCeTI+Lh/MUelw8nKfS4+LhPI0eFw/n6fS4eDjPoMfF
w3kmPS4ezrPocfFwnk2Pi4fzHHpcPJzn0uPi4TyPHhcP5/n0uHg4L6DHxcN5
IT0uHs6L6HHxcF5Mj4uH8xJ6XDycl9Lj4uG8jB4XD+fl9Lh4OK+gx8XDeSU9
Lh7Oq+hx8XBeTY+Lh/Maelw8nNfS4+LhvI4eFw/n9fS4eDhvoMfFw3kjPS4e
zpvocfFw3kyPi4fzFnpcPJy30uPi4byNHhcP5+30uHg476DHxcN5Jz0uHs67
6HHxcN5Nj4uH8x56XDyc99Lj4uGMHhcP5330uHg476fHxcP5AD0uHs4H6XHx
cD5Ej4uH82F6XDycj9Dj4uF8lB4XD+dj9Lh4OB+nx8XD+QQ9Lh7OJ+lx8XA+
RY+Lh/Npelw8nM/Q4+LhfJYeFw/nc/S4eDifp8fFw/kCPS4ezhfpcfFwvkSP
i4fzZXpcPJyv0OPi4XyVHhcP52v0uHg4X6fHxcP5Bj0uHs436XHxcL5Fj4uH
8216XDyc79Dj4uF8lx4XD+d79Lh4ON+nx8XD+QE9Lh7OD+lx8XB+RI+Lh/Nj
elw8nJ/Q4+Lh/JQeFw/nZ/S4eDg/p8fFw/kFPS4ezi/pcfFwfkWPi4fza3pc
PJzf0OPi4fyWHhcP53f0uHg4v6fHxcP5Az0uHs4f6XHxcP5Ej4uH82d6XDyc
v9Dj4uH8lR4XD+dv9Lh4OH+nx8XD+Qc9Lh7OP+lx8XD+RY+Lh/Nvelw8nP/Q
4+Lh/w3I//e4eDgHoMfFwzkgPS4ezoHocfFwDkyPi4dzEHpcPJyD0uPi4RyM
HhcP5+D0uHg4h6DHxcM5JD0uHs6h6HHxcA5Nj4uHcxh6XDycw9Lj4uEcjh4X
D+fw9Lh4OEegx8XDOSI9Lh7Okehx8XCOTI+Lh3MUelw8nKPS4+LhHI0eFw/n
6PS4eDjHoMfFwzkmPS4ezrHocfFwjk2Pi4dzHHpcPJzj0uPi4RyPHhcP5/j0
uHg4J6DHxcM5IT0uHs6J6HHxcE5Mj4uHcxJ6XDyck9Lj4uGcjB4XD+fk9Lh4
OKegx8XDOSU9Lh7Oqehx8XBOTY+Lh3Maelw8nNPS4+LhnI4eFw/n9PS4eDhn
oMfFwzkjPS4ezpnocfFwzkyPi4dzFnpcPJyz0uPi4ZyNHhcP5+z0uHg456DH
xcM5Jz0uHs656HHxcM5Nj4uHcx56XDyc89Lj4uGcjx4XD+f89Lh4OBegx8XD
uSA9Lh7Ohehx8XAuTI+Lh3MRelw8nIvS4+LhXIweFw/n4vS4eDiXoMfFw7kk
PS4ezqXocfFwLk2Pi4dzGXpcPJzL0uPi4VyOHhcP5/L0uHg4V6DHxcO5Ij0u
Hs6V6HHxcK5Mj4uHcxV6XDycq9Lj4uFcjR4XD+fq9Lh4ONegx8XDuSY9Lh7O
tehx8XCuTY+Lh3Mdelw8nOvS4+LhXI8eFw/n+vS4eDg3oMfFw7khPS4ezo3o
cfFwbkyPi4dzE3pcPJyb0uPi4dyMHhcP5+b0uHg4t6DHxcO5JT0uHs6t6HHx
cG5Nj4uHcxt6XDyc29Lj4uHcjh4XD+f29Lh4OHegx8XDuSM9Lh7Onehx8XDu
TI+Lh3MXelw8nLvS4+Lh3I0eFw/n7vS4eDj3oMfFw7knPS4ezr3ocfFw7k2P
i4dzH3pcPJz70uPi4dyPHhcPp/S4eDj3p8fFw3kAPS4ezgPpcfFwHkSPi4fz
YHpcPJyH0OPi4TyUHhcP52H0uHg4D6fHxcN5BD0uHs4j6XHxcB5Fj4uH82h6
XDycx9Dj4uE8lh4XD+dx9Lh4OI+nx8XDeQI9Lh7OE+lx8XCeRI+Lh/Nkelw8
nKfQ4+LhPJUeFw/nafS4eDhPp8fFw3kGPS4ezjPpcfFwnkWPi4fzbHpcPJzn
0OPi4TyXHhcP53n0uHg4z6fHxcN5AT0uHs4L6XHxcF5Ej4uH82J6XDycl9Dj
4uG8lB4XD+dl9Lh4OC+nx8XDeQU9Lh7OK+lx8XBeRY+Lh/Nqelw8nNfQ4+Lh
vJYeFw/ndfS4eDivp8fFw3kDPS4ezhvpcfFw3kSPi4fzZnpcPJy30OPi4byV
HhcP5230uHg4b6fHxcN5Bz0uHs476XHxcN5Fj4uH8256XDyc99Dj4uG8lx4X
D2f0uHg476PHxcN5Pz0uHs4H6HHxcD5Ij4uH8yF6XDycD9Pj4uF8hB4XD+ej
9Lh4OB+jx8XD+Tg9Lh7OJ+hx8XA+SY+Lh/Mpelw8nE/T4+LhfIYeFw/ns/S4
eDifo8fFw/k8PS4ezhfocfFwvkiPi4fzJXpcPJwv0+Pi4XyFHhcP56v0uHg4
X6PHxcP5Oj0uHs436HHxcL5Jj4uH8y16XDycb9Pj4uF8hx4XD+e79Lh4ON+j
x8XD+T49Lh7OD+hx8XB+SI+Lh/Mjelw8nB/T4+Lh/IQeFw/np/S4eDg/o8fF
w/k5PS4ezi/ocfFwfkmPi4fzK3pcPJxf0+Pi4fyGHhcP57f0uHg4v6PHxcP5
PT0uHs4f6HHxcP5Ij4uH8yd6XDycP9Pj4uH8hR4XD+ev9Lh4OH+jx8XD+Ts9
Lh7OP+hx8XD+SY+Lh/Mvelw8nH/T4+Lh/IceFw//byD+v8fFwzkAPS4ezgHp
cfFwDkSPi4dzYHpcPJyD0OPi4RyUHhcP52D0uHg4B6fHxcM5BD0uHs4h6XHx
cA5Fj4uHc2h6XDycw9Dj4uEclh4XD+dw9Lh4OIenx8XDOQI9Lh7OEelx8XCO
RI+Lh3Nkelw8nKPQ4+LhHJUeFw/naPS4eDhHp8fFwzkGPS4ezjHpcfFwjkWP
i4dzbHpcPJzj0OPi4RyXHhcP53j0uHg4x6fHxcM5AT0uHs4J6XHxcE5Ej4uH
c2J6XDyck9Dj4uGclB4XD+dk9Lh4OCenx8XDOQU9Lh7OKelx8XBORY+Lh3Nq
elw8nNPQ4+LhnJYeFw/ndPS4eDinp8fFwzkDPS4ezhnpcfFwzkSPi4dzZnpc
PJyz0OPi4ZyVHhcP52z0uHg4Z6fHxcM5Bz0uHs456XHxcM5Fj4uHc256XDyc
89Dj4uGclx4XD+d89Lh4OOenx8XDuQA9Lh7OBelx8XAuRI+Lh3Nhelw8nIvQ
4+LhXJQeFw/nYvS4eDgXp8fFw7kEPS4eziXpcfFwLkWPi4dzaXpcPJzL0OPi
4VyWHhcP53L0uHg4l6fHxcO5Aj0uHs4V6XHxcK5Ej4uHc2V6XDycq9Dj4uFc
lR4XD+dq9Lh4OFenx8XDuQY9Lh7ONelx8XCuRY+Lh3Ntelw8nOvQ4+LhXJce
Fw/nevS4eDjXp8fFw7kBPS4ezg3pcfFwbkSPi4dzY3pcPJyb0OPi4dyUHhcP
52b0uHg4N6fHxcO5BT0uHs4t6XHxcG5Fj4uHc2t6XDyc29Dj4uHclh4XD+d2
9Lh4OLenx8XDuQM9Lh7OHelx8XDuRI+Lh3Nnelw8nLvQ4+Lh3JUeFw/nbvS4
eDh3p8fFw7kHPS4ezj3pcfFw7kWPi4dzb3pcPJz70OPi4dyXHhcP5370uHg4
pcfFw7k/PS4ezgPocfFwHkiPi4fzIHpcPJwH0+Pi4TyEHhcP56H0uHg4D6PH
xcN5OD0uHs4j6HHxcB5Jj4uH8yh6XDycR9Pj4uE8hh4XD+ex9Lh4OI+jx8XD
eTw9Lh7OE+hx8XCeSI+Lh/Mkelw8nCf/t+t6iAIAwM01mtrt1O5MbdupbTu1
bU5q205t26ltO7Vtv+7e6V3exX++bcIeN14cn8YeN14cn84eN14cn8EeN14c
n8keN14cn8UeN14cn80eN14cn8MeN14cn8seN14cn8ceN14cn88eN14cwx43
XhxfwB43XhxfyB43XhxfxB43XhxfzB43Xhxfwh43Xhxfyh43Xhxfxh43Xhxf
zh43XhxfwR43XhxfyR43XhxfxR43XhxfzR43Xhxfwx43Xhxfyx43Xhxfxx43
Xhxfzx43XhzfwB43XhzfyB43XhzfxB43XhzfzB43Xhzfwh43Xhzfyh43Xhzf
xh43Xhzfzh43XhzfwR43XhzfyR43XhzfxR43XhzfzR43Xhzfwx43Xhzfyx43
Xhzfxx43XhzLHjdeHN/PHjdeHD/AHjdeHD/IHjdeHD/EHjdeHD/MHjdeHD/C
HjdeHD/KHjdeHD/GHjdeHD/OHjdeHD/BHjdeHD/JHjdeHD/FHjdeHD/NHjde
HD/DHjdeHD/LHjdeHD/HHjdeHD/PHjdeHL/AHjdeHL/IHjdeHL/EHjdeHL/M
HjdeHL/CHjdeHL/KHjdeHL/GHjdeHL/OHjdeHL/BHjdeHL/JHjdeHL/FHjde
HL/NHjdeHL/DHjdeHL/LHjdeHMceN14cv8ceN14cv88eN14cf8AeN14cf8ge
N14cf8QeN14cf8weN14cf8IeN14cf8oeN14cf8YeN14cf84eN14cf8EeN14c
f8keN14cf8UeN14cf80eN14cf8MeN14cf8seN14cf8ceN14cf88eN14c/8Ae
N14c/8geN14c/8QeN14c/8weN14c/8IeN14c/8oeN14c/8YeN14c/84eN14c
/8EeN14c/8keN14c/8UeN14c/80eN14c/8MeN178vwfA//GDcOLCjQcvPhwP
QR8nLtx48OLD8ZD0ceLCjQcvPhwPRR8nLtx48OLD8dD0ceLCjQcvPhwPQx8n
Ltx48OLD8bD0ceLCjQcvPhwPRx8nLtx48OLD8fD0ceLCjQcvPhyPQB8nLtx4
8OLD8Yj0ceLCjQcvPhyPRB8nLtx48OLD8cj0ceLCjQcvPhyPQh8nLtx48OLD
8aj0ceLCjQcvPhyPRh8nLtx48OLD8QD6OHHhxoMXH45Hp48TF248ePHheAz6
OHHhxoMXH47HpI8TF248ePHheCz6OHHhxoMXH47Hpo8TF248ePHheBz6OHHh
xoMXH47HpY8TF248ePHheDz6OHHhxoMXH47Hp48TF248ePHheAL6OHHhxoMX
H44npI8TF248ePHheCL6OHHhxoMXH44npo8TF248ePHheBL6OHHhxoMXH44H
0seJCzcevPhwPIg+Tly48eDFh+NJ6ePEhRsPXnw4now+Tly48eDFh+PJ6ePE
hRsPXnw4noI+Tly48eDFh+Mp6ePEhRsPXnw4noo+Tly48eDFh+Op6ePEhRsP
Xnw4noY+Tly48eDFh+Np6ePEhRsPXnw4no4+Tly48eDFh+Pp6ePEhRsPXnw4
noE+Tly48eDFh+MZ6ePEhRsPXnw4nok+Tly48eDFh+OZ6ePEhRsPXnw4noU+
Tly48eDFh+NZ6ePEhRsPXnw4no0+Tly48eDFh+PZ6ePEhRsPXnw4noM+Tly4
8eDFh+M56ePEhRsPXnw4nos+Tly48eDFh+O56ePEhRsPXnw4noc+Tly48eDF
h+N56ePEhRsPXnw4no8+Tly48eDFh+P56ePEhRsPXnw4XoA+Tly48eDFh+MF
6ePEhRsPXnw4Xog+Tly48eDFh+OF6ePEhRsPXnw4kj5OXLjx4MWH40Xo48SF
Gw9efDhelD5OXLjx4MWH48Xo48SFGw9efDhenD5OXLjx4MWH4yXo48SFGw9e
fDhekj5OXLjx4MWH46Xo48SFGw9efDhemj5OXLjx4MWH42Xo48SFGw9efDhe
lj5OXLjx4MWH4+Xo48SFGw9efDhenj5OXLjx4MWH4xXo48SFGw9efDhekT5O
XLjx4MWH45Xo48SFGw9efDhemT5OXLjx4MWH41Xo48SFGw9efDhelT5OXLjx
4MWH49Xo48SFGw9efDhenT5OXLjx4MWH4zXo48SFGw9efDhekz5OXLjx4MWH
47Xo48SFGw9efDhemz5OXLjx4MWH43Xo48SFGw9efDhelz5OXLjx4MWH4/Xo
48SFGw9efDhenz5OXLjx4MWH4w3o48SFGw9efDjekD5OXLjx4MWH443o48SF
Gw9efDiKPk5cuPHgxYfjjenjxIUbD158ON6EPk5cuPHgxYfjTenjxIUbD158
ON6MPk5cuPHgxYfjzenjxIUbD158ON6CPk5cuPHgxYfjLenjxIUbD158ON6K
Pk5cuPHgxYfjrenjxIUbD158ON6GPk5cuPHgxYfjbenjxIUbD158ON6OPk5c
uPHgxYfj7enjxIUbD158ON6BPk5cuPHgxYfjHenjxIUbD158ON6JPk5cuPHg
xYfjnenjxIUbD158ON6FPk5cuPHgxYfjXenjxIUbD158ON6NPk5cuPHgxYfj
3enjxIUbD158ON6DPk5cuPHgxYfjPenjxIUbD158ON6LPk5cuPHgxYfjvenj
xIUbD158ON6HPk5cuPHgxYfjfenjxIUbD158ON6PPk5cuPHgxYfj/enjxIUb
D158OD6APk5cuPHgxYfjwfRx4sKNBy8+HE0fJy7cePDiw/GB9HHiwo0HLz4c
H0QfJy7cePDiw/HB9HHiwo0HLz4cH0IfJy7cePDiw/Gh9HHiwo0HLz4cH0Yf
Jy7cePDiw/Hh9HHiwo0HLz4cH0EfJy7cePDiw/GR9HHiwo0HLz4cH0UfJy7c
ePDiw/HR9HHiwo0HLz4cH0MfJy7cePDiw/Gx9HHiwo0HLz4cH0cfJy7cePDi
w/Hx9HHiwo0HLz4cn0AfJy7cePDiw/GJ9HHiwo0HLz4cn0QfJy7cePDiw/HJ
9HHiwo0HLz4cn0IfJy7cePDiw/Gp9HHiwo0HLz4cn0YfJy7cePDiw/Hp9HHi
wo0HLz4cn0EfJy7cePDiw/GZ9HHiwo0HLz4cn0UfJy7cePDiw/HZ9HHiwo0H
Lz4cn0MfJy7cePDiw/G59HHiwo0HLz4cn0cfJy7cePDiw/H59HHiwo0HLz4c
Qx8nLtx48OLD8QX0ceLCjQcvPhxfSB8nLtx48OLD8UX0ceLCjQcvPhxfTB8n
Ltx48OLD8SX0ceLCjQcvPhxfSh8nLtx48OLD8WX0ceLCjQcvPhxfTh8nLtx4
8OLD8RX0ceLCjQcvPhxfSR8nLtx48OLD8VX0ceLCjQcvPhxfTR8nLtx48OLD
8TX0ceLCjQcvPhxfSx8nLtx48OLD8XX0ceLCjQcvPhxfTx8nLtx48OLD8Q30
ceLCjQcvPhzfSB8nLtx48OLD8U30ceLCjQcvPhzfTB8nLtx48OLD8S30ceLC
jQcvPhzfSh8nLtx48OLD8W30ceLCjQcvPhzfTh8nLtx48OLD8R30ceLCjQcv
PhzfSR8nLtx48OLD8V30ceLCjQcvPhzfTR8nLtx48OLD8T30ceLCjQcvPhzf
Sx8nLtx48OLD8X30ceLCjQcvPhxLHycu3Hjw4sPx/fRx4sKNBy8+HD9AHycu
3Hjw4sPxg/Rx4sKNBy8+HD9EHycu3Hjw4sPxw/Rx4sKNBy8+HD9CHycu3Hjw
4sPxo/Rx4sKNBy8+HD9GHycu3Hjw4sPx4/Rx4sKNBy8+HD9BHycu3Hjw4sPx
k/Rx4sKNBy8+HD9FHycu3Hjw4sPx0/Rx4sKNBy8+HD9DHycu3Hjw4sPxs/Rx
4sKNBy8+HD9HHycu3Hjw4sPx8/Rx4sKNBy8+HL9AHycu3Hjw4sPxi/Rx4sKN
By8+HL9EHycu3Hjw4sPxy/Rx4sKNBy8+HL9CHycu3Hjw4sPxq/Rx4sKNBy8+
HL9GHycu3Hjw4sPx6/Rx4sKNBy8+HL9BHycu3Hjw4sPxm/Rx4sKNBy8+HL9F
Hycu3Hjw4sPx2/Rx4sKNBy8+HL9DHycu3Hjw4sPxu/Rx4sKNBy8+HEcfJy7c
ePDiw/F79HHiwo0HLz4cv08fJy7cePDiw/EH9HHiwo0HLz4cf0gfJy7cePDi
w/FH9HHiwo0HLz4cf0wfJy7cePDiw/En9HHiwo0HLz4cf0ofJy7cePDiw/Fn
9HHiwo0HLz4cf04fJy7cePDiw/EX9HHiwo0HLz4cf0kfJy7cePDiw/FX9HHi
wo0HLz4cf00fJy7cePDiw/E39HHiwo0HLz4cf0sfJy7cePDiw/F39HHiwo0H
Lz4cf08fJy7cePDiw/EP9HHiwo0HLz4c/0gfJy7cePDiw/FP9HHiwo0HLz4c
/0wfJy7cePDiw/Ev9HHiwo0HLz4c/0ofJy7cePDiw/Fv9HHiwo0HLz4c/04f
Jy7cePDiw/Ef9HHiwo0HLz4c/0kfJy7cePDiw/Ff9HHiwo0HLz4c/00fJy7c
ePDiw/E/9HHiwo0HLz78vw/4/+3jxIUbD158OB6CPk5cuPHgxYfjIenjxIUb
D158OB6KPk5cuPHgxYfjoenjxIUbD158OB6GPk5cuPHgxYfjYenjxIUbD158
OB6OPk5cuPHgxYfj4enjxIUbD158OB6BPk5cuPHgxYfjEenjxIUbD158OB6J
Pk5cuPHgxYfjkenjxIUbD158OB6FPk5cuPHgxYfjUenjxIUbD158OB6NPk5c
uPHgxYfjAfRx4sKNBy8+HI9OHycu3Hjw4sPxGPRx4sKNBy8+HI9JHycu3Hjw
4sPxWPRx4sKNBy8+HI9NHycu3Hjw4sPxOPRx4sKNBy8+HI9LHycu3Hjw4sPx
ePRx4sKNBy8+HI9PHycu3Hjw4sPxBPRx4sKNBy8+HE9IHycu3Hjw4sPxRPRx
4sKNBy8+HE9MHycu3Hjw4sPxJPRx4sKNBy8+HA+kjxMXbjx48eF4EH2cuHDj
wYsPx5PSx4kLNx68+HA8GX2cuHDjwYsPx5PTx4kLNx68+HA8BX2cuHDjwYsP
x1PSx4kLNx68+HA8FX2cuHDjwYsPx1PTx4kLNx68+HA8DX2cuHDjwYsPx9PS
x4kLNx68+HA8HX2cuHDjwYsPx9PTx4kLNx68+HA8A32cuHDjwYsPxzPSx4kL
Nx68+HA8E32cuHDjwYsPxzPTx4kLNx68+HA8C32cuHDjwYsPx7PSx4kLNx68
+HA8G32cuHDjwYsPx7PTx4kLNx68+HA8B32cuHDjwYsPx3PSx4kLNx68+HA8
F32cuHDjwYsPx3PTx4kLNx68+HA8D32cuHDjwYsPx/PSx4kLNx68+HA8H32c
uHDjwYsPx/PTx4kLNx68+HC8AH2cuHDjwYsPxwvSx4kLNx68+HC8EH2cuHDj
wYsPxwvTx4kLNx68+HAkfZy4cOPBiw/Hi9DHiQs3Hrz4cLwofZy4cOPBiw/H
i9HHiQs3Hrz4cLw4fZy4cOPBiw/HS9DHiQs3Hrz4cLwkfZy4cOPBiw/HS9HH
iQs3Hrz4cLw0fZy4cOPBiw/Hy9DHiQs3Hrz4cLwsfZy4cOPBiw/Hy9HHiQs3
Hrz4cLw8fZy4cOPBiw/HK9DHiQs3Hrz4cLwifZy4cOPBiw/HK9HHiQs3Hrz4
cLwyfZy4cOPBiw/Hq9DHiQs3Hrz4cLwqfZy4cOPBiw/Hq9HHiQs3Hrz4cLw6
fZy4cOPBiw/Ha9DHiQs3Hrz4cLwmfZy4cOPBiw/Ha9HHiQs3Hrz4cLw2fZy4
cOPBiw/H69DHiQs3Hrz4cLwufZy4cOPBiw/H69HHiQs3Hrz4cLw+fZy4cOPB
iw/HG9DHiQs3Hrz4cLwhfZy4cOPBiw/HG9HHiQs3Hrz4cBR9nLhw48GLD8cb
08eJCzcevPhwvAl9nLhw48GLD8eb0seJCzcevPhwvBl9nLhw48GLD8eb08eJ
CzcevPhwvAV9nLhw48GLD8db0seJCzcevPhwvBV9nLhw48GLD8db08eJCzce
vPhwvA19nLhw48GLD8fb0seJCzcevPhwvB19nLhw48GLD8fb08eJCzcevPhw
vAN9nLhw48GLD8c70seJCzcevPhwvBN9nLhw48GLD8c708eJCzcevPhwvAt9
nLhw48GLD8e70seJCzcevPhwvBt9nLhw48GLD8e708eJCzcevPhwvAd9nLhw
48GLD8d70seJCzcevPhwvBd9nLhw48GLD8d708eJCzcevPhwvA99nLhw48GL
D8f70seJCzcevPhwvB99nLhw48GLD8f708eJCzcevPhwfAB9nLhw48GLD8eD
6ePEhRsPXnw4mj5OXLjx4MWH4wPp48SFGw9efDg+iD5OXLjx4MWH44Pp48SF
Gw9efDg+hD5OXLjx4MWH40Pp48SFGw9efDg+jD5OXLjx4MWH48Pp48SFGw9e
fDg+gj5OXLjx4MWH4yPp48SFGw9efDg+ij5OXLjx4MWH46Pp48SFGw9efDg+
hj5OXLjx4MWH42Pp48SFGw9efDg+jj5OXLjx4MWH4+Pp48SFGw9efDg+gT5O
XLjx4MWH4xPp48SFGw9efDg+iT5OXLjx4MWH45Pp48SFGw9efDg+hT5OXLjx
4MWH41Pp48SFGw9efDg+jT5OXLjx4MWH49Pp48SFGw9efDg+gz5OXLjx4MWH
4zPp48SFGw9efDg+iz5OXLjx4MWH47Pp48SFGw9efDg+hz5OXLjx4MWH43Pp
48SFGw9efDg+jz5OXLjx4MWH4/Pp48SFGw9efDiGPk5cuPHgxYfjC+jjxIUb
D158OL6QPk5cuPHgxYfji+jjxIUbD158OL6YPk5cuPHgxYfjS+jjxIUbD158
OL6UPk5cuPHgxYfjy+jjxIUbD158OL6cPk5cuPHgxYfjK+jjxIUbD158OL6S
Pk5cuPHgxYfjq+jjxIUbD158OL6aPk5cuPHgxYfja+jjxIUbD158OL6WPk5c
uPHgxYfj6+jjxIUbD158OL6ePk5cuPHgxYfjG+jjxIUbD158OL6RPk5cuPHg
xYfjm+jjxIUbD158OL6ZPk5cuPHgxYfjW+jjxIUbD158OL6VPk5cuPHgxYfj
2+jjxIUbD158OL6dPk5cuPHgxYfjO+jjxIUbD158OL6TPk5cuPHgxYfju+jj
xIUbD158OL6bPk5cuPHgxYfje+jjxIUbD158OL6XPk5cuPHgxYfj++jjxIUb
D158OJY+Tly48eDFh+P76ePEhRsPXnw4foA+Tly48eDFh+MH6ePEhRsPXnw4
fog+Tly48eDFh+OH6ePEhRsPXnw4foQ+Tly48eDFh+NH6ePEhRsPXnw4fow+
Tly48eDFh+PH6ePEhRsPXnw4foI+Tly48eDFh+Mn6ePEhRsPXnw4foo+Tly4
8eDFh+On6ePEhRsPXnw4foY+Tly48eDFh+Nn6ePEhRsPXnw4fo4+Tly48eDF
h+Pn6ePEhRsPXnw4foE+Tly48eDFh+MX6ePEhRsPXnw4fok+Tly48eDFh+OX
6ePEhRsPXnw4foU+Tly48eDFh+NX6ePEhRsPXnw4fo0+Tly48eDFh+PX6ePE
hRsPXnw4foM+Tly48eDFh+M36ePEhRsPXnw4fos+Tly48eDFh+O36ePEhRsP
Xnw4foc+Tly48eDFh+N36ePEhRsPXnw4jj5OXLjx4MWH4/fo48SFGw9efDh+
nz5OXLjx4MWH4w/o48SFGw9efDj+kD5OXLjx4MWH44/o48SFGw9efDj+mD5O
XLjx4MWH40/o48SFGw9efDj+lD5OXLjx4MWH48/o48SFGw9efDj+nD5OXLjx
4MWH4y/o48SFGw9efDj+kj5OXLjx4MWH46/o48SFGw9efDj+mj5OXLjx4MWH
42/o48SFGw9efDj+lj5OXLjx4MWH4+/o48SFGw9efDj+nj5OXLjx4MWH4x/o
48SFGw9efDj+kT5OXLjx4MWH45/o48SFGw9efDj+mT5OXLjx4MWH41/o48SF
Gw9efDj+lT5OXLjx4MWH49/o48SFGw9efDj+nT5OXLjx4MWH4z/o48SFGw9e
fDj+kz5OXLjx4MWH47/o48SFGw9efDj+mz5OXLjx4MWH43/o48SFGw9efPh/
H+D/28eJCzcevPhwPAR9nLhw48GLD8dD0seJCzcevPhwPBR9nLhw48GLD8dD
08eJCzcevPhwPAx9nLhw48GLD8fD0seJCzcevPhwPBx9nLhw48GLD8fD08eJ
CzcevPhwPAJ9nLhw48GLD8cj0seJCzcevPhwPBJ9nLhw48GLD8cj08eJCzce
vPhwPAp9nLhw48GLD8ej0seJCzcevPhwPBp9nLhw48GLD8cD6OPEhRsPXnw4
Hp0+Tly48eDFh+Mx6OPEhRsPXnw4HpM+Tly48eDFh+Ox6OPEhRsPXnw4Hps+
Tly48eDFh+Nx6OPEhRsPXnw4Hpc+Tly48eDFh+Px6OPEhRsPXnw4Hp8+Tly4
8eDFh+MJ6OPEhRsPXnw4npA+Tly48eDFh+OJ6OPEhRsPXnw4npg+Tly48eDF
h+NJ6OPEhRsPXnw4HkgfJy7cePDiw/Eg+jhx4caDFx+OJ6WPExduPHjx4Xgy
+jhx4caDFx+OJ6ePExduPHjx4XgK+jhx4caDFx+Op6SPExduPHjx4Xgq+jhx
4caDFx+Op6aPExduPHjx4Xga+jhx4caDFx+Op6WPExduPHjx4Xg6+jhx4caD
Fx+Op6ePExduPHjx4XgG+jhx4caDFx+OZ6SPExduPHjx4Xgm+jhx4caDFx+O
Z6aPExduPHjx4XgW+jhx4caDFx+OZ6WPExduPHjx4Xg2+jhx4caDFx+OZ6eP
ExduPHjx4XgO+jhx4caDFx+O56SPExduPHjx4Xgu+jhx4caDFx+O56aPExdu
PHjx4Xge+jhx4caDFx+O56WPExduPHjx4Xg++jhx4caDFx+O56ePExduPHjx
4XgB+jhx4caDFx+OF6SPExduPHjx4Xgh+jhx4caDFx+OF6aPExduPHjx4Uj6
OHHhxoMXH44XoY8TF248ePHheFH6OHHhxoMXH44Xo48TF248ePHheHH6OHHh
xoMXH46XoI8TF248ePHheEn6OHHhxoMXH46Xoo8TF248ePHheGn6OHHhxoMX
H46XoY8TF248ePHheFn6OHHhxoMXH46Xo48TF248ePHheHn6OHHhxoMXH45X
oI8TF248ePHheEX6OHHhxoMXH45Xoo8TF248ePHheGX6OHHhxoMXH45XoY8T
F248ePHheFX6OHHhxoMXH45Xo48TF248ePHheHX6OHHhxoMXH47XoI8TF248
ePHheE36OHHhxoMXH47Xoo8TF248ePHheG36OHHhxoMXH47XoY8TF248ePHh
eF36OHHhxoMXH47Xo48TF248ePHheH36OHHhxoMXH443oI8TF248ePHheEP6
OHHhxoMXH443oo8TF248ePHhKPo4ceHGgxcfjjemjxMXbjx48eF4E/o4ceHG
gxcfjjeljxMXbjx48eF4M/o4ceHGgxcfjjenjxMXbjx48eF4C/o4ceHGgxcf
jrekjxMXbjx48eF4K/o4ceHGgxcfjremjxMXbjx48eF4G/o4ceHGgxcfjrel
jxMXbjx48eF4O/o4ceHGgxcfjrenjxMXbjx48eF4B/o4ceHGgxcfjnekjxMX
bjx48eF4J/o4ceHGgxcfjnemjxMXbjx48eF4F/o4ceHGgxcfjneljxMXbjx4
8eF4N/o4ceHGgxcfjnenjxMXbjx48eF4D/o4ceHGgxcfjvekjxMXbjx48eF4
L/o4ceHGgxcfjvemjxMXbjx48eF4H/o4ceHGgxcfjveljxMXbjx48eF4P/o4
ceHGgxcfjvenjxMXbjx48eH4APo4ceHGgxcfjgfTx4kLNx68+HA0fZy4cOPB
iw/HB9LHiQs3Hrz4cHwQfZy4cOPBiw/HB9PHiQs3Hrz4cHwIfZy4cOPBiw/H
h9LHiQs3Hrz4cHwYfZy4cOPBiw/Hh9PHiQs3Hrz4cHwEfZy4cOPBiw/HR9LH
iQs3Hrz4cHwUfZy4cOPBiw/HR9PHiQs3Hrz4cHwMfZy4cOPBiw/Hx9LHiQs3
Hrz4cHwcfZy4cOPBiw/Hx9PHiQs3Hrz4cHwCfZy4cOPBiw/HJ9LHiQs3Hrz4
cHwSfZy4cOPBiw/HJ9PHiQs3Hrz4cHwKfZy4cOPBiw/Hp9LHiQs3Hrz4cHwa
fZy4cOPBiw/Hp9PHiQs3Hrz4cHwGfZy4cOPBiw/HZ9LHiQs3Hrz4cHwWfZy4
cOPBiw/HZ9PHiQs3Hrz4cHwOfZy4cOPBiw/H59LHiQs3Hrz4cHwefZy4cOPB
iw/H59PHiQs3Hrz4cAx9nLhw48GLD8cX0MeJCzcevPhwfCF9nLhw48GLD8cX
0ceJCzcevPhwfDF9nLhw48GLD8eX0MeJCzcevPhwfCl9nLhw48GLD8eX0ceJ
CzcevPhwfDl9nLhw48GLD8dX0MeJCzcevPhwfCV9nLhw48GLD8dX0ceJCzce
vPhwfDV9nLhw48GLD8fX0MeJCzcevPhwfC19nLhw48GLD8fX0ceJCzcevPhw
fD19nLhw48GLD8c30MeJCzcevPhwfCN9nLhw48GLD8c30ceJCzcevPhwfDN9
nLhw48GLD8e30MeJCzcevPhwfCt9nLhw48GLD8e30ceJCzcevPhwfDt9nLhw
48GLD8d30MeJCzcevPhwfCd9nLhw48GLD8d30ceJCzcevPhwfDd9nLhw48GL
D8f30MeJCzcevPhwfC99nLhw48GLD8f30ceJCzcevPhwLH2cuHDjwYsPx/fT
x4kLNx68+HD8AH2cuHDjwYsPxw/Sx4kLNx68+HD8EH2cuHDjwYsPxw/Tx4kL
Nx68+HD8CH2cuHDjwYsPx4/Sx4kLNx68+HD8GH2cuHDjwYsPx4/Tx4kLNx68
+HD8BH2cuHDjwYsPx0/Sx4kLNx68+HD8FH2cuHDjwYsPx0/Tx4kLNx68+HD8
DH2cuHDjwYsPx8/Sx4kLNx68+HD8HH2cuHDjwYsPx8/Tx4kLNx68+HD8An2c
uHDjwYsPxy/Sx4kLNx68+HD8En2cuHDjwYsPxy/Tx4kLNx68+HD8Cn2cuHDj
wYsPx6/Sx4kLNx68+HD8Gn2cuHDjwYsPx6/Tx4kLNx68+HD8Bn2cuHDjwYsP
x2/Sx4kLNx68+HD8Fn2cuHDjwYsPx2/Tx4kLNx68+HD8Dn2cuHDjwYsPx+/S
x4kLNx68+HAcfZy4cOPBiw/H79HHiQs3Hrz4cPw+fZy4cOPBiw/HH9DHiQs3
Hrz4cPwhfZy4cOPBiw/HH9HHiQs3Hrz4cPwxfZy4cOPBiw/Hn9DHiQs3Hrz4
cPwpfZy4cOPBiw/Hn9HHiQs3Hrz4cPw5fZy4cOPBiw/HX9DHiQs3Hrz4cPwl
fZy4cOPBiw/HX9HHiQs3Hrz4cPw1fZy4cOPBiw/H39DHiQs3Hrz4cPwtfZy4
cOPBiw/H39HHiQs3Hrz4cPw9fZy4cOPBiw/HP9DHiQs3Hrz4cPwjfZy4cOPB
iw/HP9HHiQs3Hrz4cPwzfZy4cOPBiw/Hv9DHiQs3Hrz4cPwrfZy4cOPBiw/H
v9HHiQs3Hrz4cPw7fZy4cOPBiw/Hf9DHiQs3Hrz4cPwnfZy4cOPBiw/Hf9HH
iQs3Hrz4cPw3fZy4cOPBiw/H/9DHiQs3Hrz48P8+oP+3jxMXbjx48eF4CPo4
ceHGgxcfjoekjxMXbjx48eF4KPo4ceHGgxcfjoemjxMXbjx48eF4GPo4ceHG
gxcfjoeljxMXbjx48eF4OPo4ceHGgxcfjoenjxMXbjx48eF4BPo4ceHGgxcf
jkekjxMXbjx48eF4JPo4ceHGgxcfjkemjxMXbjx48eF4FPo4ceHGgxcfjkel
jxMXbjx48eF4NPo4ceHGgxcfjgfQx4kLNx68+HA8On2cuHDjwYsPx2PQx4kL
Nx68+HA8Jn2cuHDjwYsPx2PRx4kLNx68+HA8Nn2cuHDjwYsPx+PQx4kLNx68
+HA8Ln2cuHDjwYsPx+PRx4kLNx68+HA8Pn2cuHDjwYsPxxPQx4kLNx68+HA8
IX2cuHDjwYsPxxPRx4kLNx68+HA8MX2cuHDjwYsPx5PQx4kLNx68+HA8kD5O
XLjx4MWH40H0ceLCjQcvPhxPSh8nLtx48OLD8WT0ceLCjQcvPhxPTh8nLtx4
8OLD8RT0ceLCjQcvPhxPSR8nLtx48OLD8VT0ceLCjQcvPhxPTR8nLtx48OLD
8TT0ceLCjQcvPhxPSx8nLtx48OLD8XT0ceLCjQcvPhxPTx8nLtx48OLD8Qz0
ceLCjQcvPhzPSB8nLtx48OLD8Uz0ceLCjQcvPhzPTB8nLtx48OLD8Sz0ceLC
jQcvPhzPSh8nLtx48OLD8Wz0ceLCjQcvPhzPTh8nLtx48OLD8Rz0ceLCjQcv
PhzPSR8nLtx48OLD8Vz0ceLCjQcvPhzPTR8nLtx48OLD8Tz0ceLCjQcvPhzP
Sx8nLtx48OLD8Xz0ceLCjQcvPhzPTx8nLtx48OLD8QL0ceLCjQcvPhwvSB8n
Ltx48OLD8UL0ceLCjQcvPhwvTB8nLtx48OLDkfRx4sKNBy8+HC9CHycu3Hjw
4sPxovRx4sKNBy8+HC9GHycu3Hjw4sPx4vRx4sKNBy8+HC9BHycu3Hjw4sPx
kvRx4sKNBy8+HC9FHycu3Hjw4sPx0vRx4sKNBy8+HC9DHycu3Hjw4sPxsvRx
4sKNBy8+HC9HHycu3Hjw4sPx8vRx4sKNBy8+HK9AHycu3Hjw4sPxivRx4sKN
By8+HK9EHycu3Hjw4sPxyvRx4sKNBy8+HK9CHycu3Hjw4sPxqvRx4sKNBy8+
HK9GHycu3Hjw4sPx6vRx4sKNBy8+HK9BHycu3Hjw4sPxmvRx4sKNBy8+HK9F
Hycu3Hjw4sPx2vRx4sKNBy8+HK9DHycu3Hjw4sPxuvRx4sKNBy8+HK9HHycu
3Hjw4sPx+vRx4sKNBy8+HG9AHycu3Hjw4sPxhvRx4sKNBy8+HG9EHycu3Hjw
4sNR9HHiwo0HLz4cb0wfJy7cePDiw/Em9HHiwo0HLz4cb0ofJy7cePDiw/Fm
9HHiwo0HLz4cb04fJy7cePDiw/EW9HHiwo0HLz4cb0kfJy7cePDiw/FW9HHi
wo0HLz4cb00fJy7cePDiw/E29HHiwo0HLz4cb0sfJy7cePDiw/F29HHiwo0H
Lz4cb08fJy7cePDiw/EO9HHiwo0HLz4c70gfJy7cePDiw/FO9HHiwo0HLz4c
70wfJy7cePDiw/Eu9HHiwo0HLz4c70ofJy7cePDiw/Fu9HHiwo0HLz4c704f
Jy7cePDiw/Ee9HHiwo0HLz4c70kfJy7cePDiw/Fe9HHiwo0HLz4c700fJy7c
ePDiw/E+9HHiwo0HLz4c70sfJy7cePDiw/F+9HHiwo0HLz4c708fJy7cePDi
w/EB9HHiwo0HLz4cD6aPExduPHjx4Wj6OHHhxoMXH44PpI8TF248ePHh+CD6
OHHhxoMXH44Ppo8TF248ePHh+BD6OHHhxoMXH44PpY8TF248ePHh+DD6OHHh
xoMXH44Pp48TF248ePHh+Ij/7/8H5dmm2g==
      "]]}, 
    {RGBColor[0.922526, 0.385626, 0.209179], PointSize[
      NCache[
       Rational[1, 360], 0.002777777777777778]], AbsoluteThickness[1.6], 
     LineBox[CompressedData["
1:eJxc2XF8llP/OPBJMkkmySSZJJNkkkySW5JJMkkmySSZJCurVk1WkkkySSbJ
JJkkk2SSTJJJMkkmySTZk57s6UnP9CS/bz3nfr1+9/v6p9fbuc51zudzPudc
1z1nDLq/z1314uLiInPi4g79+7+r9vL//VsT/o2LXFx5z5EvdIo6PnLT4Svq
hEjitRPe2n5y1E0jn50/68Cgz34NToyseP/QFXWLyOznDl1RJ0U2R149Lmdz
1K1w60jx1w0631ccdRvakyM1Syf2PrUm6ra0t4t8mLHn8bM+jLp95P8m+38z
jjolktnuz09m3B71BZFbDt2eEXWHEG/UF0bGN1189U/jou7I/C6KjDl8Rd0p
cujupoujvjiSc3iCUadGUg6l6/yoL2G8zpE+ZS0f+e2GqC8N+Y66S6Thty9n
X9Yw6ssih6e/Z0dw15CfqC+PTDicgKgjkRGXHXpCcH4k8n/B/F9E0fYrIn8N
OrSiv4T2KyIbD4X7dXBct0ibwwmOtneL7Lrh0IS3h/YrQ/zB+VdGHis4dEXb
u4d8Rdu7R644tHyRaPtVkaMPTyjaflVkzYzb/2/Ffg7tPSJPrvojecCTwfk9
IofTc220/eqQv2j71ZHuh69oe1rkcHPZttCedrh6Iq8Gx10TeedQ+pZG268J
9RRt7xnyEW3vGdYn+vxrY+/PvzbUS7R/r5CfaHuvUA/R9uvC/KPt10X+bzP+
346MtveOfHwo/FU/hfbeYb7BcddHTjh8RduvD+NVh/b0yOsLD13BkfSwH4Lz
0yNPH0r3jB//5/L0yNDDEwiOuyFy/amHKiw4ckN4fnD+DaG+ov1viBzKdstH
ov37xD4v0idyePh20f59IofTMWtr6N8n8vvuQ1dw3I2Rxoc3VHDkxhD/D6H/
jWH84PIbQ/1tCf37Ru48fGCF9kjfUP/R/n3D+oX7y/tG5mcfemC0/02hfoIj
N4V6Dc6/KeTj+9D/psjh46NptH+/cB5F+/cL6x/t3y+cB9H+/cJ+3hz63xw5
XA4vBEduDusXnH9zOG+Cy28O6xWeF5cR6jE4khHWJzg/I5zX0fEzwv6M9r8l
Nt7ILWH/Red/S2TI4Suav1vCfo3G3z+y71D5/hHt3z/UczT//cP5EF2//rHr
EXdr2B/R/rfGxpd/a3h/Rce/NfK/ftH+AyJph5bn6mj8AyKHu58anf+AyBfr
Dl3R/gPCeRvmE3db5HD3n6Lj30b8t4XzOJq/2yK/HFru7dH8DQznZ3T8gZEL
D1/R+dNePjDUe3T9bw/r8V3of3vYz1Wh/+1h/YPLbw/zD/fHZYb4QntSZpjv
t+F5mZHDt38bnJkZ1iM4PzOcd8HFmeH9uSmMF73/m/+5OjOclxvD+HeE+glO
uiPMNzhyR9hvwZl3hPl9Hca/I7yPQ3vxHeH9H1x+R+Tw9r8suPqOsD+i4w8K
50l0/EGRAYcLNMw3Miict8GZg8L4wfmDwnxDvMWDQnzR+AeF91Vw9aDw/gmO
uzNyzuEBg5PuDPslOHJneJ9Gx78z1Gt0/DtD/UXjvzM2v+V3hv0Qzf+dYb2C
4waH/RONf3CIP+Q3Mji8/zeE8QeH8zGaf+4vHhzOk+DyweF8D64eHJl2KH2P
B8fdFeojOOmuEE8YL3JXyG90/LvC+f5VGP+u8L0ZXIzL7wrjB1ffFcYPjhsS
9mNw0pCQj+j4Q8J5FR1/SKjv4PwhoX6Di4fEPr98SMh3dPwhoZ4rw/h3h/dH
cNLdYT+H+yN3h/oM7Zl3h/0anH93OK+j8d8d1js6/t0hn+H+6rvDfv4yjJ8V
+gcnZYX1Xh/Gzwrfi1+E8bNCfj8P42eF92doL84K8QeXZ4Xvj+DqrFC/wXH3
xN6fdE9k6w+HruDIPeH9Ex3/nsikQ8s/Mcwv/56wP6Lj3xPqIzr+PeF7Ijo+
48UNjZ1P0tBQ39Hxh4bfLyHezKGhXqPxDw3vl3Vh/KGx+SgfGt5n0fGHhvMn
3B93b1jv8Lyke8P5Hxy5N9RPdPx7w/fAZ2H8e8N4wcX3hvUKLr83cjic+yrC
+PeG92dw3LBwvoX7k4aFfAdHhoV8BmcOi/yvX+ifPyzk49Mw/rBQf8Hlw8L+
C64eFs63NWH8+8L6fBLGx5H7QjzBmfdFDjf/GZx/X1jP4OL7IoeXozK4nOdV
47jh4XtwdRh/eDiPgyPDQ/1Gxx8e8hEdf3jYP9H4h4f1isY/PDZf1cPD+RLN
//3h/R7uT7o/Np+R+8N5HvKVeX9sPvPvD98r4XnF94f3X3D5/eH7M5r/+8P3
ZTT/2bHxJGTHrk9SdjgPglOyw3kSHMkO35/B6dnhfRDGy8wO+yc4Ozuct9H5
Z8fOt5D24uxw3gSXZsfGX54dvodD/8rs2PxW41r6x42Ira+EEWF/RetxRGx9
pYwI+ylaHyPCfv04xD8i1ENw5ogQf3D2iLDewfkjQr6CC0eE9Q8uHhHeD6tC
/Lh8RPi+Ca4cEX5fBFePCPvloxD/iHC+BseNDPUdnDAyfE+Vh/hHhu/z4JSR
Yb2CIyNDPB+G+EeG9QjtmSPD+yo4m/75I8N+DOMXjgznaWgvjvZfEeIfGb5/
g8tHhvy+H+IfGfKxPMQ/MpxHob02Gl/oH/dA5PTDC/ZBiP+B2PGSHgjfyyG+
lAdi8xV5INRHcPoD4TwNznwgnLfR+B8I9Ryel/9A+H0axi9kPsXMp/SB2HjL
Hwjfk6G9Elc/EN730fgfCPUfHJcTzoOVIf6csP/C/JJyYuebkhPiDfOL5IS/
lwSn48yc8D4Nzs4J9RnGy8+JjbcwJ5yfYX7FOeH7KqxnaU74fRNcnhPq570Q
f05Yn+DqnPB+DK7NCe+H4LhR4fshOGFU7P1JoyKtDl9hvBQcGRU7fvqo8D4p
C/GPCt9vy0L8o8L5Gpw/KsT/Toh/VKjPpSH+UWE9g0tHhd8fb4f4R4V6CK4c
Fc6f4OpR4Xsj9K+lf9zo2OcnjI69P2l0WL8wv5TR4e8VoT2C07k/c3R4n4b2
7NGh/sL4+aPD76MlIf7RIb/BxaPD+ya4dHR4X70V4h8dzvfSEP/oUK9vhvhH
h/2zKMQ/OuzPN0L8Y0I9LQzxjwnfP6+F+MeE/VsS4h8T3ncLQvxjwn55NcQ/
JtRP6J85JtRbcPaY8H55JcQ/Jrzfw/MKx4TzNoxXPCacP+H5pWNCvKG9nOdX
jgn5DvFWjwnnfYi3dkx4fywO8efG5ishN/K//x7ymZQb6jfcn5Ib3n+hPZIb
m8/03Nj8ZeaG8zjkNzs3/J4Lzs+NzVch9xfnxq5faW6oz+Dy3HBevB7izw31
HVydG/ZDcG1u7HrHjY2dT8LY2PuTxsbmL2Vs7PiRsbHjp48N31thvTLHhvd5
cPbY8L0fnD82tn4KaS8eG86HUC+lY8N+mx/iHxt+n84L8Y8N59lLIf6xYX+F
9tqx4f0Z+seNC993oT1hXGz/pHGx/VPGhd/3L4f4x4X9GO5PHxd+3xaH+MeF
v9/OCfGPC38fmxviHxfy+0KIHxePC+/v50P840J9h+eVjwvnX2ivHBfeF7ND
/OPC+RFcS3vc+Nj2hPGhfp8L8Y+PHT9lfHhfh/lFxof6Cf3Tx4fzYVaIf3zY
v8+G+HH++PC9NDPEPz7ke0aIf3z4vnw6xD8+5D+4HFfi6vHhfRKeX8vz4/LC
+z/MNyEvdn5JtKfkxeYvkhebv/Q84ud52Tg/L/w9JcynMC98jz8V4qe9NC82
H+W4Mi/Ub+hfjWvzwv/PeDLE/2BY38dD/A+G9Zwa4n8wnP8FIX7ujzwY6uWx
ED/3Z3J/Nu35jFf4YMjPoyF+2ksfjJ1/+YNhP0wL8T8YzuMnQvy49sGwv4Lj
JoT9WhjinxD7/KQJsfWUMiG2XiMTwnkSnD4h/L3jmRA/zub+/Amx6104IbZe
iyeE76uwH0snxNZfOa5kvOoJsfVWy/PiHord3wkPhfUpCvE/FM7n0D+F9shD
sfNNf4j4H4qtz2zuz3+I+n8otl6LH4rNd+lDsfux/KHY+Cq5v5rn1T4UWw9x
+bH1E58fu/4JtCfmx9ZzEk7OZ7/kh/yFek7Njx0/wv1p+WG+E0M+cUZ++H2Y
H/JLexbO5v5c5pPP/AvyQ36nhPXIj91/Rfmx+6eY9hKeX8rzyvLD+k8O65cf
fq+E+VZE5zM+rGe0/+j/uYr2avrX5IfvuwlhvXEd98dNjD1v4ieG98OksP4T
Y+9PxEk4eWJsvlNoT50Yuz6RibHzS+P+dJwxMZxHD4f1nxjq6cGw/jib+eRO
jM1f/sRwfo8N6z8xNt+F0XyMDOs/MazvmLD+E8N65oT1x6W4jPmVE18F86sk
X1XEXz0x/J54JKw/7bUTY+uvjvWOmxRbr/GTYtsTJrH+k2LnnzQpNl/Jk2Lz
kzIpNn+pk0I+Bof1x2nR8e4I6x9t7xvWf1LIz7Vh/XEWzsa5UV8a1h8X4EJc
hIsnReL+/6sEl+IyXI4rcCWuwtW4BtfiOhz3cKzjcQJOxEk4GafgVBzBaTgd
Z+BMnIWzcS7OxwW4EBfhYlyCS3EZLscVuBJX4Wpcg2txHY6bHOt4nIATcRJO
xik4FUdwGk7HGTgTZ+FsnIvzcQEuxEW4GJfgUlyGy3EFrsRVuBrX4Fpch+Me
iXU8TsCJOAkn4xSciiM4DafjDJyJs3A2zsX5uAAX4iJcjEtwKS7D5bgCV+Iq
XI1rcC2uw3FTYh2PE3AiTsLJOAWn4ghOw+k4A2fiLJyNc3E+LsCFuAgX4xJc
istwOa7AlbgKV+MaXIvrcNyjsY7HCTgRJ+FknIJTcQSn4XScgTNxFs7GuTgf
F+BCXISLcQkuxWW4HFfgSlyFq3ENrsV1OK4g1vE4ASfiJJyMU3AqjuA0nI4z
cCbOwtk4F+fjAlyIi3AxLsGluAyX4wpciatwNa7BtbgOxz0W63icgBNxEk7G
KTgVR3AaTscZOBNn4Wyci/NxAS7ERbgYl+BSXIbLcQWuxFW4GtfgWlyH46bG
Oh4n4ESchJNxCk7FEZyG03EGzsRZOBvn4nxcgAtxES7GJbgUl+FyXIErcRWu
xjW4FtfhuMdjHY8TcCJOwsk4BafiCE7D6TgDZ+IsnI1zcT4uwIW4CBfjElyK
y3A5rsCVuApX4xpci+tw3LRYx+MEnIiTcDJOwak4gtNwOs7AmTgLZ+NcnI8L
cCEuwsW4BJfiMlyOK3AlrsLVuAbX4joc90Ss43ECTsRJOBmn4FQcwWk4HWfg
TJyFs3EuzscFuBAX4WJcgktxGS7HFbgSV+FqXINrcR2Omx7reJyAE3ESTsYp
OBVHcBpOxxk4E2fhbJyL83EBLsRFuBiX4FJchstxBa7EVbga1+BaXIfjnox1
PE7AiTgJJ+MUnIojOA2n4wycibNwNs7F+bgAF+IiXIxLcCkuw+W4AlfiKlyN
a3AtrsNxhbGuj+NxI5yAm+JE3AIn4dY4GbfDKbgjTsVdcAR3x2m4F07HfXEG
HoAz8WCchYfhbJyDc3EezseTcQGehgvxTFyE5+BiPB+X4EW4FC/FZXgFLser
cQVehyvxRlyFt+BqvB3X4F24Fu/FdfgAjnsq1vVxPG6EE3BTnIhb4CTcGifj
djgFd8SpuAuO4O44DffC6bgvzsADcCYejLPwMJyNc3AuzsP5eDIuwNNwIZ6J
i/AcXIzn4xK8CJfipbgMr8DleDWuwOtwJd6Iq/AWXI234xq8C9fivbgOH8Bx
M2JdH8fjRjgBN8WJuAVOwq1xMm6HU3BHnIq74AjujtNwL5yO++IMPABn4sE4
Cw/D2TgH5+I8nI8n4wI8DRfimbgIz8HFeD4uwYtwKV6Ky/AKXI5X4wq8Dlfi
jbgKb8HVeDuuwbtwLd6L6/ABHPd0rOvjeNwIJ+CmOBG3wEm4NU7G7XAK7ohT
cRccwd1xGu6F03FfnIEH4Ew8GGfhYTgb5+BcnIfz8WRcgKfhQjwTF+E5uBjP
xyV4ES7FS3EZXoHL8WpcgdfhSrwRV+EtuBpvxzV4F67Fe3EdPoDjZsa6Po7H
jXACbooTcQuchFvjZNwOp+COOBV3wRHcHafhXjgd98UZeADOxINxFh6Gs3EO
zsV5OB9PxgV4Gi7EM3ERnoOL8XxcghfhUrwUl+EVuByvxhV4Ha7EG3EV3oKr
8XZcg3fhWrwX1+EDOO6ZWNfH8bgRTsBNcSJugZNwa5yM2+EU3BGn4i44grvj
NNwLp+O+OAMPwJl4MM7Cw3A2zsG5OA/n48m4AE/DhXgmLsJzcDGej0vwIlyK
l+IyvAKX49W4Aq/DlXgjrsJbcDXejmvwLlyL9+I6fADHzYp1fRyPG+EE3BQn
4hY4CbfGybgdTsEdcSrugiO4O07DvXA67osz8ACciQfjLDwMZ+McnIvzcD6e
jAvwNFyIZ+IiPAcX4/m4BC/CpXgpLsMrcDlejSvwOlyJN+IqvAVX4+24Bu/C
tXgvrsMHcNyzsa6P43EjnICb4kTcAifh1jgZt8MpuCNOxV1wBHfHabgXTsd9
cQYegDPxYJyFh+FsnINzcR7Ox5NxAZ6GC/FMXITn4GI8H5fgRbgUL8VleAUu
x6txBV6HK/FGXIW34Gq8HdfgXbgW78V1+ACOK4p1fRyPG+EE3BQn4hY4CbfG
ybgdTsEdcSrugiO4O07DvXA67osz8ACciQfjLDwMZ+McnIvzcD6ejAvwNFyI
Z+IiPAcX4/m4BC/CpXgpLsMrcDlejSvwOlyJN+IqvAVX4+24Bu/CtXgvrsMH
cNxzsa6P43EjnICb4kTcAifh1jgZt8MpuCNOxV1wBHfHabgXTsd9cQYegDPx
YJyFh+FsnINzcR7Ox5NxAZ6GC/FMXITn4GI8H5fgRbgUL8VleAUux6txBV6H
K/FGXIW34Gq8HdfgXbgW78V1+ACOmx3r+jgeN8IJuClOxC1wEm6Nk3E7nII7
4lTcBUdwd5yGe+F03Bdn4AE4Ew/GWXgYzsY5OBfn4Xw8GRfgabgQz8RFeA4u
xvNxCV6ES/FSXIZX4HK8GlfgdbgSb8RVeAuuxttxDd6Fa/FeXIcP4LjnY10f
x+NGOAE3xYm4BU7CrXEybodTcEecirvgCO6O03AvnI774gw8AGfiwTgLD8PZ
OAfn4jycjyfjAjwNF+KZuAjPwcV4Pi7Bi3ApXorL8ApcjlfjCrwOV+KNuApv
wdV4O67Bu3At3ovr8AEcNyfW9XE8boQTcFOciFvgJNwaJ+N2OAV3xKm4C47g
7jgN98LpuC/OwANwJh6Ms/AwnI1zcC7Ow/l4Mi7A03AhnomL8BxcjOfjErwI
l+KluAyvwOV4Na7A63Al3oir8BZcjbfjGrwL1+K9uA4fwHEvxLo+jseNcAJu
ihNxC5yEW+Nk3A6n4I44FXfBEdwdp+FeOB33xRl4AM7Eg3EWHoazcQ7OxXk4
H0/GBXgaLsQzcRGeg4vxfFyCF+FSvBSX4RW4HK/GFXgdrsQbcRXegqvxdlyD
d+FavBfX4QM4bm6s6+N43Agn4KY4EbfASbg1TsbtcAruiFNxFxzB3XEa7oXT
cV+cgQfgTDwYZ+FhOBvn4Fych/PxZFyAp+FCPBMX4Tm4GM/HJXgRLsVLcRle
gcvxalyB1+FKvBFX4S24Gm/HNXgXrsV7cR0+gONejHV9HI8b4QTcFCfiFjgJ
t8bJuB1OwR1xKu6CI7g7TsO9cDruizPwAJyJB+MsPAxn4xyci/NwPp6MC/A0
XIhn4iI8Bxfj+bgEL8KleCkuwytwOV6NK/A6XIk34iq8BVfj7bgG78K1eC+u
wwdwXHGs6+H6uAGOxw1xI9wYJ+AmuCluhhNxc9wCt8RJuBVujdvgZNwWt8Pt
cQrugDviTjgVd8ZdcFccwd1wd9wDp+GeuBfujdNxH9wX98MZuD8egAfiTDwI
D8ZDcBYeiofh4Tgbj8Q5eDTOxeNwHp6A8/EkPBlPwQV4Kp6Gp+NCPAPPxLNw
EZ6N5+C5uBjPw/PxAlyCF+JFeDEuxUvwUrwMl+HleAVeicvxKrwar8EVeC1e
h9fjSrwBb8SbcBXejLfgrbgab8Pb8Q5cg3fiXXg3rsV78F68D9fh/fgAPojj
Xop1PVwfN8DxuCFuhBvjBNwEN8XNcCJujlvgljgJt8KtcRucjNvidrg9TsEd
cEfcCafizrgL7oojuBvujnvgNNwT98K9cTrug/vifjgD98cD8ECciQfhwXgI
zsJD8TA8HGfjkTgHj8a5eBzOwxNwPp6EJ+MpuABPxdPwdFyIZ+CZeBYuwrPx
HDwXF+N5eD5egEvwQrwIL8aleAleipfhMrwcr8ArcTlehVfjNbgCr8Xr8Hpc
iTfgjXgTrsKb8Ra8FVfjbXg73oFr8E68C+/GtXgP3ov34Tq8Hx/AB3HcvFjX
w/VxAxyPG+JGuDFOwE1wU9wMJ+LmuAVuiZNwK9wat8HJuC1uh9vjFNwBd8Sd
cCrujLvgrjiCu+HuuAdOwz1xL9wbp+M+uC/uhzNwfzwAD8SZeBAejIfgLDwU
D8PDcTYeiXPwaJyLx+E8PAHn40l4Mp6CC/BUPA1Px4V4Bp6JZ+EiPBvPwXNx
MZ6H5+MFuAQvxIvwYlyKl+CleBkuw8vxCrwSl+NVeDVegyvwWrwOr8eVeAPe
iDfhKrwZb8FbcTXehrfjHbgG78S78G5ci/fgvXgfrsP78QF8EMe9HOt6uD5u
gONxQ9wIN8YJuAluipvhRNwct8AtcRJuhVvjNjgZt8XtcHucgjvgjrgTTsWd
cRfcFUdwN9wd98BpuCfuhXvjdNwH98X9cAbujwfggTgTD8KD8RCchYfiYXg4
zsYjcQ4ejXPxOJyHJ+B8PAlPxlNwAZ6Kp+HpuBDPwDPxLFyEZ+M5eC4uxvPw
fLwAl+CFeBFejEvxErwUL8NleDlegVficrwKr8ZrcAVei9fh9bgSb8Ab8SZc
hTfjLXgrrsbb8Ha8A9fgnXgX3o1r8R68F+/DdXg/PoAP4rj5sa6H6+MGOB43
xI1wY5yAm+CmuBlOxM1xC9wSJ+FWuDVug5NxW9wOt8cpuAPuiDvhVNwZd8Fd
cQR3w91xD5yGe+JeuDdOx31wX9wPZ+D+eAAeiDPxIDwYD8FZeCgehofjbDwS
5+DROBePw3l4As7Hk/BkPAUX4Kl4Gp6OC/EMPBPPwkV4Np6D5+JiPA/Pxwtw
CV6IF+HFuBQvwUvxMlyGl+MVeCUux6vwarwGV+C1eB1ejyvxBrwRb8JVeDPe
grfiarwNb8c7cA3eiXfh3bgW78F78T5ch/fjA/ggjnsl1vVwfdwAx+OGuBFu
jBNwE9wUN8OJuDlugVviJNwKt8ZtcDJui9vh9jgFd8AdcSecijvjLrgrjuBu
uDvugdNwT9wL98bpuA/ui/vhDNwfD8ADcSYehAfjITgLD8XD8HCcjUfiHDwa
5+JxOA9PwPl4Ep6Mp+ACPBVPw9NxIZ6BZ+JZuAjPxnPwXFyM5+H5eAEuwQvx
IrwYl+IleClehsvwcrwCr8TleBVejdfgCrwWr8PrcSXegDfiTbgKb8Zb8FZc
jbfh7XgHrsE78S68G9fiPXgv3ofr8H58AB/EcQtiXQ/Xxw1wPG6IG+HGOAE3
wU1xM5yIm+MWuCVOwq1wa9wGJ+O2uB1uj1NwB9wRd8KpuDPugrviCO6Gu+Me
OA33xL1wb5yO++C+uB/OwP3xADwQZ+JBeDAegrPwUDwMD8fZeCTOwaNxLh6H
8/AEnI8n4cl4Ci7AU/E0PB0X4hl4Jp6Fi/BsPAfPxcV4Hp6PF+ASvBAvwotx
KV6Cl+JluAwvxyvwSlyOV+HVeA2uwGvxOrweV+INeCPehKvwZrwFb8XVeBve
jnfgGrwT78K7cS3eg/fifbgO78cH8EEc92qs6+H6uAGOxw1xI9wYJ+AmuClu
hhNxc9wCt8RJuBVujdvgZNwWt8PtcQrugDviTjgVd8ZdcFccwd1wd9wDp+Ge
uBfujdNxH9wX98MZuD8egAfiTDwID8ZDcBYeiofh4Tgbj8Q5eDTOxeNwHp6A
8/EkPBlPwQV4Kp6Gp+NCPAPPxLNwEZ6N5+C5uBjPw/PxAlyCF+JFeDEuxUvw
UrwMl+HleAVeicvxKrwar8EVeC1eh9fjSrwBb8SbcBXejLfgrbgab8Pb8Q5c
g3fiXXg3rsV78F68D9fh/fgAPojjSmJdD9fHDXA8bogb4cY4ATfBTXEznIib
4xa4JU7CrXBr3AYn47a4HW6PU3AH3BF3wqm4M+6Cu+II7oa74x44DffEvXBv
nI774L64H87A/fEAPBBn4kF4MB6Cs/BQPAwPx9l4JM7Bo3EuHofz8AScjyfh
yXgKLsBT8TQ8HRfiGXgmnoWL8Gw8B8/FxXgeno8X4BK8EC/Ci3EpXoKX4mW4
DC/HK/BKXI5X4dV4Da7Aa/E6vB5X4g14I96Eq/BmvAVvxdV4G96Od+AavBPv
wrtxLd6D9+J9uA7vxwfwQRz3Wqzr4fq4AY7HDXEj3Bgn4Ca4KW6GE3Fz3AK3
xEm4FW6N2+Bk3Ba3w+1xCu6AO+JOOBV3xl1wVxzB3XB33AOn4Z64F+6N03Ef
3Bf3wxm4Px6AB+JMPAgPxkNwFh6Kh+HhOBuPxDl4NM7F43AenoDz8SQ8GU/B
BXgqnoan40I8A8/Es3ARno3n4Lm4GM/D8/ECXIIX4kV4MS7FS/BSvAyX4eV4
BV6Jy/EqvBqvwRV4LV6H1+NKvAFvxJtwFd6Mt+CtuBpvw9vxDlyDd+JdeDeu
xXvwXrwP1+H9+AA+iOMWxroero8b4HjcEDfCjXECboKb4mY4ETfHLXBLnIRb
4da4DU7GbXE73B6n4A64I+6EU3Fn3AV3xRHcDXfHPXAa7ol74d44HffBfXE/
nIH74wF4IM7Eg/BgPARn4aF4GB6Os/FInINH41w8DufhCTgfT8KT8RRcgKfi
aXg6LsQz8Ew8Cxfh2XgOnouL8Tw8Hy/AJXghXoQX41K8BC/Fy3AZXo5X4JW4
HK/Cq/EaXIHX4nV4Pa7EG/BGvAlX4c14C96Kq/E2vB3vwDV4J96Fd+NavAfv
xftwHd6PD+CDOO71WNfD9XEDHI8b4ka4MU7ATXBT3Awn4ua4BW6Jk3Ar3Bq3
wcm4LW6H2+MU3AF3xJ1wKu6Mu+CuOIK74e64B07DPXEv3Bun4z64L+6HM3B/
PAAPxJl4EB6Mh+AsPBQPw8NxNh6Jc/BonIvH4Tw8AefjSXgynoIL8FQ8DU/H
hXgGnoln4SI8G8/Bc3Exnofn4wW4BC/Ei/BiXIqX4KV4GS7Dy/EKvBKX41V4
NV6DK/BavA6vx5V4A96IN+EqvBlvwVtxNd6Gt+MduAbvxLvwblyL9+C9eB+u
w/vxAXwQxy2KdT1cHzfA8bghboQb4wTcBDfFzXAibo5b4JY4CbfCrXEbnIzb
4na4PU7BHXBH3Amn4s64C+6KI7gb7o574DTcE/fCvXE67oP74n44A/fHA/BA
nIkH4cF4CM7CQ/EwPBxn45E4B4/GuXgczsMTcD6ehCfjKbgAT8XT8HRciGfg
mXgWLsKz8Rw8FxfjeXg+XoBL8EK8CC/GpXgJXoqX4TK8HK/AK3E5XoVX4zW4
Aq/F6/B6XIk34I14E67Cm/EWvBVX4214O96Ba/BOvAvvxrV4D96L9+E6vB8f
wAdx3Buxrofr4wY4HjfEjXBjnICb4Ka4GU7EzXEL3BIn4Va4NW6Dk3Fb3A63
xym4A+6IO+FU3Bl3wV1xBHfD3XEPnIZ74l64N07HfXBf3A9n4P54AB6IM/Eg
PBgPwVl4KB6Gh+NsPBLn4NE4F4/DeXgCzseT8GQ8BRfgqXgano4L8Qw8E8/C
RXg2noPn4mI8D8/HC3AJXogX4cW4FC/BS/EyXIaX4xV4JS7Hq/BqvAZX4LV4
HV6PK/EGvBFvwlV4M96Ct+JqvA1vxztwDd6Jd+HduBbvwXvxPlyH9+MD+CCO
Wxzrerg+boDjcUPcCDfGCbgJboqb4UTcHLfALXESboVb4zY4GbfF7XB7nII7
4I64E07FnXEX3BVHcDfcHffAabgn7oV743TcB/fF/XAG7o8H4IE4Ew/Cg/EQ
nIWH4mF4OM7GI3EOHo1z8TichyfgfDwJT8ZTcAGeiqfh6bgQz8Az8SxchGfj
OXguLsbz8Hy8AJfghXgRXoxL8RK8FC/DZXg5XoFX4nK8Cq/Ga3AFXovX4fW4
Em/AG/EmXIU34y14K67G2/B2vAPX4J14F96Na/EevBfvw3V4Pz6AD+K4N2Nd
D9fHDXA8bogb4cY4ATfBTXEznIib4xa4JU7CrXBr3AYn47a4HW6PU3AH3BF3
wqm4M+6Cu+II7oa74x44DffEvXBvnI774L64H87A/fEAPBBn4kF4MB6Cs/BQ
PAwPx9l4JM7Bo3EuHofz8AScjyfhyXgKLsBT8TQ8HRfiGXgmnoWL8Gw8B8/F
xXgeno8X4BK8EC/Ci3EpXoKX4mW4DC/HK/BKXI5X4dV4Da7Aa/E6vB5X4g14
I96Eq/BmvAVvxdV4G96Od+AavBPvwrtxLd6D9+J9uA7vxwfwQRxXGusjcD18
JK6Pj8IN8NE4Hh+DG+JjcSN8HG6Mj8cJ+ATcBJ+Im+KTcDN8Mk7Ep+Dm+FTc
Ap+GW+LTcRI+A7fCZ+LW+CzcBp+Nk/E5uC0+F7fD5+H2+Hycgi/AHfCFuCO+
CHfCF+NUfAnujC/FXfBluCu+HEfwFbgbvhJ3x1fhHvhqnIavwT3xtbgXvg73
xtfjdHwD7oNvxH3xTbgfvhln4Ftwf3wrHoBvwwPx7TgT34EH4TvxYHwXHoLv
xln4HjwU34uH4fvwcHw/zsYj8Ej8AM7Bo/BoPAbn4rF4HB6P8/CDeAJ+COfj
iXgSfhhPxo/gKfhRXIAfw1Px43gafgJPx0/iQvwUnoGfxjPxM3gWfhYX4efw
bPw8noNfwHPxi7gYv4Tn4ZfxfPwKXoBfxSX4NbwQv44X4TfwYvwmLsVv4SX4
bbwUv4OX4XdxGX4PL8fv4xX4A7wSf4jL8Ud4Ff4Yr8af4DX4U1yBP8Nr8ed4
Hf4Cr8df4kr8Fd6Av8Yb8Td4E/4WV+Hv8Gb8Pd6Cf8Bb8Y+4Gv+Et+Gf8Xb8
C96Bf8U1+B94J/4N78L/xLvx77gW/wvvwf/Ge/EfeB/+D67Df+L9+L/4AP4L
H8R/47i3Yn0EroePxPXxUbgBPhrH42NwQ3wsboSPw43x8TgBn4Cb4BNxU3wS
boZPxon4FNwcn4pb4NNwS3w6TsJn4Fb4TNwan4Xb4LNxMj4Ht8Xn4nb4PNwe
n49T8AW4A74Qd8QX4U74YpyKL8Gd8aW4C74Md8WX4wi+AnfDV+Lu+CrcA1+N
0/A1uCe+FvfC1+He+Hqcjm/AffCNuC++CffDN+MMfAvuj2/FA/BteCC+HWfi
O/AgfCcejO/CQ/DdOAvfg4fie/EwfB8eju/H2XgEHokfwDl4FB6Nx+BcPBaP
w+NxHn4QT8AP4Xw8EU/CD+PJ+BE8BT+KC/BjeCp+HE/DT+Dp+ElciJ/CM/DT
eCZ+Bs/Cz+Ii/ByejZ/Hc/ALeC5+ERfjl/A8/DKej1/BC/CruAS/hhfi1/Ei
/AZejN/EpfgtvAS/jZfid/Ay/C4uw+/h5fh9vAJ/gFfiD3E5/givwh/j1fgT
vAZ/iivwZ3gt/hyvw1/g9fhLXIm/whvw13gj/gZvwt/iKvwd3oy/x1vwD3gr
/hFX45/wNvwz3o5/wTvwr7gG/wPvxL/hXfifeDf+Hdfif+E9+N94L/4D78P/
wXX4T7wf/xcfwH/hg/hvHLck1kfgevhIXB8fhRvgo3E8PgY3xMfiRvg43Bgf
jxPwCbgJPhE3xSfhZvhknIhPwc3xqbgFPg23xKfjJHwGboXPxK3xWbgNPhsn
43NwW3wubofPw+3x+TgFX4A74AtxR3wR7oQvxqn4EtwZX4q74MtwV3w5juAr
cDd8Je6Or8I98NU4DV+De+JrcS98He6Nr8fp+AbcB9+I++KbcD98M87At+D+
+FY8AN+GB+LbcSa+Aw/Cd+LB+C48BN+Ns/A9eCi+Fw/D9+Hh+H6cjUfgkfgB
nINH4dF4DM7FY/E4PB7n4QfxBPwQzscT8ST8MJ6MH8FT8KO4AD+Gp+LH8TT8
BJ6On8SF+Ck8Az+NZ+Jn8Cz8LC7Cz+HZ+Hk8B7+A5+IXcTF+Cc/DL+P5+BW8
AL+KS/BreCF+HS/Cb+DF+E1cit/CS/DbeCl+By/D7+Iy/B5ejt/HK/AHeCX+
EJfjj/Aq/DFejT/Ba/CnuAJ/htfiz/E6/AVej7/ElfgrvAF/jTfib/Am/C2u
wt/hzfh7vAX/gLfiH3E1/glvwz/j7fgXvAP/imvwP/BO/Bvehf+Jd+PfcS3+
F96D/4334j/wPvwfXIf/xPvxf/EB/Bc+iP/GcW/H+ghcDx+J6+OjcAN8NI7H
x+CG+FjcCB+HG+PjcQI+ATfBJ+Km+CTcDJ+ME/EpuDk+FbfAp+GW+HSchM/A
rfCZuDU+C7fBZ+NkfA5ui8/F7fB5uD0+H6fgC3AHfCHuiC/CnfDFOBVfgjvj
S3EXfBnuii/HEXwF7oavxN3xVbgHvhqn4WtwT3wt7oWvw73x9Tgd34D74Btx
X3wT7odvxhn4Ftwf34oH4NvwQHw7zsR34EH4TjwY34WH4LtxFr4HD8X34mH4
Pjwc34+z8Qg8Ej+Ac/AoPBqPwbl4LB6Hx+M8/CCegB/C+XginoQfxpPxI3gK
fhQX4MfwVPw4noafwNPxk7gQP4Vn4KfxTPwMnoWfxUX4OTwbP4/n4BfwXPwi
LsYv4Xn4ZTwfv4IX4FdxCX4NL8Sv40X4DbwYv4lL8Vt4CX4bL8Xv4GX4XVyG
38PL8ft4Bf4Ar8Qf4nL8EV6FP8ar8Sd4Df4UV+DP8Fr8OV6Hv8Dr8Ze4En+F
N+Cv8Ub8Dd6Ev8VV+Du8GX+Pt+Af8Fb8I67GP+Ft+Ge8Hf+Cd+BfcQ3+B96J
f8O78D/xbvw7rsX/wnvwv/Fe/Afeh/+D6/CfeD/+Lz6A/8IH8d84bmmsj8D1
8JG4Pj4KN8BH43h8DG6Ij8WN8HG4MT4eJ+ATcBN8Im6KT8LN8Mk4EZ+Cm+NT
cQt8Gm6JT8dJ+AzcCp+JW+OzcBt8Nk7G5+C2+FzcDp+H2+PzcQq+AHfAF+KO
+CLcCV+MU/EluDO+FHfBl+Gu+HIcwVfgbvhK3B1fhXvgq3Eavgb3xNfiXvg6
3Btfj9PxDbgPvhH3xTfhfvhmnIFvwf3xrXgAvg0PxLfjTHwHHoTvxIPxXXgI
vhtn4XvwUHwvHobvw8Px/Tgbj8Aj8QM4B4/Co/EYnIvH4nF4PM7DD+IJ+CGc
jyfiSfhhPBk/gqfgR3EBfgxPxY/jafgJPB0/iQvxU3gGfhrPxM/gWfhZXISf
w7Px83gOfgHPxS/iYvwSnodfxvPxK3gBfhWX4NfwQvw6XoTfwIvxm7gUv4WX
4LfxUvwOXobfxWX4Pbwcv49X4A/wSvwhLscf4VX4Y7waf4LX4E9xBf4Mr8Wf
43X4C7wef4kr8Vd4A/4ab8Tf4E34W1yFv8Ob8fd4C/4Bb8U/4mr8E96Gf8bb
8S94B/4V1+B/4J34N7wL/xPvxr/jWvwvvAf/G+/Ff+B9+D+4Dv+J9+P/4gP4
L3wQ/43j3on1EbgePhLXx0fhBvhoHI+PwQ3xsbgRPg43xsfjBHwCboJPxE3x
SbgZPhkn4lNwc3wqboFPwy3x6TgJn4Fb4TNxa3wWboPPxsn4HNwWn4vb4fNw
e3w+TsEX4A74QtwRX4Q74YtxKr4Ed8aX4i74MtwVX44j+ArcDV+Ju+OrcA98
NU7D1+Ce+FrcC1+He+PrcTq+AffBN+K++CbcD9+MM/AtuD++FQ/At+GB+Hac
ie/Ag/CdeDC+Cw/Bd+MsfA8eiu/Fw/B9eDi+H2fjEXgkfgDn4FF4NB6Dc/FY
PA6Px3n4QTwBP4Tz8UQ8CT+MJ+NH8BT8KC7Aj+Gp+HE8DT+Bp+MncSF+Cs/A
T+OZ+Bk8Cz+Li/BzeDZ+Hs/BL+C5+EVcjF/C8/DLeD5+BS/Ar+IS/BpeiF/H
i/AbeDF+E5fit/AS/DZeit/By/C7uAy/h5fj9/EK/AFeiT/E5fgjvAp/jFfj
T/Aa/CmuwJ/htfhzvA5/gdfjL3El/gpvwF/jjfgbvAl/i6vwd3gz/h5vwT/g
rfhHXI1/wtvwz3g7/gXvwL/iGvwPvBP/hnfhf+Ld+Hdci/+F9+B/4734D7wP
/wfX4T/xfvxffAD/hQ/iv3HcslgfgevhI3F9fBRugI/G8fgY3BAfixvh43Bj
fDxOwCfgJvhE3BSfhJvhk3EiPgU3x6fiFvg03BKfjpPwGbgVPhO3xmfhNvhs
nIzPwW3xubgdPg+3x+fjFHwB7oAvxB3xRbgTvhin4ktwZ3wp7oIvw13x5TiC
r8Dd8JW4O74K98BX4zR8De6Jr8W98HW4N74ep+MbcB98I+6Lb8L98M04A9+C
++Nb8QB8Gx6Ib8eZ+A48CN+JB+O78BB8N87C9+Ch+F48DN+Hh+P7cTYegUfi
B3AOHoVH4zE4F4/F4/B4nIcfxBPwQzgfT8ST8MN4Mn4ET8GP4gL8GJ6KH8fT
8BN4On4SF+Kn8Az8NJ6Jn8Gz8LO4CD+HZ+Pn8Rz8Ap6LX8TF+CU8D7+M5+NX
8AL8Ki7Br+GF+HW8CL+BF+M3cSl+Cy/Bb+Ol+B28DL+Ly/B7eDl+H6/AH+CV
+ENcjj/Cq/DHeDX+BK/Bn+IK/Bleiz/H6/AXeD3+Elfir/AG/DXeiL/Bm/C3
uAp/hzfj7/EW/APein/E1fgnvA3/jLfjX/AO/Cuuwf/AO/FveBf+J96Nf8e1
+F94D/433ov/wPvwf3Ad/hPvx//FB/Bf+CD+G8e9G+sjcD18JK6Pj8IN8NE4
Hh+DG+JjcSN8HG6Mj8cJ+ATcBJ+Im+KTcDN8Mk7Ep+Dm+FTcAp+GW+LTcRI+
A7fCZ+LW+CzcBp+Nk/E5uC0+F7fD5+H2+Hycgi/AHfCFuCO+CHfCF+NUfAnu
jC/FXfBluCu+HEfwFbgbvhJ3x1fhHvhqnIavwT3xtbgXvg73xtfjdHwD7oNv
xH3xTbgfvhln4Ftwf3wrHoBvwwPx7TgT34EH4TvxYHwXHoLvxln4HjwU34uH
4fvwcHw/zsYj8Ej8AM7Bo/BoPAbn4rF4HB6P8/CDeAJ+COfjiXgSfhhPxo/g
KfhRXIAfw1Px43gafgJPx0/iQvwUnoGfxjPxM3gWfhYX4efwbPw8noNfwHPx
i7gYv4Tn4ZfxfPwKXoBfxSX4NbwQv44X4TfwYvwmLsVv4SX4bbwUv4OX4Xdx
GX4PL8fv4xX4A7wSf4jL8Ud4Ff4Yr8af4DX4U1yBP8Nr8ed4Hf4Cr8df4kr8
Fd6Av8Yb8Td4E/4WV+Hv8Gb8Pd6Cf8Bb8Y+4Gv+Et+Gf8Xb8C96Bf8U1+B94
J/4N78L/xLvx77gW/wvvwf/Ge/EfeB/+D67Df+L9+L/4AP4LH8R/47iyWB+B
6+EjcX18FG6Aj8bx+BjcEB+LG+HjcGN8PE7AJ+Am+ETcFJ+Em+GTcSI+BTfH
p+IW+DTcEp+Ok/AZuBU+E7fGZ+E2+GycjM/BbfG5uB0+D7fH5+MUfAHugC/E
HfFFuBO+GKfiS3BnfCnugi/DXfHlOIKvwN3wlbg7vgr3wFfjNHwN7omvxb3w
dbg3vh6n4xtwH3wj7otvwv3wzTgD34L741vxAHwbHohvx5n4DjwI34kH47vw
EHw3zsL34KH4XjwM34eH4/txNh6BR+IHcA4ehUfjMTgXj8Xj8Hichx/EE/BD
OB9PxJPww3gyfgRPwY/iAvwYnoofx9PwE3g6fhIX4qfwDPw0nomfwbPws7gI
P4dn4+fxHPwCnotfxMX4JTwPv4zn41fwAvwqLsGv4YX4dbwIv4EX4zdxKX4L
L8Fv46X4HbwMv4vL8Ht4OX4fr8Af4JX4Q1yOP8Kr8Md4Nf4Er8Gf4gr8GV6L
P8fr8Bd4Pf4SV+Kv8Ab8Nd6Iv8Gb8Le4Cn+HN+Pv8Rb8A96Kf8TV+Ce8Df+M
t+Nf8A78K67B/8A78W94F/4n3o1/x7X4X3gP/jfei//A+/B/cB3+E+/H/8UH
8F/4IP4bx70X6yNwPXwkro+Pwg3w0TgeH4Mb4mNxI3wcboyPxwn4BNwEn4ib
4pNwM3wyTsSn4Ob4VNwCn4Zb4tNxEj4Dt8Jn4tb4LNwGn42T8Tm4LT4Xt8Pn
4fb4fJyCL8Ad8IW4I74Id8IX41R8Ce6ML8Vd8GW4K74cR/AVuBu+EnfHV+Ee
+Gqchq/BPfG1uBe+DvfG1+N0fAPug2/EffFNuB++GWfgW3B/fCsegG/DA/Ht
OBPfgQfhO/FgfBcegu/GWfgePBTfi4fh+/BwfD/OxiPwSPwAzsGj8Gg8Bufi
sXgcHo/z8IN4An4I5+OJeBJ+GE/Gj+Ap+FFcgB/DU/HjeBp+Ak/HT+JC/BSe
gZ/GM/EzeBZ+Fhfh5/Bs/Dyeg1/Ac/GLuBi/hOfhl/F8/ApegF/FJfg1vBC/
jhfhN/Bi/CYuxW/hJfhtvBS/g5fhd3EZfg8vx+/jFfgDvBJ/iMvxR3gV/hiv
xp/gNfhTXIE/w2vx53gd/gKvx1/iSvwV3oC/xhvxN3gT/hZX4e/wZvw93oJ/
wFvxj7ga/4S34Z/xdvwL3oF/xTX4H3gn/g3vwv/Eu/HvuBb/C+/B/8Z78R94
H/4PrsN/4v34v/gA/gsfxH/juOWxPgLXw0fi+vgo3AAfjePxMbghPhY3wsfh
xvh4nIBPwE3wibgpPgk3wyfjRHwKbo5PxS3wabglPh0n4TNwK3wmbo3Pwm3w
2TgZn4Pb4nNxO3webo/Pxyn4AtwBX4g74otwJ3wxTsWX4M74UtwFX4a74stx
BF+Bu+ErcXd8Fe6Br8Zp+BrcE1+Le+HrcG98PU7HN+A++EbcF9+E++GbcQa+
BffHt+IB+DY8EN+OM/EdeBC+Ew/Gd+Eh+G6che/BQ/G9eBi+Dw/H9+NsPAKP
xA/gHDwKj8ZjcC4ei8fh8TgPP4gn4IdwPp6IJ+GH8WT8CJ6CH8UF+DE8FT+O
p+En8HT8JC7ET+EZ+Gk8Ez+DZ+FncRF+Ds/Gz+M5+AU8F7+Ii/FLeB5+Gc/H
r+AF+FVcgl/DC/HreBF+Ay/Gb+JS/BZegt/GS/E7eBl+F5fh9/By/D5egT/A
K/GHuBx/hFfhj/Fq/Alegz/FFfgzvBZ/jtfhL/B6/CWuxF/hDfhrvBF/gzfh
b3EV/g5vxt/jLfgHvBX/iKvxT3gb/hlvx7/gHfhXXIP/gXfi3/Au/E+8G/+O
a/G/8B78b7wX/4H34f/gOvwn3o//iw/gv/BB/DeOez/WR+B6+EhcHx+FG+Cj
cTw+BjfEx+JG+DjcGB+PE/AJuAk+ETfFJ+Fm+GSciE/BzfGpuAU+DbfEp+Mk
fAZuhc/ErfFZuA0+Gyfjc3BbfC5uh8/D7fH5OAVfgDvgC3FHfBHuhC/GqfgS
3Blfirvgy3BXfDmO4CtwN3wl7o6vwj3w1TgNX4N74mtxL3wd7o2vx+n4BtwH
34j74ptwP3wzzsC34P74VjwA34YH4ttxJr4DD8J34sH4LjwE342z8D14KL4X
D8P34eH4fpyNR+CR+AGcg0fh0XgMzsVj8Tg8HufhB/EE/BDOxxPxJPwwnowf
wVPwo7gAP4an4sfxNPwEno6fxIX4KTwDP41n4mfwLPwsLsLP4dn4eTwHv4Dn
4hdxMX4Jz8Mv4/n4FbwAv4pL8Gt4IX4dL8Jv4MX4TVyK38JL8Nt4KX4HL8Pv
4jL8Hl6O38cr8Ad4Jf4Ql+OP8Cr8MV6NP8Fr8Ke4An+G1+LP8Tr8BV6Pv8SV
+Cu8AX+NN+Jv8Cb8La7C3+HN+Hu8Bf+At+IfcTX+CW/DP+Pt+Be8A/+Ka/A/
8E78G96F/4l3499xLf4X3oP/jffiP/A+/B9ch//E+/F/8QH8Fz6I/8ZxK2J9
BK6Hj8T18VG4AT4ax+NjcEN8LG6Ej8ON8fE4AZ+Am+ATcVN8Em6GT8aJ+BTc
HJ+KW+DTcEt8Ok7CZ+BW+EzcGp+F2+CzcTI+B7fF5+J2+DzcHp+PU/AFuAO+
EHfEF+FO+GKcii/BnfGluAu+DHfFl+MIvgJ3w1fi7vgq3ANfjdPwNbgnvhb3
wtfh3vh6nI5vwH3wjbgvvgn3wzfjDHwL7o9vxQPwbXggvh1n4jvwIHwnHozv
wkPw3TgL34OH4nvxMHwfHo7vx9l4BB6JH8A5eBQejcfgXDwWj8PjcR5+EE/A
D+F8PBFPwg/jyfgRPAU/igvwY3gqfhxPw0/g6fhJXIifwjPw03gmfgbPws/i
Ivwcno2fx3PwC3gufhEX45fwPPwyno9fwQvwq7gEv4YX4tfxIvwGXozfxKX4
LbwEv42X4nfwMvwuLsPv4eX4fbwCf4BX4g9xOf4Ir8If49X4E7wGf4or8Gd4
Lf4cr8Nf4PX4S1yJv8Ib8Nd4I/4Gb8Lf4ir8Hd6Mv8db8A94K/4RV+Of8Db8
M96Of8E78K+4Bv8D78S/4V34n3g3/h3X4n/hPfjfeC/+A+/D/8F1+E+8H/8X
H8B/4YP4bxz3QayPwPXwkbg+Pgo3wEfjeHwMboiPxY3wcbgxPh4n4BNwE3wi
bopPws3wyTgRn4Kb41NxC3wabolPx0n4DNwKn4lb47NwG3w2Tsbn4Lb4XNwO
n4fb4/NxCr4Ad8AX4o74ItwJX4xT8SW4M74Ud8GX4a74chzBV+Bu+ErcHV+F
e+CrcRq+BvfE1+Je+DrcG1+P0/ENuA++EffFN+F++GacgW/B/fGteAC+DQ/E
t+NMfAcehO/Eg/FdeAi+G2fhe/BQfC8ehu/Dw/H9OBuPwCPxAzgHj8Kj8Ric
i8ficXg8zsMP4gn4IZyPJ+JJ+GE8GT+Cp+BHcQF+DE/Fj+Np+Ak8HT+JC/FT
eAZ+Gs/Ez+BZ+FlchJ/Ds/HzeA5+Ac/FL+Ji/BKeh1/G8/EreAF+FZfg1/BC
/DpehN/Ai/GbuBS/hZfgt/FS/A5eht/FZfg9vBy/j1fgD/BK/CEuxx/hVfhj
vBp/gtfgT3EF/gyvxZ/jdfgLvB5/iSvxV3gD/hpvxN/gTfhbXIW/w5vx93gL
/gH/P67qIQsAQ0GAYMe2bdu2bdu2bdu2bdu2bdtOZra/lvX6AP0ufg+/jz/A
H+KP8Mf4E/wp/gx/jr/AX+Kv8Nf4G/wt/g5/j3/AP+Kf8M/4F/wr/g3/jv/A
f+K/8N/4H/wv/g937/96ADwgHggPjAfBg+LB8OB4CDwkHgoPjYfBw+Lh8PB4
BDwiHgmPjEfBo+LR8Oh4DDwmHguPjcfB4+Lx8Ph4AjwhnghPjCfBk+LJ8OR4
CjwlngpPjafB0+Lp8PR4BjwjngnPjGfBs+LZ8Ox4DjwnngvPjefB8+L58Px4
AbwgXggvjBfBi+LF8OJ4CbwkXgovjZfBy+Ll8PJ4BbwiXgmvjFfBq+LV8Op4
DbwmXguvjdfB6+L18Pp4A7wh3ghvjDfBm+LN8OZ4C7wl3gpvjbfB2+Lt8PZ4
B7wj3gnvjHfBu+Ld8O54D7wn3gvvjffB++L98P74AHwgPggfjA/Bh+LD8OH4
CHwkPgofjY/Bx+Lj8PH4BHwiPgmfjE/Bp+LT8On4DHwmPgufjc/B5+Lz8Pn4
AnwhvghfjC/Bl+LL8OX4Cnwlvgpfja/B1+Lr8PX4BnwjvgnfjG/Bt+Lb8O34
Dnwnvgvfje/B9+L78P34Afwgfgg/jB/Bj+LH8OP4Cfwkfgo/jZ/Bz+Ln8PP4
Bfwifgm/jF/Br+LX8Ov4Dfwmfgu/jd/B7+L38Pv4A/wh/gh/jD/Bn+LP8Of4
C/wl/gp/jb/B3+Lv8Pf4B/wj/gn/jH/Bv+Lf8O/4D/wn/gv/jf/B/+L/cPf9
rwfAA+KB8MB4EDwoHgwPjofAQ+Kh8NB4GDwsHg4Pj0fAI+KR8Mh4FDwqHg2P
jsfAY+Kx8Nh4HDwuHg+PjyfAE+KJ8MR4EjwpngxPjqfAU+Kp8NR4Gjwtng5P
j2fAM+KZ8Mx4Fjwrng3PjufAc+K58Nx4Hjwvng/PjxfAC+KF8MJ4EbwoXgwv
jpfAS+Kl8NJ4GbwsXg4vj1fAK+KV8Mp4FbwqXg2vjtfAa+K18Np4HbwuXg+v
jzfAG+KN8MZ4E7wp3gxvjrfAW+Kt8NZ4G7wt3g5vj3fAO+Kd8M54F7wr3g3v
jvfAe+K98N54H7wv3g/vjw/AB+KD8MH4EHwoPgwfjo/AR+Kj8NH4GHwsPg4f
j0/AJ+KT8Mn4FHwqPg2fjs/AZ+Kz8Nn4HHwuPg+fjy/AF+KL8MX4Enwpvgxf
jq/AV+Kr8NX4Gnwtvg5fj2/AN+Kb8M34Fnwrvg3fju/Ad+K78N34Hnwvvg/f
jx/AD+KH8MP4Efwofgw/jp/AT+Kn8NP4Gfwsfg4/j1/AL+KX8Mv4Ffwqfg2/
jt/Ab+K38Nv4Hfwufg+/jz/AH+KP8Mf4E/wp/gx/jr/AX+Kv8Nf4G/wt/g5/
j3/AP+Kf8M/4F/wr/g3/jv/Af+K/8N/4H/wv/g93//94f9wAdNyAdNxAdNzA
dNwgdNygdNxgdNzgdNwQdNyQdNxQdNzQdNwwdNywdNxwdNzwdNwIdNyIdNxI
dNzIdNwodNyodNxodNzodNwYdNyYdNxYdNzYdNw4dNy4dNx4dNz4dNwEdNyE
dNxEdNzEdNwkdNykdNxkdNzkdNwUdNyUdNxUdNzUdNw0dNy0dNx0dNz0dNwM
dNyMdNxMdNzMdNwsdNysdNxsdNzsdNwcdNycdNxcdNzcdNw8dNy8dNx8dNz8
dNwCdNyCdNxCdNzCdNwidNyidNxidNzidNwSdNySdNxSdNzSdNwydNyydNxy
dNzydNwKdNyKdNxKdNzKdNwqdNyqdNxqdNzqdNwadNyadNxadNzadNw6dNy6
dNx6dNz6dNwGdNyGdNxGdNzGdNwmdNymdNxmdNzmdNwWdNyWdNxWdNzWdNw2
dNy2dNx2dNz2dNwOdNyOdNxOdNzOdNwudNyudNxudNzudNwedNyedNxedNze
dNw+dNy+dNx+dNz+dNwBdNyBdNxBdNzBdNwhdNyhdNxhdNzhdNwRdNyRdNxR
dNzRdNwxdNyxdNxxdNzxdNwJdNyJdNxJdNzJdNwpdNypdNxpdNzpdNwZdNyZ
dNxZdNzZdNw5dNy5dNx5dNz5dNwFdNyFdNxFdNzFdNwldNyldNxldNzldNwV
dNyVdNxVdNzVdNw1dNy1dNx1dNz1dNwNdNyNdNxNdNzNdNwtdNytdNxtdNzt
dNwddNyddNxddNzddNw9dNy9dNx9dNz9dNwDdNyDdNxDdNzDdNwjdNyjdNxj
dNzjdNwTdNyTdNxTdNzTdNwzdNyzdNxzdNzzdNwLdNyLdNxLdNzLdNwrdNyr
dNxrdNzrdNwbdNybdNxbdNzbdNw7dNy7dNx7dNz7dNwHdNyHdNxHdNzHdNwn
dNyndNxndNzndNwXdNyXdNxXdNzXdNw3dNy3dNx3dNz3dNwPdNyPdNxPdNzP
dNwvdNyvdNxvdNzvdNwfdNyfdNxfdNzfdNw/dNy/dNx/dPz/g//fjhuAjhuQ
jhuIjhuYjhuEjhuUjhuMjhucjhuCjhuSjhuKjhuajhuGjhuWjhuOjhuejhuB
jhuRjhuJjhuZjhuFjhuVjhuNjhudjhuDjhuTjhuLjhubjhuHjhuXjhuPjhuf
jpuAjpuQjpuIjpuYjpuEjpuUjpuMjpucjpuCjpuSjpuKjpuajpuGjpuWjpuO
jpuejpuBjpuRjpuJjpuZjpuFjpuVjpuNjpudjpuDjpuTjpuLjpubjpuHjpuX
jpuPjpufjluAjluQjluIjluYjluEjluUjluMjlucjluCjluSjluKjluajluG
jluWjluOjluejluBjluRjluJjluZjluFjluVjluNjludjluDjluTjluLjlub
jluHjluXjluPjlufjtuAjtuQjtuIjtuYjtuEjtuUjtuMjtucjtuCjtuSjtuK
jtuajtuGjtuWjtuOjtuejtuBjtuRjtuJjtuZjtuFjtuVjtuNjtudjtuDjtuT
jtuLjtubjtuHjtuXjtuPjtufjjuAjjuQjjuIjjuYjjuEjjuUjjuMjjucjjuC
jjuSjjuKjjuajjuGjjuWjjuOjjuejjuBjjuRjjuJjjuZjjuFjjuVjjuNjjud
jjuDjjuTjjuLjjubjjuHjjuXjjuPjjufjruAjruQjruIjruYjruEjruUjruM
jrucjruCjruSjruKjruajruGjruWjruOjruejruBjruRjruJjruZjruFjruV
jruNjrudjruDjruTjruLjrubjruHjruXjruPjrufjnuAjnuQjnuIjnuYjnuE
jnuUjnuMjnucjnuCjnuSjnuKjnuajnuGjnuWjnuOjnuejnuBjnuRjnuJjnuZ
jnuFjnuVjnuNjnudjnuDjnuTjnuLjnubjnuHjnuXjnuPjnufjvuAjvuQjvuI
jvuYjvuEjvuUjvuMjvucjvuCjvuSjvuKjvuajvuGjvuWjvuOjvuejvuBjvuR
jvuJjvuZjvuFjvuVjvuNjvudjvuDjvuTjvuLjvubjvuHjvuXjvuPjv9/4P/b
cQPQcQPScQPRcQPTcYPQcYPScYPRcYPTcUPQcUPScUPRcUPTccPQccPSccPR
ccPTcSPQcSPScSPRcSPTcaPQcaPScaPRcaPTcWPQcWPScWPRcWPTcePQcePS
cePRcePTcRPQcRPScRPRcRPTcZPQcZPScZPRcZPTcVPQcVPScVPRcVPTcdPQ
cdPScdPRcdPTcTPQcTPScTPRcTPTcbPQcbPScbPRcbPTcXPQcXPScXPRcXPT
cfPQcfPScfPRcfPTcQvQcQvScQvRcQvTcYvQcYvScYvRcYvTcUvQcUvScUvR
cUvTccvQccvSccvRccvTcSvQcSvScSvRcSvTcavQcavScavRcavTcWvQcWvS
cWvRcWvTcevQcevScevRcevTcRvQcRvScRvRcRvTcZvQcZvScZvRcZvTcVvQ
cVvScVvRcVvTcdvQcdvScdvRcdvTcTvQcTvScTvRcTvTcbvQcbvScbvRcbvT
cXvQcXvScXvRcXvTcfvQcfvScfvRcfvTcQfQcQfScQfRcQfTcYfQcYfScYfR
cYfTcUfQcUfScUfRcUfTccfQccfSccfRccfTcSfQcSfScSfRcSfTcafQcafS
cafRcafTcWfQcWfScWfRcWfTcefQcefScefRcefTcRfQcRfScRfRcRfTcZfQ
cZfScZfRcZfTcVfQcVfScVfRcVfTcdfQcdfScdfRcdfTcTfQcTfScTfRcTfT
cbfQcbfScbfRcbfTcXfQcXfScXfRcXfTcffQcffScffRcffTcQ/QcQ/ScQ/R
cQ/TcY/QcY/ScY/RcY/TcU/QcU/ScU/RcU/Tcc/Qcc/Scc/Rcc/TcS/QcS/S
cS/RcS/Tca/Qca/Sca/Rca/TcW/QcW/ScW/RcW/Tce/Qce/Sce/Rce/TcR/Q
cR/ScR/RcR/TcZ/QcZ/ScZ/RcZ/TcV/QcV/ScV/RcV/Tcd/Qcd/Scd/Rcd/T
cT/QcT/ScT/RcT/Tcb/Qcb/Scb/Rcb/TcX/QcX/ScX/RcX/Tcf/Qcf/Scf/R
8f8P+n87bgA6bkA6biA6bmA6bhA6blA6bjA6bnA6bgg6bkg6big6bmg6bhg6
blg6bjg6bng6bgQ6bkQ6biQ6bmQ6bhQ6blQ6bjQ6bnQ6bgw6bkw6biw6bmw6
bhw6blw6bjw6bnw6bgI6bkI6biI6bmI6bhI6blI6bjI6bnI6bgo6bko6bio6
bmo6bho6blo6bjo6bno6bgY6bkY6biY6bmY6bhY6blY6bjY6bnY6bg46bk46
bi46bm46bh46bl46bj46bn46bgE6bkE6biE6bmE6bhE6blE6bjE6bnE6bgk6
bkk6bik6bmk6bhk6blk6bjk6bnk6bgU6bkU6biU6bmU6bhU6blU6bjU6bnU6
bg06bk06bi06bm06bh06bl06bj06bn06bgM6bkM6biM6bmM6bhM6blM6bjM6
bnM6bgs6bks6bis6bms6bhs6bls6bjs6bns6bgc6bkc6bic6bmc6bhc6blc6
bjc6bnc6bg86bk86bi86bm86bh86bl86bj86bn867gA67kA67iA67mA67hA6
7lA67jA67nA67gg67kg67ig67mg67hg67lg67jg67ng67gQ67kQ67iQ67mQ6
7hQ67lQ67jQ67nQ67gw67kw67iw67mw67hw67lw67jw67nw67gI67kI67iI6
7mI67hI67lI67jI67nI67go67ko67io67mo67ho67lo67jo67no67gY67kY6
7iY67mY67hY67lY67jY67nY67g467k467i467m467h467l467j467n467gE6
7kE67iE67mE67hE67lE67jE67nE67gk67kk67ik67mk67hk67lk67jk67nk6
7gU67kU67iU67mU67hU67lU67jU67nU67g067k067i067m067h067l067j06
7n067gM67kM67iM67mM67hM67lM67jM67nM67gs67ks67is67ms67hs67ls6
7js67ns67gc67kc67ic67mc67hc67lc67jc67nc67g867k867i867m867h86
7l867j86/v8B/2/HDUDHDUjHDUTHDUzHDULHDUrHDUbHDU7HDUHHDUnHDUXH
DU3HDUPHDUvHDUfHDU/HjUDHjUjHjUTHjUzHjULHjUrHjUbHjU7HjUHHjUnH
jUXHjU3HjUPHjUvHjUfHjU/HTUDHTUjHTUTHTUzHTULHTUrHTUbHTU7HTUHH
TUnHTUXHTU3HTUPHTUvHTUfHTU/HzUDHzUjHzUTHzUzHzULHzUrHzUbHzU7H
zUHHzUnHzUXHzU3HzUPHzUvHzUfHzU/HLUDHLUjHLUTHLUzHLULHLUrHLUbH
LU7HLUHHLUnHLUXHLU3HLUPHLUvHLUfHLU/HrUDHrUjHrUTHrUzHrULHrUrH
rUbHrU7HrUHHrUnHrUXHrU3HrUPHrUvHrUfHrU/HbUDHbUjHbUTHbUzHbULH
bUrHbUbHbU7HbUHHbUnHbUXHbU3HbUPHbUvHbUfHbU/H7UDH7UjH7UTH7UzH
7ULH7UrH7UbH7U7H7UHH7UnH7UXH7U3H7UPH7UvH7UfH7U/HHUDHHUjHHUTH
HUzHHULHHUrHHUbHHU7HHUHHHUnHHUXHHU3HHUPHHUvHHUfHHU/HnUDHnUjH
nUTHnUzHnULHnUrHnUbHnU7HnUHHnUnHnUXHnU3HnUPHnUvHnUfHnU/HXUDH
XUjHXUTHXUzHXULHXUrHXUbHXU7HXUHHXUnHXUXHXU3HXUPHXUvHXUfHXU/H
3UDH3UjH3UTH3UzH3ULH3UrH3UbH3U7H3UHH3UnH3UXH3U3H3UPH3UvH3UfH
3U/HPUDHPUjHPUTHPUzHPULHPUrHPUbHPU7HPUHHPUnHPUXHPU3HPUPHPUvH
PUfHPU/HvUDHvUjHvUTHvUzHvULHvUrHvUbHvU7HvUHHvUnHvUXHvU3HvUPH
vUvHvUfHvU/HfUDHfUjHfUTHfUzHfULHfUrHfUbHfU7HfUHHfUnHfUXHfU3H
fUPHfUvHfUfHfU/H/UDH/UjH/UTH/UzH/ULH/UrH/UbH/U7H/UHH/UnH/UXH
/U3H/UPH/UvH/UfH/z/Y/+24Aei4Aem4gei4gem4Qei4Qem4wei4wem4Iei4
Iem4oei4oem4Yei4Yem44ei44em4Eei4Eem4kei4kem4Uei4Uem40ei40em4
Mei4Mem4sei4sem4cei4cem48ei48em4Cei4Cem4iei4iem4Sei4Sem4yei4
yem4Kei4Kem4qei4qem4aei4aem46ei46em4Gei4Gem4mei4mem4Wei4Wem4
2ei42em4Oei4Oem4uei4uem4eei4eem4+ei4+em4Bei4Bem4hei4hem4Rei4
Rem4xei4xem4Jei4Jem4pei4pem4Zei4Zem45ei45em4Fei4Fem4lei4lem4
Vei4Vem41ei41em4Nei4Nem4tei4tem4dei4dem49ei49em4Dei4Dem4jei4
jem4Tei4Tem4zei4zem4Lei4Lem4rei4rem4bei4bem47ei47em4Hei4Hem4
nei4nem4Xei4Xem43ei43em4Pei4Pem4vei4vem4fei4fem4/ei4/em4A+i4
A+m4g+i4g+m4Q+i4Q+m4w+i4w+m4I+i4I+m4o+i4o+m4Y+i4Y+m44+i44+m4
E+i4E+m4k+i4k+m4U+i4U+m40+i40+m4M+i4M+m4s+i4s+m4c+i4c+m48+i4
8+m4C+i4C+m4i+i4i+m4S+i4S+m4y+i4y+m4K+i4K+m4q+i4q+m4a+i4a+m4
6+i46+m4G+i4G+m4m+i4m+m4W+i4W+m42+i42+m4O+i4O+m4u+i4u+m4e+i4
e+m4++i4++m4B+i4B+m4h+i4h+m4R+i4R+m4x+i4x+m4J+i4J+m4p+i4p+m4
Z+i4Z+m45+i45+m4F+i4F+m4l+i4l+m4V+i4V+m41+i41+m4N+i4N+m4t+i4
t+m4d+i4d+m49+i49+m4D+i4D+m4j+i4j+m4T+i4T+m4z+i4z+m4L+i4L+m4
r+i4r+m4b+i4b+m47+i47+m4H+i4H+m4n+i4n+m4X+i4X+m43+i43+m4P+i4
P+m4v+i4v+m4f+i4f+m4/+j4/wf6vx03AB03IB03EB03MB03CB03KB03GB03
OB03BB03JB03FB03NB03DB03LB03HB03PB03Ah03Ih03Eh03Mh03Ch03Kh03
Gh03Oh03Bh03Jh03Fh03Nh03Dh03Lh03Hh03Ph03AR03IR03ER03MR03CR03
KR03GR03OR03BR03JR03FR03NR03DR03LR03HR03PR03Ax03Ix03Ex03Mx03
Cx03Kx03Gx03Ox03Bx03Jx03Fx03Nx03Dx03Lx03Hx03Px23AB23IB23EB23
MB23CB23KB23GB23OB23BB23JB23FB23NB23DB23LB23HB23PB23Ah23Ih23
Eh23Mh23Ch23Kh23Gh23Oh23Bh23Jh23Fh23Nh23Dh23Lh23Hh23Ph23AR23
IR23ER23MR23CR23KR23GR23OR23BR23JR23FR23NR23DR23LR23HR23PR23
Ax23Ix23Ex23Mx23Cx23Kx23Gx23Ox23Bx23Jx23Fx23Nx23Dx23Lx23Hx23
Px13AB13IB13EB13MB13CB13KB13GB13OB13BB13JB13FB13NB13DB13LB13
HB13PB13Ah13Ih13Eh13Mh13Ch13Kh13Gh13Oh13Bh13Jh13Fh13Nh13Dh13
Lh13Hh13Ph13AR13IR13ER13MR13CR13KR13GR13OR13BR13JR13FR13NR13
DR13LR13HR13PR13Ax13Ix13Ex13Mx13Cx13Kx13Gx13Ox13Bx13Jx13Fx13
Nx13Dx13Lx13Hx13Px33AB33IB33EB33MB33CB33KB33GB33OB33BB33JB33
FB33NB33DB33LB33HB33PB33Ah33Ih33Eh33Mh33Ch33Kh33Gh33Oh33Bh33
Jh33Fh33Nh33Dh33Lh33Hh33Ph33AR33IR33ER33MR33CR33KR33GR33OR33
BR33JR33FR33NR33DR33LR33HR33PR33Ax33Ix33Ex33Mx33Cx33Kx33Gx33
Ox33Bx33Jx33Fx33Nx33Dx33Lx33Hx3//yD/t+MGoOMGpOMGouMGpuMGoeMG
peMGo+MGp+OGoOOGpOOGouOGpuOGoeOGpeOGo+OGp+NGoONGpONGouNGpuNG
oeNGpeNGo+NGp+PGoOPGpOPGouPGpuPGoePGpePGo+PGp+MmoOMmpOMmouMm
puMmoeMmpeMmo+Mmp+OmoOOmpOOmouOmpuOmoeOmpeOmo+Omp+NmoONmpONm
ouNmpuNmoeNmpeNmo+Nmp+PmoOPmpOPmouPmpuPmoePmpePmo+Pmp+MWoOMW
pOMWouMWpuMWoeMWpeMWo+MWp+OWoOOWpOOWouOWpuOWoeOWpeOWo+OWp+NW
oONWpONWouNWpuNWoeNWpeNWo+NWp+PWoOPWpOPWouPWpuPWoePWpePWo+PW
p+M2oOM2pOM2ouM2puM2oeM2peM2o+M2p+O2oOO2pOO2ouO2puO2oeO2peO2
o+O2p+N2oON2pON2ouN2puN2oeN2peN2o+N2p+P2oOP2pOP2ouP2puP2oeP2
peP2o+P2p+MOoOMOpOMOouMOpuMOoeMOpeMOo+MOp+OOoOOOpOOOouOOpuOO
oeOOpeOOo+OOp+NOoONOpONOouNOpuNOoeNOpeNOo+NOp+POoOPOpOPOouPO
puPOoePOpePOo+POp+MuoOMupOMuouMupuMuoeMupeMuo+Mup+OuoOOupOOu
ouOupuOuoeOupeOuo+Oup+NuoONupONuouNupuNuoeNupeNuo+Nup+PuoOPu
pOPuouPupuPuoePupePuo+Pup+MeoOMepOMeouMepuMeoeMepeMeo+Mep+Oe
oOOepOOeouOepuOeoeOepeOeo+Oep+NeoONepONeouNepuNeoeNepeNeo+Ne
p+PeoOPepOPeouPepuPeoePepePeo+Pep+M+oOM+pOM+ouM+puM+oeM+peM+
o+M+p+O+oOO+pOO+ouO+puO+oeO+peO+o+O+p+N+oON+pON+ouN+puN+oeN+
peN+o+N+p+P+oOP+pOP+ouP+puP+oeP+peP+o+P/H+D/dtwAdNyAdNxAdNzA
dNwgdNygdNxgdNzgdNwQdNyQdNxQdNzQdNwwdNywdNxwdNzwdNwIdNyIdNxI
dNzIdNwodNyodNxodNzodNwYdNyYdNxYdNzYdNw4dNy4dNx4dNz4dNwEdNyE
dNxEdNzEdNwkdNykdNxkdNzkdNwUdNyUdNxUdNzUdNw0dNy0dNx0dNz0dNwM
dNyMdNxMdNzMdNwsdNysdNxsdNzsdNwcdNycdNxcdNzcdNw8dNy8dNx8dNz8
dNwCdNyCdNxCdNzCdNwidNyidNxidNzidNwSdNySdNxSdNzSdNwydNyydNxy
dNzydNwKdNyKdNxKdNzKdNwqdNyqdNxqdNzqdNwadNyadNxadNzadNw6dNy6
dNx6dNz6dNwGdNyGdNxGdNzGdNwmdNymdNxmdNzmdNwWdNyWdNxWdNzWdNw2
dNy2dNx2dNz2dNwOdNyOdNxOdNzOdNwudNyudNxudNzudNwedNyedNxedNze
dNw+dNy+dNx+dNz+dNwBdNyBdNxBdNzBdNwhdNyhdNxhdNzhdNwRdNyRdNxR
dNzRdNwxdNyxdNxxdNzxdNwJdNyJdNxJdNzJdNwpdNypdNxpdNzpdNwZdNyZ
dNxZdNzZdNw5dNy5dNx5dNz5dNwFdNyFdNxFdNzFdNwldNyldNxldNzldNwV
dNyVdNxVdNzVdNw1dNy1dNx1dNz1dNwNdNyNdNxNdNzNdNwtdNytdNxtdNzt
dNwddNyddNxddNzddNw9dNy9dNx9dNz9dNwDdNyDdNxDdNzDdNwjdNyjdNxj
dNzjdNwTdNyTdNxTdNzTdNwzdNyzdNxzdNzzdNwLdNyLdNxLdNzLdNwrdNyr
dNxrdNzrdNwbdNybdNxbdNzbdNw7dNy7dNx7dNz7dNwHdNyHdNxHdNzHdNwn
dNyndNxndNzndNwXdNyXdNxXdNzXdNw3dNy3dNx3dNz3dNwPdNyPdNxPdNzP
dNwvdNyvdNxvdNzvdNwfdNyfdNxfdNzfdNw/dNy/dNx/dPz/g/vfjhuAjhuQ
jhuIjhuYjhuEjhuUjhuMjhucjhuCjhuSjhuKjhuajhuGjhuWjhuOjhuejhuB
jhuRjhuJjhuZjhuFjhuVjhuNjhudjhuDjhuTjhuLjhubjhuHjhuXjhuPjhuf
jpuAjpuQjpuIjpuYjpuEjpuUjpuMjpucjpuCjpuSjpuKjpuajpuGjpuWjpuO
jpuejpuBjpuRjpuJjpuZjpuFjpuVjpuNjpudjpuDjpuTjpuLjpubjpuHjpuX
jpuPjpufjluAjluQjluIjluYjluEjluUjluMjlucjluCjluSjluKjluajluG
jluWjluOjluejluBjluRjluJjluZjluFjluVjluNjludjluDjluTjluLjlub
jluHjluXjluPjlufjtuAjtuQjtuIjtuYjtuEjtuUjtuMjtucjtuCjtuSjtuK
jtuajtuGjtuWjtuOjtuejtuBjtuRjtuJjtuZjtuFjtuVjtuNjtudjtuDjtuT
jtuLjtubjtuHjtuXjtuPjtufjjuAjjuQjjuIjjuYjjuEjjuUjjuMjjucjjuC
jjuSjjuKjjuajjuGjjuWjjuOjjuejjuBjjuRjjuJjjuZjjuFjjuVjjuNjjud
jjuDjjuTjjuLjjubjjuHjjuXjjuPjjufjruAjruQjruIjruYjruEjruUjruM
jrucjruCjruSjruKjruajruGjruWjruOjruejruBjruRjruJjruZjruFjruV
jruNjrudjruDjruTjruLjrubjruHjruXjruPjrufjnuAjnuQjnuIjnuYjnuE
jnuUjnuMjnucjnuCjnuSjnuKjnuajnuGjnuWjnuOjnuejnuBjnuRjnuJjnuZ
jnuFjnuVjnuNjnudjnuDjnuTjnuLjnubjnuHjnuXjnuPjnufjvuAjvuQjvuI
jvuYjvuEjvuUjvuMjvucjvuCjvuSjvuKjvuajvuGjvuWjvuOjvuejvuBjvuR
jvuJjvuZjvuFjvuVjvuNjvudjvuDjvuTjvuLjvubjvuHjvuXjvuPjv9/YP/b
cQPQcQPScQPRcQPTcYPQcYPScYPRcYPTcUPQcUPScUPRcUPTccPQccPSccPR
ccPTcSPQcSPScSPRcSPTcaPQcaPScaPRcaPTcWPQcWPScWPRcWPTcePQcePS
cePRcePTcRPQcRPScRPRcRPTcZPQcZPScZPRcZPTcVPQcVPScVPRcVPTcdPQ
cdPScdPRcdPTcTPQcTPScTPRcTPTcbPQcbPScbPRcbPTcXPQcXPScXPRcXPT
cfPQcfPScfPRcfPTcQvQcQvScQvRcQvTcYvQcYvScYvRcYvTcUvQcUvScUvR
cUvTccvQccvSccvRccvTcSvQcSvScSvRcSvTcavQcavScavRcavTcWvQcWvS
cWvRcWvTcevQcevScevRcevTcRvQcRvScRvRcRvTcZvQcZvScZvRcZvTcVvQ
cVvScVvRcVvTcdvQcdvScdvRcdvTcTvQcTvScTvRcTvTcbvQcbvScbvRcbvT
cXvQcXvScXvRcXvTcfvQcfvScfvRcfvTcQfQcQfScQfRcQfTcYfQcYfScYfR
cYfTcUfQcUfScUfRcUfTccfQccfSccfRccfTcSfQcSfScSfRcSfTcafQcafS
cafRcafTcWfQcWfScWfRcWfTcefQcefScefRcefTcRfQcRfScRfRcRfTcZfQ
cZfScZfRcZfTcVfQcVfScVfRcVfTcdfQcdfScdfRcdfTcTfQcTfScTfRcTfT
cbfQcbfScbfRcbfTcXfQcXfScXfRcXfTcffQcffScffRcffTcQ/QcQ/ScQ/R
cQ/TcY/QcY/ScY/RcY/TcU/QcU/ScU/RcU/Tcc/Qcc/Scc/Rcc/TcS/QcS/S
cS/RcS/Tca/Qca/Sca/Rca/TcW/QcW/ScW/RcW/Tce/Qce/Sce/Rce/TcR/Q
cR/ScR/RcR/TcZ/QcZ/ScZ/RcZ/TcV/QcV/ScV/RcV/Tcd/Qcd/Scd/Rcd/T
cT/QcT/ScT/RcT/Tcb/Qcb/Scb/Rcb/TcX/QcX/ScX/RcX/Tcf/Qcf/Scf/R
8f8P6n87bgA6bkA6biA6bmA6bhA6blA6bjA6bnA6bgg6bkg6big6bmg6bhg6
blg6bjg6bng6bgQ6bkQ6biQ6bmQ6bhQ6blQ6bjQ6bnQ6bgw6bkw6biw6bmw6
bhw6blw6bjw6bnw6bgI6bkI6biI6bmI6bhI6blI6bjI6bnI6bgo6bko6bio6
bmo6bho6blo6bjo6bno6bgY6bkY6biY6bmY6bhY6blY6bjY6bnY6bg46bk46
bi46bm46bh46bl46bj46bn46bgE6bkE6biE6bmE6bhE6blE6bjE6bnE6bgk6
bkk6bik6bmk6bhk6blk6bjk6bnk6bgU6bkU6biU6bmU6bhU6blU6bjU6bnU6
bg06bk06bi06bm06bh06bl06bj06bn06bgM6bkM6biM6bmM6bhM6blM6bjM6
bnM6bgs6bks6bis6bms6bhs6bls6bjs6bns6bgc6bkc6bic6bmc6bhc6blc6
bjc6bnc6bg86bk86bi86bm86bh86bl86bj86bn867gA67kA67iA67mA67hA6
7lA67jA67nA67gg67kg67ig67mg67hg67lg67jg67ng67gQ67kQ67iQ67mQ6
7hQ67lQ67jQ67nQ67gw67kw67iw67mw67hw67lw67jw67nw67gI67kI67iI6
7mI67hI67lI67jI67nI67go67ko67io67mo67ho67lo67jo67no67gY67kY6
7iY67mY67hY67lY67jY67nY67g467k467i467m467h467l467j467n467gE6
7kE67iE67mE67hE67lE67jE67nE67gk67kk67ik67mk67hk67lk67jk67nk6
7gU67kU67iU67mU67hU67lU67jU67nU67g067k067i067m067h067l067j06
7n067gM67kM67iM67mM67hM67lM67jM67nM67gs67ks67is67ms67hs67ls6
7js67ns67gc67kc67ic67mc67hc67lc67jc67nc67g867k867i867m867h86
7l867j86/v8B/W/HDUDHDUjHDUTHDUzHDULHDUrHDUbHDU7HDUHHDUnHDUXH
DU3HDUPHDUvHDUfHDU/HjUDHjUjHjUTHjUzHjULHjUrHjUbHjU7HjUHHjUnH
jUXHjU3HjUPHjUvHjUfHjU/HTUDHTUjHTUTHTUzHTULHTUrHTUbHTU7HTUHH
TUnHTUXHTU3HTUPHTUvHTUfHTU/HzUDHzUjHzUTHzUzHzULHzUrHzUbHzU7H
zUHHzUnHzUXHzU3HzUPHzUvHzUfHzU/HLUDHLUjHLUTHLUzHLULHLUrHLUbH
LU7HLUHHLUnHLUXHLU3HLUPHLUvHLUfHLU/HrUDHrUjHrUTHrUzHrULHrUrH
rUbHrU7HrUHHrUnHrUXHrU3HrUPHrUvHrUfHrU/HbUDHbUjHbUTHbUzHbULH
bUrHbUbHbU7HbUHHbUnHbUXHbU3HbUPHbUvHbUfHbU/H7UDH7UjH7UTH7UzH
7ULH7UrH7UbH7U7H7UHH7UnH7UXH7U3H7UPH7UvH7UfH7U/HHUDHHUjHHUTH
HUzHHULHHUrHHUbHHU7HHUHHHUnHHUXHHU3HHUPHHUvHHUfHHU/HnUDHnUjH
nUTHnUzHnULHnUrHnUbHnU7HnUHHnUnHnUXHnU3HnUPHnUvHnUfHnU/HXUDH
XUjHXUTHXUzHXULHXUrHXUbHXU7HXUHHXUnHXUXHXU3HXUPHXUvHXUfHXU/H
3UDH3UjH3UTH3UzH3ULH3UrH3UbH3U7H3UHH3UnH3UXH3U3H3UPH3UvH3UfH
3U/HPUDHPUjHPUTHPUzHPULHPUrHPUbHPU7HPUHHPUnHPUXHPU3HPUPHPUvH
PUfHPU/HvUDHvUjHvUTHvUzHvULHvUrHvUbHvU7HvUHHvUnHvUXHvU3HvUPH
vUvHvUfHvU/HfUDHfUjHfUTHfUzHfULHfUrHfUbHfU7HfUHHfUnHfUXHfU3H
fUPHfUvHfUfHfU/H/UDH/UjH/UTH/UzH/ULH/UrH/UbH/U7H/UHH/UnH/UXH
/U3H/UPH/UvH/UfH/z+Y/+24Aei4Aem4gei4gem4Qei4Qem4wei4wem4Iei4
Iem4oei4oem4Yei4Yem44ei44em4Eei4Eem4kei4kem4Uei4Uem40ei40em4
Mei4Mem4sei4sem4cei4cem48ei48em4Cei4Cem4iei4iem4Sei4Sem4yei4
yem4Kei4Kem4qei4qem4aei4aem46ei46em4Gei4Gem4mei4mem4Wei4Wem4
2ei42em4Oei4Oem4uei4uem4eei4eem4+ei4+em4Bei4Bem4hei4hem4Rei4
Rem4xei4xem4Jei4Jem4pei4pem4Zei4Zem45ei45em4Fei4Fem4lei4lem4
Vei4Vem41ei41em4Nei4Nem4tei4tem4dei4dem49ei49em4Dei4Dem4jei4
jem4Tei4Tem4zei4zem4Lei4Lem4rei4rem4bei4bem47ei47em4Hei4Hem4
nei4nem4Xei4Xem43ei43em4Pei4Pem4vei4vem4fei4fem4/ei4/em4A+i4
A+m4g+i4g+m4Q+i4Q+m4w+i4w+m4I+i4I+m4o+i4o+m4Y+i4Y+m44+i44+m4
E+i4E+m4k+i4k+m4U+i4U+m40+i40+m4M+i4M+m4s+i4s+m4c+i4c+m48+i4
8+m4C+i4C+m4i+i4i+m4S+i4S+m4y+i4y+m4K+i4K+m4q+i4q+m4a+i4a+m4
6+i46+m4G+i4G+m4m+i4m+m4W+i4W+m42+i42+m4O+i4O+m4u+i4u+m4e+i4
e+m4++i4++m4B+i4B+m4h+i4h+m4R+i4R+m4x+i4x+m4J+i4J+m4p+i4p+m4
Z+i4Z+m45+i45+m4F+i4F+m4l+i4l+m4V+i4V+m41+i41+m4N+i4N+m4t+i4
t+m4d+i4d+m49+i49+m4D+i4D+m4j+i4j+m4T+i4T+m4z+i4z+m4L+i4L+m4
r+i4r+m4b+i4b+m47+i47+m4H+i4H+m4n+i4n+m4X+i4X+m43+i43+m4P+i4
P+m4v+i4v+m4f+i4f+m4/+j4/wfyvx03AB03IB03EB03MB03CB03KB03GB03
OB03BB03JB03FB03NB03DB03LB03HB03PB03Ah03Ih03Eh03Mh03Ch03Kh03
Gh03Oh03Bh03Jh03Fh03Nh03Dh03Lh03Hh03Ph03AR03IR03ER03MR03CR03
KR03GR03OR03BR03JR03FR03NR03DR03LR03HR03PR03Ax03Ix03Ex03Mx03
Cx03Kx03Gx03Ox03Bx03Jx03Fx03Nx03Dx03Lx03Hx03Px23AB23IB23EB23
MB23CB23KB23GB23OB23BB23JB23FB23NB23DB23LB23HB23PB23Ah23Ih23
Eh23Mh23Ch23Kh23Gh23Oh23Bh23Jh23Fh23Nh23Dh23Lh23Hh23Ph23AR23
IR23ER23MR23CR23KR23GR23OR23BR23JR23FR23NR23DR23LR23HR23PR23
Ax23Ix23Ex23Mx23Cx23Kx23Gx23Ox23Bx23Jx23Fx23Nx23Dx23Lx23Hx23
Px13AB13IB13EB13MB13CB13KB13GB13OB13BB13JB13FB13NB13DB13LB13
HB13PB13Ah13Ih13Eh13Mh13Ch13Kh13Gh13Oh13Bh13Jh13Fh13Nh13Dh13
Lh13Hh13Ph13AR13IR13ER13MR13CR13KR13GR13OR13BR13JR13FR13NR13
DR13LR13HR13PR13Ax13Ix13Ex13Mx13Cx13Kx13Gx13Ox13Bx13Jx13Fx13
Nx13Dx13Lx13Hx13Px33AB33IB33EB33MB33CB33KB33GB33OB33BB33JB33
FB33NB33DB33LB33HB33PB33Ah33Ih33Eh33Mh33Ch33Kh33Gh33Oh33Bh33
Jh33Fh33Nh33Dh33Lh33Hh33Ph33AR33IR33ER33MR33CR33KR33GR33OR33
BR33JR33FR33NR33DR33LR33HR33PR33w/9xWU9RADDUEkYn27Ztu/5s27bt
22Tbtm3XZNu2bdfttf2416zv+Rx2nN+z4/yBHeeP7Dh/Ysf5MzvOX9hx/sqO
8zd2nL+z4/yDHeef7Dj/Ysf5NzvOf9jxfw/E/+44B2LHOTA7zkHYcQ7KjnMw
dpyDs+Mcgh3nkOw4h2LHOTQ7zmHYcQ7LjnM4dpzDs+McgR3niOw4R2LHOTI7
zlHYcY7KjnM0dpyjs+Mcgx3nmOw4x2LHOTY7znHYcY7LjnM8dpzjs+OcgB3n
hOw4J2LHOTE7zknYcU7KjnMydpyTs+Ocgh3nlOw4p2LHOTU7zmnYcU7LjnM6
dpzTs+OcgR3njOw4Z2LHOTM7zlnYcc7KjnM2dpyzs+Ocgx3nnOw452LHOTc7
znnYcc7LjnM+dpzzs+NcgB3nAHacC7LjXIgd58LsOBdhx7koO87F2HEuzo5z
CXacS7LjXIod59LsOJdhx7ksO87l2HEuz45zBXacK7LjXIkd58rsOFdhx7kq
O87V2HGuzo5zDXaca7LjXIsd59rsONdhx7kuO8712HGuz45zA3acG7Lj3Igd
58bsODdhx7kpO87N2HFuzo5zC3acW7Lj3Iod59bsOLdhx7ktO87t2HFuz45z
B3acO7Lj3Ikd587sOHdhx7krO87d2HHuzo5zD3ace7Lj3Isd597sOPdhx7kv
O87/sePcjx2n7Dj3Z8d5ADvOA9lxHsSO82B2nIew4zyUHedh7DgPZ8d5BDvO
I9lxHsWO82h2nMew4zyWHedx7DiPZ8d5AjvOE9lxnsSO82R2nKew4zyVHedp
7DhPZ8d5BjvOM9lxnsWO82x2nOew4zyXHed57DjPZ8d5ATvOC9lxXsSO82J2
nJew47yUHedl7DgvZ8d5BTvOK9lxXsWO82p2nNew47yWHed17DivZ8d5AzvO
G9lx3sSO82Z2nLew47yVHedt7DhvZ8d5BzvOO9lx3sWO8252nPew47yXHWfs
OO9jx3k/O84H2HE+yI7zIXacD7PjfIQd56PsOB9jx/k4O84n2HE+yY7zKXac
T7PjfIYd57PsOJ9jx/k8O84X2HG+yI7zJXacL7PjfIUd56vsOF9jx/k6O843
2HG+yY7zLXacb7PjfIcd57vsON9jx/k+O84P2HF+yI7zI3acH7Pj/IQd56fs
OD9jx/k5O84v2HF+yY7zK3acX7Pj/IYd57fsOL9jx/k9O84f2HH+yI7zJ3ac
P7Pj/IUd56/sOH9jx/k7O84/2HH+yY7zL3acf7Pj/Icd//cA/I8PwMXDORA9
Lh7Ogelx8XAOQo+Lh3NQelw8nIPR4+LhHJweFw/nEPS4eDiHpMfFwzkUPS4e
zqHpcfFwDkOPi4dzWHpcPJzD0ePi4RyeHhcP5wj0uHg4R6THxcM5Ej0uHs6R
6XHxcI5Cj4uHc1R6XDyco9Hj4uEcnR4XD+cY9Lh4OMekx8XDORY9Lh7Oselx
8XCOQ4+Lh3Ncelw8nOPR4+LhHJ8eFw/nBPS4eDgnpMfFwzkRPS4ezonpcfFw
TkKPi4dzUnpcPJyT0ePi4ZycHhcP5xT0uHg4p6THxcM5FT0uHs6p6XHxcE5D
j4uHc1p6XDyc09Hj4uGcnh4XD+cM9Lh4OGekx8XDORM9Lh7Omelx8XDOQo+L
h3NWelw8nLPR4+LhnJ0eFw/nHPS4eDjnpMfFwzkXPS4ezrnpcfFwzkOPi4dz
XnpcPJzz0ePi4ZyfHhcP5wL0uHg4B9Dj4uFckB4XD+dC9Lh4OBemx8XDuQg9
Lh7ORelx8XAuRo+Lh3Nxelw8nEvQ4+LhXJIeFw/nUvS4eDiXpsfFw7kMPS4e
zmXpcfFwLkePi4dzeXpcPJwr0OPi4VyRHhcP50r0uHg4V6bHxcO5Cj0uHs5V
6XHxcK5Gj4uHc3V6XDyca9Dj4uFckx4XD+da9Lh4ONemx8XDuQ49Lh7Odelx
8XCuR4+Lh3N9elw8nBvQ4+Lh3JAeFw/nRvS4eDg3psfFw7kJPS4ezk3pcfFw
bkaPi4dzc3pcPJxb0OPi4dySHhcP51b0uHg4t6bHxcO5DT0uHs5t6XHxcG5H
j4uHc3t6XDycO9Dj4uHckR4XD+dO9Lh4OHemx8XDuQs9Lh7OXelx8XDuRo+L
h3N3elw8nHvQ4+Lh3JMeFw/nXvS4eDj3psfFw7kPPS4ezn3pcfFw/o8eFw/n
fvS4eDilx8XDuT89Lh7OA+hx8XAeSI+Lh/Mgelw8nAfT4+LhPIQeFw/nofS4
eDgPo8fFw3k4PS4eziPocfFwHkmPi4fzKHpcPJxH0+Pi4TyGHhcP57H0uHg4
j6PHxcN5PD0uHs4T6HHxcJ5Ij4uH8yR6XDycJ9Pj4uE8hR4XD+ep9Lh4OE+j
x8XDeTo9Lh7OM+hx8XCeSY+Lh/Mselw8nGfT4+LhPIceFw/nufS4eDjPo8fF
w3k+PS4ezgvocfFwXkiPi4fzInpcPJwX0+Pi4byEHhcP56X0uHg4L6PHxcN5
OT0uHs4r6HHxcF5Jj4uH8yp6XDycV9Pj4uG8hh4XD+e19Lh4OK+jx8XDeT09
Lh7OG+hx8XDeSI+Lh/Mmelw8nDfT4+LhvIUeFw/nrfS4eDhvo8fFw3k7PS4e
zjvocfFw3kmPi4fzLnpcPJx30+Pi4byHHhcP5730uHg4o8fFw3kfPS4ezvvp
cfFwPkCPi4fzQXpcPJwP0ePi4XyYHhcP5yP0uHg4H6XHxcP5GD0uHs7H6XHx
cD5Bj4uH80l6XDycT9Hj4uF8mh4XD+cz9Lh4OJ+lx8XD+Rw9Lh7O5+lx8XC+
QI+Lh/NFelw8nC/R4+LhfJkeFw/nK/S4eDhfpcfFw/kaPS4eztfpcfFwvkGP
i4fzTXpcPJxv0ePi4XybHhcP5zv0uHg436XHxcP5Hj0uHs736XHxcH5Aj4uH
80N6XDycH9Hj4uH8mB4XD+cn9Lh4OD+lx8XD+Rk9Lh7Oz+lx8XB+QY+Lh/NL
elw8nF/R4+Lh/JoeFw/nN/S4eDi/pcfFw/kdPS4ezu/pcfFw/kCPi4fzR3pc
PJw/0ePi4fyZHhcP5y/0uHg4f6XHxcP5Gz0uHs7f6XHxcP5Bj4uH8096XDyc
f9Hj4uH8mx4XD+c/9Lh4+L8P/P/2uHg4B6LHxcM5MD0uHs5B6HHxcA5Kj4uH
czB6XDycg9Pj4uEcgh4XD+eQ9Lh4OIeix8XDOTQ9Lh7OYehx8XAOS4+Lh3M4
elw8nMPT4+LhHIEeFw/niPS4eDhHosfFwzkyPS4ezlHocfFwjkqPi4dzNHpc
PJyj0+Pi4RyDHhcP55j0uHg4x6LHxcM5Nj0uHs5x6HHxcI5Lj4uHczx6XDyc
49Pj4uGcgB4XD+eE9Lh4OCeix8XDOTE9Lh7OSehx8XBOSo+Lh3Myelw8nJPT
4+LhnIIeFw/nlPS4eDinosfFwzk1PS4ezmnocfFwTkuPi4dzOnpcPJzT0+Pi
4ZyBHhcP54z0uHg4Z6LHxcM5Mz0uHs5Z6HHxcM5Kj4uHczZ6XDycs9Pj4uGc
gx4XD+ec9Lh4OOeix8XDOTc9Lh7Oeehx8XDOS4+Lh3M+elw8nPPT4+LhXIAe
Fw/nAHpcPJwL0uPi4VyIHhcP58L0uHg4F6HHxcO5KD0uHs7F6HHxcC5Oj4uH
cwl6XDycS9Lj4uFcih4XD+fS9Lh4OJehx8XDuSw9Lh7O5ehx8XAuT4+Lh3MF
elw8nCvS4+LhXIkeFw/nyvS4eDhXocfFw7kqPS4eztXocfFwrk6Pi4dzDXpc
PJxr0uPi4VyLHhcP59r0uHg416HHxcO5Lj0uHs716HHxcK5Pj4uHcwN6XDyc
G9Lj4uHciB4XD+fG9Lh4ODehx8XDuSk9Lh7Ozehx8XBuTo+Lh3MLelw8nFvS
4+Lh3IoeFw/n1vS4eDi3ocfFw7ktPS4ezu3ocfFwbk+Pi4dzB3pcPJw70uPi
4dyJHhcP5870uHg4d6HHxcO5Kz0uHs7d6HHxcO5Oj4uHcw96XDyce9Lj4uHc
ix4XD+fe9Lh4OPehx8XDuS89Lh7O/9Hj4uHcjx4XD6f0uHg496fHxcN5AD0u
Hs4D6XHxcB5Ej4uH82B6XDych9Dj4uE8lB4XD+dh9Lh4OA+nx8XDeQQ9Lh7O
I+lx8XAeRY+Lh/Noelw8nMfQ4+LhPJYeFw/ncfS4eDiPp8fFw3kCPS4ezhPp
cfFwnkSPi4fzZHpcPJyn0OPi4TyVHhcP52n0uHg4T6fHxcN5Bj0uHs4z6XHx
cJ5Fj4uH82x6XDyc59Dj4uE8lx4XD+d59Lh4OM+nx8XDeQE9Lh7OC+lx8XBe
RI+Lh/Nielw8nJfQ4+LhvJQeFw/nZfS4eDgvp8fFw3kFPS4ezivpcfFwXkWP
i4fzanpcPJzX0OPi4byWHhcP53X0uHg4r6fHxcN5Az0uHs4b6XHxcN5Ej4uH
82Z6XDyct9Dj4uG8lR4XD+dt9Lh4OG+nx8XDeQc9Lh7OO+lx8XDeRY+Lh/Nu
elw8nPfQ4+LhvJceFw9n9Lh4OO+jx8XDeT89Lh7OB+hx8XA+SI+Lh/Mhelw8
nA/T4+LhfIQeFw/no/S4eDgfo8fFw/k4PS4ezifocfFwPkmPi4fzKXpcPJxP
0+Pi4XyGHhcP57P0uHg4n6PHxcP5PD0uHs4X6HHxcL5Ij4uH8yV6XDycL9Pj
4uF8hR4XD+er9Lh4OF+jx8XD+To9Lh7ON+hx8XC+SY+Lh/Mtelw8nG/T4+Lh
[truncated: 1,408,187 more chars]
