# Supplementary material for: Extended haplodiploidy hypothesis
Source: Evol Lett. 2019 Apr 29;3(3):263–70. doi: 10.1002/evl3.119 (PMC6546379; doi:10.1002/evl3.119)
Supplement: Supplementary file 1 — Supplementary material for “Extended haplodiploidy hypothesis” by Petri Rautiala, Heikki Helanterä and Mikael Puurtinen. [file EVL3-3-263-s001.zip › dd fem sis.nb]

(*CacheID: 234*)
(* Internal cache information:
NotebookFileLineBreakTest
NotebookFileLineBreakTest
NotebookDataPosition[         0,          0]
NotebookDataLength[   1785635,      29828]
NotebookOptionsPosition[   1784338,      29798]
NotebookOutlinePosition[   1784684,      29813]
CellTagsIndexPosition[   1784641,      29810]
WindowFrame->Normal*)

(* Beginning of Notebook Content *)
Notebook[{

Cell[CellGroupData[{
Cell[BoxData[{
 RowBox[{
  RowBox[{"ClearAll", "[", "\"\<Global`*\>\"", "]"}], 
  ";"}], "\[IndentingNewLine]", 
 RowBox[{
  RowBox[{
   RowBox[{"SetDirectory", "[", 
    RowBox[{"NotebookDirectory", "[", "]"}], "]"}], ";"}], 
  "\[IndentingNewLine]", "\[IndentingNewLine]", 
  RowBox[{"(*", "VARIABLES", "*)"}]}], "\[IndentingNewLine]", 
 RowBox[{
  RowBox[{
   RowBox[{"title", "=", "\"\<dd female rearing sisters, psr=0.5\>\""}], 
   ";"}], 
  RowBox[{"(*", 
   RowBox[{
   "the", " ", "combination", " ", "of", " ", "simulation", " ", 
    "assumptions"}], "*)"}]}], "\[IndentingNewLine]", 
 RowBox[{
  RowBox[{
   RowBox[{"titleshort", "=", "\"\<dd fem sis, psr=0.5\>\""}], ";"}], 
  RowBox[{"(*", 
   RowBox[{"short", " ", "title", " ", "for", " ", "the", " ", "table"}], 
   "*)"}]}], "\[IndentingNewLine]", 
 RowBox[{
  RowBox[{
   RowBox[{"mp", "=", "2"}], ";"}], 
  RowBox[{"(*", 
   RowBox[{"male", " ", "ploidy", " ", "level"}], 
   "*)"}]}], "\[IndentingNewLine]", 
 RowBox[{
  RowBox[{
   RowBox[{"helpf", "=", "1"}], ";"}], 
  RowBox[{"(*", 
   RowBox[{
    RowBox[{
    "females", " ", "of", " ", "the", " ", "first", " ", "cohort", " ", "can",
      " ", "become", " ", "helpers", " ", "if", " ", "this"}], " ", "=", 
    "1"}], "*)"}]}], "\[IndentingNewLine]", 
 RowBox[{
  RowBox[{
   RowBox[{"helpm", "=", "0"}], ";"}], 
  RowBox[{"(*", 
   RowBox[{
    RowBox[{
    "males", " ", "of", " ", "the", " ", "first", " ", "cohort", " ", "can", 
     " ", "become", " ", "helpers", " ", "if", " ", "this"}], " ", "=", "1"}],
    "*)"}]}], "\[IndentingNewLine]", 
 RowBox[{
  RowBox[{
   RowBox[{"n", "=", "300"}], ";"}], 
  RowBox[{"(*", 
   RowBox[{"number", " ", "of", " ", "nest", " ", "sites", " ", "that", " ", 
    RowBox[{"die", "/", "are"}], " ", "freed", " ", "each", " ", 
    RowBox[{"generation", "/", "2"}], "*", "n", " ", "is", " ", "the", " ", 
    "total", " ", "number", " ", "of", " ", "nests"}], 
   "*)"}]}], "\[IndentingNewLine]", 
 RowBox[{
  RowBox[{
   RowBox[{"s", "=", "0"}], ";"}], 
  RowBox[{"(*", 
   RowBox[{
    RowBox[{"mode", " ", "of", " ", "helping"}], ",", " ", 
    RowBox[{
     RowBox[{"i", ".", "e", ".", " ", "proportion"}], " ", "of", " ", 
     "brothers", " ", "in", " ", "reared", " ", "siblings"}]}], 
   "*)"}]}], "\[IndentingNewLine]", 
 RowBox[{
  RowBox[{
   RowBox[{"fecf1", "=", "8"}], ";"}], 
  RowBox[{"(*", 
   RowBox[{
   "base", " ", "female", " ", "production", " ", "for", " ", "first", " ", 
    "cohort"}], "*)"}]}], "\[IndentingNewLine]", 
 RowBox[{
  RowBox[{
   RowBox[{"fecm1", "=", "8"}], ";"}], 
  RowBox[{"(*", 
   RowBox[{
   "base", " ", "male", " ", "production", " ", "for", " ", "firts", " ", 
    "cohort"}], "*)"}]}], "\[IndentingNewLine]", 
 RowBox[{
  RowBox[{
   RowBox[{"fecf2", "=", "20"}], ";"}], 
  RowBox[{"(*", 
   RowBox[{
   "base", " ", "female", " ", "production", " ", "for", " ", "second", " ", 
    "cohort"}], "*)"}]}], "\[IndentingNewLine]", 
 RowBox[{
  RowBox[{
   RowBox[{"fecm2", "=", "20"}], ";"}], 
  RowBox[{"(*", 
   RowBox[{
   "base", " ", "male", " ", "production", " ", "for", " ", "second", " ", 
    "cohort"}], "*)"}]}], "\[IndentingNewLine]", 
 RowBox[{
  RowBox[{
   RowBox[{"btre", "=", "2"}], ";", 
   RowBox[{"(*", 
    RowBox[{
     RowBox[{"benefit", " ", "threshold"}], ",", " ", 
     RowBox[{
      RowBox[{"tests", " ", "are", " ", "done", " ", "with"}], " ", "+", 
      RowBox[{
       RowBox[{"-", "20"}], "%", " ", "of", " ", "that", " ", "value"}]}]}], 
    "*)"}], "\[IndentingNewLine]", 
   RowBox[{"h1", "=", "0"}], ";", 
   RowBox[{"(*", 
    RowBox[{
     RowBox[{"lower", " ", "helping", " ", "allele", " ", "value"}], ",", " ", 
     RowBox[{
     "probability", " ", "of", " ", "remaining", " ", "a", " ", "helper"}]}], 
    "*)"}], "\[IndentingNewLine]", 
   RowBox[{"h2", "=", "1"}], ";", 
   RowBox[{"(*", 
    RowBox[{
     RowBox[{"higher", " ", "helping", " ", "allele", " ", "value"}], ",", 
     " ", 
     RowBox[{
     "probability", " ", "of", " ", "remaining", " ", "a", " ", "helper"}]}], 
    "*)"}], "\[IndentingNewLine]", 
   RowBox[{"SIM", "=", "10"}], ";", 
   RowBox[{"(*", 
    RowBox[{"number", " ", "of", " ", "runs"}], "*)"}], "\[IndentingNewLine]", 
   RowBox[{"MAX", "=", "40000"}], ";", 
   RowBox[{"(*", 
    RowBox[{
    "maximum", " ", "number", " ", "of", " ", "generations", " ", "to", " ", 
     "run"}], "*)"}], "\[IndentingNewLine]", 
   RowBox[{"SeedRandom", "[", "6", "]"}], ";", 
   RowBox[{"(*", 
    RowBox[{
    "random", " ", "seed", " ", "to", " ", "guarantee", " ", "the", " ", 
     "simulations", " ", "can", " ", "be", " ", 
     RowBox[{"replicated", ".", " ", "Each"}], " ", "simulation", " ", "has", 
     " ", "its", " ", "own", " ", "unique", " ", "seed"}], "*)"}], 
   "\[IndentingNewLine]", "\[IndentingNewLine]", 
   RowBox[{"(*", 
    RowBox[{"TABLES", " ", "to", " ", "store", " ", "results"}], "*)"}], 
   "\[IndentingNewLine]", 
   RowBox[{"PSR", "=", 
    RowBox[{"Table", "[", 
     RowBox[{"0", ",", 
      RowBox[{"{", "2", "}"}], ",", 
      RowBox[{"{", "SIM", "}"}], ",", 
      RowBox[{"{", "MAX", "}"}]}], "]"}]}], ";", " ", 
   RowBox[{"(*", 
    RowBox[{"population", " ", "sex", " ", "ratio"}], "*)"}], 
   "\[IndentingNewLine]", 
   RowBox[{"PAF", "=", 
    RowBox[{"Table", "[", 
     RowBox[{"0", ",", 
      RowBox[{"{", "2", "}"}], ",", 
      RowBox[{"{", "SIM", "}"}], ",", 
      RowBox[{"{", "MAX", "}"}]}], "]"}]}], ";", 
   RowBox[{"(*", 
    RowBox[{
    "allele", " ", "frequency", " ", "of", " ", "the", " ", "helping", " ", 
     "allele"}], "*)"}], "\[IndentingNewLine]", 
   RowBox[{"PAFMAX", "=", 
    RowBox[{"Table", "[", 
     RowBox[{"0", ",", 
      RowBox[{"{", "2", "}"}]}], "]"}]}], ";", 
   RowBox[{"(*", 
    RowBox[{
    "the", " ", "maximum", " ", "number", " ", "of", " ", "rounds", " ", "it",
      " ", "took", " ", "for", " ", "one", " ", "allele", " ", "to", " ", 
     "fixate"}], "*)"}], "\[IndentingNewLine]", "\[IndentingNewLine]", 
   RowBox[{"(*", "FUNCTIONS", "*)"}], "\[IndentingNewLine]", 
   RowBox[{"(*", 
    RowBox[{
     RowBox[{
     "rounds", " ", "x", " ", "to", " ", "a", " ", "full", " ", "number"}], 
     ",", " ", 
     RowBox[{
     "taking", " ", "into", " ", "account", " ", "the", " ", "decimals", " ", 
      "as", " ", "weights"}]}], "*)"}], "\[IndentingNewLine]", 
   RowBox[{
    RowBox[{"R", "[", "x_", "]"}], ":=", 
    RowBox[{"If", "[", 
     RowBox[{
      RowBox[{
       RowBox[{"RandomReal", "[", "]"}], "\[GreaterEqual]", " ", 
       RowBox[{"FractionalPart", "[", "x", "]"}]}], ",", 
      RowBox[{"IntegerPart", "[", "x", "]"}], ",", 
      RowBox[{
       RowBox[{"IntegerPart", "[", "x", "]"}], "+", "1"}]}], "]"}]}], ";"}], 
  "\[IndentingNewLine]", 
  RowBox[{"(*", 
   RowBox[{
   "function", " ", "to", " ", "help", " ", "with", " ", "going", " ", 
    "through", " ", "generations", " ", "in", " ", "the", " ", "loop"}], 
   "*)"}]}], "\[IndentingNewLine]", 
 RowBox[{
  RowBox[{
   RowBox[{
    RowBox[{"Gen", "[", "x_", "]"}], ":=", 
    RowBox[{"Mod", "[", 
     RowBox[{"x", ",", "2", ",", "1"}], "]"}]}], ";"}], "\[IndentingNewLine]", 
  RowBox[{"(*", 
   RowBox[{
   "function", " ", "to", " ", "map", " ", "genotype", " ", "to", " ", "the", 
    " ", 
    RowBox[{"parents", "'"}], " ", "alleles"}], 
   "*)"}]}], "\[IndentingNewLine]", 
 RowBox[{
  RowBox[{
   RowBox[{
    RowBox[{"PG", "[", "x_", "]"}], ":=", 
    RowBox[{"Piecewise", "[", 
     RowBox[{"{", "\[IndentingNewLine]", 
      RowBox[{
       RowBox[{"{", 
        RowBox[{
         RowBox[{"{", 
          RowBox[{"1", ",", "1"}], "}"}], ",", 
         RowBox[{"x", "==", "1"}]}], "}"}], ",", "\[IndentingNewLine]", 
       RowBox[{"{", 
        RowBox[{
         RowBox[{"{", 
          RowBox[{"2", ",", "1"}], "}"}], ",", 
         RowBox[{"x", "==", "2"}]}], "}"}], ",", "\[IndentingNewLine]", 
       RowBox[{"{", 
        RowBox[{
         RowBox[{"{", 
          RowBox[{"1", ",", "2"}], "}"}], ",", 
         RowBox[{"x", "==", "3"}]}], "}"}], ",", "\[IndentingNewLine]", 
       RowBox[{"{", 
        RowBox[{
         RowBox[{"{", 
          RowBox[{"2", ",", "2"}], "}"}], ",", 
         RowBox[{"x", "==", "4"}]}], "}"}]}], "\[IndentingNewLine]", "}"}], 
     "]"}]}], ";"}], "\[IndentingNewLine]", "\[IndentingNewLine]", 
  RowBox[{"(*", "SIMULATION", "*)"}]}], "\[IndentingNewLine]", 
 RowBox[{
  RowBox[{"Do", "[", "\[IndentingNewLine]", 
   RowBox[{"(*", 
    RowBox[{
     RowBox[{"the", " ", "benefit", " ", "of", " ", 
      RowBox[{"helping", ".", " ", "The"}], " ", "number", " ", "of", " ", 
      "siblings", " ", "a", " ", "helper", " ", "of", " ", "cohort", " ", "j",
       " ", "rears", " ", "to", " ", "cohort", " ", "j"}], "+", 
     RowBox[{
     "1.", " ", "The", " ", "full", " ", "effort", " ", "of", " ", "helpers", 
      " ", "of", " ", "a", " ", "single", " ", "cohort", " ", "in", " ", "a", 
      " ", "single", " ", "nest", " ", "is", " ", "pooled", " ", "and", " ", 
      "then", " ", "rounded", " ", "with", " ", "the", " ", "function", " ", 
      RowBox[{"R", "[", "x", "]"}]}]}], "*)"}], "\[IndentingNewLine]", 
   RowBox[{
    RowBox[{
     RowBox[{"b", "=", 
      RowBox[{"btre", "*", 
       RowBox[{"If", "[", 
        RowBox[{
         RowBox[{"B", "\[Equal]", "1"}], ",", 
         RowBox[{"4", "/", "5"}], ",", 
         RowBox[{"6", "/", "5"}]}], "]"}]}]}], ";", "\[IndentingNewLine]", 
     RowBox[{"(*", 
      RowBox[{
      "sets", " ", "the", " ", "allele", " ", "frequency", " ", "of", " ", 
       "predicted", " ", "winner", " ", "of", " ", "to", " ", "25", "%"}], 
      "*)"}], "\[IndentingNewLine]", 
     RowBox[{"afreq", "=", 
      RowBox[{"If", "[", 
       RowBox[{
        RowBox[{"B", "\[Equal]", "1"}], ",", 
        RowBox[{"3", "/", "4"}], ",", 
        RowBox[{"1", "/", "4"}]}], "]"}]}], ";", "\[IndentingNewLine]", 
     RowBox[{"(*", 
      RowBox[{
      "simulation", " ", "for", " ", "the", " ", "above", " ", "set", " ", 
       "benefit", " ", "value"}], "*)"}], "\[IndentingNewLine]", 
     RowBox[{"Do", "[", "\[IndentingNewLine]", 
      RowBox[{"(*", 
       RowBox[{
       "each", " ", "combination", " ", "is", " ", "ran", " ", "SIM", " ", 
        "times"}], "*)"}], "\[IndentingNewLine]", 
      RowBox[{"(*", 
       RowBox[{
       "create", " ", "a", " ", "table", " ", "for", " ", "the", " ", 
        "population"}], "*)"}], "\[IndentingNewLine]", 
      RowBox[{"(*", 
       RowBox[{
        RowBox[{
        "the", " ", "population", " ", "has", " ", "2", " ", "types", " ", 
         "of", " ", "nests"}], ",", 
        RowBox[{
        "ones", " ", "that", " ", "die", " ", "and", " ", "are", " ", 
         "refilled", " ", "on", " ", "odd", " ", "generations", " ", "and", 
         " ", "ones", " ", "on", " ", "even"}]}], "*)"}], 
      "\[IndentingNewLine]", 
      RowBox[{
       RowBox[{
        RowBox[{"M", "=", 
         RowBox[{"Table", "[", 
          RowBox[{"0", ",", 
           RowBox[{"{", "2", "}"}]}], "]"}]}], ";", "\[IndentingNewLine]", 
        RowBox[{"(*", 
         RowBox[{
         "each", " ", "generation", " ", "has", " ", "n", " ", "nests"}], 
         "*)"}], "\[IndentingNewLine]", 
        RowBox[{"Do", "[", 
         RowBox[{
          RowBox[{
           RowBox[{"M", "[", 
            RowBox[{"[", "i", "]"}], "]"}], "=", 
           RowBox[{"Table", "[", 
            RowBox[{"0", ",", 
             RowBox[{"{", "n", "}"}]}], "]"}]}], ",", 
          RowBox[{"{", 
           RowBox[{"i", ",", "1", ",", "2"}], "}"}]}], "]"}], ";", 
        "\[IndentingNewLine]", 
        RowBox[{"(*", 
         RowBox[{
          RowBox[{
          "each", " ", "nest", " ", "consists", " ", "of", " ", "mother"}], 
          ",", " ", "father", ",", " ", 
          RowBox[{"and", " ", "2", " ", "cohorts", " ", "of", " ", 
           RowBox[{"offspring", ".", " ", "Generation"}], " ", "i"}], ",", 
          " ", 
          RowBox[{"nest", " ", "j", " ", 
           RowBox[{"mother", "'"}], "s", " ", "genotype", " ", "is", " ", 
           "located", " ", "in", " ", 
           RowBox[{"M", "[", 
            RowBox[{"[", 
             RowBox[{"i", ",", "j", ",", "3"}], "]"}], "]"}], " ", "and", " ", 
           RowBox[{"father", "'"}], "s", " ", "in", " ", 
           RowBox[{"M", "[", 
            RowBox[{"[", 
             RowBox[{"i", ",", "j", ",", "4"}], "]"}], "]"}]}]}], "*)"}], 
        "\[IndentingNewLine]", 
        RowBox[{"Do", "[", 
         RowBox[{
          RowBox[{
           RowBox[{"M", "[", 
            RowBox[{"[", 
             RowBox[{"i", ",", "j"}], "]"}], "]"}], "=", 
           RowBox[{"Table", "[", 
            RowBox[{"0", ",", 
             RowBox[{"{", "4", "}"}]}], "]"}]}], ",", 
          RowBox[{"{", 
           RowBox[{"i", ",", "1", ",", "2"}], "}"}], ",", 
          RowBox[{"{", 
           RowBox[{"j", ",", "1", ",", "n"}], "}"}]}], "]"}], ";", 
        "\[IndentingNewLine]", 
        RowBox[{"(*", 
         RowBox[{
          RowBox[{"create", " ", "the", " ", 
           RowBox[{"mothers", "'"}], " ", "alleles"}], ",", " ", 
          RowBox[{
          "first", " ", "by", " ", "setting", " ", "every", " ", "allele", 
           " ", "to", " ", "the", " ", "lower", " ", "value"}]}], "*)"}], 
        "\[IndentingNewLine]", 
        RowBox[{"Do", "[", 
         RowBox[{
          RowBox[{
           RowBox[{"M", "[", 
            RowBox[{"[", 
             RowBox[{"i", ",", "j", ",", "3"}], "]"}], "]"}], "=", 
           RowBox[{"Table", "[", 
            RowBox[{"h1", ",", 
             RowBox[{"{", "2", "}"}]}], "]"}]}], ",", 
          RowBox[{"{", 
           RowBox[{"i", ",", "1", ",", "2"}], "}"}], ",", 
          RowBox[{"{", 
           RowBox[{"j", ",", "1", ",", "n"}], "}"}]}], "]"}], ";", 
        "\[IndentingNewLine]", 
        RowBox[{"(*", 
         RowBox[{
         "then", " ", "randomly", " ", "assign", " ", "afreq", " ", "of", " ",
           "those", " ", "alleles", " ", "to", " ", "the", " ", "higher", " ",
           "value"}], "*)"}], "\[IndentingNewLine]", 
        RowBox[{"Do", "[", 
         RowBox[{
          RowBox[{
           RowBox[{"H", "=", 
            RowBox[{"RandomSample", "[", 
             RowBox[{
              RowBox[{"Range", "[", "n", "]"}], ",", 
              RowBox[{"IntegerPart", "[", 
               RowBox[{"n", "*", "afreq"}], "]"}]}], "]"}]}], ";", 
           RowBox[{"Do", "[", 
            RowBox[{
             RowBox[{
              RowBox[{"M", "[", 
               RowBox[{"[", 
                RowBox[{"i", ",", 
                 RowBox[{"H", "[", 
                  RowBox[{"[", "j", "]"}], "]"}], ",", "3", ",", "k"}], "]"}],
                "]"}], "=", "h2"}], ",", 
             RowBox[{"{", 
              RowBox[{"j", ",", "1", ",", 
               RowBox[{"IntegerPart", "[", 
                RowBox[{"n", "*", "afreq"}], "]"}]}], "}"}]}], "]"}]}], ",", 
          RowBox[{"{", 
           RowBox[{"i", ",", "1", ",", "2"}], "}"}], ",", 
          RowBox[{"{", 
           RowBox[{"k", ",", "1", ",", "2"}], "}"}]}], "]"}], ";", 
        "\[IndentingNewLine]", 
        RowBox[{"(*", 
         RowBox[{
          RowBox[{"create", " ", "the", " ", 
           RowBox[{"fathers", "'"}], " ", "alleles", " ", "in", " ", "the", 
           " ", "same", " ", "fashion"}], ",", " ", 
          RowBox[{
          "hd", " ", "males", " ", "have", " ", "two", " ", "alleles", " ", 
           "to", " ", "avoid", " ", "problems", " ", "with", " ", "the", " ", 
           
           RowBox[{"table", "'"}], "s", " ", "dimensions"}]}], "*)"}], 
        "\[IndentingNewLine]", 
        RowBox[{"Do", "[", 
         RowBox[{
          RowBox[{
           RowBox[{"M", "[", 
            RowBox[{"[", 
             RowBox[{"i", ",", "j", ",", "4"}], "]"}], "]"}], "=", 
           RowBox[{"Table", "[", 
            RowBox[{"h1", ",", 
             RowBox[{"{", "2", "}"}]}], "]"}]}], ",", 
          RowBox[{"{", 
           RowBox[{"i", ",", "1", ",", "2"}], "}"}], ",", 
          RowBox[{"{", 
           RowBox[{"j", ",", "1", ",", "n"}], "}"}]}], "]"}], ";", 
        "\[IndentingNewLine]", 
        RowBox[{"Do", "[", 
         RowBox[{
          RowBox[{
           RowBox[{"H", "=", 
            RowBox[{"RandomSample", "[", 
             RowBox[{
              RowBox[{"Range", "[", "n", "]"}], ",", 
              RowBox[{"IntegerPart", "[", 
               RowBox[{"n", "*", "afreq"}], "]"}]}], "]"}]}], ";", 
           RowBox[{"Do", "[", 
            RowBox[{
             RowBox[{
              RowBox[{"M", "[", 
               RowBox[{"[", 
                RowBox[{"i", ",", 
                 RowBox[{"H", "[", 
                  RowBox[{"[", "j", "]"}], "]"}], ",", "4", ",", "k"}], "]"}],
                "]"}], "=", "h2"}], ",", 
             RowBox[{"{", 
              RowBox[{"j", ",", "1", ",", 
               RowBox[{"IntegerPart", "[", 
                RowBox[{"n", "*", "afreq"}], "]"}]}], "}"}]}], "]"}]}], ",", 
          RowBox[{"{", 
           RowBox[{"i", ",", "1", ",", "2"}], "}"}], ",", 
          RowBox[{"{", 
           RowBox[{"k", ",", "1", ",", "2"}], "}"}]}], "]"}], ";", 
        "\[IndentingNewLine]", 
        RowBox[{"(*", 
         RowBox[{
         "as", " ", "a", " ", "failsafe", " ", "hd", " ", "males", " ", 
          "will", " ", "have", " ", "their", " ", "second", " ", "allele", 
          " ", "set", " ", "to", " ", "the", " ", "same", " ", "value", " ", 
          "as", " ", "the", " ", "one", " ", "they", " ", "got", " ", "from", 
          " ", "their", " ", "mother"}], "*)"}], "\[IndentingNewLine]", 
        RowBox[{"If", "[", 
         RowBox[{
          RowBox[{"mp", "\[Equal]", "1"}], ",", 
          RowBox[{"Do", "[", 
           RowBox[{
            RowBox[{
             RowBox[{"M", "[", 
              RowBox[{"[", 
               RowBox[{"i", ",", "j", ",", "4", ",", "2"}], "]"}], "]"}], "=", 
             RowBox[{"M", "[", 
              RowBox[{"[", 
               RowBox[{"i", ",", "j", ",", "4", ",", "1"}], "]"}], "]"}]}], 
            ",", 
            RowBox[{"{", 
             RowBox[{"i", ",", "1", ",", "2"}], "}"}], ",", 
            RowBox[{"{", 
             RowBox[{"j", ",", "1", ",", "n"}], "}"}]}], "]"}]}], "]"}], ";", 
        "\[IndentingNewLine]", 
        RowBox[{"(*", 
         RowBox[{
          RowBox[{
          "both", " ", "cohorts", " ", "of", " ", "each", " ", "nest", " ", 
           "has", " ", "4", " ", "different", " ", "types", " ", "of", " ", 
           RowBox[{"offspring", ":", " ", "daughters"}]}], ",", " ", "sons", 
          ",", " ", 
          RowBox[{
          "daughter", " ", "helpers", " ", "and", " ", "son", " ", 
           "helpers"}]}], "*)"}], "\[IndentingNewLine]", 
        RowBox[{"Do", "[", 
         RowBox[{
          RowBox[{
           RowBox[{"M", "[", 
            RowBox[{"[", 
             RowBox[{"i", ",", "j", ",", "k"}], "]"}], "]"}], "=", 
           RowBox[{"Table", "[", 
            RowBox[{"0", ",", 
             RowBox[{"{", "4", "}"}]}], "]"}]}], ",", 
          RowBox[{"{", 
           RowBox[{"i", ",", "1", ",", "2"}], "}"}], ",", 
          RowBox[{"{", 
           RowBox[{"j", ",", "1", ",", "n"}], "}"}], ",", 
          RowBox[{"{", 
           RowBox[{"k", ",", "1", ",", "2"}], "}"}]}], "]"}], ";", 
        "\[IndentingNewLine]", 
        RowBox[{"(*", 
         RowBox[{
          RowBox[{"daughter", " ", "genotypes"}], ",", " ", 
          RowBox[{"4", " ", "for", " ", "dd"}], ",", " ", 
          RowBox[{"2", " ", "for", " ", "hd"}]}], "*)"}], 
        "\[IndentingNewLine]", 
        RowBox[{"Do", "[", 
         RowBox[{
          RowBox[{
           RowBox[{"M", "[", 
            RowBox[{"[", 
             RowBox[{"i", ",", "j", ",", "k", ",", "1"}], "]"}], "]"}], "=", 
           RowBox[{"Table", "[", 
            RowBox[{"0", ",", 
             RowBox[{"{", 
              RowBox[{"2", "*", "mp"}], "}"}]}], "]"}]}], ",", 
          RowBox[{"{", 
           RowBox[{"i", ",", "1", ",", "2"}], "}"}], ",", 
          RowBox[{"{", 
           RowBox[{"j", ",", "1", ",", "n"}], "}"}], ",", 
          RowBox[{"{", 
           RowBox[{"k", ",", "1", ",", "2"}], "}"}]}], "]"}], ";", 
        "\[IndentingNewLine]", 
        RowBox[{"(*", 
         RowBox[{
          RowBox[{"son", " ", "genotypes"}], ",", " ", 
          RowBox[{"4", " ", "for", " ", "dd"}], ",", " ", 
          RowBox[{"2", " ", "for", " ", "hd"}]}], "*)"}], 
        "\[IndentingNewLine]", 
        RowBox[{"Do", "[", 
         RowBox[{
          RowBox[{
           RowBox[{"M", "[", 
            RowBox[{"[", 
             RowBox[{"i", ",", "j", ",", "k", ",", "2"}], "]"}], "]"}], "=", 
           RowBox[{"Table", "[", 
            RowBox[{"0", ",", 
             RowBox[{"{", 
              RowBox[{"2", "*", "mp"}], "}"}]}], "]"}]}], ",", 
          RowBox[{"{", 
           RowBox[{"i", ",", "1", ",", "2"}], "}"}], ",", 
          RowBox[{"{", 
           RowBox[{"j", ",", "1", ",", "n"}], "}"}], ",", 
          RowBox[{"{", 
           RowBox[{"k", ",", "1", ",", "2"}], "}"}]}], "]"}], ";", 
        "\[IndentingNewLine]", 
        RowBox[{"(*", 
         RowBox[{
          RowBox[{
          "each", " ", "nest", " ", "produces", " ", "fecf1", " ", 
           "daughters", " ", "and", " ", "fecm1", " ", "sons", " ", "to", " ",
            "first", " ", "cohort"}], ",", " ", 
          RowBox[{
          "and", " ", "fecf2", " ", "and", " ", "fecm2", " ", "to", " ", 
           "the", " ", "second", " ", "respectively"}], ",", " ", 
          RowBox[{
          "randomly", " ", "assigned", " ", "to", " ", "different", " ", 
           "genotypes"}]}], "*)"}], "\[IndentingNewLine]", 
        RowBox[{"Do", "[", 
         RowBox[{
          RowBox[{
           RowBox[{"MH1", "=", 
            RowBox[{"RandomChoice", "[", 
             RowBox[{
              RowBox[{"Range", "[", 
               RowBox[{"2", "*", "mp"}], "]"}], ",", 
              RowBox[{"If", "[", 
               RowBox[{
                RowBox[{"m", "\[Equal]", "1"}], ",", 
                RowBox[{"If", "[", 
                 RowBox[{
                  RowBox[{"k", "\[Equal]", "1"}], ",", "fecf1", ",", 
                  "fecf2"}], "]"}], ",", 
                RowBox[{"If", "[", 
                 RowBox[{
                  RowBox[{"k", "\[Equal]", "1"}], ",", "fecm1", ",", 
                  "fecm2"}], "]"}]}], "]"}]}], "]"}]}], ";", 
           RowBox[{"Do", "[", 
            RowBox[{
             RowBox[{
              RowBox[{"M", "[", 
               RowBox[{"[", 
                RowBox[{"i", ",", "j", ",", "k", ",", "m", ",", 
                 RowBox[{"MH1", "[", 
                  RowBox[{"[", "d", "]"}], "]"}]}], "]"}], "]"}], "++"}], ",", 
             RowBox[{"{", 
              RowBox[{"d", ",", "1", ",", 
               RowBox[{"If", "[", 
                RowBox[{
                 RowBox[{"m", "\[Equal]", "1"}], ",", 
                 RowBox[{"If", "[", 
                  RowBox[{
                   RowBox[{"k", "\[Equal]", "1"}], ",", "fecf1", ",", 
                   "fecf2"}], "]"}], ",", 
                 RowBox[{"If", "[", 
                  RowBox[{
                   RowBox[{"k", "\[Equal]", "1"}], ",", "fecm1", ",", 
                   "fecm2"}], "]"}]}], "]"}]}], "}"}]}], "]"}]}], ",", 
          RowBox[{"{", 
           RowBox[{"m", ",", "1", ",", "2"}], "}"}], ",", 
          RowBox[{"{", 
           RowBox[{"k", ",", "1", ",", "2"}], "}"}], ",", 
          RowBox[{"{", 
           RowBox[{"j", ",", "1", ",", "n"}], "}"}], ",", 
          RowBox[{"{", 
           RowBox[{"i", ",", "1", ",", "2"}], "}"}]}], "]"}], ";", 
        "\[IndentingNewLine]", 
        RowBox[{"(*", 
         RowBox[{
         "helpers", " ", "and", " ", "their", " ", "benefit", " ", "to", " ", 
          "the", " ", "second", " ", "cohort"}], "*)"}], 
        "\[IndentingNewLine]", 
        RowBox[{"Do", "[", "\[IndentingNewLine]", 
         RowBox[{"(*", 
          RowBox[{
          "assign", " ", "helpers", " ", "to", " ", "the", " ", "first", " ", 
           "cohort"}], "*)"}], "\[IndentingNewLine]", 
         RowBox[{
          RowBox[{
           RowBox[{"Do", "[", "\[IndentingNewLine]", 
            RowBox[{
             RowBox[{
              RowBox[{"If", "[", 
               RowBox[{
                RowBox[{"helpf", "\[Equal]", "1"}], ",", 
                RowBox[{"Do", "[", 
                 RowBox[{
                  RowBox[{"If", "[", 
                   RowBox[{
                    RowBox[{
                    RowBox[{"RandomReal", "[", "]"}], "<", 
                    RowBox[{
                    RowBox[{"(", 
                    RowBox[{
                    RowBox[{"M", "[", 
                    RowBox[{"[", 
                    RowBox[{
                    RowBox[{"Gen", "[", "K", "]"}], ",", "i", ",", "3", ",", 
                    RowBox[{
                    RowBox[{"PG", "[", "p", "]"}], "[", 
                    RowBox[{"[", "1", "]"}], "]"}]}], "]"}], "]"}], "+", 
                    RowBox[{"M", "[", 
                    RowBox[{"[", 
                    RowBox[{
                    RowBox[{"Gen", "[", "K", "]"}], ",", "i", ",", "4", ",", 
                    RowBox[{
                    RowBox[{"PG", "[", "p", "]"}], "[", 
                    RowBox[{"[", "2", "]"}], "]"}]}], "]"}], "]"}]}], ")"}], 
                    "/", "2"}]}], " ", ",", 
                    RowBox[{
                    RowBox[{
                    RowBox[{"M", "[", 
                    RowBox[{"[", 
                    RowBox[{
                    RowBox[{"Gen", "[", "K", "]"}], ",", "i", ",", "1", ",", 
                    "3"}], "]"}], "]"}], "++"}], ";", 
                    RowBox[{
                    RowBox[{"M", "[", 
                    RowBox[{"[", 
                    RowBox[{
                    RowBox[{"Gen", "[", "K", "]"}], ",", "i", ",", "1", ",", 
                    "1", ",", "p"}], "]"}], "]"}], "--"}]}]}], "]"}], 
                  "\[IndentingNewLine]", ",", 
                  RowBox[{"{", 
                   RowBox[{"M", "[", 
                    RowBox[{"[", 
                    RowBox[{
                    RowBox[{"Gen", "[", "K", "]"}], ",", "i", ",", "1", ",", 
                    "1", ",", "p"}], "]"}], "]"}], "}"}]}], "]"}]}], "]"}], 
              ";", "\[IndentingNewLine]", 
              RowBox[{"If", "[", 
               RowBox[{
                RowBox[{"helpm", "==", "1"}], ",", 
                RowBox[{"Do", "[", 
                 RowBox[{
                  RowBox[{"If", "[", 
                   RowBox[{
                    RowBox[{
                    RowBox[{"RandomReal", "[", "]"}], "<", 
                    RowBox[{"If", 
                    StyleBox["[", "Code"], 
                    RowBox[{
                    RowBox[{
                    StyleBox["mp", "Code"], 
                    StyleBox["\[Equal]", "Code"], "2"}], 
                    StyleBox[",", "Code"], 
                    RowBox[{
                    RowBox[{"(", 
                    RowBox[{
                    RowBox[{"M", "[", 
                    RowBox[{"[", 
                    RowBox[{
                    RowBox[{"Gen", "[", "K", "]"}], ",", "i", ",", "3", ",", 
                    RowBox[{
                    RowBox[{"PG", "[", "p", "]"}], "[", 
                    RowBox[{"[", "1", "]"}], "]"}]}], "]"}], "]"}], "+", 
                    RowBox[{"M", "[", 
                    RowBox[{"[", 
                    RowBox[{
                    RowBox[{"Gen", "[", "K", "]"}], ",", "i", ",", "4", ",", 
                    RowBox[{
                    RowBox[{"PG", "[", "p", "]"}], "[", 
                    RowBox[{"[", "2", "]"}], "]"}]}], "]"}], "]"}]}], ")"}], 
                    "/", "2"}], " ", ",", 
                    RowBox[{"M", "[", 
                    RowBox[{"[", 
                    RowBox[{
                    RowBox[{"Gen", "[", "K", "]"}], ",", "i", ",", "3", ",", 
                    RowBox[{
                    RowBox[{"PG", "[", "p", "]"}], "[", 
                    RowBox[{"[", "1", "]"}], "]"}]}], "]"}], "]"}]}], "]"}]}],
                     ",", 
                    RowBox[{
                    RowBox[{
                    RowBox[{"M", "[", 
                    RowBox[{"[", 
                    RowBox[{
                    RowBox[{"Gen", "[", "K", "]"}], ",", "i", ",", "1", ",", 
                    "4"}], "]"}], "]"}], "++"}], ";", 
                    RowBox[{
                    RowBox[{"M", "[", 
                    RowBox[{"[", 
                    RowBox[{
                    RowBox[{"Gen", "[", "K", "]"}], ",", "i", ",", "1", ",", 
                    "2", ",", "p"}], "]"}], "]"}], "--"}]}]}], "]"}], 
                  "\[IndentingNewLine]", ",", 
                  RowBox[{"{", 
                   RowBox[{"M", "[", 
                    RowBox[{"[", 
                    RowBox[{
                    RowBox[{"Gen", "[", "K", "]"}], ",", "i", ",", "1", ",", 
                    "2", ",", "p"}], "]"}], "]"}], "}"}]}], "]"}]}], "]"}]}], 
             "\[IndentingNewLine]", ",", 
             RowBox[{"{", 
              RowBox[{"i", ",", "1", ",", "n"}], "}"}], ",", 
             RowBox[{"{", 
              RowBox[{"p", ",", "1", ",", 
               RowBox[{"2", "*", "mp"}]}], "}"}]}], "]"}], ";", 
           "\[IndentingNewLine]", 
           RowBox[{"(*", 
            RowBox[{
            "add", " ", "reared", " ", "siblings", " ", "to", " ", "the", " ",
              "second", " ", "cohort"}], "*)"}], "\[IndentingNewLine]", 
           RowBox[{"Do", "[", "\[IndentingNewLine]", 
            RowBox[{
             RowBox[{
              RowBox[{"tempfQ", "=", 
               RowBox[{"R", "[", 
                RowBox[{"b", "*", 
                 RowBox[{"(", 
                  RowBox[{
                   RowBox[{"M", "[", 
                    RowBox[{"[", 
                    RowBox[{
                    RowBox[{"Gen", "[", "K", "]"}], ",", "i", ",", "1", ",", 
                    "3"}], "]"}], "]"}], "+", 
                   RowBox[{"M", "[", 
                    RowBox[{"[", 
                    RowBox[{
                    RowBox[{"Gen", "[", "K", "]"}], ",", "i", ",", "1", ",", 
                    "4"}], "]"}], "]"}]}], ")"}], "*", 
                 RowBox[{"(", 
                  RowBox[{"1", "-", "s"}], ")"}]}], "]"}]}], ";", 
              "\[IndentingNewLine]", 
              RowBox[{"tempmQ", "=", 
               RowBox[{"R", "[", 
                RowBox[{"b", "*", 
                 RowBox[{"(", 
                  RowBox[{
                   RowBox[{"M", "[", 
                    RowBox[{"[", 
                    RowBox[{
                    RowBox[{"Gen", "[", "K", "]"}], ",", "i", ",", "1", ",", 
                    "3"}], "]"}], "]"}], "+", 
                   RowBox[{"M", "[", 
                    RowBox[{"[", 
                    RowBox[{
                    RowBox[{"Gen", "[", "K", "]"}], ",", "i", ",", "1", ",", 
                    "4"}], "]"}], "]"}]}], ")"}], "*", "s"}], "]"}]}], ";", 
              "\[IndentingNewLine]", 
              RowBox[{"If", "[", 
               RowBox[{
                RowBox[{"tempfQ", ">", "0"}], ",", 
                RowBox[{
                 RowBox[{"tempf", "=", 
                  RowBox[{"RandomChoice", "[", 
                   RowBox[{
                    RowBox[{"Range", "[", 
                    RowBox[{"2", "*", "mp"}], "]"}], ",", "tempfQ"}], "]"}]}],
                  ";", 
                 RowBox[{"Do", "[", 
                  RowBox[{
                   RowBox[{
                    RowBox[{"M", "[", 
                    RowBox[{"[", 
                    RowBox[{
                    RowBox[{"Gen", "[", "K", "]"}], ",", "i", ",", "2", ",", 
                    "1", ",", 
                    RowBox[{"tempf", "[", 
                    RowBox[{"[", "pp", "]"}], "]"}]}], "]"}], "]"}], "++"}], 
                   ",", 
                   RowBox[{"{", 
                    RowBox[{"pp", ",", "1", ",", "tempfQ"}], "}"}]}], 
                  "]"}]}]}], "]"}], ";", "\[IndentingNewLine]", 
              RowBox[{"If", "[", 
               RowBox[{
                RowBox[{"tempmQ", ">", "0"}], ",", 
                RowBox[{
                 RowBox[{"tempm", "=", 
                  RowBox[{"RandomChoice", "[", 
                   RowBox[{
                    RowBox[{"Range", "[", 
                    RowBox[{"2", "*", "mp"}], "]"}], ",", "tempmQ"}], "]"}]}],
                  ";", 
                 RowBox[{"Do", "[", 
                  RowBox[{
                   RowBox[{
                    RowBox[{"M", "[", 
                    RowBox[{"[", 
                    RowBox[{
                    RowBox[{"Gen", "[", "K", "]"}], ",", "i", ",", "2", ",", 
                    "2", ",", 
                    RowBox[{"tempm", "[", 
                    RowBox[{"[", "pp", "]"}], "]"}]}], "]"}], "]"}], "++"}], 
                   ",", 
                   RowBox[{"{", 
                    RowBox[{"pp", ",", "1", ",", "tempmQ"}], "}"}]}], 
                  "]"}]}]}], "]"}], ";"}], "\[IndentingNewLine]", ",", 
             RowBox[{"{", 
              RowBox[{"i", ",", "1", ",", "n"}], "}"}]}], "]"}]}], 
          "\[IndentingNewLine]", ",", 
          RowBox[{"{", 
           RowBox[{"K", ",", "1", ",", "2"}], "}"}]}], "]"}], ";", 
        "\[IndentingNewLine]", "\[IndentingNewLine]", 
        RowBox[{"(*", 
         RowBox[{
          RowBox[{"actual", " ", "simulation", " ", "starts"}], ",", " ", 
          RowBox[{"K", " ", "tracks", " ", "the", " ", "generations"}]}], 
         "*)"}], "\[IndentingNewLine]", 
        RowBox[{"K", "=", "1"}], ";", "\[IndentingNewLine]", 
        RowBox[{"While", "[", "\[IndentingNewLine]", 
         RowBox[{"(*", 
          RowBox[{
           RowBox[{
           "loop", " ", "ends", " ", "when", " ", "either", " ", "one", " ", 
            "allele", " ", "goes", " ", "to", " ", "fixation"}], ",", " ", 
           RowBox[{"or", " ", "after", " ", "MAX", " ", "generations"}]}], 
          "*)"}], "\[IndentingNewLine]", 
         RowBox[{
          RowBox[{"1", "<", "2"}], ",", "\[IndentingNewLine]", 
          RowBox[{"(*", 
           RowBox[{
            RowBox[{
            "number", " ", "of", " ", "females", " ", "and", " ", "males", 
             " ", "in", " ", "the", " ", "focal", " ", "generation", " ", 
             "mating", " ", "pool"}], ",", " ", 
            RowBox[{"done", " ", "first", " ", "for", " ", "simplicity"}]}], 
           "*)"}], "\[IndentingNewLine]", 
          RowBox[{
           RowBox[{"Fema", "=", 
            RowBox[{"Sum", "[", 
             RowBox[{
              RowBox[{"M", "[", 
               RowBox[{"[", 
                RowBox[{
                 RowBox[{"Gen", "[", 
                  RowBox[{"K", "+", "i"}], 
                  StyleBox["]", "Input"]}], ",", "j", ",", 
                 RowBox[{"2", "-", "i"}], ",", "1", ",", "k"}], "]"}], "]"}], 
              ",", 
              RowBox[{"{", 
               RowBox[{"i", ",", "0", ",", "1"}], "}"}], ",", 
              RowBox[{"{", 
               RowBox[{"j", ",", "1", ",", "n"}], "}"}], ",", 
              RowBox[{"{", 
               RowBox[{"k", ",", "1", ",", 
                RowBox[{"2", "*", "mp"}]}], "}"}]}], "]"}]}], ";", 
           "\[IndentingNewLine]", 
           RowBox[{"Male", "=", 
            RowBox[{"Sum", "[", 
             RowBox[{
              RowBox[{"M", "[", 
               RowBox[{"[", 
                RowBox[{
                 RowBox[{"Gen", "[", 
                  RowBox[{"K", "+", "i"}], 
                  StyleBox["]", "Input"]}], ",", "j", ",", 
                 RowBox[{"2", "-", "i"}], ",", "2", ",", "k"}], "]"}], "]"}], 
              ",", 
              RowBox[{"{", 
               RowBox[{"i", ",", "0", ",", "1"}], "}"}], ",", 
              RowBox[{"{", 
               RowBox[{"j", ",", "1", ",", "n"}], "}"}], ",", 
              RowBox[{"{", 
               RowBox[{"k", ",", "1", ",", 
                RowBox[{"2", "*", "mp"}]}], "}"}]}], "]"}]}], ";", 
           "\[IndentingNewLine]", 
           RowBox[{"(*", 
            RowBox[{"store", " ", "the", " ", "mating", " ", 
             RowBox[{"pool", "'"}], "s", " ", "sex", " ", "ratio", " ", "as", 
             " ", "the", " ", "population", " ", "sex", " ", "ratio"}], 
            "*)"}], "\[IndentingNewLine]", 
           RowBox[{
            RowBox[{"PSR", "[", 
             RowBox[{"[", 
              RowBox[{"B", ",", "dd", ",", "K"}], "]"}], "]"}], "=", 
            RowBox[{"Male", "/", 
             RowBox[{"(", 
              RowBox[{"Male", "+", "Fema"}], ")"}]}]}], ";", 
           "\[IndentingNewLine]", 
           RowBox[{"(*", 
            RowBox[{
            "calculate", " ", "the", " ", "allele", " ", "frequency", " ", 
             "of", " ", "the", " ", "larger", " ", "allele", " ", "from", " ",
              "the", " ", "mothers", " ", "and", " ", "fathers", " ", "in", 
             " ", "the", " ", "population"}], "*)"}], "\[IndentingNewLine]", 
           RowBox[{"aveG", "=", 
            RowBox[{"If", "[", 
             RowBox[{
              RowBox[{"mp", "\[Equal]", "2"}], ",", 
              RowBox[{
               RowBox[{"(", 
                RowBox[{
                 RowBox[{
                  RowBox[{"Sum", "[", 
                   RowBox[{
                    RowBox[{
                    RowBox[{"M", "[", 
                    RowBox[{"[", 
                    RowBox[{"i", ",", "j", ",", "3", ",", "1"}], "]"}], "]"}],
                     "+", 
                    RowBox[{"M", "[", 
                    RowBox[{"[", 
                    RowBox[{"i", ",", "j", ",", "3", ",", "2"}], "]"}], "]"}],
                     "+", 
                    RowBox[{"M", "[", 
                    RowBox[{"[", 
                    RowBox[{"i", ",", "j", ",", "4", ",", "1"}], "]"}], "]"}],
                     "+", 
                    RowBox[{"M", "[", 
                    RowBox[{"[", 
                    RowBox[{"i", ",", "j", ",", "4", ",", "2"}], "]"}], 
                    "]"}]}], ",", 
                    RowBox[{"{", 
                    RowBox[{"i", ",", "1", ",", "2"}], "}"}], ",", 
                    RowBox[{"{", 
                    RowBox[{"j", ",", "1", ",", "n"}], "}"}]}], "]"}], "/", 
                  RowBox[{"(", 
                   RowBox[{"8", "*", "n"}], ")"}]}], "-", "h1"}], ")"}], "/", 
               
               RowBox[{"(", 
                RowBox[{"h2", "-", "h1"}], ")"}]}], "\[IndentingNewLine]", 
              ",", 
              RowBox[{
               RowBox[{"(", 
                RowBox[{
                 RowBox[{
                  RowBox[{"Sum", "[", 
                   RowBox[{
                    RowBox[{
                    RowBox[{"M", "[", 
                    RowBox[{"[", 
                    RowBox[{"i", ",", "j", ",", "3", ",", "1"}], "]"}], "]"}],
                     "+", 
                    RowBox[{"M", "[", 
                    RowBox[{"[", 
                    RowBox[{"i", ",", "j", ",", "3", ",", "2"}], "]"}], "]"}],
                     "+", 
                    RowBox[{"M", "[", 
                    RowBox[{"[", 
                    RowBox[{"i", ",", "j", ",", "4", ",", "1"}], "]"}], 
                    "]"}]}], ",", 
                    RowBox[{"{", 
                    RowBox[{"i", ",", "1", ",", "2"}], "}"}], ",", 
                    RowBox[{"{", 
                    RowBox[{"j", ",", "1", ",", "n"}], "}"}]}], "]"}], "/", 
                  RowBox[{"(", 
                   RowBox[{"6", "*", "n"}], ")"}]}], "-", "h1"}], ")"}], "/", 
               
               RowBox[{"(", 
                RowBox[{"h2", "-", "h1"}], ")"}]}]}], "]"}]}], ";", 
           "\[IndentingNewLine]", 
           RowBox[{"(*", 
            RowBox[{"store", " ", "the", " ", "allele", " ", "frequency"}], 
            "*)"}], "\[IndentingNewLine]", 
           RowBox[{
            RowBox[{"PAF", "[", 
             RowBox[{"[", 
              RowBox[{"B", ",", "dd", ",", "K"}], "]"}], "]"}], "=", "aveG"}],
            ";", "\[IndentingNewLine]", "\[IndentingNewLine]", 
           RowBox[{"(*", 
            RowBox[{
             RowBox[{
             "check", " ", "if", " ", "one", " ", "allele", " ", "has", " ", 
              "gone", " ", "to", " ", "fixation"}], ",", " ", 
             RowBox[{
             "or", " ", "MAX", " ", "generations", " ", "has", " ", "been", 
              " ", "reached"}]}], "*)"}], "\[IndentingNewLine]", 
           RowBox[{"If", "[", 
            RowBox[{
             RowBox[{"1", "\[Equal]", "aveG"}], ",", "\[IndentingNewLine]", 
             RowBox[{"(*", 
              RowBox[{
               RowBox[{"as", " ", "a", " ", "failsafe"}], ",", " ", 
               RowBox[{
               "finish", " ", "the", " ", "table", " ", "for", " ", "allele", 
                " ", "frequency", " ", "and", " ", "population", " ", "sex", 
                " ", "ratios", " ", "with", " ", "the", " ", "last", " ", 
                RowBox[{"round", "'"}], "s", " ", "respective", " ", 
                "values"}]}], "*)"}], "\[IndentingNewLine]", 
             RowBox[{
              RowBox[{"Do", "[", 
               RowBox[{
                RowBox[{
                 RowBox[{"PAF", "[", 
                  RowBox[{"[", 
                   RowBox[{"B", ",", "dd", ",", "KK"}], "]"}], "]"}], "=", 
                 "aveG"}], ",", 
                RowBox[{"{", 
                 RowBox[{"KK", ",", "K", ",", "MAX"}], "}"}]}], "]"}], ";", 
              "\[IndentingNewLine]", 
              RowBox[{"Do", "[", 
               RowBox[{
                RowBox[{
                 RowBox[{"PSR", "[", 
                  RowBox[{"[", 
                   RowBox[{"B", ",", "dd", ",", "KK"}], "]"}], "]"}], "=", 
                 RowBox[{"PSR", "[", 
                  RowBox[{"[", 
                   RowBox[{"B", ",", "dd", ",", "K"}], "]"}], "]"}]}], ",", 
                RowBox[{"{", 
                 RowBox[{"KK", ",", 
                  RowBox[{"K", "+", "1"}], ",", "MAX"}], "}"}]}], "]"}], ";", 
              "\[IndentingNewLine]", 
              RowBox[{"(*", 
               RowBox[{
               "store", " ", "the", " ", "number", " ", "of", " ", 
                "generations", " ", "needed", " ", "for", " ", "one", " ", 
                "allele", " ", "to", " ", "go", " ", "to", " ", 
                RowBox[{"fixation", ".", " ", "Used"}], " ", "in", " ", 
                "plotting", " ", "the", " ", "figures"}], "*)"}], 
              "\[IndentingNewLine]", 
              RowBox[{
               RowBox[{"PAFMAX", "[", 
                RowBox[{"[", "B", "]"}], "]"}], "=", 
               RowBox[{"Max", "[", 
                RowBox[{"K", ",", 
                 RowBox[{"PAFMAX", "[", 
                  RowBox[{"[", "B", "]"}], "]"}]}], "]"}]}], ";", 
              "\[IndentingNewLine]", 
              RowBox[{"(*", 
               RowBox[{
               "stop", " ", "the", " ", "while", " ", "loop", " ", "and", " ",
                 "go", " ", "on", " ", "to", " ", "the", " ", "next", " ", 
                "simulation"}], "*)"}], "\[IndentingNewLine]", 
              RowBox[{"Break", "[", "]"}]}]}], "]"}], ";", 
           "\[IndentingNewLine]", 
           RowBox[{"If", "[", 
            RowBox[{
             RowBox[{"0", "\[Equal]", "aveG"}], ",", "\[IndentingNewLine]", 
             RowBox[{
              RowBox[{"Do", "[", 
               RowBox[{
                RowBox[{
                 RowBox[{"PAF", "[", 
                  RowBox[{"[", 
                   RowBox[{"B", ",", "dd", ",", "KK"}], "]"}], "]"}], "=", 
                 "aveG"}], ",", 
                RowBox[{"{", 
                 RowBox[{"KK", ",", "K", ",", "MAX"}], "}"}]}], "]"}], ";", 
              "\[IndentingNewLine]", 
              RowBox[{"Do", "[", 
               RowBox[{
                RowBox[{
                 RowBox[{"PSR", "[", 
                  RowBox[{"[", 
                   RowBox[{"B", ",", "dd", ",", "KK"}], "]"}], "]"}], "=", 
                 RowBox[{"PSR", "[", 
                  RowBox[{"[", 
                   RowBox[{"B", ",", "dd", ",", "K"}], "]"}], "]"}]}], ",", 
                RowBox[{"{", 
                 RowBox[{"KK", ",", 
                  RowBox[{"K", "+", "1"}], ",", "MAX"}], "}"}]}], "]"}], ";", 
              "\[IndentingNewLine]", 
              RowBox[{
               RowBox[{"PAFMAX", "[", 
                RowBox[{"[", "B", "]"}], "]"}], "=", 
               RowBox[{"Max", "[", 
                RowBox[{"K", ",", 
                 RowBox[{"PAFMAX", "[", 
                  RowBox[{"[", "B", "]"}], "]"}]}], "]"}]}], ";", 
              "\[IndentingNewLine]", 
              RowBox[{"Break", "[", "]"}]}]}], "]"}], ";", 
           "\[IndentingNewLine]", 
           RowBox[{"If", "[", 
            RowBox[{
             RowBox[{"K", "\[Equal]", "MAX"}], ",", "\[IndentingNewLine]", 
             RowBox[{"(*", 
              RowBox[{
               RowBox[{
               "if", " ", "neither", " ", "allele", " ", "has", " ", "gone", 
                " ", "to", " ", "fixation", " ", "by", " ", "generation", " ",
                 "MAX"}], ",", " ", 
               RowBox[{
               "it", " ", "stops", " ", "and", " ", "goes", " ", "to", " ", 
                "the", " ", "next", " ", "run"}]}], "*)"}], 
             "\[IndentingNewLine]", 
             RowBox[{
              RowBox[{
               RowBox[{"PAFMAX", "[", 
                RowBox[{"[", "B", "]"}], "]"}], "=", "MAX"}], ";", 
              "\[IndentingNewLine]", 
              RowBox[{"Break", "[", "]"}]}]}], "]"}], ";", 
           "\[IndentingNewLine]", "\[IndentingNewLine]", 
           RowBox[{"(*", 
            RowBox[{
            "create", " ", "temporary", " ", "tables", " ", "for", " ", "the",
              " ", "mating", " ", "pool"}], "*)"}], "\[IndentingNewLine]", 
           RowBox[{"POOLF", "=", 
            RowBox[{"Table", "[", 
             RowBox[{"0", ",", 
              RowBox[{"{", "Fema", "}"}]}], "]"}]}], ";", 
           "\[IndentingNewLine]", 
           RowBox[{"POOLM", "=", 
            RowBox[{"Table", "[", 
             RowBox[{"0", ",", 
              RowBox[{"{", "Male", "}"}]}], "]"}]}], ";", 
           "\[IndentingNewLine]", 
           RowBox[{"II", "=", "1"}], ";", "\[IndentingNewLine]", 
           RowBox[{"KK", "=", "1"}], ";", "\[IndentingNewLine]", 
           RowBox[{"(*", 
            RowBox[{
             RowBox[{
             "each", " ", "individual", " ", "in", " ", "the", " ", "mating", 
              " ", "pool", " ", "is", " ", "a", " ", "combination", " ", "of",
               " ", "the", " ", "alleles", " ", "called", " ", "by", " ", 
              "function", " ", 
              RowBox[{"PG", ".", " ", "The"}], " ", "males", " ", "are", " ", 
              "considered", " ", "diploid", " ", "for", " ", "the", " ", 
              "sake", " ", "of", " ", "table", " ", "dimensions", " ", "even",
               " ", "for", " ", "hd", " ", "population"}], ",", " ", 
             RowBox[{"but", " ", "are", " ", "corrected", " ", "below"}]}], 
            "*)"}], "\[IndentingNewLine]", 
           RowBox[{"Do", "[", 
            RowBox[{
             RowBox[{"Do", "[", 
              RowBox[{
               RowBox[{
                RowBox[{
                 RowBox[{"POOLF", "[", 
                  RowBox[{"[", "II", "]"}], "]"}], "=", 
                 RowBox[{"{", 
                  RowBox[{
                   RowBox[{"M", "[", 
                    RowBox[{"[", 
                    RowBox[{
                    RowBox[{"Gen", "[", 
                    RowBox[{"K", "+", "i"}], "]"}], ",", "j", ",", "3", ",", 
                    RowBox[{
                    RowBox[{"PG", "[", "k", "]"}], "[", 
                    RowBox[{"[", "1", "]"}], "]"}]}], "]"}], "]"}], ",", 
                   RowBox[{"M", "[", 
                    RowBox[{"[", 
                    RowBox[{
                    RowBox[{"Gen", "[", 
                    RowBox[{"K", "+", "i"}], "]"}], ",", "j", ",", "4", ",", 
                    RowBox[{
                    RowBox[{"PG", "[", "k", "]"}], "[", 
                    RowBox[{"[", "2", "]"}], "]"}]}], "]"}], "]"}]}], "}"}]}],
                 ";", 
                RowBox[{"II", "++"}]}], ",", 
               RowBox[{"{", 
                RowBox[{"M", "[", 
                 RowBox[{"[", 
                  RowBox[{
                   RowBox[{"Gen", "[", 
                    RowBox[{"K", "+", "i"}], "]"}], ",", "j", ",", 
                   RowBox[{"2", "-", "i"}], ",", "1", ",", "k"}], "]"}], 
                 "]"}], "}"}]}], "]"}], ",", 
             RowBox[{"{", 
              RowBox[{"i", ",", "0", ",", "1"}], "}"}], ",", 
             RowBox[{"{", 
              RowBox[{"j", ",", "1", ",", "n"}], "}"}], ",", 
             RowBox[{"{", 
              RowBox[{"k", ",", "1", ",", 
               RowBox[{"2", "*", "mp"}]}], "}"}]}], "]"}], ";", 
           "\[IndentingNewLine]", 
           RowBox[{"Do", "[", 
            RowBox[{
             RowBox[{"Do", "[", 
              RowBox[{
               RowBox[{
                RowBox[{
                 RowBox[{"POOLM", "[", 
                  RowBox[{"[", "KK", "]"}], "]"}], "=", 
                 RowBox[{"{", 
                  RowBox[{
                   RowBox[{"M", "[", 
                    RowBox[{"[", 
                    RowBox[{
                    RowBox[{"Gen", "[", 
                    RowBox[{"K", "+", "i"}], "]"}], ",", "j", ",", "3", ",", 
                    RowBox[{
                    RowBox[{"PG", "[", "k", "]"}], "[", 
                    RowBox[{"[", "1", "]"}], "]"}]}], "]"}], "]"}], ",", 
                   RowBox[{"M", "[", 
                    RowBox[{"[", 
                    RowBox[{
                    RowBox[{"Gen", "[", 
                    RowBox[{"K", "+", "i"}], "]"}], ",", "j", ",", "4", ",", 
                    RowBox[{
                    RowBox[{"PG", "[", "k", "]"}], "[", 
                    RowBox[{"[", "2", "]"}], "]"}]}], "]"}], "]"}]}], "}"}]}],
                 ";", 
                RowBox[{"KK", "++"}]}], ",", 
               RowBox[{"{", 
                RowBox[{"M", "[", 
                 RowBox[{"[", 
                  RowBox[{
                   RowBox[{"Gen", "[", 
                    RowBox[{"K", "+", "i"}], "]"}], ",", "j", ",", 
                   RowBox[{"2", "-", "i"}], ",", "2", ",", "k"}], "]"}], 
                 "]"}], "}"}]}], "]"}], ",", 
             RowBox[{"{", 
              RowBox[{"i", ",", "0", ",", "1"}], "}"}], ",", 
             RowBox[{"{", 
              RowBox[{"j", ",", "1", ",", "n"}], "}"}], ",", 
             RowBox[{"{", 
              RowBox[{"k", ",", "1", ",", 
               RowBox[{"2", "*", "mp"}]}], "}"}]}], "]"}], ";", 
           "\[IndentingNewLine]", 
           RowBox[{"(*", 
            RowBox[{"failsafe", " ", "for", " ", "hd", " ", "males"}], "*)"}],
            "\[IndentingNewLine]", 
           RowBox[{"If", "[", 
            RowBox[{
             RowBox[{"mp", "\[Equal]", "1"}], ",", 
             RowBox[{"Do", "[", 
              RowBox[{
               RowBox[{
                RowBox[{"POOLM", "[", 
                 RowBox[{"[", 
                  RowBox[{"i", ",", "2"}], "]"}], "]"}], "=", 
                RowBox[{"POOLM", "[", 
                 RowBox[{"[", 
                  RowBox[{"i", ",", "1"}], "]"}], "]"}]}], ",", 
               RowBox[{"{", 
                RowBox[{"i", ",", "1", ",", "Male"}], "}"}]}], "]"}]}], "]"}],
            ";", "\[IndentingNewLine]", 
           RowBox[{"(*", 
            RowBox[{
            "create", " ", "new", " ", "nests", " ", "and", " ", "assing", 
             " ", "new", " ", "parents"}], "*)"}], "\[IndentingNewLine]", 
           RowBox[{"(*", 
            RowBox[{
            "females", " ", "in", " ", "mating", " ", "pool", " ", "who", " ",
              "will", " ", "win", " ", "a", " ", "nest"}], "*)"}], 
           "\[IndentingNewLine]", 
           RowBox[{"WINF", "=", 
            RowBox[{"RandomSample", "[", 
             RowBox[{
              RowBox[{"Range", "[", "Fema", "]"}], ",", "n"}], "]"}]}], ";", 
           "\[IndentingNewLine]", 
           RowBox[{"(*", 
            RowBox[{
             RowBox[{
             "males", " ", "in", " ", "mating", " ", "pool", " ", "who", " ", 
              "will", " ", "win", " ", "a", " ", "nest"}], ",", " ", 
             RowBox[{
             "this", " ", "also", " ", "randomises", " ", "mating"}]}], 
            "*)"}], "\[IndentingNewLine]", 
           RowBox[{"WINM", "=", 
            RowBox[{"RandomSample", "[", 
             RowBox[{
              RowBox[{"Range", "[", "Male", "]"}], ",", "n"}], "]"}]}], ";", 
           "\[IndentingNewLine]", 
           RowBox[{"(*", 
            RowBox[{
            "move", " ", "winning", " ", "individuals", " ", "as", " ", "the",
              " ", "new", " ", "parents", " ", "of", " ", "the", " ", "dying",
              " ", "nests"}], "*)"}], "\[IndentingNewLine]", 
           RowBox[{"Do", "[", 
            RowBox[{
             RowBox[{
              RowBox[{
               RowBox[{"M", "[", 
                RowBox[{"[", 
                 RowBox[{
                  RowBox[{"Gen", "[", "K", "]"}], ",", "i", ",", "3"}], "]"}],
                 "]"}], "=", 
               RowBox[{"POOLF", "[", 
                RowBox[{"[", 
                 RowBox[{"WINF", "[", 
                  RowBox[{"[", "i", "]"}], "]"}], "]"}], "]"}]}], ";", 
              RowBox[{
               RowBox[{"M", "[", 
                RowBox[{"[", 
                 RowBox[{
                  RowBox[{"Gen", "[", "K", "]"}], ",", "i", ",", "4"}], "]"}],
                 "]"}], "=", 
               RowBox[{"POOLM", "[", 
                RowBox[{"[", 
                 RowBox[{"WINM", "[", 
                  RowBox[{"[", "i", "]"}], "]"}], "]"}], "]"}]}]}], ",", 
             RowBox[{"{", 
              RowBox[{"i", ",", "1", ",", "n"}], "}"}]}], "]"}], ";", 
           "\[IndentingNewLine]", 
           RowBox[{"(*", 
            RowBox[{"reset", " ", "the", " ", "new", " ", 
             RowBox[{"nests", "'"}], " ", "cohorts"}], "*)"}], 
           "\[IndentingNewLine]", 
           RowBox[{"Do", "[", 
            RowBox[{
             RowBox[{
              RowBox[{"M", "[", 
               RowBox[{"[", 
                RowBox[{
                 RowBox[{"Gen", "[", "K", "]"}], ",", "i", ",", "j", ",", "k",
                  ",", "p"}], "]"}], "]"}], "=", "0"}], ",", 
             RowBox[{"{", 
              RowBox[{"i", ",", "1", ",", "n"}], "}"}], ",", 
             RowBox[{"{", 
              RowBox[{"j", ",", "1", ",", "2"}], "}"}], ",", 
             RowBox[{"{", 
              RowBox[{"k", ",", "1", ",", "2"}], "}"}], ",", 
             RowBox[{"{", 
              RowBox[{"p", ",", "1", ",", 
               RowBox[{"2", "*", "mp"}]}], "}"}]}], "]"}], ";", " ", 
           "\[IndentingNewLine]", 
           RowBox[{"Do", "[", 
            RowBox[{
             RowBox[{
              RowBox[{"M", "[", 
               RowBox[{"[", 
                RowBox[{
                 RowBox[{"Gen", "[", "K", "]"}], ",", "i", ",", "j", ",", 
                 "k"}], "]"}], "]"}], "=", "0"}], ",", 
             RowBox[{"{", 
              RowBox[{"i", ",", "1", ",", "n"}], "}"}], ",", 
             RowBox[{"{", 
              RowBox[{"j", ",", "1", ",", "2"}], "}"}], ",", 
             RowBox[{"{", 
              RowBox[{"k", ",", "3", ",", "4"}], "}"}]}], "]"}], ";", 
           "\[IndentingNewLine]", 
           RowBox[{"(*", 
            RowBox[{
            "assign", " ", "the", " ", "base", " ", "reproduction", " ", "of",
              " ", "new", " ", "nests"}], "*)"}], "\[IndentingNewLine]", 
           RowBox[{"Do", "[", 
            RowBox[{
             RowBox[{
              RowBox[{"MH1", "=", 
               RowBox[{"RandomChoice", "[", 
                RowBox[{
                 RowBox[{"Range", "[", 
                  RowBox[{"2", "*", "mp"}], "]"}], ",", 
                 RowBox[{"If", "[", 
                  RowBox[{
                   RowBox[{"k", "\[Equal]", "1"}], ",", 
                   RowBox[{"If", "[", 
                    RowBox[{
                    RowBox[{"j", "\[Equal]", "1"}], ",", "fecf1", ",", 
                    "fecf2"}], "]"}], ",", 
                   RowBox[{"If", "[", 
                    RowBox[{
                    RowBox[{"j", "\[Equal]", "1"}], ",", "fecm1", ",", 
                    "fecm2"}], "]"}]}], "]"}]}], "]"}]}], ";", 
              RowBox[{"Do", "[", 
               RowBox[{
                RowBox[{
                 RowBox[{"M", "[", 
                  RowBox[{"[", 
                   RowBox[{
                    RowBox[{"Gen", "[", "K", "]"}], ",", "i", ",", "j", ",", 
                    "k", ",", 
                    RowBox[{"MH1", "[", 
                    RowBox[{"[", "d", "]"}], "]"}]}], "]"}], "]"}], "++"}], 
                ",", 
                RowBox[{"{", 
                 RowBox[{"d", ",", "1", ",", 
                  RowBox[{"If", "[", 
                   RowBox[{
                    RowBox[{"k", "\[Equal]", "1"}], ",", 
                    RowBox[{"If", "[", 
                    RowBox[{
                    RowBox[{"j", "\[Equal]", "1"}], ",", "fecf1", ",", 
                    "fecf2"}], "]"}], ",", 
                    RowBox[{"If", "[", 
                    RowBox[{
                    RowBox[{"j", "\[Equal]", "1"}], ",", "fecm1", ",", 
                    "fecm2"}], "]"}]}], "]"}]}], "}"}]}], "]"}]}], ",", 
             RowBox[{"{", 
              RowBox[{"k", ",", "1", ",", "2"}], "}"}], ",", 
             RowBox[{"{", 
              RowBox[{"j", ",", "1", ",", "2"}], "}"}], ",", 
             RowBox[{"{", 
              RowBox[{"i", ",", "1", ",", "n"}], "}"}]}], "]"}], ";", 
           "\[IndentingNewLine]", "\[IndentingNewLine]", 
           RowBox[{"(*", 
            RowBox[{
            "helpers", " ", "and", " ", "their", " ", "benefit", " ", "to", 
             " ", "the", " ", "second", " ", "cohort", " ", "for", " ", "the",
              " ", "newly", " ", "formed", " ", "nests"}], "*)"}], 
           "\[IndentingNewLine]", 
           RowBox[{"Do", "[", "\[IndentingNewLine]", 
            RowBox[{
             RowBox[{
              RowBox[{"If", "[", 
               RowBox[{
                RowBox[{"helpf", "\[Equal]", "1"}], ",", 
                "\[IndentingNewLine]", 
                RowBox[{"Do", "[", 
                 RowBox[{
                  RowBox[{"If", "[", 
                   RowBox[{
                    RowBox[{
                    RowBox[{"RandomReal", "[", "]"}], "<", 
                    RowBox[{
                    RowBox[{"(", 
                    RowBox[{
                    RowBox[{"M", "[", 
                    RowBox[{"[", 
                    RowBox[{
                    RowBox[{"Gen", "[", "K", "]"}], ",", "i", ",", "3", ",", 
                    RowBox[{
                    RowBox[{"PG", "[", "p", "]"}], "[", 
                    RowBox[{"[", "1", "]"}], "]"}]}], "]"}], "]"}], "+", 
                    RowBox[{"M", "[", 
                    RowBox[{"[", 
                    RowBox[{
                    RowBox[{"Gen", "[", "K", "]"}], ",", "i", ",", "4", ",", 
                    RowBox[{
                    RowBox[{"PG", "[", "p", "]"}], "[", 
                    RowBox[{"[", "2", "]"}], "]"}]}], "]"}], "]"}]}], ")"}], 
                    "/", "2"}]}], " ", ",", 
                    RowBox[{
                    RowBox[{
                    RowBox[{"M", "[", 
                    RowBox[{"[", 
                    RowBox[{
                    RowBox[{"Gen", "[", "K", "]"}], ",", "i", ",", "1", ",", 
                    "3"}], "]"}], "]"}], "++"}], ";", 
                    RowBox[{
                    RowBox[{"M", "[", 
                    RowBox[{"[", 
                    RowBox[{
                    RowBox[{"Gen", "[", "K", "]"}], ",", "i", ",", "1", ",", 
                    "1", ",", "p"}], "]"}], "]"}], "--"}]}]}], "]"}], 
                  "\[IndentingNewLine]", ",", 
                  RowBox[{"{", 
                   RowBox[{"M", "[", 
                    RowBox[{"[", 
                    RowBox[{
                    RowBox[{"Gen", "[", "K", "]"}], ",", "i", ",", "1", ",", 
                    "1", ",", "p"}], "]"}], "]"}], "}"}]}], "]"}]}], "]"}], 
              ";", "\[IndentingNewLine]", 
              RowBox[{"If", "[", 
               RowBox[{
                RowBox[{"helpm", "\[Equal]", "1"}], ",", 
                RowBox[{"Do", "[", 
                 RowBox[{
                  RowBox[{"If", "[", 
                   RowBox[{
                    RowBox[{
                    RowBox[{"RandomReal", "[", "]"}], "<", 
                    RowBox[{"If", 
                    StyleBox["[", "Code"], 
                    RowBox[{
                    RowBox[{
                    StyleBox["mp", "Code"], 
                    StyleBox["\[Equal]", "Code"], "2"}], 
                    StyleBox[",", "Code"], 
                    RowBox[{
                    RowBox[{"(", 
                    RowBox[{
                    RowBox[{"M", "[", 
                    RowBox[{"[", 
                    RowBox[{
                    RowBox[{"Gen", "[", "K", "]"}], ",", "i", ",", "3", ",", 
                    RowBox[{
                    RowBox[{"PG", "[", "p", "]"}], "[", 
                    RowBox[{"[", "1", "]"}], "]"}]}], "]"}], "]"}], "+", 
                    RowBox[{"M", "[", 
                    RowBox[{"[", 
                    RowBox[{
                    RowBox[{"Gen", "[", "K", "]"}], ",", "i", ",", "4", ",", 
                    RowBox[{
                    RowBox[{"PG", "[", "p", "]"}], "[", 
                    RowBox[{"[", "2", "]"}], "]"}]}], "]"}], "]"}]}], ")"}], 
                    "/", "2"}], " ", ",", 
                    RowBox[{"M", "[", 
                    RowBox[{"[", 
                    RowBox[{
                    RowBox[{"Gen", "[", "K", "]"}], ",", "i", ",", "3", ",", 
                    RowBox[{
                    RowBox[{"PG", "[", "p", "]"}], "[", 
                    RowBox[{"[", "1", "]"}], "]"}]}], "]"}], "]"}]}], "]"}]}],
                     ",", 
                    RowBox[{
                    RowBox[{
                    RowBox[{"M", "[", 
                    RowBox[{"[", 
                    RowBox[{
                    RowBox[{"Gen", "[", "K", "]"}], ",", "i", ",", "1", ",", 
                    "4"}], "]"}], "]"}], "++"}], ";", 
                    RowBox[{
                    RowBox[{"M", "[", 
                    RowBox[{"[", 
                    RowBox[{
                    RowBox[{"Gen", "[", "K", "]"}], ",", "i", ",", "1", ",", 
                    "2", ",", "p"}], "]"}], "]"}], "--"}]}]}], "]"}], 
                  "\[IndentingNewLine]", ",", 
                  RowBox[{"{", 
                   RowBox[{"M", "[", 
                    RowBox[{"[", 
                    RowBox[{
                    RowBox[{"Gen", "[", "K", "]"}], ",", "i", ",", "1", ",", 
                    "2", ",", "p"}], "]"}], "]"}], "}"}]}], "]"}]}], "]"}]}], 
             "\[IndentingNewLine]", ",", 
             RowBox[{"{", 
              RowBox[{"i", ",", "1", ",", "n"}], "}"}], ",", 
             RowBox[{"{", 
              RowBox[{"p", ",", "1", ",", 
               RowBox[{"2", "*", "mp"}]}], "}"}]}], "]"}], ";", 
           "\[IndentingNewLine]", 
           RowBox[{"Do", "[", "\[IndentingNewLine]", 
            RowBox[{
             RowBox[{
              RowBox[{"tempfQ", "=", 
               RowBox[{"R", "[", 
                RowBox[{"b", "*", 
                 RowBox[{"(", 
                  RowBox[{
                   RowBox[{"M", "[", 
                    RowBox[{"[", 
                    RowBox[{
                    RowBox[{"Gen", "[", "K", "]"}], ",", "i", ",", "1", ",", 
                    "3"}], "]"}], "]"}], "+", 
                   RowBox[{"M", "[", 
                    RowBox[{"[", 
                    RowBox[{
                    RowBox[{"Gen", "[", "K", "]"}], ",", "i", ",", "1", ",", 
                    "4"}], "]"}], "]"}]}], ")"}], "*", 
                 RowBox[{"(", 
                  RowBox[{"1", "-", "s"}], ")"}]}], "]"}]}], ";", 
              "\[IndentingNewLine]", 
              RowBox[{"tempmQ", "=", 
               RowBox[{"R", "[", 
                RowBox[{"b", "*", 
                 RowBox[{"(", 
                  RowBox[{
                   RowBox[{"M", "[", 
                    RowBox[{"[", 
                    RowBox[{
                    RowBox[{"Gen", "[", "K", "]"}], ",", "i", ",", "1", ",", 
                    "3"}], "]"}], "]"}], "+", 
                   RowBox[{"M", "[", 
                    RowBox[{"[", 
                    RowBox[{
                    RowBox[{"Gen", "[", "K", "]"}], ",", "i", ",", "1", ",", 
                    "4"}], "]"}], "]"}]}], ")"}], "*", "s"}], "]"}]}], ";", 
              "\[IndentingNewLine]", 
              RowBox[{"If", "[", 
               RowBox[{
                RowBox[{"tempfQ", ">", "0"}], ",", 
                RowBox[{
                 RowBox[{"tempf", "=", 
                  RowBox[{"RandomChoice", "[", 
                   RowBox[{
                    RowBox[{"Range", "[", 
                    RowBox[{"2", "*", "mp"}], "]"}], ",", "tempfQ"}], "]"}]}],
                  ";", 
                 RowBox[{"Do", "[", 
                  RowBox[{
                   RowBox[{
                    RowBox[{"M", "[", 
                    RowBox[{"[", 
                    RowBox[{
                    RowBox[{"Gen", "[", "K", "]"}], ",", "i", ",", "2", ",", 
                    "1", ",", 
                    RowBox[{"tempf", "[", 
                    RowBox[{"[", "pp", "]"}], "]"}]}], "]"}], "]"}], "++"}], 
                   ",", 
                   RowBox[{"{", 
                    RowBox[{"pp", ",", "1", ",", "tempfQ"}], "}"}]}], 
                  "]"}]}]}], "]"}], ";", "\[IndentingNewLine]", 
              RowBox[{"If", "[", 
               RowBox[{
                RowBox[{"tempmQ", ">", "0"}], ",", 
                RowBox[{
                 RowBox[{"tempm", "=", 
                  RowBox[{"RandomChoice", "[", 
                   RowBox[{
                    RowBox[{"Range", "[", 
                    RowBox[{"2", "*", "mp"}], "]"}], ",", "tempmQ"}], "]"}]}],
                  ";", 
                 RowBox[{"Do", "[", 
                  RowBox[{
                   RowBox[{
                    RowBox[{"M", "[", 
                    RowBox[{"[", 
                    RowBox[{
                    RowBox[{"Gen", "[", "K", "]"}], ",", "i", ",", "2", ",", 
                    "2", ",", 
                    RowBox[{"tempm", "[", 
                    RowBox[{"[", "pp", "]"}], "]"}]}], "]"}], "]"}], "++"}], 
                   ",", 
                   RowBox[{"{", 
                    RowBox[{"pp", ",", "1", ",", "tempmQ"}], "}"}]}], 
                  "]"}]}]}], "]"}], ";"}], "\[IndentingNewLine]", ",", 
             RowBox[{"{", 
              RowBox[{"i", ",", "1", ",", "n"}], "}"}]}], "]"}], 
           "\[IndentingNewLine]", ";", 
           RowBox[{"K", "++"}]}]}], "]"}]}], "\[IndentingNewLine]", ",", 
       RowBox[{"{", 
        RowBox[{"dd", ",", "1", ",", "SIM"}], "}"}]}], "]"}], ";", 
     "\[IndentingNewLine]", 
     RowBox[{"(*", 
      RowBox[{
       RowBox[{
       "prints", " ", "out", " ", "\"\<first part done\>\"", " ", "when", " ",
         "the", " ", "simulation", " ", "has", " ", "run", " ", "everything", 
        " ", "for", " ", "the", " ", "lower", " ", "benefit"}], ",", " ", 
       RowBox[{
        RowBox[{"i", ".", "e", ".", " ", "the"}], " ", 
        "\"\<half point\>\""}]}], "*)"}], "\[IndentingNewLine]", 
     RowBox[{"If", "[", 
      RowBox[{
       RowBox[{"B", "\[Equal]", "1"}], ",", 
       RowBox[{"Print", "[", "\"\<first part done\>\"", "]"}]}], "]"}]}], 
    "\[IndentingNewLine]", ",", 
    RowBox[{"{", 
     RowBox[{"B", ",", "1", ",", "2"}], "}"}]}], "]"}], 
  "\[IndentingNewLine]"}], "\[IndentingNewLine]", 
 RowBox[{"Fig1", "=", 
  RowBox[{"ListLinePlot", "[", 
   RowBox[{
    RowBox[{"Table", "[", 
     RowBox[{
      RowBox[{"PAF", "[", 
       RowBox[{"[", 
        RowBox[{"1", ",", "k"}], "]"}], "]"}], ",", 
      RowBox[{"{", 
       RowBox[{"k", ",", "1", ",", "SIM"}], "}"}]}], "]"}], ",", 
    RowBox[{"PlotRange", "\[Rule]", 
     RowBox[{"{", 
      RowBox[{
       RowBox[{"{", 
        RowBox[{"1", ",", 
         RowBox[{"PAFMAX", "[", 
          RowBox[{"[", "1", "]"}], "]"}]}], "}"}], ",", 
       RowBox[{"{", 
        RowBox[{"0", ",", "1"}], "}"}]}], "}"}]}], ",", 
    RowBox[{"AxesOrigin", "\[Rule]", 
     RowBox[{"{", 
      RowBox[{"1", ",", "0"}], "}"}]}], ",", 
    RowBox[{"Ticks", "\[Rule]", 
     RowBox[{"{", 
      RowBox[{
       RowBox[{"{", 
        RowBox[{"1", ",", 
         RowBox[{"PAFMAX", "[", 
          RowBox[{"[", "1", "]"}], "]"}]}], "}"}], ",", 
       RowBox[{"{", 
        RowBox[{"0", ",", "1"}], "}"}]}], "}"}]}]}], 
   "]"}]}], "\[IndentingNewLine]", 
 RowBox[{
  RowBox[{"Fig2", "=", 
   RowBox[{"ListLinePlot", "[", 
    RowBox[{
     RowBox[{"Table", "[", 
      RowBox[{
       RowBox[{"PAF", "[", 
        RowBox[{"[", 
         RowBox[{"2", ",", "k"}], "]"}], "]"}], ",", 
       RowBox[{"{", 
        RowBox[{"k", ",", "1", ",", "SIM"}], "}"}]}], "]"}], ",", 
     RowBox[{"PlotRange", "\[Rule]", 
      RowBox[{"{", 
       RowBox[{
        RowBox[{"{", 
         RowBox[{"1", ",", 
          RowBox[{"PAFMAX", "[", 
           RowBox[{"[", "2", "]"}], "]"}]}], "}"}], ",", 
        RowBox[{"{", 
         RowBox[{"0", ",", "1"}], "}"}]}], "}"}]}], ",", 
     RowBox[{"AxesOrigin", "\[Rule]", 
      RowBox[{"{", 
       RowBox[{"1", ",", "0"}], "}"}]}], ",", 
     RowBox[{"Ticks", "\[Rule]", 
      RowBox[{"{", 
       RowBox[{
        RowBox[{"{", 
         RowBox[{"1", ",", 
          RowBox[{"PAFMAX", "[", 
           RowBox[{"[", "2", "]"}], "]"}]}], "}"}], ",", 
        RowBox[{"{", 
         RowBox[{"0", ",", "1"}], "}"}]}], "}"}]}]}], "]"}]}], 
  "\[IndentingNewLine]"}], "\[IndentingNewLine]", 
 RowBox[{"Export", "[", 
  RowBox[{"\"\<Lowerb.pdf\>\"", ",", "Fig1"}], "]"}], "\[IndentingNewLine]", 
 RowBox[{"Export", "[", 
  RowBox[{"\"\<Higherb.pdf\>\"", ",", "Fig2"}], 
  "]"}], "\[IndentingNewLine]", 
 RowBox[{"Export", "[", 
  RowBox[{"\"\<PSR.MAT\>\"", ",", "PSR"}], "]"}], "\[IndentingNewLine]", 
 RowBox[{"Export", "[", 
  RowBox[{"\"\<PAF.MAT\>\"", ",", "PAF"}], "]"}], "\[IndentingNewLine]", 
 RowBox[{"Export", "[", 
  RowBox[{"\"\<PAFMAX.MAT\>\"", ",", "PAFMAX"}], "]"}]}], "Input",
 CellChangeTimes->{{3.7336613466868467`*^9, 3.733661680819659*^9}, {
   3.733661722443984*^9, 3.733661811251336*^9}, {3.733661855845365*^9, 
   3.733662016002928*^9}, {3.7336620468477697`*^9, 3.7336623655266657`*^9}, {
   3.7336624322947206`*^9, 3.733662635986209*^9}, {3.733662916763439*^9, 
   3.733662941441647*^9}, {3.733734746224395*^9, 3.733734874143558*^9}, {
   3.733735413451027*^9, 3.733735440233363*^9}, {3.7337355682352533`*^9, 
   3.733735585086471*^9}, {3.733735617112268*^9, 3.733735692631958*^9}, {
   3.733735828701089*^9, 3.733735899151976*^9}, {3.733736081468656*^9, 
   3.73373626686987*^9}, {3.733736305026849*^9, 3.7337363483088417`*^9}, {
   3.733736466886874*^9, 3.733736468453308*^9}, {3.733736540175083*^9, 
   3.7337366449840927`*^9}, {3.7337366808008003`*^9, 3.733736923117189*^9}, {
   3.733737001202976*^9, 3.7337370086114473`*^9}, {3.733737447398184*^9, 
   3.733737567405072*^9}, {3.733737609193263*^9, 3.7337376139713373`*^9}, {
   3.7337376456436157`*^9, 3.733737690352157*^9}, {3.733737729547615*^9, 
   3.733737785758745*^9}, {3.733740542399146*^9, 3.73374056951705*^9}, {
   3.733740606017089*^9, 3.733740610472557*^9}, {3.733740669967924*^9, 
   3.733740681381317*^9}, {3.73374071340845*^9, 3.73374086702532*^9}, {
   3.734074903967091*^9, 3.734074941929537*^9}, {3.7340749965383253`*^9, 
   3.734075030483169*^9}, {3.734075077705679*^9, 3.734075152579101*^9}, {
   3.734076583339517*^9, 3.734076609823588*^9}, {3.734084557577877*^9, 
   3.734084733608086*^9}, {3.734084764608347*^9, 3.734085032188246*^9}, {
   3.73408507491604*^9, 3.734085076882112*^9}, {3.734085143794572*^9, 
   3.734085206190338*^9}, {3.734085238794572*^9, 3.734085481417199*^9}, {
   3.7341604861883717`*^9, 3.734160721599558*^9}, {3.734160987176702*^9, 
   3.7341610987602043`*^9}, {3.7341612082355137`*^9, 3.734161329420269*^9}, {
   3.734161412840056*^9, 3.734161533816722*^9}, {3.734161585264452*^9, 
   3.7341615867550898`*^9}, {3.734161624016376*^9, 3.7341616707670918`*^9}, {
   3.73416171928655*^9, 3.734161735308916*^9}, {3.7341617813342657`*^9, 
   3.73416184221134*^9}, {3.734162070775654*^9, 3.7341620713562727`*^9}, {
   3.734162105342046*^9, 3.7341622764466887`*^9}, 3.734162610802497*^9, {
   3.734162710255604*^9, 3.7341627193674173`*^9}, {3.734163070790937*^9, 
   3.734163078614964*^9}, {3.734163127873336*^9, 3.734163268026462*^9}, {
   3.7341640854356117`*^9, 3.734164089695095*^9}, {3.7341641251283197`*^9, 
   3.734164179443431*^9}, {3.73416424686635*^9, 3.734164481355777*^9}, {
   3.734164516429427*^9, 3.7341645895024157`*^9}, {3.7341646264342117`*^9, 
   3.734164734036538*^9}, {3.734164881873124*^9, 3.734164887525132*^9}, {
   3.734165102023761*^9, 3.734165104349801*^9}, {3.734262305742523*^9, 
   3.734262308789714*^9}, {3.734262342386701*^9, 3.734262348246621*^9}, 
   3.734262423666397*^9, {3.734262460683168*^9, 3.734262861743464*^9}, {
   3.734263901593803*^9, 3.7342639192532673`*^9}, {3.7342639636943407`*^9, 
   3.734264100860278*^9}, {3.734264167247714*^9, 3.734264260144043*^9}, {
   3.734264295140024*^9, 3.7342643087301483`*^9}, {3.734264603604116*^9, 
   3.734264650503183*^9}, {3.73433431597614*^9, 3.7343343559856567`*^9}, {
   3.734334411580265*^9, 3.734334444822444*^9}, {3.734334646323825*^9, 
   3.7343348488941183`*^9}, {3.734334885816019*^9, 3.734334887949733*^9}, {
   3.7343353394264107`*^9, 3.73433540756663*^9}, {3.734335441095343*^9, 
   3.734335570659349*^9}, {3.7343356818865623`*^9, 3.734335685888629*^9}, {
   3.734335731090537*^9, 3.734335856427413*^9}, {3.7343360801306267`*^9, 
   3.7343361092889223`*^9}, {3.734336400446541*^9, 3.7343366515796623`*^9}, {
   3.734336760970509*^9, 3.7343368259110394`*^9}, {3.7343368759695177`*^9, 
   3.7343369664643784`*^9}, {3.7343370434435043`*^9, 3.734337123458297*^9}, {
   3.734339429668459*^9, 3.734339448597581*^9}, {3.734339588592166*^9, 
   3.7343396068545103`*^9}, {3.73434125417904*^9, 3.734341362574813*^9}, {
   3.734353850725214*^9, 3.734353860951807*^9}, {3.734354014171398*^9, 
   3.734354015953752*^9}, {3.734357134201619*^9, 3.734357253845646*^9}, {
   3.73435790371771*^9, 3.734357917047714*^9}, {3.734358138312839*^9, 
   3.734358155339141*^9}, {3.734358209495407*^9, 3.734358267147159*^9}, {
   3.734358672846695*^9, 3.734358680078508*^9}, {3.734421419164007*^9, 
   3.7344214736900053`*^9}, {3.734421517035738*^9, 3.73442166678265*^9}, {
   3.734421697507428*^9, 3.734421717122664*^9}, {3.7344217569902077`*^9, 
   3.7344219261590643`*^9}, 3.734421961242208*^9, {3.734422042347101*^9, 
   3.7344220718192587`*^9}, {3.734422127675798*^9, 3.734422152830571*^9}, {
   3.734422207766905*^9, 3.7344222804679337`*^9}, {3.734422706946568*^9, 
   3.734422711065802*^9}, {3.734422782711136*^9, 3.734423012174395*^9}, {
   3.7344230449866056`*^9, 3.734423094329755*^9}, {3.7344240664860363`*^9, 
   3.734424171613574*^9}, {3.7344339692865953`*^9, 3.7344339767233677`*^9}, {
   3.734434014394269*^9, 3.734434076304291*^9}, {3.734434300751294*^9, 
   3.734434610259804*^9}, {3.734434650299037*^9, 3.7344347182634783`*^9}, {
   3.734434769157214*^9, 3.734434777650345*^9}, {3.7344382161497393`*^9, 
   3.734438218463069*^9}, {3.7344382767292747`*^9, 3.7344382919523907`*^9}, {
   3.734438330022743*^9, 3.734438360748693*^9}, {3.734438463295856*^9, 
   3.7344384864101963`*^9}, {3.734438671238224*^9, 3.734438692624797*^9}, {
   3.734438777637455*^9, 3.734438839643963*^9}, {3.734438943266605*^9, 
   3.73443894513063*^9}, 3.734438987580364*^9, {3.734439018692916*^9, 
   3.734439043841655*^9}, {3.734440334598874*^9, 3.734440344395748*^9}, {
   3.734440449341434*^9, 3.734440603060141*^9}, {3.734440687059394*^9, 
   3.7344407293777647`*^9}, {3.73444098519044*^9, 3.734441036461483*^9}, {
   3.7344417499337063`*^9, 3.734441977854856*^9}, {3.73444201899798*^9, 
   3.7344420542269373`*^9}, {3.7344420863119583`*^9, 3.734442094953332*^9}, {
   3.734442374985574*^9, 3.734442436713688*^9}, {3.734442470978037*^9, 
   3.734442536762064*^9}, {3.734442627593524*^9, 3.734442628622938*^9}, {
   3.734442748646482*^9, 3.734442749203354*^9}, {3.734442809671994*^9, 
   3.734442813491766*^9}, {3.7344428566023703`*^9, 3.734442869821752*^9}, 
   3.734443810842733*^9, {3.7344438862514877`*^9, 3.734443919326941*^9}, {
   3.734444043441135*^9, 3.734444056451182*^9}, {3.7346792209535513`*^9, 
   3.734679226894589*^9}, 3.7346799166757307`*^9, {3.7346802533544903`*^9, 
   3.734680308040471*^9}, {3.734680341457803*^9, 3.734680460275625*^9}, {
   3.734681195156247*^9, 3.734681200289288*^9}, {3.734681659957746*^9, 
   3.7346818374747677`*^9}, {3.734681870453024*^9, 3.734681909186585*^9}, {
   3.734681965876762*^9, 3.734681998371811*^9}, {3.734682049477171*^9, 
   3.7346822035749493`*^9}, {3.7346822417932463`*^9, 3.734682360986206*^9}, {
   3.734682666447823*^9, 3.734682673724876*^9}, {3.734684508420167*^9, 
   3.734684515450777*^9}, {3.7346845507556467`*^9, 3.734684632750806*^9}, {
   3.7347684060724154`*^9, 3.734768434207715*^9}, {3.734768472713615*^9, 
   3.7347685444039803`*^9}, {3.734768623050384*^9, 3.734768764448633*^9}, 
   3.734768870946595*^9, {3.734769339760109*^9, 3.734769471462286*^9}, {
   3.734769563254092*^9, 3.73476956677381*^9}, 3.734769618683752*^9, {
   3.7347696952668467`*^9, 3.734769780114546*^9}, {3.7347710447192793`*^9, 
   3.7347710681711683`*^9}, {3.7347710986353273`*^9, 3.734771107896267*^9}, {
   3.734771441575742*^9, 3.734771540305131*^9}, {3.734771574520254*^9, 
   3.734771620527964*^9}, {3.734771658343721*^9, 3.734771672209427*^9}, {
   3.734772427592607*^9, 3.734772430358142*^9}, {3.734772460862176*^9, 
   3.73477251011304*^9}, {3.734772682700335*^9, 3.734772692620388*^9}, {
   3.734772897284232*^9, 3.734772905378139*^9}, {3.734773034667849*^9, 
   3.734773072635645*^9}, {3.734773168740344*^9, 3.7347732053063793`*^9}, {
   3.7347732928280907`*^9, 3.7347732976546183`*^9}, 3.73477333268381*^9, {
   3.73477337194383*^9, 3.734773438358543*^9}, {3.7347734835791492`*^9, 
   3.734773537592214*^9}, {3.734773588819394*^9, 3.734773635321616*^9}, {
   3.734773689373225*^9, 3.73477370670313*^9}, {3.734773746912077*^9, 
   3.7347738615764112`*^9}, 3.734773984424409*^9, {3.7347827324961987`*^9, 
   3.734782830241206*^9}, {3.734783001663969*^9, 3.734783061574073*^9}, {
   3.73478311149034*^9, 3.734783263057447*^9}, {3.734783341369583*^9, 
   3.73478336140521*^9}, {3.734783393063025*^9, 3.7347833975799513`*^9}, {
   3.734783443146944*^9, 3.734783444925974*^9}, {3.7347834750153227`*^9, 
   3.734783476337755*^9}, {3.73478352469177*^9, 3.734783535897682*^9}, {
   3.734783651277699*^9, 3.734783660750951*^9}, {3.734784140066052*^9, 
   3.734784149222372*^9}, {3.7347842096951933`*^9, 3.7347842098999863`*^9}, {
   3.7347842566045237`*^9, 3.734784311462501*^9}, {3.73478434357425*^9, 
   3.734784356086862*^9}, {3.7347844099894123`*^9, 3.7347844990849543`*^9}, {
   3.734784564130529*^9, 3.734784567608458*^9}, {3.73478460247847*^9, 
   3.734784626088585*^9}, {3.734784662123362*^9, 3.734784673273602*^9}, 
   3.7347848730511637`*^9, {3.734784994078835*^9, 3.734785170088924*^9}, {
   3.7347855702497673`*^9, 3.734785591415636*^9}, {3.734785803498242*^9, 
   3.73478585845186*^9}, {3.734785909494128*^9, 3.734785938807939*^9}, {
   3.734785988851983*^9, 3.7347860143968287`*^9}, {3.734786054087562*^9, 
   3.734786069248384*^9}, {3.7347861501096487`*^9, 3.734786175313336*^9}, {
   3.734786267876773*^9, 3.734786321900846*^9}, 3.7347865437667637`*^9, {
   3.734849458477528*^9, 3.734849489038035*^9}, {3.734849617975225*^9, 
   3.734849629910145*^9}, {3.734849837912705*^9, 3.734849839247541*^9}, {
   3.7348510587290277`*^9, 3.7348510589001417`*^9}, 3.734851105920681*^9, {
   3.734851204453601*^9, 3.7348512082416763`*^9}, 3.734851249450301*^9, {
   3.73485128172545*^9, 3.734851327346979*^9}, 3.734851458712357*^9, {
   3.7348528288219137`*^9, 3.734852923076078*^9}, 3.734852959611991*^9, 
   3.734852990392297*^9, {3.734853096854607*^9, 3.734853116903926*^9}, {
   3.734866963976514*^9, 3.734866966007989*^9}, {3.734867018127721*^9, 
   3.734867091353675*^9}, {3.734867147899267*^9, 3.734867157698855*^9}, {
   3.734867213465873*^9, 3.7348672455645514`*^9}, {3.7348672935531387`*^9, 
   3.7348673758997498`*^9}, {3.734867940826108*^9, 3.734868002139703*^9}, {
   3.734868154087741*^9, 3.734868277040666*^9}, 3.734868473205641*^9, {
   3.7348687085751534`*^9, 3.7348687920676003`*^9}, 3.734868842803111*^9, {
   3.7348691277779207`*^9, 3.734869141180026*^9}, {3.734869239007041*^9, 
   3.734869263357725*^9}, {3.734869513408252*^9, 3.7348695380325613`*^9}, {
   3.7348697804223022`*^9, 3.7348697891617527`*^9}, {3.734869896095284*^9, 
   3.734869904869256*^9}, {3.734870003507373*^9, 3.73487004380273*^9}, {
   3.7348700908850594`*^9, 3.734870125675872*^9}, {3.7348701696415243`*^9, 
   3.7348701981873207`*^9}, 3.734870299063107*^9, {3.73487046943972*^9, 
   3.7348704794538937`*^9}, {3.734870679926046*^9, 3.73487068440303*^9}, {
   3.734870807394301*^9, 3.7348708737623873`*^9}, 3.734870926852644*^9, {
   3.734871101468278*^9, 3.73487110564762*^9}, {3.7348711586681433`*^9, 
   3.734871159281806*^9}, {3.734871246605173*^9, 3.7348712488187103`*^9}, 
   3.734871310807713*^9, {3.734871377438311*^9, 3.734871385176993*^9}, {
   3.734871419137539*^9, 3.734871462155416*^9}, 3.734871499772397*^9, {
   3.7348716024036427`*^9, 3.734871605142242*^9}, {3.734871704122617*^9, 
   3.734871718255546*^9}, 3.734871763755763*^9, {3.7348717959001513`*^9, 
   3.734871817727435*^9}, {3.734957577534137*^9, 3.7349575777969837`*^9}, {
   3.734957634352124*^9, 3.734957639019384*^9}, {3.7349577771467037`*^9, 
   3.7349577817287693`*^9}, {3.734957847149712*^9, 3.73495789022545*^9}, {
   3.734957970007584*^9, 3.73495798665245*^9}, {3.734958019103805*^9, 
   3.7349580196865892`*^9}, {3.7349580749417887`*^9, 
   3.7349581023963537`*^9}, {3.734958466442575*^9, 3.734958471635064*^9}, {
   3.734958562587743*^9, 3.734958638496166*^9}, {3.734958673480441*^9, 
   3.734958855618779*^9}, {3.734958893938672*^9, 3.734958894542408*^9}, 
   3.734958962587637*^9, {3.734959010786366*^9, 3.7349590109509907`*^9}, {
   3.7349590665224123`*^9, 3.734959074505919*^9}, {3.7349591916352177`*^9, 
   3.734959194002842*^9}, {3.7349594393494062`*^9, 3.734959440345417*^9}, {
   3.734959640608447*^9, 3.7349596444245243`*^9}, {3.734959699047758*^9, 
   3.734959701257679*^9}, {3.734959838557205*^9, 3.7349598439538403`*^9}, {
   3.734959909236229*^9, 3.7349599098045*^9}, {3.734960135749147*^9, 
   3.734960155332864*^9}, 3.734960198791957*^9, 3.734960244762682*^9, {
   3.734960589814591*^9, 3.734960593500472*^9}, {3.734966764354371*^9, 
   3.7349668281492968`*^9}, {3.7349680741726837`*^9, 3.734968075122882*^9}, {
   3.734973344437727*^9, 3.734973359586878*^9}, {3.734976292843397*^9, 
   3.734976297613316*^9}, 3.7349763305237503`*^9, {3.7349763806373463`*^9, 
   3.7349763946807013`*^9}, {3.734976427551125*^9, 3.734976478914266*^9}, {
   3.734976512395261*^9, 3.734976521250526*^9}, {3.7349767152799273`*^9, 
   3.734976733275279*^9}, {3.734976814451454*^9, 3.7349768259026117`*^9}, {
   3.734976918228869*^9, 3.734976973368778*^9}, {3.734977079044648*^9, 
   3.734977104087481*^9}, {3.7349771517429256`*^9, 3.734977167375031*^9}, {
   3.734977231308935*^9, 3.734977349208625*^9}, {3.7349777148959627`*^9, 
   3.734977717703926*^9}, {3.734977779794681*^9, 3.734977805975051*^9}, {
   3.734977857724802*^9, 3.734977881874258*^9}, {3.734977931796232*^9, 
   3.73497795778463*^9}, {3.73497984629663*^9, 3.734979853323976*^9}, {
   3.734980099679595*^9, 3.734980106098634*^9}, {3.735006298893669*^9, 
   3.7350063056765623`*^9}, 3.7350063598582993`*^9, {3.735015147257217*^9, 
   3.7350151828591423`*^9}, 3.735015218892531*^9, {3.7350161052650423`*^9, 
   3.735016137111294*^9}, {3.7350168759222927`*^9, 3.7350169116655903`*^9}, {
   3.7350176283857718`*^9, 3.735017639520578*^9}, {3.7350186267333813`*^9, 
   3.735018643772587*^9}, {3.735018849664734*^9, 3.735018875747493*^9}, {
   3.735018912903534*^9, 3.735018913030167*^9}, {3.735022672344687*^9, 
   3.735022844307981*^9}, {3.7350229451259604`*^9, 3.735023107488759*^9}, {
   3.735023138426042*^9, 3.735023140130514*^9}, {3.7350231913732147`*^9, 
   3.735023212166193*^9}, {3.735023250732773*^9, 3.7350232805356092`*^9}, {
   3.735023363407626*^9, 3.7350233843192596`*^9}, {3.735023414822629*^9, 
   3.735023442906796*^9}, {3.735023738337493*^9, 3.7350237522831793`*^9}, {
   3.73502405551536*^9, 3.73502405588311*^9}, {3.735024347931436*^9, 
   3.7350243861566467`*^9}, {3.7350273028610477`*^9, 3.7350273052904663`*^9}, 
   3.73502759270045*^9, 3.735028109390501*^9, 3.735028580280506*^9, {
   3.73502913372281*^9, 3.735029134810557*^9}, {3.7350301640760517`*^9, 
   3.7350301944374*^9}, {3.735030297947011*^9, 3.735030299125997*^9}, {
   3.735030498449139*^9, 3.735030507452634*^9}, {3.735285881361442*^9, 
   3.735285947596162*^9}, {3.735286067741796*^9, 3.735286119887548*^9}, {
   3.735286193472067*^9, 3.735286220677297*^9}, {3.73528629354493*^9, 
   3.73528629751898*^9}, {3.735286381166895*^9, 3.7352864056851788`*^9}, {
   3.7352866009615803`*^9, 3.73528662703519*^9}, 3.735286692709392*^9, {
   3.735286877654139*^9, 3.735286923514471*^9}, {3.735286957170135*^9, 
   3.735286961383892*^9}, {3.7352869968748302`*^9, 3.735286997778129*^9}, {
   3.735287127678216*^9, 3.735287177783044*^9}, {3.735287468384774*^9, 
   3.735287561017271*^9}, {3.735287705886086*^9, 3.7352877212433357`*^9}, {
   3.73528781082732*^9, 3.7352878254239264`*^9}, 3.735287873923068*^9, {
   3.735288042185277*^9, 3.735288114713917*^9}, {3.735288178025996*^9, 
   3.735288193014271*^9}, 3.7352882650349417`*^9, {3.735288544688952*^9, 
   3.735288557010366*^9}, {3.735289298845051*^9, 3.735289300891914*^9}, {
   3.735289343661955*^9, 3.735289377108347*^9}, {3.7352904338906918`*^9, 
   3.735290476626186*^9}, {3.7352905069350557`*^9, 3.735290563183846*^9}, {
   3.7352907291735764`*^9, 3.735290734791482*^9}, {3.7352909198627043`*^9, 
   3.735290949830703*^9}, {3.735290996864809*^9, 3.735291026398841*^9}, 
   3.7352910575652637`*^9, {3.735291199500374*^9, 3.735291219635683*^9}, {
   3.735291250433837*^9, 3.735291275150091*^9}, {3.735291360288022*^9, 
   3.735291464253501*^9}, {3.735291592831353*^9, 3.735291620254571*^9}, {
   3.735291680731398*^9, 3.735291685764394*^9}, 3.735291734672217*^9, 
   3.73529194052526*^9, {3.735292056104433*^9, 3.7352920562752132`*^9}, 
   3.735292381027865*^9, {3.735292469739262*^9, 3.73529247006278*^9}, {
   3.735292611915428*^9, 3.7352926251689463`*^9}, 3.735292683915823*^9, {
   3.735292953260228*^9, 3.735292988145857*^9}, {3.735293347618593*^9, 
   3.735293356020496*^9}, {3.735293430408347*^9, 3.7352934309345083`*^9}, 
   3.735293514861044*^9, 3.735293549124955*^9, 3.7352936012906847`*^9, {
   3.735294901552367*^9, 3.735294920823674*^9}, {3.735459531215323*^9, 
   3.735459597447131*^9}, {3.735459672426139*^9, 3.735459678306191*^9}, {
   3.735459718574786*^9, 3.735459718921432*^9}, {3.735459762703844*^9, 
   3.735459964912759*^9}, {3.735460010008091*^9, 3.735460013062625*^9}, {
   3.7354601534403343`*^9, 3.735460182506255*^9}, {3.735460217895549*^9, 
   3.735460225908008*^9}, {3.735460267180469*^9, 3.7354602738032093`*^9}, {
   3.73546037622344*^9, 3.735460419879191*^9}, {3.7354604687211657`*^9, 
   3.735460477248616*^9}, {3.735460966493281*^9, 3.7354610439849377`*^9}, {
   3.7354610859452553`*^9, 3.735461129099399*^9}, {3.735461160251182*^9, 
   3.735461220230074*^9}, {3.735461265443121*^9, 3.7354613100667458`*^9}, {
   3.7354613457029667`*^9, 3.735461451193389*^9}, {3.735461501951393*^9, 
   3.735461565330353*^9}, {3.735461600624386*^9, 3.735461688795846*^9}, 
   3.7354618222977943`*^9, {3.735461869927454*^9, 3.735461872996726*^9}, {
   3.735462011490665*^9, 3.73546205702658*^9}, {3.735462101714346*^9, 
   3.7354621245369864`*^9}, {3.7354621627357407`*^9, 3.73546216930942*^9}, {
   3.735462218776205*^9, 3.735462251033478*^9}, {3.735473380290029*^9, 
   3.735473419988283*^9}, {3.735473458110508*^9, 3.7354734848937187`*^9}, {
   3.735473527732498*^9, 3.7354735278492613`*^9}, {3.7354738077935553`*^9, 
   3.735473829112318*^9}, {3.735473860923216*^9, 3.735473861133685*^9}, {
   3.73547391357978*^9, 3.735473915429118*^9}, {3.735473958623599*^9, 
   3.735473959084159*^9}, 3.7354739922746077`*^9, {3.735474042937448*^9, 
   3.7354740586539707`*^9}, {3.7354744589574833`*^9, 3.735474471895226*^9}, 
   3.735474685268302*^9, 3.735474836255468*^9, {3.7354749729265623`*^9, 
   3.735474975450536*^9}, {3.7354750347298737`*^9, 3.7354750366451283`*^9}, {
   3.735550291230386*^9, 3.735550452571344*^9}, {3.735550790898909*^9, 
   3.7355508423805847`*^9}, {3.735550878060845*^9, 3.735550881540474*^9}, {
   3.735550979325303*^9, 3.735551050433043*^9}, {3.735554262298311*^9, 
   3.735554301563299*^9}, {3.735554455364841*^9, 3.735554459405298*^9}, {
   3.7355544904074297`*^9, 3.7355544946446657`*^9}, {3.73555452916658*^9, 
   3.73555464478554*^9}, {3.735554680722356*^9, 3.735554687361721*^9}, {
   3.735555428870916*^9, 3.735555441890544*^9}, {3.735555613556786*^9, 
   3.735555675618032*^9}, {3.73555606554706*^9, 3.735556097978237*^9}, {
   3.735556320444748*^9, 3.735556355245634*^9}, {3.735556396766676*^9, 
   3.735556396976675*^9}, {3.7355564380518084`*^9, 3.735556461524399*^9}, {
   3.735556493635137*^9, 3.7355566587118797`*^9}, {3.735556703111203*^9, 
   3.735556703306261*^9}, {3.735556747528199*^9, 3.735556795773991*^9}, {
   3.735556887971285*^9, 3.7355568926740627`*^9}, {3.735557052724469*^9, 
   3.7355570673162947`*^9}, 3.735557199217619*^9, {3.735557407103043*^9, 
   3.7355574120489073`*^9}, {3.735557541075468*^9, 3.7355575413959017`*^9}, {
   3.7355576183195553`*^9, 3.735557618459587*^9}, {3.7356292421534243`*^9, 
   3.735629243582465*^9}, 3.7356292820699453`*^9, {3.735973258737837*^9, 
   3.735973322231278*^9}, {3.7359733740718603`*^9, 3.7359733974047327`*^9}, {
   3.735973480081065*^9, 3.735973549573187*^9}, {3.735973740098494*^9, 
   3.735973777446879*^9}, {3.735973816560174*^9, 3.735973861095252*^9}, {
   3.735973905490964*^9, 3.735973911497037*^9}, {3.73597399436898*^9, 
   3.735973997245625*^9}, {3.735974223631054*^9, 3.735974228985886*^9}, {
   3.735974261985611*^9, 3.735974367081794*^9}, {3.7359746381469183`*^9, 
   3.7359746496921787`*^9}, {3.735974696763463*^9, 3.735974696921452*^9}, {
   3.7359747514739017`*^9, 3.73597475209406*^9}, 3.735974818024405*^9, {
   3.735974866686667*^9, 3.7359748789931602`*^9}, {3.7359749475345097`*^9, 
   3.7359749531957617`*^9}, {3.735975017675088*^9, 3.735975017902776*^9}, {
   3.7359750782903423`*^9, 3.735975080748954*^9}, {3.735975154890329*^9, 
   3.73597515637731*^9}, {3.735975495975502*^9, 3.735975546618165*^9}, {
   3.73597558108527*^9, 3.7359756672745237`*^9}, {3.7359758850777903`*^9, 
   3.7359759043990726`*^9}, {3.735976018449667*^9, 3.735976018629168*^9}, {
   3.735976179862688*^9, 3.735976183859371*^9}, {3.7359860814605217`*^9, 
   3.7359860933335247`*^9}, {3.7359863562766438`*^9, 3.735986359383919*^9}, {
   3.735986595360243*^9, 3.735986596285955*^9}, {3.735999740834462*^9, 
   3.735999765556115*^9}, {3.735999817908544*^9, 3.7359998393258553`*^9}, 
   3.735999968022379*^9, {3.736000060096794*^9, 3.736000078065599*^9}, {
   3.736002845147046*^9, 3.736002856801927*^9}, {3.7360038036623087`*^9, 
   3.736003844833723*^9}, {3.736003913820703*^9, 3.736003934223041*^9}, {
   3.736170046228674*^9, 3.736170060245928*^9}, {3.736170091179969*^9, 
   3.7361701358741007`*^9}, 3.736170371922367*^9, {3.736171665981893*^9, 
   3.7361717394963207`*^9}, {3.736249327781664*^9, 3.73624933729749*^9}, 
   3.736498855100478*^9, {3.736498925115902*^9, 3.7364989461602297`*^9}, {
   3.736499693491791*^9, 3.736499697463472*^9}, {3.7364997301876793`*^9, 
   3.7364997389190693`*^9}, {3.736499789684103*^9, 3.7364998232639027`*^9}, {
   3.736499863047241*^9, 3.736499895551661*^9}, {3.736499934175646*^9, 
   3.736500023438799*^9}, {3.736500115044571*^9, 3.736500128028056*^9}, {
   3.7365002342348948`*^9, 3.736500241712373*^9}, {3.736500325940571*^9, 
   3.736500372307942*^9}, {3.736500434784039*^9, 3.736500572591363*^9}, {
   3.736500724825235*^9, 3.7365007252498913`*^9}, 3.736500760203353*^9, {
   3.736500851273974*^9, 3.736500851374481*^9}, 3.736500883960935*^9, {
   3.736501151341424*^9, 3.736501204336658*^9}, 3.7365012360076942`*^9, {
   3.7365012777555227`*^9, 3.7365012912040157`*^9}, 3.73650158558324*^9, {
   3.736501839887904*^9, 3.736501899630472*^9}, 3.736501948369443*^9, {
   3.736502024670526*^9, 3.736502061196042*^9}, {3.736508683161311*^9, 
   3.736508698613546*^9}, {3.7365087511010847`*^9, 3.736508773627976*^9}, {
   3.7365088223991413`*^9, 3.736508854156287*^9}, {3.736508898176642*^9, 
   3.736508946179748*^9}, {3.7365089944239902`*^9, 3.736509050589363*^9}, {
   3.736509143061699*^9, 3.7365091617890663`*^9}, {3.736509197849909*^9, 
   3.736509201360331*^9}, {3.7365092409526777`*^9, 3.736509244824657*^9}, {
   3.736509429844141*^9, 3.736509523853072*^9}, {3.736509620613164*^9, 
   3.736509657227468*^9}, {3.736509890429802*^9, 3.736509916483313*^9}, {
   3.736509962775362*^9, 3.736509965393318*^9}, {3.736510170416728*^9, 
   3.736510172823907*^9}, {3.736510227284748*^9, 3.7365102662570467`*^9}, {
   3.736510326784734*^9, 3.736510395480781*^9}, {3.736510427785056*^9, 
   3.736510473991769*^9}, {3.736510516607429*^9, 3.736510550181795*^9}, {
   3.736510586321868*^9, 3.73651059960458*^9}, {3.73651155028903*^9, 
   3.736511557535902*^9}, {3.736511599547975*^9, 3.736511639936769*^9}, {
   3.736511724718073*^9, 3.7365117532342854`*^9}, {3.7365117882331533`*^9, 
   3.736511858800138*^9}, {3.7365120479689493`*^9, 3.736512061268319*^9}, {
   3.736512126122014*^9, 3.736512155373451*^9}, {3.736512185867682*^9, 
   3.736512381888794*^9}, {3.736512421628561*^9, 3.73651245106603*^9}, {
   3.736512626493435*^9, 3.7365126370714493`*^9}, {3.736512978339101*^9, 
   3.7365129788435507`*^9}, {3.736513437822343*^9, 3.736513548095236*^9}, {
   3.736513822082449*^9, 3.736513837899497*^9}, {3.736514653342045*^9, 
   3.7365146602605352`*^9}, {3.736514690785901*^9, 3.7365148648729258`*^9}, {
   3.73651500289217*^9, 3.736515123401475*^9}, {3.736515164284528*^9, 
   3.7365152037518587`*^9}, {3.736515241592511*^9, 3.736515243122534*^9}, 
   3.7365152755510263`*^9, 3.736515373094133*^9, {3.736515443222085*^9, 
   3.736515475802294*^9}, {3.7365155891952953`*^9, 3.7365155987956676`*^9}, {
   3.7365156301431007`*^9, 3.7365158009564743`*^9}, {3.736575473643325*^9, 
   3.736575495275248*^9}, {3.736575530270821*^9, 3.736575532871541*^9}, 
   3.736576190184766*^9, {3.736576221318112*^9, 3.7365762464297123`*^9}, {
   3.736576298172554*^9, 3.736576300543119*^9}, {3.736576360482581*^9, 
   3.736576368681375*^9}, {3.73657642457233*^9, 3.736576458613999*^9}, {
   3.736576488664934*^9, 3.7365764966848907`*^9}, {3.7365765420512447`*^9, 
   3.736576554623176*^9}, 3.736577688595653*^9, {3.736578079067305*^9, 
   3.736578127914914*^9}, {3.736578404856251*^9, 3.736578448300885*^9}, {
   3.736578958028165*^9, 3.736578958278863*^9}, 3.7365874135764437`*^9, {
   3.736587488391561*^9, 3.736587529389201*^9}, {3.736587565565716*^9, 
   3.7365875864967823`*^9}, {3.736592131992297*^9, 3.736592182853599*^9}, {
   3.73659499871025*^9, 3.736595004682185*^9}, {3.736595404456715*^9, 
   3.736595427019903*^9}, 3.7365954904360647`*^9, {3.736595608862276*^9, 
   3.7365956223479033`*^9}, {3.736613030636693*^9, 3.7366130372806063`*^9}, {
   3.736670670251254*^9, 3.7366706842191553`*^9}, {3.7366707161749697`*^9, 
   3.736670721685988*^9}, 3.7366707643863277`*^9, {3.7366712998350353`*^9, 
   3.736671305081244*^9}, 3.73667153305867*^9, {3.7366720191329803`*^9, 
   3.736672023588107*^9}, {3.736672393969524*^9, 3.7366724034662113`*^9}, {
   3.736672826873275*^9, 3.7366728382711143`*^9}, 3.736673433434298*^9, 
   3.736674065847742*^9, 3.736674764194248*^9, {3.736679789476016*^9, 
   3.736679909264423*^9}, {3.736679952028586*^9, 3.736679955188311*^9}, {
   3.736750545364257*^9, 3.736750549065617*^9}, {3.7367507342124977`*^9, 
   3.7367507819291563`*^9}, {3.7367535710870457`*^9, 3.736753701868444*^9}, {
   3.736753840638042*^9, 3.736753965270069*^9}, {3.7367540928753242`*^9, 
   3.7367542030952873`*^9}, {3.736754413689294*^9, 3.7367544671403008`*^9}, {
   3.736754498291902*^9, 3.7367545939534073`*^9}, {3.736754884042145*^9, 
   3.7367548851634417`*^9}, {3.736759593230013*^9, 3.7367596493351517`*^9}, 
   3.736759720065276*^9, {3.7367597597625628`*^9, 3.736759767106516*^9}, {
   3.736759816526935*^9, 3.736759858409088*^9}, 3.736760039874543*^9, {
   3.736760794318014*^9, 3.736760833118449*^9}, {3.7367614641336193`*^9, 
   3.736761500467658*^9}, {3.736761800688933*^9, 3.7367618359017067`*^9}, {
   3.736761868975313*^9, 3.736761881654717*^9}, {3.736829483587771*^9, 
   3.736829649839369*^9}, {3.736829681693077*^9, 3.7368297389783487`*^9}, {
   3.736829912898616*^9, 3.736830186369815*^9}, {3.7368302374942417`*^9, 
   3.7368302538284388`*^9}, {3.736830283926238*^9, 3.736830299200058*^9}, {
   3.7368311142731323`*^9, 3.736831266912554*^9}, {3.7368327483497972`*^9, 
   3.73683315146738*^9}, {3.7368333105423813`*^9, 3.736833311077721*^9}, {
   3.7368333821113157`*^9, 3.736833391136224*^9}, {3.73683343677835*^9, 
   3.7368334701137743`*^9}, {3.7368342263062887`*^9, 
   3.7368342423756657`*^9}, {3.736835600968944*^9, 3.736835613033588*^9}, {
   3.736837799974894*^9, 3.7368378045526123`*^9}, {3.736852347033732*^9, 
   3.736852376489532*^9}, {3.736859398571787*^9, 3.7368594043886833`*^9}, {
   3.737095637516679*^9, 3.7370956547913113`*^9}, {3.7371079379967003`*^9, 
   3.737107947873005*^9}, {3.7371170651685534`*^9, 3.7371170792810163`*^9}, {
   3.737132352228149*^9, 3.737132373839468*^9}, {3.737205071546197*^9, 
   3.73720507387713*^9}, {3.737274399284514*^9, 3.737274572718856*^9}, {
   3.7372751456013527`*^9, 3.73727528569978*^9}, {3.737275323800723*^9, 
   3.737275450847719*^9}, {3.73727548287626*^9, 3.737275585299285*^9}, {
   3.7372757453765182`*^9, 3.7372757838681803`*^9}, {3.7372758918845263`*^9, 
   3.737276076686605*^9}, {3.737276178472292*^9, 3.737276183220798*^9}, {
   3.737276247203156*^9, 3.7372764543196697`*^9}, {3.737276592035632*^9, 
   3.737276612450707*^9}, {3.737277141167097*^9, 3.737277147113228*^9}, {
   3.737277205746601*^9, 3.737277264127824*^9}, {3.737277320243046*^9, 
   3.737277376331018*^9}, {3.737277799654818*^9, 3.73727802057028*^9}, {
   3.737278071645651*^9, 3.737278156661111*^9}, {3.737278196535315*^9, 
   3.7372782376558657`*^9}, {3.737278404243011*^9, 3.7372785282629004`*^9}, {
   3.737278563382271*^9, 3.737278681309875*^9}, {3.737278794455957*^9, 
   3.7372788022335873`*^9}, {3.737278842657878*^9, 3.737278890045752*^9}, {
   3.737278952761324*^9, 3.7372791763071203`*^9}, {3.737279225625745*^9, 
   3.737279236113165*^9}, {3.737279476404451*^9, 3.737279560689001*^9}, {
   3.7372800274808807`*^9, 3.73728025444142*^9}, {3.737280295966367*^9, 
   3.73728041140482*^9}, {3.737280459768503*^9, 3.737280671279089*^9}, {
   3.7372807164598837`*^9, 3.7372807287224607`*^9}, {3.737280810000443*^9, 
   3.7372808916829977`*^9}, {3.737281023268965*^9, 3.737281051169244*^9}, 
   3.737281092307664*^9, {3.73728112397342*^9, 3.7372812063277493`*^9}, {
   3.7372815061556*^9, 3.737281518996662*^9}, {3.7372816319096327`*^9, 
   3.7372817205426807`*^9}, {3.737281817395773*^9, 3.7372818320224247`*^9}, {
   3.7372818884219933`*^9, 3.737282103807006*^9}, {3.737282181254507*^9, 
   3.7372821867735023`*^9}, {3.737282335588306*^9, 3.737282376242132*^9}, {
   3.7373614310628233`*^9, 3.7373614327869387`*^9}, {3.737362139623355*^9, 
   3.737362144859208*^9}, 3.7373622481665373`*^9, {3.737364186973003*^9, 
   3.737364218088718*^9}, {3.737364361820388*^9, 3.737364388046492*^9}, {
   3.7373645623244333`*^9, 3.737364588001734*^9}, {3.737366495891827*^9, 
   3.7373665599916677`*^9}, {3.7373665966342983`*^9, 3.7373666941688023`*^9}, 
   3.737366774399681*^9, {3.737366846399226*^9, 3.7373668542002296`*^9}, 
   3.737869641977816*^9, {3.7378696729786863`*^9, 3.737869680338325*^9}, {
   3.737869729800325*^9, 3.737869731520771*^9}, {3.737869820832528*^9, 
   3.737869960512032*^9}, {3.737869997391673*^9, 3.7378701052231007`*^9}, {
   3.737870143535965*^9, 3.737870181156848*^9}, {3.7378702285545883`*^9, 
   3.737870348513867*^9}, {3.737870393942148*^9, 3.7378705203463173`*^9}, {
   3.737870571417562*^9, 3.737870573062872*^9}, {3.737870681025528*^9, 
   3.737870699381481*^9}, {3.7378707312028646`*^9, 3.737870870278202*^9}, {
   3.737870917522112*^9, 3.737870946257683*^9}, {3.737870982997942*^9, 
   3.7378709891506977`*^9}, {3.7378710374170723`*^9, 3.737871076741334*^9}, {
   3.737871119959087*^9, 3.737871271715321*^9}, {3.737871343892535*^9, 
   3.7378713837147293`*^9}, {3.7378714422672977`*^9, 3.737871532319543*^9}, {
   3.73787157631183*^9, 3.737871583939913*^9}, {3.737871667328906*^9, 
   3.737871864303129*^9}, {3.7378719231757603`*^9, 3.7378719450278463`*^9}, {
   3.737872004905116*^9, 3.7378720460447702`*^9}, {3.737873676958581*^9, 
   3.737873691852614*^9}, {3.737877655134923*^9, 3.737877791526764*^9}, {
   3.7378786607075577`*^9, 3.7378786627493362`*^9}, {3.7378801517680597`*^9, 
   3.7378801585333157`*^9}, 3.737881878459334*^9, {3.737885427974547*^9, 
   3.737885463289036*^9}, {3.737909948333761*^9, 3.737909948462751*^9}, {
   3.737910003434218*^9, 3.737910003875802*^9}, {3.737910077298047*^9, 
   3.7379100834592*^9}, 3.7379101176549377`*^9, {3.737910365996491*^9, 
   3.737910392520522*^9}, {3.737943609199835*^9, 3.737943614043647*^9}, {
   3.738011205880199*^9, 3.738011208069495*^9}, {3.7380454449488564`*^9, 
   3.738045472543992*^9}, 3.738151433061966*^9, {3.738151520309229*^9, 
   3.7381516192081966`*^9}, {3.7381516985155363`*^9, 
   3.7381517029611635`*^9}, {3.738151818295475*^9, 3.738151869083268*^9}, {
   3.7381519312284045`*^9, 3.738151932069031*^9}, {3.738219148877116*^9, 
   3.7382191856741295`*^9}, {3.738219235601967*^9, 3.7382192444333534`*^9}, {
   3.7382192992678084`*^9, 3.738219372865691*^9}, 3.7382464861684084`*^9, {
   3.7409694190099616`*^9, 3.7409694258775864`*^9}, {3.7449530282872915`*^9, 
   3.744953028556445*^9}, {3.7524861654964046`*^9, 3.752486196305553*^9}, {
   3.7524862721676407`*^9, 3.752486345248811*^9}, {3.752486383494035*^9, 
   3.752486386073276*^9}, {3.75248659108598*^9, 3.7524866155316677`*^9}, 
   3.752486681640609*^9, {3.7524867153343287`*^9, 3.752486725139408*^9}, {
   3.752486768794829*^9, 3.752486780401215*^9}, {3.752486816095772*^9, 
   3.752486828673321*^9}, {3.752486936047159*^9, 3.752486943905018*^9}, {
   3.7524870243348227`*^9, 3.7524870604376097`*^9}, {3.752487748378622*^9, 
   3.752487764578298*^9}, {3.752487809217525*^9, 3.752487818290511*^9}, {
   3.752488030976404*^9, 3.752488038227976*^9}, {3.752488300975902*^9, 
   3.752488438262857*^9}, {3.75248850381824*^9, 3.752488511710824*^9}, {
   3.752488544008977*^9, 3.752488662624508*^9}, {3.7524896779161587`*^9, 
   3.752489693538266*^9}, {3.752489742342965*^9, 3.752489749672873*^9}, 
   3.7524897850424423`*^9, {3.7524899740441628`*^9, 3.752489977697757*^9}, {
   3.752490341067745*^9, 3.752490342754274*^9}, {3.752490794546686*^9, 
   3.7524908365463467`*^9}, {3.752490895001153*^9, 3.7524909581464376`*^9}, {
   3.75249227165379*^9, 3.7524923227598515`*^9}, {3.752492392994095*^9, 
   3.752492393859824*^9}, {3.7525175156598396`*^9, 3.7525175177856293`*^9}, {
   3.75251757312738*^9, 3.752517595648113*^9}, {3.752553229024864*^9, 
   3.7525532900323114`*^9}, {3.7525533265614915`*^9, 3.75255352620665*^9}, {
   3.7525535599754443`*^9, 3.75255359669468*^9}, {3.7525536380654054`*^9, 
   3.7525536524622517`*^9}, 3.75255547311102*^9, {3.7525556058068333`*^9, 
   3.7525556543966646`*^9}, {3.7525556864303727`*^9, 
   3.7525557796210065`*^9}, {3.7525558670647235`*^9, 3.752555942894641*^9}, {
   3.752557688895293*^9, 3.7525577093323364`*^9}, {3.7526546880744395`*^9, 
   3.752654697279964*^9}, {3.7527621016129246`*^9, 3.752762103069059*^9}, {
   3.752861617261154*^9, 3.7528616176567993`*^9}, 3.756813492103634*^9, {
   3.7568135312461243`*^9, 3.756813583855937*^9}, {3.7568136285214453`*^9, 
   3.756813721765275*^9}, {3.7568137887622547`*^9, 3.756813789731662*^9}, {
   3.756813838518566*^9, 3.756813844654995*^9}, {3.756813989469483*^9, 
   3.7568139994218283`*^9}, {3.7568140476560307`*^9, 3.7568140482405024`*^9}, 
   3.7568141298093357`*^9, {3.756814177276435*^9, 3.756814219719314*^9}, {
   3.756814258495769*^9, 3.756814288554564*^9}, {3.756814347979629*^9, 
   3.7568144054799757`*^9}, {3.756814443146748*^9, 3.756814471382565*^9}, {
   3.756814516236704*^9, 3.756814540121458*^9}, {3.7568148948285933`*^9, 
   3.756814906717598*^9}, {3.756814953018752*^9, 3.7568149577362213`*^9}, {
   3.756815115896628*^9, 3.756815280864328*^9}, {3.756815332306151*^9, 
   3.756815339144775*^9}, {3.7568193956991477`*^9, 3.756819409267872*^9}, {
   3.756819739941109*^9, 3.7568197541028104`*^9}, {3.756821479337372*^9, 
   3.756821510628838*^9}, {3.756825081456606*^9, 3.7568250840128*^9}, {
   3.7568293637677193`*^9, 3.75682936563869*^9}, {3.7568347515521393`*^9, 
   3.7568347534420996`*^9}, {3.7568461243940887`*^9, 3.756846145811835*^9}, {
   3.75688096894105*^9, 3.756880978829379*^9}, {3.756886016823346*^9, 
   3.756886053375864*^9}, {3.756889390930337*^9, 3.7568893996792502`*^9}},
 CellLabel->"In[81]:=",ExpressionUUID->"8c2ee34d-7d70-4b4b-be9d-15b89aa22fe3"],

Cell[BoxData["\<\"first part done\"\>"], "Print",
 CellChangeTimes->{{3.7568145485032682`*^9, 3.756814573668478*^9}, 
   3.756814966203705*^9, 3.756815310035239*^9, 3.7568153524391003`*^9, 
   3.756818980298375*^9, 3.7568194163519325`*^9, 3.7568203060685673`*^9, 
   3.7568223937510843`*^9, 3.7568261071784286`*^9, 3.7568308809890985`*^9, 
   3.756836474955021*^9, 3.7568781954358406`*^9, 3.756882276731142*^9, 
   3.7568872984535766`*^9, 3.756891230812989*^9},
 CellLabel->
  "During evaluation of \
In[81]:=",ExpressionUUID->"b750d5ac-18c6-47dd-a818-553f35456910"],

Cell[BoxData[
 GraphicsBox[{{}, {{}, {}, 
    {RGBColor[0.368417, 0.506779, 0.709798], PointSize[
      NCache[
       Rational[1, 360], 0.002777777777777778]], AbsoluteThickness[1.6], 
     LineBox[CompressedData["
1:eJxc2X981uP+OPBJMp1kkkw6mSSTZJJMkluSSTJJJskkmSQrq1ZW3f2QSTJJ
JskkmSSTZJJMkukkk2Snk0wnnZ10OjuddKbT6Xw/Otf9eHzv5/1Pj+eu9/t9
Xa/r9bqu633fnTPk4X73NUhISIgsSEj47d//fequ/t+/teHfhMh7U/qeVbvy
L8GJkZe6VD1w/EsxJ0XKWz/28y3lMTePrPnwt0/MyZELBj297pfU2PNaRdLm
HRnyxcUxp0R+e1qXqtj1bSI9j31ibhu57dgn5naRqb8NZ0rMqZFrXj85b3sk
5vaR//0bc4cwnj3BHSO/fjbn7g6/xpwWOfDkeR9nHYj5ksji3Ksaf/dqzJ0i
X1z824BjvjTy5tLfPjF3jhzr/vWYL4vMf+G3T8xdIid2fajkm0YxXx45+7fp
ah1zeuT4YxMa8xVhvmLuGvm/YP8v4p+Cr4z8dMaNk97ZHXO3yP/h//4Su/6q
yLHHPxZzd8Z7dWTUb+HlxhwJ8xccjUR+633Q07H2ayLH0jUv1n4N89MjsvP7
3z6x9h6RT3+7fV2s/drIht+m+7NY+7WRLzf99om194z83+T83wzF2ntGjoU/
KNZ+HeO7LtJ8+fU/Tmgea+8Vufm3cugba+8VP56E6yP/d/H/3RFrvz7yf8H/
XwCx9oxI42N/CPUSxQk3RNr9X3U8eV6s/YbIsem7KtbeO5JxrINYe+9QL7H2
G0P8sfYbI5cfK/hYe58QT6y9D8+/KXKseXms/aYwX7H2vpGHjv0h1t435C/W
fnNk3LFPrP3mUK+x9szI9mN/CY5kxq/naGb8+q/IDPUXu/+WUN9hPUduCfMV
HL0l/vqKW+L7S+gX3x7pF9ZH7P5+kUuPfYIr+kX+d19s/7g17Aex/m+NPFH4
2yd2/62RR49NcOz+W0P8sfv7R4YfW4Cx+/uH+Y/d3z++v4r+IV+x+28L+Y/d
f1sk+bdwzojdf1uoz9j9t4V8xO4fENZj7P4B8f1FB0Q6HNuwYvcPCPtXbP5u
J3+3R5r+Ft7Jsftvj9+PK26PHEvPx7H7s+LrKZIVuePYhhjLf1Yk+9gAYvdn
sf/fEb8fR+6g3mivwAkD4/fvyMAw/tj9AyNbfxveN2G9VgxkP74zfv+L3Blp
c+wTW+93Rv6+/7dP2C8r7gznTWz/HBQZduwTHBkUOZaus4Kjg8L5E7t/UNgf
YvffFeZ/d7j/rvD84OhdYX6DK+4K+31wwuBw/Z/D/Tg6OIw/uGJwyE/s/rvj
nxe5O4wndv/dYbyx/u8O9RPaE7LDeglOyQ75i40nO9RncHZ25Fh68mLPzw7n
S3BJdshXbLzZIR+h/5rssL5j478nnAex/u+J3HsswbH+7wn7W6z/e8L7Qaz/
e0J/u0L/94R6Da64J5xfwTX3hHiCE4aE+gtOGRLWa3BkSFh/wdlDwvkcHB0S
OfXYJ9b/kMi+347fn38M/Q8J+3dwzZDQf3DCvWE+g1PuDftTcOTeEE9w9r1h
Pw6O3huZ9dvry5PBJfeGeo31f2+o51j/94b1WxP6Hxr2h+CUoZF+xw6A4MjQ
sP8GZw8N7xfB0aFhfoNLhob5C64YGt9fzdCwf8bivy+8D8bivy+cJ7H47wv1
G4uf66P3hfqKxX9fqP9Y//fFx1dzX8h3rP9hYf3E+h8W/7zIsFBfsfiHhXzG
4h8WzvdY/MPCeo31PyycP7H+h8XPT8L94X0nNv/3R46F3zU2//eH+Yj1f3/I
9w+h//tDPQWX3B859Nvr1y87Q/9cX3N/WH/BCTlhfoNTckK84f5ITngfCM7O
CfMbHM0J+0dwCa7ICfUT6z8nzF+s/wfi21MeCOdTrP8HQj2H9uwH4scf5fqS
B8J6ivX/QPx4ah6IHDuebwxOGB7W0/eh/+Fhfcf6Hx7/vOzhYT8P10eHh/M/
uGR4OP+DK4aHeINrhof1HZzwYNgvYv0/GD+/kQfD+RTr/8Gwf8f6fzDkL9b/
g+F9d0fo/8H48dTghBFhfwnXp4wI8xMcGRHO6+DsEeH9Pzg6IrzPBpeMCOON
9T8ifB/4U+h/RMhfcMJDoX6DUx4K8xkceSisz+Dsh8L7ZXD0oRDv9tD/Q2H/
Cq54KJwXwTUPhfeFP4b+R8Y7ZWRYf8GRkaH/4OyRYT1Uh/5HhniDS0aG9R9c
MTLkM7hmZJi/4ISHQ33E+n84fN8L4408HPIVi//hkJ/QHn048r/nxOJ/OPLs
b9vRnPC8iofD+0RwzcNhP4zFnxvO++Ck3FBfsfHkhv0qOC037Pdh/JHcsN8E
Z+aG9+nYfOWGfAbn5obzIDZ/uWH/DC7KDes5Np+5Yf0Gl+WG94HY/MbG+93/
XJUb8h+b79xQ38F1uWF+Y/M/Kux3wUmj4seXMio+/2mjwvtKLP5R4f0nFv+o
8H4WnD0qnDdhfLmjwnmwLcQ/KsQXXER7yahQT8Flo8J5EZ5XMSrUayx++qsZ
FeoruG5U+L4VnDA6rMfgpNFhPYX+UkaHeg1OGx3Ok3B9ZHT88zNHh/yE67NH
h/0zOHd0/PijoyPHlt87sfhHh/M9Fv/oMJ+x+EeH9/9vQ/yjQ70FV40O+dka
4h8d9ovQXjc6zG9oT3gkPD846ZGQ73B9yiNh/wvtaY+E+QmOPBLGH5z5SFgv
34T4Hwn1tiXE/0jIV2iPPhLyG9qLYs8LLnkkrK/gMp5XwfVVj4T3heCaR8L+
+3WI/5GwX4X2hLywXoKT8sL7T3BKXsh3uD8tL7wPB0fywvxUhfjzwvkZnJ0X
1kdwbl5Y78HRvPB7RXBRXpj/8PySvLA/B5flxcdXkRfOn1j8eSG/sfhjzwvz
XZcX8heLf0yo/9CeNCZ+vlPGRP7z23Z3JDhtTNgfgiNjwviDM8eE+IOzac8d
E99/dExYX7H8j4mvn5Ix8fVSNibkM7hiTOR/cYT6qxoTfv8K7TVjwu+RsfjH
hPmL1f/YcJ7F6h+njA3fb8J6SBsbv74iY8P+Gqv/seH7e3D22PC+FPrPHRvW
Y6z+x4b9IRb/2Ph6LIk9L1b/Y8P7TqiHirFhPYT6qRob5jO4ZmyYz69C/GPD
/hGcMC6+PWlcqM/NIf5xYX0Gp40L72tfhvjHhe8zoT1zXHi/C+3Z48L4NoX4
x4X8hPYoLhoX1ldwCc8vGxfO09BeMS6sz+CqcaFegmvGhfkM/deNC/tFcEJ+
/POS8kO+g1Py48eflh/yHxzJD+8DwZn5YT0GZ+eH95c/hPjzw3rYGOLPD/tD
cFF+qI9wfUl+ON+/CPHnh/kKrsgP9RPur4qNP7TX5Id4K0P8+eF9P7QnjI9/
ftL48H4VnpcyPnz/CO1p48N8hudFxkf+95zgzPHhfP08xD8+1Ftw7viwX24I
8Y8P8Yb2ovGh3sPzSsaH/SJcXzY+zF9wxfiwnwdXjQ/1G1wzPrwPhOfXjQ/7
e2hPmBDOv+CkCaH+PgvxTwi/H6wP8U8I74ufhvgnhP1xXYh/QjjfQ3v2hLD+
g3MnhPfx8LzohDBfob1oQqif0F5C/2UTwvoP11dMCOsz9F/F+GomhP06tNdN
CPUWnPBo/POSHo0ff8qjYX7D9WmPhnr4JMT/aFgfFSH+R8N4g7MfDe+Xa0P8
sf4+DvE/GvaLj0L8j4Z8rA7xPxryH1z2aDgPPwjxPxrq5/0Q/6Oh3leG+GP3
rwjx44SC8HvOuyH+gnA+hPaUgrCe3gnxF4T1FtojXJ9ZEM7PshB/Qfg+8naI
vyDsZ8tD/AVh/30zxF8Q8rM0xF8Q9pdlIf6CsD7D/RUFIf7w/CrGW1MQzr/g
uoJQ38EJE8PvjcFJE8P3tTD+lIkhHyG+tInEPzF8vwr3Z04M/38Q2rMnhvUa
nDsxxBccnRh+/wjzXzQx7E/heSWMp2xi2K9De8XE+PmvmhjWY3DNxHAevBfi
nxjWw6oQ/6T49qRJ4f07tKfgNK6PTArnQai3zEnh/9dCPNmT4uPJnRQ/P9FJ
8eMtmhQ/XyWT4ue/bFLYv4IrJhH/pLDfhP5rJoX9NIyvjucnTI6vh6TJYT8J
9ZUyOez3Yf7TJof3i+DI5Pj6zpwcn6/syWE/C86dHF/v0cnh94+3Qvy4ZHKY
r7AeyiaHen4jxD851GNor5oc9pfXQ/yTw/6zJMQ/OexXi0P80TA/wYnR8H3q
1TAf0XA+vvY/J0fD+i4N84NTo2H/C07j/vRoqL8wngjtGbRnRsN+HuLJioZ6
DO3Z0fh4cqKh/sL4c6Oh/l75n/Ojod4WhfmPhve50F4YDftrcFE0nKfh+uJo
WK/h+SW4NBrWZ7i/LBq+f7z0P5dHw371cshfNPwe8+L/XImroqEewv3V0VDv
80N+o2E/D66NzdfzId/RUA/B9dHw+0pxyP+UUE8vhPxPie8/aUp8f8lcnzIl
xP9syD9OmxLff/qUsD5De2RKWN9zQv6nhPkOzpwS1ltRyP+UsJ6Cs7k+Z0r4
fvRcyP+UsD7C+POnxM9ndEr4vrYg5J/4inDxlLBfBJdMiZ//UuarjP7LcQXX
V04J9T0v5H9K+D47N+Qf10wJ7yMh3topYT2H9jrmp572hKmh/p8J+cdJOHlq
OF+DU6aG9/GnQv6nhv3tyZD/qWF/fDrkf2p8viNT48eXMTU+nsyp4f0w1E/W
1LA/hPnJnhrWf4gnZyr5nxpfj/lTw/fb2SH/U8P6DOMvnBpfb0XcX0x/JVPj
81FK/2VT4/NZTnvF1Pj1Wjk1fn1WTQ3nT3A181MzNX591U6NX191jLee8SRM
i78+cVp8fpOmxecveVp8vCnT4vOZOi2+HtKmxddD+rSwnp4I+ac9Y1p8PjK5
PmtaqIfHQ/65Pofx5zLe/Gnx8xdl/IXTyD/xF9N/ybRQT5NC/qeF/Ska8j8t
zPfYkP/Y9SND/mPjHRXyj6twdWy+Hgz5j43n/pB/XMf19bQnTA/td4b846Tp
Yf6GhvzTnhLzjSH/OC3mK0P+p0cS/v9PBGfgTJyFs3EOzsX5OIoLcREuxiW4
FJfhclyBK3EVrsY1uBbX4Xqc8Fi8E3ESTsYpOBWn4XQcwRk4E2fhbJyDc3E+
juJCXISLcQkuxWW4HFfgSlyFq3ENrsV1uB4nzIh3Ik7CyTgFp+I0nI4jOANn
4iycjXNwLs7HUVyIi3AxLsGluAyX4wpciatwNa7BtbgO1+OEx+OdiJNwMk7B
qTgNp+MIzsCZOAtn4xyci/NxFBfiIlyMS3ApLsPluAJX4ipcjWtwLa7D9Tih
MN6JOAkn4xScitNwOo7gDJyJs3A2zsG5OB9HcSEuwsW4BJfiMlyOK3AlrsLV
uAbX4jpcjxOeiHciTsLJOAWn4jScjiM4A2fiLJyNc3AuzsdRXIiLcDEuwaW4
DJfjClyJq3A1rsG1uA7X44SZ8U7ESTgZp+BUnIbTcQRn4EychbNxDs7F+TiK
C3ERLsYluBSX4XJcgStxFa7GNbgW1+F6nPBkvBNxEk7GKTgVp+F0HMEZOBNn
4Wycg3NxPo7iQlyEi3EJLsVluBxX4EpchatxDa7FdbgeJ8yKdyJOwsk4Bafi
NJyOIzgDZ+IsnI1zcC7Ox1FciItwMS7BpbgMl+MKXImrcDWuwbW4DtfjhKfi
nYiTcDJOwak4DafjCM7AmTgLZ+McnIvzcRQX4iJcjEtwKS7D5bgCV+IqXI1r
cC2uw/U4YXa8E3ESTsYpOBWn4XQcwRk4E2fhbJyDc3E+juJCXISLcQkuxWW4
HFfgSlyFq3ENrsV1uB4nPB3vRJyEk3EKTsVpOB1HcAbOxFk4G+fgXJyPo7gQ
F+FiXIJLcRkuxxW4ElfhalyDa3EdrscJRfFuiBNxE5yEm+Nk3Aqn4LY4FXfA
abgzTsfdcAT3xBm4D87E/XEWHoSz8VCcg0fgXJyH83EBjuLpuBDPwkV4Li7G
C3AJXoxL8TJchlficrwGV+D1uBJvwlV4K67GO3AN3o1r8T5chw/ienwEJzwT
74Y4ETfBSbg5TsatcApui1NxB5yGO+N03A1HcE+cgfvgTNwfZ+FBOBsPxTl4
BM7FeTgfF+Aono4L8SxchOfiYrwAl+DFuBQvw2V4JS7Ha3AFXo8r8SZchbfi
arwD1+DduBbvw3X4IK7HR3DCnHg3xIm4CU7CzXEyboVTcFucijvgNNwZp+Nu
OIJ74gzcB2fi/jgLD8LZeCjOwSNwLs7D+bgAR/F0XIhn4SI8FxfjBbgEL8al
eBkuwytxOV6DK/B6XIk34Sq8FVfjHbgG78a1eB+uwwdxPT6CE56Nd0OciJvg
JNwcJ+NWOAW3xam4A07DnXE67oYjuCfOwH1wJu6Ps/AgnI2H4hw8AufiPJyP
C3AUT8eFeBYuwnNxMV6AS/BiXIqX4TK8EpfjNbgCr8eVeBOuwltxNd6Ba/Bu
XIv34Tp8ENfjIzhhbrwb4kTcBCfh5jgZt8IpuC1OxR1wGu6M03E3HME9cQbu
gzNxf5yFB+FsPBTn4BE4F+fhfFyAo3g6LsSzcBGei4vxAlyCF+NSvAyX4ZW4
HK/BFXg9rsSbcBXeiqvxDlyDd+NavA/X4YO4Hh/BCc/FuyFOxE1wEm6Ok3Er
nILb4lTcAafhzjgdd8MR3BNn4D44E/fHWXgQzsZDcQ4egXNxHs7HBTiKp+NC
PAsX4bm4GC/AJXgxLsXLcBleicvxGlyB1+NKvAlX4a24Gu/ANXg3rsX7cB0+
iOvxEZwwL94NcSJugpNwc5yMW+EU3Ban4g44DXfG6bgbjuCeOAP3wZm4P87C
g3A2Hopz8Aici/NwPi7AUTwdF+JZuAjPxcV4AS7Bi3EpXobL8EpcjtfgCrwe
V+JNuApvxdV4B67Bu3Et3ofr8EFcj4/ghOfj3RAn4iY4CTfHybgVTsFtcSru
gNNwZ5yOu+EI7okzcB+cifvjLDwIZ+OhOAePwLk4D+fjAhzF03EhnoWL8Fxc
jBfgErwYl+JluAyvxOV4Da7A63El3oSr8FZcjXfgGrwb1+J9uA4fxPX4CE4o
jndDnIib4CTcHCfjVjgFt8WpuANOw51xOu6GI7gnzsB9cCbuj7PwIJyNh+Ic
PALn4jycjwtwFE/HhXgWLsJzcTFegEvwYlyKl+EyvBKX4zW4Aq/HlXgTrsJb
cTXegWvwblyL9+E6fBDX4yM44YV4N8SJuAlOws1xMm6FU3BbnIo74DTcGafj
bjiCe+IM3Adn4v44Cw/C2XgozsEjcC7Ow/m4AEfxdFyIZ+EiPBcX4wW4BC/G
pXgZLsMrcTlegyvwelyJN+EqvBVX4x24Bu/GtXgfrsMHcT0+ghPmx7shTsRN
cBJujpNxK5yC2+JU3AGn4c44HXfDEdwTZ+A+OBP3x1l4EM7GQ3EOHoFzcR7O
xwU4iqfjQjwLF+G5uBgvwCV4MS7Fy3AZXonL8RpcgdfjSrwJV+GtuBrvwDV4
N67F+3AdPojr8RGc8GK8G+JE3AQn4eY4GbfCKbgtTsUdcBrujNNxNxzBPXEG
7oMzcX+chQfhbDwU5+AROBfn4XxcgKN4Oi7Es3ARnouL8QJcghfjUrwMl+GV
uByvwRV4Pa7Em3AV3oqr8Q5cg3fjWrwP1+GDuB4fwQkL4t0QJ+ImOAk3x8m4
FU7BbXEq7oDTcGecjrvhCO6JM3AfnIn74yw8CGfjoTgHj8C5OA/n4wIcxdNx
IZ6Fi/BcXIwX4BK8GJfiZbgMr8TleA2uwOtxJd6Eq/BWXI134Bq8G9fifbgO
H8T1+AhOeCneDXEiboKTcHOcjFvhFNwWp+IOOA13xum4G47gnjgD98GZuD/O
woNwNh6Kc/AInIvzcD4uwFE8HRfiWbgIz8XFeAEuwYtxKV6Gy/BKXI7X4Aq8
HlfiTbgKb8XVeAeuwbtxLd6H6/BBXI+P4ISF8W6IE3ETnISb42TcCqfgtjgV
d8BpuDNOx91wBPfEGbgPzsT9cRYehLPxUJyDR+BcnIfzcQGO4um4EM/CRXgu
LsYLcAlejEvxMlyGV+JyvAZX4PW4Em/CVXgrrsY7cA3ejWvxPlyHD+J6fAQn
vBzvhjgRN8FJuDlOxq1wCm6LU3EHnIY743TcDUdwT5yB++BM3B9n4UE4Gw/F
OXgEzsV5OB8X4CiejgvxLFyE5+JivACX4MW4FC/DZXglLsdrcAVejyvxJlyF
t+JqvAPX4N24Fu/DdfggrsdHcEJJvBvghrgRTsSNcRPcFCfhZrg5boGTcUvc
CrfGKbgNbovb4VTcHnfAHXEa7oQ74y44HXfF3XB3HME9cE/cC2fg3rgP7osz
cT/cHw/AWXggHoQH42w8BA/Fw3AOHo5H4JE4F4/GeXgszscTcAGehKN4Kp6O
Z+BCPBPPwrNxEZ6D5+J5uBjPxwvwQlyCF+HFeAkuxUvxMrwcl+EVeCVehcvx
arwGr8UVeB1ejzfgSrwRb8KbcRXegrfibbgab8c78E5cg3fh3XgPrsV78T68
H9fhA/ggPoTr8WF8BB/FCa/EuwFuiBvhRNwYN8FNcRJuhpvjFjgZt8StcGuc
gtvgtrgdTsXtcQfcEafhTrgz7oLTcVfcDXfHEdwD98S9cAbujfvgvjgT98P9
8QCchQfiQXgwzsZD8FA8DOfg4XgEHolz8Wich8fifDwBF+BJOIqn4ul4Bi7E
M/EsPBsX4Tl4Lp6Hi/F8vAAvxCV4EV6Ml+BSvBQvw8txGV6BV+JVuByvxmvw
WlyB1+H1eAOuxBvxJrwZV+EteCvehqvxdrwD78Q1eBfejffgWrwX78P7cR0+
gA/iQ7geH8ZH8FGcsCjeDXBD3Agn4sa4CW6Kk3Az3By3wMm4JW6FW+MU3Aa3
xe1wKm6PO+COOA13wp1xF5yOu+JuuDuO4B64J+6FM3Bv3Af3xZm4H+6PB+As
PBAPwoNxNh6Ch+JhOAcPxyPwSJyLR+M8PBbn4wm4AE/CUTwVT8czcCGeiWfh
2bgIz8Fz8TxcjOfjBXghLsGL8GK8BJfipXgZXo7L8Aq8Eq/C5Xg1XoPX4gq8
Dq/HG3Al3og34c24Cm/BW/E2XI234x14J67Bu/BuvAfX4r14H96P6/ABfBAf
wvX4MD6Cj+KEV+PdADfEjXAiboyb4KY4CTfDzXELnIxb4la4NU7BbXBb3A6n
4va4A+6I03An3Bl3wem4K+6Gu+MI7oF74l44A/fGfXBfnIn74f54AM7CA/Eg
PBhn4yF4KB6Gc/BwPAKPxLl4NM7DY3E+noAL8CQcxVPxdDwDF+KZeBaejYvw
HDwXz8PFeD5egBfiErwIL8ZLcCleipfh5bgMr8Ar8SpcjlfjNXgtrsDr8Hq8
AVfijXgT3oyr8Ba8FW/D1Xg73oF34hq8C+/Ge3At3ov34f24Dh/AB/EhXI8P
4yP4KE5YHO8GuCFuhBNxY9wEN8VJuBlujlvgZNwSt8KtcQpug9vidjgVt8cd
cEechjvhzrgLTsddcTfcHUdwD9wT98IZuDfug/viTNwP98cDcBYeiAfhwTgb
D8FD8TCcg4fjEXgkzsWjcR4ei/PxBFyAJ+Eonoqn4xm4EM/Es/BsXITn4Ll4
Hi7G8/ECvBCX4EV4MV6CS/FSvAwvx2V4BV6JV+FyvBqvwWtxBV6H1+MNuBJv
xJvwZlyFt+CteBuuxtvxDrwT1+BdeDfeg2vxXrwP78d1+AA+iA/henwYH8FH
ccJr8W6AG+JGOBE3xk1wU5yEm+HmuAVOxi1xK9wap+A2uC1uh1Nxe9wBd8Rp
uBPujLvgdNwVd8PdcQT3wD1xL5yBe+M+uC/OxP1wfzwAZ+GBeBAejLPxEDwU
D8M5eDgegUfiXDwa5+GxOB9PwAV4Eo7iqXg6noEL8Uw8C8/GRXgOnovn4WI8
Hy/AC3EJXoQX4yW4FC/Fy/ByXIZX4JV4FS7Hq/EavBZX4HV4Pd6AK/FGvAlv
xlV4C96Kt+FqvB3vwDtxDd6Fd+M9uBbvxfvwflyHD+CD+BCux4fxEXwUJyyJ
dwPcEDfCibgxboKb4iTcDDfHLXAybolb4dY4BbfBbXE7nIrb4w64I07DnXBn
3AWn4664G+6OI7gH7ol74QzcG/fBfXEm7of74wE4Cw/Eg/BgnI2H4KF4GM7B
w/EIPBLn4tE4D4/F+XgCLsCTcBRPxdPxDFyIZ+JZeDYuwnPwXDwPF+P5eAFe
iEvwIrwYL8GleClehpfjMrwCr8SrcDlejdfgtbgCr8Pr8QZciTfiTXgzrsJb
8Fa8DVfj7XgH3olr8C68G+/BtXgv3of34zp8AB/Eh3A9PoyP4KM44fV4N8AN
cSOciBvjJrgpTsLNcHPcAifjlrgVbo1TcBvcFrfDqbg97oA74jTcCXfGXXA6
7oq74e44gnvgnrgXzsC9cR/cF2fifrg/HoCz8EA8CA/G2XgIHoqH4Rw8HI/A
I3EuHo3z8FicjyfgAjwJR/FUPB3PwIV4Jp6FZ+MiPAfPxfNwMZ6PF+CFuAQv
wovxElyKl+JleDkuwyvwSrwKl+PVeA1eiyvwOrweb8CVeCPehDfjKrwFb8Xb
cDXejnfgnbgG78K78R5ci/fifXg/rsMH8EF8CNfjw/gIPooTSuPdADfEjXAi
boyb4KY4CTfDzXELnIxb4la4NU7BbXBb3A6n4va4A+6I03An3Bl3wem4K+6G
u+MI7oF74l44A/fGfXBfnIn74f54AM7CA/EgPBhn4yF4KB6Gc/BwPAKPxLl4
NM7DY3E+noAL8CQcxVPxdDwDF+KZeBaejYvwHDwXz8PFeD5egBfiErwIL8ZL
cCleipfh5bgMr8Ar8SpcjlfjNXgtrsDr8Hq8AVfijXgT3oyr8Ba8FW/D1Xg7
3oF34hq8C+/Ge3At3ov34f24Dh/AB/EhXI8P4yP4KE54I94NcEPcCCfixrgJ
boqTcDPcHLfAybglboVb4xTcBrfF7XAqbo874I44DXfCnXEXnI674m64O47g
Hrgn7oUzcG/cB/fFmbgf7o8H4Cw8EA/Cg3E2HoKH4mE4Bw/HI/BInItH4zw8
FufjCbgAT8JRPBVPxzNwIZ6JZ+HZuAjPwXPxPFyM5+MFeCEuwYvwYrwEl+Kl
eBlejsvwCrwSr8LleDVeg9fiCrwOr8cbcCXeiDfhzbgKb8Fb8TZcjbfjHXgn
rsG78G68B9fivXgf3o/r8AF8EB/C9fgwPoKP4oSl8W6AG+JGOBE3xk1wU5yE
m+HmuAVOxi1xK9wap+A2uC1uh1Nxe9wBd8RpuBPujLvgdNwVd8PdcQT3wD1x
L5yBe+M+uC/OxP1wfzwAZ+GBeBAejLPxEDwUD8M5eDgegUfiXDwa5+GxOB9P
wAV4Eo7iqXg6noEL8Uw8C8/GRXgOnovn4WI8Hy/AC3EJXoQX4yW4FC/Fy/By
XIZX4JV4FS7Hq/EavBZX4HV4Pd6AK/FGvAlvxlV4C96Kt+FqvB3vwDtxDd6F
d+M9uBbvxfvwflyHD+CD+BCux4fxEXwUJ7wZ7wa4IW6EE3Fj3AQ3xUm4GW6O
W+Bk3BK3wq1xCm6D2+J2OBW3xx1wR5yGO+HOuAtOx11xN9wdR3AP3BP3whm4
N+6D++JM3A/3xwNwFh6IB+HBOBsPwUPxMJyDh+MReCTOxaNxHh6L8/EEXIAn
4SieiqfjGbgQz8Sz8GxchOfguXgeLsbz8QK8EJfgRXgxXoJL8VK8DC/HZXgF
XolX4XK8Gq/Ba3EFXofX4w24Em/Em/BmXIW34K14G67G2/EOvBPX4F14N96D
a/FevA/vx3X4AD6ID+F6fBgfwUdxwrJ4N8ANcSOciBvjJrgpTsLNcHPcAifj
lrgVbo1TcBvcFrfDqbg97oA74jTcCXfGXXA67oq74e44gnvgnrgXzsC9cR/c
F2fifrg/HoCz8EA8CA/G2XgIHoqH4Rw8HI/AI3EuHo3z8FicjyfgAjwJR/FU
PB3PwIV4Jp6FZ+MiPAfPxfNwMZ6PF+CFuAQvwovxElyKl+JleDkuwyvwSrwK
l+PVeA1eiyvwOrweb8CVeCPehDfjKrwFb8XbcDXejnfgnbgG78K78R5ci/fi
fXg/rsMH8EF8CNfjw/gIPooT3op3A9wQN8KJuDFugpviJNwMN8ctcDJuiVvh
1jgFt8FtcTucitvjDrgjTsOdcGfcBafjrrgb7o4juAfuiXvhDNwb98F9cSbu
h/vjATgLD8SD8GCcjYfgoXgYzsHD8Qg8Eufi0TgPj8X5eAIuwJNwFE/F0/EM
XIhn4ll4Ni7Cc/BcPA8X4/l4AV6IS/AivBgvwaV4KV6Gl+MyvAKvxKtwOV6N
1+C1uAKvw+vxBlyJN+JNeDOuwlvwVrwNV+PteAfeiWvwLrwb78G1eC/eh/fj
OnwAH8SHcD0+jI/gozhhebwb4Ia4EU7EjXET3BQn4Wa4OW6Bk3FL3Aq3xim4
DW6L2+FU3B53wB1xGu6EO+MuOB13xd1wdxzBPXBP3Atn4N64D+6LM3E/3B8P
wFl4IB6EB+NsPAQPxcNwDh6OR+CROBePxnl4LM7HE3ABnoSjeCqejmfgQjwT
z8KzcRGeg+fiebgYz8cL8EJcghfhxXgJLsVL8TK8HJfhFXglXoXL8Wq8Bq/F
FXgdXo834Eq8EW/Cm3EV3oK34m24Gm/HO/BOXIN34d14D67Fe/E+vB/X4QP4
ID6E6/FhfAQfxQlvx7sBbogb4UTcGDfBTXESboab4xY4GbfErXBrnILb4La4
HU7F7XEH3BGn4U64M+6C03FX3A13xxHcA/fEvXAG7o374L44E/fD/fEAnIUH
4kF4MM7GQ/BQPAzn4OF4BB6Jc/FonIfH4nw8ARfgSTiKp+LpeAYuxDPxLDwb
F+E5eC6eh4vxfLwAL8QleBFejJfgUrwUL8PLcRlegVfiVbgcr8Zr8Fpcgdfh
9XgDrsQb8Sa8GVfhLXgr3oar8Xa8A+/ENXgX3o334Fq8F+/D+3EdPoAP4kO4
Hh/GR/BRnFAW7+NwA3w8bohPwI3wiTgRn4Qb49/hJvhk3BSfgpPwqbgZPg03
x6fjFvgMnIzPxC3xWbgV/j1ujc/GKfgc3Aafi9vi83A7fD5OxRfg9vhC3AFf
hDvii3EavgR3wpfizvgy3AVfjtPxFbgrvhJ3w1fh7vhqHMHX4B74WtwTX4d7
4etxBr4B98Y34j74JtwX34wz8S24H74V98e34QH4dpyF78AD8Z14EL4LD8Z3
42x8Dx6C78VD8X14GL4f5+AH8HD8IB6BH8Ij8cM4F4/Co/EjOA+PwWPxOJyP
x+MJ+FFcgCfiSXgyjuIpeCqehqfjx/AM/DguxE/gmfhJPAs/hWfjp3ERfgbP
wc/iufg5PA8/j4vxC3g+fhEvwC/hhfhlXIJfwYvwq3gxfg0vwa/jUvwGXorf
xMvwW3g5fhuX4XfwCvwuXonfw6vw+7gcf4BX4w/xGvwRXos/xhX4E7wOf4rX
48/wBvw5rsRf4I34D3gT/hJvxl/hKvw13oK/wVvxt3gb/g5X4z/i7fhPeAf+
Hu/EP+Aa/CPehf+Md+Of8B78F1yL/4r34p/xPvw3vB//Hdfhf+AD+J/4IP4F
H8L/wvX4V3wY/xsfwf/BR/F/ccI78T4ON8DH44b4BNwIn4gT8Um4Mf4dboJP
xk3xKTgJn4qb4dNwc3w6boHPwMn4TNwSn4Vb4d/j1vhsnILPwW3wubgtPg+3
w+fjVHwBbo8vxB3wRbgjvhin4UtwJ3wp7owvw13w5TgdX4G74itxN3wV7o6v
xhF8De6Br8U98XW4F74eZ+AbcG98I+6Db8J98c04E9+C++FbcX98Gx6Ab8dZ
+A48EN+JB+G78GB8N87G9+Ah+F48FN+Hh+H7cQ5+AA/HD+IR+CE8Ej+Mc/Eo
PBo/gvPwGDwWj8P5eDyegB/FBXginoQn4yiegqfiaXg6fgzPwI/jQvwEnomf
xLPwU3g2fhoX4WfwHPwsnoufw/Pw87gYv4Dn4xfxAvwSXohfxiX4FbwIv4oX
49fwEvw6LsVv4KX4TbwMv4WX47dxGX4Hr8Dv4pX4PbwKv4/L8Qd4Nf4Qr8Ef
4bX4Y1yBP8Hr8Kd4Pf4Mb8Cf40r8Bd6I/4A34S/xZvwVrsJf4y34G7wVf4u3
4e9wNf4j3o7/hHfg7/FO/AOuwT/iXfjPeDf+Ce/Bf8G1+K94L/4Z78N/w/vx
33Ed/gc+gP+JD+Jf8CH8L1yPf8WH8b/xEfwffBT/FyesiPdxuAE+HjfEJ+BG
+ESciE/CjfHvcBN8Mm6KT8FJ+FTcDJ+Gm+PTcQt8Bk7GZ+KW+CzcCv8et8Zn
4xR8Dm6Dz8Vt8Xm4HT4fp+ILcHt8Ie6AL8Id8cU4DV+CO+FLcWd8Ge6CL8fp
+ArcFV+Ju+GrcHd8NY7ga3APfC3uia/DvfD1OAPfgHvjG3EffBPui2/GmfgW
3A/fivvj2/AAfDvOwnfggfhOPAjfhQfju3E2vgcPwffiofg+PAzfj3PwA3g4
fhCPwA/hkfhhnItH4dH4EZyHx+CxeBzOx+PxBPwoLsAT8SQ8GUfxFDwVT8PT
8WN4Bn4cF+In8Ez8JJ6Fn8Kz8dO4CD+D5+Bn8Vz8HJ6Hn8fF+AU8H7+IF+CX
8EL8Mi7Br+BF+FW8GL+Gl+DXcSl+Ay/Fb+Jl+C28HL+Ny/A7eAV+F6/E7+FV
+H1cjj/Aq/GHeA3+CK/FH+MK/Alehz/F6/FneAP+HFfiL/BG/Ae8CX+JN+Ov
cBX+Gm/B3+Ct+Fu8DX+Hq/Ef8Xb8J7wDf4934h9wDf4R78J/xrvxT3gP/guu
xX/Fe/HPeB/+G96P/47r8D/wAfxPfBD/gg/hf+F6/Cs+jP+Nj+D/4KP4vzjh
3Xgfhxvg43FDfAJuhE/Eifgk3Bj/DjfBJ+Om+BSchE/FzfBpuDk+HbfAZ+Bk
fCZuic/CrfDvcWt8Nk7B5+A2+FzcFp+H2+HzcSq+ALfHF+IO+CLcEV+M0/Al
uBO+FHfGl+Eu+HKcjq/AXfGVuBu+CnfHV+MIvgb3wNfinvg63AtfjzPwDbg3
vhH3wTfhvvhmnIlvwf3wrbg/vg0PwLfjLHwHHojvxIPwXXgwvhtn43vwEHwv
Horvw8Pw/TgHP4CH4wfxCPwQHokfxrl4FB6NH8F5eAwei8fhfDweT8CP4gI8
EU/Ck3EUT8FT8TQ8HT+GZ+DHcSF+As/ET+JZ+Ck8Gz+Ni/AzeA5+Fs/Fz+F5
+HlcjF/A8/GLeAF+CS/EL+MS/ApehF/Fi/FreAl+HZfiN/BS/CZeht/Cy/Hb
uAy/g1fgd/FK/B5ehd/H5fgDvBp/iNfgj/Ba/DGuwJ/gdfhTvB5/hjfgz3El
/gJvxH/Am/CXeDP+Clfhr/EW/A3eir/F2/B3uBr/EW/Hf8I78Pd4J/4B1+Af
8S78Z7wb/4T34L/gWvxXvBf/jPfhv+H9+O+4Dv8DH8D/xAfxL/gQ/heux7/i
w/jf+Aj+Dz6K/4sTVsb7ONwAH48b4hNwI3wiTsQn4cb4d7gJPhk3xafgJHwq
boZPw83x6bgFPgMn4zNxS3wWboV/j1vjs3EKPge3wefitvg83A6fj1PxBbg9
vhB3wBfhjvhinIYvwZ3wpbgzvgx3wZfjdHwF7oqvxN3wVbg7vhpH8DW4B74W
98TX4V74epyBb8C98Y24D74J98U340x8C+6Hb8X98W14AL4dZ+E78EB8Jx6E
78KD8d04G9+Dh+B78VB8Hx6G78c5+AE8HD+IR+CH8Ej8MM7Fo/Bo/AjOw2Pw
WDwO5+PxeAJ+FBfgiXgSnoyjeAqeiqfh6fgxPAM/jgvxE3gmfhLPwk/h2fhp
XISfwXPws3gufg7Pw8/jYvwCno9fxAvwS3ghfhmX4FfwIvwqXoxfw0vw67gU
v4GX4jfxMvwWXo7fxmX4HbwCv4tX4vfwKvw+Lscf4NX4Q7wGf4TX4o9xBf4E
r8Of4vX4M7wBf44r8Rd4I/4D3oS/xJvxV7gKf4234G/wVvwt3oa/w9X4j3g7
/hPegb/HO/EPuAb/iHfhP+Pd+Ce8B/8F1+K/4r34Z7wP/w3vx3/Hdfgf+AD+
Jz6If8GH8L9wPf4VH8b/xkfwf/BR/F+c8F68j8MN8PG4IT4BN8In4kR8Em6M
f4eb4JNxU3wKTsKn4mb4NNwcn45b4DNwMj4Tt8Rn4Vb497g1Phun4HNwG3wu
bovPw+3w+TgVX4Db4wtxB3wR7ogvxmn4EtwJX4o748twF3w5TsdX4K74StwN
X4W746txBF+De+BrcU98He6Fr8cZ+AbcG9+I++CbcF98M87Et+B++FbcH9+G
B+DbcRa+Aw/Ed+JB+C48GN+Ns/E9eAi+Fw/F9+Fh+H6cgx/Aw/GDeAR+CI/E
D+NcPAqPxo/gPDwGj8XjcD4ejyfgR3EBnogn4ck4iqfgqXgano4fwzPw47gQ
P4Fn4ifxLPwUno2fxkX4GTwHP4vn4ufwPPw8LsYv4Pn4RbwAv4QX4pdxCX4F
L8Kv4sX4NbwEv45L8Rt4KX4TL8Nv4eX4bVyG38Er8Lt4JX4Pr8Lv43L8AV6N
P8Rr8Ed4Lf4YV+BP8Dr8KV6PP8Mb8Oe4En+BN+I/4E34S7wZf4Wr8Nd4C/4G
b8Xf4m34O1yN/4i34z/hHfh7vBP/gGvwj3gX/jPejX/Ce/BfcC3+K96Lf8b7
8N/wfvx3XIf/gQ/gf+KD+Bd8CP8L1+Nf8WH8b3wE/wcfxf/FCavifRxugI/H
DfEJuBE+ESfik3Bj/DvcBJ+Mm+JTcBI+FTfDp+Hm+HTcAp+Bk/GZuCU+C7fC
v8et8dk4BZ+D2+BzcVt8Hm6Hz8ep+ALcHl+IO+CLcEd8MU7Dl+BO+FLcGV+G
u+DLcTq+AnfFV+Ju+CrcHV+NI/ga3ANfi3vi63AvfD3OwDfg3vhG3AffhPvi
m3EmvgX3w7fi/vg2PADfjrPwHXggvhMPwnfhwfhunI3vwUPwvXgovg8Pw/fj
HPwAHo4fxCPwQ3gkfhjn4lF4NH4E5+ExeCweh/PxeDwBP4oL8EQ8CU/GUTwF
T8XT8HT8GJ6BH8eF+Ak8Ez+JZ+Gn8Gz8NC7Cz+A5+Fk8Fz+H5+HncTF+Ac/H
L+IF+CW8EL+MS/AreBF+FS/Gr+El+HVcit/AS/GbeBl+Cy/Hb+My/A5egd/F
K/F7eBV+H5fjD/Bq/CFegz/Ca/HHuAJ/gtfhT/F6/BnegD/HlfgLvBH/AW/C
X+LN+Ctchb/GW/A3eCv+Fm/D3+Fq/Ee8Hf8J78Df4534B1yDf8S78J/xbvwT
3oP/gmvxX/Fe/DPeh/+G9+O/4zr8D3wA/xMfxL/gQ/hfuB7/ig/jf+Mj+D/4
KP4vTng/3sfhBvh43BCfgBvhE3EiPgk3xr/DTfDJuCk+BSfhU3EzfBpujk/H
LfAZOBmfiVvis3Ar/HvcGp+NU/A5uA0+F7fF5+F2+Hycii/A7fGFuAO+CHfE
F+M0fAnuhC/FnfFluAu+HKfjK3BXfCXuhq/C3fHVOIKvwT3wtbgnvg73wtfj
DHwD7o1vxH3wTbgvvhln4ltwP3wr7o9vwwPw7TgL34EH4jvxIHwXHozvxtn4
HjwE34uH4vvwMHw/zsEP4OH4QTwCP4RH4odxLh6FR+NHcB4eg8ficTgfj8cT
8KO4AE/Ek/BkHMVT8FQ8DU/Hj+EZ+HFciJ/AM/GTeBZ+Cs/GT+Mi/Ayeg5/F
c/FzeB5+HhfjF/B8/CJegF/CC/HLuAS/ghfhV/Fi/Bpegl/HpfgNvBS/iZfh
t/By/DYuw+/gFfhdvBK/h1fh93E5/gCvxh/iNfgjvBZ/jCvwJ3gd/hSvx5/h
DfhzXIm/wBvxH/Am/CXejL/CVfhrvAV/g7fib/E2/B2uxn/E2/Gf8A78Pd6J
f8A1+Ee8C/8Z78Y/4T34L7gW/xXvxT/jffhveD/+O67D/8AH8D/xQfwLPoT/
hevxr/gw/jc+gv+Dj+L/4oTyeB+HG+DjcUN8Am6ET8SJ+CTcGP8ON8En46b4
FJyET8XN8Gm4OT4dt8Bn4GR8Jm6Jz8Kt8O9xa3w2TsHn4Db4XNwWn4fb4fNx
Kr4At8cX4g74ItwRX4zT8CW4E74Ud8aX4S74cpyOr8Bd8ZW4G74Kd8dX4wi+
BvfA1+Ke+DrcC1+PM/ANuDe+EffBN+G++GaciW/B/fCtuD++DQ/At+MsfAce
iO/Eg/BdeDC+G2fje/AQfC8eiu/Dw/D9OAc/gIfjB/EI/BAeiR/GuXgUHo0f
wXl4DB6Lx+F8PB5PwI/iAjwRT8KTcRRPwVPxNDwdP4Zn4MdxIX4Cz8RP4ln4
KTwbP42L8DN4Dn4Wz8XP4Xn4eVyMX8Dz8Yt4AX4JL8Qv4xL8Cl6EX8WL8Wt4
CX4dl+I38FL8Jl6G38LL8du4DL+DV+B38Ur8Hl6F38fl+AO8Gn+I1+CP8Fr8
Ma7An+B1+FO8Hn+GN+DPcSX+Am/Ef8Cb8Jd4M/4KV+Gv8Rb8Dd6Kv8Xb8He4
Gv8Rb8d/wjvw93gn/gHX4B/xLvxnvBv/hPfgv+Ba/Fe8F/+M9+G/4f3477gO
/wMfwP/EB/Ev+BD+F67Hv+LD+N/4CP4PPor/ixM+iPdxuAE+HjfEJ+BG+ESc
iE/CjfHvcBN8Mm6KT8FJ+FTcDJ+Gm+PTcQt8Bk7GZ+KW+CzcCv8et8Zn4xR8
Dm6Dz8Vt8Xm4HT4fp+ILcHt8Ie6AL8Id8cU4DV+CO+FLcWd8Ge6CL8fp+Arc
FV+Ju+GrcHd8NY7ga3APfC3uia/DvfD1OAPfgHvjG3EffBPui2/GmfgW3A/f
ivvj2/AAfDvOwnfggfhOPAjfhQfju3E2vgcPwffiofg+PAzfj3PwA3g4fhCP
wA/hkfhhnItH4dH4EZyHx+CxeBzOx+PxBPwoLsAT8SQ8GUfxFDwVT8PT8WN4
Bn4cF+In8Ez8JJ6Fn8Kz8dO4CD+D5+Bn8Vz8HJ6Hn8fF+AU8H7+IF+CX8EL8
Mi7Br+BF+FW8GL+Gl+DXcSl+Ay/Fb+Jl+C28HL+Ny/A7eAV+F6/E7+FV+H1c
jj/Aq/GHeA3+CK/FH+MK/Alehz/F6/FneAP+HFfiL/BG/Ae8CX+JN+OvcBX+
Gm/B3+Ct+Fu8DX+Hq/Ef8Xb8J7wDf4934h9wDf4R78J/xrvxT3gP/guuxX/F
e/HPeB/+G96P/47r8D/wAfxPfBD/gg/hf+F6/Cs+jP+Nj+D/4KP4vzhhdbyP
ww3w8bghPgE3wifiRHwSbox/h5vgk3FTfApOwqfiZvg03ByfjlvgM3AyPhO3
xGfhVvj3uDU+G6fgc3AbfC5ui8/D7fD5OBVfgNvjC3EHfBHuiC/GafgS3Alf
ijvjy3AXfDlOx1fgrvhK3A1fhbvjq3EEX4N74GtxT3wd7oWvxxn4Btwb34j7
4JtwX3wzzsS34H74Vtwf34YH4NtxFr4DD8R34kH4LjwY342z8T14CL4XD8X3
4WH4fpyDH8DD8YN4BH4Ij8QP41w8Co/Gj+A8PAaPxeNwPh6PJ+BHcQGeiCfh
yTiKp+CpeBqejh/DM/DjuBA/gWfiJ/Es/BSejZ/GRfgZPAc/i+fi5/A8/Dwu
xi/g+fhFvAC/hBfil3EJfgUvwq/ixfg1vAS/jkvxG3gpfhMvw2/h5fhtXIbf
wSvwu3glfg+vwu/jcvwBXo0/xGvwR3gt/hhX4E/wOvwpXo8/wxvw57gSf4E3
4j/gTfhLvBl/havw13gL/gZvxd/ibfg7XI3/iLfjP+Ed+Hu8E/+Aa/CPeBf+
M96Nf8J78F9wLf4r3ot/xvvw3/B+/Hdch/+BD+B/4oP4F3wI/wvX41/xYfxv
fAT/Bx/F/8UJH8b7ONwAH48b4hNwI3wiTsQn4cb4d7gJPhk3xafgJHwqboZP
w83x6bgFPgMn4zNxS3wWboV/j1vjs3EKPge3wefitvg83A6fj1PxBbg9vhB3
wBfhjvhinIYvwZ3wpbgzvgx3wZfjdHwF7oqvxN3wVbg7vhpH8DW4B74W98TX
4V74epyBb8C98Y24D74J98U340x8C+6Hb8X98W14AL4dZ+E78EB8Jx6E78KD
8d04G9+Dh+B78VB8Hx6G78c5+AE8HD+IR+CH8Ej8MM7Fo/Bo/AjOw2PwWDwO
5+PxeAJ+FBfgiXgSnoyjeAqeiqfh6fgxPAM/jgvxE3gmfhLPwk/h2fhpXISf
wXPws3gufg7Pw8/jYvwCno9fxAvwS3ghfhmX4FfwIvwqXoxfw0vw67gUv4GX
4jfxMvwWXo7fxmX4HbwCv4tX4vfwKvw+Lscf4NX4Q7wGf4TX4o9xBf4Er8Of
4vX4M7wBf44r8Rd4I/4D3oS/xJvxV7gKf4234G/wVvwt3oa/w9X4j3g7/hPe
gb/HO/EPuAb/iHfhP+Pd+Ce8B/8F1+K/4r34Z7wP/w3vx3/Hdfgf+AD+Jz6I
f8GH8L9wPf4VH8b/xkfwf/BR/F+csCbex+EG+HjcEJ+AG+ETcSI+CTfGv8NN
8Mm4KT4FJ+FTcTN8Gm6OT8ct8Bk4GZ+JW+KzcCv8e9wan41T8Dm4DT4Xt8Xn
4Xb4fJyKL8Dt8YW4A74Id8QX4zR8Ce6EL8Wd8WW4C74cp+MrcFd8Je6Gr8Ld
8dU4gq/BPfC1uCe+DvfC1+MMfAPujW/EffBNuC++GWfiW3A/fCvuj2/DA/Dt
OAvfgQfiO/EgfBcejO/G2fgePATfi4fi+/AwfD/OwQ/g4fhBPAI/hEfih3Eu
HoVH40dwHh6Dx+JxOB+PxxPwo7gAT8ST8GQcxVPwVDwNT8eP4Rn4cVyIn8Az
8ZN4Fn4Kz8ZP4yL8DJ6Dn8Vz8XN4Hn4eF+MX8Hz8Il6AX8IL8cu4BL+CF+FX
8WL8Gl6CX8el+A28FL+Jl+G38HL8Ni7D7+AV+F28Er+HV+H3cTn+AK/GH+I1
+CO8Fn+MK/AneB3+FK/Hn+EN+HNcib/AG/Ef8Cb8Jd6Mv8JV+Gu8BX+Dt+Jv
8Tb8Ha7Gf8Tb8Z/wDvw93ol/wDX4R7wL/xnvxj/hPfgvuBb/Fe/FP+N9+G94
P/47rsP/wAfwP/FB/As+hP+F6/Gv+DD+Nz6C/4OP4v/ihI/ifRxugI/HDfEJ
uBE+ESfik3Bj/DvcBJ+Mm+JTcBI+FTfDp+Hm+HTcAp+Bk/GZuCU+C7fCv8et
8dk4BZ+D2+BzcVt8Hm6Hz8ep+ALcHl+IO+CLcEd8MU7Dl+BO+FLcGV+Gu+DL
cTq+AnfFV+Ju+CrcHV+NI/ga3ANfi3vi63AvfD3OwDfg3vhG3AffhPvim3Em
vgX3w7fi/vg2PADfjrPwHXggvhMPwnfhwfhunI3vwUPwvXgovg8Pw/fjHPwA
Ho4fxCPwQ3gkfhjn4lF4NH4E5+ExeCweh/PxeDwBP4oL8EQ8CU/GUTwFT8XT
8HT8GJ6BH8eF+Ak8Ez+JZ+Gn8Gz8NC7Cz+A5+Fk8Fz+H5+HncTF+Ac/HL+IF
+CW8EL+MS/AreBF+FS/Gr+El+HVcit/A/4+resgCwFAQINixbdu2bdu2bdu2
bdu2bdu2k5ntr2W9PkBfia/CV+Nr8LX4Onw9vgHfiG/CN+Nb8K34Nnw7vgPf
ie/Cd+N78L34Pnw/fgA/iB/CD+NH8KP4Mfw4fgI/iZ/CT+Nn8LP4Ofw8fgG/
iF/CL+NX8Kv4Nfw6fgO/id/Cb+N38Lv4Pfw+/gB/iD/CH+NP8Kf4M/w5/gJ/
ib/CX+Nv8Lf4O/w9/gH/iH/CP+Nf8K/4N/w7/gP/if/Cf+N/8L/4P9y9/+sB
8IB4IDwwHgQPigfDg+Mh8JB4KDw0HgYPi4fDw+MR8Ih4JDwyHgWPikfDo+Mx
8Jh4LDw2HgePi8fD4+MJ8IR4IjwxngRPiifDk+Mp8JR4Kjw1ngZPi6fD0+MZ
8Ix4JjwzngXPimfDs+M58Jx4Ljw3ngfPi+fD8+MF8IJ4IbwwXgQvihfDi+Ml
8JJ4Kbw0XgYvi5fDy+MV8Ip4JbwyXgWvilfDq+M18Jp4Lbw2Xgevi9fD6+MN
8IZ4I7wx3gRvijfDm+Mt8JZ4K7w13gZvi7fD2+Md8I54J7wz3gXvinfDu+M9
8J54L7w33gfvi/fD++MD8IH4IHwwPgQfig/Dh+Mj8JH4KHw0PgYfi4/Dx+MT
8In4JHwyPgWfik/Dp+Mz8Jn4LHw2Pgefi8/D5+ML8IX4InwxvgRfii/Dl+Mr
8JX4Knw1vgZfi6/D1+Mb8I34JnwzvgXfim/Dt+M78J34Lnw3vgffi+/D9+MH
8IP4IfwwfgQ/ih/Dj+Mn8JP4Kfw0fgY/i5/Dz+MX8Iv4JfwyfgW/il/Dr+M3
8Jv4Lfw2fge/i9/D7+MP8If4I/wx/gR/ij/Dn+Mv8Jf4K/w1/gZ/i7/D3+Mf
8I/4J/wz/gX/in/Dv+M/8J/4L/w3/gf/i//D3fe/HgAPiAfCA+NB8KB4MDw4
HgIPiYfCQ+Nh8LB4ODw8HgGPiEfCI+NR8Kh4NDw6HgOPicfCY+Nx8Lh4PDw+
ngBPiCfCE+NJ8KR4Mjw5ngJPiafCU+Np8LR4Ojw9ngHPiGfCM+NZ8Kx4Njw7
ngPPiefCc+N58Lx4Pjw/XgAviBfCC+NF8KJ4Mbw4XgIviZfCS+Nl8LJ4Obw8
XgGviFfCK+NV8Kp4Nbw6XgOvidfCa+N18Lp4Pbw+3gBviDfCG+NN8KZ4M7w5
3gJvibfCW+Nt8LZ4O7w93gHviHfCO+Nd8K54N7w73gPviffCe+N98L54P7w/
PgAfiA/CB+ND8KH4MHw4PgIfiY/CR+Nj8LH4OHw8PgGfiE/CJ+NT8Kn4NHw6
PgOfic/CZ+Nz8Ln4PHw+vgBfiC/CF+NL8KX4Mnw5vgJfia/CV+Nr8LX4Onw9
vgHfiG/CN+Nb8K34Nnw7vgPfie/Cd+N78L34Pnw/fgA/iB/CD+NH8KP4Mfw4
fgI/iZ/CT+Nn8LP4Ofw8fgG/iF/CL+NX8Kv4Nfw6fgO/id/Cb+N38Lv4Pfw+
/gB/iD/CH+NP8Kf4M/w5/gJ/ib/CX+Nv8Lf4O/w9/gH/iH/CP+Nf8K/4N/w7
/gP/if/Cf+N/8L/4P9z9/+P9cQPQcQPScQPRcQPTcYPQcYPScYPRcYPTcUPQ
cUPScUPRcUPTccPQccPSccPRccPTcSPQcSPScSPRcSPTcaPQcaPScaPRcaPT
cWPQcWPScWPRcWPTcePQcePScePRcePTcRPQcRPScRPRcRPTcZPQcZPScZPR
cZPTcVPQcVPScVPRcVPTcdPQcdPScdPRcdPTcTPQcTPScTPRcTPTcbPQcbPS
cbPRcbPTcXPQcXPScXPRcXPTcfPQcfPScfPRcfPTcQvQcQvScQvRcQvTcYvQ
cYvScYvRcYvTcUvQcUvScUvRcUvTccvQccvSccvRccvTcSvQcSvScSvRcSvT
cavQcavScavRcavTcWvQcWvScWvRcWvTcevQcevScevRcevTcRvQcRvScRvR
cRvTcZvQcZvScZvRcZvTcVvQcVvScVvRcVvTcdvQcdvScdvRcdvTcTvQcTvS
cTvRcTvTcbvQcbvScbvRcbvTcXvQcXvScXvRcXvTcfvQcfvScfvRcfvTcQfQ
cQfScQfRcQfTcYfQcYfScYfRcYfTcUfQcUfScUfRcUfTccfQccfSccfRccfT
cSfQcSfScSfRcSfTcafQcafScafRcafTcWfQcWfScWfRcWfTcefQcefScefR
cefTcRfQcRfScRfRcRfTcZfQcZfScZfRcZfTcVfQcVfScVfRcVfTcdfQcdfS
cdfRcdfTcTfQcTfScTfRcTfTcbfQcbfScbfRcbfTcXfQcXfScXfRcXfTcffQ
cffScffRcffTcQ/QcQ/ScQ/RcQ/TcY/QcY/ScY/RcY/TcU/QcU/ScU/RcU/T
cc/Qcc/Scc/Rcc/TcS/QcS/ScS/RcS/Tca/Qca/Sca/Rca/TcW/QcW/ScW/R
cW/Tce/Qce/Sce/Rce/TcR/QcR/ScR/RcR/TcZ/QcZ/ScZ/RcZ/TcV/QcV/S
cV/RcV/Tcd/Qcd/Scd/Rcd/TcT/QcT/ScT/RcT/Tcb/Qcb/Scb/Rcb/TcX/Q
cX/ScX/RcX/Tcf/Qcf/Scf/R8f8P/n87bgA6bkA6biA6bmA6bhA6blA6bjA6
bnA6bgg6bkg6big6bmg6bhg6blg6bjg6bng6bgQ6bkQ6biQ6bmQ6bhQ6blQ6
bjQ6bnQ6bgw6bkw6biw6bmw6bhw6blw6bjw6bnw6bgI6bkI6biI6bmI6bhI6
blI6bjI6bnI6bgo6bko6bio6bmo6bho6blo6bjo6bno6bgY6bkY6biY6bmY6
bhY6blY6bjY6bnY6bg46bk46bi46bm46bh46bl46bj46bn46bgE6bkE6biE6
bmE6bhE6blE6bjE6bnE6bgk6bkk6bik6bmk6bhk6blk6bjk6bnk6bgU6bkU6
biU6bmU6bhU6blU6bjU6bnU6bg06bk06bi06bm06bh06bl06bj06bn06bgM6
bkM6biM6bmM6bhM6blM6bjM6bnM6bgs6bks6bis6bms6bhs6bls6bjs6bns6
bgc6bkc6bic6bmc6bhc6blc6bjc6bnc6bg86bk86bi86bm86bh86bl86bj86
bn867gA67kA67iA67mA67hA67lA67jA67nA67gg67kg67ig67mg67hg67lg6
7jg67ng67gQ67kQ67iQ67mQ67hQ67lQ67jQ67nQ67gw67kw67iw67mw67hw6
7lw67jw67nw67gI67kI67iI67mI67hI67lI67jI67nI67go67ko67io67mo6
7ho67lo67jo67no67gY67kY67iY67mY67hY67lY67jY67nY67g467k467i46
7m467h467l467j467n467gE67kE67iE67mE67hE67lE67jE67nE67gk67kk6
7ik67mk67hk67lk67jk67nk67gU67kU67iU67mU67hU67lU67jU67nU67g06
7k067i067m067h067l067j067n067gM67kM67iM67mM67hM67lM67jM67nM6
7gs67ks67is67ms67hs67ls67js67ns67gc67kc67ic67mc67hc67lc67jc6
7nc67g867k867i867m867h867l867j86/v+B/2/HDUDHDUjHDUTHDUzHDULH
DUrHDUbHDU7HDUHHDUnHDUXHDU3HDUPHDUvHDUfHDU/HjUDHjUjHjUTHjUzH
jULHjUrHjUbHjU7HjUHHjUnHjUXHjU3HjUPHjUvHjUfHjU/HTUDHTUjHTUTH
TUzHTULHTUrHTUbHTU7HTUHHTUnHTUXHTU3HTUPHTUvHTUfHTU/HzUDHzUjH
zUTHzUzHzULHzUrHzUbHzU7HzUHHzUnHzUXHzU3HzUPHzUvHzUfHzU/HLUDH
LUjHLUTHLUzHLULHLUrHLUbHLU7HLUHHLUnHLUXHLU3HLUPHLUvHLUfHLU/H
rUDHrUjHrUTHrUzHrULHrUrHrUbHrU7HrUHHrUnHrUXHrU3HrUPHrUvHrUfH
rU/HbUDHbUjHbUTHbUzHbULHbUrHbUbHbU7HbUHHbUnHbUXHbU3HbUPHbUvH
bUfHbU/H7UDH7UjH7UTH7UzH7ULH7UrH7UbH7U7H7UHH7UnH7UXH7U3H7UPH
7UvH7UfH7U/HHUDHHUjHHUTHHUzHHULHHUrHHUbHHU7HHUHHHUnHHUXHHU3H
HUPHHUvHHUfHHU/HnUDHnUjHnUTHnUzHnULHnUrHnUbHnU7HnUHHnUnHnUXH
nU3HnUPHnUvHnUfHnU/HXUDHXUjHXUTHXUzHXULHXUrHXUbHXU7HXUHHXUnH
XUXHXU3HXUPHXUvHXUfHXU/H3UDH3UjH3UTH3UzH3ULH3UrH3UbH3U7H3UHH
3UnH3UXH3U3H3UPH3UvH3UfH3U/HPUDHPUjHPUTHPUzHPULHPUrHPUbHPU7H
PUHHPUnHPUXHPU3HPUPHPUvHPUfHPU/HvUDHvUjHvUTHvUzHvULHvUrHvUbH
vU7HvUHHvUnHvUXHvU3HvUPHvUvHvUfHvU/HfUDHfUjHfUTHfUzHfULHfUrH
fUbHfU7HfUHHfUnHfUXHfU3HfUPHfUvHfUfHfU/H/UDH/UjH/UTH/UzH/ULH
/UrH/UbH/U7H/UHH/UnH/UXH/U3H/UPH/UvH/UfH/z/o/+24Aei4Aem4gei4
gem4Qei4Qem4wei4wem4Iei4Iem4oei4oem4Yei4Yem44ei44em4Eei4Eem4
kei4kem4Uei4Uem40ei40em4Mei4Mem4sei4sem4cei4cem48ei48em4Cei4
Cem4iei4iem4Sei4Sem4yei4yem4Kei4Kem4qei4qem4aei4aem46ei46em4
Gei4Gem4mei4mem4Wei4Wem42ei42em4Oei4Oem4uei4uem4eei4eem4+ei4
+em4Bei4Bem4hei4hem4Rei4Rem4xei4xem4Jei4Jem4pei4pem4Zei4Zem4
5ei45em4Fei4Fem4lei4lem4Vei4Vem41ei41em4Nei4Nem4tei4tem4dei4
dem49ei49em4Dei4Dem4jei4jem4Tei4Tem4zei4zem4Lei4Lem4rei4rem4
bei4bem47ei47em4Hei4Hem4nei4nem4Xei4Xem43ei43em4Pei4Pem4vei4
vem4fei4fem4/ei4/em4A+i4A+m4g+i4g+m4Q+i4Q+m4w+i4w+m4I+i4I+m4
o+i4o+m4Y+i4Y+m44+i44+m4E+i4E+m4k+i4k+m4U+i4U+m40+i40+m4M+i4
M+m4s+i4s+m4c+i4c+m48+i48+m4C+i4C+m4i+i4i+m4S+i4S+m4y+i4y+m4
K+i4K+m4q+i4q+m4a+i4a+m46+i46+m4G+i4G+m4m+i4m+m4W+i4W+m42+i4
2+m4O+i4O+m4u+i4u+m4e+i4e+m4++i4++m4B+i4B+m4h+i4h+m4R+i4R+m4
x+i4x+m4J+i4J+m4p+i4p+m4Z+i4Z+m45+i45+m4F+i4F+m4l+i4l+m4V+i4
V+m41+i41+m4N+i4N+m4t+i4t+m4d+i4d+m49+i49+m4D+i4D+m4j+i4j+m4
T+i4T+m4z+i4z+m4L+i4L+m4r+i4r+m4b+i4b+m47+i47+m4H+i4H+m4n+i4
n+m4X+i4X+m43+i43+m4P+i4P+m4v+i4v+m4f+i4f+m4/+j4/wf8vx03AB03
IB03EB03MB03CB03KB03GB03OB03BB03JB03FB03NB03DB03LB03HB03PB03
Ah03Ih03Eh03Mh03Ch03Kh03Gh03Oh03Bh03Jh03Fh03Nh03Dh03Lh03Hh03
Ph03AR03IR03ER03MR03CR03KR03GR03OR03BR03JR03FR03NR03DR03LR03
HR03PR03Ax03Ix03Ex03Mx03Cx03Kx03Gx03Ox03Bx03Jx03Fx03Nx03Dx03
Lx03Hx03Px23AB23IB23EB23MB23CB23KB23GB23OB23BB23JB23FB23NB23
DB23LB23HB23PB23Ah23Ih23Eh23Mh23Ch23Kh23Gh23Oh23Bh23Jh23Fh23
Nh23Dh23Lh23Hh23Ph23AR23IR23ER23MR23CR23KR23GR23OR23BR23JR23
FR23NR23DR23LR23HR23PR23Ax23Ix23Ex23Mx23Cx23Kx23Gx23Ox23Bx23
Jx23Fx23Nx23Dx23Lx23Hx23Px13AB13IB13EB13MB13CB13KB13GB13OB13
BB13JB13FB13NB13DB13LB13HB13PB13Ah13Ih13Eh13Mh13Ch13Kh13Gh13
Oh13Bh13Jh13Fh13Nh13Dh13Lh13Hh13Ph13AR13IR13ER13MR13CR13KR13
GR13OR13BR13JR13FR13NR13DR13LR13HR13PR13Ax13Ix13Ex13Mx13Cx13
Kx13Gx13Ox13Bx13Jx13Fx13Nx13Dx13Lx13Hx13Px33AB33IB33EB33MB33
CB33KB33GB33OB33BB33JB33FB33NB33DB33LB33HB33PB33Ah33Ih33Eh33
Mh33Ch33Kh33Gh33Oh33Bh33Jh33Fh33Nh33Dh33Lh33Hh33Ph33AR33IR33
ER33MR33CR33KR33GR33OR33BR33JR33FR33NR33DR33LR33HR33PR33Ax33
Ix33Ex33Mx33Cx33Kx33Gx33Ox33Bx33Jx33Fx33Nx33Dx33Lx33Hx3//2D/
t+MGoOMGpOMGouMGpuMGoeMGpeMGo+MGp+OGoOOGpOOGouOGpuOGoeOGpeOG
o+OGp+NGoONGpONGouNGpuNGoeNGpeNGo+NGp+PGoOPGpOPGouPGpuPGoePG
pePGo+PGp+MmoOMmpOMmouMmpuMmoeMmpeMmo+Mmp+OmoOOmpOOmouOmpuOm
oeOmpeOmo+Omp+NmoONmpONmouNmpuNmoeNmpeNmo+Nmp+PmoOPmpOPmouPm
puPmoePmpePmo+Pmp+MWoOMWpOMWouMWpuMWoeMWpeMWo+MWp+OWoOOWpOOW
ouOWpuOWoeOWpeOWo+OWp+NWoONWpONWouNWpuNWoeNWpeNWo+NWp+PWoOPW
pOPWouPWpuPWoePWpePWo+PWp+M2oOM2pOM2ouM2puM2oeM2peM2o+M2p+O2
oOO2pOO2ouO2puO2oeO2peO2o+O2p+N2oON2pON2ouN2puN2oeN2peN2o+N2
p+P2oOP2pOP2ouP2puP2oeP2peP2o+P2p+MOoOMOpOMOouMOpuMOoeMOpeMO
o+MOp+OOoOOOpOOOouOOpuOOoeOOpeOOo+OOp+NOoONOpONOouNOpuNOoeNO
peNOo+NOp+POoOPOpOPOouPOpuPOoePOpePOo+POp+MuoOMupOMuouMupuMu
oeMupeMuo+Mup+OuoOOupOOuouOupuOuoeOupeOuo+Oup+NuoONupONuouNu
puNuoeNupeNuo+Nup+PuoOPupOPuouPupuPuoePupePuo+Pup+MeoOMepOMe
ouMepuMeoeMepeMeo+Mep+OeoOOepOOeouOepuOeoeOepeOeo+Oep+NeoONe
pONeouNepuNeoeNepeNeo+Nep+PeoOPepOPeouPepuPeoePepePeo+Pep+M+
oOM+pOM+ouM+puM+oeM+peM+o+M+p+O+oOO+pOO+ouO+puO+oeO+peO+o+O+
p+N+oON+pON+ouN+puN+oeN+peN+o+N+p+P+oOP+pOP+ouP+puP+oeP+peP+
o+P/H+j/dtwAdNyAdNxAdNzAdNwgdNygdNxgdNzgdNwQdNyQdNxQdNzQdNww
dNywdNxwdNzwdNwIdNyIdNxIdNzIdNwodNyodNxodNzodNwYdNyYdNxYdNzY
dNw4dNy4dNx4dNz4dNwEdNyEdNxEdNzEdNwkdNykdNxkdNzkdNwUdNyUdNxU
dNzUdNw0dNy0dNx0dNz0dNwMdNyMdNxMdNzMdNwsdNysdNxsdNzsdNwcdNyc
dNxcdNzcdNw8dNy8dNx8dNz8dNwCdNyCdNxCdNzCdNwidNyidNxidNzidNwS
dNySdNxSdNzSdNwydNyydNxydNzydNwKdNyKdNxKdNzKdNwqdNyqdNxqdNzq
dNwadNyadNxadNzadNw6dNy6dNx6dNz6dNwGdNyGdNxGdNzGdNwmdNymdNxm
dNzmdNwWdNyWdNxWdNzWdNw2dNy2dNx2dNz2dNwOdNyOdNxOdNzOdNwudNyu
dNxudNzudNwedNyedNxedNzedNw+dNy+dNx+dNz+dNwBdNyBdNxBdNzBdNwh
dNyhdNxhdNzhdNwRdNyRdNxRdNzRdNwxdNyxdNxxdNzxdNwJdNyJdNxJdNzJ
dNwpdNypdNxpdNzpdNwZdNyZdNxZdNzZdNw5dNy5dNx5dNz5dNwFdNyFdNxF
dNzFdNwldNyldNxldNzldNwVdNyVdNxVdNzVdNw1dNy1dNx1dNz1dNwNdNyN
dNxNdNzNdNwtdNytdNxtdNztdNwddNyddNxddNzddNw9dNy9dNx9dNz9dNwD
dNyDdNxDdNzDdNwjdNyjdNxjdNzjdNwTdNyTdNxTdNzTdNwzdNyzdNxzdNzz
dNwLdNyLdNxLdNzLdNwrdNyrdNxrdNzrdNwbdNybdNxbdNzbdNw7dNy7dNx7
dNz7dNwHdNyHdNxHdNzHdNwndNyndNxndNzndNwXdNyXdNxXdNzXdNw3dNy3
dNx3dNz3dNwPdNyPdNxPdNzPdNwvdNyvdNxvdNzvdNwfdNyfdNxfdNzfdNw/
dNy/dNx/dPz/g/zfjhuAjhuQjhuIjhuYjhuEjhuUjhuMjhucjhuCjhuSjhuK
jhuajhuGjhuWjhuOjhuejhuBjhuRjhuJjhuZjhuFjhuVjhuNjhudjhuDjhuT
jhuLjhubjhuHjhuXjhuPjhufjpuAjpuQjpuIjpuYjpuEjpuUjpuMjpucjpuC
jpuSjpuKjpuajpuGjpuWjpuOjpuejpuBjpuRjpuJjpuZjpuFjpuVjpuNjpud
jpuDjpuTjpuLjpubjpuHjpuXjpuPjpufjluAjluQjluIjluYjluEjluUjluM
jlucjluCjluSjluKjluajluGjluWjluOjluejluBjluRjluJjluZjluFjluV
jluNjludjluDjluTjluLjlubjluHjluXjluPjlufjtuAjtuQjtuIjtuYjtuE
jtuUjtuMjtucjtuCjtuSjtuKjtuajtuGjtuWjtuOjtuejtuBjtuRjtuJjtuZ
jtuFjtuVjtuNjtudjtuDjtuTjtuLjtubjtuHjtuXjtuPjtufjjuAjjuQjjuI
jjuYjjuEjjuUjjuMjjucjjuCjjuSjjuKjjuajjuGjjuWjjuOjjuejjuBjjuR
jjuJjjuZjjuFjjuVjjuNjjudjjuDjjuTjjuLjjubjjuHjjuXjjuPjjufjruA
jruQjruIjruYjruEjruUjruMjrucjruCjruSjruKjruajruGjruWjruOjrue
jruBjruRjruJjruZjruFjruVjruNjrudjruDjruTjruLjrubjruHjruXjruP
jrufjnuAjnuQjnuIjnuYjnuEjnuUjnuMjnucjnuCjnuSjnuKjnuajnuGjnuW
jnuOjnuejnuBjnuRjnuJjnuZjnuFjnuVjnuNjnudjnuDjnuTjnuLjnubjnuH
jnuXjnuPjnufjvuAjvuQjvuIjvuYjvuEjvuUjvuMjvucjvuCjvuSjvuKjvua
jvuGjvuWjvuOjvuejvuBjvuRjvuJjvuZjvuFjvuVjvuNjvudjvuDjvuTjvuL
jvubjvuHjvuXjvuPjv9/gP/bcQPQcQPScQPRcQPTcYPQcYPScYPRcYPTcUPQ
cUPScUPRcUPTccPQccPSccPRccPTcSPQcSPScSPRcSPTcaPQcaPScaPRcaPT
cWPQcWPScWPRcWPTcePQcePScePRcePTcRPQcRPScRPRcRPTcZPQcZPScZPR
cZPTcVPQcVPScVPRcVPTcdPQcdPScdPRcdPTcTPQcTPScTPRcTPTcbPQcbPS
cbPRcbPTcXPQcXPScXPRcXPTcfPQcfPScfPRcfPTcQvQcQvScQvRcQvTcYvQ
cYvScYvRcYvTcUvQcUvScUvRcUvTccvQccvSccvRccvTcSvQcSvScSvRcSvT
cavQcavScavRcavTcWvQcWvScWvRcWvTcevQcevScevRcevTcRvQcRvScRvR
cRvTcZvQcZvScZvRcZvTcVvQcVvScVvRcVvTcdvQcdvScdvRcdvTcTvQcTvS
cTvRcTvTcbvQcbvScbvRcbvTcXvQcXvScXvRcXvTcfvQcfvScfvRcfvTcQfQ
cQfScQfRcQfTcYfQcYfScYfRcYfTcUfQcUfScUfRcUfTccfQccfSccfRccfT
cSfQcSfScSfRcSfTcafQcafScafRcafTcWfQcWfScWfRcWfTcefQcefScefR
cefTcRfQcRfScRfRcRfTcZfQcZfScZfRcZfTcVfQcVfScVfRcVfTcdfQcdfS
cdfRcdfTcTfQcTfScTfRcTfTcbfQcbfScbfRcbfTcXfQcXfScXfRcXfTcffQ
cffScffRcffTcQ/QcQ/ScQ/RcQ/TcY/QcY/ScY/RcY/TcU/QcU/ScU/RcU/T
cc/Qcc/Scc/Rcc/TcS/QcS/ScS/RcS/Tca/Qca/Sca/Rca/TcW/QcW/ScW/R
cW/Tce/Qce/Sce/Rce/TcR/QcR/ScR/RcR/TcZ/QcZ/ScZ/RcZ/TcV/QcV/S
cV/RcV/Tcd/Qcd/Scd/Rcd/TcT/QcT/ScT/RcT/Tcb/Qcb/Scb/Rcb/TcX/Q
cX/ScX/RcX/Tcf/Qcf/Scf/R8f8P7n87bgA6bkA6biA6bmA6bhA6blA6bjA6
bnA6bgg6bkg6big6bmg6bhg6blg6bjg6bng6bgQ6bkQ6biQ6bmQ6bhQ6blQ6
bjQ6bnQ6bgw6bkw6biw6bmw6bhw6blw6bjw6bnw6bgI6bkI6biI6bmI6bhI6
blI6bjI6bnI6bgo6bko6bio6bmo6bho6blo6bjo6bno6bgY6bkY6biY6bmY6
bhY6blY6bjY6bnY6bg46bk46bi46bm46bh46bl46bj46bn46bgE6bkE6biE6
bmE6bhE6blE6bjE6bnE6bgk6bkk6bik6bmk6bhk6blk6bjk6bnk6bgU6bkU6
biU6bmU6bhU6blU6bjU6bnU6bg06bk06bi06bm06bh06bl06bj06bn06bgM6
bkM6biM6bmM6bhM6blM6bjM6bnM6bgs6bks6bis6bms6bhs6bls6bjs6bns6
bgc6bkc6bic6bmc6bhc6blc6bjc6bnc6bg86bk86bi86bm86bh86bl86bj86
bn867gA67kA67iA67mA67hA67lA67jA67nA67gg67kg67ig67mg67hg67lg6
7jg67ng67gQ67kQ67iQ67mQ67hQ67lQ67jQ67nQ67gw67kw67iw67mw67hw6
7lw67jw67nw67gI67kI67iI67mI67hI67lI67jI67nI67go67ko67io67mo6
7ho67lo67jo67no67gY67kY67iY67mY67hY67lY67jY67nY67g467k467i46
7m467h467l467j467n467gE67kE67iE67mE67hE67lE67jE67nE67gk67kk6
7ik67mk67hk67lk67jk67nk67gU67kU67iU67mU67hU67lU67jU67nU67g06
7k067i067m067h067l067j067n067gM67kM67iM67mM67hM67lM67jM67nM6
7gs67ks67is67ms67hs67ls67js67ns67gc67kc67ic67mc67hc67lc67jc6
7nc67g867k867i867m867h867l867j86/v+B/W/HDUDHDUjHDUTHDUzHDULH
DUrHDUbHDU7HDUHHDUnHDUXHDU3HDUPHDUvHDUfHDU/HjUDHjUjHjUTHjUzH
jULHjUrHjUbHjU7HjUHHjUnHjUXHjU3HjUPHjUvHjUfHjU/HTUDHTUjHTUTH
TUzHTULHTUrHTUbHTU7HTUHHTUnHTUXHTU3HTUPHTUvHTUfHTU/HzUDHzUjH
zUTHzUzHzULHzUrHzUbHzU7HzUHHzUnHzUXHzU3HzUPHzUvHzUfHzU/HLUDH
LUjHLUTHLUzHLULHLUrHLUbHLU7HLUHHLUnHLUXHLU3HLUPHLUvHLUfHLU/H
rUDHrUjHrUTHrUzHrULHrUrHrUbHrU7HrUHHrUnHrUXHrU3HrUPHrUvHrUfH
rU/HbUDHbUjHbUTHbUzHbULHbUrHbUbHbU7HbUHHbUnHbUXHbU3HbUPHbUvH
bUfHbU/H7UDH7UjH7UTH7UzH7ULH7UrH7UbH7U7H7UHH7UnH7UXH7U3H7UPH
7UvH7UfH7U/HHUDHHUjHHUTHHUzHHULHHUrHHUbHHU7HHUHHHUnHHUXHHU3H
HUPHHUvHHUfHHU/HnUDHnUjHnUTHnUzHnULHnUrHnUbHnU7HnUHHnUnHnUXH
nU3HnUPHnUvHnUfHnU/HXUDHXUjHXUTHXUzHXULHXUrHXUbHXU7HXUHHXUnH
XUXHXU3HXUPHXUvHXUfHXU/H3UDH3UjH3UTH3UzH3ULH3UrH3UbH3U7H3UHH
3UnH3UXH3U3H3UPH3UvH3UfH3U/HPUDHPUjHPUTHPUzHPULHPUrHPUbHPU7H
PUHHPUnHPUXHPU3HPUPHPUvHPUfHPU/HvUDHvUjHvUTHvUzHvULHvUrHvUbH
vU7HvUHHvUnHvUXHvU3HvUPHvUvHvUfHvU/HfUDHfUjHfUTHfUzHfULHfUrH
fUbHfU7HfUHHfUnHfUXHfU3HfUPHfUvHfUfHfU/H/UDH/UjH/UTH/UzH/ULH
/UrH/UbH/U7H/UHH/UnH/UXH/U3H/UPH/UvH/UfH/z+o/+24Aei4Aem4gei4
gem4Qei4Qem4wei4wem4Iei4Iem4oei4oem4Yei4Yem44ei44em4Eei4Eem4
kei4kem4Uei4Uem40ei40em4Mei4Mem4sei4sem4cei4cem48ei48em4Cei4
Cem4iei4iem4Sei4Sem4yei4yem4Kei4Kem4qei4qem4aei4aem46ei46em4
Gei4Gem4mei4mem4Wei4Wem42ei42em4Oei4Oem4uei4uem4eei4eem4+ei4
+em4Bei4Bem4hei4hem4Rei4Rem4xei4xem4Jei4Jem4pei4pem4Zei4Zem4
5ei45em4Fei4Fem4lei4lem4Vei4Vem41ei41em4Nei4Nem4tei4tem4dei4
dem49ei49em4Dei4Dem4jei4jem4Tei4Tem4zei4zem4Lei4Lem4rei4rem4
bei4bem47ei47em4Hei4Hem4nei4nem4Xei4Xem43ei43em4Pei4Pem4vei4
vem4fei4fem4/ei4/em4A+i4A+m4g+i4g+m4Q+i4Q+m4w+i4w+m4I+i4I+m4
o+i4o+m4Y+i4Y+m44+i44+m4E+i4E+m4k+i4k+m4U+i4U+m40+i40+m4M+i4
M+m4s+i4s+m4c+i4c+m48+i48+m4C+i4C+m4i+i4i+m4S+i4S+m4y+i4y+m4
K+i4K+m4q+i4q+m4a+i4a+m46+i46+m4G+i4G+m4m+i4m+m4W+i4W+m42+i4
2+m4O+i4O+m4u+i4u+m4e+i4e+m4++i4++m4B+i4B+m4h+i4h+m4R+i4R+m4
x+i4x+m4J+i4J+m4p+i4p+m4Z+i4Z+m45+i45+m4F+i4F+m4l+i4l+m4V+i4
V+m41+i41+m4N+i4N+m4t+i4t+m4d+i4d+m49+i49+m4D+i4D+m4j+i4j+m4
T+i4T+m4z+i4z+m4L+i4L+m4r+i4r+m4b+i4b+m47+i47+m4H+i4H+m4n+i4
n+m4X+i4X+m43+i43+m4P+i4P+m4v+i4v+m4f+i4f+m4/+j4/wf0vx03AB03
IB03EB03MB03CB03KB03GB03OB03BB03JB03FB03NB03DB03LB03HB03PB03
Ah03Ih03Eh03Mh03Ch03Kh03Gh03Oh03Bh03Jh03Fh03Nh03Dh03Lh03Hh03
Ph03AR03IR03ER03MR03CR03KR03GR03OR03BR03JR03FR03NR03DR03LR03
HR03PR03Ax03Ix03Ex03Mx03Cx03Kx03Gx03Ox03Bx03Jx03Fx03Nx03Dx03
Lx03Hx03Px23AB23IB23EB23MB23CB23KB23GB23OB23BB23JB23FB23NB23
DB23LB23HB23PB23Ah23Ih23Eh23Mh23Ch23Kh23Gh23Oh23Bh23Jh23Fh23
Nh23Dh23Lh23Hh23Ph23AR23IR23ER23MR23CR23KR23GR23OR23BR23JR23
FR23NR23DR23LR23HR23PR23Ax23Ix23Ex23Mx23Cx23Kx23Gx23Ox23Bx23
Jx23Fx23Nx23Dx23Lx23Hx23Px13AB13IB13EB13MB13CB13KB13GB13OB13
BB13JB13FB13NB13DB13LB13HB13PB13Ah13Ih13Eh13Mh13Ch13Kh13Gh13
Oh13Bh13Jh13Fh13Nh13Dh13Lh13Hh13Ph13AR13IR13ER13MR13CR13KR13
GR13OR13BR13JR13FR13NR13DR13LR13HR13PR13Ax13Ix13Ex13Mx13Cx13
Kx13Gx13Ox13Bx13Jx13Fx13Nx13Dx13Lx13Hx13Px33AB33IB33EB33MB33
CB33KB33GB33OB33BB33JB33FB33NB33DB33LB33HB33PB33Ah33Ih33Eh33
Mh33Ch33Kh33Gh33Oh33Bh33Jh33Fh33Nh33Dh33Lh33Hh33Ph33AR33IR33
ER33MR33CR33KR33GR33OR33BR33JR33FR33NR33DR33LR33HR33PR33Ax33
Ix33Ex33Mx33Cx33Kx33Gx33Ox33Bx33Jx33Fx33Nx33Dx33Lx33Hx3//2D+
t+MGoOMGpOMGouMGpuMGoeMGpeMGo+MGp+OGoOOGpOOGouOGpuOGoeOGpeOG
o+OGp+NGoONGpONGouNGpuNGoeNGpeNGo+NGp+PGoOPGpOPGouPGpuPGoePG
pePGo+PGp+MmoOMmpOMmouMmpuMmoeMmpeMmo+Mmp+OmoOOmpOOmouOmpuOm
oeOmpeOmo+Omp+NmoONmpONmouNmpuNmoeNmpeNmo+Nmp+PmoOPmpOPmouPm
puPmoePmpePmo+Pmp+MWoOMWpOMWouMWpuMWoeMWpeMWo+MWp+OWoOOWpOOW
ouOWpuOWoeOWpeOWo+OWp+NWoONWpONWouNWpuNWoeNWpeNWo+NWp+PWoOPW
pOPWouPWpuPWoePWpePWo+PWp+M2oOM2pOM2ouM2puM2oeM2peM2o+M2p+O2
oOO2pOO2ouO2puO2oeO2peO2o+O2p+N2oON2pON2ouN2puN2oeN2peN2o+N2
p+P2oOP2pOP2ouP2puP2oeP2peP2o+P2p+MOoOMOpOMOouMOpuMOoeMOpeMO
o+MOp+OOoOOOpOOOouOOpuOOoeOOpeOOo+OOp+NOoONOpONOouNOpuNOoeNO
peNOo+NOp+POoOPOpOPOouPOpuPOoePOpePOo+POp+MuoOMupOMuouMupuMu
oeMupeMuo+Mup+OuoOOupOOuouOupuOuoeOupeOuo+Oup+NuoONupONuouNu
puNuoeNupeNuo+Nup+PuoOPupOPuouPupuPuoePupePuo+Pup+MeoOMepOMe
ouMepuMeoeMepeMeo+Mep+OeoOOepOOeouOepuOeoeOepeOeo+Oep+NeoONe
pONeouNepuNeoeNepeNeo+Nep+PeoOPepOPeouPepuPeoePepePeo+Pep+M+
oOM+pOM+ouM+puM+oeM+peM+o+M+p+O+oOO+pOO+ouO+puO+oeO+peO+o+O+
p+N+oON+pON+ouN+puN+oeN+peN+o+N+p+P+oOP+pOP+ouP+puP+oeP+peP+
o+P/H8j/dtwAdNyAdNxAdNzAdNwgdNygdNxgdNzgdNwQdNyQdNxQdNzQdNww
dNywdNxwdNzwdNwIdNyIdNxIdNzIdNwodNyodNxodNzodNwYdNyYdNxYdNzY
dNw4dNy4dNx4dNz4dNwEdNyEdNxEdNzEdNwkdNykdNxkdNzkdNwUdNyUdNxU
dNzUdNw0dNy0dNx0dNz0dNwMdNyMdNxMdNzMdNwsdNysdNxsdNzsdNwcdNyc
dNxcdNzcdNw8dNy8dNx8dNz8dNwCdNyCdNxCdNzCdNwidNyidNxidNzidNwS
dNySdNxSdNzSdNwydNyydNxydNzydNwKdNyKdNxKdNzKdNwqdNyqdNxqdNzq
dNwadNyadNxadNzadNw6dNy6dNx6dNz6dNwGdNyGdNxGdNzGdNwmdNymdNxm
dNzmdNwWdNyWdNxWdNzWdNw2dNy2dNx2dNz2dNwOdNyOdNxOdNzOdNwudNyu
dNxudNzudNwedNyedNxedNzedNw+dNy+dNx+dNz+dNwBdNyBdNxBdNzBdNwh
dNyhdNxhdNzhdNwRdNyRdNxRdNzRdNwxdNyxdNxxdNzxdNwJdNyJdNxJdNzJ
dNwpdNypdNxpdNzpdNwZdNyZdNxZdNzZdNw5dNy5dNx5dNz5dNwFdNyFdNxF
dNzFdNwldNyldNxldNzldNwVdNyVdNxVdNzVdNw1dNy1dNx1dNz1dNwNdNyN
dNxNdNzNdNwtdNytdNxtdNztdNwddNyddNxddNzddNw9dNy9dNx9dNz9dNwD
dNyDdNxDdNzDdNwjdNyjdNxjdNzjdNwTdNyTdNxTdNzTdNwzdNyzdNxzdNzz
dNwLdNyLdNxLdNzLdNwrdNyrdNxr/8dlPUUBwFBLGJ1s27bt+rNt27Zvk23b
tl2Tbdu2XbfX9uNes77nc9hxvsqO8zV2nK+z43yDHeeb7DjfYsf5NjvOd9hx
vsuO8z12nO+z4/yAHeeH7Dg/Ysf5MTvOT9hxfsqO8zN2nJ+z4/yCHeeX7Di/
Ysf5NTvOb9hxfsuO8zt2nN+z4/yBHeeP7Dh/Ysf5MzvOX9hx/sqO8zd2nL+z
4/yDHeef7Dj/Ysf5NzvOf9jxfw/E/+44B2LHOTA7zkHYcQ7KjnMwdpyDs+Mc
gh3nkOw4h2LHOTQ7zmHYcQ7LjnM4dpzDs+McgR3niOw4R2LHOTI7zlHYcY7K
jnM0dpyjs+Mcgx3nmOw4x2LHOTY7znHYcY7LjnM8dpzjs+OcgB3nhOw4J2LH
OTE7zknYcU7KjnMydpyTs+Ocgh3nlOw4p2LHOTU7zmnYcU7LjnM6dpzTs+Oc
gR3njOw4Z2LHOTM7zlnYcc7KjnM2dpyzs+Ocgx3nnOw452LHOTc7znnYcc7L
jnM+dpzzs+NcgB3nAHacC7LjXIgd58LsOBdhx7koO87F2HEuzo5zCXacS7Lj
XIod59LsOJdhx7ksO87l2HEuz45zBXacK7LjXIkd58rsOFdhx7kqO87V2HGu
zo5zDXaca7LjXIsd59rsONdhx7kuO8712HGuz45zA3acG7Lj3Igd58bsODdh
x7kpO87N2HFuzo5zC3acW7Lj3Iod59bsOLdhx7ktO87t2HFuz45zB3acO7Lj
3Ikd587sOHdhx7krO87d2HHuzo5zD3ace7Lj3Isd597sOPdhx7kvO87/sePc
jx2n7Dj3Z8d5ADvOA9lxHsSO82B2nIew4zyUHedh7DgPZ8d5BDvOI9lxHsWO
82h2nMew4zyWHedx7DiPZ8d5AjvOE9lxnsSO82R2nKew4zyVHedp7DhPZ8d5
BjvOM9lxnsWO82x2nOew4zyXHed57DjPZ8d5ATvOC9lxXsSO82J2nJew47yU
Hedl7DgvZ8d5BTvOK9lxXsWO82p2nNew47yWHed17DivZ8d5AzvOG9lx3sSO
82Z2nLew47yVHedt7DhvZ8d5BzvOO9lx3sWO8252nPew47yXHWfsOO9jx3k/
O84H2HE+yI7zIXacD7PjfIQd56PsOB9jx/k4O84n2HE+yY7zKXacT7PjfIYd
57PsOJ9jx/k8O84X2HG+yI7zJXacL7PjfIUd56vsOF9jx/k6O8432HG+yY7z
LXacb7PjfIcd57vsON9jx/k+O84P2HF+yI7zI3acH7Pj/IQd56fsOD9jx/k5
O84v2HF+yY7zK3acX7Pj/IYd57fsOL9jx/k9O84f2HH+yI7zJ3acP7Pj/IUd
56/sOH9jx/k7O84/2HH+yY7zL3acf7Pj/Icd//cA/I8PwMXDORA9Lh7Ogelx
8XAOQo+Lh3NQelw8nIPR4+LhHJweFw/nEPS4eDiHpMfFwzkUPS4ezqHpcfFw
DkOPi4dzWHpcPJzD0ePi4RyeHhcP5wj0uHg4R6THxcM5Ej0uHs6R6XHxcI5C
j4uHc1R6XDyco9Hj4uEcnR4XD+cY9Lh4OMekx8XDORY9Lh7Oselx8XCOQ4+L
h3Ncelw8nOPR4+LhHJ8eFw/nBPS4eDgnpMfFwzkRPS4ezonpcfFwTkKPi4dz
UnpcPJyT0ePi4ZycHhcP5xT0uHg4p6THxcM5FT0uHs6p6XHxcE5Dj4uHc1p6
XDyc09Hj4uGcnh4XD+cM9Lh4OGekx8XDORM9Lh7Omelx8XDOQo+Lh3NWelw8
nLPR4+LhnJ0eFw/nHPS4eDjnpMfFwzkXPS4ezrnpcfFwzkOPi4dzXnpcPJzz
0ePi4ZyfHhcP5wL0uHg4B9Dj4uFckB4XD+dC9Lh4OBemx8XDuQg9Lh7ORelx
8XAuRo+Lh3Nxelw8nEvQ4+LhXJIeFw/nUvS4eDiXpsfFw7kMPS4ezmXpcfFw
LkePi4dzeXpcPJwr0OPi4VyRHhcP50r0uHg4V6bHxcO5Cj0uHs5V6XHxcK5G
j4uHc3V6XDyca9Dj4uFckx4XD+da9Lh4ONemx8XDuQ49Lh7Odelx8XCuR4+L
h3N9elw8nBvQ4+Lh3JAeFw/nRvS4eDg3psfFw7kJPS4ezk3pcfFwbkaPi4dz
c3pcPJxb0OPi4dySHhcP51b0uHg4t6bHxcO5DT0uHs5t6XHxcG5Hj4uHc3t6
XDycO9Dj4uHckR4XD+dO9Lh4OHemx8XDuQs9Lh7OXelx8XDuRo+Lh3N3elw8
nHvQ4+Lh3JMeFw/nXvS4eDj3psfFw7kPPS4ezn3pcfFw/o8eFw/nfvS4eDil
x8XDuT89Lh7OA+hx8XAeSI+Lh/Mgelw8nAfT4+LhPIQeFw/nofS4eDgPo8fF
w3k4PS4eziPocfFwHkmPi4fzKHpcPJxH0+Pi4TyGHhcP57H0uHg4j6PHxcN5
PD0uHs4T6HHxcJ5Ij4uH8yR6XDycJ9Pj4uE8hR4XD+ep9Lh4OE+jx8XDeTo9
Lh7OM+hx8XCeSY+Lh/Mselw8nGfT4+LhPIceFw/nufS4eDjPo8fFw3k+PS4e
zgvocfFwXkiPi4fzInpcPJwX0+Pi4byEHhcP56X0uHg4L6PHxcN5OT0uHs4r
6HHxcF5Jj4uH8yp6XDycV9Pj4uG8hh4XD+e19Lh4OK+jx8XDeT09Lh7OG+hx
8XDeSI+Lh/Mmelw8nDfT4+LhvIUeFw/nrfS4eDhvo8fFw3k7PS4ezjvocfFw
3kmPi4fzLnpcPJx30+Pi4byHHhcP5730uHg4o8fFw3kfPS4ezvvpcfFwPkCP
i4fzQXpcPJwP0ePi4XyYHhcP5yP0uHg4H6XHxcP5GD0uHs7H6XHxcD5Bj4uH
80l6XDycT9Hj4uF8mh4XD+cz9Lh4OJ+lx8XD+Rw9Lh7O5+lx8XC+QI+Lh/NF
elw8nC/R4+LhfJkeFw/nK/S4eDhfpcfFw/kaPS4eztfpcfFwvkGPi4fzTXpc
PJxv0ePi4XybHhcP5zv0uHg436XHxcP5Hj0uHs736XHxcH5Aj4uH80N6XDyc
H9Hj4uH8mB4XD+cn9Lh4OD+lx8XD+Rk9Lh7Oz+lx8XB+QY+Lh/NLelw8nF/R
4+Lh/JoeFw/nN/S4eDi/pcfFw/kdPS4ezu/pcfFw/kCPi4fzR3pcPJw/0ePi
4fyZHhcP5y/0uHg4f6XHxcP5Gz0uHs7f6XHxcP5Bj4uH8096XDycf9Hj4uH8
mx4XD+c/9Lh4+L8P/P/2uHg4B6LHxcM5MD0uHs5B6HHxcA5Kj4uHczB6XDyc
g9Pj4uEcgh4XD+eQ9Lh4OIeix8XDOTQ9Lh7OYehx8XAOS4+Lh3M4elw8nMPT
4+LhHIEeFw/niPS4eDhHosfFwzkyPS4ezlHocfFwjkqPi4dzNHpcPJyj0+Pi
4RyDHhcP55j0uHg4x6LHxcM5Nj0uHs5x6HHxcI5Lj4uHczx6XDyc49Pj4uGc
gB4XD+eE9Lh4OCeix8XDOTE9Lh7OSehx8XBOSo+Lh3Myelw8nJPT4+LhnIIe
Fw/nlPS4eDinosfFwzk1PS4ezmnocfFwTkuPi4dzOnpcPJzT0+Pi4ZyBHhcP
54z0uHg4Z6LHxcM5Mz0uHs5Z6HHxcM5Kj4uHczZ6XDycs9Pj4uGcgx4XD+ec
9Lh4OOeix8XDOTc9Lh7Oeehx8XDOS4+Lh3M+elw8nPPT4+LhXIAeFw/nAHpc
PJwL0uPi4VyIHhcP58L0uHg4F6HHxcO5KD0uHs7F6HHxcC5Oj4uHcwl6XDyc
S9Lj4uFcih4XD+fS9Lh4OJehx8XDuSw9Lh7O5ehx8XAuT4+Lh3MFelw8nCvS
4+LhXIkeFw/nyvS4eDhXocfFw7kqPS4eztXocfFwrk6Pi4dzDXpcPJxr0uPi
4VyLHhcP59r0uHg416HHxcO5Lj0uHs716HHxcK5Pj4uHcwN6XDycG9Lj4uHc
iB4XD+fG9Lh4ODehx8XDuSk9Lh7Ozehx8XBuTo+Lh3MLelw8nFvS4+Lh3Ioe
Fw/n1vS4eDi3ocfFw7ktPS4ezu3ocfFwbk+Pi4dzB3pcPJw70uPi4dyJHhcP
5870uHg4d6HHxcO5Kz0uHs7d6HHxcO5Oj4uHcw96XDyce9Lj4uHcix4XD+fe
9Lh4OPehx8XDuS89Lh7O/9Hj4uHcjx4XD6f0uHg496fHxcN5AD0uHs4D6XHx
cB5Ej4uH82B6XDych9Dj4uE8lB4XD+dh9Lh4OA+nx8XDeQQ9Lh7OI+lx8XAe
RY+Lh/Noelw8nMfQ4+LhPJYeFw/ncfS4eDiPp8fFw3kCPS4ezhPpcfFwnkSP
i4fzZHpcPJyn0OPi4TyVHhcP52n0uHg4T6fHxcN5Bj0uHs4z6XHxcJ5Fj4uH
82x6XDyc59Dj4uE8lx4XD+d59Lh4OM+nx8XDeQE9Lh7OC+lx8XBeRI+Lh/Ni
elw8nJfQ4+LhvJQeFw/nZfS4eDgvp8fFw3kFPS4ezivpcfFwXkWPi4fzanpc
PJzX0OPi4byWHhcP53X0uHg4r6fHxcN5Az0uHs4b6XHxcN5Ej4uH82Z6XDyc
t9Dj4uG8lR4XD+dt9Lh4OG+nx8XDeQc9Lh7OO+lx8XDeRY+Lh/Nuelw8nPfQ
4+LhvJceFw9n9Lh4OO+jx8XDeT89Lh7OB+hx8XA+SI+Lh/Mhelw8nA/T4+Lh
fIQeFw/no/S4eDgfo8fFw/k4PS4ezifocfFwPkmPi4fzKXpcPJxP0+Pi4XyG
HhcP57P0uHg4n6PHxcP5PD0uHs4X6HHxcL5Ij4uH8yV6XDycL9Pj4uF8hR4X
D+er9Lh4OF+jx8XD+To9Lh7ON+hx8XC+SY+Lh/Mtelw8nG/T4+LhfIceFw/n
u/S4eDjfo8fFw/k+PS4ezg/ocfFwfkiPi4fzI3pcPJwf0+Pi4fyEHhcP56f0
uHg4P6PHxcP5OT0uHs4v6HHxcH5Jj4uH8yt6XDycX9Pj4uH8hh4XD+e39Lh4
OL+jx8XD+T09Lh7OH+hx8XD+SI+Lh/Mnelw8nD/T4+Lh/IUeFw/nr/S4eDh/
o8fFw/k7PS4ezj/ocfFw/kmPi4fzL3pcPJx/0+Pi4fyHHhcP//cB/98eFw/n
QPS4eDgHpsfFwzkIPS4ezkHpcfFwDkaPi4dzcHpcPJxD0OPi4RySHhcP51D0
uHg4h6bHxcM5DD0uHs5h6XHxcA5Hj4uHc3h6XDycI9Dj4uEckR4XD+dI9Lh4
OEemx8XDOQo9Lh7OUelx8XCORo+Lh3N0elw8nGPQ4+LhHJMeFw/nWPS4eDjH
psfFwzkOPS4eznHpcfFwjkePi4dzfHpcPJwT0OPi4ZyQHhcP50T0uHg4J6bH
xcM5CT0uHs5J6XHxcE5Gj4uHc3J6XDycU9Dj4uGckh4XD+dU9Lh4OKemx8XD
OQ09Lh7Oaelx8XBOR4+Lh3N6elw8nDPQ4+LhnJEeFw/nTPS4eDhnpsfFwzkL
PS4ezlnpcfFwzkaPi4dzdnpcPJxz0OPi4ZyTHhcP51z0uHg456bHxcM5Dz0u
Hs556XHxcM5Hj4uHc356XDycC9Dj4uEcQI+Lh3NBelw8nAvR4+LhXJgeFw/n
IvS4eDgXpcfFw7kYPS4ezsXpcfFwLkGPi4dzSXpcPJxL0ePi4VyaHhcP5zL0
uHg4l6XHxcO5HD0uHs7l6XHxcK5Aj4uHc0V6XDycK9Hj4uFcmR4XD+cq9Lh4
OFelx8XDuRo9Lh7O1elx8XCuQY+Lh3NNelw8nGvR4+LhXJseFw/nOvS4eDjX
pcfFw7kePS4ezvXpcfFwbkCPi4dzQ3pcPJwb0ePi4dyYHhcP5yb0uHg4N6XH
xcO5GT0uHs7N6XHxcG5Bj4uHc0t6XDycW9Hj4uHcmh4XD+c29Lh4OLelx8XD
uR09Lh7O7elx8XDuQI+Lh3NHelw8nDvR4+Lh3JkeFw/nLvS4eDh3pcfFw7kb
PS4ezt3pcfFw7kGPi4dzT3pcPJx70ePi4dybHhcP5z70uHg496XHxcP5P3pc
PJz70ePi4ZQeFw/n/vS4eDgPoMfFw3kgPS4ezoPocfFwHkyPi4fzEHpcPJyH
0uPi4TyMHhcP5+H0uHg4j6DHxcN5JD0uHs6j6HHxcB5Nj4uH8xh6XDycx9Lj
4uE8jh4XD+fx9Lh4OE+gx8XDeSI9Lh7Ok+hx8XCeTI+Lh/MUelw8nKfS4+Lh
PI0eFw/n6fS4eDjPoMfFw3kmPS4ezrPocfFwnk2Pi4fzHHpcPJzn0uPi4TyP
HhcP5/n0uHg4L6DHxcN5IT0uHs6L6HHxcF5Mj4uH8xJ6XDycl9Lj4uG8jB4X
D+fl9Lh4OK+gx8XDeSU9Lh7Oq+hx8XBeTY+Lh/Maelw8nNfS4+LhvI4eFw/n
9fS4eDhvoMfFw3kjPS4ezpvocfFw3kyPi4fzFnpcPJy30uPi4byNHhcP5+30
uHg476DHxcN5Jz0uHs676HHxcN5Nj4uH8x56XDyc99Lj4uGMHhcP5330uHg4
76fHxcP5AD0uHs4H6XHxcD5Ej4uH82F6XDycj9Dj4uF8lB4XD+dj9Lh4OB+n
x8XD+QQ9Lh7OJ+lx8XA+RY+Lh/Npelw8nM/Q4+LhfJYeFw/nc/S4eDifp8fF
w/kCPS4ezhfpcfFwvkSPi4fzZXpcPJyv0OPi4XyVHhcP52v0uHg4X6fHxcP5
Bj0uHs436XHxcL5Fj4uH8216XDyc79Dj4uF8lx4XD+d79Lh4ON+nx8XD+QE9
Lh7OD+lx8XB+RI+Lh/Njelw8nJ/Q4+Lh/JQeFw/nZ/S4eDg/p8fFw/kFPS4e
zi/pcfFwfkWPi4fza3pcPJzf0OPi4fyWHhcP53f0uHg4v6fHxcP5Az0uHs4f
6XHxcP5Ej4uH82d6XDycv9Dj4uH8lR4XD+dv9Lh4OH+nx8XD+Qc9Lh7OP+lx
8XD+RY+Lh/Nvelw8nP/Q4+Lh/z7Q/9vj4uEciB4XD+fA9Lh4OAehx8XDOSg9
Lh7Owehx8XAOTo+Lh3MIelw8nEPS4+LhHIoeFw/n0PS4eDiHocfFwzksPS4e
zuHocfFwDk+Pi4dzBHpcPJwj0uPi4RyJHhcP58j0uHg4R6HHxcM5Kj0uHs7R
6HHxcI5Oj4uHcwx6XDycY9Lj4uEcix4XD+fY9Lh4OMehx8XDOS49Lh7O8ehx
8XCOT4+Lh3MCelw8nBPS4+LhnIgeFw/nxPS4eDgnocfFwzkpPS4ezsnocfFw
Tk6Pi4dzCnpcPJxT0uPi4ZyKHhcP59T0uHg4p6HHxcM5LT0uHs7p6HHxcE5P
j4uHcwZ6XDycM9Lj4uGciR4XD+fM9Lh4OGehx8XDOSs9Lh7O2ehx8XDOTo+L
h3MOelw8nHPS4+LhnIseFw/n3PS4eDjnocfFwzkvPS4ezvnocfFwzk+Pi4dz
AXpcPJwD6HHxcC5Ij4uHcyF6XDycC9Pj4uFchB4XD+ei9Lh4OBejx8XDuTg9
Lh7OJehx8XAuSY+Lh3Mpelw8nEvT4+LhXIYeFw/nsvS4eDiXo8fFw7k8PS4e
zhXocfFwrkiPi4dzJXpcPJwr0+Pi4VyFHhcP56r0uHg4V6PHxcO5Oj0uHs41
6HHxcK5Jj4uHcy16XDyca9Pj4uFchx4XD+e69Lh4ONejx8XDuT49Lh7ODehx
8XBuSI+Lh3Mjelw8nBvT4+Lh3IQeFw/npvS4eDg3o8fFw7k5PS4ezi3ocfFw
bkmPi4dzK3pcPJxb0+Pi4dyGHhcP57b0uHg4t6PHxcO5PT0uHs4d6HHxcO5I
j4uHcyd6XDycO9Pj4uHchR4XD+eu9Lh4OHejx8XDuTs9Lh7OPehx8XDuSY+L
h3Mvelw8nHvT4+Lh3IceFw/nvvS4eDj/R4+Lh3M/elw8nNLj4uHcnx4XD+cB
9Lh4OA+kx8XDeRA9Lh7Og+lx8XAeQo+Lh/NQelw8nIfR4+LhPJweFw/nEfS4
eDiPpMfFw3kUPS4ezqPpcfFwHkOPi4fzWHpcPJzH0ePi4TyeHhcP5wn0uHg4
T6THxcN5Ej0uHs6T6XHxcJ5Cj4uH81R6XDycp9Hj4uE8nR4XD+cZ9Lh4OM+k
x8XDeRY9Lh7Os+lx8XCeQ4+Lh/Ncelw8nOfR4+LhPJ8eFw/nBfS4eDgvpMfF
w3kRPS4ezovpcfFwXkKPi4fzUnpcPJyX0ePi4bycHhcP5xX0uHg4r6THxcN5
FT0uHs6r6XHxcF5Dj4uH81p6XDyc19Hj4uG8nh4XD+cN9Lh4OG+kx8XDeRM9
Lh7Om+lx8XDeQo+Lh/NWelw8nLfR4+LhvJ0eFw/nHfS4eDjvpMfFw3kXPS4e
zrvpcfFw3kOPi4fzXnpcPJzR4+LhvI8eFw/n/fS4eDgfoMfFw/kgPS4ezofo
cfFwPkyPi4fzEXpcPJyP0uPi4XyMHhcP5+P0uHg4n6DHxcP5JD0uHs6n6HHx
cD5Nj4uH8xl6XDycz9Lj4uF8jh4XD+fz9Lh4OF+gx8XD+SI9Lh7Ol+hx8XC+
TI+Lh/MVelw8nK/S4+LhfI0eFw/n6/S4eDjfoMfFw/kmPS4ezrfocfFwvk2P
i4fzHXpcPJzv0uPi4XyPHhcP5/v0uHg4P6DHxcP5IT0uHs6P6HHxcH5Mj4uH
8xN6XDycn9Lj4uH8jB4XD+fn9Lh4OL+gx8XD+SU9Lh7Or+hx8XB+TY+Lh/Mb
elw8nN/S4+Lh/I4eFw/n9/S4eDh/oMfFw/kjPS4ezp/ocfFw/kyPi4fzF3pc
PJy/0uPi4fyNHhcP5+/0uHg4/6DHxcP5Jz0uHs6/6HHxcP5Nj4uH8x96XDz8
3wf4f3tcPJwD0ePi4RyYHhcP5yD0uHg4B6XHxcM5GD0uHs7B6XHxcA5Bj4uH
c0h6XDycQ9Hj4uEcmh4XD+cw9Lh4OIelx8XDORw9Lh7O4elx8XCOQI+Lh3NE
elw8nCPR4+LhHJkeFw/nKPS4eDhHpcfFwzkaPS4eztHpcfFwjkGPi4dzTHpc
PJxj0ePi4RybHhcP5zj0uHg4x6XHxcM5Hj0uHs7x6XHxcE5Aj4uHc0J6XDyc
E9Hj4uGcmB4XD+ck9Lh4OCelx8XDORk9Lh7Oyelx8XBOQY+Lh3NKelw8nFPR
4+LhnJoeFw/nNPS4eDinpcfFwzkdPS4ezunpcfFwzkCPi4dzRnpcPJwz0ePi
4ZyZHhcP5yz0uHg4Z6XHxcM5Gz0uHs7Z6XHxcM5Bj4uHc056XDycc9Hj4uGc
mx4XD+c89Lh4OOelx8XDOR89Lh7O+elx8XAuQI+Lh3MAPS4ezgXpcfFwLkSP
i4dzYXpcPJyL0OPi4VyUHhcP52L0uHg4F6fHxcO5BD0uHs4l6XHxcC5Fj4uH
c2l6XDycy9Dj4uFclh4XD+dy9Lh4OJenx8XDuQI9Lh7OFelx8XCuRI+Lh3Nl
elw8nKvQ4+LhXJUeFw/navS4eDhXp8fFw7kGPS4ezjXpcfFwrkWPi4dzbXpc
PJzr0OPi4VyXHhcP53r0uHg416fHxcO5AT0uHs4N6XHxcG5Ej4uHc2N6XDyc
m9Dj4uHclB4XD+dm9Lh4ODenx8XDuQU9Lh7OLelx8XBuRY+Lh3Nrelw8nNvQ
4+Lh3JYeFw/ndvS4eDi3p8fFw7kDPS4ezh3pcfFw7kSPi4dzZ3pcPJy70OPi
4dyVHhcP5270uHg4d6fHxcO5Bz0uHs496XHxcO5Fj4uHc296XDyc+9Dj4uHc
lx4XD+f/6HHxcO5Hj4uHU3pcPJz70+Pi4TyAHhcP54H0uHg4D6LHxcN5MD0u
Hs5D6HHxcB5Kj4uH8zB6XDych9Pj4uE8gh4XD+eR9Lh4OI+ix8XDeTQ9Lh7O
Y+hx8XAeS4+Lh/M4elw8nMfT4+LhPIEeFw/nifS4eDhPosfFw3kyPS4ezlPo
cfFwnkqPi4fzNHpcPJyn0+Pi4TyDHhcP55n0uHg4z6LHxcN5Nj0uHs5z6HHx
cJ5Lj4uH8zx6XDyc59Pj4uG8gB4XD+eF9Lh4OC+ix8XDeTE9Lh7OS+hx8XBe
So+Lh/Myelw8nJfT4+LhvIIeFw/nlfS4eDivosfFw3k1PS4ezmvocfFwXkuP
i4fzOnpcPJzX0+Pi4byBHhcP5430uHg4b6LHxcN5Mz0uHs5b6HHxcN5Kj4uH
8zZ6XDyct9Pj4uG8gx4XD+ed9Lh4OO+ix8XDeTc9Lh7Oe+hx8XDeS4+LhzN6
XDyc99Hj4uG8nx4XD+cD9Lh4OB+kx8XD+RA9Lh7Oh+lx8XA+Qo+Lh/NRelw8
nI/R4+LhfJweFw/nE/S4eDifpMfFw/kUPS4ezqfpcfFwPkOPi4fzWXpcPJzP
0ePi4XyeHhcP5wv0uHg4X6THxcP5Ej0uHs6X6XHxcL5Cj4uH81V6XDycr9Hj
4uF8nR4XD+cb9Lh4ON+kx8XD+RY9Lh7Ot+lx8XC+Q4+Lh/Ndelw8nO/R4+Lh
fJ8eFw/nB/S4eDg/pMfFw/kRPS4ezo/pcfFwfkKPi4fzU3pcPJyf0ePi4fyc
HhcP5xf0uHg4v6THxcP5FT0uHs6v6XHxcH5Dj4uH81t6XDyc39Hj4uH8nh4X
D+cP9Lh4OH+kx8XD+RM9Lh7On+lx8XD+Qo+Lh/NXelw8nL/R4+Lh/J0eFw/n
H/S4eDj/pMfFw/kXPS4ezr/pcfFw/kOPi4f/+8D+b4+Lh3Mgelw8nAPT4+Lh
HIQeFw/noPS4eDgHo8fFwzk4PS4eziHocfFwDkmPi4dzKHpcPJxD0+Pi4RyG
HhcP57D0uHg4h6PHxcM5PD0uHs4R6HHxcI5Ij4uHcyR6XDycI9Pj4uEchR4X
D+eo9Lh4OEejx8XDOTo9Lh7OMehx8XCOSY+Lh3Mselw8nGPT4+LhHIceFw/n
uPS4eDjHo8fFwzk+PS4ezgnocfFwTkiPi4dzInpcPJwT0+Pi4ZyEHhcP56T0
uHg4J6PHxcM5OT0uHs4p6HHxcE5Jj4uHcyp6XDycU9Pj4uGchh4XD+e09Lh4
OKejx8XDOT09Lh7OGehx8XDOSI+Lh3Mmelw8nDPT4+LhnIUeFw/nrPS4eDhn
o8fFwzk7PS4ezjnocfFwzkmPi4dzLnpcPJxz0+Pi4ZyHHhcP57z0uHg456PH
xcM5Pz0uHs4F6HHxcA6gx8XDuSA9Lh7Ohehx8XAuTI+Lh3MRelw8nIvS4+Lh
XIweFw/n4vS4eDiXoMfFw7kkPS4ezqXocfFwLk2Pi4dzGXpcPJzL0uPi4VyO
HhcP5/L0uHg4V6DHxcO5Ij0uHs6V6HHxcK5Mj4uHcxV6XDycq9Lj4uFcjR4X
D+fq9Lh4ONegx8XDuSY9Lh7Otehx8XCuTY+Lh3Mdelw8nOvS4+LhXI8eFw/n
+vS4eDg3oMfFw7khPS4ezo3ocfFwbkyPi4dzE3pcPJyb0uPi4dyMHhcP5+b0
uHg4t6DHxcO5JT0uHs6t6HHxcG5Nj4uHcxt6XDyc29Lj4uHcjh4XD+f29Lh4
OHegx8XDuSM9Lh7Onehx8XDuTI+Lh3MXelw8nLvS4+Lh3I0eFw/n7vS4eDj3
oMfFw7knPS4ezr3ocfFw7k2Pi4dzH3pcPJz70uPi4fwfPS4ezv3ocfFwSo+L
h3N/elw8nAfQ4+LhPJAeFw/nQfS4eDgPpsfFw3kIPS4ezkPpcfFwHkaPi4fz
cHpcPJxH0OPi4TySHhcP51H0uHg4j6bHxcN5DD0uHs5j6XHxcB5Hj4uH83h6
XDycJ9Dj4uE8kR4XD+dJ9Lh4OE+mx8XDeQo9Lh7OU+lx8XCeRo+Lh/N0elw8
nGfQ4+LhPJMeFw/nWfS4eDjPpsfFw3kOPS4eznPpcfFwnkePi4fzfHpcPJwX
0OPi4byQHhcP50X0uHg4L6bHxcN5CT0uHs5L6XHxcF5Gj4uH83J6XDycV9Dj
4uG8kh4XD+dV9Lh4OK+mx8XDeQ09Lh7Oa+lx8XBeR4+Lh/N6elw8nDfQ4+Lh
vJEeFw/nTfS4eDhvpsfFw3kLPS4ezlvpcfFw3kaPi4fzdnpcPJx30OPi4byT
HhcP5130uHg476bHxcN5Dz0uHs576XHxcEaPi4fzPnpcPJz30+Pi4XyAHhcP
54P0uHg4H6LHxcP5MD0uHs5H6HHxcD5Kj4uH8zF6XDycj9Pj4uF8gh4XD+eT
9Lh4OJ+ix8XD+TQ9Lh7OZ+hx8XA+S4+Lh/M5elw8nM/T4+LhfIEeFw/ni/S4
eDhfosfFw/kyPS4ezlfocfFwvkqPi4fzNXpcPJyv0+Pi4XyDHhcP55v0uHg4
36LHxcP5Nj0uHs536HHxcL5Lj4uH8z16XDyc79Pj4uH8gB4XD+eH9Lh4OD+i
x8XD+TE9Lh7OT+hx8XB+So+Lh/Mzelw8nJ/T4+Lh/IIeFw/nl/S4eDi/osfF
w/k1PS4ezm/ocfFwfkuPi4fzO3pcPJzf0+Pi4fyBHhcP54/0uHg4f6LHxcP5
Mz0uHs5f6HHxcP5Kj4uH8zd6XDycv9Pj4uH8gx4XD+ef9Lh4OP+ix8XD+Tc9
Lh7Of+hx8fB/H9D/7XHxcA5Ej4uHc2B6XDycg9Dj4uEclB4XD+dg9Lh4OAen
x8XDOQQ9Lh7OIelx8XAORY+Lh3Noelw8nMPQ4+LhHJYeFw/ncPS4eDiHp8fF
wzkCPS4ezhHpcfFwjkSPi4dzZHpcPJyj0OPi4RyVHhcP52j0uHg4R6fHxcM5
Bj0uHs4x6XHxcI5Fj4uHc2x6XDyc49Dj4uEclx4XD+d49Lh4OMenx8XDOQE9
Lh7OCelx8XBORI+Lh3Nielw8nJPQ4+LhnJQeFw/nZPS4eDgnp8fFwzkFPS4e
zinpcfFwTkWPi4dzanpcPJzT0OPi4ZyWHhcP53T0uHg4p6fHxcM5Az0uHs4Z
6XHxcM5Ej4uHc2Z6XDycs9Dj4uGclR4XD+ds9Lh4OGenx8XDOQc9Lh7OOelx
8XDORY+Lh3Nuelw8nPPQ4+LhnJceFw/nfPS4eDjnp8fFw7kAPS4ezgH0uHg4
F6THxcO5ED0uHs6F6XHxcC5Cj4uHc1F6XDyci9Hj4uFcnB4XD+cS9Lh4OJek
x8XDuRQ9Lh7Opelx8XAuQ4+Lh3NZelw8nMvR4+LhXJ4eFw/nCvS4eDhXpMfF
w7kSPS4ezpXpcfFwrkKPi4dzVXpcPJyr0ePi4VydHhcP5xr0uHg416THxcO5
Fj0uHs616XHxcK5Dj4uHc116XDyc69Hj4uFcnx4XD+cG9Lh4ODekx8XDuRE9
Lh7Ojelx8XBuQo+Lh3NTelw8nJvR4+Lh3JweFw/nFvS4eDi3pMfFw7kVPS4e
zq3pcfFwbkOPi4dzW3pcPJzb0ePi4dyeHhcP5w70uHg4d6THxcO5Ez0uHs6d
6XHxcO5Cj4uHc1d6XDycu9Hj4uHcnR4XD+ce9Lh4OPekx8XDuRc9Lh7Ovelx
8XDuQ4+Lh3Nfelw8nP+jx8XDuR89Lh5O6XHxcO5Pj4uH8wB6XDycB9Lj4uE8
iB4XD+fB9Lh4OA+hx8XDeSg9Lh7Ow+hx8XAeTo+Lh/MIelw8nEfS4+LhPIoe
Fw/n0fS4eDiPocfFw3ksPS4ezuPocfFwHk+Pi4fzBHpcPJwn0uPi4TyJHhcP
58n0uHg4T6HHxcN5Kj0uHs7T6HHxcJ5Oj4uH8wx6XDycZ9Lj4uE8ix4XD+fZ
9Lh4OM+hx8XDeS49Lh7O8+hx8XCeT4+Lh/MCelw8nBfS4+LhvIgeFw/nxfS4
eDgvocfFw3kpPS4ezsvocfFwXk6Pi4fzCnpcPJxX0uPi4byKHhcP59X0uHg4
r6HHxcN5LT0uHs7r6HHxcF5Pj4uH8wZ6XDycN9Lj4uG8iR4XD+fN9Lh4OG+h
x8XDeSs9Lh7O2+hx8XDeTo+Lh/MOelw8nHfS4+LhvIseFw/n3fS4eDjvocfF
w3kvPS4ezuhx8XDeR4+Lh/N+elw8nA/Q4+LhfJAeFw/nQ/S4eDgfpsfFw/kI
PS4ezkfpcfFwPkaPi4fzcXpcPJxP0OPi4XySHhcP51P0uHg4n6bHxcP5DD0u
Hs5n6XHxcD5Hj4uH83l6XDycL9Dj4uF8kR4XD+dL9Lh4OF+mx8XD+Qo9Lh7O
V+lx8XC+Ro+Lh/N1elw8nG/Q4+LhfJMeFw/nW/S4eDjfpsfFw/kOPS4eznfp
cfFwvkePi4fzfXpcPJwf0OPi4fyQHhcP50f0uHg4P6bHxcP5CT0uHs5P6XHx
cH5Gj4uH83N6XDycX9Dj4uH8kh4XD+dX9Lh4OL+mx8XD+Q09Lh7Ob+lx8XB+
R4+Lh/N7elw8nD/Q4+Lh/JEeFw/nT/S4eDh/psfFw/kLPS4ezl/pcfFw/kaP
i4fzd3pcPJx/0OPi4fyTHhcP51/0uHg4/6bHxcP5Dz0uHv7vA/m/PS4ezoHo
cfFwDkyPi4dzEHpcPJyD0uPi4RyMHhcP5+D0uHg4h6DHxcM5JD0uHs6h6HHx
cA5Nj4uHcxh6XDycw9Lj4uEcjh4XD+fw9Lh4OEegx8XDOSI9Lh7Okehx8XCO
TI+Lh3MUelw8nKPS4+LhHI0eFw/n6PS4eDjHoMfFwzkmPS4ezrHocfFwjk2P
i4dzHHpcPJzj0uPi4RyPHhcP5/j0uHg4J6DHxcM5IT0uHs6J6HHxcE5Mj4uH
cxJ6XDyck9Lj4uGcjB4XD+fk9Lh4OKegx8XDOSU9Lh7Oqehx8XBOTY+Lh3Ma
elw8nNPS4+LhnI4eFw/n9PS4eDhnoMfFwzkjPS4ezpnocfFwzkyPi4dzFnpc
PJyz0uPi4ZyNHhcP5+z0uHg456DHxcM5Jz0uHs656HHxcM5Nj4uHcx56XDyc
89Lj4uGcjx4XD+f89Lh4OBegx8XDOYAeFw/ngvS4eDgXosfFw7kwPS4ezkXo
cfFwLkqPi4dzMXpcPJyL0+Pi4VyCHhcP55L0uHg4l6LHxcO5ND0uHs5l6HHx
cC5Lj4uHczl6XDycy9Pj4uFcgR4XD+eK9Lh4OFeix8XDuTI9Lh7OVehx8XCu
So+Lh3M1elw8nKvT4+LhXIMeFw/nmvS4eDjXosfFw7k2PS4eznXocfFwrkuP
i4dzPXpcPJzr0+Pi4dyAHhcP54b0uHg4N6LHxcO5MT0uHs5N6HHxcG5Kj4uH
czN6XDycm9Pj4uHcgh4XD+eW9Lh4OLeix8XDuTU9Lh7Obehx/5/LegYAADBg
IJjatm3btm3btlPbtm27TW3btm2tvfGG3x8P5zb0uHg4t6XHxcO5HT0uHs7t
6XHxcO5Aj4uHc0d6XDycO9Hj4uHcmR4XD+cu9Lh4OHelx8XDuRs9Lh7O3elx
8XDuQY+Lh3NPelw8nHvR4+Lh3JseFw/nPvS4eDj3pcfFw7kfPS4eTulx8XDu
T4+Lh/MAelw8nAfS4+LhPIgeFw/nwfS4eDgPocfFw3koPS4ezsPocfFwHk6P
i4fzCHpcPJxH0uPi4TyKHhcP59H0uHg4j6HHxcN5LD0uHs7j6HHxcB5Pj4uH
8wR6XDycJ9Lj4uE8iR4XD+fJ9Lh4OE+hx8XDeSo9Lh7O0+hx8XCeTo+Lh/MM
elw8nGfS4+LhPIseFw/n2fS4eDjPocfFw3kuPS4ezvPocfFwnk+Pi4fzAnpc
PJwX0uPi4byIHhcP58X0uHg4L6HHxcN5KT0uHs7L6HHxcF5Oj4uH8wp6XDyc
V9Lj4uG8ih4XD+fV9Lh4OK+hx8XDeS09Lh7O6+hx8XBeT4+Lh/MGelw8nDfS
4+LhvIkeFw/nzfS4eDhvocfFw3krPS4eztvocfFw3k6Pi4fzDnpcPJx30uPi
4byLHhcP5930uHg476HHxcN5Lz0uHs7ocfFw3kePi4fzfnpcPJwP0OPi4XyQ
HhcP50P0uHg4H6bHxcP5CD0uHs5H6XHxcD5Gj4uH83F6XDycT9Dj4uF8kh4X
D+dT9Lh4OJ+mx8XD+Qw9Lh7OZ+lx8XA+R4+Lh/N5elw8nC/Q4+LhfJEeFw/n
S/S4eDhfpsfFw/kKPS4ezlfpcfFwvkaPi4fzdXpcPJxv0OPi4XyTHhcP51v0
uHg436bHxcP5Dj0uHs536XHxcL5Hj4uH8316XDycH9Dj4uH8kB4XD+dH9Lh4
OD+mx8XD+Qk9Lh7OT+lx8XB+Ro+Lh/Nzelw8nF/Q4+Lh/JIeFw/nV/S4eDi/
psfFw/kNPS4ezm/pcfFwfkePi4fze3pcPJw/0OPi4fyRHhcP50/0uHg4f6bH
xcP5Cz0uHs5f6XHxcP5Gj4uH83d6XDycf9Dj4uH8kx4XD+df9Lh4OP+mx8XD
+Q89Lh7+3wD+f4+Lh3MAelw8nAPS4+LhHIgeFw/nwPS4eDgHocfFwzkoPS4e
zsHocfFwDk6Pi4dzCHpcPJxD0uPi4RyKHhcP59D0uHg4h6HHxcM5LD0uHs7h
6HHxcA5Pj4uHcwR6XDycI9Lj4uEciR4XD+fI9Lh4OEehx8XDOSo9Lh7O0ehx
8XCOTo+Lh3MMelw8nGPS4+LhHIseFw/n2PS4eDjHocfFwzkuPS4ezvHocfFw
jk+Pi4dzAnpcPJwT0uPi4ZyIHhcP58T0uHg4J6HHxcM5KT0uHs7J6HHxcE5O
j4uHcwp6XDycU9Lj4uGcih4XD+fU9Lh4OKehx8XDOS09Lh7O6ehx8XBOT4+L
h3MGelw8nDPS4+LhnIkeFw/nzPS4eDhnocfFwzkrPS4eztnocfFwzk6Pi4dz
DnpcPJxz0uPi4ZyLHhcP59z0uHg456HHxcM5Lz0uHs756HHxcM5Pj4uHcwF6
XDycC9Lj4uFciB4XD+fC9Lh4OBehx8XDuSg9Lh7Oxehx8XAuTo+Lh3MJelw8
nEvS4+LhXIoeFw/n0vS4eDiXocfFw7ksPS4ezuXocfFwLk+Pi4dzBXpcPJwr
0uPi4VyJHhcP58r0uHg4V6HHxcO5Kj0uHs7V6HHxcK5Oj4uHcw16XDyca9Lj
4uFcix4XD+fa9Lh4ONehx8XDuS49Lh7O9ehx8XCuT4+Lh3MDelw8nBvS4+Lh
3IgeFw/nxvS4eDg3ocfFw7kpPS4ezs3ocfFwbk6Pi4dzC3pcPJxb0uPi4dyK
HhcP59b0uHg4t6HHxcO5LT0uHs7t6HHxcG5Pj4uHcwd6XDycO9Lj4uHciR4X
D+fO9Lh4OHehx8XDuSs9Lh7O3ehx8XDuTo+Lh3MPelw8nHvS4+Lh3IseFw/n
3vS4eDj3ocfFw7kvPS4ezv3ocfFwSo+Lh3N/elw8nAfQ4+LhPJAeFw/nQfS4
eDgPpsfFw3kIPS4ezkPpcfFwHkaPi4fzcHpcPJxH0OPi4TySHhcP51H0uHg4
j6bHxcN5DD0uHs5j6XHxcB5Hj4uH83h6XDycJ9Dj4uE8kR4XD+dJ9Lh4OE+m
x8XDeQo9Lh7OU+lx8XCeRo+Lh/N0elw8nGfQ4+LhPJMeFw/nWfS4eDjPpsfF
w3kOPS4eznPpcfFwnkePi4fzfHpcPJwX0OPi4byQHhcP50X0uHg4L6bHxcN5
CT0uHs5L6XHxcF5Gj4uH83J6XDycV9Dj4uG8kh4XD+dV9Lh4OK+mx8XDeQ09
Lh7Oa+lx8XBeR4+Lh/N6elw8nDfQ4+LhvJEeFw/nTfS4eDhvpsfFw3kLPS4e
zlvpcfFw3kaPi4fzdnpcPJx30OPi4byTHhcP5130uHg476bHxcN5Dz0uHs57
6XHxcEaPi4fzPnpcPJz30+Pi4XyAHhcP54P0uHg4H6LHxcP5MD0uHs5H6HHx
cD5Kj4uH8zF6XDycj9Pj4uF8gh4XD+eT9Lh4OJ+ix8XD+TQ9Lh7OZ+hx8XA+
S4+Lh/M5elw8nM/T4+LhfIEeFw/ni/S4eDhfosfFw/kyPS4ezlfocfFwvkqP
i4fzNXpcPJyv0+Pi4XyDHhcP55v0uHg436LHxcP5Nj0uHs536HHxcL5Lj4uH
8z16XDyc79Pj4uH8gB4XD+eH9Lh4OD+ix8XD+TE9Lh7OT+hx8XB+So+Lh/Mz
elw8nJ/T4+Lh/IIeFw/nl/S4eDi/osfFw/k1PS4ezm/ocfFwfkuPi4fzO3pc
PJzf0+Pi4fyBHhcP54/0uHg4f6LHxcP5Mz0uHs5f6HHxcP5Kj4uH8zd6XDyc
v9Pj4uH8gx4XD+ef9Lh4OP+ix8XD+Tc9Lh7Of+hx8fD/Bu7/e1w8nAPQ4+Lh
HJAeFw/nQPS4eDgHpsfFwzkIPS4ezkHpcfFwDkaPi4dzcHpcPJxD0OPi4RyS
HhcP51D0uHg4h6bHxcM5DD0uHs5h6XHxcA5Hj4uHc3h6XDycI9Dj4uEckR4X
D+dI9Lh4OEemx8XDOQo9Lh7OUelx8XCORo+Lh3N0elw8nGPQ4+LhHJMeFw/n
WPS4eDjHpsfFwzkOPS4eznHpcfFwjkePi4dzfHpcPJwT0OPi4ZyQHhcP50T0
uHg4J6bHxcM5CT0uHs5J6XHxcE5Gj4uHc3J6XDycU9Dj4uGckh4XD+dU9Lh4
OKemx8XDOQ09Lh7Oaelx8XBOR4+Lh3N6elw8nDPQ4+LhnJEeFw/nTPS4eDhn
psfFwzkLPS4ezlnpcfFwzkaPi4dzdnpcPJxz0OPi4ZyTHhcP51z0uHg456bH
xcM5Dz0uHs556XHxcM5Hj4uHc356XDycC9Dj4uFckB4XD+dC9Lh4OBemx8XD
uQg9Lh7ORelx8XAuRo+Lh3Nxelw8nEvQ4+LhXJIeFw/nUvS4eDiXpsfFw7kM
PS4ezmXpcfFwLkePi4dzeXpcPJwr0OPi4VyRHhcP50r0uHg4V6bHxcO5Cj0u
Hs5V6XHxcK5Gj4uHc3V6XDyca9Dj4uFckx4XD+da9Lh4ONemx8XDuQ49Lh7O
delx8XCuR4+Lh3N9elw8nBvQ4+Lh3JAeFw/nRvS4eDg3psfFw7kJPS4ezk3p
cfFwbkaPi4dzc3pcPJxb0OPi4dySHhcP51b0uHg4t6bHxcO5DT0uHs5t6XHx
cG5Hj4uHc3t6XDycO9Dj4uHckR4XD+dO9Lh4OHemx8XDuQs9Lh7OXelx8XDu
Ro+Lh3N3elw8nHvQ4+Lh3JMeFw/nXvS4eDj3psfFw7kPPS4ezn3pcfFw7keP
i4dTelw8nPvT4+LhPIAeFw/ngfS4eDgPosfFw3kwPS4ezkPocfFwHkqPi4fz
MHpcPJyH0+Pi4TyCHhcP55H0uHg4j6LHxcN5ND0uHs5j6HHxcB5Lj4uH8zh6
XDycx9Pj4uE8gR4XD+eJ9Lh4OE+ix8XDeTI9Lh7OU+hx8XCeSo+Lh/M0elw8
nKfT4+LhPIMeFw/nmfS4eDjPosfFw3k2PS4eznPocfFwnkuPi4fzPHpcPJzn
0+Pi4byAHhcP54X0uHg4L6LHxcN5MT0uHs5L6HHxcF5Kj4uH8zJ6XDycl9Pj
4uG8gh4XD+eV9Lh4OK+ix8XDeTU9Lh7Oa+hx8XBeS4+Lh/M6elw8nNfT4+Lh
vIEeFw/njfS4eDhvosfFw3kzPS4ezlvocfFw3kqPi4fzNnpcPJy30+Pi4byD
HhcP5530uHg476LHxcN5Nz0uHs576HHxcN5Lj4uHM3pcPJz30ePi4byfHhcP
5wP0uHg4H6THxcP5ED0uHs6H6XHxcD5Cj4uH81F6XDycj9Hj4uF8nB4XD+cT
9Lh4OJ+kx8XD+RQ9Lh7Op+lx8XA+Q4+Lh/NZelw8nM/R4+LhfJ4eFw/nC/S4
eDhfpMfFw/kSPS4ezpfpcfFwvkKPi4fzVXpcPJyv0ePi4XydHhcP5xv0uHg4
36THxcP5Fj0uHs636XHxcL5Dj4uH8116XDyc79Hj4uF8nx4XD+cH9Lh4OD+k
x8XD+RE9Lh7Oj+lx8XB+Qo+Lh/NTelw8nJ/R4+Lh/JweFw/nF/S4eDi/pMfF
w/kVPS4ezq/pcfFwfkOPi4fzW3pcPJzf0ePi4fyeHhcP5w/0uHg4f6THxcP5
Ez0uHs6f6XHxcP5Cj4uH81d6XDycv9Hj4uH8nR4XD+cf9Lh4OP+kx8XD+Rc9
Lh7Ov+lx8XD+Q4+Lh/83YP/f4+LhHIAeFw/ngPS4eDgHosfFwzkwPS4ezkHo
cfFwDkqPi4dzMHpcPJyD0+Pi4RyCHhcP55D0uHg4h6LHxcM5ND0uHs5h6HHx
cA5Lj4uHczh6XDycw9Pj4uEcgR4XD+eI9Lh4OEeix8XDOTI9Lh7OUehx8XCO
So+Lh3M0elw8nKPT4+LhHIMeFw/nmPS4eDjHosfFwzk2PS4eznHocfFwjkuP
i4dzPHpcPJzj0+Pi4ZyAHhcP54T0uHg4J6LHxcM5MT0uHs5J6HHxcE5Kj4uH
czJ6XDyck9Pj4uGcgh4XD+eU9Lh4OKeix8XDOTU9Lh7Oaehx8XBOS4+Lh3M6
elw8nNPT4+LhnIEeFw/njPS4eDhnosfFwzkzPS4ezlnocfFwzkqPi4dzNnpc
PJyz0+Pi4ZyDHhcP55z0uHg456LHxcM5Nz0uHs556HHxcM5Lj4uHcz56XDyc
89Pj4uFcgB4XD+eC9Lh4OBeix8XDuTA9Lh7ORehx8XAuSo+Lh3Mxelw8nIvT
4+LhXIIeFw/nkvS4eDiXosfFw7k0PS4ezmXocfFwLkuPi4dzOXpcPJzL0+Pi
4VyBHhcP54r0uHg4V6LHxcO5Mj0uHs5V6HHxcK5Kj4uHczV6XDycq9Pj4uFc
gx4XD+ea9Lh4ONeix8XDuTY9Lh7Odehx8XCuS4+Lh3M9elw8nOvT4+Lh3IAe
Fw/nhvS4eDg3osfFw7kxPS4ezk3ocfFwbkqPi4dzM3pcPJyb0+Pi4dyCHhcP
55b0uHg4t6LHxcO5NT0uHs5t6HHxcG5Lj4uHczt6XDyc29Pj4uHcgR4XD+eO
9Lh4OHeix8XDuTM9Lh7OXehx8XDuSo+Lh3M3elw8nLvT4+Lh3IMeFw/nnvS4
eDj3osfFw7k3PS4ezn3ocfFw7kuPi4dzP3pcPJzS4+Lh3J8eFw/nAfS4eDgP
pMfFw3kQPS4ezoPpcfFwHkKPi4fzUHpcPJyH0ePi4TycHhcP5xH0uHg4j6TH
xcN5FD0uHs6j6XHxcB5Dj4uH81h6XDycx9Hj4uE8nh4XD+cJ9Lh4OE+kx8XD
eRI9Lh7Ok+lx8XCeQo+Lh/NUelw8nKfR4+LhPJ0eFw/nGfS4eDjPpMfFw3kW
PS4ezrPpcfFwnkOPi4fzXHpcPJzn0ePi4TyfHhcP5wX0uHg4L6THxcN5ET0u
Hs6L6XHxcF5Cj4uH81J6XDycl9Hj4uG8nB4XD+cV9Lh4OK+kx8XDeRU9Lh7O
q+lx8XBeQ4+Lh/Naelw8nNfR4+LhvJ4eFw/nDfS4eDhvpMfFw3kTPS4ezpvp
cfFw3kKPi4fzVnpcPJy30ePi4bydHhcP5x30uHg476THxcN5Fz0uHs676XHx
cN5Dj4uH8156XDyc0ePi4byPHhcP5/30uHg4H6DHxcP5ID0uHs6H6HHxcD5M
j4uH8xF6XDycj9Lj4uF8jB4XD+fj9Lh4OJ+gx8XD+SQ9Lh7Op+hx8XA+TY+L
h/MZelw8nM/S4+LhfI4eFw/n8/S4eDhfoMfFw/kiPS4ezpfocfFwvkyPi4fz
FXpcPJyv0uPi4XyNHhcP5+v0uHg436DHxcP5Jj0uHs636HHxcL5Nj4uH8x16
XDyc79Lj4uF8jx4XD+f79Lh4OD+gx8XD+SE9Lh7Oj+hx8XB+TI+Lh/MTelw8
nJ/S4+Lh/IweFw/n5/S4eDi/oMfFw/klPS4ezq/ocfFwfk2Pi4fzG3pcPJzf
0uPi4fyOHhcP5/f0uHg4f6DHxcP5Iz0uHs6f6HHxcP5Mj4uH8xd6XDycv9Lj
4uH8jR4XD+fv9Lh4OP+gx8XD+Sc9Lh7Ov+hx8XD+TY+Lh/Mfelw8/L+B+v8e
Fw/nAPS4eDgHpMfFwzkQPS4ezoHpcfFwDkKPi4dzUHpcPJyD0ePi4RycHhcP
5xD0uHg4h6THxcM5FD0uHs6h6XHxcA5Dj4uHc1h6XDycw9Hj4uEcnh4XD+cI
9Lh4OEekx8XDORI9Lh7Okelx8XCOQo+Lh3NUelw8nKPR4+LhHJ0eFw/nGPS4
eDjHpMfFwzkWPS4ezrHpcfFwjkOPi4dzXHpcPJzj0ePi4RyfHhcP5wT0uHg4
J6THxcM5ET0uHs6J6XHxcE5Cj4uHc1J6XDyck9Hj4uGcnB4XD+cU9Lh4OKek
x8XDORU9Lh7Oqelx8XBOQ4+Lh3Naelw8nNPR4+LhnJ4eFw/nDPS4eDhnpMfF
wzkTPS4ezpnpcfFwzkKPi4dzVnpcPJyz0ePi4ZydHhcP5xz0uHg456THxcM5
Fz0uHs656XHxcM5Dj4uHc156XDyc89Hj4uGcnx4XD+cC9Lh4OBekx8XDuRA9
Lh7Ohelx8XAuQo+Lh3NRelw8nIvR4+LhXJweFw/nEvS4eDiXpMfFw7kUPS4e
zqXpcfFwLkOPi4dzWXpcPJzL0ePi4VyeHhcP5wr0uHg4V6THxcO5Ej0uHs6V
6XHxcK5Cj4uHc1V6XDycq9Hj4uFcnR4XD+ca9Lh4ONekx8XDuRY9Lh7Otelx
8XCuQ4+Lh3Ndelw8nOvR4+LhXJ8eFw/nBvS4eDg3pMfFw7kRPS4ezo3pcfFw
bkKPi4dzU3pcPJyb0ePi4dycHhcP5xb0uHg4t6THxcO5FT0uHs6t6XHxcG5D
j4uHc1t6XDyc29Hj4uHcnh4XD+cO9Lh4OHekx8XDuRM9Lh7Onelx8XDuQo+L
h3NXelw8nLvR4+Lh3J0eFw/nHvS4eDj3pMfFw7kXPS4ezr3pcfFw7kOPi4dz
X3pcPJz70ePi4ZQeFw/n/vS4eDgPoMfFw3kgPS4ezoPocfFwHkyPi4fzEHpc
PJyH0uPi4TyMHhcP5+H0uHg4j6DHxcN5JD0uHs6j6HHxcB5Nj4uH8xh6XDyc
x9Lj4uE8jh4XD+fx9Lh4OE+gx8XDeSI9Lh7Ok+hx8XCeTI+Lh/MUelw8nKfS
4+LhPI0eFw/n6fS4eDjPoMfFw3kmPS4ezrPocfFwnk2Pi4fzHHpcPJzn0uPi
4TyPHhcP5/n0uHg4L6DHxcN5IT0uHs6L6HHxcF5Mj4uH8xJ6XDycl9Lj4uG8
jB4XD+fl9Lh4OK+gx8XDeSU9Lh7Oq+hx8XBeTY+Lh/Maelw8nNfS4+LhvI4e
Fw/n9fS4eDhvoMfFw3kjPS4ezpvocfFw3kyPi4fzFnpcPJy30uPi4byNHhcP
5+30uHg476DHxcN5Jz0uHs676HHxcN5Nj4uH8x56XDyc99Lj4uGMHhcP5330
uHg476fHxcP5AD0uHs4H6XHxcD5Ej4uH82F6XDycj9Dj4uF8lB4XD+dj9Lh4
OB+nx8XD+QQ9Lh7OJ+lx8XA+RY+Lh/Npelw8nM/Q4+LhfJYeFw/nc/S4eDif
p8fFw/kCPS4ezhfpcfFwvkSPi4fzZXpcPJyv0OPi4XyVHhcP52v0uHg4X6fH
xcP5Bj0uHs436XHxcL5Fj4uH8216XDyc79Dj4uF8lx4XD+d79Lh4ON+nx8XD
+QE9Lh7OD+lx8XB+RI+Lh/Njelw8nJ/Q4+Lh/JQeFw/nZ/S4eDg/p8fFw/kF
PS4ezi/pcfFwfkWPi4fza3pcPJzf0OPi4fyWHhcP53f0uHg4v6fHxcP5Az0u
Hs4f6XHxcP5Ej4uH82d6XDycv9Dj4uH8lR4XD+dv9Lh4OH+nx8XD+Qc9Lh7O
P+lx8XD+RY+Lh/Nvelw8nP/Q4+Lh/w3Q//e4eDgHoMfFwzkgPS4ezoHocfFw
DkyPi4dzEHpcPJyD0uPi4RyMHhcP5+D0uHg4h6DHxcM5JD0uHs6h6HHxcA5N
j4uHcxh6XDycw9Lj4uEcjh4XD+fw9Lh4OEegx8XDOSI9Lh7Okehx8XCOTI+L
h3MUelw8nKPS4+LhHI0eFw/n6PS4eDjHoMfFwzkmPS4ezrHocfFwjk2Pi4dz
HHpcPJzj0uPi4RyPHhcP5/j0uHg4J6DHxcM5IT0uHs6J6HHxcE5Mj4uHcxJ6
XDyck9Lj4uGcjB4XD+fk9Lh4OKegx8XDOSU9Lh7Oqehx8XBOTY+Lh3Maelw8
nNPS4+LhnI4eFw/n9PS4eDhnoMfFwzkjPS4ezpnocfFwzkyPi4dzFnpcPJyz
0uPi4ZyNHhcP5+z0uHg456DHxcM5Jz0uHs656HHxcM5Nj4uHcx56XDyc89Lj
4uGcjx4XD+f89Lh4OBegx8XDuSA9Lh7Ohehx8XAuTI+Lh3MRelw8nIvS4+Lh
XIweFw/n4vS4eDiXoMfFw7kkPS4ezqXocfFwLk2Pi4dzGXpcPJzL0uPi4VyO
HhcP5/L0uHg4V6DHxcO5Ij0uHs6V6HHxcK5Mj4uHcxV6XDycq9Lj4uFcjR4X
D+fq9Lh4ONegx8XDuSY9Lh7Otehx8XCuTY+Lh3Mdelw8nOvS4+LhXI8eFw/n
+vS4eDg3oMfFw7khPS4ezo3ocfFwbkyPi4dzE3pcPJyb0uPi4dyMHhcP5+b0
uHg4t6DHxcO5JT0uHs6t6HHxcG5Nj4uHcxt6XDyc29Lj4uHcjh4XD+f29Lh4
OHegx8XDuSM9Lh7Onehx8XDuTI+Lh3MXelw8nLvS4+Lh3I0eFw/n7vS4eDj3
oMfFw7knPS4ezr3ocfFw7k2Pi4dzH3pcPJz70uPi4dyPHhcPp/S4eDj3p8fF
w3kAPS4ezgPpcfFwHkSPi4fzYHpcPJyH0OPi4TyUHhcP52H0uHg4D6fHxcN5
BD0uHs4j6XHxcB5Fj4uH82h6XDycx9Dj4uE8lh4XD+dx9Lh4OI+nx8XDeQI9
Lh7OE+lx8XCeRI+Lh/Nkelw8nKfQ4+LhPJUeFw/nafS4eDhPp8fFw3kGPS4e
zjPpcfFwnkWPi4fzbHpcPJzn0OPi4TyXHhcP53n0uHg4z6fHxcN5AT0uHs4L
6XHxcF5Ej4uH82J6XDycl9Dj4uG8lB4XD+dl9Lh4OC+nx8XDeQU9Lh7OK+lx
8XBeRY+Lh/Nqelw8nNfQ4+LhvJYeFw/ndfS4eDivp8fFw3kDPS4ezhvpcfFw
3kSPi4fzZnpcPJy30OPi4byVHhcP5230uHg4b6fHxcN5Bz0uHs476XHxcN5F
j4uH8256XDyc99Dj4uG8lx4XD2f0uHg476PHxcN5Pz0uHs4H6HHxcD5Ij4uH
8yF6XDycD9Pj4uF8hB4XD+ej9Lh4OB+jx8XD+Tg9Lh7OJ+hx8XA+SY+Lh/Mp
elw8nE/T4+LhfIYeFw/ns/S4eDifo8fFw/k8PS4ezhfocfFwvkiPi4fzJXpc
PJwv0+Pi4XyFHhcP56v0uHg4X6PHxcP5Oj0uHs436HHxcL5Jj4uH8y16XDyc
b9Pj4uF8hx4XD+e79Lh4ON+jx8XD+T49Lh7OD+hx8XB+SI+Lh/Mjelw8nB/T
4+Lh/IQeFw/np/S4eDg/o8fFw/k5PS4ezi/ocfFwfkmPi4fzK3pcPJxf0+Pi
4fyGHhcP57f0uHg4v6PHxcP5PT0uHs4f6HHxcP5Ij4uH8yd6XDycP9Pj4uH8
hR4XD+ev9Lh4OH+jx8XD+Ts9Lh7OP+hx8XD+SY+Lh/Mvelw8nH/T4+Lh/Ice
Fw//b2D+v8fFwzkAPS4ezgHpcfFwDkSPi4dzYHpcPJyD0OPi4RyUHhcP52D0
uHg4B6fHxcM5BD0uHs4h6XHxcA5Fj4uHc2h6XDycw9Dj4uEclh4XD+dw9Lh4
OIenx8XDOQI9Lh7OEelx8XCORI+Lh3Nkelw8nKPQ4+LhHJUeFw/naPS4eDhH
p8fFwzkGPS4ezjHpcfFwjkWPi4dzbHpcPJzj0OPi4RyXHhcP53j0uHg4x6fH
xcM5AT0uHs4J6XHxcE5Ej4uHc2J6XDyck9Dj4uGclB4XD+dk9Lh4OCenx8XD
OQU9Lh7OKelx8XBORY+Lh3Nqelw8nNPQ4+LhnJYeFw/ndPS4eDinp8fFwzkD
PS4ezhnpcfFwzkSPi4dzZnpcPJyz0OPi4ZyVHhcP52z0uHg4Z6fHxcM5Bz0u
Hs456XHxcM5Fj4uHc256XDyc89Dj4uGclx4XD+d89Lh4OOenx8XDuQA9Lh7O
Belx8XAuRI+Lh3Nhelw8nIvQ4+LhXJQeFw/nYvS4eDgXp8fFw7kEPS4eziXp
cfFwLkWPi4dzaXpcPJzL0OPi4VyWHhcP53L0uHg4l6fHxcO5Aj0uHs4V6XHx
cK5Ej4uHc2V6XDycq9Dj4uFclR4XD+dq9Lh4OFenx8XDuQY9Lh7ONelx8XCu
RY+Lh3Ntelw8nOvQ4+LhXJceFw/nevS4eDjXp8fFw7kBPS4ezg3pcfFwbkSP
i4dzY3pcPJyb0OPi4dyUHhcP52b0uHg4N6fHxcO5BT0uHs4t6XHxcG5Fj4uH
c2t6XDyc29Dj4uHclh4XD+d29Lh4OLenx8XDuQM9Lh7OHelx8XDuRI+Lh3Nn
elw8nLvQ4+Lh3JUeFw/nbvS4eDh3p8fFw7kHPS4ezj3pcfFw7kWPi4dzb3pc
PJz70OPi4dyXHhcP5370uHg4pcfFw7k/PS4ezgPocfFwHkiPi4fzIHpcPJwH
0+Pi4TyEHhcP56H0uHg4D6PHxcN5OD0uHs4j6HHxcB5Jj4uH8yh6XDycR9Pj
4uE8hh4XD+ex9Lh4OI+jx8XDeTw9Lh7OE+hx8XCeSI+Lh/Mkelw8nCfT4+Lh
PIUeFw/nqfS4eDhPo8fFw3k6PS4ezjPocfFwnkmPi4fzLHpcPJxn0+Pi4TyH
HhcP57n0uHg4z6PHxcN5Pj0uHs4L6HHxcF5Ij4uH8yJ6XDycF9Pj4uG8hB4X
D+el9Lh4OC+jx8XDeTk9Lh7OK+hx8XBeSY+Lh/Mqelw8nFfT4+LhvIYeFw/n
tfS4eDivo8fFw3k9PS4ezhvocfFw3kiPi4fzJnpcPJw30+Pi4byFHhcP5630
uHg4b6PHxcN5Oz0uHs476HHxcN5Jj4uH8y56XDycd9Pj4uG8hx4XD+e99Lh4
OKPHxcN5Hz0uHs776XHxcD5Aj4uH80F6XDycD9Hj4uF8mB4XD+cj9Lh4OB+l
x8XD+Rg9Lh7Ox+lx8XA+QY+Lh/NJelw8nE/R4+LhfJoeFw/nM/S4eDifpcfF
w/kcPS4ezufpcfFwvkCPi4fzRXpcPJwv0ePi4XyZHhcP5yv0uHg4X6XHxcP5
Gj0uHs7X6XHxcL5Bj4uH8016XDycb9Hj4uF8mx4XD+c79Lh4ON+lx8XD+R49
Lh7O9+lx8XB+QI+Lh/NDelw8nB/R4+Lh/JgeFw/nJ/S4eDg/pcfFw/kZPS4e
zs/pcfFwfkGPi4fzS3pcPJxf0ePi4fyaHhcP5zf0uHg4v6XHxcP5HT0uHs7v
6XHxcP5Aj4uH80d6XDycP9Hj4uH8mR4XD+cv9Lh4OH+lx8XD+Rs9Lh7O3+lx
8XD+QY+Lh/NPelw8nH/R4+Lh/JseFw/nP/S4ePh/A/L/PS4ezgHocfFwDkiP
i4dzIHpcPJwD0+Pi4RyEHhcP56D0uHg4B6PHxcM5OD0uHs4h6HHxcA5Jj4uH
cyh6XDycQ9Pj4uEchh4XD+ew9Lh4OIejx8XDOTw9Lh7OEehx8XCOSI+Lh3Mk
elw8nCPT4+LhHIUeFw/nqPS4eDhHo8fFwzk6PS4ezjHocfFwjkmPi4dzLHpc
PJxj0+Pi4RyHHhcP57j0uHg4x6PHxcM5Pj0uHs4J6HHxcE5Ij4uHcyJ6XDyc
E9Pj4uGchB4XD+ek9Lh4OCejx8XDOTk9Lh7OKehx8XBOSY+Lh3Mqelw8nFPT
4+LhnIYeFw/ntPS4eDino8fFwzk9PS4ezhnocfFwzkiPi4dzJnpcPJwz0+Pi
4ZyFHhcP56z0uHg4Z6PHxcM5Oz0uHs456HHxcM5Jj4uHcy56XDycc9Pj4uGc
hx4XD+e89Lh4OOejx8XDOT89Lh7OBehx8XAuSI+Lh3Mhelw8nAvT4+LhXIQe
Fw/novS4eDgXo8fFw7k4PS4eziXocfFwLkmPi4dzKXpcPJxL0+Pi4VyGHhcP
57L0uHg4l6PHxcO5PD0uHs4V6HHxcK5Ij4uHcyV6XDycK9Pj4uFchR4XD+eq
9Lh4OFejx8XDuTo9Lh7ONehx8XCuSY+Lh3Mtelw8nGvT4+LhXIceFw/nuvS4
eDjXo8fFw7k+PS4ezg3ocfFwbkiPi4dzI3pcPJwb0+Pi4dyEHhcP56b0uHg4
N6PHxcO5OT0uHs4t6HHxcG5Jj4uHcyt6XDycW9Pj4uHchh4XD+e29Lh4OLej
x8XDuT09Lh7OHehx8XDuSI+Lh3Mnelw8nDvT4+Lh3IUeFw/nrvS4eDh3o8fF
w7k7PS4ezj3ocfFw7kmPi4dzL3pcPJx70+Pi4dyHHhcP5770uHg496PHxcMp
PS4ezv3pcfFwHkCPi4fzQHpcPJwH0ePi4TyYHhcP5yH0uHg4D6XHxcN5GD0u
Hs7D6XHxcB5Bj4uH80h6XDycR9Hj4uE8mh4XD+cx9Lh4OI+lx8XDeRw9Lh7O
4+lx8XCeQI+Lh/NEelw8nCfR4+LhPJkeFw/nKfS4eDhPpcfFw3kaPS4eztPp
cfFwnkGPi4fzTHpcPJxn0ePi4TybHhcP5zn0uHg4z6XHxcN5Hj0uHs7z6XHx
cF5Aj4uH80J6XDycF9Hj4uG8mB4XD+cl9Lh4OC+lx8XDeRk9Lh7Oy+lx8XBe
QY+Lh/NKelw8nFfR4+LhvJoeFw/nNfS4eDivpcfFw3kdPS4ezuvpcfFw3kCP
i4fzRnpcPJw30ePi4byZHhcP5y30uHg4b6XHxcN5Gz0uHs7b6XHxcN5Bj4uH
8056XDycd9Hj4uG8mx4XD+c99Lh4OO+lx8XDGT0uHs776HHxcN5Pj4uH8wF6
XDycD9Lj4uF8iB4XD+fD9Lh4OB+hx8XD+Sg9Lh7Ox+hx8XA+To+Lh/MJelw8
nE/S4+LhfIoeFw/n0/S4eDifocfFw/ksPS4ezufocfFwPk+Pi4fzBXpcPJwv
0uPi4XyJHhcP58v0uHg4X6HHxcP5Kj0uHs7X6HHxcL5Oj4uH8w16XDycb9Lj
4uF8ix4XD+fb9Lh4ON+hx8XD+S49Lh7O9+hx8XC+T4+Lh/MDelw8nB/S4+Lh
/IgeFw/nx/S4eDg/ocfFw/kpPS4ezs/ocfFwfk6Pi4fzC3pcPJxf0uPi4fyK
HhcP59f0uHg4v6HHxcP5LT0uHs7v6HHxcH5Pj4uH8wd6XDycP9Lj4uH8iR4X
D+fP9Lh4OH+hx8XD+Ss9Lh7O3+hx8XD+To+Lh/MPelw8nH/S4+Lh/IseFw/n
3/S4eDj/ocfFw/8biP/vcfFwDkCPi4dzQHpcPJwD0ePi4RyYHhcP5yD0uHg4
B6XHxcM5GD0uHs7B6XHxcA5Bj4uHc0h6XDycQ9Hj4uEcmh4XD+cw9Lh4OIel
x8XDORw9Lh7O4elx8XCOQI+Lh3NEelw8nCPR4+LhHJkeFw/nKPS4eDhHpcfF
wzkaPS4eztHpcfFwjkGPi4dzTHpcPJxj0ePi4RybHhcP5zj0uHg4x6XHxcM5
Hj0uHs7x6XHxcE5Aj4uHc0J6XDycE9Hj4uGcmB4XD+ck9Lh4OCelx8XDORk9
Lh7Oyelx8XBOQY+Lh3NKelw8nFPR4+LhnJoeFw/nNPS4eDinpcfFwzkdPS4e
zunpcfFwzkCPi4dzRnpcPJwz0ePi4ZyZHhcP5yz0uHg4Z6XHxcM5Gz0uHs7Z
6XHxcM5Bj4uHc056XDycc9Hj4uGcmx4XD+c89Lh4OOelx8XDOR89Lh7O+elx
8XAuQI+Lh3NBelw8nAvR4+LhXJgeFw/nIvS4eDgXpcfFw7kYPS4ezsXpcfFw
LkGPi4dzSXpcPJxL0ePi4VyaHhcP5zL0uHg4l6XHxcO5HD0uHs7l6XHxcK5A
j4uHc0V6XDycK9Hj4uFcmR4XD+cq9Lh4OFelx8XDuRo9Lh7O1elx8XCuQY+L
h3NNelw8nGvR4+LhXJseFw/nOvS4eDjXpcfFw7kePS4ezvXpcfFwbkCPi4dz
Q3pcPJwb0ePi4dyYHhcP5yb0uHg4N6XHxcO5GT0uHs7N6XHxcG5Bj4uHc0t6
XDycW9Hj4uHcmh4XD+c29Pi/XddDFAAAbq7R1LZt225T23ZqTzlTt6mntpXa
tlPbdmrbft2907u8i/9826Tx4ngAe9x4cbwze9x4cbwLe9x4cbwre9x4cbwb
e9x4cbw7e9x4cbwHe9x4cTyQPW68OB7EHjdeHO/JHjdeHO/FHjdeHO/NHjde
HO/DHjdeHO/LHjdeHO/HHjdeHO/PHjdeHB/AHjdeHB/IHjdeHM0eN14cH8Qe
N14cH8weN14cH8IeN14cH8oeN14cH8YeN14cH84eN14cH8EeN14cD2aPGy+O
j2SPGy+Oj2KPGy+Oj2aPGy+Oj2GPGy+Oj2WPGy+Oj2OPGy+Oj2ePGy+OT2CP
Gy+OT2SPGy+OT2KPGy+OT2aPGy+OT2GPGy+OT2WPGy+OT2OPGy+OT2ePGy+O
z2CPGy+Oz2SPGy+Oz2KPGy+Oz2aPGy+Oz2GPGy+Oz2WPGy+Oz2OPGy+Oz2eP
Gy+OYY8bL44vYI8bL44vZI8bL44vYo8bL44vZo8bL44vYY8bL44vZY8bL44v
Y48bL44vZ48bL46vYI8bL46vZI8bL46vYo8bL46vZo8bL46vYY8bL46vZY8b
L46vY48bL46vZ48bL45vYI8bL45vZI8bL45vYo8bL45vZo8bL45vYY8bL45v
ZY8bL45vY48bL45vZ48bL47vYI8bL47vZI8bL47vYo8bL47vZo8bL47vYY8b
L47vZY8bL47vY48bL45ljxsvju9njxsvjh9gjxsvjh9kjxsvjh9ijxsvjh9m
jxsvjh9hjxsvjh9ljxsvjh9jjxsvjh9njxsvjp9gjxsvjp9kjxsvjp9ijxsv
jp9mjxsvjp9hjxsvjp9ljxsvjp9jjxsvjp9njxsvjl9gjxsvjl9kjxsvjl9i
jxsvjl9mjxsvjl9hjxsvjl9ljxsvjl9jjxsvjl9njxsvjt9gjxsvjt9kjxsv
jt9ijxsvjt9mjxsvjt9hjxsvjt9ljxsvjmOPGy+O32OPGy+O32ePGy+OP2CP
Gy+OP2SPGy+OP2KPGy+OP2aPGy+OP2GPGy+OP2WPGy+OP2OPGy+OP2ePGy+O
v2CPGy+Ov2SPGy+Ov2KPGy+Ov2aPGy+Ov2GPGy+Ov2WPGy+Ov2OPGy+Ov2eP
Gy+Of2CPGy+Of2SPGy+Of2KPGy+Of2aPGy+Of2GPGy+Of2WPGy+Of2OPGy+O
f2ePGy+O/2CPGy+O/2SPGy+O/2KPGy+O/2aPGy+O/2GPGy/+3wPg//jJceLC
jQcvPhwPQR8nLtx48OLD8ZD0ceLCjQcvPhwPRR8nLtx48OLD8dD0ceLCjQcv
PhwPQx8nLtx48OLD8bD0ceLCjQcvPhwPRx8nLtx48OLD8fD0ceLCjQcvPhyP
QB8nLtx48OLD8Yj0ceLCjQcvPhyPRB8nLtx48OLD8cj0ceLCjQcvPhyPQh8n
Ltx48OLD8aj0ceLCjQcvPhyPRh8nLtx48OLD8ej0ceLCjQcvPhyPQR8nLtx4
8OLD8Zj0ceLCjQcvPhyPRR8nLtx48OLD8dj0ceLCjQcvPhyPQx8nLtx48OLD
8bj0ceLCjQcvPhyPRx8nLtx48OLD8fj0ceLCjQcvPhxPQB8nLtx48OLD8YT0
ceLCjQcvPhxPRB8nLtx48OLD8cT0ceLCjQcvPhxPQh8nLtx48OLD8aT0ceLC
jQcvPhxPRh8nLtx48OLD8eT0ceLCjQcvPhxPQR8nLtx48OLD8ZT0ceLCjQcv
PhxPRR8nLtx48OLD8dT0ceLCjQcvPhxPQx8nLtx48OLD8bT0ceLCjQcvPhxP
Rx8nLtx48OLD8fT0ceLCjQcvPhzPQB8nLtx48OLD8Yz0ceLCjQcvPhzPRB8n
Ltx48OLD8cz0ceLCjQcvPhzPQh8nLtx48OLD8az0ceLCjQcvPhzPRh8nLtx4
8OLD8ez0ceLCjQcvPhzPQR8nLtx48OLD8Zz0ceLCjQcvPhzPRR8nLtx48OLD
8dz0ceLCjQcvPhzPQx8nLtx48OLD8bz0ceLCjQcvPhzPRx8nLtx48OLD8fz0
ceLCjQcvPhwvQB8nLtx48OLD8YL0ceLCjQcvPhwvRB8nLtx48OLD8cL0ceLC
jQcvPhwvQh8nLtx48OLD8aL0ceLCjQcvPhwvRh8nLtx48OLDkfRx4sKNBy8+
HC9OHycu3Hjw4sPxEvRx4sKNBy8+HC9JHycu3Hjw4sPxUvRx4sKNBy8+HC9N
Hycu3Hjw4sPxMvRx4sKNBy8+HC9LHycu3Hjw4sPxcvRx4sKNBy8+HC9PHycu
3Hjw4sPxCvRx4sKNBy8+HK9IHycu3Hjw4sPxSvRx4sKNBy8+HK9MHycu3Hjw
4sPxKvRx4sKNBy8+HK9KHycu3Hjw4sPxavRx4sKNBy8+HK9OHycu3Hjw4sPx
GvRx4sKNBy8+HK9JHycu3Hjw4sPxWvRx4sKNBy8+HK9NHycu3Hjw4sPxOvRx
4sKNBy8+HK9LHycu3Hjw4sPxevRx4sKNBy8+HK9PHycu3Hjw4sPxBvRx4sKN
By8+HG9IHycu3Hjw4sPxRvRx4sKNBy8+HG9MHycu3Hjw4sPxJvRx4sKNBy8+
HG9KHycu3Hjw4sNR9HHiwo0HLz4cb0YfJy7cePDiw/Hm9HHiwo0HLz4cb0Ef
Jy7cePDiw/GW9HHiwo0HLz4cb0UfJy7cePDiw/HW9HHiwo0HLz4cb0MfJy7c
ePDiw/G29HHiwo0HLz4cb0cfJy7cePDiw/H29HHiwo0HLz4c70AfJy7cePDi
w/GO9HHiwo0HLz4c70QfJy7cePDiw/EA+jhx4caDFx+Od6aPExduPHjx4XgX
+jhx4caDFx+Od6WPExduPHjx4Xg3+jhx4caDFx+Od6ePExduPHjx4XgP+jhx
4caDFx+OB9LHiQs3Hrz4cDyIPk5cuPHgxYfjPenjxIUbD158ON6LPk5cuPHg
xYfjvenjxIUbD158ON6HPk5cuPHgxYfjfenjxIUbD158ON6PPk5cuPHgxYfj
/enjxIUbD158OD6APk5cuPHgxYfjA+njxIUbD158OJo+Tly48eDFh+OD6OPE
hRsPXnw4Ppg+Tly48eDFh+ND6OPEhRsPXnw4PpQ+Tly48eDFh+PD6OPEhRsP
Xnw4Ppw+Tly48eDFh+Mj6OPEhRsPXnw4HkwfJy7cePDiw/GR9HHiwo0HLz4c
H0UfJy7cePDiw/HR9HHiwo0HLz4cH0MfJy7cePDiw/Gx9HHiwo0HLz4cH0cf
Jy7cePDiw/Hx9HHiwo0HLz4cn0AfJy7cePDiw/GJ9HHiwo0HLz4cn0QfJy7c
ePDiw/HJ9HHiwo0HLz4cn0IfJy7cePDiw/Gp9HHiwo0HLz4cn0YfJy7cePDi
w/Hp9HHiwo0HLz4cn0EfJy7cePDiw/GZ9HHiwo0HLz4cn0UfJy7cePDiw/HZ
9HHiwo0HLz4cn0MfJy7cePDiw/G59HHiwo0HLz4cn0cfJy7cePDiw/H59HHi
wo0HLz4cQx8nLtx48OLD8QX0ceLCjQcvPhxfSB8nLtx48OLD8UX0ceLCjQcv
PhxfTB8nLtx48OLD8SX0ceLCjQcvPhxfSh8nLtx48OLD8WX0ceLCjQcvPhxf
Th8nLtx48OLD8RX0ceLCjQcvPhxfSR8nLtx48OLD8VX0ceLCjQcvPhxfTR8n
Ltx48OLD8TX0ceLCjQcvPhxfSx8nLtx48OLD8XX0ceLCjQcvPhxfTx8nLtx4
8OLD8Q30ceLCjQcvPhzfSB8nLtx48OLD8U30ceLCjQcvPhzfTB8nLtx48OLD
8S30ceLCjQcvPhzfSh8nLtx48OLD8W30ceLCjQcvPhzfTh8nLtx48OLD8R30
ceLCjQcvPhzfSR8nLtx48OLD8V30ceLCjQcvPhzfTR8nLtx48OLD8T30ceLC
jQcvPhzfSx8nLtx48OLD8X30ceLCjQcvPhxLHycu3Hjw4sPx/fRx4sKNBy8+
HD9AHycu3Hjw4sPxg/Rx4sKNBy8+HD9EHycu3Hjw4sPxw/Rx4sKNBy8+HD9C
Hycu3Hjw4sPxo/Rx4sKNBy8+HD9GHycu3Hjw4sPx4/Rx4sKNBy8+HD9BHycu
3Hjw4sPxk/Rx4sKNBy8+HD9FHycu3Hjw4sPx0/Rx4sKNBy8+HD9DHycu3Hjw
4sPxs/Rx4sKNBy8+HD9HHycu3Hjw4sPx8/Rx4sKNBy8+HL9AHycu3Hjw4sPx
i/Rx4sKNBy8+HL9EHycu3Hjw4sPxy/Rx4sKNBy8+HL9CHycu3Hjw4sPxq/Rx
4sKNBy8+HL9GHycu3Hjw4sPx6/Rx4sKNBy8+HL9BHycu3Hjw4sPxm/Rx4sKN
By8+HL9FHycu3Hjw4sPx2/Rx4sKNBy8+HL9DHycu3Hjw4sPxu/Rx4sKNBy8+
HEcfJy7cePDiw/F79HHiwo0HLz4cv08fJy7cePDiw/EH9HHiwo0HLz4cf0gf
Jy7cePDiw/FH9HHiwo0HLz4cf0wfJy7cePDiw/En9HHiwo0HLz4cf0ofJy7c
ePDiw/Fn9HHiwo0HLz4cf04fJy7cePDiw/EX9HHiwo0HLz4cf0kfJy7cePDi
w/FX9HHiwo0HLz4cf00fJy7cePDiw/E39HHiwo0HLz4cf0sfJy7cePDiw/F3
9HHiwo0HLz4cf08fJy7cePDiw/EP9HHiwo0HLz4c/0gfJy7cePDiw/FP9HHi
wo0HLz4c/0wfJy7cePDiw/Ev9HHiwo0HLz4c/0ofJy7cePDiw/Fv9HHiwo0H
Lz4c/04fJy7cePDiw/Ef9HHiwo0HLz4c/0kfJy7cePDiw/Ff9HHiwo0HLz4c
/00fJy7cePDiw/E/9HHiwo0HLz78vw/4/+3jxIUbD158OB6CPk5cuPHgxYfj
IenjxIUbD158OB6KPk5cuPHgxYfjoenjxIUbD158OB6GPk5cuPHgxYfjYenj
xIUbD158OB6OPk5cuPHgxYfj4enjxIUbD158OB6BPk5cuPHgxYfjEenjxIUb
D158OB6JPk5cuPHgxYfjkenjxIUbD158OB6FPk5cuPHgxYfjUenjxIUbD158
OB6NPk5cuPHgxYfj0enjxIUbD158OB6DPk5cuPHgxYfjMenjxIUbD158OB6L
Pk5cuPHgxYfjsenjxIUbD158OB6HPk5cuPHgxYfjcenjxIUbD158OB6PPk5c
uPHgxYfj8enjxIUbD158OJ6APk5cuPHgxYfjCenjxIUbD158OJ6IPk5cuPHg
xYfjienjxIUbD158OJ6EPk5cuPHgxYfjSenjxIUbD158OJ6MPk5cuPHgxYfj
yenjxIUbD158OJ6CPk5cuPHgxYfjKenjxIUbD158OJ6KPk5cuPHgxYfjqenj
xIUbD158OJ6GPk5cuPHgxYfjaenjxIUbD158OJ6OPk5cuPHgxYfj6enjxIUb
D158OJ6BPk5cuPHgxYfjGenjxIUbD158OJ6JPk5cuPHgxYfjmenjxIUbD158
OJ6FPk5cuPHgxYfjWenjxIUbD158OJ6NPk5cuPHgxYfj2enjxIUbD158OJ6D
Pk5cuPHgxYfjOenjxIUbD158OJ6LPk5cuPHgxYfjuenjxIUbD158OJ6HPk5c
uPHgxYfjeenjxIUbD158OJ6PPk5cuPHgxYfj+enjxIUbD158OF6APk5cuPHg
xYfjBenjxIUbD158OF6IPk5cuPHgxYfjhenjxIUbD158OF6EPk5cuPHgxYfj
RenjxIUbD158OF6MPk5cuPHgxYcj6ePEhRsPXnw4Xpw+Tly48eDFh+Ml6OPE
hRsPXnw4XpI+Tly48eDFh+Ol6OPEhRsPXnw4Xpo+Tly48eDFh+Nl6OPEhRsP
Xnw4XpY+Tly48eDFh+Pl6OPEhRsPXnw4Xp4+Tly48eDFh+MV6OPEhRsPXnw4
XpE+Tly48eDFh+OV6OPEhRsPXnw4Xpk+Tly48eDFh+NV6OPEhRsPXnw4XpU+
Tly48eDFh+PV6OPEhRsPXnw4Xp0+Tly48eDFh+M16OPEhRsPXnw4XpM+Tly4
8eDFh+O16OPEhRsPXnw4Xps+Tly48eDFh+N16OPEhRsPXnw4Xpc+Tly48eDF
h+P16OPEhRsPXnw4Xp8+Tly48eDFh+MN6OPEhRsPXnw43pA+Tly48eDFh+ON
6OPEhRsPXnw43pg+Tly48eDFh+NN6OPEhRsPXnw43pQ+Tly48eDFh6Po48SF
Gw9efDjejD5OXLjx4MWH483p48SFGw9efDjegj5OXLjx4MWH4y3p48SFGw9e
fDjeij5OXLjx4MWH463p48SFGw9efDjehj5OXLjx4MWH423p48SFGw9efDje
jj5OXLjx4MWH4+3p48SFGw9efDjegT5OXLjx4MWH4x3p48SFGw9efDjeiT5O
XLjx4MWH4wH0ceLCjQcvPhzvTB8nLtx48OLD8S70ceLCjQcvPhzvSh8nLtx4
8OLD8W70ceLCjQcvPhzvTh8nLtx48OLD8R70ceLCjQcvPhwPpI8TF248ePHh
eBB9nLhw48GLD8d70seJCzcevPhwvBd9nLhw48GLD8d708eJCzcevPhwvA99
nLhw48GLD8f70seJCzcevPhwvB99nLhw48GLD8f708eJCzcevPhwfAB9nLhw
48GLD8cH0seJCzcevPhwNH2cuHDjwYsPxwfRx4kLNx68+HB8MH2cuHDjwYsP
x4fQx4kLNx68+HB8KH2cuHDjwYsPx4fRx4kLNx68+HB8OH2cuHDjwYsPx0fQ
x4kLNx68+HA8mD5OXLjx4MWH4yPp48SFGw9efDg+ij5OXLjx4MWH46Pp48SF
Gw9efDg+hj5OXLjx4MWH42Pp48SFGw9efDg+jj5OXLjx4MWH4+Pp48SFGw9e
fDg+gT5OXLjx4MWH4xPp48SFGw9efDg+iT5OXLjx4MWH45Pp48SFGw9efDg+
hT5OXLjx4MWH41Pp48SFGw9efDg+jT5OXLjx4MWH49Pp48SFGw9efDg+gz5O
XLjx4MWH4zPp48SFGw9efDg+iz5OXLjx4MWH47Pp48SFGw9efDg+hz5OXLjx
4MWH43Pp48SFGw9efDg+jz5OXLjx4MWH4/Pp48SFGw9efDiGPk5cuPHgxYfj
C+jjxIUbD158OL6QPk5cuPHgxYfji+jjxIUbD158OL6YPk5cuPHgxYfjS+jj
xIUbD158OL6UPk5cuPHgxYfjy+jjxIUbD158OL6cPk5cuPHgxYfjK+jjxIUb
D158OL6SPk5cuPHgxYfjq+jjxIUbD158OL6aPk5cuPHgxYfja+jjxIUbD158
OL6WPk5cuPHgxYfj6+jjxIUbD158OL6ePk5cuPHgxYfjG+jjxIUbD158OL6R
Pk5cuPHgxYfjm+jjxIUbD158OL6ZPk5cuPHgxYfjW+jjxIUbD158OL6VPk5c
uPHgxYfj2+jjxIUbD158OL6dPk5cuPHgxYfjO+jjxIUbD158OL6TPk5cuPHg
xYfju+jjxIUbD158OL6bPk5cuPHgxYfje+jjxIUbD158OL6XPk5cuPHgxYfj
++jjxIUbD158OJY+Tly48eDFh+P76ePEhRsPXnw4foA+Tly48eDFh+MH6ePE
hRsPXnw4fog+Tly48eDFh+OH6ePEhRsPXnw4foQ+Tly48eDFh+NH6ePEhRsP
Xnw4fow+Tly48eDFh+PH6ePEhRsPXnw4foI+Tly48eDFh+Mn6ePEhRsPXnw4
foo+Tly48eDFh+On6ePEhRsPXnw4foY+Tly48eDFh+Nn6ePEhRsPXnw4fo4+
Tly48eDFh+Pn6ePEhRsPXnw4foE+Tly48eDFh+MX6ePEhRsPXnw4fok+Tly4
8eDFh+OX6ePEhRsPXnw4foU+Tly48eDFh+NX6ePEhRsPXnw4fo0+Tly48eDF
h+PX6ePEhRsPXnw4foM+Tly48eDFh+M36ePEhRsPXnw4fos+Tly48eDFh+O3
6ePEhRsPXnw4foc+Tly48eDFh+N36ePEhRsPXnw4jj5OXLjx4MWH4/fo48SF
Gw9efDh+nz5OXLjx4MWH4w/o48SFGw9efDj+kD5OXLjx4MWH44/o48SFGw9e
fDj+mD5OXLjx4MWH40/o48SFGw9efDj+lD5OXLjx4MWH48/o48SFGw9efDj+
nD5OXLjx4MWH4y/o48SFGw9efDj+kj5OXLjx4MWH46/o48SFGw9efDj+mj5O
XLjx4MWH42/o48SFGw9efDj+lj5OXLjx4MWH4+/o48SFGw9efDj+nj5OXLjx
4MWH4x/o48SFGw9efDj+kT5OXLjx4MWH45/o48SFGw9efDj+mT5OXLjx4MWH
41/o48SFGw9efDj+lT5OXLjx4MWH49/o48SFGw9efDj+nT5OXLjx4MWH4z/o
48SFGw9efDj+kz5OXLjx4MWH47/o48SFGw9efDj+mz5OXLjx4MWH43/o48SF
Gw9efPh/H+D/28eJCzcevPhwPAR9nLhw48GLD8dD0seJCzcevPhwPBR9nLhw
48GLD8dD08eJCzcevPhwPAx9nLhw48GLD8fD0seJCzcevPhwPBx9nLhw48GL
D8fD08eJCzcevPhwPAJ9nLhw48GLD8cj0seJCzcevPhwPBJ9nLhw48GLD8cj
08eJCzcevPhwPAp9nLhw48GLD8ej0seJCzcevPhwPBp9nLhw48GLD8ej08eJ
CzcevPhwPAZ9nLhw48GLD8dj0seJCzcevPhwPBZ9nLhw48GLD8dj08eJCzce
vPhwPA59nLhw48GLD8fj0seJCzcevPhwPB59nLhw48GLD8fj08eJCzcevPhw
PAF9nLhw48GLD8cT0seJCzcevPhwPBF9nLhw48GLD8cT08eJCzcevPhwPAl9
nLhw48GLD8eT0seJCzcevPhwPBl9nLhw48GLD8eT08eJCzcevPhwPAV9nLhw
48GLD8dT0seJCzcevPhwPBV9nLhw48GLD8dT08eJCzcevPhwPA19nLhw48GL
D8fT0seJCzcevPhwPB19nLhw48GLD8fT08eJCzcevPhwPAN9nLhw48GLD8cz
0seJCzcevPhwPBN9nLhw48GLD8cz08eJCzcevPhwPAt9nLhw48GLD8ez0seJ
CzcevPhwPBt9nLhw48GLD8ez08eJCzcevPhwPAd9nLhw48GLD8dz0seJCzce
vPhwPBd9nLhw48GLD8dz08eJCzcevPhwPA99nLhw48GLD8fz0seJCzcevPhw
PB99nLhw48GLD8fz08eJCzcevPhwvAB9nLhw48GLD8cL0seJCzcevPhwvBB9
nLhw48GLD8cL08eJCzcevPhwvAh9nLhw48GLD8eL0seJCzcevPhwvBh9nLhw
48GLD0fSx4kLNx68+HC8OH2cuHDjwYsPx0vQx4kLNx68+HC8JH2cuHDjwYsP
x0vRx4kLNx68+HC8NH2cuHDjwYsPx8vQx4kLNx68+HC8LH2cuHDjwYsPx8vR
x4kLNx68+HC8PH2cuHDjwYsPxyvQx4kLNx68+HC8In2cuHDjwYsPxyvRx4kL
Nx68+HC8Mn2cuHDjwYsPx6vQx4kLNx68+HC8Kn2cuHDjwYsPx6vRx4kLNx68
+HC8On2cuHDjwYsPx2vQx4kLNx68+HC8Jn2cuHDjwYsPx2vRx4kLNx68+HC8
Nn2cuHDjwYsPx+vQx4kLNx68+HC8Ln2cuHDjwYsPx+vRx4kLNx68+HC8Pn2c
uHDjwYsPxxvQx4kLNx68+HC8IX2cuHDjwYsPxxvRx4kLNx68+HC8MX2cuHDj
wYsPx5vQx4kLNx68+HC8KX2cuHDjwYsPR9HHiQs3Hrz4cLwZfZy4cOPBiw/H
m9PHiQs3Hrz4cLwFfZy4cOPBiw/HW9LHiQs3Hrz4cLwVfZy4cOPBiw/HW9PH
iQs3Hrz4cLwNfZy4cOPBiw/H29LHiQs3Hrz4cLwdfZy4cOPBiw/H29PHiQs3
Hrz4cLwDfZy4cOPBiw/HO9LHiQs3Hrz4cLwTfZy4cOPBiw/HA+jjxIUbD158
ON6ZPk5cuPHgxYfjXejjxIUbD158ON6VPk5cuPHgxYfj3ejjxIUbD158ON6d
Pk5cuPHgxYfjPejjxIUbD158OB5IHycu3Hjw4sPxIPo4ceHGgxcfjvekjxMX
bjx48eF4L/o4ceHGgxcfjvemjxMXbjx48eF4H/o4ceHGgxcfjveljxMXbjx4
8eF4P/o4ceHGgxcfjvenjxMXbjx48eH4APo4ceHGgxcfjg+kjxMXbjx48eFo
+jhx4caDFx+OD6KPExduPHjx4fhg+jhx4caDFx+OD6GPExduPHjx4fhQ+jhx
4caDFx+OD6OPExduPHjx4fhw+jhx4caDFx+Oj6CPExduPHjx4XgwfZy4cOPB
iw/HR9LHiQs3Hrz4cHwUfZy4cOPBiw/HR9PHiQs3Hrz4cHwMfZy4cOPBiw/H
x9LHiQs3Hrz4cHwcfZy4cOPBiw/Hx9PHiQs3Hrz4cHwCfZy4cOPBiw/HJ9LH
iQs3Hrz4cHwSfZy4cOPBiw/HJ9PHiQs3Hrz4cHwKfZy4cOPBiw/Hp9LHiQs3
Hrz4cHwafZy4cOPBiw/Hp9PHiQs3Hrz4cHwGfZy4cOPBiw/HZ9LHiQs3Hrz4
cHwWfZy4cOPBiw/HZ9PHiQs3Hrz4cHwOfZy4cOPBiw/H59LHiQs3Hrz4cHwe
fZy4cOPBiw/H59PHiQs3Hrz4cAx9nLhw48GLD8cX0MeJCzcevPhwfCF9nLhw
48GLD8cX0ceJCzcevPhwfDF9nLhw48GLD8eX0MeJCzcevPhwfCl9nLhw48GL
D8eX0ceJCzcevPhwfDl9nLhw48GLD8dX0MeJCzcevPhwfCV9nLhw48GLD8dX
0ceJCzcevPhwfDV9nLhw48GLD8fX0MeJCzcevPhwfC19nLhw48GLD8fX0ceJ
CzcevPhwfD19nLhw48GLD8c30MeJCzcevPhwfCN9nLhw48GLD8c30ceJCzce
vPhwfDN9nLhw48GLD8e30MeJCzcevPhwfCt9nLhw48GLD8e30ceJCzcevPhw
fDt9nLhw48GLD8d30MeJCzcevPhwfCd9nLhw48GLD8d30ceJCzcevPhwfDd9
nLhw48GLD8f30MeJCzcevPhwfC99nLhw48GLD8f30ceJCzcevPhwLH2cuHDj
wYsPx/fTx4kLNx68+HD8AH2cuHDjwYsPxw/Sx4kLNx68+HD8EH2cuHDjwYsP
xw/Tx4kLNx68+HD8CH2cuHDjwYsPx4/Sx4kLNx68+HD8GH2cuHDjwYsPx4/T
x4kLNx68+HD8BH2cuHDjwYsPx0/Sx4kLNx68+HD8FH2cuHDjwYsPx0/Tx4kL
Nx68+HD8DH2cuHDjwYsPx8/Sx4kLNx68+HD8HH2cuHDjwYsPx8/Tx4kLNx68
+HD8An2cuHDjwYsPxy/Sx4kLNx68+HD8En2cuHDjwYsPxy/Tx4kLNx68+HD8
Cn2cuHDjwYsPx6/Sx4kLNx68+HD8Gn2cuHDjwYsPx6/Tx4kLNx68+HD8Bn2c
uHDjwYsPx2/Sx4kLNx68+HD8Fn2cuHDjwYsPx2/Tx4kLNx68+HD8Dn2cuHDj
wYsPx+/Sx4kLNx68+HAcfZy4cOPBiw/H79HHiQs3Hrz4cPw+fZy4cOPBiw/H
H9DHiQs3Hrz4cPwhfZy4cOPBiw/HH9HHiQs3Hrz4cPwxfZy4cOPBiw/Hn9DH
iQs3Hrz4cPwpfZy4cOPBiw/Hn9HHiQs3Hrz4cPw5fZy4cOPBiw/HX9DHiQs3
Hrz4cPwlfZy4cOPBiw/HX9HHiQs3Hrz4cPw1fZy4cOPBiw/H39DHiQs3Hrz4
cPwtfZy4cOPBiw/H39HHiQs3Hrz4cPw9fZy4cOPBiw/HP9DHiQs3Hrz4cPwj
fZy4cOPBiw/HP9HHiQs3Hrz4cPwzfZy4cOPBiw/Hv9DHiQs3Hrz4cPwrfZy4
cOPBiw/Hv9HHiQs3Hrz4cPw7fZy4cOPBiw/Hf9DHiQs3Hrz4cPwnfZy4cOPB
iw/Hf9HHiQs3Hrz4cPw3fZy4cOPBiw/H/9DHiQs3Hrz48P8+oP+3jxMXbjx4
8eF4CPo4ceHGgxcfjoekjxMXbjx48eF4KPo4ceHGgxcfjoemjxMXbjx48eF4
GPo4ceHGgxcfjoeljxMXbjx48eF4OPo4ceHGgxcfjoenjxMXbjx48eF4BPo4
ceHGgxcfjkekjxMXbjx48eF4JPo4ceHGgxcfjkemjxMXbjx48eF4FPo4ceHG
gxcfjkeljxMXbjx48eF4NPo4ceHGgxcfjkenjxMXbjx48eF4DPo4ceHGgxcf
jsekjxMXbjx48eF4LPo4ceHGgxcfjsemjxMXbjx48eF4HPo4ceHGgxcfjsel
jxMXbjx48eF4PPo4ceHGgxcfjsenjxMXbjx48eF4Avo4ceHGgxcfjiekjxMX
bjx48eF4Ivo4ceHGgxcfjiemjxMXbjx48eF4Evo4ceHGgxcfjieljxMXbjx4
8eF4Mvo4ceHGgxcfjienjxMXbjx48eF4Cvo4ceHGgxcfjqekjxMXbjx48eF4
Kvo4ceHGgxcfjqemjxMXbjx48eF4Gvo4ceHGgxcfjqeljxMXbjx48eF4Ovo4
ceHGgxcfjqenjxMXbjx48eF4Bvo4ceHGgxcfjmekjxMXbjx48eF4Jvo4ceHG
gxcfjmemjxMXbjx48eF4Fvo4ceHGgxcfjmeljxMXbjx48eF4Nvo4ceHGgxcf
jmenjxMXbjx48eF4Dvo4ceHGgxcfjuekjxMXbjx48eF4Lvo4ceHGgxcfjuem
jxMXbjx48eF4Hvo4ceHGgxcfjueljxMXbjx48eF4Pvo4ceHGgxcfjuenjxMX
bjx48eF4Afo4ceHGgxcfjhekjxMXbjx48eF4Ifo4ceHGgxcfjhemjxMXbjx4
8eF4Efo4ceHGgxcfjheljxMXbjx48eF4Mfo4ceHGgxcfjqSPExduPHjx4Xhx
+jhx4caDFx+Ol6CPExduPHjx4XhJ+jhx4caDFx+Ol6KPExduPHjx4Xhp+jhx
4caDFx+Ol6GPExduPHjx4XhZ+jhx4caDFx+Ol6OPExduPHjx4Xh5+jhx4caD
Fx+OV6CPExduPHjx4XhF+jhx4caDFx+OV6KPExduPHjx4Xhl+jhx4caDFx+O
V6GPExduPHjx4XhV+jhx4caDFx+OV6OPExduPHjx4Xh1+jhx4caDFx+O16CP
ExduPHjx4XhN+jhx4caDFx+O16KPExduPHjx4Xht+jhx4caDFx+O16GPExdu
PHjx4Xhd+jhx4caDFx+O16OPExduPHjx4Xh9+jhx4caDFx+ON6CPExduPHjx
4XhD+jhx4caDFx+ON6KPExduPHjx4Xhj+jhx4caDFx+ON6GPExduPHjx4XhT
+jhx4caDFx+Ooo8TF248ePHheDP6OHHhxoMXH443p48TF248ePHheAv6OHHh
xoMXH463pI8TF248ePHheCv6OHHhxoMXH463po8TF248ePHheBv6OHHhxoMX
H463pY8TF248ePHheDv6OHHhxoMXH463p48TF248ePHheAf6OHHhxoMXH453
pI8TF248ePHheCf6OHHhxoMXH44H0MeJCzcevPhwvDN9nLhw48GLD8e70MeJ
CzcevPhwvCt9nLhw48GLD8e70ceJCzcevPhwvDt9nLhw48GLD8d70MeJCzce
vPhwPJA+Tly48eDFh+NB9HHiwo0HLz4c70kfJy7cePDiw/Fe9HHiwo0HLz4c
700fJy7cePDiw/E+9HHiwo0HLz4c70sfJy7cePDiw/F+9HHiwo0HLz4c708f
Jy7cePDiw/EB9HHiwo0HLz4cH0gfJy7cePDiw9H0ceLCjQcvPhwfRB8nLtx4
8OLD8cH0ceLCjQcvPhwfQh8nLtx48OLD8aH0ceLCjQcvPhwfRh8nLtx48OLD
8eH0ceLCjQcvPhwfQR8nLtx48OLD8eD/7/8HF/6ceQ==
      "]]}, 
    {RGBColor[0.880722, 0.611041, 0.142051], PointSize[
      NCache[
       Rational[1, 360], 0.002777777777777778]], AbsoluteThickness[1.6], 
     LineBox[CompressedData["
1:eJxc2X981uP+OPCddLKTdCbJTpJJMp1kkkySW5JJMkkmySSZJCsrUyt3tTJJ
JskkmSSTZJJMkp2kM0lnJ51M0pkkO+lkp5POdNL5fuS6H4/v/bz/6fF8XO/r
fV2v63X9eq8zh90/4K5GCQkJkQUJCb/8++uv/vJf/60L/yZEDqUOeWLdj98F
J0b23VDRdvr3MSdFvj312slv7o65ZeT5btX3HPd8zMmRB4/9Ym4T+fyl3Mua
fh5zSiRt3pFhH58fa69dpG7llP6n1cXK20ea522PvHJirLxD5MJjv5hTI/H9
7Rjpfl/pZ026x9wpMuCX7t4Qc2fK0yIHHjv7g6wDsfYuwF0iP3005/ZOP8V8
YWTWL8WPxdw19CfmiyLtjv1i7hb6H/PFkXN/Gc7UmNMjvY/9Yr4kcsb/9bai
bczdKb80kvzLcJ8ac4/IcccGPObLQv/3BPek/csjtxx7IOZIJOPrCS2XXx0c
jfD+K8L4xsqviDQ9lsBYea/490d7RX7Y/8sv1v6VkYn/9/avJwRHr4xc8cqJ
/1cjVt47zK9vQ3nvMN7BCVeF+RIrvypyLJ0VsfI+kTXv/fKLlfeJzH/2l1+s
/OrImMt+6XGs/OrIL9k7+4NYeUaIN9a/DNq/hv5dE+KLlfeN/DKb7iuNlfeN
/N/L/u+NsfJraf/aMN6x8n6RY9Pxvlh5v5CfWPl1Yb7Eyq8L8zdW3j/0d3co
7x85tpzmBSdcH/ll9Fsuj5VfH/m/wv97IlaeGdZfeF8kM8Qbez4zzMdQXpkZ
6XBsAGPt3xDpdKwDsfo3hPUW6+8Nkbd/Wc4rY/VvYHwGRJ66/Zc3xOoPiIw8
NqFj9QeE9RSrPyC+vYQbw/wI/Y3cGN4f6/+NkQ9//CWg4MobQ75i8Q+MfLrp
l1+s/sDIsfR8Has/MOQvVn9gmH+x+jdFpv4S3pRY/ZvCfherf1OIL1b/pjB/
YvUHhfUaqz8ocuexBMXqD4rcdOwXqz8ociwd02P1b47Pd+Rm6t8cOTZ9hsTq
3xz2k1j9rDD/YvWz4t8XzQr7eax+Vlgvsfq3RI4Nz2Wx+rdEJh9LQKz+LfSf
5xMGR45tH3mx+oPjxzs6OD5flYPj50PCreE8itW/lfzdGv/+ylvD/hVrf0hY
H9+E+kMi1/+Szv7B0SGhveDKIaG9XaH+bZHXlv7yC47cFtZ3cPS2MJ7BlbdF
fv6FR2L1h4bxiLU/NJwvsfaHhnzF2h8aGXHsF5xwe+TRol9+sfq3x8cTvT3s
h7H6t8fHl5Ad9pvglGz6kx05/tiGE5ydHdn6Szo+i8WXHdZXcGl2GN9Ye9lh
/gXXZof1HWv/jvj3p9wR2fDLdvZRbDzviBw7PlrG2r8jvr9RXHpH2H9i7d8R
9rdY+3eE+REb/2GRY917IjhlWOTYdNkea39YWK/B2cPCfScWPy4dFsY/lu9h
4XwKruX5hDvD+o+1f2d8/yJ3xvc/+86w/mLx3xk56dgvFv+dYX+MxU/92jsZ
/+Fh/4uN//Aw/rH8Dw/3m1j7wyPHmr821j7lpcPD/hNrH9cOj58fCXfFj0fK
XeE+EWv/rvj4su+Kjy96V/x6KL0rrL9Y+zxfe1c432LjPyJ+PFNGhPUSG/8R
Yf+J5X8E839E/PouHRHOu1j+RzD+I+LHL+Hu+P6m3B3f38jd8eOVfXfk13qx
+O+O72/p3eG8ibV/d3z/a+8O51Us/pww/74O7eeE+RocyQn7eXB2TljPwdGc
0P/g0pxwngRX5oTxCq7NCfeV4IR7wvqKtX9PyH9s/O8J8cbG/56wPmLt3xPJ
PjZgsfjvCfejWPz3hP7G4r8nfn0mjIwc2w5Pi43/yHD+xMZ/ZPx+mj2S/Xlk
iC82/0aG/sfOm5HhvhnL/8hw/4rl/96Qn1j798Y/H7k33G9i7d8b7jex9u+N
3x9L741fj5X3hvGJtX8v639U/PtTRoXxjp2no0J+g7NHxZ/f0VHhPIu1T3nl
qPj7Qu2ocH7G2r8v9D+Up9wXf1+J3Bf6G2v/vnDextq/L/5+W3pfiD/W/n3x
96Ha++LvIwmj49tLGR3f38joyMW/XH+6xdofHfIfa390+L6JtT86zL9Y+6Pj
72u1o7l/3B/uJ7Hxvz/+vhG5P7QXm//3x+830fvj97PS++PP48r7Q/9i8/9+
1l9uuD8EJ+WGfMT249zQn+C03Pj1F8kN+11wZm7oX2y/yA37U3BubshHbP3m
xu8nxbnh+z+2n+SG8yG4PPfY6Rx5Jba/5EYW/zJ9Xwquzo3fv2p5f31uuG/E
4h8T7uux+MeE+1ZsPxoT5l9w2pj4/kfGhPkWi39M2L9j8Y8J+akN8Y8J521w
dEzk2PSqDi7GpWPCfA8uHxP2y+DKMeH+ElyNa8eE/Sy4fkzIR3DC2DAfgpPG
hvMgOGVs2M9i8Y8N8zmUR8aG+RGcOTacP38P8Y8N4xucG6sfHB0b1m9w8djw
fRlcOjaMf3A59SvHhvEOrh4bzqvgWvpTH3s+Fv8D4XyOxf9AOA9i8T8Q8h3q
pz0QxjM48kC4nwRnPhDunztD/A+E/Tc494GwHoOjlBc/ENbvVyH+WP9CefkD
YX0FV1Je/UDYX0P9Wt5XjxPywngFJ+WF9RKckhfugztC/HlhvnwZ4s8L969Q
npkX4g/OzgvnW3g+Ny/Mv+BoXvh7UHBxXvi+3h7izwvnXXB5XlifwZV54fz6
IsQfay+4Nvb+4Pq8sH/VhPjHhe/b4KRxYT8OThkX1mtw2rhw3gdHcCbPZ48L
8Yb2c8eF8Q6OjgvrJ8RTPC7sJ6G8dFw4f8L7yseFfARXjgt/HwquHhful8G1
48J94/MQ/7iwnmPxjw/5DuVJ48P5FJwyPpz/wWnjw/4bHBkf8h+Lf3zYr2Lx
jw/3zeDc8SG/wdHx8f0pHh/O5/D+0vEh3m0h/vHhfhlcGasfXD0+7J9/C/GP
D+MRyut5PuHBsN+F55MeDPM7OOXBsH9vDfE/GOZHcARnPhjOo+DsB8N9ILwv
98FwXgZHH4zvT/GD8fGVxt4fi5/+VtLf6gcjv8YVnq99MJyfobye5xPyw34U
nk/KD/e54JT88PeCWP7zw/tj8z+f/OfHz8fs2Ptj+c8P+10s//lhfw/vL84P
+2ss//nx87M8P5x/sfzH2o/lPz/M31j+88N9JuSjPj+cN5+F+B8K+8GWEP9D
YX8JTnkozJ/gtIdCPoIjD4X1G5z5ULiv/TXE/1CYz8G5D4XzJzj6UPj7anDx
Q+HvGdUh/odCvJtD/LH2gyspr34o7Id/CfE/FOZLcP1DYfzD+xMmhP0lOGlC
OK/D8yk4bUK4X4T2IhNCfkJ55oSwfwVnTwj5Dc6dEM734OiEMB6fhvgnhPNt
U4h/Qpg/weUTwv7+SYh/QhiPjSH+CWG//TjEPyGcR1Uh/gnhvhucMDF8bwUn
TQz9CfVTJob5GJw2Mb69yMRw/gZnTgz/HxOez54YzoPw/tyJYT8Mz0cnhvUV
4imeGOZTKC+dGMYj1C+fGO63fw7xTwzfK8HVE0P+g2snhvtPcP3EMH7BCQWh
/eCkgnCebQjxF4T8h/K0gvj3RwpCfkL/Mnk+uyCsz/C+3ILIzq9++X0U4i8I
+3VwcUG4/68P8ReEv8cFlxeE+1h4vhJX49qCcN4G19N+wqSw3kL/kiaF/TGU
p0yKr582KZx/wZFJ4TwL9TMnhfwFZ08K+Qv9z50U1ltwdFJYPx+G+CeF/v0p
xB/rT3D5pLD+1oX4J4X1FOpXTwr5DK6dFPa38Hz9pHA/DO9LmBzGtzLEPzm+
vZTJ8f1JmxzWV3BkcjjPgjMnh/0uOHtyGK/g3MlhPYT2opNDvoOLJ4f9NvS3
dHI4j4LLJ8fHW0l59eSw3wfX0l795DA/YvE/HD8eSQ+H9R+L/+GwP8fipzxC
/cyH4+PNfjh+fHIfDvMpOPpw2C+Cix8O6yn0t/Th8H0Ryz/llQ+H75Xg6ofj
x7P24XD/+yDE/3DI5/sh/mjYT9771YnRMJ6rw3hEw/dWKE+OhvMkOCUa+rPm
V6dGw/kfnBYN501wOu+PRMN4vPurM6IhP8GZ0TDewVnRMB7B2dGwnip+dU40
7OfBudFw3r/zq/OjYb9eFcY/Gr4PQnkRzxdHI7+OU3hfSTSMZygvjYbzJZSX
RcN+EN5fHg3z4e1fXREN8ym4Mhrma3i+ivLqaLiPrPzVNbHxDq6NhvW94lfX
RcN58FbIdzTMvzd/dQPlCVPi6ydOCfkJTpoSzu/wfPKU+PZTcOqUcD6G+mlT
wv25POR/SpivwRGcMSXcf4Mzp4S/14T3ZU0J8yXEkz0lfG+E8pwp4XshOHdK
2A9D//OnhPkZ+hudEvbT8HzRlLCew/uLiadkSjgvgkunhPkYni+bEv7+GcrL
p8Tnr4L+VvJ81ZRwPof+VpOPGsajlvI64q2fEr7fYvmfEj8fEqaG+bc85H9q
mK+vh/xPDffLUJ48NT5fKVPDengj5J/n0yhPnxr2u/D+yNRwPi4L+Z8a9pfX
Qv6nhvFaGvI/Newn4fnsqeH7Krwvh/Jc4sufGu5fwVHaK5oa1kNor3hq2P9C
ecnUcP69GvI/Nfz9YEnI/9RwfwouxxVTw/n4csj/1LB/lIX8Tw3zIbRfPTXc
P0N8NeSnlv7X8Xz91LDfBzcw3gnTwv4f6idOiy9Pmhb/vuRp8flLmRaf79Rp
4X4d5kfatPj5kj4tfj5EqJ8xLX68M6eRf/qbPS3cH0M+cqaRf+LJnxbWc3hf
dFpYT8FF08L5EPJVPC3sxyFfJbh0Wtg/FoX8T4vPb/m08D0YXDEt3IfD+yun
xc+nqmnh/Hkl5H9aOM/C/KiJjWdw7bTwfR+er5sW7t/B9biB/iQUxseTWBgf
f1Jh/PxNLgz3i8Uh/4Xx8acWhvtvcFph+HtIach/YTivgyOFYT96MeS/MOyv
oX5mYdg/Q3tZheE8einkvzD8/SSU5xSG+2uIJ7cwfK+E5/MLw/4e2osWhu+j
F0L+C8N6eT7kvzDM/+CSwrA/zA/5j43H3JD/wnAeBpcXhv38qZD/wnB+PRny
HxvveSH/heHvF8+E/MfiC++r4f21uC42fnNC/gvDeRjcUBj2m5KQ/+lh/j0b
8j89rI8QX9L0sL+F/iVPD9/3IZ6U6WG+Px3yPz38fTk4bXqYnyGedMojvC8D
Z04P86U45H96mE/B2dPD+RvGMyfW/5kh/9PD+M4I+Z8ezsfHQv6nh/VVFPKP
i6eH/e7xkP/p4f4wK+Sf9sp4vpz3VUwP+SoM+Z8e8jM15J/+Vk8P8+GRkP9Y
vFNC/mm/DtfTfgPtJ8yIf1/ijND/SSH/M0L/xob8x54fE/I/I7wvL+Sf59Nm
hPzfHfKPI7H6w0P+Kc+kPGtGyN+tIf84J+ZrQ/5jvjTkH0dxES7mfSW4lOfL
cDmuwJW4Clfjmth4DAz5J/46XE9/G3DCI/HvS3wkvjzpkfj2k3EKTn0kkvD/
/9JwOo7gDJyJs3A2zsG5OB9HcREuxiW4FJfhclyBK3EVrsY1uBbX4XrcgBOK
4p2Ik3AyTsGpOA2n4wjOwJk4C2fjHJyL83EUF+FiXIJLcRkuxxW4ElfhalyD
a3EdrscNOOHReCfiJJyMU3AqTsPpOIIzcCbOwtk4B+fifBzFRbgYl+BSXIbL
cQWuxFW4GtfgWlyH63EDTpgZ70SchJNxCk7FaTgdR3AGzsRZOBvn4Fycj6O4
CBfjElyKy3A5rsCVuApX4xpci+twPW7ACY/FOxEn4WScglNxGk7HEZyBM3EW
zsY5OBfn4yguwsW4BJfiMlyOK3AlrsLVuAbX4jpcjxtwwqx4J+IknIxTcCpO
w+k4gjNwJs7C2TgH5+J8HMVFuBiX4FJchstxBa7EVbga1+BaXIfrcQNOeDze
iTgJJ+MUnIrTcDqO4AycibNwNs7BuTgfR3ERLsYluBSX4XJcgStxFa7GNbgW
1+F63IATZsc7ESfhZJyCU3EaTscRnIEzcRbOxjk4F+fjKC7CxbgEl+IyXI4r
cCWuwtW4BtfiOlyPG3DCE/FOxEk4GafgVJyG03EEZ+BMnIWzcQ7Oxfk4iotw
MS7BpbgMl+MKXImrcDWuwbW4DtfjBpxQHO/GOBE3w0m4JU7GbXAKbo9TcSec
hrvidNwDR3BvnIH74Uw8EGfhITgbD8c5eBTOxXk4HxfgKC7ERXgWLsZzcQle
gEvxYlyGl+FyvBJX4DW4Eq/HVXgTrsZbcQ3egWvxblyH9+F6fBA34CM44cl4
N8aJuBlOwi1xMm6DU3B7nIo74TTcFafjHjiCe+MM3A9n4oE4Cw/B2Xg4zsGj
cC7Ow/m4AEdxIS7Cs3AxnotL8AJcihfjMrwMl+OVuAKvwZV4Pa7Cm3A13opr
8A5ci3fjOrwP1+ODuAEfwQlz4t0YJ+JmOAm3xMm4DU7B7XEq7oTTcFecjnvg
CO6NM3A/nIkH4iw8BGfj4TgHj8K5OA/n4wIcxYW4CM/CxXguLsELcClejMvw
MlyOV+IKvAZX4vW4Cm/C1XgrrsE7cC3ejevwPlyPD+IGfAQnPBXvxjgRN8NJ
uCVOxm1wCm6PU3EnnIa74nTcA0dwb5yB++FMPBBn4SE4Gw/HOXgUzsV5OB8X
4CguxEV4Fi7Gc3EJXoBL8WJchpfhcrwSV+A1uBKvx1V4E67GW3EN3oFr8W5c
h/fhenwQN+AjOGFuvBvjRNwMJ+GWOBm3wSm4PU7FnXAa7orTcQ8cwb1xBu6H
M/FAnIWH4Gw8HOfgUTgX5+F8XICjuBAX4Vm4GM/FJXgBLsWLcRlehsvxSlyB
1+BKvB5X4U24Gm/FNXgHrsW7cR3eh+vxQdyAj+CEp+PdGCfiZjgJt8TJuA1O
we1xKu6E03BXnI574AjujTNwP5yJB+IsPARn4+E4B4/CuTgP5+MCHMWFuAjP
wsV4Li7BC3ApXozL8DJcjlfiCrwGV+L1uApvwtV4K67BO3At3o3r8D5cjw/i
BnwEJ8yLd2OciJvhJNwSJ+M2OAW3x6m4E07DXXE67oEjuDfOwP1wJh6Is/AQ
nI2H4xw8CufiPJyPC3AUF+IiPAsX47m4BC/ApXgxLsPLcDleiSvwGlyJ1+Mq
vAlX4624Bu/AtXg3rsP7cD0+iBvwEZzwTLwb40TcDCfhljgZt8EpuD1OxZ1w
Gu6K03EPHMG9cQbuhzPxQJyFh+BsPBzn4FE4F+fhfFyAo7gQF+FZuBjPxSV4
AS7Fi3EZXobL8UpcgdfgSrweV+FNuBpvxTV4B67Fu3Ed3ofr8UHcgI/ghJJ4
N8aJuBlOwi1xMm6DU3B7nIo74TTcFafjHjiCe+MM3A9n4oE4Cw/B2Xg4zsGj
cC7Ow/m4AEdxIS7Cs3AxnotL8AJcihfjMrwMl+OVuAKvwZV4Pa7Cm3A13opr
8A5ci3fjOrwP1+ODuAEfwQnPxrsxTsTNcBJuiZNxG5yC2+NU3Amn4a44HffA
EdwbZ+B+OBMPxFl4CM7Gw3EOHoVzcR7OxwU4igtxEZ6Fi/FcXIIX4FK8GJfh
Zbgcr8QVeA2uxOtxFd6Eq/FWXIN34Fq8G9fhfbgeH8QN+AhOmB/vxjgRN8NJ
uCVOxm1wCm6PU3EnnIa74nTcA0dwb5yB++FMPBBn4SE4Gw/HOXgUzsV5OB8X
4CguxEV4Fi7Gc3EJXoBL8WJchpfhcrwSV+A1uBKvx1V4E67GW3EN3oFr8W5c
h/fhenwQN+AjOOG5eDfGibgZTsItcTJug1Nwe5yKO+E03BWn4x44gnvjDNwP
Z+KBOAsPwdl4OM7Bo3AuzsP5uABHcSEuwrNwMZ6LS/ACXIoX4zK8DJfjlbgC
r8GVeD2uwptwNd6Ka/AOXIt34zq8D9fjg7gBH8EJC+LdGCfiZjgJt8TJuA1O
we1xKu6E03BXnI574AjujTNwP5yJB+IsPARn4+E4B4/CuTgP5+MCHMWFuAjP
wsV4Li7BC3ApXozL8DJcjlfiCrwGV+L1uApvwtV4K67BO3At3o3r8D5cjw/i
BnwEJzwf78Y4ETfDSbglTsZtcApuj1NxJ5yGu+J03ANHcG+cgfvhTDwQZ+Eh
OBsPxzl4FM7FeTgfF+AoLsRFeBYuxnNxCV6AS/FiXIaX4XK8ElfgNbgSr8dV
eBOuxltxDd6Ba/FuXIf34Xp8EDfgIzhhYbwb40TcDCfhljgZt8EpuD1OxZ1w
Gu6K03EPHMG9cQbuhzPxQJyFh+BsPBzn4FE4F+fhfFyAo7gQF+FZuBjPxSV4
AS7Fi3EZXobL8UpcgdfgSrweV+FNuBpvxTV4B67Fu3Ed3ofr8UHcgI/ghBfi
3Rgn4mY4CbfEybgNTsHtcSruhNNwV5yOe+AI7o0zcD+ciQfiLDwEZ+PhOAeP
wrk4D+fjAhzFhbgIz8LFeC4uwQtwKV6My/AyXI5X4gq8Blfi9bgKb8LVeCuu
wTtwLd6N6/A+XI8P4gZ8BCeUxrsRboyb4ETcFDfDzXESboFb4lY4GbfGbXBb
nILb4fa4A07FHXEn3Bmn4S64K+6G03F33AP3xBHcC/fGfXAG7ov74f44Ew/A
A/EgnIUH4yF4KM7Gw/BwPALn4JF4FB6Nc/FYnIfH43w8ARfgyTiKp+JCPAMX
4Zl4Fp6Ni/EcPBfPwyV4Pl6AF+JSvAgvxktwGV6Kl+HluByvwCvxKlyBV+M1
eC2uxOvwerwBV+GNeBPejKvxFrwVb8M1eDvegXfiWrwL78Z7cB3ei/fh/bge
H8AH8SHcgA/jI/goTngx3o1wY9wEJ+KmuBlujpNwC9wSt8LJuDVug9viFNwO
t8cdcCruiDvhzjgNd8FdcTecjrvjHrgnjuBeuDfugzNwX9wP98eZeAAeiAfh
LDwYD8FDcTYehofjETgHj8Sj8Gici8fiPDwe5+MJuABPxlE8FRfiGbgIz8Sz
8GxcjOfguXgeLsHz8QK8EJfiRXgxXoLL8FK8DC/H5XgFXolX4Qq8Gq/Ba3El
XofX4w24Cm/Em/BmXI234K14G67B2/EOvBPX4l14N96D6/BevA/vx/X4AD6I
D+EGfBgfwUdxwqJ4N8KNcROciJviZrg5TsItcEvcCifj1rgNbotTcDvcHnfA
qbgj7oQ74zTcBXfF3XA67o574J44gnvh3rgPzsB9cT/cH2fiAXggHoSz8GA8
BA/F2XgYHo5H4Bw8Eo/Co3EuHovz8HicjyfgAjwZR/FUXIhn4CI8E8/Cs3Ex
noPn4nm4BM/HC/BCXIoX4cV4CS7DS/EyvByX4xV4JV6FK/BqvAavxZV4HV6P
N+AqvBFvwptxNd6Ct+JtuAZvxzvwTlyLd+HdeA+uw3vxPrwf1+MD+CA+hBvw
YXwEH8UJL8W7EW6Mm+BE3BQ3w81xEm6BW+JWOBm3xm1wW5yC2+H2uANOxR1x
J9wZp+EuuCvuhtNxd9wD98QR3Av3xn1wBu6L++H+OBMPwAPxIJyFB+MheCjO
xsPwcDwC5+CReBQejXPxWJyHx+N8PAEX4Mk4iqfiQjwDF+GZeBaejYvxHDwX
z8MleD5egBfiUrwIL8ZLcBleipfh5bgcr8Ar8SpcgVfjNXgtrsTr8Hq8AVfh
jXgT3oyr8Ra8FW/DNXg73oF34lq8C+/Ge3Ad3ov34f24Hh/AB/Eh3IAP4yP4
KE5YHO9GuDFughNxU9wMN8dJuAVuiVvhZNwat8FtcQpuh9vjDjgVd8SdcGec
hrvgrrgbTsfdcQ/cE0dwL9wb98EZuC/uh/vjTDwAD8SDcBYejIfgoTgbD8PD
8Qicg0fiUXg0zsVjcR4ej/PxBFyAJ+MonooL8QxchGfiWXg2LsZz8Fw8D5fg
+XgBXohL8SK8GC/BZXgpXoaX43K8Aq/Eq3AFXo3X4LW4Eq/D6/EGXIU34k14
M67GW/BWvA3X4O14B96Ja/EuvBvvwXV4L96H9+N6fAAfxIdwAz6Mj+CjOOHl
eDfCjXETnIib4ma4OU7CLXBL3Aon49a4DW6LU3A73B53wKm4I+6EO+M03AV3
xd1wOu6Oe+CeOIJ74d64D87AfXE/3B9n4gF4IB6Es/BgPAQPxdl4GB6OR+Ac
PBKPwqNxLh6L8/B4nI8n4AI8GUfxVFyIZ+AiPBPPwrNxMZ6D5+J5uATPxwvw
QlyKF+HFeAkuw0vxMrwcl+MVeCVehSvwarwGr8WVeB1ejzfgKrwRb8KbcTXe
grfibbgGb8c78E5ci3fh3XgPrsN78T68H9fjA/ggPoQb8GF8BB/FCUvi3Qg3
xk1wIm6Km+HmOAm3wC1xK5yMW+M2uC1Owe1we9wBp+KOuBPujNNwF9wVd8Pp
uDvugXviCO6Fe+M+OAP3xf1wf5yJB+CBeBDOwoPxEDwUZ+NheDgegXPwSDwK
j8a5eCzOw+NxPp6AC/BkHMVTcSGegYvwTDwLz8bFeA6ei+fhEjwfL8ALcSle
hBfjJbgML8XL8HJcjlfglXgVrsCr8Rq8FlfidXg93oCr8Ea8CW/G1XgL3oq3
4Rq8He/AO3Et3oV34z24Du/F+/B+XI8P4IP4EG7Ah/ERfBQnvBLvRrgxboIT
cVPcDDfHSbgFbolb4WTcGrfBbXEKbofb4w44FXfEnXBnnIa74K64G07H3XEP
3BNHcC/cG/fBGbgv7of740w8AA/Eg3AWHoyH4KE4Gw/Dw/EInINH4lF4NM7F
Y3EeHo/z8QRcgCfjKJ6KC/EMXIRn4ll4Ni7Gc/BcPA+X4Pl4AV6IS/EivBgv
wWV4KV6Gl+NyvAKvxKtwBV6N1+C1uBKvw+vxBlyFN+JNeDOuxlvwVrwN1+Dt
eAfeiWvxLrwb78F1eC/eh/fjenwAH8SHcAM+jI/gozihLN6NcGPcBCfiprgZ
bo6TcAvcErfCybg1boPb4hTcDrfHHXAq7og74c44DXfBXXE3nI674x64J47g
Xrg37oMzcF/cD/fHmXgAHogH4Sw8GA/BQ3E2HoaH4xE4B4/Eo/BonIvH4jw8
HufjCbgAT8ZRPBUX4hm4CM/Es/BsXIzn4Ll4Hi7B8/ECvBCX4kV4MV6Cy/BS
vAwvx+V4BV6JV+EKvBqvwWtxJV6H1+MNuApvxJvwZlyNt+CteBuuwdvxDrwT
1+JdeDfeg+vwXrwP78f1+AA+iA/hBnwYH8FHccKr8W6EG+MmOBE3xc1wc5yE
W+CWuBVOxq1xG9wWp+B2uD3ugFNxR9wJd8ZpuAvuirvhdNwd98A9cQT3wr1x
H5yB++J+uD/OxAPwQDwIZ+HBeAgeirPxMDwcj8A5eCQehUfjXDwW5+HxOB9P
wAV4Mo7iqbgQz8BFeCaehWfjYjwHz8XzcAmejxfghbgUL8KL8RJchpfiZXg5
Lscr8Eq8Clfg1XgNXosr8Tq8Hm/AVXgj3oQ342q8BW/F23AN3o534J24Fu/C
u/EeXIf34n14P67HB/BBfAg34MP4CD6KE5bGuxFujJvgRNwUN8PNcRJugVvi
VjgZt8ZtcFucgtvh9rgDTsUdcSfcGafhLrgr7obTcXfcA/fEEdwL98Z9cAbu
i/vh/jgTD8AD8SCchQfjIXgozsbD8HA8AufgkXgUHo1z8Vich8fjfDwBF+DJ
OIqn4kI8AxfhmXgWno2L8Rw8F8/DJXg+XoAX4lK8CC/GS3AZXoqX4eW4HK/A
K/EqXIFX4zV4La7E6/B6vAFX4Y14E96Mq/EWvBVvwzV4O96Bd+JavAvvxntw
Hd6L9+H9uB4fwAfxIdyAD+Mj+ChOeC3ejXBj3AQn4qa4GW6Ok3AL3BK3wsm4
NW6D2+IU3A63xx1wKu6IO+HOOA13wV1xN5yOu+MeuCeO4F64N+6DM3Bf3A/3
x5l4AB6IB+EsPBgPwUNxNh6Gh+MROAePxKPwaJyLx+I8PB7n4wm4AE/GUTwV
F+IZuAjPxLPwbFyM5+C5eB4uwfPxArwQl+JFeDFegsvwUrwML8fleAVeiVfh
Crwar8FrcSVeh9fjDbgKb8Sb8GZcjbfgrXgbrsHb8Q68E9fiXXg33oPr8F68
D+/H9fgAPogP4QZ8GB/BR3HCsng3wo1xE5yIm+JmuDlOwi1wS9wKJ+PWuA1u
i1NwO9wed8CpuCPuhDvjNNwFd8XdcDrujnvgnjiCe+HeuA/OwH1xP9wfZ+IB
eCAehLPwYDwED8XZeBgejkfgHDwSj8KjcS4ei/PweJyPJ+ACPBlH8VRciGfg
IjwTz8KzcTGeg+fiebgEz8cL8EJcihfhxXgJLsNL8TK8HJfjFXglXoUr8Gq8
Bq/FlXgdXo834Cq8EW/Cm3E13oK34m24Bm/HO/BOXIt34d14D67De/E+vB/X
4wP4ID6EG/BhfAQfxQmvx7sRboyb4ETcFDfDzXESboFb4lY4GbfGbXBbnILb
4fa4A07FHXEn3Bmn4S64K+6G03F33AP3xBHcC/fGfXAG7ov74f44Ew/AA/Eg
nIUH4yF4KM7Gw/BwPALn4JF4FB6Nc/FYnIfH43w8ARfgyTiKp+JCPAMX4Zl4
Fp6Ni/EcPBfPwyV4Pl6AF+JSvAgvxktwGV6Kl+HluByvwCvxKlyBV+M1eC2u
xOvwerwBV+GNeBPejKvxFrwVb8M1eDvegXfiWrwL78Z7cB3ei/fh/bgeH8AH
8SHcgA/jI/goTlge70a4MW6CE3FT3Aw3x0m4BW6JW+Fk3Bq3wW1xCm6H2+MO
OBV3xJ1wZ5yGu+CuuBtOx91xD9wTR3Av3Bv3wRm4L+6H++NMPAAPxINwFh6M
h+ChOBsPw8PxCJyDR+JReDTOxWNxHh6P8/EEXIAn4yieigvxDFyEZ+JZeDYu
xnPwXDwPl+D5eAFeiEvxIrwYL8FleClehpfjcrwCr8SrcAVejdfgtbgSr8Pr
8QZchTfiTXgzrsZb8Fa8Ddfg7XgH3olr8S68G+/BdXgv3of343p8AB/Eh3AD
PoyP4KM44Y14N8KNcROciJviZrg5TsItcEvcCifj1rgNbotTcDvcHnfAqbgj
7oQ74zTcBXfF3XA67o574J44gnvh3rgPzsB9cT/cH2fiAXggHoSz8GA8BA/F
2XgYHo5H4Bw8Eo/Co3EuHovz8HicjyfgAjwZR/FUXIhn4CI8E8/Cs3ExnoPn
4nm4BM/HC/BCXIoX4cV4CS7DS/EyvByX4xV4JV6FK/BqvAavxZV4HV6PN+Aq
vBFvwptxNd6Ct+JtuAZvxzvwTlyLd+HdeA+uw3vxPrwf1+MD+CA+hBvwYXwE
H8UJ5fH+DW6Ej8ON8W9xE3w8TsS/w03xCbgZPhE3x7/HSfgk3AKfjFviU3Ar
fCpOxn/ArfFpuA0+HbfFZ+AUfCZuh8/C7fHZuAM+B6fic3FH/EfcCZ+HO+Pz
cRq+AHfBF+Ku+CLcDV+M0/EluDu+FPfAl+Ge+HIcwVfgXvhK3Btfhfvgq3EG
vgb3xdfifvg63B9fjzPxDXgAvhEPxDfhQfhmnIVvwYPxrXgIvg0PxbfjbHwH
HobvxMPxXXgEvhvn4HvwSHwvHoXvw6Px/TgXj8Fj8QM4D4/D4/GDOB8/hCfg
ibgAT8KT8cM4iqfgqXgaLsTT8Qz8CC7Cj+KZ+DE8Cz+OZ+MncDF+Es/BT+G5
+Gk8Dz+DS/CzeD5+Di/Az+OF+AVcil/Ei/BLeDF+GS/Br+Ay/Cpeil/Dy/Dr
eDl+A5fjN/EK/BZeid/Gq/A7uAK/i1fj9/Aa/D5eiz/AlfhPeB3+EK/HH+EN
+M+4Cn+MN+JP8Cb8Kd6M/4Kr8V/xFvwZ3or/hrfhz3EN/gJvx1/iHfgrvBP/
Hdfir/Eu/A3ejb/Fe/B3uA7/A+/F3+N9+J94P/4B1+N/4QP43/gg/hEfwv/B
DfgnfBj/Fx/BP+Oj+H844c14/wY3wsfhxvi3uAk+Hifi3+Gm+ATcDJ+Im+Pf
4yR8Em6BT8Yt8Sm4FT4VJ+M/4Nb4NNwGn47b4jNwCj4Tt8Nn4fb4bNwBn4NT
8bm4I/4j7oTPw53x+TgNX4C74AtxV3wR7oYvxun4EtwdX4p74MtwT3w5juAr
cC98Je6Nr8J98NU4A1+D++JrcT98He6Pr8eZ+AY8AN+IB+Kb8CB8M87Ct+DB
+FY8BN+Gh+LbcTa+Aw/Dd+Lh+C48At+Nc/A9eCS+F4/C9+HR+H6ci8fgsfgB
nIfH4fH4QZyPH8IT8ERcgCfhyfhhHMVT8FQ8DRfi6XgGfgQX4UfxTPwYnoUf
x7PxE7gYP4nn4KfwXPw0noefwSX4WTwfP4cX4OfxQvwCLsUv4kX4JbwYv4yX
4FdwGX4VL8Wv4WX4dbwcv4HL8Zt4BX4Lr8Rv41X4HVyB38Wr8Xt4DX4fr8Uf
4Er8J7wOf4jX44/wBvxnXIU/xhvxJ3gT/hRvxn/B1fiveAv+DG/Ff8Pb8Oe4
Bn+Bt+Mv8Q78Fd6J/45r8dd4F/4G78bf4j34O1yH/4H34u/xPvxPvB//gOvx
v/AB/G98EP+ID+H/4Ab8Ez6M/4uP4J/xUfw/nLAi3r/BjfBxuDH+LW6Cj8eJ
+He4KT4BN8Mn4ub49zgJn4Rb4JNxS3wKboVPxcn4D7g1Pg23wafjtvgMnILP
xO3wWbg9Pht3wOfgVHwu7oj/iDvh83BnfD5OwxfgLvhC3BVfhLvhi3E6vgR3
x5fiHvgy3BNfjiP4CtwLX4l746twH3w1zsDX4L74WtwPX4f74+txJr4BD8A3
4oH4JjwI34yz8C14ML4VD8G34aH4dpyN78DD8J14OL4Lj8B34xx8Dx6J78Wj
8H14NL4f5+IxeCx+AOfhcXg8fhDn44fwBDwRF+BJeDJ+GEfxFDwVT8OFeDqe
gR/BRfhRPBM/hmfhx/Fs/AQuxk/iOfgpPBc/jefhZ3AJfhbPx8/hBfh5vBC/
gEvxi3gRfgkvxi/jJfgVXIZfxUvxa3gZfh0vx2/gcvwmXoHfwivx23gVfgdX
4HfxavweXoPfx2vxB7gS/wmvwx/i9fgjvAH/GVfhj/FG/AnehD/Fm/FfcDX+
K96CP8Nb8d/wNvw5rsFf4O34S7wDf4V34r/jWvw13oW/wbvxt3gP/g7X4X/g
vfh7vA//E+/HP+B6/C98AP8bH8Q/4kP4P7gB/4QP4//iI/hnfBT/Dye8Fe/f
4Eb4ONwY/xY3wcfjRPw73BSfgJvhE3Fz/HuchE/CLfDJuCU+BbfCp+Jk/Afc
Gp+G2+DTcVt8Bk7BZ+J2+CzcHp+NO+BzcCo+F3fEf8Sd8Hm4Mz4fp+ELcBd8
Ie6KL8Ld8MU4HV+Cu+NLcQ98Ge6JL8cRfAXuha/EvfFVuA++Gmfga3BffC3u
h6/D/fH1OBPfgAfgG/FAfBMehG/GWfgWPBjfiofg2/BQfDvOxnfgYfhOPBzf
hUfgu3EOvgePxPfiUfg+PBrfj3PxGDwWP4Dz8Dg8Hj+I8/FDeAKeiAvwJDwZ
P4yjeAqeiqfhQjwdz8CP4CL8KJ6JH8Oz8ON4Nn4CF+Mn8Rz8FJ6Ln8bz8DO4
BD+L5+Pn8AL8PF6IX8Cl+EW8CL+EF+OX8RL8Ci7Dr+Kl+DW8DL+Ol+M3cDl+
E6/Ab+GV+G28Cr+DK/C7eDV+D6/B7+O1+ANcif+E1+EP8Xr8Ed6A/4yr8Md4
I/4Eb8Kf4s34L7ga/xVvwZ/hrfhveBv+HNfgL/B2/CXegb/CO/HfcS3+Gu/C
3+Dd+Fu8B3+H6/A/8F78Pd6H/4n34x9wPf4XPoD/jQ/iH/Eh/B/cgH/Ch/F/
8RH8Mz6K/4cTVsb7N7gRPg43xr/FTfDxOBH/DjfFJ+Bm+ETcHP8eJ+GTcAt8
Mm6JT8Gt8Kk4Gf8Bt8an4Tb4dNwWn4FT8Jm4HT4Lt8dn4w74HJyKz8Ud8R9x
J3we7ozPx2n4AtwFX4i74otwN3wxTseX4O74UtwDX4Z74stxBF+Be+ErcW98
Fe6Dr8YZ+BrcF1+L++HrcH98Pc7EN+AB+EY8EN+EB+GbcRa+BQ/Gt+Ih+DY8
FN+Os/EdeBi+Ew/Hd+ER+G6cg+/BI/G9eBS+D4/G9+NcPAaPxQ/gPDwOj8cP
4nz8EJ6AJ+ICPAlPxg/jKJ6Cp+JpuBBPxzPwI7gIP4pn4sfwLPw4no2fwMX4
STwHP4Xn4qfxPPwMLsHP4vn4ObwAP48X4hdwKX4RL8Iv4cX4ZbwEv4LL8Kt4
KX4NL8Ov4+X4DVyO38Qr8Ft4JX4br8Lv4Ar8Ll6N38Nr8Pt4Lf4AV+I/4XX4
Q7wef4Q34D/jKvwx3og/wZvwp3gz/guuxn/FW/BneCv+G96GP8c1+Au8HX+J
d+Cv8E78d1yLv8a78Dd4N/4W78Hf4Tr8D7wXf4/34X/i/fgHXI//hQ/gf+OD
+Ed8CP8HN+Cf8GH8X3wE/4yP4v/hhLfj/RvcCB+HG+Pf4ib4eJyIf4eb4hNw
M3wibo5/j5PwSbgFPhm3xKfgVvhUnIz/gFvj03AbfDpui8/AKfhM3A6fhdvj
s3EHfA5OxefijviPuBM+D3fG5+M0fAHugi/EXfFFuBu+GKfjS3B3fCnugS/D
PfHlOIKvwL3wlbg3vgr3wVfjDHwN7ouvxf3wdbg/vh5n4hvwAHwjHohvwoPw
zTgL34IH41vxEHwbHopvx9n4DjwM34mH47vwCHw3zsH34JH4XjwK34dH4/tx
Lh6Dx+IHcB4eh8fjB3E+fghPwBNxAZ6EJ+OHcRRPwVPxNFyIp+MZ+BFchB/F
M/FjeBZ+HM/GT+Bi/CSeg5/Cc/HTeB5+BpfgZ/F8/BxegJ/HC/ELuBS/iBfh
l/Bi/DJegl/BZfhVvBS/hpfh1/Fy/AYux2/iFfgtvBK/jVfhd3AFfhevxu/h
Nfh9vBZ/gCvxn/A6/CFejz/CG/CfcRX+GG/En+BN+FO8Gf8FV+O/4i34M7wV
/w1vw5/jGvwF3o6/xDvwV3gn/juuxV/jXfgbvBt/i/fg73Ad/gfei7/H+/A/
8X78A67H/8IH8L/xQfwjPoT/gxvwT/gw/i8+gn/GR/H/cMKqeP8GN8LH4cb4
t7gJPh4n4t/hpvgE3AyfiJvj3+MkfBJugU/GLfEpuBU+FSfjP+DW+DTcBp+O
2+IzcAo+E7fDZ+H2+GzcAZ+DU/G5uCP+I+6Ez8Od8fk4DV+Au+ALcVd8Ee6G
L8bp+BLcHV+Ke+DLcE98OY7gK3AvfCXuja/CffDVOANfg/via3E/fB3uj6/H
mfgGPADfiAfim/AgfDPOwrfgwfhWPATfhofi23E2vgMPw3fi4fguPALfjXPw
PXgkvhePwvfh0fh+nIvH4LH4AZyHx+Hx+EGcjx/CE/BEXIAn4cn4YRzFU/BU
PA0X4ul4Bn4EF+FH8Uz8GJ6FH8ez8RO4GD+J5+Cn8Fz8NJ6Hn8El+Fk8Hz+H
F+Dn8UL8Ai7FL+JF+CW8GL+Ml+BXcBl+FS/Fr+Fl+HW8HL+By/GbeAV+C6/E
b+NV+B1cgd/Fq/F7eA1+H6/FH+BK/Ce8Dn+I1+OP8Ab8Z1yFP8Yb8Sd4E/4U
b8Z/wdX4r3gL/gxvxX/D2/DnuAZ/gbfjL/EO/BXeif+Oa/HXeBf+Bu/G3+I9
+Dtch/+B9+Lv8T78T7wf/4Dr8b/wAfxvfBD/iA/h/+AG/BM+jP+Lj+Cf8VH8
P5zwTrx/gxvh43Bj/FvcBB+PE/HvcFN8Am6GT8TN8e9xEj4Jt8An45b4FNwK
n4qT8R9wa3waboNPx23xGTgFn4nb4bNwe3w27oDPwan4XNwR/xF3wufhzvh8
nIYvwF3whbgrvgh3wxfjdHwJ7o4vxT3wZbgnvhxH8BW4F74S98ZX4T74apyB
r8F98bW4H74O98fX40x8Ax6Ab8QD8U14EL4ZZ+Fb8GB8Kx6Cb8ND8e04G9+B
h+E78XB8Fx6B78Y5+B48Et+LR+H78Gh8P87FY/BY/ADOw+PwePwgzscP4Ql4
Ii7Ak/Bk/DCO4il4Kp6GC/F0PAM/govwo3gmfgzPwo/j2fgJXIyfxHPwU3gu
fhrPw8/gEvwsno+fwwvw83ghfgGX4hfxIvwSXoxfxkvwK7gMv4qX4tfwMvw6
Xo7fwOX4TbwCv4VX4rfxKvwOrsDv4tX4PbwGv4/X4g9wJf4TXoc/xOvxR3gD
/jOuwh/jjfgTvAl/ijfjv+Bq/Fe8BX+Gt+K/4W34c1yDv8Db8Zd4B/4K78R/
x7X4a7wLf4N342/xHvwdrsP/wHvx93gf/ifej3/A9fhf+AD+Nz6If8SH8H9w
A/4JH8b/xUfwz/go/h9OqIj3b3AjfBxujH+Lm+DjcSL+HW6KT8DN8Im4Of49
TsIn4Rb4ZNwSn4Jb4VNxMv4Dbo1Pw23w6bgtPgOn4DNxO3wWbo/Pxh3wOTgV
n4s74j/iTvg83Bmfj9PwBbgLvhB3xRfhbvhinI4vwd3xpbgHvgz3xJfjCL4C
98JX4t74KtwHX40z8DW4L74W98PX4f74epyJb8AD8I14IL4JD8I34yx8Cx6M
b8VD8G14KL4dZ+M78DB8Jx6O78Ij8N04B9+DR+J78Sh8Hx6N78e5eAweix/A
eXgcHo8fxPn4ITwBT8QFeBKejB/GUTwFT8XTcCGejmfgR3ARfhTPxI/hWfhx
PBs/gYvxk3gOfgrPxU/jefgZXIKfxfPxc3gBfh4vxC/gUvwiXoRfwovxy3gJ
fgWX4VfxUvwaXoZfx8vxG7gcv4lX4LfwSvw2XoXfwRX4Xbwav4fX4PfxWvwB
rsR/wuvwh3g9/ghvwH/GVfhjvBF/gjfhT/Fm/Bdcjf+Kt+DP8Fb8N7wNf45r
8Bd4O/4S78Bf4Z3477gWf4134W/wbvwt3oO/w3X4H3gv/h7vw//E+/EPuB7/
Cx/A/8YH8Y/4EP4PbsA/4cP4v/gI/hkfxf/DCe/G+ze4ET4ON8a/xU3w8TgR
/w43xSfgZvhE3Bz/Hifhk3ALfDJuiU/BrfCpOBn/AbfGp+E2+HTcFp+BU/CZ
uB0+C7fHZ+MO+Bycis/FHfEfcSd8Hu6Mz8dp+ALcBV+Iu+KLcDd8MU7Hl+Du
+FLcA1+Ge+LLcQRfgXvhK3FvfBXug6/GGfga3Bdfi/vh63B/fD3OxDfgAfhG
PBDfhAfhm3EWvgUPxrfiIfg2PBTfjrPxHXgYvhMPx3fhEfhunIPvwSPxvXgU
vg+PxvfjXDwGj8UP4Dw8Do/HD+J8/BCegCfiAjwJT8YP4yiegqfiabgQT8cz
8CO4CD+KZ+LH8Cz8OJ6Nn8DF+Ek8Bz+F5+Kn8Tz8DC7Bz+L5+Dm8AD+PF+IX
cCl+ES/CL+HF+GW8BL+Cy/CreCl+DS/Dr+Pl+A1cjt/EK/BbeCV+G6/C7+AK
/C5ejd/Da/D7eC3+AFfiP+F1+EO8Hn+EN+A/4yr8Md6IP8Gb8Kd4M/4LrsZ/
xVvwZ3gr/hvehj/HNfgLvB1/iXfgr/BO/Hdci7/Gu/A3eDf+Fu/B3+E6/A+8
F3+P9+F/4v34B1yP/4UP4H/jg/hHfAj/Bzfgn/Bh/F98BP+Mj+L/4YTV8f4N
boSPw43xb3ETfDxOxL/DTfEJuBk+ETfHv8dJ+CTcAp+MW+JTcCt8Kk7Gf8Ct
8Wm4DT4dt8Vn4BR8Jm6Hz8Lt8dm4Az4Hp+JzcUf8R9wJn4c74/NxGr4Ad8EX
4q74ItwNX4zT8SW4O74U98CX4Z74chzBV+Be+ErcG1+F++CrcQa+BvfF1+J+
+DrcH1+PM/ENeAC+EQ/EN+FB+GachW/Bg/GteAi+DQ/Ft+NsfAcehu/Ew/Fd
eAS+G+fge/BIfC8ehe/Do/H9OBePwWPxAzgPj8Pj8YM4Hz+EJ+CJuABPwpPx
wziKp+CpeBouxNPxDPwILsKP4pn4MTwLP45n4ydwMX4Sz8FP4bn4aTwPP4NL
8LN4Pn4OL8DP44X4BVyKX8SL8Et4MX4ZL8Gv4DL8Kl6KX8PL8Ot4OX4Dl+M3
8Qr8Fl6J38ar8Du4Ar+LV+P38Br8Pl6LP8CV+E94Hf4Qr8cf4Q34z7gKf4w3
4k/wJvwp3oz/gqvxX/EW/Bneiv+Gt+HPcQ3+Am/HX+Id+Cu8E/8d1+Kv8S78
Dd6Nv8V78He4Dv8D78Xf4334n3g//gHX43/hA/jf+CD+ER/C/8EN+Cd8GP8X
H8E/46P4fzjhvXj/BjfCx+HG+Le4CT4eJ+Lf4ab4BNwMn4ib49/jJHwSboFP
xi3xKbgVPhUn4z/g1vg03AafjtviM3AKPhO3w2fh9vhs3AGfg1Pxubgj/iPu
hM/DnfH5OA1fgLvgC3FXfBHuhi/G6fgS3B1finvgy3BPfDmO4CtwL3wl7o2v
wn3w1TgDX4P74mtxP3wd7o+vx5n4BjwA34gH4pvwIHwzzsK34MH4VjwE34aH
4ttxNr4DD8N34uH4LjwC341z8D14JL4Xj8L34dH4fpyLx+Cx+AGch8fh8fhB
nI8fwhPwRFyAJ+HJ+GEcxVPwVDwNF+LpeAZ+BBfhR/FM/BiehR/Hs/ETuBg/
iefgp/Bc/DSeh5/BJfhZPB8/hxfg5/FC/AIuxS/iRfglvBi/jJfgV3AZfhUv
xa/hZfh1vBy/gcvxm3gFfguvxG/jVfgdXIHfxavxe3gNfh+vxR/gSvwnvA5/
iNfjj/AG/GdchT/GG/EneBP+FG/Gf8HV+K94C/4Mb8V/w9vw57gGf4G34y/x
DvwV3on/jmvx13gX/gbvxt/iPfg7XIf/gffi7/E+/E+8H/+A6/G/8AH8b3wQ
/4gP4f/gBvwTPoz/i4/gn/FR/D+csCbev8GN8HG4Mf4tboKPx4n4d7gpPgE3
wyfi5vj3OAmfhFvgk3FLfApuhU/FyfgPuDU+DbfBp+O2+Aycgs/E7fBZuD0+
G3fA5+BUfC7uiP+IO+HzcGd8Pk7DF+Au+ELcFV+Eu+GLcTq+BHfHl+Ie+DLc
E1+OI/gK3AtfiXvjq3AffDXOwNfgvvha3A9fh/vj63EmvgEPwDfigfgmPAjf
jLPwLXgwvhUPwbfhofh2nI3vwMPwnXg4vguPwHfjHHwPHonvxaPwfXg0vh/n
4jF4LH4A5+FxeDx+EOfjh/AEPBEX4El4Mn4YR/EUPBVPw4V4Op6BH8FF+FE8
Ez+GZ+HH8Wz8BC7GT+I5+Ck8Fz+N5+FncAl+Fs/Hz+EF+Hm8EL+AS/GLeBF+
CS/GL+Ml+BVchl/FS/FreBl+HS/Hb+By/CZegd/CK/HbeBV+B1fgd/Fq/B5e
g9/Ha/EHuBL/Ca/DH+L1+CO8Af8ZV+GP8Ub8Cd6EP8Wb8V9wNf4r3oI/w1vx
3/A2/DmuwV/g7fhLvAN/hXfiv+Na/DXehb/Bu/G3eA/+Dtfhf+C9+Hu8D/8T
78c/4Hr8L3wA/xsfxD/iQ/g/uAH/hA/j/+Ij+Gd8FP8PJ7wf79/gRvg43Bj/
FjfBx+NE/DvcFJ+Am+ETcXP8e5yET8It8Mm4JT4Ft8Kn4mT8B9wan4bb4NNx
W3wGTsFn4nb4LNwen4074HNwKj4Xd8R/xJ3webgzPh+n4QtwF3wh7oovwt3w
xTgdX4K740txD3wZ7okvxxF8Be6Fr8S98VW4D74aZ+BrcF98Le6Hr8P98fU4
E9+AB+Ab8UB8Ex6Eb8ZZ+BY8GN+Kh+Db8FB8O87Gd+Bh+E48HN+FR+C7cQ6+
B4/E9+JR+D48Gt+Pc/EYPBY/gPPwODweP4jz8UN4Ap6IC/AkPBk/jKN4Cp6K
p+FCPB3PwI/gIvwonokfw/+Pq3rIAsBQECDYsW3btm3btm3btm3btm3btpOZ
7a9lvT5AH42Pwcfi4/Dx+AR8Ij4Jn4xPwafi0/Dp+Ax8Jj4Ln43Pwefi8/D5
+AJ8Ib4IX4wvwZfiy/Dl+Ap8Jb4KX42vwdfi6/D1+AZ8I74J34xvwbfi2/Dt
+A58J74L343vwffi+/D9+AH8IH4IP4wfwY/ix/Dj+An8JH4KP42fwc/i5/Dz
+AX8In4Jv4xfwa/i1/Dr+A38Jn4Lv43fwe/i9/D7+AP8If4If4w/wZ/iz/Dn
+Av8Jf4Kf42/wd/i7/D3+Af8I/4J/4x/wb/i3/Dv+A/8J/4L/43/wf/i/3D3
/q8HwAPigfDAeBA8KB4MD46HwEPiofDQeBg8LB4OD49HwCPikfDIeBQ8Kh4N
j47HwGPisfDYeBw8Lh4Pj48nwBPiifDEeBI8KZ4MT46nwFPiqfDUeBo8LZ4O
T49nwDPimfDMeBY8K54Nz47nwHPiufDceB48L54Pz48XwAvihfDCeBG8KF4M
L46XwEvipfDSeBm8LF4OL49XwCvilfDKeBW8Kl4Nr47XwGvitfDaeB28Ll4P
r483wBvijfDGeBO8Kd4Mb463wFvirfDWeBu8Ld4Ob493wDvinfDOeBe8K94N
7473wHvivfDeeB+8L94P748PwAfig/DB+BB8KD4MH46PwEfio/DR+Bh8LD4O
H49PwCfik/DJ+BR8Kj4Nn47PwGfis/DZ+Bx8Lj4Pn48vwBfii/DF+BJ8Kb4M
X46vwFfiq/DV+Bp8Lb4OX49vwDfim/DN+BZ8K74N347vwHfiu/Dd+B58L74P
348fwA/ih/DD+BH8KH4MP46fwE/ip/DT+Bn8LH4OP49fwC/il/DL+BX8Kn4N
v47fwG/it/Db+B38Ln4Pv48/wB/ij/DH+BP8Kf4Mf46/wF/ir/DX+Bv8Lf4O
f49/wD/in/DP+Bf8K/4N/47/wH/iv/Df+B/8L/4Pd9//egA8IB4ID4wHwYPi
wfDgeAg8JB4KD42HwcPi4fDweAQ8Ih4Jj4xHwaPi0fDoeAw8Jh4Lj43HwePi
8fD4eAI8IZ4IT4wnwZPiyfDkeAo8JZ4KT42nwdPi6fD0eAY8I54Jz4xnwbPi
2fDseA48J54Lz43nwfPi+fD8eAG8IF4IL4wXwYvixfDieAm8JF4KL42Xwcvi
5fDyeAW8Il4Jr4xXwavi1fDqeA28Jl4Lr43Xwevi9fD6eAO8Id4Ib4w3wZvi
zfDmeAu8Jd4Kb423wdvi7fD2eAe8I94J74x3wbvi3fDueA+8J94L7433wfvi
/fD++AB8ID4IH4wPwYfiw/Dh+Ah8JD4KH42Pwcfi4/Dx+AR8Ij4Jn4xPwafi
0/Dp+Ax8Jj4Ln43Pwefi8/D5+AJ8Ib4IX4wvwZfiy/Dl+Ap8Jb4KX42vwdfi
6/D1+AZ8I74J34xvwbfi2/Dt+A58J74L343vwffi+/D9+AH8IH4IP4wfwY/i
x/Dj+An8JH4KP42fwc/i5/Dz+AX8In4Jv4xfwa/i1/Dr+A38Jn4Lv43fwe/i
9/D7+AP8If4If4w/wZ/iz/Dn+Av8Jf4Kf42/wd/i7/D3+Af8I/4J/4x/wb/i
3/Dv+A/8J/4L/43/wf/i/3D3/4/3xw1Axw1Ixw1Exw1Mxw1Cxw1Kxw1Gxw1O
xw1Bxw1Jxw1Fxw1Nxw1Dxw1Lxw1Hxw1Px41Ax41Ix41Ex41Mx41Cx41Kx41G
x41Ox41Bx41Jx41Fx41Nx41Dx41Lx41Hx41Px01Ax01Ix01Ex01Mx01Cx01K
x01Gx01Ox01Bx01Jx01Fx01Nx01Dx01Lx01Hx01Px81Ax81Ix81Ex81Mx81C
x81Kx81Gx81Ox81Bx81Jx81Fx81Nx81Dx81Lx81Hx81Pxy1Axy1Ixy1Exy1M
xy1Cxy1Kxy1Gxy1Oxy1Bxy1Jxy1Fxy1Nxy1Dxy1Lxy1Hxy1Px61Ax61Ix61E
x61Mx61Cx61Kx61Gx61Ox61Bx61Jx61Fx61Nx61Dx61Lx61Hx61Px21Ax21I
x21Ex21Mx21Cx21Kx21Gx21Ox21Bx21Jx21Fx21Nx21Dx21Lx21Hx21Px+1A
x+1Ix+1Ex+1Mx+1Cx+1Kx+1Gx+1Ox+1Bx+1Jx+1Fx+1Nx+1Dx+1Lx+1Hx+1P
xx1Axx1Ixx1Exx1Mxx1Cxx1Kxx1Gxx1Oxx1Bxx1Jxx1Fxx1Nxx1Dxx1Lxx1H
xx1Px51Ax51Ix51Ex51Mx51Cx51Kx51Gx51Ox51Bx51Jx51Fx51Nx51Dx51L
x51Hx51Px11Ax11Ix11Ex11Mx11Cx11Kx11Gx11Ox11Bx11Jx11Fx11Nx11D
x11Lx11Hx11Px91Ax91Ix91Ex91Mx91Cx91Kx91Gx91Ox91Bx91Jx91Fx91N
x91Dx91Lx91Hx91Pxz1Axz1Ixz1Exz1Mxz1Cxz1Kxz1Gxz1Oxz1Bxz1Jxz1F
xz1Nxz1Dxz1Lxz1Hxz1Px71Ax71Ix71Ex71Mx71Cx71Kx71Gx71Ox71Bx71J
x71Fx71Nx71Dx71Lx71Hx71Px31Ax31Ix31Ex31Mx31Cx31Kx31Gx31Ox31B
x31Jx31Fx31Nx31Dx31Lx31Hx31Px/1Ax/1Ix/1Ex/1Mx/1Cx/1Kx/1Gx/1O
x/1Bx/1Jx/1Fx/1Nx/1Dx/1Lx/1Hx/8/+P/tuAHouAHpuIHouIHpuEHouEHp
uMHouMHpuCHouCHpuKHouKHpuGHouGHpuOHouOHpuBHouBHpuJHouJHpuFHo
uFHpuNHouNHpuDHouDHpuLHouLHpuHHouHHpuPHouPHpuAnouAnpuInouInp
uEnouEnpuMnouMnpuCnouCnpuKnouKnpuGnouGnpuOnouOnpuBnouBnpuJno
uJnpuFnouFnpuNnouNnpuDnouDnpuLnouLnpuHnouHnpuPnouPnpuAXouAXp
uIXouIXpuEXouEXpuMXouMXpuCXouCXpuKXouKXpuGXouGXpuOXouOXpuBXo
uBXpuJXouJXpuFXouFXpuNXouNXpuDXouDXpuLXouLXpuHXouHXpuPXouPXp
uA3ouA3puI3ouI3puE3ouE3puM3ouM3puC3ouC3puK3ouK3puG3ouG3puO3o
uO3puB3ouB3puJ3ouJ3puF3ouF3puN3ouN3puD3ouD3puL3ouL3puH3ouH3p
uP3ouP3puAPouAPpuIPouIPpuEPouEPpuMPouMPpuCPouCPpuKPouKPpuGPo
uGPpuOPouOPpuBPouBPpuJPouJPpuFPouFPpuNPouNPpuDPouDPpuLPouLPp
uHPouHPpuPPouPPpuAvouAvpuIvouIvpuEvouEvpuMvouMvpuCvouCvpuKvo
uKvpuGvouGvpuOvouOvpuBvouBvpuJvouJvpuFvouFvpuNvouNvpuDvouDvp
uLvouLvpuHvouHvpuPvouPvpuAfouAfpuIfouIfpuEfouEfpuMfouMfpuCfo
uCfpuKfouKfpuGfouGfpuOfouOfpuBfouBfpuJfouJfpuFfouFfpuNfouNfp
uDfouDfpuLfouLfpuHfouHfpuPfouPfpuA/ouA/puI/ouI/puE/ouE/puM/o
uM/puC/ouC/puK/ouK/puG/ouG/puO/ouO/puB/ouB/puJ/ouJ/puF/ouF/p
uN/ouN/puD/ouD/puL/ouL/puH/ouH/puP/o+P8H/r8dNwAdNyAdNxAdNzAd
NwgdNygdNxgdNzgdNwQdNyQdNxQdNzQdNwwdNywdNxwdNzwdNwIdNyIdNxId
NzIdNwodNyodNxodNzodNwYdNyYdNxYdNzYdNw4dNy4dNx4dNz4dNwEdNyEd
NxEdNzEdNwkdNykdNxkdNzkdNwUdNyUdNxUdNzUdNw0dNy0dNx0dNz0dNwMd
NyMdNxMdNzMdNwsdNysdNxsdNzsdNwcdNycdNxcdNzcdNw8dNy8dNx8dNz8d
twAdtyAdtxAdtzAdtwgdtygdtxgdtzgdtwQdtyQdtxQdtzQdtwwdtywdtxwd
tzwdtwIdtyIdtxIdtzIdtwodtyodtxodtzodtwYdtyYdtxYdtzYdtw4dty4d
tx4dtz4dtwEdtyEdtxEdtzEdtwkdtykdtxkdtzkdtwUdtyUdtxUdtzUdtw0d
ty0dtx0dtz0dtwMdtyMdtxMdtzMdtwsdtysdtxsdtzsdtwcdtycdtxcdtzcd
tw8dty8dtx8dtz8ddwAddyAddxAddzAddwgddygddxgddzgddwQddyQddxQd
dzQddwwddywddxwddzwddwIddyIddxIddzIddwoddyoddxoddzoddwYddyYd
dxYddzYddw4ddy4ddx4ddz4ddwEddyEddxEddzEddwkddykddxkddzkddwUd
dyUddxUddzUddw0ddy0ddx0ddz0ddwMddyMddxMddzMddwsddysddxsddzsd
dwcddycddxcddzcddw8ddy8ddx8ddz8d9wAd9yAd9xAd9zAd9wgd9ygd9xgd
9zgd9wQd9yQd9xQd9zQd9wwd9ywd9xwd9zwd9wId9yId9xId9zId9wod9yod
9xod9zod9wYd9yYd9xYd9zYd9w4d9y4d9x4d9z4d9wEd9yEd9xEd9zEd9wkd
9ykd9xkd9zkd9wUd9yUd9xUd9zUd9w0d9y0d9x0d9z0d9wMd9yMd9xMd9zMd
9wsd9ysd9xsd9zsd9wcd9ycd9xcd9zcd9w8d9y8d9x8d//+g/7fjBqDjBqTj
BqLjBqbjBqHjBqXjBqPjBqfjhqDjhqTjhqLjhqbjhqHjhqXjhqPjhqfjRqDj
RqTjRqLjRqbjRqHjRqXjRqPjRqfjxqDjxqTjxqLjxqbjxqHjxqXjxqPjxqfj
JqDjJqTjJqLjJqbjJqHjJqXjJqPjJqfjpqDjpqTjpqLjpqbjpqHjpqXjpqPj
pqfjZqDjZqTjZqLjZqbjZqHjZqXjZqPjZqfj5qDj5qTj5qLj5qbj5qHj5qXj
5qPj5qfjFqDjFqTjFqLjFqbjFqHjFqXjFqPjFqfjlqDjlqTjlqLjlqbjlqHj
lqXjlqPjlqfjVqDjVqTjVqLjVqbjVqHjVqXjVqPjVqfj1qDj1qTj1qLj1qbj
1qHj1qXj1qPj1qfjNqDjNqTjNqLjNqbjNqHjNqXjNqPjNqfjtqDjtqTjtqLj
tqbjtqHjtqXjtqPjtqfjdqDjdqTjdqLjdqbjdqHjdqXjdqPjdqfj9qDj9qTj
9qLj9qbj9qHj9qXj9qPj9qfjDqDjDqTjDqLjDqbjDqHjDqXjDqPjDqfjjqDj
jqTjjqLjjqbjjqHjjqXjjqPjjqfjTqDjTqTjTqLjTqbjTqHjTqXjTqPjTqfj
zqDjzqTjzqLjzqbjzqHjzqXjzqPjzqfjLqDjLqTjLqLjLqbjLqHjLqXjLqPj
LqfjrqDjrqTjrqLjrqbjrqHjrqXjrqPjrqfjbqDjbqTjbqLjbqbjbqHjbqXj
bqPjbqfj7qDj7qTj7qLj7qbj7qHj7qXj7qPj7qfjHqDjHqTjHqLjHqbjHqHj
HqXjHqPjHqfjnqDjnqTjnqLjnqbjnqHjnqXjnqPjnqfjXqDjXqTjXqLjXqbj
XqHjXqXjXqPjXqfj3qDj3qTj3qLj3qbj3qHj3qXj3qPj3qfjPqDjPqTjPqLj
PqbjPqHjPqXjPqPjPqfjvqDjvqTjvqLjvqbjvqHjvqXjvqPjvqfjfqDjfqTj
fqLjfqbjfqHjfqXjfqPjfqfj/qDj/qTj/qLj/qbj/qHj/qXj/qPj/x/w/3bc
AHTcgHTcQHTcwHTcIHTcoHTcYHTc4HTcEHTckHTcUHTc0HTcMHTcsHTccHTc
8HTcCHTciHTcSHTcyHTcKHTcqHTcaHTc6HTcGHTcmHTcWHTc2HTcOHTcuHTc
eHTc+HTcBHTchHTcRHTcxHTcJHTcpHTcZHTc5HTcFHTclHTcVHTc1HTcNHTc
tHTcdHTc9HTcDHTcjHTcTHTczHTcLHTcrHTcbHTc7HTcHHTcnHTcXHTc3HTc
PHTcvHTcfHTc/HTcAnTcgnTcQnTcwnTcInTconTcYnTc4nTcEnTcknTcUnTc
0nTcMnTcsnTccnTc8nTcCnTcinTcSnTcynTcKnTcqnTcanTc6nTcGnTcmnTc
WnTc2nTcOnTcunTcenTc+nTcBnTchnTcRnTcxnTcJnTcpnTcZnTc5nTcFnTc
lnTcVnTc1nTcNnTctnTcdnTc9nTcDnTcjnTcTnTcznTcLnTcrnTcbnTc7nTc
HnTcnnTcXnTc3nTcPnTcvnTcfnTc/nTcAXTcgXTcQXTcwXTcIXTcoXTcYXTc
4XTcEXTckXTcUXTc0XTcMXTcsXTccXTc8XTcCXTciXTcSXTcyXTcKXTcqXTc
aXTc6XTcGXTcmXTcWXTc2XTcOXTcuXTceXTc+XTcBXTchXTcRXTcxXTcJXTc
pXTcZXTc5XTcFXTclXTcVXTc1XTcNXTctXTcdXTc9XTcDXTcjXTcTXTczXTc
LXTcrXTcbXTc7XTcHXTcnXTcXXTc3XTcPXTcvXTcfXTc/XTcA3Tcg3TcQ3Tc
w3TcI3Tco3TcY3Tc43TcE3Tck3TcU3Tc03TcM3Tcs3Tcc3Tc83TcC3Tci3Tc
S3Tcy3TcK3Tcq3Tca3Tc63TcG3Tcm3TcW3Tc23TcO3Tcu3Tce3Tc+3TcB3Tc
h3TcR3Tcx3TcJ3Tcp3TcZ3Tc53TcF3Tcl3TcV3Tc13TcN3Tct3Tcd3Tc93Tc
D3Tcj3TcT3Tcz3TcL3Tcr3Tcb3Tc73TcH3Tcn3TcX3Tc33TcP3Tcv3Tcf3T8
/4P9344bgI4bkI4biI4bmI4bhI4blI4bjI4bnI4bgo4bko4bio4bmo4bho4b
lo4bjo4bno4bgY4bkY4biY4bmY4bhY4blY4bjY4bnY4bg44bk44bi44bm44b
h44bl44bj44bn46bgI6bkI6biI6bmI6bhI6blI6bjI6bnI6bgo6bko6bio6b
mo6bho6blo6bjo6bno6bgY6bkY6biY6bmY6bhY6blY6bjY6bnY6bg46bk46b
i46bm46bh46bl46bj46bn45bgI5bkI5biI5bmI5bhI5blI5bjI5bnI5bgo5b
ko5bio5bmo5bho5blo5bjo5bno5bgY5bkY5biY5bmY5bhY5blY5bjY5bnY5b
g45bk45bi45bm45bh45bl45bj45bn47bgI7bkI7biI7bmI7bhI7blI7bjI7b
nI7bgo7bko7bio7bmo7bho7blo7bjo7bno7bgY7bkY7biY7bmY7bhY7blY7b
jY7bnY7bg47bk47bi47bm47bh47bl47bj47bn447gI47kI47iI47mI47hI47
lI47jI47nI47go47ko47io47mo47ho47lo47jo47no47gY47kY47iY47mY47
hY47lY47jY47nY47g447k447i447m447h447l447j447n467gI67kI67iI67
mI67hI67lI67jI67nI67go67ko67io67mo67ho67lo67jo67no67gY67kY67
iY67mY67hY67lY67jY67nY67g467k467i467m467h467l467j467n457gI57
kI57iI57mI57hI57lI57jI57nI57go57ko57io57mo57ho57lo57jo57no57
gY57kY57iY57mY57hY57lY57jY57nY57g457k457i457m457h457l457j457
n477gI77kI77iI77mI77hI77lI77jI77nI77go77ko77io77mo77ho77lo77
jo77no77gY77kY77iY77mY77hY77lY77jY77nY77g477k477i477m477h477
l477j47/f6D/23ED0HED0nED0XED03GD0HGD0nGD0XGD03FD0HFD0nFD0XFD
03HD0HHD0nHD0XHD03Ej0HEj0nEj0XEj03Gj0HGj0nGj0XGj03Fj0HFj0nFj
0XFj03Hj0HHj0nHj0XHj03ET0HET0nET0XET03GT0HGT0nGT0XGT03FT0HFT
0nFT0XFT03HT0HHT0nHT0XHT03Ez0HEz0nEz0XEz03Gz0HGz0nGz0XGz03Fz
0HFz0nFz0XFz03Hz0HHz0nHz0XHz03EL0HEL0nEL0XEL03GL0HGL0nGL0XGL
03FL0HFL0nFL0XFL03HL0HHL0nHL0XHL03Er0HEr0nEr0XEr03Gr0HGr0nGr
0XGr03Fr0HFr0nFr0XFr03Hr0HHr0nHr0XHr03Eb0HEb0nEb0XEb03Gb0HGb
0nGb0XGb03Fb0HFb0nFb0XFb03Hb0HHb0nHb0XHb03E70HE70nE70XE703G7
0HG70nG70XG703F70HF70nF70XF703H70HH70nH70XH703EH0HEH0nEH0XEH
03GH0HGH0nGH0XGH03FH0HFH0nFH0XFH03HH0HHH0nHH0XHH03En0HEn0nEn
0XEn03Gn0HGn0nGn0XGn03Fn0HFn0nFn0XFn03Hn0HHn0nHn0XHn03EX0HEX
0nEX0XEX03GX0HGX0nGX0XGX03FX0HFX0nFX0XFX03HX0HHX0nHX0XHX03E3
0HE30nE30XE303G30HG30nG30XG303F30HF30nF30XF303H30HH30nH30XH3
03EP0HEP0nEP0XEP03GP0HGP0nGP0XGP03FP0HFP0nFP0XFP03HP0HHP0nHP
0XHP03Ev0HEv0nEv0XEv03Gv0HGv0nGv0XGv03Fv0HFv0nFv0XFv03Hv0HHv
0nHv0XHv03Ef0HEf0nEf0XEf03Gf0HGf0nGf0XGf03Ff0HFf0nFf0XFf03Hf
0HHf0nHf0XHf03E/0HE/0nE/0XE/03G/0HG/0nG/0XG/03F/0HF/0nF/0XF/
03H/0HH/0nH/0fH/D/J/O24AOm5AOm4gOm5gOm4QOm5QOm4wOm5wOm4IOm5I
Om4oOm5oOm4YOm5YOm44Om54Om4EOm5EOm4kOm5kOm4UOm5UOm40Om50Om4M
Om5MOm4sOm5sOm4cOm5cOm48Om58Om4COm5COm4iOm5iOm4SOm5SOm4yOm5y
Om4KOm5KOm4qOm5qOm4aOm5aOm46Om56Om4GOm5GOm4mOm5mOm4WOm5WOm42
Om52Om4OOm5OOm4uOm5uOm4eOm5eOm4+Om5+Om4BOm5BOm4hOm5hOm4ROm5R
Om4xOm5xOm4JOm5JOm4pOm5pOm4ZOm5ZOm45Om55Om4FOm5FOm4lOm5lOm4V
Om5VOm41Om51Om4NOm5NOm4tOm5tOm4dOm5dOm49Om59Om4DOm5DOm4jOm5j
Om4TOm5TOm4zOm5zOm4LOm5LOm4rOm5rOm4bOm5bOm47Om57Om4HOm5HOm4n
Om5nOm4XOm5XOm43Om53Om4POm5POm4vOm5vOm4fOm5fOm4/Om5/Ou4AOu5A
Ou4gOu5gOu4QOu5QOu4wOu5wOu4IOu5IOu4oOu5oOu4YOu5YOu44Ou54Ou4E
Ou5EOu4kOu5kOu4UOu5UOu40Ou50Ou4MOu5MOu4sOu5sOu4cOu5cOu48Ou58
Ou4COu5COu4iOu5iOu4SOu5SOu4yOu5yOu4KOu5KOu4qOu5qOu4aOu5aOu46
Ou56Ou4GOu5GOu4mOu5mOu4WOu5WOu42Ou52Ou4OOu5OOu4uOu5uOu4eOu5e
Ou4+Ou5+Ou4BOu5BOu4hOu5hOu4ROu5ROu4xOu5xOu4JOu5JOu4pOu5pOu4Z
Ou5ZOu45Ou55Ou4FOu5FOu4lOu5lOu4VOu5VOu41Ou51Ou4NOu5NOu4tOu5t
Ou4dOu5dOu49Ou59Ou4DOu5DOu4jOu5jOu4TOu5TOu4zOu5zOu4LOu5LOu4r
Ou5rOu4bOu5bOu47Ou57Ou4HOu5HOu4nOu5nOu4XOu5XOu43Ou53Ou4POu5P
Ou4vOu5vOu4fOu5fOu4/Ov7/Af5vxw1Axw1Ixw1Exw1Mxw1Cxw1Kxw1Gxw1O
xw1Bxw1Jxw1Fxw1Nxw1Dxw1Lxw1Hxw1Px41Ax41Ix41Ex41Mx41Cx41Kx41G
x41Ox41Bx41Jx41Fx41Nx41Dx41Lx41Hx41Px01Ax01Ix01Ex01Mx01Cx01K
x01Gx01Ox01Bx01Jx01Fx01Nx01Dx01Lx01Hx01Px81Ax81Ix81Ex81Mx81C
x81Kx81Gx81Ox81Bx81Jx81Fx81Nx81Dx81Lx81Hx81Pxy1Axy1Ixy1Exy1M
xy1Cxy1Kxy1Gxy1Oxy1Bxy1Jxy1Fxy1Nxy1Dxy1Lxy1Hxy1Px61Ax61Ix61E
x61Mx61Cx61Kx61Gx61Ox61Bx61Jx61Fx61Nx61Dx61Lx61Hx61Px21Ax21I
x21Ex21Mx21Cx21Kx21Gx21Ox21Bx21Jx21Fx21Nx21Dx21Lx21Hx21Px+1A
x+1Ix+1Ex+1Mx+1Cx+1Kx+1Gx+1Ox+1Bx+1Jx+1Fx+1Nx+1Dx+1Lx+1Hx+1P
xx1Axx1Ixx1Exx1Mxx1Cxx1Kxx1Gxx1Oxx1Bxx1Jxx1Fxx1Nxx1Dxx1Lxx1H
xx1Px51Ax51Ix51Ex51Mx51Cx51Kx51Gx51Ox51Bx51Jx51Fx51Nx51Dx51L
x51Hx51Px11Ax11Ix11Ex11Mx11Cx11Kx11Gx11Ox11Bx11Jx11Fx11Nx11D
x11Lx11Hx11Px91Ax91Ix91Ex91Mx91Cx91Kx91Gx91Ox91Bx91Jx91Fx91N
x91Dx91Lx91Hx91Pxz1Axz1Ixz1Exz1Mxz1Cxz1Kxz1Gxz1Oxz1Bxz1Jxz1F
xz1Nxz1Dxz1Lxz1Hxz1Px71Ax71Ix71Ex71Mx71Cx71Kx71Gx71Ox71Bx71J
x71Fx71Nx71Dx71Lx71Hx71Px31Ax31Ix31Ex31Mx31Cx31Kx31Gx31Ox31B
x31Jx31Fx31Nx31Dx31Lx31Hx31Px/1Ax/1Ix/1Ex/1Mx/1Cx/1Kx/1Gx/1O
x/1Bx/1Jx/1Fx/1Nx/1Dx/1Lx/1Hx/8/uP/tuAHouAHpuIHouIHpuEHouEHp
uMHouMHpuCHouCHpuKHouKHpuGHouGHpuOHouOHpuBHouBHpuJHouJHpuFHo
uFHpuNHouNHpuDHouDHpuLHouLHpuHHouHHpuPHouPHpuAnouAnpuInouInp
uEnouEnpuMnouMnpuCnouCnpuKnouKnpuGnouGnpuOnouOnpuBnouBnpuJno
uJnpuFnouFnpuNnouNnpuDnouDnpuLnouLnpuHnouHnpuPnouPnpuAXouAXp
uIXouIXpuEXouEXpuMXouMXpuCXouCXpuKXouKXpuGXouGXpuOXouOXpuBXo
uBXpuJXouJXpuFXouFXpuNXouNXpuDXouDXpuLXouLXpuHXouHXpuPXouPXp
uA3ouA3puI3ouI3puE3ouE3puM3ouM3puC3ouC3puK3ouK3puG3ouG3puO3o
uO3puB3ouB3puJ3ouJ3puF3ouF3puN3ouN3puD3ouD3puL3ouL3puH3ouH3p
uP3ouP3puAPouAPpuIPouIPpuEPouEPpuMPouMPpuCPouCPpuKPouKPpuGPo
uGPpuOPouOPpuBPouBPpuJPouJPpuFPouFPpuNPouNPpuDPouDPpuLPouLPp
uHPouHPpuPPouPPpuAvouAvpuIvouIvpuEvouEvpuMvouMvpuCvouCvpuKvo
uKvpuGvouGvpuOvouOvpuBvouBvpuJvouJvpuFvouFvpuNvouNvpuDvouDvp
uLvouLvpuHvouHvpuPvouPvpuAfouAfpuIfouIfpuEfouEfpuMfouMfpuCfo
uCfpuKfouKfpuGfouGfpuOfouOfpuBfouBfpuJfouJfpuFfouFfpuNfouNfp
uDfouDfpuLfouLfpuHfouHfpuPfouPfpuA/ouA/puI/ouI/puE/ouE/puM/o
uM/puC/ouC/puK/ouK/puG/ouG/puO/ouO/puB/ouB/puJ/ouJ/puF/ouF/p
uN/ouN/puD/ouD/puL/ouL/puH/ouH/puP/o+P8H9r8dNwAdNyAdNxAdNzAd
NwgdNygdNxgdNzgdNwQdNyQdNxQdNzQdNwwdNywdNxwdNzwdNwIdNyIdNxId
NzIdNwodNyodNxodNzodNwYdNyYdNxYdNzYdNw4dNy4dNx4dNz4dNwEdNyEd
NxEdNzEdNwkdNykdNxkdNzkdNwUdNyUdNxUdNzUdNw0dNy0dNx0dNz0dNwMd
NyMdNxMdNzMdNwsdNysdNxsdNzsdNwcdNycdNxcdNzcdNw8dNy8dNx8dNz8d
twAdtyAdtxAdtzAdtwgdtygdtxgdtzgdtwQdtyQdtxQdtzQdtwwdtywdtxwd
tzwdtwIdtyIdtxIdtzIdtwodtyodtxodtzodtwYdtyYdtxYdtzYdtw4dty4d
tx4dtz4dtwEdtyEdtxEdtzEdtwkdtykdtxkdtzkdtwUdtyUdtxUdtzUdtw0d
ty0dtx0dtz0dtwMdtyMdtxMdtzMdtwsdtysdtxsdtzsdtwcdtycdtxcdtzcd
tw8dty8dtx8dtz8ddwAddyAddxAddzAddwgddygddxgddzgddwQddyQddxQd
dzQddwwddywddxwddzwddwIddyIddxIddzIddwoddyoddxoddzoddwYddyYd
dxYddzYddw4ddy4ddx4ddz4ddwEddyEddxEddzEddwkddykddxkddzkddwUd
dyUddxUddzUddw0ddy0ddx0ddz0ddwMddyMddxMddzMddwsddysddxsddzsd
dwcddycddxcddzcddw8ddy8ddx8ddz8d9wAd9yAd9xAd9zAd9wgd9ygd9xgd
9zgd9wQd9yQd9xQd9zQd9wwd9ywd9xwd9zwd9wId9yId9xId9zId9wod9yod
9xod9zod9wYd9yYd9xYd9zYd9w4d9y4d9x4d9z4d9wEd9yEd9xEd9zEd9wkd
9ykd9xkd9zkd9wUd9yUd9xUd9zUd9w0d9y0d9x0d9z0d9wMd9yMd9xMd9zMd
9wsd9ysd9xsd9zsd9wcd9ycd9xcd9zcd9w8d9y8d9x8d//+g/rfjBqDjBqTj
BqLjBqbjBqHjBqXjBqPjBqfjhqDjhqTjhqLjhqbjhqHjhqXjhqPjhqfjRqDj
RqTjRqLjRqbjRqHjRqXjRqPjRqfjxqDjxqTjxqLjxqbjxqHjxqXjxqPjxqfj
JqDjJqTjJqLjJqbjJqHjJqXjJqPjJqfjpqDjpqTjpqLjpqbjpqHjpqXjpqPj
pqfjZqDjZqTjZqLjZqbjZqHjZqXjZqPjZqfj5qDj5qTj5qLj5qbj5qHj5qXj
5qPj5qfjFqDjFqTjFqLjFqbjFqHjFqXjFqPjFqfjlqDjlqTjlqLjlqbjlqHj
lqXjlqPjlqfjVqDjVqTjVqLjVqbjVqHjVqXjVqPjVqfj1qDj1qTj1qLj1qbj
1qHj1qXj1qPj1qfjNqDjNqTjNqLjNqbjNqHjNqXjNqPjNqfjtqDjtqTjtqLj
tqbjtqHjtqXjtqPjtqfjdqDjdqTjdqLjdqbjdqHjdqXjdqPjdqfj9qDj9qTj
9qLj9qbj9qHj9qXj9qPj9qfjDqDjDqTjDqLjDqbjDqHjDqXjDqPjDqfjjqDj
jqTjjqLjjqbjjqHjjqXjjqPjjqfjTqDjTqTjTqLjTqbjTqHjTqXjTqPjTqfj
zqDjzqTjzqLjzqbjzqHjzqXjzqPjzqfjLqDjLqTjLqLjLqbjLqHjLqXjLqPj
LqfjrqDjrqTjrqLjrqbjrqHjrqXjrqPjrqfjbqDjbqTjbqLjbqbjbqHjbqXj
bqPjbqfj7qDj7qTj7qLj7qbj7qHj7qXj7qPj7qfjHqDjHqTjHqLjHqbjHqHj
HqXjHqPjHqfjnqDjnqTjnqLjnqbjnqHjnqXjnqPjnqfjXqDjXqTjXqLjXqbj
XqHjXqXjXqPjXqfj3qDj3qTj3qLj3qbj3qHj3qXj3qPj3qfjPqDjPqTjPqLj
PqbjPqHjPqXjPqPjPqfjvqDjvqTjvqLjvqbjvqHjvqXjvqPjvqfjfqDjfqTj
fqLjfqbjfqHjfqXjfqPjfqfj/qDj/qTj/qLj/qbj/qHj/qXj/qPj/x/Q/3bc
AHTcgHTcQHTcwHTcIHTcoHTcYHTc4HTcEHTckHTcUHTc0HTcMHTcsHTccHTc
8HTcCHTciHTcSHTcyHTcKHTcqHTcaHTc6HTcGHTcmHTcWHTc2HTcOHTcuHTc
eHTc+HTcBHTchHTcRHTcxHTcJHTcpHTcZHTc5HTcFHTclHTcVHTc1HTcNHTc
tHTcdHTc9HTcDHTcjHTcTHTczHTcLHTcrHTcbHTc7HTcHHTcnHTcXHTc3HTc
PHTcvHTcfHTc/HTcAnTcgnTcQnTcwnTcInTconTcYnTc4nTcEnTcknTcUnTc
0nTcMnTcsnTccnTc8nTcCnTcinTcSnTcynTcKnTcqnTcanTc6nTcGnTcmnTc
WnTc2nTcOnTcunTcenTc+nTcBnTchnTcRnTcxnTcJnTcpnTcZnTc5nTcFnTc
lnTcVnTc1nTcNnTctnTcdnTc9nTcDnTcjnTcTnTcznTcLnTcrnTcbnTc7nTc
HnTcnnTcXnTc3nTcPnTcvnTcfnTc/nTcAXTcgXTcQXTcwXTcIXTcoXTcYXTc
4XTcEXTckXTcUXTc0XTcMXTcsXTccXTc8XTcCXTciXTcSXTcyXTcKXTcqXTc
aXTc6XTcGXTcmXTcWXTc2XTcOXTcuXTceXTc+XTcBXTchXTcRXTcxXTcJXTc
pXTcZXTc5XTcFXTclXTcVXTc1XTcNXTctXTcdXTc9XTcDXTcjXTcTXTczXTc
LXTcrXTcbXTc7XTcHXTcnXTcXXTc3XTcPXTcvXTcfXTc/XTcA3Tcg3TcQ3Tc
w3TcI3Tco3TcY3Tc43TcE3Tck3TcU3Tc03TcM3Tcs3Tcc3Tc83TcC3Tci3Tc
S3Tcy3TcK3Tcq3Tca3Tc63TcG3Tcm3TcW3Tc23TcO3Tcu3Tce3Tc+3TcB3Tc
h3TcR3Tcx3TcJ3Tcp3TcZ3Tc53TcF3Tcl3TcV3Tc13TcN3Tct3Tcd3Tc93Tc
D3Tcj3TcT3Tcz3TcL3Tcr3Tcb3Tc73TcH3Tcn3TcX3Tc33TcP3Tcv3Tcf3T8
/4P5344bgI4bkI4biI4bmI4bhI4blI4bjI4bnI4bgo4bko4bio4bmo4bho4b
lo4bjo4bno4bgY4bkY4biY4bmY4bhY4blY4bjY4bnY4bg44bk44bi44bm44b
h44bl44bj44bn46bgI6bkI6biI6bmI6bhI6blI6bjI6bnI6bgo6bko6bio6b
mo6bho6blo6bjo6bno6bgY6bkY6biY6bmY6bhY6blY6bjY6bnY6bg46bk46b
i46bm46bh46bl46bj46bn45bgI5bkI5biI5bmI5bhI5blI5bjI5bnI5bgo5b
ko5bio5bmo5bho5blo5bjo5bno5bgY5bkY5biY5bmY5bhY5blY5bjY5bnY5b
g45bk45bi45bm45bh45bl45bj45bn47bgI7bkI7biI7bmI7bhI7blI7bjI7b
nI7bgo7bko7bio7bmo7bho7blo7bjo7bno7bgY7bkY7biY7bmY7bhY7blY7b
jY7bnY7bg47bk47bi47bm47bh47bl47bj47bn447gI47kI47iI47mI47hI47
lI47jI47nI47go47ko47io47mo47ho47lo47jo47no47gY47kY47iY47mY47
hY47lY47jY47nY47g447k447i447m447h447l447j447n467gI67kI67iI67
mI67hI67lI67jI67nI67go67ko67io67mo67ho67lo67jo67no67gY67kY67
iY67mY67hY67lY67jY67nY67g467k467i467m467h467l467j467n457gI57
kI57iI57mI57hI57lI57jI57nI57go57ko57io57mo57ho57lo57jo57no57
gY57kY57iY57mY57hY57lY57jY57nY57g457k457i457m457h457l457j457
n477gI77kI77iI77mI77hI77lI77jI77nI77go77ko77io77mo77ho77lo77
jo77no77gY77kY77iY77mY77hY77lY77jY77nY77g477k477i477m477h477
l477j47/fyD/23ED0HED0nED0XED03GD0HGD0nGD0XGD03FD0HFD0nFD0XFD
03HD0HHD0nHD0XHD03Ej0HEj0nEj0XEj03Gj0HGj0nGj0XGj03Fj0HFj0nFj
0XFj03Hj0HHj0nHj0XHj03ET0HET0nET0XET03GT0HGT0nGT0XGT03FT0HFT
0nFT0XFT03HT0HHT0nHT0XHT03Ez0HEz0nEz0XEz03Gz0HGz0nGz0XGz03Fz
0HFz0nFz0XFz03Hz0HHz0nHz0XHz03EL0HEL0nEL0XEL03GL0HGL0nGL0XGL
03FL0HFL0nFL0XFL03HL0HHL0nHL0XHL03Er0HEr0nEr0XEr03Gr0HGr0nGr
0XGr03Fr0HFr0nFr0XFr03Hr0HHr0nHr0XHr03Eb0HEb0nEb0XEb03Gb0HGb
0nGb0XGb03Fb0HFb0nFb0XFb03Hb0HHb0nHb0XHb03E70HE70nE70XE703G7
0HG70nG70XG703F70HF70nF70XF703H70HH70nH70XH703EH0HEH0nEH0XEH
03GH0HGH0nGH0XGH03FH0HFH0nFH0XFH03HH0HHH0nHH0XHH03En0HEn0nEn
0XEn03Gn0HGn0nGn0XGn03Fn0HFn0nFn0XFn03Hn0HHn0nHn0XHn03EX0HEX
0nEX0XEX03GX0HGX0nGX0XGX03FX0HFX0nFX0XFX03HX0HHX0nHX0XHX03E3
0HE30nE30XE303G30HG30nG30XG303F30HF30nF30XF303H30HH30nH30XH3
03EP0HEP0nEP0XEP03GP0HGP0nGP0XGP/x+X9RQFAEMtYXSybdu268+2bdu+
TbZt23ZNtm3bdt1e2497zfqez2HH+Rg7zsfZcT7BjvNJdpxPseN8mh3nM+w4
n2XH+Rw7zufZcb7AjvNFdpwvseN8mR3nK+w4X2XH+Ro7ztfZcb7BjvNNdpxv
seN8mx3nO+w432XH+R47zvfZcX7AjvNDdpwfseP8mB3nJ+w4P2XH+Rk7zs/Z
cX7BjvNLdpxfseP8mh3nN+w4v2XH+R07zu/Zcf7AjvNHdpw/seP8mR3nL+w4
f2XH+Rs7zt/Zcf7BjvNPdpx/seP8mx3nP+z4vwfif3ecA7HjHJgd5yDsOAdl
xzkYO87B2XEOwY5zSHacQ7HjHJod5zDsOIdlxzkcO87h2XGOwI5zRHacI7Hj
HJkd5yjsOEdlxzkaO87R2XGOwY5zTHacY7HjHJsd5zjsOMdlxzkeO87x2XFO
wI5zQnacE7HjnJgd5yTsOCdlxzkZO87J2XFOwY5zSnacU7HjnJod5zTsOKdl
xzkdO87p2XHOwI5zRnacM7HjnJkd5yzsOGdlxzkbO87Z2XHOwY5zTnacc7Hj
nJsd5zzsOOdlxzkfO8752XEuwI5zADvOBdlxLsSOc2F2nIuw41yUHedi7DgX
Z8e5BDvOJdlxLsWOc2l2nMuw41yWHedy7DiXZ8e5AjvOFdlxrsSOc2V2nKuw
41yVHedq7DhXZ8e5BjvONdlxrsWOc212nOuw41yXHed67DjXZ8e5ATvODdlx
bsSOc2N2nJuw49yUHedm7Dg3Z8e5BTvOLdlxbsWOc2t2nNuw49yWHed27Di3
Z8e5AzvOHdlx7sSOc2d2nLuw49yVHedu7Dh3Z8e5BzvOPdlx7sWOc292nPuw
49yXHef/2HHux45Tdpz7s+M8gB3ngew4D2LHeTA7zkPYcR7KjvMwdpyHs+M8
gh3nkew4j2LHeTQ7zmPYcR7LjvM4dpzHs+M8gR3niew4T2LHeTI7zlPYcZ7K
jvM0dpyns+M8gx3nmew4z2LHeTY7znPYcZ7LjvM8dpzns+O8gB3nhew4L2LH
eTE7zkvYcV7KjvMydpyXs+O8gh3nlew4r2LHeTU7zmvYcV7LjvM6dpzXs+O8
gR3njew4b2LHeTM7zlvYcd7KjvM2dpy3s+O8gx3nnew472LHeTc7znvYcd7L
jjN2nPex47yfHecD7DgfZMf5EDvOh9lxPsKO81F2nI+x43ycHecT7DifZMf5
FDvOp9lxPsOO81l2nM+x43yeHecL7DhfZMf5EjvOl9lxvsKO81V2nK+x43yd
Hecb7DjfZMf5FjvOt9lxvsOO8112nO+x43yfHecH7Dg/ZMf5ETvOj9lxfsKO
81N2nJ+x4/ycHecX7Di/ZMf5FTvOr9lxfsOO81t2nN+x4/yeHecP7Dh/ZMf5
EzvOn9lx/sKO81d2nL+x4/ydHecf7Dj/ZMf5FzvOv9lx/sOO/3sA/scH4OLh
HIgeFw/nwPS4eDgHocfFwzkoPS4ezsHocfFwDk6Pi4dzCHpcPJxD0uPi4RyK
HhcP59D0uHg4h6HHxcM5LD0uHs7h6HHxcA5Pj4uHcwR6XDycI9Lj4uEciR4X
D+fI9Lh4OEehx8XDOSo9Lh7O0ehx8XCOTo+Lh3MMelw8nGPS4+LhHIseFw/n
2PS4eDjHocfFwzkuPS4ezvHocfFwjk+Pi4dzAnpcPJwT0uPi4ZyIHhcP58T0
uHg4J6HHxcM5KT0uHs7J6HHxcE5Oj4uHcwp6XDycU9Lj4uGcih4XD+fU9Lh4
OKehx8XDOS09Lh7O6ehx8XBOT4+Lh3MGelw8nDPS4+LhnIkeFw/nzPS4eDhn
ocfFwzkrPS4eztnocfFwzk6Pi4dzDnpcPJxz0uPi4ZyLHhcP59z0uHg456HH
xcM5Lz0uHs756HHxcM5Pj4uHcwF6XDycA+hx8XAuSI+Lh3Mhelw8nAvT4+Lh
XIQeFw/novS4eDgXo8fFw7k4PS4eziXocfFwLkmPi4dzKXpcPJxL0+Pi4VyG
HhcP57L0uHg4l6PHxcO5PD0uHs4V6HHxcK5Ij4uHcyV6XDycK9Pj4uFchR4X
D+eq9Lh4OFejx8XDuTo9Lh7ONehx8XCuSY+Lh3Mtelw8nGvT4+LhXIceFw/n
uvS4eDjXo8fFw7k+PS4ezg3ocfFwbkiPi4dzI3pcPJwb0+Pi4dyEHhcP56b0
uHg4N6PHxcO5OT0uHs4t6HHxcG5Jj4uHcyt6XDycW9Pj4uHchh4XD+e29Lh4
OLejx8XDuT09Lh7OHehx8XDuSI+Lh3Mnelw8nDvT4+Lh3IUeFw/nrvS4eDh3
o8fFw7k7PS4ezj3ocfFw7kmPi4dzL3pcPJx70+Pi4dyHHhcP5770uHg4/0eP
i4dzP3pcPJzS4+Lh3J8eFw/nAfS4eDgPpMfFw3kQPS4ezoPpcfFwHkKPi4fz
UHpcPJyH0ePi4TycHhcP5xH0uHg4j6THxcN5FD0uHs6j6XHxcB5Dj4uH81h6
XDycx9Hj4uE8nh4XD+cJ9Lh4OE+kx8XDeRI9Lh7Ok+lx8XCeQo+Lh/NUelw8
nKfR4+LhPJ0eFw/nGfS4eDjPpMfFw3kWPS4ezrPpcfFwnkOPi4fzXHpcPJzn
0ePi4TyfHhcP5wX0uHg4L6THxcN5ET0uHs6L6XHxcF5Cj4uH81J6XDycl9Hj
4uG8nB4XD+cV9Lh4OK+kx8XDeRU9Lh7Oq+lx8XBeQ4+Lh/Naelw8nNfR4+Lh
vJ4eFw/nDfS4eDhvpMfFw3kTPS4ezpvpcfFw3kKPi4fzVnpcPJy30ePi4byd
HhcP5x30uHg476THxcN5Fz0uHs676XHxcN5Dj4uH8156XDyc0ePi4byPHhcP
5/30uHg4H6DHxcP5ID0uHs6H6HHxcD5Mj4uH8xF6XDycj9Lj4uF8jB4XD+fj
9Lh4OJ+gx8XD+SQ9Lh7Op+hx8XA+TY+Lh/MZelw8nM/S4+LhfI4eFw/n8/S4
eDhfoMfFw/kiPS4ezpfocfFwvkyPi4fzFXpcPJyv0uPi4XyNHhcP5+v0uHg4
36DHxcP5Jj0uHs636HHxcL5Nj4uH8x16XDyc79Lj4uF8jx4XD+f79Lh4OD+g
x8XD+SE9Lh7Oj+hx8XB+TI+Lh/MTelw8nJ/S4+Lh/IweFw/n5/S4eDi/oMfF
w/klPS4ezq/ocfFwfk2Pi4fzG3pcPJzf0uPi4fyOHhcP5/f0uHg4f6DHxcP5
Iz0uHs6f6HHxcP5Mj4uH8xd6XDycv9Lj4uH8jR4XD+fv9Lh4OP+gx8XD+Sc9
Lh7Ov+hx8XD+TY+Lh/Mfelw8/N8H/n97XDycA9Hj4uEcmB4XD+cg9Lh4OAel
x8XDORg9Lh7Owelx8XAOQY+Lh3NIelw8nEPR4+LhHJoeFw/nMPS4eDiHpcfF
wzkcPS4ezuHpcfFwjkCPi4dzRHpcPJwj0ePi4RyZHhcP5yj0uHg4R6XHxcM5
Gj0uHs7R6XHxcI5Bj4uHc0x6XDycY9Hj4uEcmx4XD+c49Lh4OMelx8XDOR49
Lh7O8elx8XBOQI+Lh3NCelw8nBPR4+LhnJgeFw/nJPS4eDgnpcfFwzkZPS4e
zsnpcfFwTkGPi4dzSnpcPJxT0ePi4ZyaHhcP5zT0uHg4p6XHxcM5HT0uHs7p
6XHxcM5Aj4uHc0Z6XDycM9Hj4uGcmR4XD+cs9Lh4OGelx8XDORs9Lh7O2elx
8XDOQY+Lh3NOelw8nHPR4+LhnJseFw/nPPS4eDjnpcfFwzkfPS4ezvnpcfFw
LkCPi4dzAD0uHs4F6XHxcC5Ej4uHc2F6XDyci9Dj4uFclB4XD+di9Lh4OBen
x8XDuQQ9Lh7OJelx8XAuRY+Lh3Npelw8nMvQ4+LhXJYeFw/ncvS4eDiXp8fF
w7kCPS4ezhXpcfFwrkSPi4dzZXpcPJyr0OPi4VyVHhcP52r0uHg4V6fHxcO5
Bj0uHs416XHxcK5Fj4uHc216XDyc69Dj4uFclx4XD+d69Lh4ONenx8XDuQE9
Lh7ODelx8XBuRI+Lh3Njelw8nJvQ4+Lh3JQeFw/nZvS4eDg3p8fFw7kFPS4e
zi3pcfFwbkWPi4dza3pcPJzb0OPi4dyWHhcP53b0uHg4t6fHxcO5Az0uHs4d
6XHxcO5Ej4uHc2d6XDycu9Dj4uHclR4XD+du9Lh4OHenx8XDuQc9Lh7OPelx
8XDuRY+Lh3Nvelw8nPvQ4+Lh3JceFw/n/+hx8XDuR4+Lh1N6XDyc+9Pj4uE8
gB4XD+eB9Lh4OA+ix8XDeTA9Lh7OQ+hx8XAeSo+Lh/Mwelw8nIfT4+LhPIIe
Fw/nkfS4eDiPosfFw3k0PS4ezmPocfFwHkuPi4fzOHpcPJzH0+Pi4TyBHhcP
54n0uHg4T6LHxcN5Mj0uHs5T6HHxcJ5Kj4uH8zR6XDycp9Pj4uE8gx4XD+eZ
9Lh4OM+ix8XDeTY9Lh7Oc+hx8XCeS4+Lh/M8elw8nOfT4+LhvIAeFw/nhfS4
eDgvosfFw3kxPS4ezkvocfFwXkqPi4fzMnpcPJyX0+Pi4byCHhcP55X0uHg4
r6LHxcN5NT0uHs5r6HHxcF5Lj4uH8zp6XDyc19Pj4uG8gR4XD+eN9Lh4OG+i
x8XDeTM9Lh7OW+hx8XDeSo+Lh/M2elw8nLfT4+LhvIMeFw/nnfS4eDjvosfF
w3k3PS4eznvocfFw3kuPi4czelw8nPfR4+LhvJ8eFw/nA/S4eDgfpMfFw/kQ
PS4ezofpcfFwPkKPi4fzUXpcPJyP0ePi4XycHhcP5xP0uHg4n6THxcP5FD0u
Hs6n6XHxcD5Dj4uH81l6XDycz9Hj4uF8nh4XD+cL9Lh4OF+kx8XD+RI9Lh7O
l+lx8XC+Qo+Lh/NVelw8nK/R4+LhfJ0eFw/nG/S4eDjfpMfFw/kWPS4ezrfp
cfFwvkOPi4fzXXpcPJzv0ePi4XyfHhcP5wf0uHg4P6THxcP5ET0uHs6P6XHx
cH5Cj4uH81N6XDycn9Hj4uH8nB4XD+cX9Lh4OL+kx8XD+RU9Lh7Or+lx8XB+
Q4+Lh/Nbelw8nN/R4+Lh/J4eFw/nD/S4eDh/pMfFw/kTPS4ezp/pcfFw/kKP
i4fzV3pcPJy/0ePi4fydHhcP5x/0uHg4/6THxcP5Fz0uHs6/6XHxcP5Dj4uH
//uA/2+Pi4dzIHpcPJwD0+Pi4RyEHhcP56D0uHg4B6PHxcM5OD0uHs4h6HHx
cA5Jj4uHcyh6XDycQ9Pj4uEchh4XD+ew9Lh4OIejx8XDOTw9Lh7OEehx8XCO
SI+Lh3Mkelw8nCPT4+LhHIUeFw/nqPS4eDhHo8fFwzk6PS4ezjHocfFwjkmP
i4dzLHpcPJxj0+Pi4RyHHhcP57j0uHg4x6PHxcM5Pj0uHs4J6HHxcE5Ij4uH
cyJ6XDycE9Pj4uGchB4XD+ek9Lh4OCejx8XDOTk9Lh7OKehx8XBOSY+Lh3Mq
elw8nFPT4+LhnIYeFw/ntPS4eDino8fFwzk9PS4ezhnocfFwzkiPi4dzJnpc
PJwz0+Pi4ZyFHhcP56z0uHg4Z6PHxcM5Oz0uHs456HHxcM5Jj4uHcy56XDyc
c9Pj4uGchx4XD+e89Lh4OOejx8XDOT89Lh7OBehx8XAOoMfFw7kgPS4ezoXo
cfFwLkyPi4dzEXpcPJyL0uPi4VyMHhcP5+L0uHg4l6DHxcO5JD0uHs6l6HHx
cC5Nj4uHcxl6XDycy9Lj4uFcjh4XD+fy9Lh4OFegx8XDuSI9Lh7Olehx8XCu
TI+Lh3MVelw8nKvS4+LhXI0eFw/n6vS4eDjXoMfFw7kmPS4ezrXocfFwrk2P
i4dzHXpcPJzr0uPi4VyPHhcP5/r0uHg4N6DHxcO5IT0uHs6N6HHxcG5Mj4uH
cxN6XDycm9Lj4uHcjB4XD+fm9Lh4OLegx8XDuSU9Lh7Orehx8XBuTY+Lh3Mb
elw8nNvS4+Lh3I4eFw/n9vS4eDh3oMfFw7kjPS4ezp3ocfFw7kyPi4dzF3pc
PJy70uPi4dyNHhcP5+70uHg496DHxcO5Jz0uHs696HHxcO5Nj4uHcx96XDyc
+9Lj4uH8Hz0uHs796HHxcEqPi4dzf3pcPJwH0OPi4TyQHhcP50H0uHg4D6bH
xcN5CD0uHs5D6XHxcB5Gj4uH83B6XDycR9Dj4uE8kh4XD+dR9Lh4OI+mx8XD
eQw9Lh7OY+lx8XAeR4+Lh/N4elw8nCfQ4+LhPJEeFw/nSfS4eDhPpsfFw3kK
PS4ezlPpcfFwnkaPi4fzdHpcPJxn0OPi4TyTHhcP51n0uHg4z6bHxcN5Dj0u
Hs5z6XHxcJ5Hj4uH83x6XDycF9Dj4uG8kB4XD+dF9Lh4OC+mx8XDeQk9Lh7O
S+lx8XBeRo+Lh/Nyelw8nFfQ4+LhvJIeFw/nVfS4eDivpsfFw3kNPS4ezmvp
cfFwXkePi4fzenpcPJw30OPi4byRHhcP5030uHg4b6bHxcN5Cz0uHs5b6XHx
cN5Gj4uH83Z6XDycd9Dj4uG8kx4XD+dd9Lh4OO+mx8XDeQ89Lh7Oe+lx8XBG
j4uH8z56XDyc99Pj4uF8gB4XD+eD9Lh4OB+ix8XD+TA9Lh7OR+hx8XA+So+L
h/Mxelw8nI/T4+LhfIIeFw/nk/S4eDifosfFw/k0PS4ezmfocfFwPkuPi4fz
OXpcPJzP0+Pi4XyBHhcP54v0uHg4X6LHxcP5Mj0uHs5X6HHxcL5Kj4uH8zV6
XDycr9Pj4uF8gx4XD+eb9Lh4ON+ix8XD+TY9Lh7Od+hx8XC+S4+Lh/M9elw8
nO/T4+Lh/IAeFw/nh/S4eDg/osfFw/kxPS4ezk/ocfFwfkqPi4fzM3pcPJyf
0+Pi4fyCHhcP55f0uHg4v6LHxcP5NT0uHs5v6HHxcH5Lj4uH8zt6XDyc39Pj
4uH8gR4XD+eP9Lh4OH+ix8XD+TM9Lh7OX+hx8XD+So+Lh/M3elw8nL/T4+Lh
/IMeFw/nn/S4eDj/osfFw/k3PS4ezn/ocfHwfx/o/+1x8XAORI+Lh3Ngelw8
nIPQ4+LhHJQeFw/nYPS4eDgHp8fFwzkEPS4eziHpcfFwDkWPi4dzaHpcPJzD
0OPi4RyWHhcP53D0uHg4h6fHxcM5Aj0uHs4R6XHxcI5Ej4uHc2R6XDyco9Dj
4uEclR4XD+do9Lh4OEenx8XDOQY9Lh7OMelx8XCORY+Lh3Nselw8nOPQ4+Lh
HJceFw/nePS4eDjHp8fFwzkBPS4ezgnpcfFwTkSPi4dzYnpcPJyT0OPi4ZyU
HhcP52T0uHg4J6fHxcM5BT0uHs4p6XHxcE5Fj4uHc2p6XDyc09Dj4uGclh4X
D+d09Lh4OKenx8XDOQM9Lh7OGelx8XDORI+Lh3Nmelw8nLPQ4+LhnJUeFw/n
bPS4eDhnp8fFwzkHPS4ezjnpcfFwzkWPi4dzbnpcPJzz0OPi4ZyXHhcP53z0
uHg456fHxcO5AD0uHs4B9Lh4OBekx8XDuRA9Lh7Ohelx8XAuQo+Lh3NRelw8
nIvR4+LhXJweFw/nEvS4eDiXpMfFw7kUPS4ezqXpcfFwLkOPi4dzWXpcPJzL
0ePi4VyeHhcP5wr0uHg4V6THxcO5Ej0uHs6V6XHxcK5Cj4uHc1V6XDycq9Hj
4uFcnR4XD+ca9Lh4ONekx8XDuRY9Lh7Otelx8XCuQ4+Lh3Ndelw8nOvR4+Lh
XJ8eFw/nBvS4eDg3pMfFw7kRPS4ezo3pcfFwbkKPi4dzU3pcPJyb0ePi4dyc
HhcP5xb0uHg4t6THxcO5FT0uHs6t6XHxcG5Dj4uHc1t6XDyc29Hj4uHcnh4X
D+cO9Lh4OHekx8XDuRM9Lh7Onelx8XDuQo+Lh3NXelw8nLvR4+Lh3J0eFw/n
HvS4eDj3pMfFw7kXPS4ezr3pcfFw7kOPi4dzX3pcPJz/o8fFw7kfPS4eTulx
8XDuT4+Lh/MAelw8nAfS4+LhPIgeFw/nwfS4eDgPocfFw3koPS4ezsPocfFw
Hk6Pi4fzCHpcPJxH0uPi4TyKHhcP59H0uHg4j6HHxcN5LD0uHs7j6HHxcB5P
j4uH8wR6XDycJ9Lj4uE8iR4XD+fJ9Lh4OE+hx8XDeSo9Lh7O0+hx8XCeTo+L
h/MMelw8nGfS4+LhPIseFw/n2fS4eDjPocfFw3kuPS4ezvPocfFwnk+Pi4fz
AnpcPJwX0uPi4byIHhcP58X0uHg4L6HHxcN5KT0uHs7L6HHxcF5Oj4uH8wp6
XDycV9Lj4uG8ih4XD+fV9Lh4OK+hx8XDeS09Lh7O6+hx8XBeT4+Lh/MGelw8
nDfS4+LhvIkeFw/nzfS4eDhvocfFw3krPS4eztvocfFw3k6Pi4fzDnpcPJx3
0uPi4byLHhcP5930uHg476HHxcN5Lz0uHs7ocfFw3kePi4fzfnpcPJwP0OPi
4XyQHhcP50P0uHg4H6bHxcP5CD0uHs5H6XHxcD5Gj4uH83F6XDycT9Dj4uF8
kh4XD+dT9Lh4OJ+mx8XD+Qw9Lh7OZ+lx8XA+R4+Lh/N5elw8nC/Q4+LhfJEe
Fw/nS/S4eDhfpsfFw/kKPS4ezlfpcfFwvkaPi4fzdXpcPJxv0OPi4XyTHhcP
51v0uHg436bHxcP5Dj0uHs536XHxcL5Hj4uH8316XDycH9Dj4uH8kB4XD+dH
9Lh4OD+mx8XD+Qk9Lh7OT+lx8XB+Ro+Lh/Nzelw8nF/Q4+Lh/JIeFw/nV/S4
eDi/psfFw/kNPS4ezm/pcfFwfkePi4fze3pcPJw/0OPi4fyRHhcP50/0uHg4
f6bHxcP5Cz0uHs5f6XHxcP5Gj4uH83d6XDycf9Dj4uH8kx4XD+df9Lh4OP+m
x8XD+Q89Lh7+7wP8vz0uHs6B6HHxcA5Mj4uHcxB6XDycg9Lj4uEcjB4XD+fg
9Lh4OIegx8XDOSQ9Lh7Ooehx8XAOTY+Lh3MYelw8nMPS4+LhHI4eFw/n8PS4
eDhHoMfFwzkiPS4ezpHocfFwjkyPi4dzFHpcPJyj0uPi4RyNHhcP5+j0uHg4
x6DHxcM5Jj0uHs6x6HHxcI5Nj4uHcxx6XDyc49Lj4uEcjx4XD+f49Lh4OCeg
x8XDOSE9Lh7Oiehx8XBOTI+Lh3MSelw8nJPS4+LhnIweFw/n5PS4eDinoMfF
wzklPS4ezqnocfFwTk2Pi4dzGnpcPJzT0uPi4ZyOHhcP5/T0uHg4Z6DHxcM5
Iz0uHs6Z6HHxcM5Mj4uHcxZ6XDycs9Lj4uGcjR4XD+fs9Lh4OOegx8XDOSc9
Lh7Ouehx8XDOTY+Lh3Meelw8nPPS4+LhnI8eFw/n/PS4eDgXoMfFwzmAHhcP
54L0uHg4F6LHxcO5MD0uHs5F6HHxcC5Kj4uHczF6XDyci9Pj4uFcgh4XD+eS
9Lh4OJeix8XDuTQ9Lh7OZehx8XAuS4+Lh3M5elw8nMvT4+LhXIEeFw/nivS4
eDhXosfFw7kyPS4ezlXocfFwrkqPi4dzNXpcPJyr0+Pi4VyDHhcP55r0uHg4
16LHxcO5Nj0uHs516HHxcK5Lj4uHcz16XDyc69Pj4uHcgB4XD+eG9Lh4ODei
x8XDuTE9Lh7OTehx8XBuSo+Lh3Mzelw8nJvT4+Lh3IIeFw/nlvS4eDi3osfF
w7k1PS4ezm3ocfFwbkuPi4dzO3pcPJzb0+Pi4dyBHhcP5470uHg4d6LHxcO5
Mz0uHs5d6HHxcO5Kj4uHczd6XDycu9Pj4uHcgx4XD+ee9Lh4OPeix8XDuTc9
Lh7Ofehx8XDuS4+Lh/N/9Lh4OPejx8XDKT0uHs796XHxcB5Aj4uH80B6XDyc
B9Hj4uE8mB4XD+ch9Lh4OA+lx8XDeRg9Lh7Ow+lx8XAeQY+Lh/NIelw8nEfR
4+LhPJoeFw/nMfS4eDiPpcfFw3kcPS4ezuPpcfFwnkCPi4fzRHpcPJwn0ePi
4TyZHhcP5yn0uHg4T6XHxcN5Gj0uHs7T6XHxcJ5Bj4uH80x6XDycZ9Hj4uE8
mx4XD+c59Lh4OM+lx8XDeR49Lh7O8+lx8XBeQI+Lh/NCelw8nBfR4+LhvJge
Fw/nJfS4eDgvpcfFw3kZPS4ezsvpcfFwXkGPi4fzSnpcPJxX0ePi4byaHhcP
5zX0uHg4r6XHxcN5HT0uHs7r6XHxcN5Aj4uH80Z6XDycN9Hj4uG8mR4XD+ct
9Lh4OG+lx8XDeRs9Lh7O2+lx8XDeQY+Lh/NOelw8nHfR4+LhvJseFw/nPfS4
eDjvpcfFwxk9Lh7O++hx8XDeT4+Lh/MBelw8nA/S4+LhfIgeFw/nw/S4eDgf
ocfFw/koPS4ezsfocfFwPk6Pi4fzCXpcPJxP0uPi4XyKHhcP59P0uHg4n6HH
xcP5LD0uHs7n6HHxcD5Pj4uH8wV6XDycL9Lj4uF8iR4XD+fL9Lh4OF+hx8XD
+So9Lh7O1+hx8XC+To+Lh/MNelw8nG/S4+LhfIseFw/n2/S4eDjfocfFw/ku
PS4ezvfocfFwvk+Pi4fzA3pcPJwf0uPi4fyIHhcP58f0uHg4P6HHxcP5KT0u
Hs7P6HHxcH5Oj4uH8wt6XDycX9Lj4uH8ih4XD+fX9Lh4OL+hx8XD+S09Lh7O
7+hx8XB+T4+Lh/MHelw8nD/S4+Lh/IkeFw/nz/S4eDh/ocfFw/krPS4ezt/o
cfFw/k6Pi4fzD3pcPJx/0uPi4fyLHhcP59/0uHg4/6HHxcP/fWD/t8fFwzkQ
PS4ezoHpcfFwDkKPi4dzUHpcPJyD0ePi4RycHhcP5xD0uHg4h6THxcM5FD0u
Hs6h6XHxcA5Dj4uHc1h6XDycw9Hj4uEcnh4XD+cI9Lh4OEekx8XDORI9Lh7O
kelx8XCOQo+Lh3NUelw8nKPR4+LhHJ0eFw/nGPS4eDjHpMfFwzkWPS4ezrHp
cfFwjkOPi4dzXHpcPJzj0ePi4RyfHhcP5wT0uHg4J6THxcM5ET0uHs6J6XHx
cE5Cj4uHc1J6XDyck9Hj4uGcnB4XD+cU9Lh4OKekx8XDORU9Lh7Oqelx8XBO
Q4+Lh3Naelw8nNPR4+LhnJ4eFw/nDPS4eDhnpMfFwzkTPS4ezpnpcfFwzkKP
i4dzVnpcPJyz0ePi4ZydHhcP5xz0uHg456THxcM5Fz0uHs656XHxcM5Dj4uH
c156XDyc89Hj4uGcnx4XD+cC9Lh4OAfQ4+LhXJAeFw/nQvS4eDgXpsfFw7kI
PS4ezkXpcfFwLkaPi4dzcXpcPJxL0OPi4VySHhcP51L0uHg4l6bHxcO5DD0u
Hs5l6XHxcC5Hj4uHc3l6XDycK9Dj4uFckR4XD+dK9Lh4OFemx8XDuQo9Lh7O
Velx8XCuRo+Lh3N1elw8nGvQ4+LhXJMeFw/nWvS4eDjXpsfFw7kOPS4eznXp
cfFwrkePi4dzfXpcPJwb0OPi4dyQHhcP50b0uHg4N6bHxcO5CT0uHs5N6XHx
cG5Gj4uHc3N6XDycW9Dj4uHckh4XD+dW9Lh4OLemx8XDuQ09Lh7Obelx8XBu
R4+Lh3N7elw8nDvQ4+Lh3JEeFw/nTvS4eDh3psfFw7kLPS4ezl3pcfFw7kaP
i4dzd3pcPJx70OPi4dyTHhcP5170uHg496bHxcO5Dz0uHs596XHxcP6PHhcP
5370uHg4pcfFw7k/PS4ezgPocfFwHkiPi4fzIHpcPJwH0+Pi4TyEHhcP56H0
uHg4D6PHxcN5OD0uHs4j6HHxcB5Jj4uH8yh6XDycR9Pj4uE8hh4XD+ex9Lh4
OI+jx8XDeTw9Lh7OE+hx8XCeSI+Lh/Mkelw8nCfT4+LhPIUeFw/nqfS4eDhP
o8fFw3k6PS4ezjPocfFwnkmPi4fzLHpcPJxn0+Pi4TyHHhcP57n0uHg4z6PH
xcN5Pj0uHs4L6HHxcF5Ij4uH8yJ6XDycF9Pj4uG8hB4XD+el9Lh4OC+jx8XD
eTk9Lh7OK+hx8XBeSY+Lh/Mqelw8nFfT4+LhvIYeFw/ntfS4eDivo8fFw3k9
PS4ezhvocfFw3kiPi4fzJnpcPJw30+Pi4byFHhcP5630uHg4b6PHxcN5Oz0u
Hs476HHxcN5Jj4uH8y56XDycd9Pj4uG8hx4XD+e99Lh4OKPHxcN5Hz0uHs77
6XHxcD5Aj4uH80F6XDycD9Hj4uF8mB4XD+cj9Lh4OB+lx8XD+Rg9Lh7Ox+lx
8XA+QY+Lh/NJelw8nE/R4+LhfJoeFw/nM/S4eDifpcfFw/kcPS4ezufpcfFw
vkCPi4fzRXpcPJwv0ePi4XyZHhcP5yv0uHg4X6XHxcP5Gj0uHs7X6XHxcL5B
j4uH8016XDycb9Hj4uF8mx4XD+c79Lh4ON+lx8XD+R49Lh7O9+lx8XB+QI+L
h/NDelw8nB/R4+Lh/JgeFw/nJ/S4eDg/pcfFw/kZPS4ezs/pcfFwfkGPi4fz
S3pcPJxf0ePi4fyaHhcP5zf0uHg4v6XHxcP5HT0uHs7v6XHxcP5Aj4uH80d6
XDycP9Hj4uH8mR4XD+cv9Lh4OH+lx8XD+Rs9Lh7O3+lx8XD+QY+Lh/NPelw8
nH/R4+Lh/JseFw/nP/S4ePi/D+j/9rh4OAeix8XDOTA9Lh7OQehx8XAOSo+L
h3Mwelw8nIPT4+LhHIIeFw/nkPS4eDiHosfFwzk0PS4ezmHocfFwDkuPi4dz
OHpcPJzD0+Pi4RyBHhcP54j0uHg4R6LHxcM5Mj0uHs5R6HHxcI5Kj4uHczR6
XDyco9Pj4uEcgx4XD+eY9Lh4OMeix8XDOTY9Lh7Ocehx8XCOS4+Lh3M8elw8
nOPT4+LhnIAeFw/nhPS4eDgnosfFwzkxPS4ezknocfFwTkqPi4dzMnpcPJyT
0+Pi4ZyCHhcP55T0uHg4p6LHxcM5NT0uHs5p6HHxcE5Lj4uHczp6XDyc09Pj
4uGcgR4XD+eM9Lh4OGeix8XDOTM9Lh7OWehx8XDOSo+Lh3M2elw8nLPT4+Lh
nIMeFw/nnPS4eDjnosfFwzk3PS4eznnocfFwzkuPi4dzPnpcPJzz0+Pi4VyA
HhcP5wB6XDycC9Lj4uFciB4XD+fC9Lh4OBehx8XDuSg9Lh7Oxehx8XAuTo+L
h3MJelw8nEvS4+LhXIoeFw/n0vS4eDiXocfFw7ksPS4ezuXocfFwLk+Pi4dz
BXpcPJwr0uPi4VyJHhcP58r0uHg4V6HHxcO5Kj0uHs7V6HHxcK5Oj4uHcw16
XDyca9Lj4uFcix4XD+fa9Lh4ONehx8XDuS49Lh7O9ehx8XCuT4+Lh3MDelw8
nBvS4+Lh3IgeFw/nxvS4eDg3ocfFw7kpPS4ezs3ocfFwbk6Pi4dzC3pcPJxb
0uPi4dyKHhcP59b0uHg4t6HHxcO5LT0uHs7t6HHxcG5Pj4uHcwd6XDycO9Lj
4uHciR4XD+fO9Lh4OHehx8XDuSs9Lh7O3ehx8XDuTo+Lh3MPelw8nHvS4+Lh
3IseFw/n3vS4eDj3ocfFw7kvPS4ezv/R4+Lh3I8eFw+n9Lh4OPenx8XDeQA9
Lh7OA+lx8XAeRI+Lh/Ngelw8nIfQ4+LhPJQeFw/nYfS4eDgPp8fFw3kEPS4e
ziPpcfFwHkWPi4fzaHpcPJzH0OPi4TyWHhcP53H0uHg4j6fHxcN5Aj0uHs4T
6XHxcJ5Ej4uH82R6XDycp9Dj4uE8lR4XD+dp9Lh4OE+nx8XDeQY9Lh7OM+lx
8XCeRY+Lh/Nselw8nOfQ4+LhPJceFw/nefS4eDjPp8fFw3kBPS4ezgvpcfFw
XkSPi4fzYnpcPJyX0OPi4byUHhcP52X0uHg4L6fHxcN5BT0uHs4r6XHxcF5F
j4uH82p6XDyc19Dj4uG8lh4XD+d19Lh4OK+nx8XDeQM9Lh7OG+lx8XDeRI+L
h/Nmelw8nLfQ4+LhvJUeFw/nbfS4eDhvp8fFw3kHPS4ezjvpcfFw3kWPi4fz
bnpcPJz30OPi4byXHhcPZ/S4eDjvo8fFw3k/PS4ezgfocfFwPkiPi4fzIXpc
PJwP0+Pi4XyEHhcP56P0uHg4H6PHxcP5OD0uHs4n6HHxcD5Jj4uH8yl6XDyc
T9Pj4uF8hh4XD+ez9Lh4OJ+jx8XD+Tw9Lh7OF+hx8XC+SI+Lh/Mlelw8nC/T
4+LhfIUeFw/nq/S4eDhfo8fFw/k6PS4ezjfocfFwvkmPi4fzLXpcPJxv0+Pi
4XyHHhcP57v0uHg436PHxcP5Pj0uHs4P6HHxcH5Ij4uH8yN6XDycH9Pj4uH8
hB4XD+en9Lh4OD+jx8XD+Tk9Lh7OL+hx8XB+SY+Lh/Mrelw8nF/T4+Lh/IYe
Fw/nt/S4eDi/o8fFw/k9PS4ezh/ocfFw/kiPi4fzJ3pcPJw/0+Pi4fyFHhcP
56/0uHg4f6PHxcP5Oz0uHs4/6HHxcP5Jj4uH8y96XDycf9Pj4uH8hx4XD//3
gfzfHhcP50D0uHg4B6bHxcM5CD0uHs5B6XHxcA5Gj4uHc3B6XDycQ9Dj4uEc
kh4XD+dQ9Lh4OIemx8XDOQw9Lh7OYelx8XAOR4+Lh3N4elw8nCPQ4+LhHJEe
Fw/nSPS4eDhHpsfFwzkKPS4ezlHpcfFwjkaPi4dzdHpcPJxj0OPi4RyTHhcP
51j0uHg4x6bHxcM5Dj0uHs5x6XHxcI5Hj4uHc3x6XDycE9Dj4uGckB4XD+dE
9Lh4OCemx8XDOQk9Lh7OSelx8XBORo+Lh3Nyelw8nFPQ4+LhnJIeFw/nVPS4
eDinpsfFwzkNPS4ezmnpcfFwTkePi4dzenpcPJwz0OPi4ZyRHhcP50z0uHg4
Z6bHxcM5Cz0uHs5Z6XHxcM5Gj4uHc3Z6XDycc9Dj4uGckx4XD+dc9Lh4OOem
x8XDOQ89Lh7Oeelx8XDOR4+Lh3N+elw8nAvQ4+LhHECPi4dzQXpcPJwL0ePi
4VyYHhcP5yL0uHg4F6XHxcO5GD0uHs7F6XHxcC5Bj4uHc0l6XDycS9Hj4uFc
mh4XD+cy9Lh4OJelx8XDuRw9Lh7O5elx8XCuQI+Lh3NFelw8nCvR4+LhXJke
Fw/nKvS4eDhXpcfFw7kaPS4eztXpcfFwrkGPi4dzTXpcPJxr0ePi4VybHhcP
5zr0uHg416XHxcO5Hj0uHs716XHxcG5Aj4uHc0N6XDycG9Hj4uHcmB4XD+cm
9Lh4OP/PZT0DAAAYMBBMbdu2bdu2bdupbdu23aa2bdu21t54w+9/E3pcPJyb
0uPi4dyMHhcP5+b0uHg4t6DHxcO5JT0uHs6t6HHxcG5Nj4uHcxt6XDyc29Lj
4uHcjh4XD+f29Lh4OHegx8XDuSM9Lh7Onehx8XDuTI+Lh3MXelw8nLvS4+Lh
3I0eFw/n7vS4eDj3oMfFw7knPS4ezr3ocfFw7k2Pi4dzH3pcPJz70uPi4dyP
HhcPp/S4eDj3p8fFw3kAPS4ezgPpcfFwHkSPi4fzYHpcPJyH0OPi4TyUHhcP
52H0uHg4D6fHxcN5BD0uHs4j6XHxcB5Fj4uH82h6XDycx9Dj4uE8lh4XD+dx
9Lh4OI+nx8XDeQI9Lh7OE+lx8XCeRI+Lh/Nkelw8nKfQ4+LhPJUeFw/nafS4
eDhPp8fFw3kGPS4ezjPpcfFwnkWPi4fzbHpcPJzn0OPi4TyXHhcP53n0uHg4
z6fHxcN5AT0uHs4L6XHxcF5Ej4uH82J6XDycl9Dj4uG8lB4XD+dl9Lh4OC+n
x8XDeQU9Lh7OK+lx8XBeRY+Lh/Nqelw8nNfQ4+LhvJYeFw/ndfS4eDivp8fF
w3kDPS4ezhvpcfFw3kSPi4fzZnpcPJy30OPi4byVHhcP5230uHg4b6fHxcN5
Bz0uHs476XHxcN5Fj4uH8256XDyc99Dj4uG8lx4XD2f0uHg476PHxcN5Pz0u
Hs4H6HHxcD5Ij4uH8yF6XDycD9Pj4uF8hB4XD+ej9Lh4OB+jx8XD+Tg9Lh7O
J+hx8XA+SY+Lh/Mpelw8nE/T4+LhfIYeFw/ns/S4eDifo8fFw/k8PS4ezhfo
cfFwvkiPi4fzJXpcPJwv0+Pi4XyFHhcP56v0uHg4X6PHxcP5Oj0uHs436HHx
cL5Jj4uH8y16XDycb9Pj4uF8hx4XD+e79Lh4ON+jx8XD+T49Lh7OD+hx8XB+
SI+Lh/Mjelw8nB/T4+Lh/IQeFw/np/S4eDg/o8fFw/k5PS4ezi/ocfFwfkmP
i4fzK3pcPJxf0+Pi4fyGHhcP57f0uHg4v6PHxcP5PT0uHs4f6HHxcP5Ij4uH
8yd6XDycP9Pj4uH8hR4XD+ev9Lh4OH+jx8XD+Ts9Lh7OP+hx8XD+SY+Lh/Mv
elw8nH/T4+Lh/IceFw//bwD/v8fFwzkAPS4ezgHpcfFwDkSPi4dzYHpcPJyD
0OPi4RyUHhcP52D0uHg4B6fHxcM5BD0uHs4h6XHxcA5Fj4uHc2h6XDycw9Dj
4uEclh4XD+dw9Lh4OIenx8XDOQI9Lh7OEelx8XCORI+Lh3Nkelw8nKPQ4+Lh
HJUeFw/naPS4eDhHp8fFwzkGPS4ezjHpcfFwjkWPi4dzbHpcPJzj0OPi4RyX
HhcP53j0uHg4x6fHxcM5AT0uHs4J6XHxcE5Ej4uHc2J6XDyck9Dj4uGclB4X
D+dk9Lh4OCenx8XDOQU9Lh7OKelx8XBORY+Lh3Nqelw8nNPQ4+LhnJYeFw/n
dPS4eDinp8fFwzkDPS4ezhnpcfFwzkSPi4dzZnpcPJyz0OPi4ZyVHhcP52z0
uHg4Z6fHxcM5Bz0uHs456XHxcM5Fj4uHc256XDyc89Dj4uGclx4XD+d89Lh4
OOenx8XDuQA9Lh7OBelx8XAuRI+Lh3Nhelw8nIvQ4+LhXJQeFw/nYvS4eDgX
p8fFw7kEPS4eziXpcfFwLkWPi4dzaXpcPJzL0OPi4VyWHhcP53L0uHg4l6fH
xcO5Aj0uHs4V6XHxcK5Ej4uHc2V6XDycq9Dj4uFclR4XD+dq9Lh4OFenx8XD
uQY9Lh7ONelx8XCuRY+Lh3Ntelw8nOvQ4+LhXJceFw/nevS4eDjXp8fFw7kB
PS4ezg3pcfFwbkSPi4dzY3pcPJyb0OPi4dyUHhcP52b0uHg4N6fHxcO5BT0u
Hs4t6XHxcG5Fj4uHc2t6XDyc29Dj4uHclh4XD+d29Lh4OLenx8XDuQM9Lh7O
Helx8XDuRI+Lh3Nnelw8nLvQ4+Lh3JUeFw/nbvS4eDh3p8fFw7kHPS4ezj3p
cfFw7kWPi4dzb3pcPJz70OPi4dyXHhcP5370uHg4pcfFw7k/PS4ezgPocfFw
HkiPi4fzIHpcPJwH0+Pi4TyEHhcP56H0uHg4D6PHxcN5OD0uHs4j6HHxcB5J
j4uH8yh6XDycR9Pj4uE8hh4XD+ex9Lh4OI+jx8XDeTw9Lh7OE+hx8XCeSI+L
h/Mkelw8nCfT4+LhPIUeFw/nqfS4eDhPo8fFw3k6PS4ezjPocfFwnkmPi4fz
LHpcPJxn0+Pi4TyHHhcP57n0uHg4z6PHxcN5Pj0uHs4L6HHxcF5Ij4uH8yJ6
XDycF9Pj4uG8hB4XD+el9Lh4OC+jx8XDeTk9Lh7OK+hx8XBeSY+Lh/Mqelw8
nFfT4+LhvIYeFw/ntfS4eDivo8fFw3k9PS4ezhvocfFw3kiPi4fzJnpcPJw3
0+Pi4byFHhcP5630uHg4b6PHxcN5Oz0uHs476HHxcN5Jj4uH8y56XDycd9Pj
4uG8hx4XD+e99Lh4OKPHxcN5Hz0uHs776XHxcD5Aj4uH80F6XDycD9Hj4uF8
mB4XD+cj9Lh4OB+lx8XD+Rg9Lh7Ox+lx8XA+QY+Lh/NJelw8nE/R4+LhfJoe
Fw/nM/S4eDifpcfFw/kcPS4ezufpcfFwvkCPi4fzRXpcPJwv0ePi4XyZHhcP
5yv0uHg4X6XHxcP5Gj0uHs7X6XHxcL5Bj4uH8016XDycb9Hj4uF8mx4XD+c7
9Lh4ON+lx8XD+R49Lh7O9+lx8XB+QI+Lh/NDelw8nB/R4+Lh/JgeFw/nJ/S4
eDg/pcfFw/kZPS4ezs/pcfFwfkGPi4fzS3pcPJxf0ePi4fyaHhcP5zf0uHg4
v6XHxcP5HT0uHs7v6XHxcP5Aj4uH80d6XDycP9Hj4uH8mR4XD+cv9Lh4OH+l
x8XD+Rs9Lh7O3+lx8XD+QY+Lh/NPelw8nH/R4+Lh/JseFw/nP/S4ePh/A/f/
PS4ezgHocfFwDkiPi4dzIHpcPJwD0+Pi4RyEHhcP56D0uHg4B6PHxcM5OD0u
Hs4h6HHxcA5Jj4uHcyh6XDycQ9Pj4uEchh4XD+ew9Lh4OIejx8XDOTw9Lh7O
Eehx8XCOSI+Lh3Mkelw8nCPT4+LhHIUeFw/nqPS4eDhHo8fFwzk6PS4ezjHo
cfFwjkmPi4dzLHpcPJxj0+Pi4RyHHhcP57j0uHg4x6PHxcM5Pj0uHs4J6HHx
cE5Ij4uHcyJ6XDycE9Pj4uGchB4XD+ek9Lh4OCejx8XDOTk9Lh7OKehx8XBO
SY+Lh3Mqelw8nFPT4+LhnIYeFw/ntPS4eDino8fFwzk9PS4ezhnocfFwzkiP
i4dzJnpcPJwz0+Pi4ZyFHhcP56z0uHg4Z6PHxcM5Oz0uHs456HHxcM5Jj4uH
cy56XDycc9Pj4uGchx4XD+e89Lh4OOejx8XDOT89Lh7OBehx8XAuSI+Lh3Mh
elw8nAvT4+LhXIQeFw/novS4eDgXo8fFw7k4PS4eziXocfFwLkmPi4dzKXpc
PJxL0+Pi4VyGHhcP57L0uHg4l6PHxcO5PD0uHs4V6HHxcK5Ij4uHcyV6XDyc
K9Pj4uFchR4XD+eq9Lh4OFejx8XDuTo9Lh7ONehx8XCuSY+Lh3Mtelw8nGvT
4+LhXIceFw/nuvS4eDjXo8fFw7k+PS4ezg3ocfFwbkiPi4dzI3pcPJwb0+Pi
4dyEHhcP56b0uHg4N6PHxcO5OT0uHs4t6HHxcG5Jj4uHcyt6XDycW9Pj4uHc
hh4XD+e29Lh4OLejx8XDuT09Lh7OHehx8XDuSI+Lh3Mnelw8nDvT4+Lh3IUe
Fw/nrvS4eDh3o8fFw7k7PS4ezj3ocfFw7kmPi4dzL3pcPJx70+Pi4dyHHhcP
5770uHg496PHxcMpPS4ezv3pcfFwHkCPi4fzQHpcPJwH0ePi4TyYHhcP5yH0
uHg4D6XHxcN5GD0uHs7D6XHxcB5Bj4uH80h6XDycR9Hj4uE8mh4XD+cx9Lh4
OI+lx8XDeRw9Lh7O4+lx8XCeQI+Lh/NEelw8nCfR4+LhPJkeFw/nKfS4eDhP
pcfFw3kaPS4eztPpcfFwnkGPi4fzTHpcPJxn0ePi4TybHhcP5zn0uHg4z6XH
xcN5Hj0uHs7z6XHxcF5Aj4uH80J6XDycF9Hj4uG8mB4XD+cl9Lh4OC+lx8XD
eRk9Lh7Oy+lx8XBeQY+Lh/NKelw8nFfR4+LhvJoeFw/nNfS4eDivpcfFw3kd
PS4ezuvpcfFw3kCPi4fzRnpcPJw30ePi4byZHhcP5y30uHg4b6XHxcN5Gz0u
Hs7b6XHxcN5Bj4uH8056XDycd9Hj4uG8mx4XD+c99Lh4OO+lx8XDGT0uHs77
6HHxcN5Pj4uH8wF6XDycD9Lj4uF8iB4XD+fD9Lh4OB+hx8XD+Sg9Lh7Ox+hx
8XA+To+Lh/MJelw8nE/S4+LhfIoeFw/n0/S4eDifocfFw/ksPS4ezufocfFw
Pk+Pi4fzBXpcPJwv0uPi4XyJHhcP58v0uHg4X6HHxcP5Kj0uHs7X6HHxcL5O
j4uH8w16XDycb9Lj4uF8ix4XD+fb9Lh4ON+hx8XD+S49Lh7O9+hx8XC+T4+L
h/MDelw8nB/S4+Lh/IgeFw/nx/S4eDg/ocfFw/kpPS4ezs/ocfFwfk6Pi4fz
C3pcPJxf0uPi4fyKHhcP59f0uHg4v6HHxcP5LT0uHs7v6HHxcH5Pj4uH8wd6
XDycP9Lj4uH8iR4XD+fP9Lh4OH+hx8XD+Ss9Lh7O3+hx8XD+To+Lh/MPelw8
nH/S4+Lh/IseFw/n3/S4eDj/ocfFw/8bsP/vcfFwDkCPi4dzQHpcPJwD0ePi
4RyYHhcP5yD0uHg4B6XHxcM5GD0uHs7B6XHxcA5Bj4uHc0h6XDycQ9Hj4uEc
mh4XD+cw9Lh4OIelx8XDORw9Lh7O4elx8XCOQI+Lh3NEelw8nCPR4+LhHJke
Fw/nKPS4eDhHpcfFwzkaPS4eztHpcfFwjkGPi4dzTHpcPJxj0ePi4RybHhcP
5zj0uHg4x6XHxcM5Hj0uHs7x6XHxcE5Aj4uHc0J6XDycE9Hj4uGcmB4XD+ck
9Lh4OCelx8XDORk9Lh7Oyelx8XBOQY+Lh3NKelw8nFPR4+LhnJoeFw/nNPS4
eDinpcfFwzkdPS4ezunpcfFwzkCPi4dzRnpcPJwz0ePi4ZyZHhcP5yz0uHg4
Z6XHxcM5Gz0uHs7Z6XHxcM5Bj4uHc056XDycc9Hj4uGcmx4XD+c89Lh4OOel
x8XDOR89Lh7O+elx8XAuQI+Lh3NBelw8nAvR4+LhXJgeFw/nIvS4eDgXpcfF
w7kYPS4ezsXpcfFwLkGPi4dzSXpcPJxL0ePi4VyaHhcP5zL0uHg4l6XHxcO5
HD0uHs7l6XHxcK5Aj4uHc0V6XDycK9Hj4uFcmR4XD+cq9Lh4OFelx8XDuRo9
Lh7O1elx8XCuQY+Lh3NNelw8nGvR4+LhXJseFw/nOvS4eDjXpcfFw7kePS4e
zvXpcfFwbkCPi4dzQ3pcPJwb0ePi4dyYHhcP5yb0uHg4N6XHxcO5GT0uHs7N
6XHxcG5Bj4uHc0t6XDycW9Hj4uHcmh4XD+c29Lh4OLelx8XDuR09Lh7O7elx
8XDuQI+Lh3NHelw8nDvR4+Lh3JkeFw/nLvS4eDh3pcfFw7kbPS4ezt3pcfFw
7kGPi4dzT3pcPJx70ePi4dybHhcP5z70uHg496XHxcO5Hz0uHk7pcfFw7k+P
i4fzAHpcPJwH0uPi4TyIHhcP58H0uHg4D6HHxcN5KD0uHs7D6HHxcB5Oj4uH
8wh6XDycR9Lj4uE8ih4XD+fR9Lh4OI+hx8XDeSw9Lh7O4+hx8XAeT4+Lh/ME
elw8nCfS4+LhPIkeFw/nyfS4eDhPocfFw3kqPS4eztPocfFwnk6Pi4fzDHpc
PJxn0uPi4TyLHhcP59n0uHg4z6HHxcN5Lj0uHs7z6HHxcJ5Pj4uH8wJ6XDyc
F9Lj4uG8iB4XD+fF9Lh4OC+hx8XDeSk9Lh7Oy+hx8XBeTo+Lh/MKelw8nFfS
4+LhvIoeFw/n1fS4eDivocfFw3ktPS4ezuvocfFwXk+Pi4fzBnpcPJw30uPi
4byJHhcP5830uHg4b6HHxcN5Kz0uHs7b6HHxcN5Oj4uH8w56XDycd9Lj4uG8
ix4XD+fd9Lh4OO+hx8XDeS89Lh7O6HHxcN5Hj4uH8356XDycD9Dj4uF8kB4X
D+dD9Lh4OB+mx8XD+Qg9Lh7OR+lx8XA+Ro+Lh/Nxelw8nE/Q4+LhfJIeFw/n
U/S4eDifpsfFw/kMPS4ezmfpcfFwPkePi4fzeXpcPJwv0OPi4XyRHhcP50v0
uHg4X6bHxcP5Cj0uHs5X6XHxcL5Gj4uH83V6XDycb9Dj4uF8kx4XD+db9Lh4
ON+mx8XD+Q49Lh7Od+lx8XC+R4+Lh/N9elw8nB/Q4+Lh/JAeFw/nR/S4eDg/
psfFw/kJPS4ezk/pcfFwfkaPi4fzc3pcPJxf0OPi4fySHhcP51f0uHg4v6bH
xcP5DT0uHs5v6XHxcH5Hj4uH83t6XDycP9Dj4uH8kR4XD+dP9Lh4OH+mx8XD
+Qs9Lh7OX+lx8XD+Ro+Lh/N3elw8nH/Q4+Lh/JMeFw/nX/S4eDj/psfFw/kP
PS4e/t9A/X+Pi4dzAHpcPJwD0uPi4RyIHhcP58D0uHg4B6HHxcM5KD0uHs7B
6HHxcA5Oj4uHcwh6XDycQ9Lj4uEcih4XD+fQ9Lh4OIehx8XDOSw9Lh7O4ehx
8XAOT4+Lh3MEelw8nCPS4+LhHIkeFw/nyPS4eDhHocfFwzkqPS4eztHocfFw
jk6Pi4dzDHpcPJxj0uPi4RyLHhcP59j0uHg4x6HHxcM5Lj0uHs7x6HHxcI5P
j4uHcwJ6XDycE9Lj4uGciB4XD+fE9Lh4OCehx8XDOSk9Lh7Oyehx8XBOTo+L
h3MKelw8nFPS4+LhnIoeFw/n1PS4eDinocfFwzktPS4ezunocfFwTk+Pi4dz
BnpcPJwz0uPi4ZyJHhcP58z0uHg4Z6HHxcM5Kz0uHs7Z6HHxcM5Oj4uHcw56
XDycc9Lj4uGcix4XD+fc9Lh4OOehx8XDOS89Lh7O+ehx8XDOT4+Lh3MBelw8
nAvS4+LhXIgeFw/nwvS4eDgXocfFw7koPS4ezsXocfFwLk6Pi4dzCXpcPJxL
0uPi4VyKHhcP59L0uHg4l6HHxcO5LD0uHs7l6HHxcC5Pj4uHcwV6XDycK9Lj
4uFciR4XD+fK9Lh4OFehx8XDuSo9Lh7O1ehx8XCuTo+Lh3MNelw8nGvS4+Lh
XIseFw/n2vS4eDjXocfFw7kuPS4ezvXocfFwrk+Pi4dzA3pcPJwb0uPi4dyI
HhcP58b0uHg4N6HHxcO5KT0uHs7N6HHxcG5Oj4uHcwt6XDycW9Lj4uHcih4X
D+fW9Lh4OLehx8XDuS09Lh7O7ehx8XBuT4+Lh3MHelw8nDvS4+Lh3IkeFw/n
zvS4eDh3ocfFw7krPS4ezt3ocfFw7k6Pi4dzD3pcPJx70uPi4dyLHhcP5970
uHg496HHxcO5Lz0uHs796HHxcEqPi4dzf3pcPJwH0OPi4TyQHhcP50H0uHg4
D6bHxcN5CD0uHs5D6XHxcB5Gj4uH83B6XDycR9Dj4uE8kh4XD+dR9Lh4OI+m
x8XDeQw9Lh7OY+lx8XAeR4+Lh/N4elw8nCfQ4+LhPJEeFw/nSfS4eDhPpsfF
w3kKPS4ezlPpcfFwnkaPi4fzdHpcPJxn0OPi4TyTHhcP51n0uHg4z6bHxcN5
Dj0uHs5z6XHxcJ5Hj4uH83x6XDycF9Dj4uG8kB4XD+dF9Lh4OC+mx8XDeQk9
Lh7OS+lx8XBeRo+Lh/Nyelw8nFfQ4+LhvJIeFw/nVfS4eDivpsfFw3kNPS4e
zmvpcfFwXkePi4fzenpcPJw30OPi4byRHhcP5030uHg4b6bHxcN5Cz0uHs5b
6XHxcN5Gj4uH83Z6XDycd9Dj4uG8kx4XD+dd9Lh4OO+mx8XDeQ89Lh7Oe+lx
8XBGj4uH8z56XDyc99Pj4uF8gB4XD+eD9Lh4OB+ix8XD+TA9Lh7OR+hx8XA+
So+Lh/Mxelw8nI/T4+LhfIIeFw/nk/S4eDifosfFw/k0PS4ezmfocfFwPkuP
i4fzOXpcPJzP0+Pi4XyBHhcP54v0uHg4X6LHxcP5Mj0uHs5X6HHxcL5Kj4uH
8zV6XDycr9Pj4uF8gx4XD+eb9Lh4ON+ix8XD+TY9Lh7Od+hx8XC+S4+Lh/M9
elw8nO/T4+Lh/IAeFw/nh/S4eDg/osfFw/kxPS4ezk/ocfFwfkqPi4fzM3pc
PJyf0+Pi4fyCHhcP55f0uHg4v6LHxcP5NT0uHs5v6HHxcH5Lj4uH8zt6XDyc
39Pj4uH8gR4XD+eP9Lh4OH+ix8XD+TM9Lh7OX+hx8XD+So+Lh/M3elw8nL/T
4+Lh/IMeFw/nn/S4eDj/osfFw/k3PS4ezn/ocfHw/wbo/3tcPJwD0OPi4RyQ
HhcP50D0uHg4B6bHxcM5CD0uHs5B6XHxcA5Gj4uHc3B6XDycQ9Dj4uEckh4X
D+dQ9Lh4OIemx8XDOQw9Lh7OYelx8XAOR4+Lh3N4elw8nCPQ4+LhHJEeFw/n
SPS4eDhHpsfFwzkKPS4ezlHpcfFwjkaPi4dzdHpcPJxj0OPi4RyTHhcP51j0
uHg4x6bHxcM5Dj0uHs5x6XHxcI5Hj4uHc3x6XDycE9Dj4uGckB4XD+dE9Lh4
OCemx8XDOQk9Lh7OSelx8XBORo+Lh3Nyelw8nFPQ4+LhnJIeFw/nVPS4eDin
psfFwzkNPS4ezmnpcfFwTkePi4dzenpcPJwz0OPi4ZyRHhcP50z0uHg4Z6bH
xcM5Cz0uHs5Z6XHxcM5Gj4uHc3Z6XDycc9Dj4uGckx4XD+dc9Lh4OOemx8XD
OQ89Lh7Oeelx8XDOR4+Lh3N+elw8nAvQ4+LhXJAeFw/nQvS4eDgXpsfFw7kI
PS4ezkXpcfFwLkaPi4dzcXpcPJxL0OPi4VySHhcP51L0uHg4l6bHxcO5DD0u
Hs5l6XHxcC5Hj4uHc3l6XDycK9Dj4uFckR4XD+dK9Lh4OFemx8XDuQo9Lh7O
Velx8XCuRo+Lh3N1elw8nGvQ4+LhXJMeFw/nWvS4eDjXpsfFw7kOPS4eznXp
cfFwrkePi4dzfXpcPJwb0OPi4dyQHhcP50b0uHg4N6bHxcO5CT0uHs5N6XHx
cG5Gj4uHc3N6XDycW9Dj4uHckh4XD+dW9Lh4OLemx8XDuQ09Lh7Obelx8XBu
R4+Lh3N7elw8nDvQ4+Lh3JEeFw/nTvS4eDh3psfFw7kLPS4ezl3pcfFw7kaP
i4dzd3pcPJx70OPi4dyTHhcP5170uHg496bHxcO5Dz0uHs596XHxcO5Hj4uH
U3pcPJz70+Pi4TyAHhcP54H0uHg4D6LHxcN5MD0uHs5D6HHxcB5Kj4uH8zB6
XDych9Pj4uE8gh4XD+eR9Lh4OI+ix8XDeTQ9Lh7OY+hx8XAeS4+Lh/M4elw8
nMfT4+LhPIEeFw/nifS4eDhPosfFw3kyPS4ezlPocfFwnkqPi4fzNHpcPJyn
0+Pi4TyDHhcP55n0uHg4z6LHxcN5Nj0uHs5z6HHxcJ5Lj4uH8zx6XDyc59Pj
4uG8gB4XD+eF9Lh4OC+ix8XDeTE9Lh7OS+hx8XBeSo+Lh/Myelw8nJfT4+Lh
vIIeFw/nlfS4eDivosfFw3k1PS4ezmvocfFwXkuPi4fzOnpcPJzX0+Pi4byB
HhcP5430uHg4b6LHxcN5Mz0uHs5b6HHxcN5Kj4uH8zZ6XDyct9Pj4uG8gx4X
D+ed9Lh4OO+ix8XDeTc9Lh7Oe+hx8XDeS4+LhzN6XDyc99Hj4uG8nx4XD+cD
9Lh4OB+kx8XD+RA9Lh7Oh+lx8XA+Qo+Lh/NRelw8nI/R4+LhfJweFw/nE/S4
eDifpMfFw/kUPS4ezqfpcfFwPkOPi4fzWXpcPJzP0ePi4XyeHhcP5wv0uHg4
X6THxcP5Ej0uHs6X6XHxcL5Cj4uH81V6XDycr9Hj4uF8nR4XD+cb9Lh4ON+k
x8XD+RY9Lh7Ot+lx8XC+Q4+Lh/Ndelw8nO/R4+LhfJ8eFw/nB/S4eDg/pMfF
w/kRPS4ezo/pcfFwfkKPi4fzU3pcPJyf0ePi4fycHhcP5xf0uHg4v6THxcP5
FT0uHs6v6XHxcH5Dj4uH81t6XDyc39Hj4uH8nh4XD+cP9Lh4OH+kx8XD+RM9
Lh7On+lx8XD+Qo+Lh/NXelw8nL/R4+Lh/J0eFw/nH/S4eDj/pMfFw/kXPS4e
zr/pcfFw/kOPi4f/NzD/3+Pi4RyAHhcP54D0uHg4B6LHxcM5MD0uHs5B6HHx
cA5Kj4uHczB6XDycg9Pj4uEcgh4XD+eQ9Lh4OIeix8XDOTQ9Lh7OYehx8XAO
S4+Lh3M4elw8nMPT4+LhHIEeFw/niPS4eDhHosfFwzkyPS4ezlHocfFwjkqP
i4dzNHpcPJyj0+Pi4RyDHhcP55j0uHg4x6LHxcM5Nj0uHs5x6HHxcI5Lj4uH
czx6XDyc49Pj4uGcgB4XD+eE9Lh4OCeix8XDOTE9Lh7OSehx8XBOSo+Lh3My
elw8nJPT4+LhnIIeFw/nlPS4eDinosfFwzk1PS4ezmnocfFwTkuPi4dzOnpc
PJzT0+Pi4ZyBHhcP54z0uHg4Z6LHxcM5Mz0uHs5Z6HHxcM5Kj4uHczZ6XDyc
s9Pj4uGcgx4XD+ec9Lh4OOeix8XDOTc9Lh7Oeehx8XDOS4+Lh3M+elw8nPPT
4+LhXIAeFw/ngvS4eDgXosfFw7kwPS4ezkXocfFwLkqPi4dzMXpcPJyL0+Pi
4VyCHhcP55L0uHg4l6LHxcO5ND0uHs5l6HHxcC5Lj4uHczl6XDycy9Pj4uFc
gR4XD+eK9Lh4OFeix8XDuTI9Lh7OVehx8XCuSo+Lh3M1elw8nKvT4+LhXIMe
Fw/nmvS4eDjXosfFw7k2PS4eznXocfFwrkuPi4dzPXpcPJzr0+Pi4dyAHhcP
54b0uHg4N6LHxcO5MT0uHs5N6HHxcG5Kj4uHczN6XDycm9Pj4uHcgh4XD+eW
9Lh4OLeix8XDuTU9Lh7Obehx8XBuS4+Lh3M7elw8nNvT4+Lh3IEeFw/njvS4
eDh3osfFw7kzPS4ezl3ocfFw7kqPi4dzN3pcPJy70+Pi4dyDHhcP5570uHg4
96LHxcO5Nz0uHs596HHxcO5Lj4uHcz96XDyc0uPi4dyfHhcP5wH0uHg4D6TH
xcN5ED0uHs6D6XHxcB5Cj4uH81B6XDych9Hj4uE8nB4XD+cR9Lh4OI+kx8XD
eRQ9Lh7Oo+lx8XAeQ4+Lh/NYelw8nMfR4+LhPJ4eFw/nCfS4eDhPpMfFw3kS
PS4ezpPpcfFwnkKPi4fzVHpcPJyn0ePi4TydHhcP5xn0uHg4z6THxcN5Fj0u
Hs6z6XHxcJ5Dj4uH81x6XDyc59Hj4uE8nx4XD+cF9Lh4OC+kx8XDeRE9Lh7O
i+lx8XBeQo+Lh/NSelw8nJfR4+LhvJweFw/nFfS4eDivpMfFw3kVPS4ezqvp
cfFwXkOPi4fzWnpcPJzX0ePi4byeHhcP5w30uHg4b6THxcN5Ez0uHs6b6XHx
cN5Cj4uH81Z6XDyct9Hj4uG8nR4XD+cd9Lh4OO+kx8XDeRc9Lh7Ou+lx8XDe
Q4+Lh/Neelw8nNHj4uG8jx4XD+f99Lh4OB+gx8XD+SA9Lh7Oh+hx8XA+TI+L
h/MRelw8nI/S4+LhfIweFw/n4/S4eDifoMfFw/kkPS4ezqfocfFwPk2Pi4fz
GXpcPJzP0uPi4XyOHhcP5/P0uHg4X6DHxcP5Ij0uHs6X6HHxcL5Mj4uH8xV6
XDycr9Lj4uF8jR4XD+fr9Lh4ON+gx8XD+SY9Lh7Ot+hx8XC+TY+Lh/Mdelw8
nO/S4+LhfI8eFw/n+/S4eDg/oMfFw/khPS4ezo/ocfFwfkyPi4fzE3pcPJyf
0uPi4fyMHhcP5+f0uHg4v6DHxcP5JT0uHs6v6HHxcH5Nj4uH8xt6XDyc39Lj
4uH8jh4XD+f39Lh4OH+gx8XD+SM9Lh7On+hx8XD+TI+Lh/MXelw8nL/S4+Lh
/I0eFw/n7/S4eDj/oMfFw/knPS4ezr/ocfFw/k2Pi4fzH3pcPPy/Afn/HhcP
5wD0uHg4B6THxcM5ED0uHs6B6XHxcA5Cj4uHc1B6XDycg9Hj4uEcnB4XD+cQ
9Lh4OIekx8XDORQ9Lh7Ooelx8XAOQ4+Lh3NYelw8nMPR4+LhHJ4eFw/nCPS4
eDhHpMfFwzkSPS4ezpHpcfFwjkKPi4dzVHpcPJyj0ePi4RydHhcP5xj0uHg4
x6THxcM5Fj0uHs6x6XHxcI5Dj4uHc1x6XDyc49Hj4uEcnx4XD+cE9Lh4OCek
x8XDORE9Lh7Oielx8XBOQo+Lh3NSelw8nJPR4+LhnJweFw/nFPS4eDinpMfF
wzkVPS4ezqnpcfFwTkOPi4dzWnpcPJzT0ePi4ZyeHhcP5wz0uHg4Z6THxcM5
Ez0uHs6Z6XHxcM5Cj4uHc1Z6XDycs9Hj4uGcnR4XD+cc9Lh4OOekx8XDORc9
Lh7Ouelx8XDOQ4+Lh3Neelw8nPPR4+LhnJ8eFw/nAvS4eDgXpMfFw7kQPS4e
zoXpcfFwLkKPi4dzUXpcPJyL0ePi4VycHhcP5xL0uHg4l6THxcO5FD0uHs6l
6XHxcC5Dj4uHc1l6XDycy9Hj4uFcnh4XD+cK9Lh4OFekx8XDuRI9Lh7Olelx
8XCuQo+Lh3NVelw8nKvR4+LhXJ0eFw/nGvS4eDjXpMfFw7kWPS4ezrXpcfFw
rkOPi4dzXXpcPJzr0ePi4VyfHhcP5wb0uHg4N6THxcO5ET0uHs6N6XHxcG5C
j4uHc1N6XDycm9Hj4uHcnB4XD+cW9Lh4OLekx8XDuRU9Lh7Orelx8XBuQ4+L
h3Nbelw8nNvR4+Lh3J4eFw/nDvS4eDh3pMfFw7kTPS4ezp3pcfFw7kKPi4dz
V3pcPJy70ePi4dydHhcP5x70uHg496THxcO5Fz0uHs696XHxcO5Dj4uHc196
XDyc+9Hj4uGUHhcP5/70uHg4D6DHxcN5ID0uHs6D6HHxcB5Mj4uH8xB6XDyc
h9Lj4uE8jB4XD+fh9Lh4OI+gx8XDeSQ9Lh7Oo+hx8XAeTY+Lh/MYelw8nMfS
4+LhPI4eFw/n8fS4eDhPoMfFw3kiPS4ezpPocfFwnkyPi4fzFHpcPJyn0uPi
4TyNHhcP5+n0uHg4z6DHxcN5Jj0uHs6z6HHxcJ5Nj4uH8xx6XDyc59Lj4uE8
jx4XD+f59Lh4OC+gx8XDeSE9Lh7Oi+hx8XBeTI+Lh/MSelw8nJfS4+LhvIwe
Fw/n5fS4eDivoMfFw3klPS4ezqvocfFwXk2Pi4fzGnpcPJzX0uPi4byOHhcP
5/X0uHg4b6DHxcN5Iz0uHs6b6HHxcN5Mj4uH8xZ6XDyct9Lj4uG8jR4XD+ft
9Lh4OO+gx8XDeSc9Lh7Ou+hx8XDeTY+Lh/Meelw8nPfS4+LhjB4XD+d99Lh4
OO+nx8XD+QA9Lh7OB+lx8XA+RI+Lh/Nhelw8nI/Q4+LhfJQeFw/nY/S4eDgf
p8fFw/kEPS4ezifpcfFwPkWPi4fzaXpcPJzP0OPi4XyWHhcP53P0uHg4n6fH
xcP5Aj0uHs4X6XHxcL5Ej4uH82V6XDycr9Dj4uF8lR4XD+dr9Lh4OF+nx8XD
+QY9Lh7ON+lx8XC+RY+Lh/Ntelw8nO/Q4+LhfJceFw/ne/S4eDjfp8fFw/kB
PS4ezg/pcfFwfkSPi4fzY3pcPJyf0OPi4fyUHhcP52f0uHg4P6fHxcP5BT0u
Hs4v6XHxcH5Fj4uH82t6XDyc39Dj4uH8lh4XD+d39Lh4OL+nx8XD+QM9Lh7O
H+lx8XD+RI+Lh/Nnelw8nL/Q4+Lh/JUeFw/nb/S4eDh/p8fFw/kHPS4ezj/p
cfFw/kWPi4fzb3pcPJz/0OPi4f8NxP/3uHg4B6DHxcM5ID0uHs6B6HHxcA5M
j4uHcxB6XDycg9Lj4uEcjB4XD+fg9Lh4OIegx8XDOSQ9Lh7Ooehx8XAOTY+L
h3MYelw8nMPS4+LhHI4eFw/n8PS4eDhHoMfFwzkiPS4ezpHocfFwjkyPi4dz
FHpcPJyj0uPi4RyNHhcP5+j0uHg4x6DHxcM5Jj0uHs6x6HHxcI5Nj4uHcxx6
XDyc49Lj4uEcjx4XD+f49Lh4OCegx8XDOSE9Lh7Oiehx8XBOTI+Lh3MSelw8
nJPS4+LhnIweFw/n5PS4eDinoMfFwzklPS4ezqnocfFwTk2Pi4dzGnpcPJzT
0uPi4ZyOHhcP5/T0uHg4Z6DHxcM5Iz0uHs6Z6HHxcM5Mj4uHcxZ6XDycs9Lj
4uGcjR4XD+fs9Lh4OOegx8XDOSc9Lh7Ouehx8XDOTY+Lh3Meelw8nPPS4+Lh
nI8eFw/n/PS4eDgXoMfFw7kgPS4ezoXocfFwLkyPi4dzEXpcPJyL0uPi4VyM
HhcP5+L0uHg4l6DHxcO5JD0uHs6l6HHxcC5Nj4uHcxl6XDycy9Lj4uFcjh4X
D+fy9Lh4OFegx8XDuSI9Lh7Olehx8XCuTI+Lh3MVelw8nKvS4+LhXI0eFw/n
6vS4eDjXoMfFw7kmPS4ezrXocfFwrk2Pi4dzHXpcPJzr0uPi4VyPHhcP5/r0
uHg4N6DHxcO5IT0uHs6N6HHxcG5Mj4uHcxN6XDz8367rIQoAADfXaGrbtm23
qW07dWdqzNRtattObdupbTu1bb/u3uld3sV/vm0Sb80eN14cb8MeN14cb8se
N14cD2CPGy+OB7LHjRfH27HHjRfH27PHjRfHO7DHjRfHO7LHjRfHO7HHjRfH
O7PHjRfHu7DHjRfHu7LHjRfHu7HHjRfHu7PHjRfHg9jjxovjwexx48XxHuxx
48Xxnuxx48XxXuxx48Xx3uxx48XxPuxx48Xxvuxx48Xxfuxx48Xx/uxx48Xx
Aexx48XR7HHjxfGB7HHjxfFB7HHjxfHB7HHjxfEh7HHjxfGh7HHjxfFh7HHj
xfHh7HHjxfER7HHjxfGR7HHjxfFR7HHjxfHR7HHjxfEx7HHjxfGx7HHjxfFx
7HHjxfHx7HHjxfEJ7HHjxfGJ7HHjxfFJ7HHjxfHJ7HHjxfEp7HHjxfGp7HHj
xfFp7HHjxfHp7HHjxfEZ7HHjxfGZ7HHjxfFZ7HHjxfHZ7HHjxfE57HHjxfG5
7HHjxfF57HHjxfH57HHjxTHscePF8QXscePF8YXscePF8UXscePF8cXscePF
8SXscePF8aXscePF8WXscePF8eXscePF8RXscePF8ZXscePF8VXscePF8dXs
cePF8TXscePF8bXscePF8XXscePF8fXscePF8Q3scePF8Y3scePF8U3scePF
8c3scePF8S3scePF8a3scePF8W3scePF8e3scePF8R3scePF8Z3scePF8V3s
cePF8d3scePF8T3scePF8b3scePF8X3scePFsexx48Xx/exx48XxA+xx48Xx
g+xx48XxQ+xx48Xxw+xx48XxI+xx48Xxo+xx48XxY+xx48Xx4+xx48XxE+xx
48Xxk+xx48XxU+xx48Xx0+xx48XxM+xx48Xxs+xx48Xxc+xx48Xx8+xx48Xx
C+xx48Xxi+xx48XxS+xx48Xxy+xx48XxK+xx48Xxq+xx48Xxa+xx48Xx6+xx
48XxG+xx48Xxm+xx48XxW+xx48Xx2+xx48XxO+xx48Xxu+xx48Vx7HHjxfF7
7HHjxfH77HHjxfEH7HHjxfGH7HHjxfFH7HHjxfHH7HHjxfEn7HHjxfGn7HHj
xfFn7HHjxfHn7HHjxfEX7HHjxfGX7HHjxfFX7HHjxfHX7HHjxfE37HHjxfG3
7HHjxfF37HHjxfH37HHjxfEP7HHjxfGP7HHjxfFP7HHjxfHP7HHjxfEv7HHj
xfGv7HHjxfFv7HHjxfHv7HHjxfEf7HHjxfGf7HHjxfFf7HHjxfHf7HHjxfE/
7HHjxf97APwfPzlOXLjx4MWH4yHo48SFGw9efDgekj5OXLjx4MWH46Ho48SF
Gw9efDgemj5OXLjx4MWH42Ho48SFGw9efDgelj5OXLjx4MWH4+Ho48SFGw9e
fDgenj5OXLjx4MWH4xHo48SFGw9efDgekT5OXLjx4MWH45Ho48SFGw9efDge
mT5OXLjx4MWH41Ho48SFGw9efDgelT5OXLjx4MWH49Ho48SFGw9efDgenT5O
XLjx4MWH4zHo48SFGw9efDgekz5OXLjx4MWH47Ho48SFGw9efDgemz5OXLjx
4MWH43Ho48SFGw9efDgelz5OXLjx4MWH4/Ho48SFGw9efDgenz5OXLjx4MWH
4wno48SFGw9efDiekD5OXLjx4MWH44no48SFGw9efDiemD5OXLjx4MWH40no
48SFGw9efDielD5OXLjx4MWH48no48SFGw9efDienD5OXLjx4MWH4yno48SF
Gw9efDiekj5OXLjx4MWH46no48SFGw9efDiemj5OXLjx4MWH42no48SFGw9e
fDielj5OXLjx4MWH4+no48SFGw9efDienj5OXLjx4MWH4xno48SFGw9efDie
kT5OXLjx4MWH45no48SFGw9efDiemT5OXLjx4MWH41no48SFGw9efDielT5O
XLjx4MWH49no48SFGw9efDienT5OXLjx4MWH4zno48SFGw9efDiekz5OXLjx
4MWH47no48SFGw9efDiemz5OXLjx4MWH43no48SFGw9efDielz5OXLjx4MWH
4/no48SFGw9efDienz5OXLjx4MWH4wXo48SFGw9efDhekD5OXLjx4MWH44Xo
48SFGw9efDhemD5OXLjx4MWH40Xo48SFGw9efDhelD5OXLjx4MWH48Xo48SF
Gw9efDiSPk5cuPHgxYfjxenjxIUbD158OF6CPk5cuPHgxYfjJenjxIUbD158
OF6KPk5cuPHgxYfjpenjxIUbD158OF6GPk5cuPHgxYfjZenjxIUbD158OF6O
Pk5cuPHgxYfj5enjxIUbD158OF6BPk5cuPHgxYfjFenjxIUbD158OF6JPk5c
uPHgxYfjlenjxIUbD158OF6FPk5cuPHgxYfjVenjxIUbD158OF6NPk5cuPHg
xYfj1enjxIUbD158OF6DPk5cuPHgxYfjNenjxIUbD158OF6LPk5cuPHgxYfj
tenjxIUbD158OF6HPk5cuPHgxYfjdenjxIUbD158OF6PPk5cuPHgxYfj9enj
xIUbD158ON6APk5cuPHgxYfjDenjxIUbD158ON6IPk5cuPHgxYfjjenjxIUb
D158ON6EPk5cuPHgxYfjTenjxIUbD158OIo+Tly48eDFh+PN6OPEhRsPXnw4
3pw+Tly48eDFh+Mt6OPEhRsPXnw43pI+Tly48eDFh+Ot6OPEhRsPXnw43po+
Tly48eDFh+Nt6OPEhRsPXnw43pY+Tly48eDFh+MB9HHiwo0HLz4cD6SPExdu
PHjx4Xg7+jhx4caDFx+Ot6ePExduPHjx4XgH+jhx4caDFx+Od6SPExduPHjx
4Xgn+jhx4caDFx+Od6aPExduPHjx4XgX+jhx4caDFx+Od6WPExduPHjx4Xg3
+jhx4caDFx+Od6ePExduPHjx4XgQfZy4cOPBiw/Hg+njxIUbD158ON6DPk5c
uPHgxYfjPenjxIUbD158ON6LPk5cuPHgxYfjvenjxIUbD158ON6HPk5cuPHg
xYfjfenjxIUbD158ON6PPk5cuPHgxYfj/enjxIUbD158OD6APk5cuPHgxYej
6ePEhRsPXnw4PpA+Tly48eDFh+OD6OPEhRsPXnw4Ppg+Tly48eDFh+ND6OPE
hRsPXnw4PpQ+Tly48eDFh+PD6OPEhRsPXnw4Ppw+Tly48eDFh+Mj6OPEhRsP
Xnw4PpI+Tly48eDFh+Oj6OPEhRsPXnw4Ppo+Tly48eDFh+Nj6OPEhRsPXnw4
PpY+Tly48eDFh+Pj6OPEhRsPXnw4Pp4+Tly48eDFh+MT6OPEhRsPXnw4PpE+
Tly48eDFh+OT6OPEhRsPXnw4Ppk+Tly48eDFh+NT6OPEhRsPXnw4PpU+Tly4
8eDFh+PT6OPEhRsPXnw4Pp0+Tly48eDFh+Mz6OPEhRsPXnw4PpM+Tly48eDF
h+Oz6OPEhRsPXnw4Pps+Tly48eDFh+Nz6OPEhRsPXnw4Ppc+Tly48eDFh+Pz
6OPEhRsPXnw4Pp8+Tly48eDFh2Po48SFGw9efDi+gD5OXLjx4MWH4wvp48SF
Gw9efDi+iD5OXLjx4MWH44vp48SFGw9efDi+hD5OXLjx4MWH40vp48SFGw9e
fDi+jD5OXLjx4MWH48vp48SFGw9efDi+gj5OXLjx4MWH4yvp48SFGw9efDi+
ij5OXLjx4MWH46vp48SFGw9efDi+hj5OXLjx4MWH42vp48SFGw9efDi+jj5O
XLjx4MWH4+vp48SFGw9efDi+gT5OXLjx4MWH4xvp48SFGw9efDi+iT5OXLjx
4MWH45vp48SFGw9efDi+hT5OXLjx4MWH41vp48SFGw9efDi+jT5OXLjx4MWH
49vp48SFGw9efDi+gz5OXLjx4MWH4zvp48SFGw9efDi+iz5OXLjx4MWH47vp
48SFGw9efDi+hz5OXLjx4MWH43vp48SFGw9efDi+jz5OXLjx4MWHY+njxIUb
D158OL6fPk5cuPHgxYfjB+jjxIUbD158OH6QPk5cuPHgxYfjh+jjxIUbD158
OH6YPk5cuPHgxYfjR+jjxIUbD158OH6UPk5cuPHgxYfjx+jjxIUbD158OH6c
Pk5cuPHgxYfjJ+jjxIUbD158OH6SPk5cuPHgxYfjp+jjxIUbD158OH6aPk5c
uPHgxYfjZ+jjxIUbD158OH6WPk5cuPHgxYfj5+jjxIUbD158OH6ePk5cuPHg
xYfjF+jjxIUbD158OH6RPk5cuPHgxYfjl+jjxIUbD158OH6ZPk5cuPHgxYfj
V+jjxIUbD158OH6VPk5cuPHgxYfj1+jjxIUbD158OH6dPk5cuPHgxYfjN+jj
xIUbD158OH6TPk5cuPHgxYfjt+jjxIUbD158OH6bPk5cuPHgxYfjd+jjxIUb
D158OH6XPk5cuPHgxYfj6OPEhRsPXnw4fo8+Tly48eDFh+P36ePEhRsPXnw4
/oA+Tly48eDFh+MP6ePEhRsPXnw4/og+Tly48eDFh+OP6ePEhRsPXnw4/oQ+
Tly48eDFh+NP6ePEhRsPXnw4/ow+Tly48eDFh+PP6ePEhRsPXnw4/oI+Tly4
8eDFh+Mv6ePEhRsPXnw4/oo+Tly48eDFh+Ov6ePEhRsPXnw4/oY+Tly48eDF
h+Nv6ePEhRsPXnw4/o4+Tly48eDFh+Pv6ePEhRsPXnw4/oE+Tly48eDFh+Mf
6ePEhRsPXnw4/ok+Tly48eDFh+Of6ePEhRsPXnw4/oU+Tly48eDFh+Nf6ePE
hRsPXnw4/o0+Tly48eDFh+Pf6ePEhRsPXnw4/oM+Tly48eDFh+M/6ePEhRsP
Xnw4/os+Tly48eDFh+O/6ePEhRsPXnw4/oc+Tly48eDFh//3Af+/fZy4cOPB
iw/HQ9DHiQs3Hrz4cDwkfZy4cOPBiw/HQ9HHiQs3Hrz4cDw0fZy4cOPBiw/H
w9DHiQs3Hrz4cDwsfZy4cOPBiw/Hw9HHiQs3Hrz4cDw8fZy4cOPBiw/HI9DH
iQs3Hrz4cDwifZy4cOPBiw/HI9HHiQs3Hrz4cDwyfZy4cOPBiw/Ho9DHiQs3
Hrz4cDwqfZy4cOPBiw/Ho9HHiQs3Hrz4cDw6fZy4cOPBiw/HY9DHiQs3Hrz4
cDwmfZy4cOPBiw/HY9HHiQs3Hrz4cDw2fZy4cOPBiw/H49DHiQs3Hrz4cDwu
fZy4cOPBiw/H49HHiQs3Hrz4cDw+fZy4cOPBiw/HE9DHiQs3Hrz4cDwhfZy4
cOPBiw/HE9HHiQs3Hrz4cDwxfZy4cOPBiw/Hk9DHiQs3Hrz4cDwpfZy4cOPB
iw/Hk9HHiQs3Hrz4cDw5fZy4cOPBiw/HU9DHiQs3Hrz4cDwlfZy4cOPBiw/H
U9HHiQs3Hrz4cDw1fZy4cOPBiw/H09DHiQs3Hrz4cDwtfZy4cOPBiw/H09HH
iQs3Hrz4cDw9fZy4cOPBiw/HM9DHiQs3Hrz4cDwjfZy4cOPBiw/HM9HHiQs3
Hrz4cDwzfZy4cOPBiw/Hs9DHiQs3Hrz4cDwrfZy4cOPBiw/Hs9HHiQs3Hrz4
cDw7fZy4cOPBiw/Hc9DHiQs3Hrz4cDwnfZy4cOPBiw/Hc9HHiQs3Hrz4cDw3
fZy4cOPBiw/H89DHiQs3Hrz4cDwvfZy4cOPBiw/H89HHiQs3Hrz4cDw/fZy4
cOPBiw/HC9DHiQs3Hrz4cLwgfZy4cOPBiw/HC9HHiQs3Hrz4cLwwfZy4cOPB
iw/Hi9DHiQs3Hrz4cLwofZy4cOPBiw/Hi9HHiQs3Hrz4cCR9nLhw48GLD8eL
08eJCzcevPhwvAR9nLhw48GLD8dL0seJCzcevPhwvBR9nLhw48GLD8dL08eJ
CzcevPhwvAx9nLhw48GLD8fL0seJCzcevPhwvBx9nLhw48GLD8fL08eJCzce
vPhwvAJ9nLhw48GLD8cr0seJCzcevPhwvBJ9nLhw48GLD8cr08eJCzcevPhw
vAp9nLhw48GLD8er0seJCzcevPhwvBp9nLhw48GLD8er08eJCzcevPhwvAZ9
nLhw48GLD8dr0seJCzcevPhwvBZ9nLhw48GLD8dr08eJCzcevPhwvA59nLhw
48GLD8fr0seJCzcevPhwvB59nLhw48GLD8fr08eJCzcevPhwvAF9nLhw48GL
D8cb0seJCzcevPhwvBF9nLhw48GLD8cb08eJCzcevPhwvAl9nLhw48GLD8eb
0seJCzcevPhwFH2cuHDjwYsPx5vRx4kLNx68+HC8OX2cuHDjwYsPx1vQx4kL
Nx68+HC8JX2cuHDjwYsPx1vRx4kLNx68+HC8NX2cuHDjwYsPx9vQx4kLNx68
+HC8LX2cuHDjwYsPxwPo48SFGw9efDgeSB8nLtx48OLD8Xb0ceLCjQcvPhxv
Tx8nLtx48OLD8Q70ceLCjQcvPhzvSB8nLtx48OLD8U70ceLCjQcvPhzvTB8n
Ltx48OLD8S70ceLCjQcvPhzvSh8nLtx48OLD8W70ceLCjQcvPhzvTh8nLtx4
8OLD8SD6OHHhxoMXH44H08eJCzcevPhwvAd9nLhw48GLD8d70seJCzcevPhw
vBd9nLhw48GLD8d708eJCzcevPhwvA99nLhw48GLD8f70seJCzcevPhwvB99
nLhw48GLD8f708eJCzcevPhwfAB9nLhw48GLD0fTx4kLNx68+HB8IH2cuHDj
wYsPxwfRx4kLNx68+HB8MH2cuHDjwYsPx4fQx4kLNx68+HB8KH2cuHDjwYsP
x4fRx4kLNx68+HB8OH2cuHDjwYsPx0fQx4kLNx68+HB8JH2cuHDjwYsPx0fR
x4kLNx68+HB8NH2cuHDjwYsPx8fQx4kLNx68+HB8LH2cuHDjwYsPx8fRx4kL
Nx68+HB8PH2cuHDjwYsPxyfQx4kLNx68+HB8In2cuHDjwYsPxyfRx4kLNx68
+HB8Mn2cuHDjwYsPx6fQx4kLNx68+HB8Kn2cuHDjwYsPx6fRx4kLNx68+HB8
On2cuHDjwYsPx2fQx4kLNx68+HB8Jn2cuHDjwYsPx2fRx4kLNx68+HB8Nn2c
uHDjwYsPx+fQx4kLNx68+HB8Ln2cuHDjwYsPx+fRx4kLNx68+HB8Pn2cuHDj
wYsPx9DHiQs3Hrz4cHwBfZy4cOPBiw/HF9LHiQs3Hrz4cHwRfZy4cOPBiw/H
F9PHiQs3Hrz4cHwJfZy4cOPBiw/Hl9LHiQs3Hrz4cHwZfZy4cOPBiw/Hl9PH
iQs3Hrz4cHwFfZy4cOPBiw/HV9LHiQs3Hrz4cHwVfZy4cOPBiw/HV9PHiQs3
Hrz4cHwNfZy4cOPBiw/H19LHiQs3Hrz4cHwdfZy4cOPBiw/H19PHiQs3Hrz4
cHwDfZy4cOPBiw/HN9LHiQs3Hrz4cHwTfZy4cOPBiw/HN9PHiQs3Hrz4cHwL
fZy4cOPBiw/Ht9LHiQs3Hrz4cHwbfZy4cOPBiw/Ht9PHiQs3Hrz4cHwHfZy4
cOPBiw/Hd9LHiQs3Hrz4cHwXfZy4cOPBiw/Hd9PHiQs3Hrz4cHwPfZy4cOPB
iw/H99LHiQs3Hrz4cHwffZy4cOPBiw/H0seJCzcevPhwfD99nLhw48GLD8cP
0MeJCzcevPhw/CB9nLhw48GLD8cP0ceJCzcevPhw/DB9nLhw48GLD8eP0MeJ
CzcevPhw/Ch9nLhw48GLD8eP0ceJCzcevPhw/Dh9nLhw48GLD8dP0MeJCzce
vPhw/CR9nLhw48GLD8dP0ceJCzcevPhw/DR9nLhw48GLD8fP0MeJCzcevPhw
/Cx9nLhw48GLD8fP0ceJCzcevPhw/Dx9nLhw48GLD8cv0MeJCzcevPhw/CJ9
nLhw48GLD8cv0ceJCzcevPhw/DJ9nLhw48GLD8ev0MeJCzcevPhw/Cp9nLhw
48GLD8ev0ceJCzcevPhw/Dp9nLhw48GLD8dv0MeJCzcevPhw/CZ9nLhw48GL
D8dv0ceJCzcevPhw/DZ9nLhw48GLD8fv0MeJCzcevPhw/C59nLhw48GLD8fR
x4kLNx68+HD8Hn2cuHDjwYsPx+/Tx4kLNx68+HD8AX2cuHDjwYsPxx/Sx4kL
Nx68+HD8EX2cuHDjwYsPxx/Tx4kLNx68+HD8CX2cuHDjwYsPx5/Sx4kLNx68
+HD8GX2cuHDjwYsPx5/Tx4kLNx68+HD8BX2cuHDjwYsPx1/Sx4kLNx68+HD8
FX2cuHDjwYsPx1/Tx4kLNx68+HD8DX2cuHDjwYsPx9/Sx4kLNx68+HD8HX2c
uHDjwYsPx9/Tx4kLNx68+HD8A32cuHDjwYsPxz/Sx4kLNx68+HD8E32cuHDj
wYsPxz/Tx4kLNx68+HD8C32cuHDjwYsPx7/Sx4kLNx68+HD8G32cuHDjwYsP
x7/Tx4kLNx68+HD8B32cuHDjwYsPx3/Sx4kLNx68+HD8F32cuHDjwYsPx3/T
x4kLNx68+HD8D32cuHDjwYsP/+8D/H/7OHHhxoMXH46HoI8TF248ePHheEj6
OHHhxoMXH46Hoo8TF248ePHheGj6OHHhxoMXH46HoY8TF248ePHheFj6OHHh
xoMXH46Ho48TF248ePHheHj6OHHhxoMXH45HoI8TF248ePHheET6OHHhxoMX
H45Hoo8TF248ePHheGT6OHHhxoMXH45HoY8TF248ePHheFT6OHHhxoMXH45H
o48TF248ePHheHT6OHHhxoMXH47HoI8TF248ePHheEz6OHHhxoMXH47Hoo8T
F248ePHheGz6OHHhxoMXH47HoY8TF248ePHheFz6OHHhxoMXH47Ho48TF248
ePHheHz6OHHhxoMXH44noI8TF248ePHheEL6OHHhxoMXH44noo8TF248ePHh
eGL6OHHhxoMXH44noY8TF248ePHheFL6OHHhxoMXH44no48TF248ePHheHL6
OHHhxoMXH46noI8TF248ePHheEr6OHHhxoMXH46noo8TF248ePHheGr6OHHh
xoMXH46noY8TF248ePHheFr6OHHhxoMXH46no48TF248ePHheHr6OHHhxoMX
H45noI8TF248ePHheEb6OHHhxoMXH45noo8TF248ePHheGb6OHHhxoMXH45n
oY8TF248ePHheFb6OHHhxoMXH45no48TF248ePHheHb6OHHhxoMXH47noI8T
F248ePHheE76OHHhxoMXH47noo8TF248ePHheG76OHHhxoMXH47noY8TF248
ePHheF76OHHhxoMXH47no48TF248ePHheH76OHHhxoMXH44XoI8TF248ePHh
eEH6OHHhxoMXH44Xoo8TF248ePHheGH6OHHhxoMXH44XoY8TF248ePHheFH6
OHHhxoMXH44Xo48TF248ePHhSPo4ceHGgxcfjhenjxMXbjx48eF4Cfo4ceHG
gxcfjpekjxMXbjx48eF4Kfo4ceHGgxcfjpemjxMXbjx48eF4Gfo4ceHGgxcf
jpeljxMXbjx48eF4Ofo4ceHGgxcfjpenjxMXbjx48eF4Bfo4ceHGgxcfjlek
jxMXbjx48eF4Jfo4ceHGgxcfjlemjxMXbjx48eF4Ffo4ceHGgxcfjleljxMX
bjx48eF4Nfo4ceHGgxcfjlenjxMXbjx48eF4Dfo4ceHGgxcfjtekjxMXbjx4
8eF4Lfo4ceHGgxcfjtemjxMXbjx48eF4Hfo4ceHGgxcfjteljxMXbjx48eF4
Pfo4ceHGgxcfjtenjxMXbjx48eF4A/o4ceHGgxcfjjekjxMXbjx48eF4I/o4
ceHGgxcfjjemjxMXbjx48eF4E/o4ceHGgxcfjjeljxMXbjx48eEo+jhx4caD
Fx+ON6OPExduPHjx4Xhz+jhx4caDFx+Ot6CPExduPHjx4XhL+jhx4caDFx+O
t6KPExduPHjx4Xhr+jhx4caDFx+Ot6GPExduPHjx4Xhb+jhx4caDFx+OB9DH
iQs3Hrz4cDyQPk5cuPHgxYfj7ejjxIUbD158ON6ePk5cuPHgxYfjHejjxIUb
D158ON6RPk5cuPHgxYfjnejjxIUbD158ON6ZPk5cuPHgxYfjXejjxIUbD158
ON6VPk5cuPHgxYfj3ejjxIUbD158ON6dPk5cuPHgxYfjQfRx4sKNBy8+HA+m
jxMXbjx48eF4D/o4ceHGgxcfjvekjxMXbjx48eF4L/o4ceHGgxcfjvemjxMX
bjx48eF4H/o4ceHGgxcfjveljxMXbjx48eF4P/o4ceHGgxcfjvenjxMXbjx4
8eH4APo4ceHGgxcfjqaPExduPHjx4fhA+jhx4caDFx+OD6KPExduPHjx4fhg
+jhx4caDFx+OD6GPExduPHjx4fhQ+jhx4caDFx+OD6OPExduPHjx4fhw+jhx
4caDFx+Oj6CPExduPHjx4fhI+jhx4caDFx+Oj6KPExduPHjx4fho+jhx4caD
Fx+Oj6GPExduPHjx4fhY+jhx4caDFx+Oj6OPExduPHjx4fh4+jhx4caDFx+O
T6CPExduPHjx4fhE+jhx4caDFx+OT6KPExduPHjx4fhk+jhx4caDFx+OT6GP
ExduPHjx4fhU+jhx4caDFx+OT6OPExduPHjx4fh0+jhx4caDFx+Oz6CPExdu
PHjx4fhM+jhx4caDFx+Oz6KPExduPHjx4fhs+jhx4caDFx+Oz6GPExduPHjx
4fhc+jhx4caDFx+Oz6OPExduPHjx4fh8+jhx4caDFx+OoY8TF248ePHh+AL6
OHHhxoMXH44vpI8TF248ePHh+CL6OHHhxoMXH44vpo8TF248ePHh+BL6OHHh
xoMXH44vpY8TF248ePHh+DL6OHHhxoMXH44vp48TF248ePHh+Ar6OHHhxoMX
H46vpI8TF248ePHh+Cr6OHHhxoMXH46vpo8TF248ePHh+Br6OHHhxoMXH46v
pY8TF248ePHh+Dr6OHHhxoMXH46vp48TF248ePHh+Ab6OHHhxoMXH45vpI8T
F248ePHh+Cb6OHHhxoMXH45vpo8TF248ePHh+Bb6OHHhxoMXH45vpY8TF248
ePHh+Db6OHHhxoMXH45vp48TF248ePHh+A76OHHhxoMXH47vpI8TF248ePHh
+C76OHHhxoMXH47vpo8TF248ePHh+B76OHHhxoMXH47vpY8TF248ePHh+D76
OHHhxoMXH46ljxMXbjx48eH4fvo4ceHGgxcfjh+gjxMXbjx48eH4Qfo4ceHG
gxcfjh+ijxMXbjx48eH4Yfo4ceHGgxcfjh+hjxMXbjx48eH4Ufo4ceHGgxcf
jh+jjxMXbjx48eH4cfo4ceHGgxcfjp+gjxMXbjx48eH4Sfo4ceHGgxcfjp+i
jxMXbjx48eH4afo4ceHGgxcfjp+hjxMXbjx48eH4Wfo4ceHGgxcfjp+jjxMX
bjx48eH4efo4ceHGgxcfjl+gjxMXbjx48eH4Rfo4ceHGgxcfjl+ijxMXbjx4
8eH4Zfo4ceHGgxcfjl+hjxMXbjx48eH4Vfo4ceHGgxcfjl+jjxMXbjx48eH4
dfo4ceHGgxcfjt+gjxMXbjx48eH4Tfo4ceHGgxcfjt+ijxMXbjx48eH4bfo4
ceHGgxcfjt+hjxMXbjx48eH4Xfo4ceHGgxcfjqOPExduPHjx4fg9+jhx4caD
Fx+O36ePExduPHjx4fgD+jhx4caDFx+OP6SPExduPHjx4fgj+jhx4caDFx+O
P6aPExduPHjx4fgT+jhx4caDFx+OP6WPExduPHjx4fgz+jhx4caDFx+OP6eP
ExduPHjx4fgL+jhx4caDFx+Ov6SPExduPHjx4fgr+jhx4caDFx+Ov6aPExdu
PHjx4fgb+jhx4caDFx+Ov6WPExduPHjx4fg7+jhx4caDFx+Ov6ePExduPHjx
4fgH+jhx4caDFx+Of6SPExduPHjx4fgn+jhx4caDFx+Of6aPExduPHjx4fgX
+jhx4caDFx+Of6WPExduPHjx4fg3+jhx4caDFx+Of6ePExduPHjx4fgP+jhx
4caDFx+O/6SPExduPHjx4fgv+jhx4caDFx+O/6aPExduPHjx4fgf+jhx4caD
Fx/+3wf0//Zx4sKNBy8+HA9BHycu3Hjw4sPxkPRx4sKNBy8+HA9FHycu3Hjw
4sPx0PRx4sKNBy8+HA9DHycu3Hjw4sPxsPRx4sKNBy8+HA9HHycu3Hjw4sPx
8PRx4sKNBy8+HI9AHycu3Hjw4sPxiPRx4sKNBy8+HI9EHycu3Hjw4sPxyPRx
4sKNBy8+HI9CHycu3Hjw4sPxqPRx4sKNBy8+HI9GHycu3Hjw4sPx6PRx4sKN
By8+HI9BHycu3Hjw4sPxmPRx4sKNBy8+HI9FHycu3Hjw4sPx2PRx4sKNBy8+
HI9DHycu3Hjw4sPxuPRx4sKNBy8+HI9HHycu3Hjw4sPx+PRx4sKNBy8+HE9A
Hycu3Hjw4sPxhPRx4sKNBy8+HE9EHycu3Hjw4sPxxPRx4sKNBy8+HE9CHycu
3Hjw4sPxpPRx4sKNBy8+HE9GHycu3Hjw4sPx5PRx4sKNBy8+HE9BHycu3Hjw
4sPxlPRx4sKNBy8+HE9FHycu3Hjw4sPx1PRx4sKNBy8+HE9DHycu3Hjw4sPx
tPRx4sKNBy8+HE9HHycu3Hjw4sPx9PRx4sKNBy8+HM9AHycu3Hjw4sPxjPRx
4sKNBy8+HM9EHycu3Hjw4sPxzPRx4sKNBy8+HM9CHycu3Hjw4sPxrPRx4sKN
By8+HM9GHycu3Hjw4sPx7PRx4sKNBy8+HM9BHycu3Hjw4sPxnPRx4sKNBy8+
HM9FHycu3Hjw4sPx3PRx4sKNBy8+HM9DHycu3Hjw4sPxvPRx4sKNBy8+HM9H
Hycu3Hjw4sPx/PRx4sKNBy8+HC9AHycu3Hjw4sPxgvRx4sKNBy8+HC9EHycu
3Hjw4sPxwvRx4sKNBy8+HC9CHycu3Hjw4sPxovRx4sKNBy8+HC9GHycu3Hjw
4sOR9HHiwo0HLz4cL04fJy7cePDiw/ES9HHiwo0HLz4cL0kfJy7cePDiw/FS
9HHiwo0HLz4cL00fJy7cePDiw/Ey9HHiwo0HLz4cL0sfJy7cePDiw/Fy9HHi
wo0HLz4cL08fJy7cePDiw/EK9HHiwo0HLz4cr0gfJy7cePDiw/FK9HHiwo0H
Lz4cr0wfJy7cePDiw/Eq9HHiwo0HLz4cr0ofJy7cePDiw/Fq9HHiwo0HLz4c
r04fJy7cePDiw/Ea9HHiwo0HLz4cr0kfJy7cePDiw/Fa9HHiwo0HLz4cr00f
Jy7cePDiw/E69HHiwo0HLz4cr0sfJy7cePDiw/F69HHiwo0HLz4cr08fJy7c
ePDiw/EG9HHiwo0HLz4cb0gfJy7cePDiw/FG9HHiwo0HLz4cb0wfJy7cePDi
w/Em9HHiwo0HLz4cb0ofJy7cePDiw1H0ceLCjQcvPhxvRh8nLtx48OLD8eb0
ceLCjQcvPhxvQR8nLtx48OLD8Zb0ceLCjQcvPhxvRR8nLtx48OLD8db0ceLC
jQcvPhxvQx8nLtx48OLD8bb0ceLCjQcvPhwPoI8TF248ePHheCB9nLhw48GL
D8fb0ceJCzcevPhwvD19nLhw48GLD8c70MeJCzcevPhwvCN9nLhw48GLD8c7
0ceJCzcevPhwvDN9nLhw48GLD8e70MeJCzcevPhwvCt9nLhw48GLD8e70ceJ
CzcevPhwvDt9nLhw48GLD8eD6OPEhRsPXnw4HkwfJy7cePDiw/Ee9HHiwo0H
Lz4c70kfJy7cePDiw/Fe9HHiwo0HLz4c700fJy7cePDiw/E+9HHiwo0HLz4c
70sfJy7cePDiw/F+9HHiwo0HLz4c708fJy7cePDiw/EB9HHiwo0HLz4cTR8n
Ltx48OLD8YH0ceLCjQcvPhwfRB8nLtx48OLD8cH0ceLCjQcvPhwfQh8nLtx4
8OLD8aH0ceLCjQcvPhwfRh8nLtx48OLD8eH0ceLCjQcvPhwf8f/9/wBIYS4B

      "]]}, 
    {RGBColor[0.560181, 0.691569, 0.194885], PointSize[
      NCache[
       Rational[1, 360], 0.002777777777777778]], AbsoluteThickness[1.6], 
     LineBox[CompressedData["
1:eJxc2XF813P+APBdkkm6SbJLl0kySSbJJPlKMkkmySSZJJNk1apVk1VTk2SS
TJJJMkkmySSZJJN0u3SZJJNk0mXXpZuu634/3fv7x/e5fzye9/68P+/36/16
v1/vz7c7a8iD/e5pEBcXF1kQF/f7f//3V3fl//5bG/4bF7ntwGPnfJARdXxk
UvPl1343MeqEyPhjf1E3jww79hd1YuSErg+UfNEo6laRKxp/+VL2FVEnRTr8
9vGcOztE3SZy7PGuUbeNPPLzTeWtH4m6XeSJdb8mD3oi6uTIvt+bf466feRY
9wd+Cu4QyTw2QNQdIynzjgz59MKoUyK3HPuL+iLcKXJp1X3HPd8l6osjOdsj
r5ycE3XnyFN3/j5A1JdE5j/7+1/UXSLPd/n9BVFfGrn70wv/fwZRp0bOG/R7
RFFfRjxdI29P6XtG7cqoLw/vi7pbZHH27ysa9RWRzzf9/hd198gpx/6i778y
knj95Dd3nx51JHb8/EjIR7T9qpCvaPtVkWOPD4q294jc+P+zm9I32t6D918d
OfNYAqPtV0eOva5xtL1nbLz5PSP/+9+j7dcwv2vC/oi29+L9vYj32sjvszuj
Nvr+a1m/tJCPaHtayH+0/boQb7Qdx/WO3Y/5vWPHi7s+0u/38G6Kzu/6cD6i
8+sTSftu4v+fqGh7n0ibY3/R9hsi/xny+wSj778h0vPYX7S9b+x+yu8bO17c
jbHrkX8j658eOZbu38L7I+mR444tUPT59Nj9X5EeafdBxv9XhGj/m2LPV+Sm
yLHhy6P9b4p89PvyrIv2vyny/5vj/3dItH+/yNTft/eUaP9+kWPl5kA03n6R
Y8NXBVf0Y3/fHDl23Eui87858trS3/+i/W8O9SDa/+awvtH+/cP+ifbvH7nq
/0/39ki0f/+w3tH+/alPt4T1iPa/JfLL/t//fgz9bwnxBFfcEvZfcNyAsH+C
IwPCekT7DwjrH+0/IHLo9+X8dU/of2vk2Pb5Ljhya8hncP6tIR/BFbeG9Yz2
zwj1Jdo/I+ynaH/aKzIis34P57Fo/9sixx7/NNr/trCfo/O/LdSD6Pxvi6x5
7/e/aP+BkQ2/T/fjaP+BoR5Exx8Y8hXtT3vc7WH9ov1vjxxL3yvR/reH8aPz
vz3k44fQf1CYf3BkUFj/4PxBob4HVwwK9T3a/44QT7T/HZFj18P2aP87Qv2K
jn9H5Fi5PCM6/8Ehvuj8B4f7Ljr/wWH8aP/BYb9H+98Zm9/InWF/RfvfGfZP
tP+dYT9H+2fGrl9SZuz4kczI5GMHNjgzM9z/0fdnxuavJDN2P1RkhvMYXJMZ
+d+40f1/V+TiY3/BSXfF7pcIzrwr8sPv5WN3dPy7IqOOXVDR8e9ive+KND12
YUfHvyuMH41/SDj/0fiHhPMcjX9IqFchn5lDwnmL5ndIuB+j4w9h/CGhfofn
a4aE+hId/+7wfRUd/+5Qr6Lj3x27nzPvDvdtNP67w/dVdPy7w/0dHf/u8H0W
jf/uyLHPn3nR8YfGnvekobH7MzI01Lvo+EPD/RUdf2i4X6LjDw35iZ6XobHr
UTM0cuz6+TJ6fu4J91Vw0j1hPaPn6Z6wPtH1x/n3hPkGl9wT1iM6/j2RY9u1
eXT97wn3X3T8YWG/7g7jDwvfd8GRYWE9gzOHhf7B+cNCvQsuGRbmE1wxLJzv
4Bqej7s37M/o+PeG+vZ9GP/ekJ/gzHvD+gfn3xvOY3DJveG8BFfcG/IXXEN7
XFaoX7vC+FnhfgiO4MysUF+C87PC/RBcQntFVqhXwTVZoZ4Ex90X9nN0/PvC
+YuOf1+4z74L498Xznt0/PvCfoiOf1/If3T8+0I9j45/X+x84oaH8xAdf3jk
2PAfRMcfHr43ovEPD/d7dPzhob5G1394qP/R8YeH+hEdf3g439Hx7w/1IDr+
/eH7Mzr+/eG+j8Z/f/ieCs6/P+yn4JL7w3kKrrg/7L/gmvvDetaE8UeE/RXa
k0bEvi8yIuyv6PgjQjzR8UeE7+Ho+CPCekfHHxHyGx1/RGTr78v/RXT8B0I+
g5MeCPUiOPJA+L0WnPlAqB/fhvEfCOcntJc8EOIPrngg3C/h+ZoHwnruDOOP
DPEEJ40M5zs8HxkZ9ktw5shwPqPjj2T8kWH88L6KkeF+DK4ZGb6vQ/+4ByP/
+290/AdDvf8mjP9gGD8488GwnsH5D4Z8Bpc8GOpndPwHQ35Ce82D4fslOC47
1OvghOxw3oOTskM9C+9LyQ73eXAkO8QfnJ4dGX4swOh8s8N+Ds7ODvs9Ov/s
UF+Di7LD/ovGkx3O147/uSw7svOb3/++DvHRXpUd9mtwTXaoT+H5uuywfsFx
o8L6BCfgpFEhnuCUUeF8bw/xjwr1IDh9VKgXwZmjQj6Cs0eF/ftViH9UqF+h
vYjnS0aF+hRcNir83gquGBX2Y3hf1agQf2ivGRX2WzT+UeH8hfa40ZFHC3//
C04YHepfcNLo2PmkjA71JBr/6JD/aPyjw/kJ88kcHe6b4OzRoT6H5/NHh3oY
jX90bDwlo8P3aHDZ6HCfR+MfHe7D4KrR4XxH4x8dvteC60aH8xmNf0zkf/+N
xj8m1NcwXtKY8Hu+OsSPI2Ni400fE9Y/tGeOCd/vX4b4x4TzEJw/Juyv4KIx
of6F/iVjQv6Dy8aEfARXjAnf88FVY0I+gmt4vm5MqC9hvLic8HsoOCEn1MPw
fFJOWJ9o/Dnh/IbnIzkhP8HpOZFj6VkenJkTvj+i8eeE+WwL8Uef/1uIPyfU
g+CS6Hy2hvhzwvoGV+SE77cvQvw54bwH1+SE8xKer8sJ91Nw3NiwH4ITxsb2
Txob6kFwythw/reE+MeG/frXEH/0+eDMsaFeBWePDfU3OH9sqK9VIf6xYT/8
JcQ/Nvx+2BziHxv2c3DF2FCPg6vGht+DwTXReD4P8Y8N98lnIf5xoX5tDPGP
C/s5tCfhlHHhPAdH6J8+LtSz4MxxkWOPXx+cPS58b3wa4h8X1i+4aFyoT+H5
knHhvIT2snHhfgquGBe+J4OrxoX1Da4ZF/Z7cB3zixsf1i8a//hQDytD/OND
PQj9U8bHjhcZH85beD59fNi/oT1zfPh9GZw9PtS/MF7++JCv4KLx4T4Pz5eM
D9/DYb3Lxof9FI2f91eND+clzKdmfPi+/yTEPz6c1+C43FBfwvMJueF8RePP
DfUhPJ+SGxtvJDf8+8GGEH9uiCc4Mzec9+Ds3PD7Kjg/N/w+De8vyg33c3BJ
btgP4fky3leRG74Pg6tyQ735OMSfG87X+hB/boj/oxD/hHAeghMmhO+J8HzS
hHAeQ3vKhDC/4MiE8P0UnD4h1KPgTNqzJ4T7Nbw/f0K4T4KLJoT7MLhkQljv
4LIJ4d/7gysmhPMT4q2aEPZXWI+aCeH8h/a6CWH/BMdNjM1fwsRwXoOTJsau
dwrPRyaG7+uQr/SJsfnMnBjmG/ZL9sQQX3D+xHB/BRdNDP+eEN3/E2P3YxnP
V0yM3S9VE2P3e83E2P1aNzF2P8dNip1fwqTY+pQ0Kaxf9PxPCvdFdP9PCvd1
9PxPCvslGv+k8Hs4uv8nhfoT3f+TQj0L+SiaFOpNcMmk8L0T3f+Twv0V3f/0
r5oUe/5qJsXmq25S+F4KjssL+zXMNyEv3JfR8097Sl7s+JG8UF/D+Ol5IT9h
f2bmhfoV3f954ftxXYg/L+z/ihB/Xvj+/zDEnxe+50J7WV44P8EVeaGehPdV
5YX7N4xXQ3tdXtjPwXEPhfUNTngo1PcwftJDYT8GpzwU6kMYP/JQuC+C0x+K
jSfzoVCPQv/sh0K9Ds5/KHyfBxc9FL4XPwjxR/u/H+LHFQ+F+yK4Kjr+mhD/
Q+H7YXWI/6GwP98L8U8O9SK0J0wO93toT5oczl94X8rksD+CI5Nj35c+OZzH
4MzJoT69G+KfHM7DqhD/5BD/2yH+yeH308oQ/+Tw/zeE9rLJkf/NuzzEPznU
13dC/DxfMzmc//C+usmh/oX2uIfDeoX2hIfD98CKEP/DYb8Epzwc6sGbIf6H
w/qF9vSHw/4Oznw47KfwfPbD4fuxLMTP+4seDvUltJc8HM5D6F/G8xUPh/Mf
2qtwzcOhngXXPRz+PSL0j8uPbY/Pj51vQn74nglOzA/1MswvKT/cr8HJ+eH8
vRHWKz82nlTaI/mhPgSn5Yd6E5yeH74vl//PGfnhfgrOzA/nNzgrP+T39bDe
+aHev/Y/5+aHerA0rD/PF+aH/If2ovywX5f8z8X5YX+9HPKTH74/QnspLssP
5zM8X54fvmdCe0V+qAehvTI/7OdXQj7zQz5f/Z+r88P5WxbyS/y1+WF/hPnX
5Yd6Wfo/1/O+uCnh91cYL35K2B+LQv6nhP3+Ysj/lHB/l4T8TwnfjwtC/qeE
8/x8yP+UsN/D86lTwv4JjkwJ9TQ4bUq4vxaG/E8J9fCFkP8pIf+hPXNKyF8Y
L4v5ZDOfXJ7PnxK+F54L+Z8S9mMYr4j1KJ4S/v3mpZD/KeH7J7gUlzH/8inh
99v8kP8p4fshzLeS+VdNCfU0zK96Svh982zI/5Tw76chnlrGq2N968lf3NRw
v4X8xk8N9To4YWr4Pg7xJE4N9XJxyP/U2PVJnhrug/B8Ck6dGr4PQv/I1PA9
Es5D2tRQr0N7+tTwvRTenzE13GfBmVNDvQ3Omhq737Knxq537tTwffpMyP9U
8j81dr8U0V7M+0qmhvoY8lGKy6aG+lcc8j81/J4O41dMDfViXsh/dP2fDPmf
GvL5RMh/NF+hvWZq2A+PhvxPDb+XHwn5j75/esj/1FD/Zob8T4t9f/y0cP5m
h/xPC+vxeMj/tLCfikL+p4Xvg7kh/9PC/ghOmRYbb+q0ML+nQ/6nxcaTNi3k
e07I/7RQL8J4GTyfSXsW88vmfbnTwn4Nzud9hbiI9SmeFs7rrJD/abHrWcrz
ZTxfPi2c58dC/qeFehTWt5L+VeSjelqo54Uh/7y/NrreM0L+mV89748riJ1P
fEG4f0L/hILY8RMLYuebVBC+F8J6JfN8SkHsfFILYvdnpCDsr4dC/gtC/vJD
/qPzGR/yXxDyNzrkPzreyJD/6PP3hvzTnkv//IJwPsaF/DNeEe3FuITnSwvC
eZwQ8h9d30kh//SvKAjnJyfkH1fhauZfg2sZv471rac97pFYxz8S9v+UkP9H
Qj0KTqQ96ZFwP0wL+ccp9E99JMRTEPL/SOz6pD0SG2/6I7H5y8CZPJ/1SGw+
snl/LvHm078wGt+okH/aix+JXe8S2ktpL4uOf3/I/yPkn/lWMr8q2qvpX4Nr
Gb+O99VH26eG/E+PzVf89NjzmjA9tr4kTo+9T5Kmx+Yzmf4ptKcyXmR6bD1I
mx5bf9Knx9anDPpnTo/d31k4e3rsfs2dHltf8qfHrk/h9Nj9UoSLp4f9Nznk
n/eXTo9d3zLiK58eW78rpsfW50pcRfzV5KOG9lr615GPep6PmxH7vvgZsfNL
mBE7/8QZseufNCN2PyTPiF2flBmx651Ke2RG7PqnzYjd7+kzYvOZMSO2nmTS
njUj9vxmR31XyD/OnxF7XxTSXoSLccmMsL+Hhvzjsqj7h/zjihkhH9eH/NNe
RXs1rsG1UV8e8o/rZ0TiYv4KYx2PE3AiTsLJOAWn4ghOw+k4A2fiLJyNc3E+
LsRFuBiX4FJchstxBa7EVbga1+BaXIfrcdyjsY7HCTgRJ+FknIJTcQSn4XSc
gTNxFs7GuTgfF+IiXIxLcCkuw+W4AlfiKlyNa3AtrsP1OG5mrONxAk7ESTgZ
p+BUHMFpOB1n4EychbNxLs7HhbgIF+MSXIrLcDmuwJW4ClfjGlyL63A9jnss
1vE4ASfiJJyMU3AqjuA0nI4zcCbOwtk4F+fjQlyEi3EJLsVluBxX4Epchatx
Da7Fdbgex82KdTxOwIk4CSfjFJyKIzgNp+MMnImzcDbOxfm4EBfhYlyCS3EZ
LscVuBJX4Wpcg2txHa7HcY/HOh4n4ESchJNxCk7FEZyG03EGzsRZOBvn4nxc
iItwMS7BpbgMl+MKXImrcDWuwbW4DtfjuNmxjscJOBEn4WScglNxBKfhdJyB
M3EWzsa5OB8X4iJcjEtwKS7D5bgCV+IqXI1rcC2uw/U47olYx+MEnIiTcDJO
wak4gtNwOs7AmTgLZ+NcnI8LcREuxiW4FJfhclyBK3EVrsY1uBbX4XocVxTr
hjgeN8EJuDlOxK1wEm6Lk3EHnII741TcDUdwT5yG++B03B9n4EE4Ew/FWXgE
zsY5OBfn4XxcgAvxLFyE5+JivACX4MW4FC/DZXglLsdrcAVejyvxJlyFt+Jq
vAPX4N24Fu/DdfggrsdHcNyTsW6I43ETnICb40TcCifhtjgZd8ApuDNOxd1w
BPfEabgPTsf9cQYehDPxUJyFR+BsnINzcR7OxwW4EM/CRXguLsYLcAlejEvx
MlyGV+JyvAZX4PW4Em/CVXgrrsY7cA3ejWvxPlyHD+J6fATHzYl1QxyPm+AE
3Bwn4lY4CbfFybgDTsGdcSruhiO4J07DfXA67o8z8CCciYfiLDwCZ+McnIvz
cD4uwIV4Fi7Cc3ExXoBL8GJcipfhMrwSl+M1uAKvx5V4E67CW3E13oFr8G5c
i/fhOnwQ1+MjOO6pWDfE8bgJTsDNcSJuhZNwW5yMO+AU3Bmn4m44gnviNNwH
p+P+OAMPwpl4KM7CI3A2zsG5OA/n4wJciGfhIjwXF+MFuAQvxqV4GS7DK3E5
XoMr8HpciTfhKrwVV+MduAbvxrV4H67DB3E9PoLj5sa6IY7HTXACbo4TcSuc
hNviZNwBp+DOOBV3wxHcE6fhPjgd98cZeBDOxENxFh6Bs3EOzsV5OB8X4EI8
CxfhubgYL8AleDEuxctwGV6Jy/EaXIHX40q8CVfhrbga78A1eDeuxftwHT6I
6/ERHPd0rBvieNwEJ+DmOBG3wkm4LU7GHXAK7oxTcTccwT1xGu6D03F/nIEH
4Uw8FGfhETgb5+BcnIfzcQEuxLNwEZ6Li/ECXIIX41K8DJfhlbgcr8EVeD2u
xJtwFd6Kq/EOXIN341q8D9fhg7geH8Fx82LdEMfjJjgBN8eJuBVOwm1xMu6A
U3BnnIq74QjuidNwH5yO++MMPAhn4qE4C4/A2TgH5+I8nI8LcCGehYvwXFyM
F+ASvBiX4mW4DK/E5XgNrsDrcSXehKvwVlyNd+AavBvX4n24Dh/E9fgIjnsm
1g1xPG6CE3BznIhb4STcFifjDjgFd8apuBuO4J44DffB6bg/zsCDcCYeirPw
CJyNc3AuzsP5uAAX4lm4CM/FxXgBLsGLcSlehsvwSlyO1+AKvB5X4k24Cm/F
1XgHrsG7cS3eh+vwQVyPj+C44lg3xPG4CU7AzXEiboWTcFucjDvgFNwZp+Ju
OIJ74jTcB6fj/jgDD8KZeCjOwiNwNs7BuTgP5+MCXIhn4SI8FxfjBbgEL8al
eBkuwytxOV6DK/B6XIk34Sq8FVfjHbgG78a1eB+uwwdxPT6C456NdUMcj5vg
BNwcJ+JWOAm3xcm4A07BnXEq7oYjuCdOw31wOu6PM/AgnImH4iw8AmfjHJyL
83A+LsCFeBYuwnNxMV6AS/BiXIqX4TK8EpfjNbgCr8eVeBOuwltxNd6Ba/Bu
XIv34Tp8ENfjIzhufqwb4njcBCfg5jgRt8JJuC1Oxh1wCu6MU3E3HME9cRru
g9Nxf5yBB+FMPBRn4RE4G+fgXJyH83EBLsSzcBGei4vxAlyCF+NSvAyX4ZW4
HK/BFXg9rsSbcBXeiqvxDlyDd+NavA/X4YO4Hh/Bcc/FuiGOx01wAm6OE3Er
nITb4mTcAafgzjgVd8MR3BOn4T44HffHGXgQzsRDcRYegbNxDs7FeTgfF+BC
PAsX4bm4GC/AJXgxLsXLcBleicvxGlyB1+NKvAlX4a24Gu/ANXg3rsX7cB0+
iOvxERy3INYNcTxughNwc5yIW+Ek3BYn4w44BXfGqbgbjuCeOA33wem4P87A
g3AmHoqz8AicjXNwLs7D+bgAF+JZuAjPxcV4AS7Bi3EpXobL8EpcjtfgCrwe
V+JNuApvxdV4B67Bu3Et3ofr8EFcj4/guOdj3RDH4yY4ATfHibgVTsJtcTLu
gFNwZ5yKu+EI7onTcB+cjvvjDDwIZ+KhOAuPwNk4B+fiPJyPC3AhnoWL8Fxc
jBfgErwYl+JluAyvxOV4Da7A63El3oSr8FZcjXfgGrwb1+J9uA4fxPX4CI5b
GOuGOB43wQm4OU7ErXASbouTcQecgjvjVNwNR3BPnIb74HTcH2fgQTgTD8VZ
eATOxjk4F+fhfFyAC/EsXITn4mK8AJfgxbgUL8NleCUux2twBV6PK/EmXIW3
4mq8A9fg3bgW78N1+CCux0dw3AuxbojjcROcgJvjRNwKJ+G2OBl3wCm4M07F
3XAE98RpuA9Ox/1xBh6EM/FQnIVH4Gycg3NxHs7HBbgQz8JFeC4uxgtwCV6M
S/EyXIZX4nK8Blfg9bgSb8JVeCuuxjtwDd6Na/E+XIcP4np8BMeVxLoBbogb
4XjcGDfBTXECboab4xY4EbfErXBrnITb4La4HU7G7XEH3BGn4E64M+6CU3FX
3A13xxHcA/fEvXAa7o374L44HffD/fEAnIEH4kF4MM7EQ/BQPAxn4eF4BB6J
s/FonIPH4Vw8EefhyTgfT8UFeDouxDPxLDwbF+E5eC6eh4vxfLwAL8QleBFe
jJfgUrwUL8PLcRlegVfiVbgcr8Zr8Fpcgdfh9XgDrsQb8Sa8GVfhLXgr3oar
8Xa8A+/ENXgX3o334Fq8F+/D+3EdPoAP4kO4Hh/GR/BRHPdirBvghrgRjseN
cRPcFCfgZrg5boETcUvcCrfGSbgNbovb4WTcHnfAHXEK7oQ74y44FXfF3XB3
HME9cE/cC6fh3rgP7ovTcT/cHw/AGXggHoQH40w8BA/Fw3AWHo5H4JE4G4/G
OXgczsUTcR6ejPPxVFyAp+NCPBPPwrNxEZ6D5+J5uBjPxwvwQlyCF+HFeAku
xUvxMrwcl+EVeCVehcvxarwGr8UVeB1ejzfgSrwRb8KbcRXegrfibbgab8c7
8E5cg3fh3XgPrsV78T68H9fhA/ggPoTr8WF8BB/FcYti3QA3xI1wPG6Mm+Cm
OAE3w81xC5yIW+JWuDVOwm1wW9wOJ+P2uAPuiFNwJ9wZd8GpuCvuhrvjCO6B
e+JeOA33xn1wX5yO++H+eADOwAPxIDwYZ+IheCgehrPwcDwCj8TZeDTOweNw
Lp6I8/BknI+n4gI8HRfimXgWno2L8Bw8F8/DxXg+XoAX4hK8CC/GS3ApXoqX
4eW4DK/AK/EqXI5X4zV4La7A6/B6vAFX4o14E96Mq/AWvBVvw9V4O96Bd+Ia
vAvvxntwLd6L9+H9uA4fwAfxIVyPD+Mj+CiOeynWDXBD3AjH48a4CW6KE3Az
3By3wIm4JW6FW+Mk3Aa3xe1wMm6PO+COOAV3wp1xF5yKu+JuuDuO4B64J+6F
03Bv3Af3xem4H+6PB+AMPBAPwoNxJh6Ch+JhOAsPxyPwSJyNR+McPA7n4ok4
D0/G+XgqLsDTcSGeiWfh2bgIz8Fz8TxcjOfjBXghLsGL8GK8BJfipXgZXo7L
8Aq8Eq/C5Xg1XoPX4gq8Dq/HG3Al3og34c24Cm/BW/E2XI234x14J67Bu/Bu
vAfX4r14H96P6/ABfBAfwvX4MD6Cj+K4xbFugBviRjgeN8ZNcFOcgJvh5rgF
TsQtcSvcGifhNrgtboeTcXvcAXfEKbgT7oy74FTcFXfD3XEE98A9cS+chnvj
PrgvTsf9cH88AGfggXgQHowz8RA8FA/DWXg4HoFH4mw8GufgcTgXT8R5eDLO
x1NxAZ6OC/FMPAvPxkV4Dp6L5+FiPB8vwAtxCV6EF+MluBQvxcvwclyGV+CV
eBUux6vxGrwWV+B1eD3egCvxRrwJb8ZVeAveirfharwd78A7cQ3ehXfjPbgW
78X78H5chw/gg/gQrseH8RF8FMe9HOsGuCFuhONxY9wEN8UJuBlujlvgRNwS
t8KtcRJug9vidjgZt8cdcEecgjvhzrgLTsVdcTfcHUdwD9wT98JpuDfug/vi
dNwP98cDcAYeiAfhwTgTD8FD8TCchYfjEXgkzsajcQ4eh3PxRJyHJ+N8PBUX
4Om4EM/Es/BsXITn4Ll4Hi7G8/ECvBCX4EV4MV6CS/FSvAwvx2V4BV6JV+Fy
vBqvwWtxBV6H1+MNuBJvxJvwZlyFt+CteBuuxtvxDrwT1+BdeDfeg2vxXrwP
78d1+AA+iA/henwYH8FHcdySWDfADXEjHI8b4ya4KU7AzXBz3AIn4pa4FW6N
k3Ab3Ba3w8m4Pe6AO+IU3Al3xl1wKu6Ku+HuOIJ74J64F07DvXEf3Ben4364
Px6AM/BAPAgPxpl4CB6Kh+EsPByPwCNxNh6Nc/A4nIsn4jw8GefjqbgAT8eF
eCaehWfjIjwHz8XzcDGejxfghbgEL8KL8RJcipfiZXg5LsMr8Eq8Cpfj1XgN
Xosr8Dq8Hm/AlXgj3oQ34yq8BW/F23A13o534J24Bu/Cu/EeXIv34n14P67D
B/BBfAjX48P4CD6K416JdQPcEDfC8bgxboKb4gTcDDfHLXAibolb4dY4CbfB
bXE7nIzb4w64I07BnXBn3AWn4q64G+6OI7gH7ol74TTcG/fBfXE67of74wE4
Aw/Eg/BgnImH4KF4GM7Cw/EIPBJn49E4B4/DuXgizsOTcT6eigvwdFyIZ+JZ
eDYuwnPwXDwPF+P5eAFeiEvwIrwYL8GleClehpfjMrwCr8SrcDlejdfgtbgC
r8Pr8QZciTfiTXgzrsJb8Fa8DVfj7XgH3olr8C68G+/BtXgv3of34zp8AB/E
h3A9PoyP4KM4rjTWDXBD3AjH48a4CW6KE3Az3By3wIm4JW6FW+Mk3Aa3xe1w
Mm6PO+COOAV3wp1xF5yKu+JuuDuO4B64J+6F03Bv3Af3xem4H+6PB+AMPBAP
woNxJh6Ch+JhOAsPxyPwSJyNR+McPA7n4ok4D0/G+XgqLsDTcSGeiWfh2bgI
z8Fz8TxcjOfjBXghLsGL8GK8BJfipXgZXo7L8Aq8Eq/C5Xg1XoPX4gq8Dq/H
G3Al3og34c24Cm/BW/E2XI234x14J67Bu/BuvAfX4r14H96P6/ABfBAfwvX4
MD6Cj+K4V2PdADfEjXA8boyb4KY4ATfDzXELnIhb4la4NU7CbXBb3A4n4/a4
A+6IU3An3Bl3wam4K+6Gu+MI7oF74l44DffGfXBfnI774f54AM7AA/EgPBhn
4iF4KB6Gs/BwPAKPxNl4NM7B43Aunojz8GScj6fiAjwdF+KZeBaejYvwHDwX
z8PFeD5egBfiErwIL8ZLcCleipfh5bgMr8Ar8SpcjlfjNXgtrsDr8Hq8AVfi
jXgT3oyr8Ba8FW/D1Xg73oF34hq8C+/Ge3At3ov34f24Dh/AB/EhXI8P4yP4
KI5bGusGuCFuhONxY9wEN8UJuBlujlvgRNwSt8KtcRJug9vidjgZt8cdcEec
gjvhzrgLTsVdcTfcHUdwD9wT98JpuDfug/vidNwP98cDcAYeiAfhwTgTD8FD
8TCchYfjEXgkzsajcQ4eh3PxRJyHJ+N8PBUX4Om4EM/Es/BsXITn4Ll4Hi7G
8/ECvBCX4EV4MV6CS/FSvAwvx2V4BV6JV+FyvBqvwWtxBV6H1+MNuBJvxJvw
ZlyFt+CteBuuxtvxDrwT1+BdeDfeg2vxXrwP78d1+AA+iA/henwYH8FHcdxr
sW6AG+JGOB43xk1wU5yAm+HmuAVOxC1xK9waJ+E2uC1uh5Nxe9wBd8QpuBPu
jLvgVNwVd8PdcQT3wD1xL5yGe+M+uC9Ox/1wfzwAZ+CBeBAejDPxEDwUD8NZ
eDgegUfibDwa5+BxOBdPxHl4Ms7HU3EBno4L8Uw8C8/GRXgOnovn4WI8Hy/A
C3EJXoQX4yW4FC/Fy/ByXIZX4JV4FS7Hq/EavBZX4HV4Pd6AK/FGvAlvxlV4
C96Kt+FqvB3vwDtxDd6Fd+M9uBbvxfvwflyHD+CD+BCux4fxEXwUxy2LdQPc
EDfC8bgxboKb4gTcDDfHLXAibolb4dY4CbfBbXE7nIzb4w64I07BnXBn3AWn
4q64G+6OI7gH7ol74TTcG/fBfXE67of74wE4Aw/Eg/BgnImH4KF4GM7Cw/EI
PBJn49E4B4/DuXgizsOTcT6eigvwdFyIZ+JZeDYuwnPwXDwPF+P5eAFeiEvw
IrwYL8GleClehpfjMrwCr8SrcDlejdfgtbgCr8Pr8QZciTfiTXgzrsJb8Fa8
DVfj7XgH3olr8C68G+/BtXgv3of34zp8AB/Eh3A9PoyP4KM47vVYN8ANcSMc
jxvjJrgpTsDNcHPcAifilrgVbo2TcBvcFrfDybg97oA74hTcCXfGXXAq7oq7
4e44gnvgnrgXTsO9cR/cF6fjfrg/HoAz8EA8CA/GmXgIHoqH4Sw8HI/AI3E2
Ho1z8DiciyfiPDwZ5+OpuABPx4V4Jp6FZ+MiPAfPxfNwMZ6PF+CFuAQvwovx
ElyKl+JleDkuwyvwSrwKl+PVeA1eiyvwOrweb8CVeCPehDfjKrwFb8XbcDXe
jnfgnbgG78K78R5ci/fifXg/rsMH8EF8CNfjw/gIPorjlse6AW6IG+F43Bg3
wU1xAm6Gm+MWOBG3xK1wa5yE2+C2uB1Oxu1xB9wRp+BOuDPuglNxV9wNd8cR
3AP3xL1wGu6N++C+OB33w/3xAJyBB+JBeDDOxEPwUDwMZ+HheAQeibPxaJyD
x+FcPBHn4ck4H0/FBXg6LsQz8Sw8GxfhOXgunoeL8Xy8AC/EJXgRXoyX4FK8
FC/Dy3EZXoFX4lW4HK/Ga/BaXIHX4fV4A67EG/EmvBlX4S14K96Gq/F2vAPv
xDV4F96N9+BavBfvw/txHT6AD+JDuB4fxkfwURz3Rqwb4Ia4EY7HjXET3BQn
4Ga4OW6BE3FL3Aq3xkm4DW6L2+Fk3B53wB1xCu6EO+MuOBV3xd1wdxzBPXBP
3Aun4d64D+6L03E/3B8PwBl4IB6EB+NMPAQPxcNwFh6OR+CROBuPxjl4HM7F
E3Eenozz8VRcgKfjQjwTz8KzcRGeg+fiebgYz8cL8EJcghfhxXgJLsVL8TK8
HJfhFXglXoXL8Wq8Bq/FFXgdXo834Eq8EW/Cm3EV3oK34m24Gm/HO/BOXIN3
4d14D67Fe/E+vB/X4QP4ID6E6/FhfAQfxXFlsf4DboCPww3x8bgRPgHH4xNx
Y3wSboJPxk3xH3ECPgU3w6fi5vg03AKfjhPxn3BLfAZuhf+MW+MzcRI+C7fB
Z+O2+BzcDp+Lk/F5uD0+H3fAF+CO+EKcgi/CnfDFuDO+BHfBl+JUfBnuii/H
3fAVuDu+EkfwVbgHvhr3xNfgXvhanIavw73x9bgPvgH3xTfidHwT7odvxv3x
LXgAvhVn4NvwQHw7HoTvwIPxnTgT34WH4LvxUHwPHobvxVn4Pjwc349H4Afw
SPwgzsaj8Gg8BufgsXgcHo9z8QQ8EU/CefghPBk/jPPxFDwVT8MF+BE8Hc/A
hfhRPBM/hmfhx/Fs/AQuwk/iOfgpPBc/jefhZ3AxfhbPx8/hBfh5vBC/gEvw
i3gRfgkvxi/jJfgVXIpfxUvxa3gZfh0vx2/gMvwmXoHfwivx23gVfgeX43fx
avweXoPfx2vxB7gCf4jX4Y/wevwx3oA/wZX4U7wRf4Y34c/xZvwXXIX/irfg
L/BW/De8DX+Jq/FXeDv+Gu/A3+Cd+Ftcg7/Du/D3eDf+Ae/BP+Ja/BPei3/G
+/Df8X78C67D/8AH8D/xQfwrPoT/hevxb/gw/jc+gv+Dj+L/4rg3Y/0H3AAf
hxvi43EjfAKOxyfixvgk3ASfjJviP+IEfApuhk/FzfFpuAU+HSfiP+GW+Azc
Cv8Zt8Zn4iR8Fm6Dz8Zt8Tm4HT4XJ+PzcHt8Pu6AL8Ad8YU4BV+EO+GLcWd8
Ce6CL8Wp+DLcFV+Ou+ErcHd8JY7gq3APfDXuia/BvfC1OA1fh3vj63EffAPu
i2/E6fgm3A/fjPvjW/AAfCvOwLfhgfh2PAjfgQfjO3EmvgsPwXfjofgePAzf
i7PwfXg4vh+PwA/gkfhBnI1H4dF4DM7BY/E4PB7n4gl4Ip6E8/BDeDJ+GOfj
KXgqnoYL8CN4Op6BC/GjeCZ+DM/Cj+PZ+AlchJ/Ec/BTeC5+Gs/Dz+Bi/Cye
j5/DC/DzeCF+AZfgF/Ei/BJejF/GS/AruBS/ipfi1/Ay/Dpejt/AZfhNvAK/
hVfit/Eq/A4ux+/i1fg9vAa/j9fiD3AF/hCvwx/h9fhjvAF/givxp3gj/gxv
wp/jzfgvuAr/FW/BX+Ct+G94G/4SV+Ov8Hb8Nd6Bv8E78be4Bn+Hd+Hv8W78
A96Df8S1+Ce8F/+M9+G/4/34F1yH/4EP4H/ig/hXfAj/C9fj3/Bh/G98BP8H
H8X/xXErYv0H3AAfhxvi43EjfAKOxyfixvgk3ASfjJviP+IEfApuhk/FzfFp
uAU+HSfiP+GW+AzcCv8Zt8Zn4iR8Fm6Dz8Zt8Tm4HT4XJ+PzcHt8Pu6AL8Ad
8YU4BV+EO+GLcWd8Ce6CL8Wp+DLcFV+Ou+ErcHd8JY7gq3APfDXuia/BvfC1
OA1fh3vj63EffAPui2/E6fgm3A/fjPvjW/AAfCvOwLfhgfh2PAjfgQfjO3Em
vgsPwXfjofgePAzfi7PwfXg4vh+PwA/gkfhBnI1H4dF4DM7BY/E4PB7n4gl4
Ip6E8/BDeDJ+GOfjKXgqnoYL8CN4Op6BC/GjeCZ+DM/Cj+PZ+AlchJ/Ec/BT
eC5+Gs/Dz+Bi/Cyej5/DC/DzeCF+AZfgF/Ei/BJejF/GS/AruBS/ipfi1/Ay
/Dpejt/AZfhNvAK/hVfit/Eq/A4ux+/i1fg9vAa/j9fiD3AF/hCvwx/h9fhj
vAF/givxp3gj/gxvwp/jzfgvuAr/FW/BX+Ct+G94G/4SV+Ov8Hb8Nd6Bv8E7
8be4Bn+Hd+Hv8W78A96Df8S1+Ce8F/+M9+G/4/34F1yH/4EP4H/ig/hXfAj/
C9fj3/Bh/G98BP8HH8X/xXFvxfoPuAE+DjfEx+NG+AQcj0/EjfFJuAk+GTfF
f8QJ+BTcDJ+Km+PTcAt8Ok7Ef8It8Rm4Ff4zbo3PxEn4LNwGn43b4nNwO3wu
Tsbn4fb4fNwBX4A74gtxCr4Id8IX4874EtwFX4pT8WW4K74cd8NX4O74ShzB
V+Ee+GrcE1+De+FrcRq+DvfG1+M++AbcF9+I0/FNuB++GffHt+AB+FacgW/D
A/HteBC+Aw/Gd+JMfBcegu/GQ/E9eBi+F2fh+/BwfD8egR/AI/GDOBuPwqPx
GJyDx+JxeDzOxRPwRDwJ5+GH8GT8MM7HU/BUPA0X4EfwdDwDF+JH8Uz8GJ6F
H8ez8RO4CD+J5+Cn8Fz8NJ6Hn8HF+Fk8Hz+HF+Dn8UL8Ai7BL+JF+CW8GL+M
l+BXcCl+FS/Fr+Fl+HW8HL+By/CbeAV+C6/Eb+NV+B1cjt/Fq/F7eA1+H6/F
H+AK/CFehz/C6/HHeAP+BFfiT/FG/BnehD/Hm/FfcBX+K96Cv8Bb8d/wNvwl
rsZf4e34a7wDf4N34m9xDf4O78Lf4934B7wH/4hr8U94L/4Z78N/x/vxL7gO
/wMfwP/EB/Gv+BD+F67Hv+HD+N/4CP4PPor/i+NWxvoPuAE+DjfEx+NG+AQc
j0/EjfFJuAk+GTfFf8QJ+BTcDJ+Km+PTcAt8Ok7Ef8It8Rm4Ff4zbo3PxEn4
LNwGn43b4nNwO3wuTsbn4fb4fNwBX4A74gtxCr4Id8IX4874EtwFX4pT8WW4
K74cd8NX4O74ShzBV+Ee+GrcE1+De+FrcRq+DvfG1+M++AbcF9+I0/FNuB++
GffHt+AB+FacgW/DA/HteBC+Aw/Gd+JMfBcegu/GQ/E9eBi+F2fh+/BwfD8e
gR/AI/GDOBuPwqPxGJyDx+JxeDzOxRPwRDwJ5+GH8GT8MM7HU/BUPA0X4Efw
dDwDF+JH8Uz8GJ6FH8ez8RO4CD+J5+Cn8Fz8NJ6Hn8HF+Fk8Hz+HF+Dn8UL8
Ai7BL+JF+CW8GL+Ml+BXcCl+FS/Fr+Fl+HW8HL+By/CbeAV+C6/Eb+NV+B1c
jt/Fq/F7eA1+H6/FH+AK/CFehz/C6/HHeAP+BFfiT/FG/BnehD/Hm/FfcBX+
K96Cv8Bb8d/wNvwlrsZf4e34a7wDf4N34m9xDf4O78Lf4934B7wH/4hr8U94
L/4Z78N/x/vxL7gO/wMfwP/EB/Gv+BD+F67Hv+HD+N/4CP4PPor/i+PejvUf
cAN8HG6Ij8eN8Ak4Hp+IG+OTcBN8Mm6K/4gT8Cm4GT4VN8en4Rb4dJyI/4Rb
4jNwK/xn3BqfiZPwWbgNPhu3xefgdvhcnIzPw+3x+bgDvgB3xBfiFHwR7oQv
xp3xJbgLvhSn4stwV3w57oavwN3xlTiCr8I98NW4J74G98LX4jR8He6Nr8d9
8A24L74Rp+ObcD98M+6Pb8ED8K04A9+GB+Lb8SB8Bx6M78SZ+C48BN+Nh+J7
8DB8L87C9+Hh+H48Aj+AR+IHcTYehUfjMTgHj8Xj8HiciyfgiXgSzsMP4cn4
YZyPp+CpeBouwI/g6XgGLsSP4pn4MTwLP45n4ydwEX4Sz8FP4bn4aTwPP4OL
8bN4Pn4OL8DP44X4BVyCX8SL8Et4MX4ZL8Gv4FL8Kl6KX8PL8Ot4OX4Dl+E3
8Qr8Fl6J38ar8Du4HL+LV+P38Br8Pl6LP8AV+EO8Dn+E1+OP8Qb8Ca7En+KN
+DO8CX+ON+O/4Cr8V7wFf4G34r/hbfhLXI2/wtvx13gH/gbvxN/iGvwd3oW/
x7vxD3gP/hHX4p/wXvwz3of/jvfjX3Ad/gc+gP+JD+Jf8SH8L1yPf8OH8b/x
EfwffBT/F8etivUfcAN8HG6Ij8eN8Ak4Hp+IG+OTcBN8Mm6K/4gT8Cm4GT4V
N8en4Rb4dJyI/4Rb4jNwK/xn3BqfiZPwWbgNPhu3xefgdvhcnIzPw+3x+bgD
vgB3xBfiFHwR7oQvxp3xJbgLvhSn4stwV3w57oavwN3xlTiCr8I98NW4J74G
98LX4jR8He6Nr8d98A24L74Rp+ObcD98M+6Pb8ED8K04A9+GB+Lb8SB8Bx6M
78SZ+C48BN+Nh+J78DB8L87C9+Hh+H48Aj+AR+IHcTYehUfjMTgHj8Xj8Hic
iyfgiXgSzsMP4cn4YZyPp+CpeBouwI/g6XgGLsSP4pn4MTwLP45n4ydwEX4S
z8FP4bn4aTwPP4OL8bN4Pn4OL8DP44X4BVyCX8SL8Et4MX4ZL8Gv4FL8Kl6K
X8PL8Ot4OX4Dl+E38Qr8Fl6J38ar8Du4HL+LV+P38Br8Pl6LP8AV+EO8Dn+E
1+OP8Qb8Ca7En+KN+DO8CX+ON+O/4Cr8V7wFf4G34r/hbfhLXI2/wtvx13gH
/gbvxN/iGvwd3oW/x7vxD3gP/hHX4p/wXvwz3of/jvfjX3Ad/gc+gP+JD+Jf
8SH8L1yPf8OH8b/xEfwffBT/F8e9E+s/4Ab4ONwQH48b4RNwPD4RN8Yn4Sb4
ZNwU/xEn4FNwM3wqbo5Pwy3w6TgR/wm3xGfgVvjPuDU+Eyfhs3AbfDZui8/B
7fC5OBmfh9vj83EHfAHuiC/EKfgi3AlfjDvjS3AXfClOxZfhrvhy3A1fgbvj
K3EEX4V74KtxT3wN7oWvxWn4OtwbX4/74BtwX3wjTsc34X74Ztwf34IH4Ftx
Br4ND8S340H4DjwY34kz8V14CL4bD8X34GH4XpyF78PD8f14BH4Aj8QP4mw8
Co/GY3AOHovH4fE4F0/AE/EknIcfwpPxwzgfT8FT8TRcgB/B0/EMXIgfxTPx
Y3gWfhzPxk/gIvwknoOfwnPx03gefgYX42fxfPwcXoCfxwvxC7gEv4gX4Zfw
YvwyXoJfwaX4VbwUv4aX4dfxcvwGLsNv4hX4LbwSv41X4XdwOX4Xr8bv4TX4
fbwWf4Ar8Id4Hf4Ir8cf4w34E1yJP8Ub8Wd4E/4cb8Z/wVX4r3gL/gJvxX/D
2/CXuBp/hbfjr/EO/A3eib/FNfg7vAt/j3fjH/Ae/COuxT/hvfhnvA//He/H
v+A6/A98AP8TH8S/4kP4X7ge/4YP43/jI/g/+Cj+L44rj/UfcAN8HG6Ij8eN
8Ak4Hp+IG+OTcBN8Mm6K/4gT8Cm4GT4VN8en4Rb4dJyI/4Rb4jNwK/xn3Bqf
iZPwWbgNPhu3xefgdvhcnIzPw+3x+bgDvgB3xBfiFHwR7oQvxp3xJbgLvhSn
4stwV3w57oavwN3xlTiCr8I98NW4J74G98LX4jR8He6Nr8d98A24L74Rp+Ob
cD98M+6Pb8ED8K04A9+GB+Lb8SB8Bx6M78SZ+C48BN+Nh+J78DB8L87C9+Hh
+H48Aj+AR+IHcTYehUfjMTgHj8Xj8HiciyfgiXgSzsMP4cn4YZyPp+CpeBou
wI/g6XgGLsSP4pn4MTwLP45n4ydwEX4Sz8FP4bn4aTwPP4OL8bN4Pn4OL8DP
44X4BVyCX8SL8Et4MX4ZL8Gv4FL8Kl6KX8PL8Ot4OX4Dl+E38Qr8Fl6J38ar
8Du4HL+LV+P38Br8Pl6LP8AV+EO8Dn+E1+OP8Qb8Ca7En+KN+DO8CX+ON+O/
4Cr8V7wFf4G34r/hbfhLXI2/wtvx13gH/gbvxN/iGvwd3oW/x7vxD3gP/hHX
4p/wXvwz3of/jvfjX3Ad/gc+gP+JD+Jf8SH8L1yPf8OH8b/xEfwffBT/F8e9
G+s/4Ab4ONwQH48b4RNwPD4RN8Yn4Sb4ZNwU/xEn4FNwM3wqbo5Pwy3w6TgR
/wm3xGfgVvjPuDU+Eyfhs3AbfDZui8/B7fC5OBmfh9vj83EHfAHuiC/EKfgi
3AlfjDvjS3AXfClOxZfhrvhy3A1fgbvjK3EEX4V74KtxT3wN7oWvxWn4Otwb
X4/74BtwX3wjTsc34X74Ztwf34IH4FtxBr4ND8S340H4DjwY34kz8V14CL4b
D8X34GH4XpyF78PD8f14BH4Aj8QP4mw8Co/GY3AOHovH4fE4F0/AE/EknIcf
wpPxwzgfT8FT8TRcgB/B0/EMXIgfxTPxY3gWfhzPxk/gIvwknoOfwnPx03ge
fgYX42fxfPwcXoCfxwvxC7gEv4gX4ZfwYvwyXoJfwaX4VbwUv4aX4dfxcvwG
LsNv4hX4LbwSv41X4XdwOX4Xr8bv4TX4fbwWf4Ar8Id4Hf4Ir8cf4w34E1yJ
P8Ub8Wd4E/4cb8Z/wVX4r3gL/gJvxX/D2/CXuBp/hbfjr/EO/A3eib/FNfg7
vAt/j3fjH/Ae/COuxT/hvfhnvA//He/Hv+A6/A98AP8TH8S/4kP4X7ge/4YP
43/jI/g/+Cj+L45bHes/4Ab4ONwQH48b4RNwPD4RN8Yn4Sb4ZNwU/xEn4FNw
M3wqbo5Pwy3w6TgR/wm3xGfgVvjPuDU+Eyfhs3AbfDZui8/B7fC5OBmfh9vj
83EHfAHuiC/EKfgi3AlfjDvjS3AXfClOxZfhrvhy3A1fgbvjK3EEX4V74Ktx
T3wN7oWvxWn4OtwbX4/74BtwX3wjTsc34X74Ztwf34IH4FtxBr4ND8S340H4
DjwY34kz8V14CL4bD8X34GH4XpyF78PD8f14BH4Aj8QP4mw8Co/GY3AOHovH
4fE4F0/AE/EknIcfwpPxwzgfT8FT8TRcgB/B0/EMXIgfxTPxY3gWfhzPxk/g
IvwknoOfwnPx03gefgYX42fxfPwcXoCfxwvxC7gEv4gX4ZfwYvwyXoJfwaX4
VbwUv4aX4dfxcvwGLsNv4hX4LbwSv41X4XdwOX4Xr8bv4TX4fbwWf4Ar8Id4
Hf4Ir8cf4w34E1yJP8Ub8Wd4E/4cb8Z/wVX4r3gL/gJvxX/D2/CXuBp/hbfj
r/EO/A3eib/FNfg7vAt/j3fjH/Ae/COuxT/hvfhnvA//He/Hv+A6/A98AP8T
H8S/4kP4X7ge/4YP43/jI/g/+Cj+L457L9Z/wA3wcbghPh43wifgeHwiboxP
wk3wybgp/iNOwKfgZvhU3Byfhlvg03Ei/hNuic/ArfCfcWt8Jk7CZ+E2+Gzc
Fp+D2+FzcTI+D7fH5+MO+ALcEV+IU/BFuBO+GHfGl+Au+FKcii/DXfHluBu+
AnfHV+IIvgr3wFfjnvga3Atfi9Pwdbg3vh73wTfgvvhGnI5vwv3wzbg/vgUP
wLfiDHwbHohvx4PwHXgwvhNn4rvwEHw3HorvwcPwvTgL34eH4/vxCPwAHokf
xNl4FB6Nx+AcPBaPw+NxLp6AJ+JJOA8/hCfjh3E+noKn4mm4AD+Cp+MZuBA/
imfix/As/DiejZ/ARfhJPAc/hefip/E8/Awuxs/i+fg5vAA/jxfiF3AJfhEv
wi/hxfhlvAS/gkvxq3gpfg0vw6/j5fgNXIbfxCvwW3glfhuvwu/gcvwuXo3f
w2vw+3gt/gBX4A/xOvwRXo8/xhvwJ7gSf4o34s/wJvw53oz/gqvwX/EW/AXe
iv+Gt+EvcTX+Cm/HX+Md+Bu8E3+La/B3eBf+Hu/GP+A9+Edci3/Ce/HPeB/+
O96Pf8F1+B/4AP4nPoh/xYfwv3A9/g0fxv/GR/B/8FH8Xxy3JtZ/wA3wcbgh
Ph43wifgeHwiboxPwk3wybgp/iNOwKfgZvhU3Byfhlvg03Ei/hNuic/ArfCf
cWt8Jk7CZ+E2+GzcFp+D2+FzcTI+D7fH5+MO+ALcEV+IU/BFuBO+GHfGl+Au
+FKcii/DXfHluBu+AnfHV+IIvgr3wFfjnvga3Atfi9Pwdbg3vh73wTfgvvhG
nI5vwv3wzbg/vgUPwLfiDHwbHohvx4PwHXgwvhNn4rvwEHw3HorvwcPwvTgL
34eH4/vxCPwAHokfxNl4FB6Nx+AcPBaPw+NxLp6AJ+JJOA8/hCfjh3E+noKn
4mm4AD+Cp+MZuBA/imfix/As/DiejZ/ARfhJPAc/hefip/E8/Awuxs/i+fg5
vAA/jxfiF3AJfhEvwi/hxfhlvAS/gkvxq3gpfg0vw6/j5fgNXIbfxCvwW3gl
fhuvwu/gcvwuXo3fw2vw+3gt/gBX4A/xOvwRXo8/xhvwJ7gSf4o34s/wJvw5
3oz/gqvwX/EW/AXeiv+Gt+EvcTX+Cm/HX+Md+Bu8E3+La/B3eBf+Hu/GP+A9
+Edci3/Ce/HPeB/+O96Pf8F1+B/4AP4nPoh/xYfwv3A9/g0fxv/GR/B/8FH8
Xxz3fqz/gBvg43BDfDxuhE/A8fhE3BifhJvgk3FT/EecgE/BzfCpuDk+DbfA
p+NE/CfcEp+BW+E/49b4TJyEz8Jt8Nm4LT4Ht8Pn4mR8Hm6Pz8cd8AW4I74Q
p+CLcCd8Me6ML8Fd8KU4FV+Gu+LLcTd8Be6Or8QRfBXuga/GPfE1uBe+Fqfh
63BvfD3ug2/AffGNOB3fhPvhm3F/fAsegG/FGfg2PBDfjgfhO/BgfCfOxHfh
IfhuPBTfg4fhe3EWvg8Px/fjEfgBPBI/iLPxKDwaj8E5eCweh8fjXDwBT8ST
cB5+CE/GD+P/46oesgAwFAQIdmzbtm3btm3btm3btm3btu1kZvtrWa8P0Pvj
A/CB+CB8MD4EH4oPw4fjI/CR+Ch8ND4GH4uPw8fjE/CJ+CR8Mj4Fn4pPw6fj
M/CZ+Cx8Nj4Hn4vPw+fjC/CF+CJ8Mb4EX4ovw5fjK/CV+Cp8Nb4GX4uvw9fj
G/CN+CZ8M74F34pvw7fjO/Cd+C58N74H34vvw/fjB/CD+CH8MH4EP4ofw4/j
J/CT+Cn8NH4GP4ufw8/jF/CL+CX8Mn4Fv4pfw6/jN/Cb+C38Nn4Hv4vfw+/j
D/CH+CP8Mf4Ef4o/w5/jL/CX+Cv8Nf4Gf4u/w9/jH/CP+Cf8M/4F/4p/w7/j
P/Cf+C/8N/4H/4v/w937vx4AD4gHwgPjQfCgeDA8OB4CD4mHwkPjYfCweDg8
PB4Bj4hHwiPjUfCoeDQ8Oh4Dj4nHwmPjcfC4eDw8Pp4AT4gnwhPjSfCkeDI8
OZ4CT4mnwlPjafC0eDo8PZ4Bz4hnwjPjWfCseDY8O54Dz4nnwnPjefC8eD48
P14AL4gXwgvjRfCieDG8OF4CL4mXwkvjZfCyeDm8PF4Br4hXwivjVfCqeDW8
Ol4Dr4nXwmvjdfC6eD28Pt4Ab4g3whvjTfCmeDO8Od4Cb4m3wlvjbfC2eDu8
Pd4B74h3wjvjXfCueDe8O94D74n3wnvjffC+eD+8Pz4AH4gPwgfjQ/Ch+DB8
OD4CH4mPwkfjY/Cx+Dh8PD4Bn4hPwifjU/Cp+DR8Oj4Dn4nPwmfjc/C5+Dx8
Pr4AX4gvwhfjS/Cl+DJ8Ob4CX4mvwlfja/C1+Dp8Pb4B34hvwjfjW/Ct+DZ8
O74D34nvwnfje/C9+D58P34AP4gfwg/jR/Cj+DH8OH4CP4mfwk/jZ/Cz+Dn8
PH4Bv4hfwi/jV/Cr+DX8On4Dv4nfwm/jd/C7+D38Pv4Af4g/wh/jT/Cn+DP8
Of4Cf4m/wl/jb/C3+Dv8Pf4B/4h/wj/jX/Cv+Df8O/4D/4n/wn/jf/C/+D/c
ff/rAfCAeCA8MB4ED4oHw4PjIfCQeCg8NB4GD4uHw8PjEfCIeCQ8Mh4Fj4pH
w6PjMfCYeCw8Nh4Hj4vHw+PjCfCEeCI8MZ4ET4onw5PjKfCUeCo8NZ4GT4un
w9PjGfCMeCY8M54Fz4pnw7PjOfCceC48N54Hz4vnw/PjBfCCeCG8MF4EL4oX
w4vjJfCSeCm8NF4GL4uXw8vjFfCKeCW8Ml4Fr4pXw6vjNfCaeC28Nl4Hr4vX
w+vjDfCGeCO8Md4Eb4o3w5vjLfCWeCu8Nd4Gb4u3w9vjHfCOeCe8M94F74p3
w7vjPfCeeC+8N94H74v3w/vjA/CB+CB8MD4EH4oPw4fjI/CR+Ch8ND4GH4uP
w8fjE/CJ+CR8Mj4Fn4pPw6fjM/CZ+Cx8Nj4Hn4vPw+fjC/CF+CJ8Mb4EX4ov
w5fjK/CV+Cp8Nb4GX4uvw9fjG/CN+CZ8M74F34pvw7fjO/Cd+C58N74H34vv
w/fjB/CD+CH8MH4EP4ofw4/jJ/CT+Cn8NH4GP4ufw8/jF/CL+CX8Mn4Fv4pf
w6/jN/Cb+C38Nn4Hv4vfw+/jD/CH+CP8Mf4Ef4o/w5/jL/CX+Cv8Nf4Gf4u/
w9/jH/CP+Cf8M/4F/4p/w7/jP/Cf+C/8N/4H/4v/w93/P94fNwAdNyAdNxAd
NzAdNwgdNygdNxgdNzgdNwQdNyQdNxQdNzQdNwwdNywdNxwdNzwdNwIdNyId
NxIdNzIdNwodNyodNxodNzodNwYdNyYdNxYdNzYdNw4dNy4dNx4dNz4dNwEd
NyEdNxEdNzEdNwkdNykdNxkdNzkdNwUdNyUdNxUdNzUdNw0dNy0dNx0dNz0d
NwMdNyMdNxMdNzMdNwsdNysdNxsdNzsdNwcdNycdNxcdNzcdNw8dNy8dNx8d
Nz8dtwAdtyAdtxAdtzAdtwgdtygdtxgdtzgdtwQdtyQdtxQdtzQdtwwdtywd
txwdtzwdtwIdtyIdtxIdtzIdtwodtyodtxodtzodtwYdtyYdtxYdtzYdtw4d
ty4dtx4dtz4dtwEdtyEdtxEdtzEdtwkdtykdtxkdtzkdtwUdtyUdtxUdtzUd
tw0dty0dtx0dtz0dtwMdtyMdtxMdtzMdtwsdtysdtxsdtzsdtwcdtycdtxcd
tzcdtw8dty8dtx8dtz8ddwAddyAddxAddzAddwgddygddxgddzgddwQddyQd
dxQddzQddwwddywddxwddzwddwIddyIddxIddzIddwoddyoddxoddzoddwYd
dyYddxYddzYddw4ddy4ddx4ddz4ddwEddyEddxEddzEddwkddykddxkddzkd
dwUddyUddxUddzUddw0ddy0ddx0ddz0ddwMddyMddxMddzMddwsddysddxsd
dzsddwcddycddxcddzcddw8ddy8ddx8ddz8d9wAd9yAd9xAd9zAd9wgd9ygd
9xgd9zgd9wQd9yQd9xQd9zQd9wwd9ywd9xwd9zwd9wId9yId9xId9zId9wod
9yod9xod9zod9wYd9yYd9xYd9zYd9w4d9y4d9x4d9z4d9wEd9yEd9xEd9zEd
9wkd9ykd9xkd9zkd9wUd9yUd9xUd9zUd9w0d9y0d9x0d9z0d9wMd9yMd9xMd
9zMd9wsd9ysd9xsd9zsd9wcd9ycd9xcd9zcd9w8d9y8d9x8d///g/7fjBqDj
BqTjBqLjBqbjBqHjBqXjBqPjBqfjhqDjhqTjhqLjhqbjhqHjhqXjhqPjhqfj
RqDjRqTjRqLjRqbjRqHjRqXjRqPjRqfjxqDjxqTjxqLjxqbjxqHjxqXjxqPj
xqfjJqDjJqTjJqLjJqbjJqHjJqXjJqPjJqfjpqDjpqTjpqLjpqbjpqHjpqXj
pqPjpqfjZqDjZqTjZqLjZqbjZqHjZqXjZqPjZqfj5qDj5qTj5qLj5qbj5qHj
5qXj5qPj5qfjFqDjFqTjFqLjFqbjFqHjFqXjFqPjFqfjlqDjlqTjlqLjlqbj
lqHjlqXjlqPjlqfjVqDjVqTjVqLjVqbjVqHjVqXjVqPjVqfj1qDj1qTj1qLj
1qbj1qHj1qXj1qPj1qfjNqDjNqTjNqLjNqbjNqHjNqXjNqPjNqfjtqDjtqTj
tqLjtqbjtqHjtqXjtqPjtqfjdqDjdqTjdqLjdqbjdqHjdqXjdqPjdqfj9qDj
9qTj9qLj9qbj9qHj9qXj9qPj9qfjDqDjDqTjDqLjDqbjDqHjDqXjDqPjDqfj
jqDjjqTjjqLjjqbjjqHjjqXjjqPjjqfjTqDjTqTjTqLjTqbjTqHjTqXjTqPj
TqfjzqDjzqTjzqLjzqbjzqHjzqXjzqPjzqfjLqDjLqTjLqLjLqbjLqHjLqXj
LqPjLqfjrqDjrqTjrqLjrqbjrqHjrqXjrqPjrqfjbqDjbqTjbqLjbqbjbqHj
bqXjbqPjbqfj7qDj7qTj7qLj7qbj7qHj7qXj7qPj7qfjHqDjHqTjHqLjHqbj
HqHjHqXjHqPjHqfjnqDjnqTjnqLjnqbjnqHjnqXjnqPjnqfjXqDjXqTjXqLj
XqbjXqHjXqXjXqPjXqfj3qDj3qTj3qLj3qbj3qHj3qXj3qPj3qfjPqDjPqTj
PqLjPqbjPqHjPqXjPqPjPqfjvqDjvqTjvqLjvqbjvqHjvqXjvqPjvqfjfqDj
fqTjfqLjfqbjfqHjfqXjfqPjfqfj/qDj/qTj/qLj/qbj/qHj/qXj/qPj/x/4
/3bcAHTcgHTcQHTcwHTcIHTcoHTcYHTc4HTcEHTckHTcUHTc0HTcMHTcsHTc
cHTc8HTcCHTciHTcSHTcyHTcKHTcqHTcaHTc6HTcGHTcmHTcWHTc2HTcOHTc
uHTceHTc+HTcBHTchHTcRHTcxHTcJHTcpHTcZHTc5HTcFHTclHTcVHTc1HTc
NHTctHTcdHTc9HTcDHTcjHTcTHTczHTcLHTcrHTcbHTc7HTcHHTcnHTcXHTc
3HTcPHTcvHTcfHTc/HTcAnTcgnTcQnTcwnTcInTconTcYnTc4nTcEnTcknTc
UnTc0nTcMnTcsnTccnTc8nTcCnTcinTcSnTcynTcKnTcqnTcanTc6nTcGnTc
mnTcWnTc2nTcOnTcunTcenTc+nTcBnTchnTcRnTcxnTcJnTcpnTcZnTc5nTc
FnTclnTcVnTc1nTcNnTctnTcdnTc9nTcDnTcjnTcTnTcznTcLnTcrnTcbnTc
7nTcHnTcnnTcXnTc3nTcPnTcvnTcfnTc/nTcAXTcgXTcQXTcwXTcIXTcoXTc
YXTc4XTcEXTckXTcUXTc0XTcMXTcsXTccXTc8XTcCXTciXTcSXTcyXTcKXTc
qXTcaXTc6XTcGXTcmXTcWXTc2XTcOXTcuXTceXTc+XTcBXTchXTcRXTcxXTc
JXTcpXTcZXTc5XTcFXTclXTcVXTc1XTcNXTctXTcdXTc9XTcDXTcjXTcTXTc
zXTcLXTcrXTcbXTc7XTcHXTcnXTcXXTc3XTcPXTcvXTcfXTc/XTcA3Tcg3Tc
Q3Tcw3TcI3Tco3TcY3Tc43TcE3Tck3TcU3Tc03TcM3Tcs3Tcc3Tc83TcC3Tc
i3TcS3Tcy3TcK3Tcq3Tca3Tc63TcG3Tcm3TcW3Tc23TcO3Tcu3Tce3Tc+3Tc
B3Tch3TcR3Tcx3TcJ3Tcp3TcZ3Tc53TcF3Tcl3TcV3Tc13TcN3Tct3Tcd3Tc
93TcD3Tcj3TcT3Tcz3TcL3Tcr3Tcb3Tc73TcH3Tcn3TcX3Tc33TcP3Tcv3Tc
f3T8/4P+344bgI4bkI4biI4bmI4bhI4blI4bjI4bnI4bgo4bko4bio4bmo4b
ho4blo4bjo4bno4bgY4bkY4biY4bmY4bhY4blY4bjY4bnY4bg44bk44bi44b
m44bh44bl44bj44bn46bgI6bkI6biI6bmI6bhI6blI6bjI6bnI6bgo6bko6b
io6bmo6bho6blo6bjo6bno6bgY6bkY6biY6bmY6bhY6blY6bjY6bnY6bg46b
k46bi46bm46bh46bl46bj46bn45bgI5bkI5biI5bmI5bhI5blI5bjI5bnI5b
go5bko5bio5bmo5bho5blo5bjo5bno5bgY5bkY5biY5bmY5bhY5blY5bjY5b
nY5bg45bk45bi45bm45bh45bl45bj45bn47bgI7bkI7biI7bmI7bhI7blI7b
jI7bnI7bgo7bko7bio7bmo7bho7blo7bjo7bno7bgY7bkY7biY7bmY7bhY7b
lY7bjY7bnY7bg47bk47bi47bm47bh47bl47bj47bn447gI47kI47iI47mI47
hI47lI47jI47nI47go47ko47io47mo47ho47lo47jo47no47gY47kY47iY47
mY47hY47lY47jY47nY47g447k447i447m447h447l447j447n467gI67kI67
iI67mI67hI67lI67jI67nI67go67ko67io67mo67ho67lo67jo67no67gY67
kY67iY67mY67hY67lY67jY67nY67g467k467i467m467h467l467j467n457
gI57kI57iI57mI57hI57lI57jI57nI57go57ko57io57mo57ho57lo57jo57
no57gY57kY57iY57mY57hY57lY57jY57nY57g457k457i457m457h457l457
j457n477gI77kI77iI77mI77hI77lI77jI77nI77go77ko77io77mo77ho77
lo77jo77no77gY77kY77iY77mY77hY77lY77jY77nY77g477k477i477m477
h477l477j47/f8D/23ED0HED0nED0XED03GD0HGD0nGD0XGD03FD0HFD0nFD
0XFD03HD0HHD0nHD0XHD03Ej0HEj0nEj0XEj03Gj0HGj0nGj0XGj03Fj0HFj
0nFj0XFj03Hj0HHj0nHj0XHj03ET0HET0nET0XET03GT0HGT0nGT0XGT03FT
0HFT0nFT0XFT03HT0HHT0nHT0XHT03Ez0HEz0nEz0XEz03Gz0HGz0nGz0XGz
03Fz0HFz0nFz0XFz03Hz0HHz0nHz0XHz03EL0HEL0nEL0XEL03GL0HGL0nGL
0XGL03FL0HFL0nFL0XFL03HL0HHL0nHL0XHL03Er0HEr0nEr0XEr03Gr0HGr
0nGr0XGr03Fr0HFr0nFr0XFr03Hr0HHr0nHr0XHr03Eb0HEb0nEb0XEb03Gb
0HGb0nGb0XGb03Fb0HFb0nFb0XFb03Hb0HHb0nHb0XHb03E70HE70nE70XE7
03G70HG70nG70XG703F70HF70nF70XF703H70HH70nH70XH703EH0HEH0nEH
0XEH03GH0HGH0nGH0XGH03FH0HFH0nFH0XFH03HH0HHH0nHH0XHH03En0HEn
0nEn0XEn03Gn0HGn0nGn0XGn03Fn0HFn0nFn0XFn03Hn0HHn0nHn0XHn03EX
0HEX0nEX0XEX03GX0HGX0nGX0XGX03FX0HFX0nFX0XFX03HX0HHX0nHX0XHX
03E30HE30nE30XE303G30HG30nG30XG303F30HF30nF30XF303H30HH30nH3
0XH303EP0HEP0nEP0XEP03GP0HGP0nGP0XGP03FP0HFP0nFP0XFP03HP0HHP
0nHP0XHP03Ev0HEv0nEv0XEv03Gv0HGv0nGv0XGv03Fv0HFv0nFv0XFv03Hv
0HHv0nHv0XHv03Ef0HEf0nEf0XEf03Gf0HGf0nGf0XGf03Ff0HFf0nFf0XFf
03Hf0HHf0nHf0XHf03E/0HE/0nE/0XE/03G/0HG/0nG/0XG/03F/0HF/0nF/
0XF/03H/0HH/0nH/0fH/D/Z/O24AOm5AOm4gOm5gOm4QOm5QOm4wOm5wOm4I
Om5IOm4oOm5oOm4YOm5YOm44Om54Om4EOm5EOm4kOm5kOm4UOm5UOm40Om50
Om4MOm5MOm4sOm5sOm4cOm5cOm48Om58Om4COm5COm4iOm5iOm4SOm5SOm4y
Om5yOm4KOm5KOm4qOm5qOm4aOm5aOm46Om56Om4GOm5GOm4mOm5mOm4WOm5W
Om42Om52Om4OOm5OOm4uOm5uOm4eOm5eOm4+Om5+Om4BOm5BOm4hOm5hOm4R
Om5ROm4xOm5xOm4JOm5JOm4pOm5pOm4ZOm5ZOm45Om55Om4FOm5FOm4lOm5l
Om4VOm5VOm41Om51Om4NOm5NOm4tOm5tOm4dOm5dOm49Om59Om4DOm5DOm4j
Om5jOm4TOm5TOm4zOm5zOm4LOm5LOm4rOm5rOm4bOm5bOm47Om57Om4HOm5H
Om4nOm5nOm4XOm5XOm43Om53Om4POm5POm4vOm5vOm4fOm5fOm4/Om5/Ou4A
Ou5AOu4gOu5gOu4QOu5QOu4wOu5wOu4IOu5IOu4oOu5oOu4YOu5YOu44Ou54
Ou4EOu5EOu4kOu5kOu4UOu5UOu40Ou50Ou4MOu5MOu4sOu5sOu4cOu5cOu48
Ou58Ou4COu5COu4iOu5iOu4SOu5SOu4yOu5yOu4KOu5KOu4qOu5qOu4aOu5a
Ou46Ou56Ou4GOu5GOu4mOu5mOu4WOu5WOu42Ou52Ou4OOu5OOu4uOu5uOu4e
Ou5eOu4+Ou5+Ou4BOu5BOu4hOu5hOu4ROu5ROu4xOu5xOu4JOu5JOu4pOu5p
Ou4ZOu5ZOu45Ou55Ou4FOu5FOu4lOu5lOu4VOu5VOu41Ou51Ou4NOu5NOu4t
Ou5tOu4dOu5dOu49Ou59Ou4DOu5DOu4jOu5jOu4TOu5TOu4zOu5zOu4LOu5L
Ou4rOu5rOu4bOu5bOu47Ou57Ou4HOu5HOu4nOu5nOu4XOu5XOu43Ou53Ou4P
Ou5POu4vOu5vOu4fOu5fOu4/Ov7/gf5vxw1Axw1Ixw1Exw1Mxw1Cxw1Kxw1G
xw1Oxw1Bxw1Jxw1Fxw1Nxw1Dxw1Lxw1Hxw1Px41Ax41Ix41Ex41Mx41Cx41K
x41Gx41Ox41Bx41Jx41Fx41Nx41Dx41Lx41Hx41Px01Ax01Ix01Ex01Mx01C
x01Kx01Gx01Ox01Bx01Jx01Fx01Nx01Dx01Lx01Hx01Px81Ax81Ix81Ex81M
x81Cx81Kx81Gx81Ox81Bx81Jx81Fx81Nx81Dx81Lx81Hx81Pxy1Axy1Ixy1E
xy1Mxy1Cxy1Kxy1Gxy1Oxy1Bxy1Jxy1Fxy1Nxy1Dxy1Lxy1Hxy1Px61Ax61I
x61Ex61Mx61Cx61Kx61Gx61Ox61Bx61Jx61Fx61Nx61Dx61Lx61Hx61Px21A
x21Ix21Ex21Mx21Cx21Kx21Gx21Ox21Bx21Jx21Fx21Nx21Dx21Lx21Hx21P
x+1Ax+1Ix+1Ex+1Mx+1Cx+1Kx+1Gx+1Ox+1Bx+1Jx+1Fx+1Nx+1Dx+1Lx+1H
x+1Pxx1Axx1Ixx1Exx1Mxx1Cxx1Kxx1Gxx1Oxx1Bxx1Jxx1Fxx1Nxx1Dxx1L
xx1Hxx1Px51Ax51Ix51Ex51Mx51Cx51Kx51Gx51Ox51Bx51Jx51Fx51Nx51D
x51Lx51Hx51Px11Ax11Ix11Ex11Mx11Cx11Kx11Gx11Ox11Bx11Jx11Fx11N
x11Dx11Lx11Hx11Px91Ax91Ix91Ex91Mx91Cx91Kx91Gx91Ox91Bx91Jx91F
x91Nx91Dx91Lx91Hx91Pxz1Axz1Ixz1Exz1Mxz1Cxz1Kxz1Gxz1Oxz1Bxz1J
xz1Fxz1Nxz1Dxz1Lxz1Hxz1Px71Ax71Ix71Ex71Mx71Cx71Kx71Gx71Ox71B
x71Jx71Fx71Nx71Dx71Lx71Hx71Px31Ax31Ix31Ex31Mx31Cx31Kx31Gx31O
x31Bx31Jx31Fx31Nx31Dx31Lx31Hx31Px/1Ax/1Ix/1Ex/1Mx/1Cx/1Kx/1G
x/1Ox/1Bx/1Jx/1Fx/1Nx/1Dx/1Lx/1Hx/8/yP/tuAHouAHpuIHouIHpuEHo
uEHpuMHouMHpuCHouCHpuKHouKHpuGHouGHpuOHouOHpuBHouBHpuJHouJHp
uFHouFHpuNHouNHpuDHouDHpuLHouLHpuHHouHHpuPHouPHpuAnouAnpuIno
uInpuEnouEnpuMnouMnpuCnouCnpuKnouKnpuGnouGnpuOnouOnpuBnouBnp
uJnouJnpuFnouFnpuNnouNnpuDnouDnpuLnouLnpuHnouHnpuPnouPnpuAXo
uAXpuIXouIXpuEXouEXpuMXouMXpuCXouCXpuKXouKXpuGXouGXpuOXouOXp
uBXouBXpuJXouJXpuFXouFXpuNXouNXpuDXouDXpuLXouLXpuHXouHXpuPXo
uPXpuA3ouA3puI3ouI3puE3ouE3puM3ouM3puC3ouC3puK3ouK3puG3ouG3p
uO3ouO3puB3ouB3puJ3ouJ3puF3ouF3puN3ouN3puD3ouD3puL3ouL3puH3o
uH3puP3ouP3puAPouAPpuIPouIPpuEPouEPpuMPouMPpuCPouCPpuKPouKPp
uGPouGPpuOPouOPpuBPouBPpuJPouJPpuFPouFPpuNPouNPpuDPouDPpuLPo
uLPpuHPouHPpuPPouPPpuAvouAvpuIvouIvpuEvouEvpuMvouMvpuCvouCvp
uKvouKvpuGvouGvpuOvouOvpuBvouBvpuJvouJvpuFvouFvpuNvouNvpuDvo
uDvpuLvouLvpuHvouHvpuPvouPvpuAfouAfpuIfouIfpuEfouEfpuMfouMfp
uCfouCfpuKfouKfpuGfouGfpuOfouOfpuBfouBfpuJfouJfpuFfouFfpuNfo
uNfpuDfouDfpuLfouLfpuHfouHfpuPfouPfpuA/ouA/puI/ouI/puE/ouE/p
uM/ouM/puC/ouC/puK/ouK/puG/ouG/puO/ouO/puB/ouB/puJ/ouJ/puF/o
uF/puN/ouN/puD/ouD/puL/ouL/puH/ouH/puP/o+P8H+L8dNwAdNyAdNxAd
NzAdNwgdNygdNxgdNzgdNwQdNyQdNxQdNzQdNwwdNywdNxwdNzwdNwIdNyId
NxIdNzIdNwodNyodNxodNzodNwYdNyYdNxYdNzYdNw4dNy4dNx4dNz4dNwEd
NyEdNxEdNzEdNwkdNykdNxkdNzkdNwUdNyUdNxUdNzUdNw0dNy0dNx0dNz0d
NwMdNyMdNxMdNzMdNwsdNysdNxsdNzsdNwcdNycdNxcdNzcdNw8dNy8dNx8d
Nz8dtwAdtyAdtxAdtzAdtwgdtygdtxgdtzgdtwQdtyQdtxQdtzQdtwwdtywd
txwdtzwdtwIdtyIdtxIdtzIdtwodtyodtxodtzodtwYdtyYdtxYdtzYdtw4d
ty4dtx4dtz4dtwEdtyEdtxEdtzEdtwkdtykdtxkdtzkdtwUdtyUdtxUdtzUd
tw0dty0dtx0dtz0dtwMdtyMdtxMdtzMdtwsdtysdtxsdtzsdtwcdtycdtxcd
tzcdtw8dty8dtx8dtz8ddwAddyAddxAddzAddwgddygddxgddzgddwQddyQd
dxQddzQddwwddywddxwddzwddwIddyIddxIddzIddwoddyoddxoddzoddwYd
dyYddxYddzYddw4ddy4ddx4ddz4ddwEddyEddxEddzEddwkddykddxkddzkd
dwUddyUddxUddzUddw0ddy0ddx0ddz0ddwMddyMddxMddzMddwsddysddxsd
dzsddwcddycddxcddzcddw8ddy8ddx8ddz8d9wAd9yAd9xAd9zAd9wgd9ygd
9xgd9zgd9wQd9yQd9xQd9zQd9wwd9ywd9xwd9zwd9wId9yId9xId9zId9wod
9yod9xod9zod9wYd9yYd9xYd9zYd9w4d9y4d9x4d9z4d9wEd9yEd9xEd9zEd
9wkd9ykd9xkd9zkd9wUd9yUd9xUd9zUd9w0d9y0d9x0d9z0d9wMd9yMd9xMd
9zMd9wsd9ysd9xsd9zsd9wcd9ycd9xcd9zcd9w8d9y8d9x8d///g/rfjBqDj
BqTjBqLjBqbjBqHjBqXjBqPjBqfjhqDjhqTjhqLjhqbjhqHjhqXjhqPjhqfj
RqDjRqTjRqLjRqbjRqHjRqXjRqPjRqfjxqDjxqTjxqLjxqbjxqHjxqXjxqPj
xqfjJqDjJqTjJqLjJqbjJqHjJqXjJqPjJqfjpqDjpqTjpqLjpqbjpqHjpqXj
pqPjpqfjZqDjZqTjZqLjZqbjZqHjZqXjZqPjZqfj5qDj5qTj5qLj5qbj5qHj
5qXj5qPj5qfjFqDjFqTjFqLjFqbjFqHjFqXjFqPjFqfjlqDjlqTjlqLjlqbj
lqHjlqXjlqPjlqfjVqDjVqTjVqLjVqbjVqHjVqXjVqPjVqfj1qDj1qTj1qLj
1qbj1qHj1qXj1qPj1qfjNqDjNqTjNqLjNqbjNqHjNqXjNqPjNqfjtqDjtqTj
tqLjtqbjtqHjtqXjtqPjtqfjdqDjdqTjdqLjdqbjdqHjdqXjdqPjdqfj9qDj
9qTj9qLj9qbj9qHj9qXj9qPj9qfjDqDjDqTjDqLjDqbjDqHjDqXjDqPjDqfj
jqDjjqTjjqLjjqbjjqHjjqXjjqPjjqfjTqDjTqTjTqLjTqbjTqHjTqXjTqPj
TqfjzqDjzqTjzqLjzqbjzqHjzqXjzqPjzqfjLqDjLqTjLqLjLqbjLqHjLqXj
LqPjLqfjrqDjrqTjrqLjrqbjrqHjrqXjrqPjrqfjbqDjbqTjbqLjbqbjbqHj
bqXjbqPjbqfj7qDj7qTj7qLj7qbj7qHj7qXj7qPj7qfjHqDjHqTjHqLjHqbj
HqHjHqXjHqPjHqfjnqDjnqTjnqLjnqbjnqHjnqXjnqPjnqfjXqDjXqTjXqLj
XqbjXqHjXqXjXqPjXqfj3qDj3qTj3qLj3qbj3qHj3qXj3qPj3qfjPqDjPqTj
PqLjPqbjPqHjPqXjPqPjPqfjvqDjvqTjvqLjvqbjvqHjvqXjvqPjvqfjfqDj
fqTjfqLjfqbjfqHjfqXjfqPjfqfj/qDj/qTj/qLj/qbj/qHj/qXj/qPj/x/Y
/3bcAHTcgHTcQHTcwHTcIHTcoHTcYHTc4HTcEHTckHTcUHTc0HTcMHTcsHTc
cHTc8HTcCHTciHTcSHTcyHTcKHTcqHTcaHTc6HTcGHTcmHTcWHTc2HTcOHTc
uHTceHTc+HTcBHTchHTcRHTcxHTcJHTcpHTcZHTc5HTcFHTclHTcVHTc1HTc
NHTctHTcdHTc9HTcDHTcjHTcTHTczHTcLHTcrHTcbHTc7HTcHHTcnHTcXHTc
3HTcPHTcvHTcfHTc/HTcAnTcgnTcQnTcwnTcInTconTcYnTc4nTcEnTcknTc
UnTc0nTcMnTcsnTccnTc8nTcCnTcinTcSnTcynTcKnTcqnTcanTc6nTcGnTc
mnTcWnTc2nTcOnTcunTcenTc+nTcBnTchnTcRnTcxnTcJnTcpnTcZnTc5nTc
FnTclnTcVnTc1nTcNnTctnTcdnTc9nTcDnTcjnTcTnTcznTcLnTcrnTcbnTc
7nTcHnTcnnTcXnTc3nTcPnTcvnTcfnTc/nTcAXTcgXTcQXTcwXTcIXTcoXTc
YXTc4XTcEXTckXTcUXTc0XTcMXTcsXTccXTc8XTcCXTciXTcSXTcyXTcKXTc
qXTcaXTc6XTcGXTcmXTcWXTc2XTcOXTcuXTceXTc+XTcBXTchXTcRXTcxXTc
JXTcpXTcZXTc5XTcFXTclXTcVXTc1XTcNXTctXTcdXTc9XTcDXTcjXTcTXTc
zXTcLXTcrXTcbXTc7XTcHXTcnXTcXXTc3XTcPXTcvXTcfXTc/XTcA3Tcg3Tc
Q3Tcw3TcI3Tco3TcY3Tc43TcE3Tck3TcU3Tc03TcM3Tcs3Tcc3Tc83TcC3Tc
i3TcS3Tcy3TcK3Tcq3Tca3Tc63TcG3Tcm3TcW3Tc23TcO3Tcu3Tce3Tc+3Tc
B3Tch3TcR3Tcx3TcJ3Tcp3TcZ3Tc53TcF3Tcl3TcV3Tc13TcN3Tct3Tcd3Tc
93TcD3Tcj3TcT3Tcz3TcL3Tcr3Tcb3Tc73TcH3Tcn3TcX3Tc33TcP3Tcv3Tc
f3T8/4P6344bgI4bkI4biI4bmI4bhI4blI4bjI4bnI4bgo4bko4bio4bmo4b
ho4blo4bjo4bno4bgY4bkY4biY4bmY4bhY4blY4bjY4bnY4bg44bk44bi44b
m44bh44bl44bj44bn46bgI6bkI6biI6bmI6bhI6blI6bjI6bnI6bgo6bko6b
io6bmo6bho6blo6bjo6bno6bgY6bkY6biY6bmY6bhY6blY6bjY6bnY6bg46b
k46bi46bm46bh46bl46bj46bn45bgI5bkI5biI5bmI5bhI5blI5bjI5bnI5b
go5bko5bio5bmo5bho5blo5bjo5bno5bgY5bkY5biY5bmY5bhY5blY5bjY5b
nY5bg45bk45bi45bm45bh45bl45bj45bn47bgI7bkI7biI7bmI7bhI7blI7b
jI7bnI7bgo7bko7bio7bmo7bho7blo7bjo7bno7bgY7bkY7biY7bmY7bhY7b
lY7bjY7bnY7bg47bk47bi47bm47bh47bl47bj47bn447gI47kI47iI47mI47
hI47lI47jI47nI47go47ko47io47mo47ho47lo47jo47no47gY47kY47iY47
mY47hY47lY47jY47nY47g447k447i447m447h447l447j447n467gI67kI67
iI67mI67hI67lI67jI67nI67go67ko67io67mo67ho67lo67jo67no67gY67
kY67iY67mY67hY67lY67jY67nY67g467k467i467m467h467l467j467n457
gI57kI57iI57mI57hI57lI57jI57nI57go57ko57io57mo57ho57lo57jo57
no57gY57kY57iY57mY57hY57lY57jY57nY57g457k457i457m457h457l457
j457n477gI77kI77iI77mI77hI77lI77jI77nI77go77ko77io77mo77ho77
lo77jo77no77gY77kY77iY77mY77hY77lY77jY77nY77g477k477i477m477
h477l477j47/f0D/23ED0HED0nED0XED03GD0HGD0nGD0XGD03FD0HFD0nFD
0XFD03HD0HHD0nHD0XHD03Ej0HEj0nEj0XEj03Gj0HGj0nGj0XGj03Fj0HFj
0nFj0XFj03Hj0HHj0nHj0XHj03ET0HET0nET0XET03GT0HGT0nGT0XGT03FT
0HFT0nFT0XFT03HT0HHT0nHT0XHT03Ez0HEz0nEz0XEz03Gz0HGz0nGz0XGz
03Fz0HFz0nFz0XFz03Hz0HHz0nHz0XHz03EL0HEL0nEL0XEL03GL0HGL0nGL
0XGL03FL0HFL0nFL0XFL03HL0HHL0nHL0XHL03Er0HEr0nEr0XEr03Gr0HGr
0nGr0XGr03Fr0HFr0nFr0XFr03Hr0HHr0nHr0XHr03Eb0HEb0nEb0XEb03Gb
0HGb0nGb0XGb03Fb0HFb0nFb0XFb03Hb0HHb0nHb0XHb03E70HE70nE70XE7
03G70HG70nG70XG703F70HF70nF70XF703H70HH70nH70XH703EH0HEH0nEH
0XEH03GH0HGH0nGH0XGH03FH0HFH0nFH0XFH03HH0HHH0nHH0XHH03En0HEn
0nEn0XEn03Gn0HGn0nGn0XGn03Fn0HFn0nFn0XFn03Hn0HHn0nHn0XHn03EX
0HEX0nEX0XEX03GX0HGX0nGX0XGX03FX0HFX0nFX0XFX03HX0HHX0nHX0XHX
03E30HE30nE30XE303G30HG30nG30XG303F30HF30nF30XF303H30HH30nH3
0XH303EP0HEP0nEP0XEP03GP0HGP0nGP0XGP03FP0HFP0nFP0XFP03HP0HHP
0nHP0XHP03Ev0HEv0nEv0XEv03Gv0HGv0nGv0XGv03Fv0HFv0nFv0XFv03Hv
0HHv0nHv0XHv03Ef0HEf0nEf0XEf03Gf0HGf0nGf0XGf03Ff0HFf0nFf0XFf
03Hf0HHf0nHf0XHf03E/0HE/0nE/0XE/03G/0HG/0nG/0XG/03F/0HF/0nF/
0XF/03H/0HH/0nH/0fH/D+Z/O24AOm5AOm4gOm5gOm4QOm5QOm4wOm5wOm4I
Om5IOm4oOm5oOm4YOm5YOm44Om54Om4EOm5EOm4kOm5kOm4UOm5UOm40Om50
Om4MOm5MOm4sOm5sOm4cOm5cOm48Om58Om4COm5COm4iOm5iOm4SOm5SOm4y
Om5yOm4KOm5KOm4qOm5qOm4aOm5aOm46Om56Om4GOm5GOm4mOm5mOm4WOm5W
Om42Om52Om4OOm5OOm4uOm5uOm4eOm5eOm4+Om5+Om4BOm5BOm4hOm5hOm4R
Om5ROm4xOm5xOm4JOm5JOm4pOm5pOm4ZOm5ZOm45Om55Om4FOm5FOm4lOm5l
Om4VOm5VOm41Om51Om4NOm5NOm4tOm5tOm4dOm5dOm49Om59Om4DOm5DOm4j
Om5jOm4TOm5TOm4zOm5zOm4LOm5LOm4rOm5rOm4bOm5bOm47Om57Om4HOm5H
Om4nOm5nOm4XOm5XOm43Om53Om4POm5POm4vOm5vOm4fOm5fOm4/Om5/Ou4A
Ou5AOu4gOu5gOu4QOu5QOu4wOu5wOu4IOu5IOu4oOu5oOu4YOu5YOu44Ou54
Ou4EOu5EOu4kOu5kOu4UOu5UOu40Ou50Ou4MOu5MOu4sOu5sOu4cOu5cOu48
Ou58Ou4COu5COu4iOu5iOu4SOu5SOu4yOu5yOu4KOu5KOu4qOu5qOu4aOu5a
Ou46Ou56Ou4GOu5GOu4mOu5mOu4WOu5WOu42Ou52Ou4OOu5OOu4uOu5uOu4e
Ou5eOu4+Ou5+Ou4BOu5BOu4hOu5hOu4ROu5ROu4xOu5xOu4JOu5JOu4pOu5p
Ou4ZOu5ZOu45Ou55Ou4FOu5FOu4lOu5lOu4VOu5VOu41Ou51Ou4NOu5NOu4t
Ou5tOu4dOu5dOu49Ou59Ou4DOu5DOu4jOu5jOu4TOu5TOu4zOu5zOu4LOu5L
Ou4rOu5rOu4bOu5bOu47Ou57Ou4HOu5HOu4nOu5nOu4XOu5XOu43Ou53Ou4P
Ou5POu4vOu5vOu4fOu5fOu4/Ov7/gfxvxw1Axw1Ixw1Exw1Mxw1Cxw1Kxw1G
xw1Oxw1Bxw1Jxw1Fxw1Nxw1Dxw1Lxw1Hxw1Px41Ax41Ix41Ex41Mx41Cx41K
x41Gx41Ox41Bx41Jx41Fx41Nx41Dx41Lx41Hx41Px01Ax01Ix01Ex01Mx01C
x01Kx01Gx01Ox01Bx01Jx01Fx01Nx01Dx01Lx01Hx01Px81Ax81Ix81Ex81M
x81Cx81Kx81Gx81Ox81Bx81Jx81Fx81Nx81Dx81Lx81Hx81Pxy1Axy1Ixy1E
xy1Mxy1Cxy1Kxy1Gxy1Oxy1Bxy1Jxy1Fxy1Nxy1Dxy1Lxy1Hxy1Px61Ax61I
x61Ex61Mx61Cx61Kx61Gx61Ox61Bx61Jx61Fx61Nx61Dx61Lx61Hx61Px21A
x21Ix21Ex21Mx21Cx21Kx21Gx21Ox21Bx21Jx21Fx21Nx21Dx21Lx21Hx21P
x+1Ax+1Ix+1Ex+1Mx+1Cx+1Kx+1Gx+1Ox+1Bx+1Jx+1Fx+1Nx+1Dx+1Lx+1H
x+1Pxx1Axx1Ixx1Exx1Mxx1Cxx1Kxx1Gxx1Oxx1Bxx1Jxx1Fxx1Nxx1Dxx1L
xx1Hxx1Px51Ax51Ix51Ex51Mx51Cx51Kx51Gx51Ox51Bx51Jx51Fx51Nx51D
x51Lx51Hx51Px11Ax11Ix11Ex11Mx11Cx11Kx11Gx11Ox11Bx11Jx11Fx11N
x11Dx11Lx11Hx11Px91Ax91Ix91Ex91Mx91Cx91Kx91Gx91Ox91Bx91Jx91F
x91Nx91Dx91Lx91Hx91Pxz1Axz34f1zWUxQADLWE0cm2bduuP9u2bfs22bZt
2zXZtm3bdXttP+4163s+hx3nA+w4H2TH+RA7zofZcT7CjvNRdpyPseN8nB3n
E+w4n2TH+RQ7zqfZcT7DjvNZdpzPseN8nh3nC+w4X2TH+RI7zpfZcb7CjvNV
dpyvseN8nR3nG+w432TH+RY7zrfZcb7DjvNddpzvseN8nx3nB+w4P2TH+RE7
zo/ZcX7CjvNTdpyfseP8nB3nF+w4v2TH+RU7zq/ZcX7DjvNbdpzfseP8nh3n
D+w4f2TH+RM7zp/Zcf7CjvNXdpy/seP8nR3nH+w4/2TH+Rc7zr/Zcf7Djv97
IP53xzkQO86B2XEOwo5zUHacg7HjHJwd5xDsOIdkxzkUO86h2XEOw45zWHac
w7HjHJ4d5wjsOEdkxzkSO86R2XGOwo5zVHaco7HjHJ0d5xjsOMdkxzkWO86x
2XGOw45zXHac47HjHJ8d5wTsOCdkxzkRO86J2XFOwo5zUnack7HjnJwd5xTs
OKdkxzkVO86p2XFOw45zWnac07HjnJ4d5wzsOGdkxzkTO86Z2XHOwo5zVnac
s7HjnJ0d5xzsOOdkxzkXO8652XHOw45zXnac87HjnJ8d5wLsOAew41yQHedC
7DgXZse5CDvORdlxLsaOc3F2nEuw41ySHedS7DiXZse5DDvOZdlxLseOc3l2
nCuw41yRHedK7DhXZse5CjvOVdlxrsaOc3V2nGuw41yTHeda7DjXZse5DjvO
ddlxrseOc312nBuw49yQHedG7Dg3Zse5CTvOTdlxbsaOc3N2nFuw49ySHedW
7Di3Zse5DTvObdlxbseOc3t2nDuw49yRHedO7Dh3Zse5CzvOXdlx7saOc3d2
nHuw49yTHede7Dj3Zse5DzvOfdlx/o8d537sOGXHuT87zgPYcR7IjvMgdpwH
s+M8hB3noew4D2PHeTg7ziPYcR7JjvModpxHs+M8hh3nsew4j2PHeTw7zhPY
cZ7IjvMkdpwns+M8hR3nqew4T2PHeTo7zjPYcZ7JjvMsdpxns+M8hx3nuew4
z2PHeT47zgvYcV7IjvMidpwXs+O8hB3npew4L2PHeTk7zivYcV7JjvMqdpxX
s+O8hh3ntew4r2PHeT07zhvYcd7IjvMmdpw3s+O8hR3nrew4b2PHeTs7zjvY
cd7JjvMudpx3s+O8hx3nvew4Y8d5HzvO+9lxPsCO80F2nA+x43yYHecj7Dgf
Zcf5GDvOx9lxPsGO80l2nE+x43yaHecz7DifZcf5HDvO59lxvsCO80V2nC+x
43yZHecr7DhfZcf5GjvO19lxvsGO8012nG+x43ybHec77DjfZcf5HjvO99lx
fsCO80N2nB+x4/yYHecn7Dg/Zcf5GTvOz9lxfsGO80t2nF+x4/yaHec37Di/
Zcf5HTvO79lx/sCO80d2nD+x4/yZHecv7Dh/Zcf5GzvO39lx/sGO8092nH+x
4/ybHec/7Pi/B+B/fAAuHs6B6HHxcA5Mj4uHcxB6XDycg9Lj4uEcjB4XD+fg
9Lh4OIegx8XDOSQ9Lh7Ooehx8XAOTY+Lh3MYelw8nMPS4+LhHI4eFw/n8PS4
eDhHoMfFwzkiPS4ezpHocfFwjkyPi4dzFHpcPJyj0uPi4RyNHhcP5+j0uHg4
x6DHxcM5Jj0uHs6x6HHxcI5Nj4uHcxx6XDyc49Lj4uEcjx4XD+f49Lh4OCeg
x8XDOSE9Lh7Oiehx8XBOTI+Lh3MSelw8nJPS4+LhnIweFw/n5PS4eDinoMfF
wzklPS4ezqnocfFwTk2Pi4dzGnpcPJzT0uPi4ZyOHhcP5/T0uHg4Z6DHxcM5
Iz0uHs6Z6HHxcM5Mj4uHcxZ6XDycs9Lj4uGcjR4XD+fs9Lh4OOegx8XDOSc9
Lh7Ouehx8XDOTY+Lh3Meelw8nPPS4+LhnI8eFw/n/PS4eDgXoMfFwzmAHhcP
54L0uHg4F6LHxcO5MD0uHs5F6HHxcC5Kj4uHczF6XDyci9Pj4uFcgh4XD+eS
9Lh4OJeix8XDuTQ9Lh7OZehx8XAuS4+Lh3M5elw8nMvT4+LhXIEeFw/nivS4
eDhXosfFw7kyPS4ezlXocfFwrkqPi4dzNXpcPJyr0+Pi4VyDHhcP55r0uHg4
16LHxcO5Nj0uHs516HHxcK5Lj4uHcz16XDyc69Pj4uHcgB4XD+eG9Lh4ODei
x8XDuTE9Lh7OTehx8XBuSo+Lh3Mzelw8nJvT4+Lh3IIeFw/nlvS4eDi3osfF
w7k1PS4ezm3ocfFwbkuPi4dzO3pcPJzb0+Pi4dyBHhcP5470uHg4d6LHxcO5
Mz0uHs5d6HHxcO5Kj4uHczd6XDycu9Pj4uHcgx4XD+ee9Lh4OPeix8XDuTc9
Lh7Ofehx8XDuS4+Lh/N/9Lh4OPejx8XDKT0uHs796XHxcB5Aj4uH80B6XDyc
B9Hj4uE8mB4XD+ch9Lh4OA+lx8XDeRg9Lh7Ow+lx8XAeQY+Lh/NIelw8nEfR
4+LhPJoeFw/nMfS4eDiPpcfFw3kcPS4ezuPpcfFwnkCPi4fzRHpcPJwn0ePi
4TyZHhcP5yn0uHg4T6XHxcN5Gj0uHs7T6XHxcJ5Bj4uH80x6XDycZ9Hj4uE8
mx4XD+c59Lh4OM+lx8XDeR49Lh7O8+lx8XBeQI+Lh/NCelw8nBfR4+LhvJge
Fw/nJfS4eDgvpcfFw3kZPS4ezsvpcfFwXkGPi4fzSnpcPJxX0ePi4byaHhcP
5zX0uHg4r6XHxcN5HT0uHs7r6XHxcN5Aj4uH80Z6XDycN9Hj4uG8mR4XD+ct
9Lh4OG+lx8XDeRs9Lh7O2+lx8XDeQY+Lh/NOelw8nHfR4+LhvJseFw/nPfS4
eDjvpcfFwxk9Lh7O++hx8XDeT4+Lh/MBelw8nA/S4+LhfIgeFw/nw/S4eDgf
ocfFw/koPS4ezsfocfFwPk6Pi4fzCXpcPJxP0uPi4XyKHhcP59P0uHg4n6HH
xcP5LD0uHs7n6HHxcD5Pj4uH8wV6XDycL9Lj4uF8iR4XD+fL9Lh4OF+hx8XD
+So9Lh7O1+hx8XC+To+Lh/MNelw8nG/S4+LhfIseFw/n2/S4eDjfocfFw/ku
PS4ezvfocfFwvk+Pi4fzA3pcPJwf0uPi4fyIHhcP58f0uHg4P6HHxcP5KT0u
Hs7P6HHxcH5Oj4uH8wt6XDycX9Lj4uH8ih4XD+fX9Lh4OL+hx8XD+S09Lh7O
7+hx8XB+T4+Lh/MHelw8nD/S4+Lh/IkeFw/nz/S4eDh/ocfFw/krPS4ezt/o
cfFw/k6Pi4fzD3pcPJx/0uPi4fyLHhcP59/0uHg4/6HHxcP/feD/t8fFwzkQ
PS4ezoHpcfFwDkKPi4dzUHpcPJyD0ePi4RycHhcP5xD0uHg4h6THxcM5FD0u
Hs6h6XHxcA5Dj4uHc1h6XDycw9Hj4uEcnh4XD+cI9Lh4OEekx8XDORI9Lh7O
kelx8XCOQo+Lh3NUelw8nKPR4+LhHJ0eFw/nGPS4eDjHpMfFwzkWPS4ezrHp
cfFwjkOPi4dzXHpcPJzj0ePi4RyfHhcP5wT0uHg4J6THxcM5ET0uHs6J6XHx
cE5Cj4uHc1J6XDyck9Hj4uGcnB4XD+cU9Lh4OKekx8XDORU9Lh7Oqelx8XBO
Q4+Lh3Naelw8nNPR4+LhnJ4eFw/nDPS4eDhnpMfFwzkTPS4ezpnpcfFwzkKP
i4dzVnpcPJyz0ePi4ZydHhcP5xz0uHg456THxcM5Fz0uHs656XHxcM5Dj4uH
c156XDyc89Hj4uGcnx4XD+cC9Lh4OAfQ4+LhXJAeFw/nQvS4eDgXpsfFw7kI
PS4ezkXpcfFwLkaPi4dzcXpcPJxL0OPi4VySHhcP51L0uHg4l6bHxcO5DD0u
Hs5l6XHxcC5Hj4uHc3l6XDycK9Dj4uFckR4XD+dK9Lh4OFemx8XDuQo9Lh7O
Velx8XCuRo+Lh3N1elw8nGvQ4+LhXJMeFw/nWvS4eDjXpsfFw7kOPS4eznXp
cfFwrkePi4dzfXpcPJwb0OPi4dyQHhcP50b0uHg4N6bHxcO5CT0uHs5N6XHx
cG5Gj4uHc3N6XDycW9Dj4uHckh4XD+dW9Lh4OLemx8XDuQ09Lh7Obelx8XBu
R4+Lh3N7elw8nDvQ4+Lh3JEeFw/nTvS4eDh3psfFw7kLPS4ezl3pcfFw7kaP
i4dzd3pcPJx70OPi4dyTHhcP5170uHg496bHxcO5Dz0uHs596XHxcP6PHhcP
5370uHg4pcfFw7k/PS4ezgPocfFwHkiPi4fzIHpcPJwH0+Pi4TyEHhcP56H0
uHg4D6PHxcN5OD0uHs4j6HHxcB5Jj4uH8yh6XDycR9Pj4uE8hh4XD+ex9Lh4
OI+jx8XDeTw9Lh7OE+hx8XCeSI+Lh/Mkelw8nCfT4+LhPIUeFw/nqfS4eDhP
o8fFw3k6PS4ezjPocfFwnkmPi4fzLHpcPJxn0+Pi4TyHHhcP57n0uHg4z6PH
xcN5Pj0uHs4L6HHxcF5Ij4uH8yJ6XDycF9Pj4uG8hB4XD+el9Lh4OC+jx8XD
eTk9Lh7OK+hx8XBeSY+Lh/Mqelw8nFfT4+LhvIYeFw/ntfS4eDivo8fFw3k9
PS4ezhvocfFw3kiPi4fzJnpcPJw30+Pi4byFHhcP5630uHg4b6PHxcN5Oz0u
Hs476HHxcN5Jj4uH8y56XDycd9Pj4uG8hx4XD+e99Lh4OKPHxcN5Hz0uHs77
6XHxcD5Aj4uH80F6XDycD9Hj4uF8mB4XD+cj9Lh4OB+lx8XD+Rg9Lh7Ox+lx
8XA+QY+Lh/NJelw8nE/R4+LhfJoeFw/nM/S4eDifpcfFw/kcPS4ezufpcfFw
vkCPi4fzRXpcPJwv0ePi4XyZHhcP5yv0uHg4X6XHxcP5Gj0uHs7X6XHxcL5B
j4uH8016XDycb9Hj4uF8mx4XD+c79Lh4ON+lx8XD+R49Lh7O9+lx8XB+QI+L
h/NDelw8nB/R4+Lh/JgeFw/nJ/S4eDg/pcfFw/kZPS4ezs/pcfFwfkGPi4fz
S3pcPJxf0ePi4fyaHhcP5zf0uHg4v6XHxcP5HT0uHs7v6XHxcP5Aj4uH80d6
XDycP9Hj4uH8mR4XD+cv9Lh4OH+lx8XD+Rs9Lh7O3+lx8XD+QY+Lh/NPelw8
nH/R4+Lh/JseFw/nP/S4ePi/D/j/9rh4OAeix8XDOTA9Lh7OQehx8XAOSo+L
h3Mwelw8nIPT4+LhHIIeFw/nkPS4eDiHosfFwzk0PS4ezmHocfFwDkuPi4dz
OHpcPJzD0+Pi4RyBHhcP54j0uHg4R6LHxcM5Mj0uHs5R6HHxcI5Kj4uHczR6
XDyco9Pj4uEcgx4XD+eY9Lh4OMeix8XDOTY9Lh7Ocehx8XCOS4+Lh3M8elw8
nOPT4+LhnIAeFw/nhPS4eDgnosfFwzkxPS4ezknocfFwTkqPi4dzMnpcPJyT
0+Pi4ZyCHhcP55T0uHg4p6LHxcM5NT0uHs5p6HHxcE5Lj4uHczp6XDyc09Pj
4uGcgR4XD+eM9Lh4OGeix8XDOTM9Lh7OWehx8XDOSo+Lh3M2elw8nLPT4+Lh
nIMeFw/nnPS4eDjnosfFwzk3PS4eznnocfFwzkuPi4dzPnpcPJzz0+Pi4VyA
HhcP5wB6XDycC9Lj4uFciB4XD+fC9Lh4OBehx8XDuSg9Lh7Oxehx8XAuTo+L
h3MJelw8nEvS4+LhXIoeFw/n0vS4eDiXocfFw7ksPS4ezuXocfFwLk+Pi4dz
BXpcPJwr0uPi4VyJHhcP58r0uHg4V6HHxcO5Kj0uHs7V6HHxcK5Oj4uHcw16
XDyca9Lj4uFcix4XD+fa9Lh4ONehx8XDuS49Lh7O9ehx8XCuT4+Lh3MDelw8
nBvS4+Lh3IgeFw/nxvS4eDg3ocfFw7kpPS4ezs3ocfFwbk6Pi4dzC3pcPJxb
0uPi4dyKHhcP59b0uHg4t6HHxcO5LT0uHs7t6HHxcG5Pj4uHcwd6XDycO9Lj
4uHciR4XD+fO9Lh4OHehx8XDuSs9Lh7O3ehx8XDuTo+Lh3MPelw8nHvS4+Lh
3IseFw/n3vS4eDj3ocfFw7kvPS4ezv/R4+Lh3I8eFw+n9Lh4OPenx8XDeQA9
Lh7OA+lx8XAeRI+Lh/Ngelw8nIfQ4+LhPJQeFw/nYfS4eDgPp8fFw3kEPS4e
ziPpcfFwHkWPi4fzaHpcPJzH0OPi4TyWHhcP53H0uHg4j6fHxcN5Aj0uHs4T
6XHxcJ5Ej4uH82R6XDycp9Dj4uE8lR4XD+dp9Lh4OE+nx8XDeQY9Lh7OM+lx
8XCeRY+Lh/Nselw8nOfQ4+LhPJceFw/nefS4eDjPp8fFw3kBPS4ezgvpcfFw
XkSPi4fzYnpcPJyX0OPi4byUHhcP52X0uHg4L6fHxcN5BT0uHs4r6XHxcF5F
j4uH82p6XDyc19Dj4uG8lh4XD+d19Lh4OK+nx8XDeQM9Lh7OG+lx8XDeRI+L
h/Nmelw8nLfQ4+LhvJUeFw/nbfS4eDhvp8fFw3kHPS4ezjvpcfFw3kWPi4fz
bnpcPJz30OPi4byXHhcPZ/S4eDjvo8fFw3k/PS4ezgfocfFwPkiPi4fzIXpc
PJwP0+Pi4XyEHhcP56P0uHg4H6PHxcP5OD0uHs4n6HHxcD5Jj4uH8yl6XDyc
T9Pj4uF8hh4XD+ez9Lh4OJ+jx8XD+Tw9Lh7OF+hx8XC+SI+Lh/Mlelw8nC/T
4+LhfIUeFw/nq/S4eDhfo8fFw/k6PS4ezjfocfFwvkmPi4fzLXpcPJxv0+Pi
4XyHHhcP57v0uHg436PHxcP5Pj0uHs4P6HHxcH5Ij4uH8yN6XDycH9Pj4uH8
hB4XD+en9Lh4OD+jx8XD+Tk9Lh7OL+hx8XB+SY+Lh/Mrelw8nF/T4+Lh/IYe
Fw/nt/S4eDi/o8fFw/k9PS4ezh/ocfFw/kiPi4fzJ3pcPJw/0+Pi4fyFHhcP
56/0uHg4f6PHxcP5Oz0uHs4/6HHxcP5Jj4uH8y96XDycf9Pj4uH8hx4XD//3
gf7fHhcP50D0uHg4B6bHxcM5CD0uHs5B6XHxcA5Gj4uHc3B6XDycQ9Dj4uEc
kh4XD+dQ9Lh4OIemx8XDOQw9Lh7OYelx8XAOR4+Lh3N4elw8nCPQ4+LhHJEe
Fw/nSPS4eDhHpsfFwzkKPS4ezlHpcfFwjkaPi4dzdHpcPJxj0OPi4RyTHhcP
51j0uHg4x6bHxcM5Dj0uHs5x6XHxcI5Hj4uHc3x6XDycE9Dj4uGckB4XD+dE
9Lh4OCemx8XDOQk9Lh7OSelx8XBORo+Lh3Nyelw8nFPQ4+LhnJIeFw/nVPS4
eDinpsfFwzkNPS4ezmnpcfFwTkePi4dzenpcPJwz0OPi4ZyRHhcP50z0uHg4
Z6bHxcM5Cz0uHs5Z6XHxcM5Gj4uHc3Z6XDycc9Dj4uGckx4XD+dc9Lh4OOem
x8XDOQ89Lh7Oeelx8XDOR4+Lh3N+elw8nAvQ4+LhHECPi4dzQXpcPJwL0ePi
4VyYHhcP5yL0uHg4F6XHxcO5GD0uHs7F6XHxcC5Bj4uHc0l6XDycS9Hj4uFc
mh4XD+cy9Lh4OJelx8XDuRw9Lh7O5elx8XCuQI+Lh3NFelw8nCvR4+LhXJke
Fw/nKvS4eDhXpcfFw7kaPS4eztXpcfFwrkGPi4dzTXpcPJxr0ePi4VybHhcP
5zr0uHg416XHxcO5Hj0uHs716XHxcG5Aj4uHc0N6XDycG9Hj4uHcmB4XD+cm
9Lh4ODelx8XDuRk9Lh7Ozelx8XBuQY+Lh3NLelw8nFvR4+Lh3JoeFw/nNvS4
eDi3pcfFw7kdPS4ezu3pcfFw7kCPi4dzR3pcPJw70ePi4dyZHhcP5y70uHg4
d6XHxcO5Gz0uHs7d6XHxcO5Bj4uHc096XDyce9Hj4uHcmx4XD+c+9Lh4OPel
x8XD+T96XDyc+9Hj4uGUHhcP5/70uHg4D6DHxcN5ID0uHs6D6HHxcB5Mj4uH
8xB6XDych9Lj4uE8jB4XD+fh9Lh4OI+gx8XDeSQ9Lh7Oo+hx8XAeTY+Lh/MY
elw8nMfS4+LhPI4eFw/n8fS4eDhPoMfFw3kiPS4ezpPocfFwnkyPi4fzFHpc
PJyn0uPi4TyNHhcP5+n0uHg4z6DHxcN5Jj0uHs6z6HHxcJ5Nj4uH8xx6XDyc
59Lj4uE8jx4XD+f59Lh4OC+gx8XDeSE9Lh7Oi+hx8XBeTI+Lh/MSelw8nJfS
4+LhvIweFw/n5fS4eDivoMfFw3klPS4ezqvocfFwXk2Pi4fzGnpcPJzX0uPi
4byOHhcP5/X0uHg4b6DHxcN5Iz0uHs6b6HHxcN5Mj4uH8xZ6XDyct9Lj4uG8
jR4XD+ft9Lh4OO+gx8XDeSc9Lh7Ou+hx8XDeTY+Lh/Meelw8nPfS4+LhjB4X
D+d99Lh4OO+nx8XD+QA9Lh7OB+lx8XA+RI+Lh/Nhelw8nI/Q4+LhfJQeFw/n
Y/S4eDgfp8fFw/kEPS4ezifpcfFwPkWPi4fzaXpcPJzP0OPi4XyWHhcP53P0
uHg4n6fHxcP5Aj0uHs4X6XHxcL5Ej4uH82V6XDycr9Dj4uF8lR4XD+dr9Lh4
OF+nx8XD+QY9Lh7ON+lx8XC+RY+Lh/Ntelw8nO/Q4+LhfJceFw/ne/S4eDjf
p8fFw/kBPS4ezg/pcfFwfkSPi4fzY3pcPJyf0OPi4fyUHhcP52f0uHg4P6fH
xcP5BT0uHs4v6XHxcH5Fj4uH82t6XDyc39Dj4uH8lh4XD+d39Lh4OL+nx8XD
+QM9Lh7OH+lx8XD+RI+Lh/Nnelw8nL/Q4+Lh/JUeFw/nb/S4eDh/p8fFw/kH
PS4ezj/pcfFw/kWPi4fzb3pcPJz/0OPi4f8+wP/b4+LhHIgeFw/nwPS4eDgH
ocfFwzkoPS4ezsHocfFwDk6Pi4dzCHpcPJxD0uPi4RyKHhcP59D0uHg4h6HH
xcM5LD0uHs7h6HHxcA5Pj4uHcwR6XDycI9Lj4uEciR4XD+fI9Lh4OEehx8XD
OSo9Lh7O0ehx8XCOTo+Lh3MMelw8nGPS4+LhHIseFw/n2PS4eDjHocfFwzku
PS4ezvHocfFwjk+Pi4dzAnpcPJwT0uPi4ZyIHhcP58T0uHg4J6HHxcM5KT0u
Hs7J6HHxcE5Oj4uHcwp6XDycU9Lj4uGcih4XD+fU9Lh4OKehx8XDOS09Lh7O
6ehx8XBOT4+Lh3MGelw8nDPS4+LhnIkeFw/nzPS4eDhnocfFwzkrPS4eztno
cfFwzk6Pi4dzDnpcPJxz0uPi4ZyLHhcP59z0uHg456HHxcM5Lz0uHs756HHx
cM5Pj4uHcwF6XDycA+hx8XAuSI+Lh3Mhelw8nAvT4+LhXIQeFw/novS4eDgX
o8fFw7k4PS4eziXocfFwLkmPi4dzKXpcPJxL0+Pi4VyGHhcP57L0uHg4l6PH
xcO5PD0uHs4V6HHxcK5Ij4uHcyV6XDycK9Pj4uFchR4XD+eq9Lh4OFejx8XD
uTo9Lh7ONehx8XCuSY+Lh3Mtelw8nGvT4+LhXIceFw/nuvS4eDjXo8fFw7k+
PS4ezg3ocfFwbkiPi4dzI3pcPJwb0+Pi4dyEHhcP56b0uHg4N6PHxcO5OT0u
Hs4t6HHxcG5Jj4uHcyt6XDycW9Pj4uHchh4XD+e29Lh4OLejx8XDuT09Lh7O
Hehx8XDuSI+Lh3Mnelw8nDvT4+Lh3IUeFw/nrvS4eDh3o8fFw7k7PS4ezj3o
cfFw7kmPi4dzL3pcPJx70+Pi4dyHHhcP5770uHg4/0ePi4dzP3pcPJzS4+Lh
3J8eFw/nAfS4eDgPpMfFw3kQPS4ezoPpcfFwHkKPi4fzUHpcPJyH0ePi4Tyc
HhcP5xH0uHg4j6THxcN5FD0uHs6j6XHxcB5Dj4uH81h6XDycx9Hj4uE8nh4X
D+cJ9Lh4OE+kx8XDeRI9Lh7Ok+lx8XCeQo+Lh/NUelw8nKfR4+LhPJ0eFw/n
GfS4eDjPpMfFw3kWPS4ezrPpcfFwnkOPi4fzXHpcPJzn0ePi4TyfHhcP5wX0
uHg4L6THxcN5ET0uHs6L6XHxcF5Cj4uH81J6XDycl9Hj4uG8nB4XD+cV9Lh4
OK+kx8XDeRU9Lh7Oq+lx8XBeQ4+Lh/Naelw8nNfR4+LhvJ4eFw/nDfS4eDhv
pMfFw3kTPS4ezpvpcfFw3kKPi4fzVnpcPJy30ePi4bydHhcP5x30uHg476TH
xcN5Fz0uHs676XHxcN5Dj4uH8156XDyc0ePi4byPHhcP5/30uHg4H6DHxcP5
ID0uHs6H6HHxcD5Mj4uH8xF6XDycj9Lj4uF8jB4XD+fj9Lh4OJ+gx8XD+SQ9
Lh7Op+hx8XA+TY+Lh/MZelw8nM/S4+LhfI4eFw/n8/S4eDhfoMfFw/kiPS4e
zpfocfFwvkyPi4fzFXpcPJyv0uPi4XyNHhcP5+v0uHg436DHxcP5Jj0uHs63
6HHxcL5Nj4uH8x16XDyc79Lj4uF8jx4XD+f79Lh4OD+gx8XD+SE9Lh7Oj+hx
8XB+TI+Lh/MTelw8nJ/S4+Lh/IweFw/n5/S4eDi/oMfFw/klPS4ezq/ocfFw
fk2Pi4fzG3pcPJzf0uPi4fyOHhcP5/f0uHg4f6DHxcP5Iz0uHs6f6HHxcP5M
j4uH8xd6XDycv9Lj4uH8jR4XD+fv9Lh4OP+gx8XD+Sc9Lh7Ov+hx8XD+TY+L
h/Mfelw8/N8H9n97XDycA9Hj4uEcmB4XD+cg9Lh4OAelx8XDORg9Lh7Owelx
8XAOQY+Lh3NIelw8nEPR4+LhHJoeFw/nMPS4eDiHpcfFwzkcPS4ezuHpcfFw
jkCPi4dzRHpcPJwj0ePi4RyZHhcP5yj0uHg4R6XHxcM5Gj0uHs7R6XHxcI5B
j4uHc0x6XDycY9Hj4uEcmx4XD+c49Lh4OMelx8XDOR49Lh7O8elx8XBOQI+L
h3NCelw8nBPR4+LhnJgeFw/nJPS4eDgnpcfFwzkZPS4ezsnpcfFwTkGPi4dz
SnpcPJxT0ePi4ZyaHhcP5zT0uHg4p6XHxcM5HT0uHs7p6XHxcM5Aj4uHc0Z6
XDycM9Hj4uGcmR4XD+cs9Lh4OGelx8XDORs9Lh7O2elx8XDOQY+Lh3NOelw8
nHPR4+LhnJseFw/nPPS4eDjnpcfFwzkfPS4ezvnpcfFwLkCPi4dzAD0uHs4F
6XHxcC5Ej4uHc2F6XDyci9Dj4uFclB4XD+di9Lh4OBenx8XDuQQ9Lh7OJelx
8XAuRY+Lh3Npelw8nMvQ4+LhXJYeFw/ncvS4eDiXp8fFw7kCPS4ezhXpcfFw
rkSPi4dzZXpcPJyr0OPi4VyVHhcP52r0uHg4V6fHxcO5Bj0uHs416XHxcK5F
j4uHc216XDyc69Dj4uFclx4XD+d69Lh4ONenx8XDuQE9Lh7ODelx8XBuRI+L
h3Njelw8nJvQ4+Lh3JQeFw/nZvS4eDg3p8fFw7kFPS4ezi3pcfFwbkWPi4dz
a3pcPJzb0OPi4dyWHhcP53b0uHg4t6fHxcO5Az0uHs4d6XHxcO5Ej4uHc2d6
XDycu9Dj4uHclR4XD+du9Lh4OHenx8XDuQc9Lh7OPelx8XDuRY+Lh3Nvelw8
nPvQ4+Lh3JceFw/n/+hx8XDuR4+Lh1N6XDyc+9Pj4uE8gB4XD+eB9Lh4OA+i
x8XDeTA9Lh7OQ+hx8XAeSo+Lh/Mwelw8nIfT4+LhPIIeFw/nkfS4eDiPosfF
w3k0PS4ezmPocfFwHkuPi4fzOHpcPJzH0+Pi4TyBHhcP54n0uHg4T6LHxcN5
Mj0uHs5T6HHxcJ5Kj4uH8zR6XDycp9Pj4uE8gx4XD+eZ9Lh4OM+ix8XDeTY9
Lh7Oc+hx8XCeS4+Lh/M8elw8nOfT4+LhvIAeFw/nhfS4eDgvosfFw3kxPS4e
zkvocfFwXkqPi4fzMnpcPJyX0+Pi4byCHhcP55X0uHg4r6LHxcN5NT0uHs5r
6HHxcF5Lj4uH8zp6XDyc19Pj4uG8gR4XD+eN9Lh4OG+ix8XDeTM9Lh7OW+hx
8XDeSo+Lh/M2elw8nLfT4+LhvIMeFw/nnfS4eDjvosfFw3k3PS4eznvocfFw
3kuPi4czelw8nPfR4+LhvJ8eFw/nA/S4eDgfpMfFw/kQPS4ezofpcfFwPkKP
i4fzUXpcPJyP0ePi4XycHhcP5xP0uHg4n6THxcP5FD0uHs6n6XHxcD5Dj4uH
81l6XDycz9Hj4uF8nh4XD+cL9Lh4OF+kx8XD+RI9Lh7Ol+lx8XC+Qo+Lh/NV
elw8nK/R4+LhfJ0eFw/nG/S4eDjfpMfFw/kWPS4ezrfpcfFwvkOPi4fzXXpc
PJzv0ePi4XyfHhcP5wf0uHg4P6THxcP5ET0uHs6P6XHxcH5Cj4uH81N6XDyc
n9Hj4uH8nB4XD+cX9Lh4OL+kx8XD+RU9Lh7Or+lx8XB+Q4+Lh/Nbelw8nN/R
4+Lh/J4eFw/nD/S4eDh/pMfFw/kTPS4ezp/pcfFw/kKPi4fzV3pcPJy/0ePi
4fydHhcP5x/0uHg4/6THxcP5Fz0uHs6/6XHxcP5Dj4uH//uA/m+Pi4dzIHpc
PJwD0+Pi4RyEHhcP56D0uHg4B6PHxcM5OD0uHs4h6HHxcA5Jj4uHcyh6XDyc
Q9Pj4uEchh4XD+ew9Lh4OIejx8XDOTw9Lh7OEehx8XCOSI+Lh3Mkelw8nCPT
4+LhHIUeFw/nqPS4eDhHo8fFwzk6PS4ezjHocfFwjkmPi4dzLHpcPJxj0+Pi
4RyHHhcP57j0uHg4x6PHxcM5Pj0uHs4J6HHxcE5Ij4uHcyJ6XDycE9Pj4uGc
hB4XD+ek9Lh4OCejx8XDOTk9Lh7OKehx8XBOSY+Lh3Mqelw8nFPT4+LhnIYe
Fw/ntPS4eDino8fFwzk9PS4ezhnocfFwzkiPi4dzJnpcPJwz0+Pi4ZyFHhcP
56z0uHg4Z6PHxcM5Oz0uHs456HHxcM5Jj4uHcy56XDycc9Pj4uGchx4XD+e8
9Lh4OOejx8XDOT89Lh7OBehx8XAOoMfFw7kgPS4ezoXocfFwLkyPi4dzEXpc
PJyL0uPi4VyMHhcP5+L0uHg4l6DHxcO5JD0uHs6l6HHxcC5Nj4uHcxl6XDyc
y9Lj4uFcjh4XD+fy9Lh4OFegx8XDuSI9Lh7Olehx8XCuTI+Lh3MVelw8nKvS
4+LhXI0eFw/n6vS4eDjXoMfFw7kmPS4ezrXocfFwrk2Pi4dzHXpcPJzr0uPi
4VyPHhcP5/r0uHg4N6DHxcO5IT0uHs6N6HHxcG5Mj4uHcxN6XDycm9Lj4uHc
jB4XD+fm9Lh4OLegx8XDuSU9Lh7Orehx8XBuTY+Lh3Mbelw8nNvS4+Lh3I4e
Fw/n9vS4eDh3oMfFw7kjPS4ezp3ocfFw7kyPi4dzF3pcPJy70uPi4dyNHhcP
5+70uHg496DHxcO5Jz0uHs696HHxcO5Nj4uHcx96XDyc+9Lj4uH8Hz0uHs79
6HHxcEqPi4dzf3pcPJwH0OPi4TyQHhcP50H0uHg4D6bHxcN5CD0uHs5D6XHx
cB5Gj4uH83B6XDycR9Dj4uE8kh4XD+dR9Lh4OI+mx8XDeQw9Lh7OY+lx8XAe
R4+Lh/N4elw8nCfQ4+LhPJEeFw/nSfS4eDhPpsfFw3kKPS4ezlPpcfFwnkaP
i4fzdHpcPJxn0OPi4TyTHhcP51n0uHg4z6bHxcN5Dj0uHs5z6XHxcJ5Hj4uH
83x6XDycF9Dj4uG8kB4XD+dF9Lh4OC+mx8XDeQk9Lh7OS+lx8XBeRo+Lh/Ny
elw8nFfQ4+LhvJIeFw/nVfS4eDivpsfFw3kNPS4ezmvpcfFwXkePi4fzenpc
PJw30OPi4byRHhcP5030uHg4b6bHxcN5Cz0uHs5b6XHxcN5Gj4uH83Z6XDyc
d9Dj4uG8kx4XD+dd9Lh4OO+mx8XDeQ89Lh7Oe+lx8XBGj4uH8z56XDyc99Pj
4uF8gB4XD+eD9Lh4OB+ix8XD+TA9Lh7OR+hx8XA+So+Lh/Mxelw8nI/T4+Lh
fIIeFw/nk/S4eDifosfFw/k0PS4ezmfocfFwPkuPi4fzOXpcPJzP0+Pi4XyB
HhcP54v0uHg4X6LHxcP5Mj0uHs5X6HHxcL5Kj4uH8zV6XDycr9Pj4uF8gx4X
D+eb9Lh4ON+ix8XD+TY9Lh7Od+hx8XC+S4+Lh/M9elw8nO/T4+Lh/IAeFw/n
h/S4eDg/osfFw/kxPS4ezk/ocfFwfkqPi4fzM3pcPJyf0+Pi4fyCHhcP55f0
uHg4v6LHxcP5NT0uHs5v6HHxcH5Lj4uH8zt6XDyc39Pj4uH8gR4XD+eP9Lh4
OH+ix8XD+TM9Lh7OX+hx8XD+So+Lh/M3elw8nL/T4+Lh/IMeFw/nn/S4eDj/
osfFw/k3PS4ezn/ocfHwfx/I/+1x8XAORI+Lh3Ngelw8nIPQ4+LhHJQeFw/n
YPS4eDgHp8fFwzkEPS4eziHpcfFwDkWPi4dzaHpcPJzD0OPi4RyWHhcP53D0
uHg4h6fHxcM5Aj0uHs4R6XHxcI5Ej4uHc2R6XDyco9Dj4uEclR4XD+do9Lh4
OEenx8XDOQY9Lh7OMelx8XCORY+Lh3Nselw8nOPQ4+LhHJceFw/nePS4eDjH
p8fFwzkBPS4ezgnpcfFwTkSPi4dzYnpcPJyT0OPi4ZyUHhcP52T0uHg4J6fH
xcM5BT0uHs4p6XHxcE5Fj4uHc2p6XDyc09Dj4uGclh4XD+d09Lh4OKenx8XD
OQM9Lh7OGelx8XDORI+Lh3Nmelw8nLPQ4+LhnJUeFw/nbPS4eDhnp8fFwzkH
PS4ezjnpcfFwzkWPi4dzbnpcPJzz0OPi4ZyXHhcP53z0uHg456fHxcO5AD0u
Hs4B9Lh4OBekx8XDuRA9Lh7Ohelx8XAuQo+Lh3NRelw8nIvR4+LhXJweFw/n
EvS4eDiXpMfFw7kUPS4ezqXpcfFwLkOPi4dzWXpcPJzL0ePi4VyeHhcP5wr0
uHg4V6THxcO5Ej0uHs6V6XHxcK5Cj4uHc1V6XDycq9Hj4uFcnR4XD+ca9Lh4
ONekx8XDuRY9Lh7Otelx8XCuQ4+Lh3Ndelw8nOvR4+LhXJ8eFw/nBvS4eDg3
pMfFw/l/LusZAADAgIFgatu2bdu2bdtObdu27Ta1bdu2tfbGG37/G9Lj4uHc
iB4XD+fG9Lh4ODehx8XDuSk9Lh7Ozehx8XBuTo+Lh3MLelw8nFvS4+Lh3Ioe
Fw/n1vS4eDi3ocfFw7ktPS4ezu3ocfFwbk+Pi4dzB3pcPJw70uPi4dyJHhcP
5870uHg4d6HHxcO5Kz0uHs7d6HHxcO5Oj4uHcw96XDyce9Lj4uHcix4XD+fe
9Lh4OPehx8XDuS89Lh7O/ehx8XBKj4uHc396XDycB9Dj4uE8kB4XD+dB9Lh4
OA+mx8XDeQg9Lh7OQ+lx8XAeRo+Lh/Nwelw8nEfQ4+LhPJIeFw/nUfS4eDiP
psfFw3kMPS4ezmPpcfFwHkePi4fzeHpcPJwn0OPi4TyRHhcP50n0uHg4T6bH
xcN5Cj0uHs5T6XHxcJ5Gj4uH83R6XDycZ9Dj4uE8kx4XD+dZ9Lh4OM+mx8XD
eQ49Lh7Oc+lx8XCeR4+Lh/N8elw8nBfQ4+LhvJAeFw/nRfS4eDgvpsfFw3kJ
PS4ezkvpcfFwXkaPi4fzcnpcPJxX0OPi4bySHhcP51X0uHg4r6bHxcN5DT0u
Hs5r6XHxcF5Hj4uH83p6XDycN9Dj4uG8kR4XD+dN9Lh4OG+mx8XDeQs9Lh7O
W+lx8XDeRo+Lh/N2elw8nHfQ4+LhvJMeFw/nXfS4eDjvpsfFw3kPPS4eznvp
cfFwRo+Lh/M+elw8nPfT4+LhfIAeFw/ng/S4eDgfosfFw/kwPS4ezkfocfFw
PkqPi4fzMXpcPJyP0+Pi4XyCHhcP55P0uHg4n6LHxcP5ND0uHs5n6HHxcD5L
j4uH8zl6XDycz9Pj4uF8gR4XD+eL9Lh4OF+ix8XD+TI9Lh7OV+hx8XC+So+L
h/M1elw8nK/T4+LhfIMeFw/nm/S4eDjfosfFw/k2PS4eznfocfFwvkuPi4fz
PXpcPJzv0+Pi4fyAHhcP54f0uHg4P6LHxcP5MT0uHs5P6HHxcH5Kj4uH8zN6
XDycn9Pj4uH8gh4XD+eX9Lh4OL+ix8XD+TU9Lh7Ob+hx8XB+S4+Lh/M7elw8
nN/T4+Lh/IEeFw/nj/S4eDh/osfFw/kzPS4ezl/ocfFw/kqPi4fzN3pcPJy/
0+Pi4fyDHhcP55/0uHg4/6LHxcP5Nz0uHs5/6HHx8P8G8P97XDycA9Dj4uEc
kB4XD+dA9Lh4OAemx8XDOQg9Lh7OQelx8XAORo+Lh3Nwelw8nEPQ4+LhHJIe
Fw/nUPS4eDiHpsfFwzkMPS4ezmHpcfFwDkePi4dzeHpcPJwj0OPi4RyRHhcP
50j0uHg4R6bHxcM5Cj0uHs5R6XHxcI5Gj4uHc3R6XDycY9Dj4uEckx4XD+dY
9Lh4OMemx8XDOQ49Lh7Ocelx8XCOR4+Lh3N8elw8nBPQ4+LhnJAeFw/nRPS4
eDgnpsfFwzkJPS4ezknpcfFwTkaPi4dzcnpcPJxT0OPi4ZySHhcP51T0uHg4
p6bHxcM5DT0uHs5p6XHxcE5Hj4uHc3p6XDycM9Dj4uGckR4XD+dM9Lh4OGem
x8XDOQs9Lh7OWelx8XDORo+Lh3N2elw8nHPQ4+LhnJMeFw/nXPS4eDjnpsfF
wzkPPS4eznnpcfFwzkePi4dzfnpcPJwL0OPi4VyQHhcP50L0uHg4F6bHxcO5
CD0uHs5F6XHxcC5Gj4uHc3F6XDycS9Dj4uFckh4XD+dS9Lh4OJemx8XDuQw9
Lh7OZelx8XAuR4+Lh3N5elw8nCvQ4+LhXJEeFw/nSvS4eDhXpsfFw7kKPS4e
zlXpcfFwrkaPi4dzdXpcPJxr0OPi4VyTHhcP51r0uHg416bHxcO5Dj0uHs51
6XHxcK5Hj4uHc316XDycG9Dj4uHckB4XD+dG9Lh4ODemx8XDuQk9Lh7OTelx
8XBuRo+Lh3Nzelw8nFvQ4+Lh3JIeFw/nVvS4eDi3psfFw7kNPS4ezm3pcfFw
bkePi4dze3pcPJw70OPi4dyRHhcP5070uHg4d6bHxcO5Cz0uHs5d6XHxcO5G
j4uHc3d6XDyce9Dj4uHckx4XD+de9Lh4OPemx8XDuQ89Lh7Ofelx8XDuR4+L
h1N6XDyc+9Pj4uE8gB4XD+eB9Lh4OA+ix8XDeTA9Lh7OQ+hx8XAeSo+Lh/Mw
elw8nIfT4+LhPIIeFw/nkfS4eDiPosfFw3k0PS4ezmPocfFwHkuPi4fzOHpc
PJzH0+Pi4TyBHhcP54n0uHg4T6LHxcN5Mj0uHs5T6HHxcJ5Kj4uH8zR6XDyc
p9Pj4uE8gx4XD+eZ9Lh4OM+ix8XDeTY9Lh7Oc+hx8XCeS4+Lh/M8elw8nOfT
4+LhvIAeFw/nhfS4eDgvosfFw3kxPS4ezkvocfFwXkqPi4fzMnpcPJyX0+Pi
4byCHhcP55X0uHg4r6LHxcN5NT0uHs5r6HHxcF5Lj4uH8zp6XDyc19Pj4uG8
gR4XD+eN9Lh4OG+ix8XDeTM9Lh7OW+hx8XDeSo+Lh/M2elw8nLfT4+LhvIMe
Fw/nnfS4eDjvosfFw3k3PS4eznvocfFw3kuPi4czelw8nPfR4+LhvJ8eFw/n
A/S4eDgfpMfFw/kQPS4ezofpcfFwPkKPi4fzUXpcPJyP0ePi4XycHhcP5xP0
uHg4n6THxcP5FD0uHs6n6XHxcD5Dj4uH81l6XDycz9Hj4uF8nh4XD+cL9Lh4
OF+kx8XD+RI9Lh7Ol+lx8XC+Qo+Lh/NVelw8nK/R4+LhfJ0eFw/nG/S4eDjf
pMfFw/kWPS4ezrfpcfFwvkOPi4fzXXpcPJzv0ePi4XyfHhcP5wf0uHg4P6TH
xcP5ET0uHs6P6XHxcH5Cj4uH81N6XDycn9Hj4uH8nB4XD+cX9Lh4OL+kx8XD
+RU9Lh7Or+lx8XB+Q4+Lh/Nbelw8nN/R4+Lh/J4eFw/nD/S4eDh/pMfFw/kT
PS4ezp/pcfFw/kKPi4fzV3pcPJy/0ePi4fydHhcP5x/0uHg4/6THxcP5Fz0u
Hs6/6XHxcP5Dj4uH/zdw/9/j4uEcgB4XD+eA9Lh4OAeix8XDOTA9Lh7OQehx
8XAOSo+Lh3Mwelw8nIPT4+LhHIIeFw/nkPS4eDiHosfFwzk0PS4ezmHocfFw
DkuPi4dzOHpcPJzD0+Pi4RyBHhcP54j0uHg4R6LHxcM5Mj0uHs5R6HHxcI5K
j4uHczR6XDyco9Pj4uEcgx4XD+eY9Lh4OMeix8XDOTY9Lh7Ocehx8XCOS4+L
h3M8elw8nOPT4+LhnIAeFw/nhPS4eDgnosfFwzkxPS4ezknocfFwTkqPi4dz
MnpcPJyT0+Pi4ZyCHhcP55T0uHg4p6LHxcM5NT0uHs5p6HHxcE5Lj4uHczp6
XDyc09Pj4uGcgR4XD+eM9Lh4OGeix8XDOTM9Lh7OWehx8XDOSo+Lh3M2elw8
nLPT4+LhnIMeFw/nnPS4eDjnosfFwzk3PS4eznnocfFwzkuPi4dzPnpcPJzz
0+Pi4VyAHhcP54L0uHg4F6LHxcO5MD0uHs5F6HHxcC5Kj4uHczF6XDyci9Pj
4uFcgh4XD+eS9Lh4OJeix8XDuTQ9Lh7OZehx8XAuS4+Lh3M5elw8nMvT4+Lh
XIEeFw/nivS4eDhXosfFw7kyPS4ezlXocfFwrkqPi4dzNXpcPJyr0+Pi4VyD
HhcP55r0uHg416LHxcO5Nj0uHs516HHxcK5Lj4uHcz16XDyc69Pj4uHcgB4X
D+eG9Lh4ODeix8XDuTE9Lh7OTehx8XBuSo+Lh3Mzelw8nJvT4+Lh3IIeFw/n
lvS4eDi3osfFw7k1PS4ezm3ocfFwbkuPi4dzO3pcPJzb0+Pi4dyBHhcP5470
uHg4d6LHxcO5Mz0uHs5d6HHxcO5Kj4uHczd6XDycu9Pj4uHcgx4XD+ee9Lh4
OPeix8XDuTc9Lh7Ofehx8XDuS4+Lh3M/elw8nNLj4uHcnx4XD+cB9Lh4OA+k
x8XDeRA9Lh7Og+lx8XAeQo+Lh/NQelw8nIfR4+LhPJweFw/nEfS4eDiPpMfF
w3kUPS4ezqPpcfFwHkOPi4fzWHpcPJzH0ePi4TyeHhcP5wn0uHg4T6THxcN5
Ej0uHs6T6XHxcJ5Cj4uH81R6XDycp9Hj4uE8nR4XD+cZ9Lh4OM+kx8XDeRY9
Lh7Os+lx8XCeQ4+Lh/Ncelw8nOfR4+LhPJ8eFw/nBfS4eDgvpMfFw3kRPS4e
zovpcfFwXkKPi4fzUnpcPJyX0ePi4bycHhcP5xX0uHg4r6THxcN5FT0uHs6r
6XHxcF5Dj4uH81p6XDyc19Hj4uG8nh4XD+cN9Lh4OG+kx8XDeRM9Lh7Om+lx
8XDeQo+Lh/NWelw8nLfR4+LhvJ0eFw/nHfS4eDjvpMfFw3kXPS4ezrvpcfFw
3kOPi4fzXnpcPJzR4+LhvI8eFw/n/fS4eDgfoMfFw/kgPS4ezofocfFwPkyP
i4fzEXpcPJyP0uPi4XyMHhcP5+P0uHg4n6DHxcP5JD0uHs6n6HHxcD5Nj4uH
8xl6XDycz9Lj4uF8jh4XD+fz9Lh4OF+gx8XD+SI9Lh7Ol+hx8XC+TI+Lh/MV
elw8nK/S4+LhfI0eFw/n6/S4eDjfoMfFw/kmPS4ezrfocfFwvk2Pi4fzHXpc
PJzv0uPi4XyPHhcP5/v0uHg4P6DHxcP5IT0uHs6P6HHxcH5Mj4uH8xN6XDyc
n9Lj4uH8jB4XD+fn9Lh4OL+gx8XD+SU9Lh7Or+hx8XB+TY+Lh/Mbelw8nN/S
4+Lh/I4eFw/n9/S4eDh/oMfFw/kjPS4ezp/ocfFw/kyPi4fzF3pcPJy/0uPi
4fyNHhcP5+/0uHg4/6DHxcP5Jz0uHs6/6HHxcP5Nj4uH8x96XDz8vwH7/x4X
D+cA9Lh4OAekx8XDORA9Lh7Ogelx8XAOQo+Lh3NQelw8nIPR4+LhHJweFw/n
EPS4eDiHpMfFwzkUPS4ezqHpcfFwDkOPi4dzWHpcPJzD0ePi4RyeHhcP5wj0
uHg4R6THxcM5Ej0uHs6R6XHxcI5Cj4uHc1R6XDyco9Hj4uEcnR4XD+cY9Lh4
OMekx8XDORY9Lh7Oselx8XCOQ4+Lh3Ncelw8nOPR4+LhHJ8eFw/nBPS4eDgn
pMfFwzkRPS4ezonpcfFwTkKPi4dzUnpcPJyT0ePi4ZycHhcP5xT0uHg4p6TH
xcM5FT0uHs6p6XHxcE5Dj4uHc1p6XDyc09Hj4uGcnh4XD+cM9Lh4OGekx8XD
ORM9Lh7Omelx8XDOQo+Lh3NWelw8nLPR4+LhnJ0eFw/nHPS4eDjnpMfFwzkX
PS4ezrnpcfFwzkOPi4dzXnpcPJzz0ePi4ZyfHhcP5wL0uHg4F6THxcO5ED0u
Hs6F6XHxcC5Cj4uHc1F6XDyci9Hj4uFcnB4XD+cS9Lh4OJekx8XDuRQ9Lh7O
pelx8XAuQ4+Lh3NZelw8nMvR4+LhXJ4eFw/nCvS4eDhXpMfFw7kSPS4ezpXp
cfFwrkKPi4dzVXpcPJyr0ePi4VydHhcP5xr0uHg416THxcO5Fj0uHs616XHx
cK5Dj4uHc116XDyc69Hj4uFcnx4XD+cG9Lh4ODekx8XDuRE9Lh7Ojelx8XBu
Qo+Lh3NTelw8nJvR4+Lh3JweFw/nFvS4eDi3pMfFw7kVPS4ezq3pcfFwbkOP
i4dzW3pcPJzb0ePi4dyeHhcP5w70uHg4d6THxcO5Ez0uHs6d6XHxcO5Cj4uH
c1d6XDycu9Hj4uHcnR4XD+ce9Lh4OPekx8XDuRc9Lh7Ovelx8XDuQ4+Lh3Nf
elw8nPvR4+LhlB4XD+f+9Lh4OA+gx8XDeSA9Lh7Og+hx8XAeTI+Lh/MQelw8
nIfS4+LhPIweFw/n4fS4eDiPoMfFw3kkPS4ezqPocfFwHk2Pi4fzGHpcPJzH
0uPi4TyOHhcP5/H0uHg4T6DHxcN5Ij0uHs6T6HHxcJ5Mj4uH8xR6XDycp9Lj
4uE8jR4XD+fp9Lh4OM+gx8XDeSY9Lh7Os+hx8XCeTY+Lh/Mcelw8nOfS4+Lh
PI8eFw/n+fS4eDgvoMfFw3khPS4ezovocfFwXkyPi4fzEnpcPJyX0uPi4byM
HhcP5+X0uHg4r6DHxcN5JT0uHs6r6HHxcF5Nj4uH8xp6XDyc19Lj4uG8jh4X
D+f19Lh4OG+gx8XDeSM9Lh7Om+hx8XDeTI+Lh/MWelw8nLfS4+LhvI0eFw/n
7fS4eDjvoMfFw3knPS4ezrvocfFw3k2Pi4fzHnpcPJz30uPi4YweFw/nffS4
eDjvp8fFw/kAPS4ezgfpcfFwPkSPi4fzYXpcPJyP0OPi4XyUHhcP52P0uHg4
H6fHxcP5BD0uHs4n6XHxcD5Fj4uH82l6XDycz9Dj4uF8lh4XD+dz9Lh4OJ+n
x8XD+QI9Lh7OF+lx8XC+RI+Lh/Nlelw8nK/Q4+LhfJUeFw/na/S4eDhfp8fF
w/kGPS4ezjfpcfFwvkWPi4fzbXpcPJzv0OPi4XyXHhcP53v0uHg436fHxcP5
AT0uHs4P6XHxcH5Ej4uH82N6XDycn9Dj4uH8lB4XD+dn9Lh4OD+nx8XD+QU9
Lh7OL+lx8XB+RY+Lh/Nrelw8nN/Q4+Lh/JYeFw/nd/S4eDi/p8fFw/kDPS4e
zh/pcfFw/kSPi4fzZ3pcPJy/0OPi4fyVHhcP52/0uHg4f6fHxcP5Bz0uHs4/
6XHxcP5Fj4uH8296XDyc/9Dj4uH/DdT/97h4OAegx8XDOSA9Lh7Ogehx8XAO
TI+Lh3MQelw8nIPS4+LhHIweFw/n4PS4eDiHoMfFwzkkPS4ezqHocfFwDk2P
i4dzGHpcPJzD0uPi4RyOHhcP5/D0uHg4R6DHxcM5Ij0uHs6R6HHxcI5Mj4uH
cxR6XDyco9Lj4uEcjR4XD+fo9Lh4OMegx8XDOSY9Lh7Osehx8XCOTY+Lh3Mc
elw8nOPS4+LhHI8eFw/n+PS4eDgnoMfFwzkhPS4ezonocfFwTkyPi4dzEnpc
PJyT0uPi4ZyMHhcP5+T0uHg4p6DHxcM5JT0uHs6p6HHxcE5Nj4uHcxp6XDyc
09Lj4uGcjh4XD+f09Lh4OGegx8XDOSM9Lh7Omehx8XDOTI+Lh3MWelw8nLPS
4+LhnI0eFw/n7PS4eDjnoMfFwzknPS4ezrnocfFwzk2Pi4dzHnpcPJzz0uPi
4ZyPHhcP5/z0uHg4F6DHxcO5ID0uHs6F6HHxcC5Mj4uHcxF6XDyci9Lj4uFc
jB4XD+fi9Lh4OJegx8XDuSQ9Lh7Opehx8XAuTY+Lh3MZelw8nMvS4+LhXI4e
Fw/n8vS4eDhXoMfFw7kiPS4ezpXocfFwrkyPi4dzFXpcPJyr0uPi4VyNHhcP
5+r0uHg416DHxcO5Jj0uHs616HHxcK5Nj4uHcx16XDyc69Lj4uFcjx4XD+f6
9Lh4ODegx8XDuSE9Lh7Ojehx8XBuTI+Lh3MTelw8nJvS4+Lh3IweFw/n5vS4
eDi3oMfFw7klPS4ezq3ocfFwbk2Pi4dzG3pcPJzb0uPi4dyOHhcP5/b0uHg4
d6DHxcO5Iz0uHs6d6HHxcO5Mj4uHcxd6XDycu9Lj4uHcjR4XD+fu9Lh4OPeg
x8XDuSc9Lh7Ovehx8XDuTY+Lh3Mfelw8nPvS4+Lh3I8eFw+n9Lh4OPenx8XD
eQA9Lh7OA+lx8XAeRI+Lh/Ngelw8nIfQ4+LhPJQeFw/nYfS4eDgPp8fFw3kE
PS4eziPpcfFwHkWPi4fzaHpcPJzH0OPi4TyWHhcP53H0uHg4j6fHxcN5Aj0u
Hs4T6XHxcJ5Ej4uH82R6XDycp9Dj4uE8lR4XD+dp9Lh4OE+nx8XDeQY9Lh7O
M+lx8XCeRY+Lh/Nselw8nOfQ4+LhPJceFw/nefS4eDjPp8fFw3kBPS4ezgvp
cfFwXkSPi4fzYnpcPJyX0OPi4byUHhcP52X0uHg4L6fHxcN5BT0uHs4r6XHx
cF5Fj4uH82p6XDyc19Dj4uG8lh4XD+d19Lh4OK+nx8XDeQM9Lh7OG+lx8XDe
RI+Lh/Nmelw8nLfQ4+LhvJUeFw/nbfS4eDhvp8fFw3kHPS4ezjvpcfFw3kWP
i4fzbnpcPJz30OPi4byXHhcPZ/S4eDjvo8fFw3k/PS4ezgfocfFwPkiPi4fz
IXpcPJwP0+Pi4XyEHhcP56P0uHg4H6PHxcP5OD0uHs4n6HHxcD5Jj4uH8yl6
XDycT9Pj4uF8hh4XD+ez9Lh4OJ+jx8XD+Tw9Lh7OF+hx8XC+SI+Lh/Mlelw8
nC/T4+LhfIUeFw/nq/S4eDhfo8fFw/k6PS4ezjfocfFwvkmPi4fzLXpcPJxv
0+Pi4XyHHhcP57v0uHg436PHxcP5Pj0uHs4P6HHxcH5Ij4uH8yN6XDycH9Pj
4uH8hB4XD+en9Lh4OD+jx8XD+Tk9Lh7OL+hx8XB+SY+Lh/Mrelw8nF/T4+Lh
/IYeFw/nt/S4eDi/o8fFw/k9PS4ezh/ocfFw/kiPi4fzJ3pcPJw/0+Pi4fyF
HhcP56/0uHg4f6PHxcP5Oz0uHs4/6HHxcP5Jj4uH8y96XDycf9Pj4uH8hx4X
D/9vgP6/x8XDOQA9Lh7OAelx8XAORI+Lh3Ngelw8nIPQ4+LhHJQeFw/nYPS4
eDgHp8fFwzkEPS4eziHpcfFwDkWPi4dzaHpcPJzD0OPi4RyWHhcP53D0uHg4
h6fHxcM5Aj0uHs4R6XHxcI5Ej4uHc2R6XDyco9Dj4uEclR4XD+do9Lh4OEen
x8XDOQY9Lh7OMelx8XCORY+Lh3Nselw8nOPQ4+LhHJceFw/nePS4eDjHp8fF
wzkBPS4ezgnpcfFwTkSPi4dzYnpcPJyT0OPi4ZyUHhcP52T0uHg4J6fHxcM5
BT0uHs4p6XHxcE5Fj4uHc2p6XDyc09Dj4uGclh4XD+d09Lh4OKenx8XDOQM9
Lh7OGelx8XDORI+Lh3Nmelw8nLPQ4+LhnJUeFw/nbPS4eDhnp8fFwzkHPS4e
zjnpcfFwzkWPi4dzbnpcPJzz0OPi4ZyXHhcP53z0uHg456fHxcO5AD0uHs4F
6XHxcC5Ej4uHc2F6XDyci9Dj4uFclB4XD+di9Lh4OBenx8XDuQQ9Lh7OJelx
8XAuRY+Lh3Npelw8nMvQ4+LhXJYeFw/ncvS4eDiXp8fFw7kCPS4ezhXpcfFw
rkSPi4dzZXpcPJyr0OPi4VyVHhcP52r0uHg4V6fHxcO5Bj0uHs416XHxcK5F
j4uHc216XDyc69Dj4uFclx4XD+d69Lh4ONenx8XDuQE9Lh7ODelx8XBuRI+L
h3Njelw8nJvQ4+Lh3JQeFw/nZvS4eDg3p8fFw7kFPS4ezi3pcfFwbkWPi4dz
a3pcPJzb0OPi4dyWHhcP53b0uHg4t6fHxcO5Az0uHs4d6XHxcO5Ej4uHc2d6
XDycu9Dj4uHclR4XD+du9Lh4OHenx8XDuQc9Lh7OPelx8XDuRY+Lh3Nvelw8
nPvQ4+Lh3JceFw/nfvS4eDilx8XDuT89Lh7OA+hx8XAeSI+Lh/Mgelw8nAfT
4+LhPIQeFw/nofS4eDgPo8fFw3k4PS4eziPocfFwHkmPi4fzKHpcPJxH0+Pi
4TyGHhcP57H0uHg4j6PHxcN5PD0uHs4T6HHxcJ5Ij4uH8yR6XDycJ9Pj4uE8
hR4XD+ep9Lh4OE+jx8XDeTo9Lh7OM+hx8XCeSY+Lh/Mselw8nGfT4+LhPIce
Fw/nufS4eDjPo8fFw3k+PS4ezgvocfFwXkiPi4fzInpcPJwX0+Pi4byEHhcP
56X0uHg4L6PHxcN5OT0uHs4r6HHxcF5Jj4uH8yp6XDycV9Pj4uG8hh4XD+e1
9Lh4OK+jx8XDeT09Lh7OG+hx8XDeSI+Lh/Mmelw8nDfT4+LhvIUeFw/nrfS4
eDhvo8fFw3k7PS4ezjvocfFw3kmPi4fzLnpcPJx30+Pi4byHHhcP5730uHg4
o8fFw3kfPS4ezvvpcfFwPkCPi4fzQXpcPJwP0ePi4XyYHhcP5yP0uHg4H6XH
xcP5GD0uHs7H6XHxcD5Bj4uH80l6XDycT9Hj4uF8mh4XD+cz9Lh4OJ+lx8XD
+Rw9Lh7O5+lx8XC+QI+Lh/NFelw8nC/R4+LhfJkeFw/nK/S4eDhfpcfFw/ka
PS4eztfpcfFwvkGPi4fzTXpcPJxv0ePi4XybHhcP5zv0uHg436XHxcP5Hj0u
Hs736XHxcH5Aj4uH80N6XDycH9Hj4uH8mB4XD+cn9Lh4OD+lx8XD+Rk9Lh7O
z+lx8XB+QY+Lh/NLelw8nF/R4+Lh/JoeFw/nN/S4eDi/pcfFw/kdPS4ezu/p
cfFw/kCPi4fzR3pcPJw/0ePi4fyZHhcP5y/0uHg4f6XHxcP5Gz0uHs7f6XHx
cP5Bj4uH8096XDycf9Hj4uH8mx4XD+c/9Lh4+H8D8/89Lh7OAehx8XAOSI+L
h3Mgelw8nAPT4+LhHIQeFw/noPS4eDgHo8fFwzk4PS4eziHocfFwDkmPi4dz
KHpcPJxD0+Pi4RyGHhcP57D0uHg4h6PHxcM5PD0uHs4R6HHxcI5Ij4uHcyR6
XDycI9Pj4uEchR4XD+eo9Lh4OEejx8XDOTo9Lh7OMehx8XCOSY+Lh3Mselw8
nGPT4+LhHIceFw/nuPS4eDjHo8fFwzk+PS4ezgnocfFwTkiPi4dzInpcPJwT
0+Pi4ZyEHhcP56T0uHg4J6PHxcM5OT0uHs4p6HHxcE5Jj4uHcyp6XDycU9Pj
4uGchh4XD+e09Lh4OKejx8XDOT09Lh7OGehx8XDOSI+Lh3Mmelw8nDPT4+Lh
nIUeFw/nrPS4eDhno8fFwzk7PS4ezjnocfFwzkmPi4dzLnpcPJxz0+Pi4ZyH
HhcP57z0uHg456PHxcM5Pz0uHs4F6HHxcC5Ij4uHcyF6XDycC9Pj4uFchB4X
D+ei9Lh4OBejx8XDuTg9Lh7OJehx8XAuSY+Lh3Mpelw8nEvT4+LhXIYeFw/n
svS4eDiXo8fFw7k8PS4ezhXocfFwrkiPi4dzJXpcPJwr0+Pi4VyFHhcP56r0
uHg4V6PHxcO5Oj0uHs416HHxcK5Jj4uHcy16XDyca9Pj4uFchx4XD+e69Lh4
ONejx8XDuT49Lh7ODehx8XBuSI+Lh3Mjelw8nBvT4+Lh3IQeFw/npvS4eDg3
o8fFw7k5PS4ezi3ocfFwbkmPi4dzK3pcPJxb0+Pi4dyGHhcP57b0uHg4t6PH
xcO5PT0uHs4d6HHxcO5Ij4uHcyd6XDycO9Pj4uHchR4XD+eu9Lh4OHejx8XD
uTs9Lh7OPehx8XDuSY+Lh3Mvelw8nHvT4+Lh3IceFw/nvvS4eDj3o8fFwyk9
Lh7O/elx8XAeQI+Lh/NAelw8nAfR4+LhPJgeFw/nIfS4eDgPpcfFw3kYPS4e
zsPpcfFwHkGPi4fzSHpcPJxH0ePi4TyaHhcP5zH0uHg4j6XHxcN5HD0uHs7j
6XHxcJ5Aj4uH80R6XDycJ9Hj4uE8mR4XD+cp9Lh4OE+lx8XDeRo9Lh7O0+lx
8XCeQY+Lh/NMelw8nGfR4+LhPJseFw/nOfS4eDjPpcfFw3kePS4ezvPpcfFw
XkCPi4fzQnpcPJwX0ePi4byYHhcP5yX0uHg4L6XHxcN5GT0uHs7L6XHxcF5B
j4uH80p6XDycV9Hj4uG8mh4XD+c19Lh4OK+lx8XDeR09Lh7O6+lx8XDeQI+L
h/NGelw8nDfR4+LhvJkeFw/nLfS4eDhvpcfFw3kbPS4eztvpcfFw3kGPi4fz
TnpcPJx30ePi4bybHhcP5z30uHg476XHxcMZPS4ezvvocfFw3k+Pi4fzAXpc
PJwP0uPi4XyIHhcP58P0uHg4H6HHxcP5KD0uHs7H6HHxcD5Oj4uH8wl6XDyc
T9Lj4uF8ih4XD+fT9Lh4OJ+hx8XD+Sw9Lh7O5+hx8XA+T4+Lh/MFelw8nC/S
4+LhfIkeFw/ny/S4eDhfocfFw/kqPS4eztfocfFwvk6Pi4fzDXpcPJxv0uPi
4XyLHhcP59v0uHg436HHxcP5Lj0uHs736HHxcL5Pj4uH8wN6XDycH9Lj4uH8
iB4XD+fH9Lh4OD+hx8XD+Sk9Lh7Oz+hx8XB+To+Lh/MLelw8nF/S4+Lh/Ioe
Fw/n1/S4eDi/ocfFw/ktPS4ezu/ocfFwfk+Pi4fzB3pcPJw/0uPi4fyJHhcP
58/0uHg4f6HHxcP5Kz0uHs7f6HHxcP5Oj4uH8w96XDycf9Lj4uH8ix4XD+ff
9Lh4OP+hx8XD/xuQ/+9x8XAOQI+Lh3NAelw8nAPR4+LhHJgeFw/nIPS4eDgH
pcfFwzkYPS4ezsHpcfFwDkGPi4dzSHpcPJxD0ePi4RyaHhcP5zD0uHg4h6XH
xcM5HD0uHs7h6XHxcI5Aj4uHc0R6XDycI9Hj4uEcmR4XD+co9Lh4OEelx8XD
ORo9Lh7O0elx8XCOQY+Lh3NMelw8nGPR4+LhHJseFw/nOPS4eDjHpcfFwzke
PS4ezvHpcfFwTkCPi4dzQnpcPJwT0ePi4ZyYHhcP5yT0uHg4J6XHxcM5GT0u
Hs7J6XHxcE5Bj4uHc0p6XDycU9Hj4uGcmh4XD+c09Lh4OKelx8XDOR09Lh7O
6elx8XDOQI+Lh3NGelw8nDPR4+LhnJkeFw/nLPS4eDhnpcfFwzkbPS4eztnp
cfFwzkGPi4dzTnpcPJxz0ePi4ZybHhcP5zz0uHg456XHxcM5Hz0uHs756XHx
cC5Aj4uHc0F6XDycC9Hj4uFcmB4XD+ci9Lh4OBelx8XDuRg9Lh7Oxelx8XAu
QY+Lh3NJelw8nEvR4+LhXJoeFw/nMvS4eDiXpcfFw7kcPS4ezuXpcfFwrkCP
i4dzRXpcPJwr0ePi4VyZHhcP5yr0uHg4V6XHxcO5Gj0uHs7V6XHxcK5Bj4uH
c016XDyca9Hj4uFcmx4XD+c69Lh4ONelx8XDuR49Lh7O9elx8XBuQI+Lh3ND
elw8nBvR4+Lh3JgeFw/nJvS4eDg3pcfFw7kZPS4ezs3pcfFwbkGPi4dzS3pc
PJxb0ePi4dyaHhcP5zb0uHg4t6XHxcO5HT0uHs7t6XHxcO5Aj4uHc0d6XDyc
O9Hj4uHcmR4XD+cu9Lh4OHelx8XDuRs9Lh7O3elx8XDuQY+Lh3NPelw8nHvR
4+Lh3JseFw/nPvS4eDj3pcfFw7kfPS4eTulx8XDuT4+Lh/MAelw8nAfS4+Lh
PIgeFw/nwfS4eDgPocfFw3koPS4ezsPocfFwHk6Pi4fzCHpcPJxH0uPi4TyK
HhcP59H0uHg4j6HHxcN5LD0uHs7j6HHxcB5Pj4uH8wR6XDycJ9Lj4uE8iR4X
D+fJ9Lh4OE+hx8XDeSo9Lh7O0+hx8XCeTo+Lh/MMelw8nGfS4+LhPIseFw/n
2fS4eDjPocfFw3kuPS4ezvPocfFwnk+Pi4fzAnpcPJwX0uPi4byIHhcP58X0
uHg4L6HHxcN5KT0uHs7L6HHxcF5Oj4uH8wp6XDycV9Lj4uG8ih4XD+fV9Lh4
OK+hx8XDeS09Lh7O6+hx8XBeT4+Lh/MGelw8nDfS4+LhvIkeFw/nzfS4eDhv
ocfFw3krPS4eztvocfFw3k6Pi4fzDnpcPJx30uPi4byLHhcP5930uHg476HH
xcN5Lz0uHs7ocfFw3kePi4fzfnpcPJwP0OPi4XyQHhcP50P0uHg4H6bHxcP5
CD0uHs5H6XHxcD5Gj4uH83F6XDycT9Dj4uF8kh4XD+dT9Lh4OJ+mx8XD+Qw9
Lh7OZ+lx8XA+R4+Lh/N5elw8nC/Q4+LhfJEeFw/nS/S4eDhfpsfFw/kKPS4e
zlfpcfFwvkaPi4fzdXpcPJxv0OPi4XyTHhcP51v0uHg436bHxcP5Dj0uHs53
6XHxcL5Hj4uH8316XDycH9Dj4uH8kB4XD+dH9Lh4OD+mx8XD+Qk9Lh7OT+lx
8XB+Ro+Lh/Nzelw8nF/Q4+Lh/JIeFw/nV/S4eDi/psfFw/kNPS4ezm/pcfFw
fkePi4fze3pcPJw/0OPi4fyRHhcP50/0uHg4f6bHxcP5Cz0uHs5f6XHxcP5G
j4uH83d6XDycf9Dj4uH8kx4XD+df9Lh4OP+mx8XD+Q89Lh7+30D8f4+Lh3MA
elw8nAPS4+LhHIgeFw/nwPS4eDgHocfFwzkoPS4ezsHocfFwDk6Pi4dzCHpc
PJxD0uPi4RyKHhcP59D0uHg4h6HHxcM5LD0uHs7h6HHxcA5Pj4uHcwR6XDyc
I9Lj4uEciR4XD+fI9Lh4OEehx8XDOSo9Lh7O0ehx8XCOTo+Lh3MMelw8nGPS
4+LhHIseFw/n2PS4eDjHocfFwzkuPS4ezvHocfFwjk+Pi4dzAnpcPJwT0uPi
4ZyIHhcP58T0uHg4J6HHxcM5KT0uHs7J6HHxcE5Oj4uHcwp6XDycU9Lj4uGc
ih4XD+fU9Lh4OKehx8XDOS09Lh7O6ehx8XBOT4+Lh3MGelw8nDPS4+LhnIke
Fw/nzPS4eDhnocfFwzkrPS4eztnocfFwzk6Pi4dzDnpcPJxz0uPi4ZyLHhcP
59z0uHg456HHxcM5Lz0uHs756HHxcM5Pj4uHcwF6XDycC9Lj4uFciB4XD+fC
9Lh4OBehx8XDuSg9Lh7Oxehx8XAuTo+Lh3MJelw8nEvS4+LhXIoeFw/n0vS4
eDiXocfFw7ksPS4ezuXocfFwLk+Pi4dzBXpcPJwr0uPi4VyJHhcP58r0uHg4
V6HHxcO5Kj0uHs7V6HHxcK5Oj4uHcw16XDyca9Lj4uFcix4XD+fa9Lh4ONeh
x8XDuS49Lh7O9ehx8XCuT4+Lh3MDelw8nBvS4+Lh/3ZdD1EAALi5RlPbtm27
TW3bqWdqGylmatupbTu1bae27dfdO73Lu/jPt03iLdjjxovjLdnjxovjrdjj
xovjrdnjxovjbdjjxovjAexx48XxQPa48eJ4W/a48eJ4O/a48eJ4e/a48eJ4
B/a48eJ4R/a48eJ4J/a48eJ4Z/a48eJ4F/a48eJ4V/a48eJ4N/a48eJ4d/a4
8eJ4D/a48eJ4T/a48eJ4L/a48eJ4b/a48eJ4H/a48eJ4X/a48eJ4P/a48eJ4
f/a48eL4APa48eL4QPa48eL4IPa48eJo9rjx4vhg9rjx4vgQ9rjx4vhQ9rjx
4vgw9rjx4ngQe9x4cTyYPW68OD6cPW68OD6CPW68OD6SPW68OD6KPW68OD6a
PW68OD6GPW68OD6WPW68OD6OPW68OD6ePW68OD6BPW68OD6RPW68OD6JPW68
OD6ZPW68OD6FPW68OD6VPW68OD6NPW68OD6dPW68OD6DPW68OD6TPW68OD6L
PW68OD6bPW68OD6HPW68OD6XPW68OD6PPW68OD6fPW68OIY9brw4voA9brw4
vpA9brw4vog9brw4vpg9brw4voQ9brw4vpQ9brw4vow9brw4vpw9brw4voI9
brw4vpI9brw4voo9brw4vpo9brw4voY9brw4vpY9brw4vo49brw4vp49brw4
voE9brw4vpE9brw4vok9brw4vpk9brw4voU9brw4vpU9brw4vo09brw4vp09
brw4voM9brw4vpM9brw4vos9brw4vps9brw4voc9brw4vpc9brw4vo89brw4
lj1uvDi+nz1uvDh+gD1uvDh+kD1uvDh+iD1uvDh+mD1uvDh+hD1uvDh+lD1u
vDh+jD1uvDh+nD1uvDh+gj1uvDh+kj1uvDh+ij1uvDh+mj1uvDh+hj1uvDh+
lj1uvDh+jj1uvDh+nj1uvDh+gT1uvDh+kT1uvDh+iT1uvDh+mT1uvDh+hT1u
vDh+lT1uvDh+jT1uvDh+nT1uvDh+gz1uvDh+kz1uvDh+iz1uvDh+mz1uvDh+
hz1uvDh+lz1uvDiOPW68OH6PPW68OH6fPW68OP6APW68OP6QPW68OP6IPW68
OP6YPW68OP6EPW68OP6UPW68OP6MPW68OP6cPW68OP6CPW68OP6SPW68OP6K
PW68OP6aPW68OP6GPW68OP6WPW68OP6OPW68OP6ePW68OP6BPW68OP6RPW68
OP6JPW68OP6ZPW68OP6FPW68OP6VPW68OP6NPW68OP6dPW68OP6DPW68OP6T
PW68OP6LPW68OP6bPW68OP6HPW68+H8PgP/jJ8eJCzcevPhwPAR9nLhw48GL
D8dD0seJCzcevPhwPBR9nLhw48GLD8dD08eJCzcevPhwPAx9nLhw48GLD8fD
0seJCzcevPhwPBx9nLhw48GLD8fD08eJCzcevPhwPAJ9nLhw48GLD8cj0seJ
CzcevPhwPBJ9nLhw48GLD8cj08eJCzcevPhwPAp9nLhw48GLD8ej0seJCzce
vPhwPBp9nLhw48GLD8ej08eJCzcevPhwPAZ9nLhw48GLD8dj0seJCzcevPhw
PBZ9nLhw48GLD8dj08eJCzcevPhwPA59nLhw48GLD8fj0seJCzcevPhwPB59
nLhw48GLD8fj08eJCzcevPhwPAF9nLhw48GLD8cT0seJCzcevPhwPBF9nLhw
48GLD8cT08eJCzcevPhwPAl9nLhw48GLD8eT0seJCzcevPhwPBl9nLhw48GL
D8eT08eJCzcevPhwPAV9nLhw48GLD8dT0seJCzcevPhwPBV9nLhw48GLD8dT
08eJCzcevPhwPA19nLhw48GLD8fT0seJCzcevPhwPB19nLhw48GLD8fT08eJ
CzcevPhwPAN9nLhw48GLD8cz0seJCzcevPhwPBN9nLhw48GLD8cz08eJCzce
vPhwPAt9nLhw48GLD8ez0seJCzcevPhwPBt9nLhw48GLD8ez08eJCzcevPhw
PAd9nLhw48GLD8dz0seJCzcevPhwPBd9nLhw48GLD8dz08eJCzcevPhwPA99
nLhw48GLD8fz0seJCzcevPhwPB99nLhw48GLD8fz08eJCzcevPhwvAB9nLhw
48GLD8cL0seJCzcevPhwvBB9nLhw48GLD8cL08eJCzcevPhwvAh9nLhw48GL
D8eL0seJCzcevPhwvBh9nLhw48GLD0fSx4kLNx68+HC8OH2cuHDjwYsPx0vQ
x4kLNx68+HC8JH2cuHDjwYsPx0vRx4kLNx68+HC8NH2cuHDjwYsPx8vQx4kL
Nx68+HC8LH2cuHDjwYsPx8vRx4kLNx68+HC8PH2cuHDjwYsPxyvQx4kLNx68
+HC8In2cuHDjwYsPxyvRx4kLNx68+HC8Mn2cuHDjwYsPx6vQx4kLNx68+HC8
Kn2cuHDjwYsPx6vRx4kLNx68+HC8On2cuHDjwYsPx2vQx4kLNx68+HC8Jn2c
uHDjwYsPx2vRx4kLNx68+HC8Nn2cuHDjwYsPx+vQx4kLNx68+HC8Ln2cuHDj
wYsPx+vRx4kLNx68+HC8Pn2cuHDjwYsPxxvQx4kLNx68+HC8IX2cuHDjwYsP
xxvRx4kLNx68+HC8MX2cuHDjwYsPx5vQx4kLNx68+HC8KX2cuHDjwYsPR9HH
iQs3Hrz4cLwZfZy4cOPBiw/Hm9PHiQs3Hrz4cLwFfZy4cOPBiw/HW9LHiQs3
Hrz4cLwVfZy4cOPBiw/HW9PHiQs3Hrz4cLwNfZy4cOPBiw/HA+jjxIUbD158
OB5IHycu3Hjw4sPxtvRx4sKNBy8+HG9HHycu3Hjw4sPx9vRx4sKNBy8+HO9A
Hycu3Hjw4sPxjvRx4sKNBy8+HO9EHycu3Hjw4sPxzvRx4sKNBy8+HO9CHycu
3Hjw4sPxrvRx4sKNBy8+HO9GHycu3Hjw4sPx7vRx4sKNBy8+HO9BHycu3Hjw
4sPxnvRx4sKNBy8+HO9FHycu3Hjw4sPx3vRx4sKNBy8+HO9DHycu3Hjw4sPx
vvRx4sKNBy8+HO9HHycu3Hjw4sPx/vRx4sKNBy8+HB9AHycu3Hjw4sPxgfRx
4sKNBy8+HB9EHycu3Hjw4sPR9HHiwo0HLz4cH0wfJy7cePDiw/Eh9HHiwo0H
Lz4cH0ofJy7cePDiw/Fh9HHiwo0HLz4cD6KPExduPHjx4XgwfZy4cOPBiw/H
h9PHiQs3Hrz4cHwEfZy4cOPBiw/HR9LHiQs3Hrz4cHwUfZy4cOPBiw/HR9PH
iQs3Hrz4cHwMfZy4cOPBiw/Hx9LHiQs3Hrz4cHwcfZy4cOPBiw/Hx9PHiQs3
Hrz4cHwCfZy4cOPBiw/HJ9LHiQs3Hrz4cHwSfZy4cOPBiw/HJ9PHiQs3Hrz4
cHwKfZy4cOPBiw/Hp9LHiQs3Hrz4cHwafZy4cOPBiw/Hp9PHiQs3Hrz4cHwG
fZy4cOPBiw/HZ9LHiQs3Hrz4cHwWfZy4cOPBiw/HZ9PHiQs3Hrz4cHwOfZy4
cOPBiw/H59LHiQs3Hrz4cHwefZy4cOPBiw/H59PHiQs3Hrz4cAx9nLhw48GL
D8cX0MeJCzcevPhwfCF9nLhw48GLD8cX0ceJCzcevPhwfDF9nLhw48GLD8eX
0MeJCzcevPhwfCl9nLhw48GLD8eX0ceJCzcevPhwfDl9nLhw48GLD8dX0MeJ
CzcevPhwfCV9nLhw48GLD8dX0ceJCzcevPhwfDV9nLhw48GLD8fX0MeJCzce
vPhwfC19nLhw48GLD8fX0ceJCzcevPhwfD19nLhw48GLD8c30MeJCzcevPhw
fCN9nLhw48GLD8c30ceJCzcevPhwfDN9nLhw48GLD8e30MeJCzcevPhwfCt9
nLhw48GLD8e30ceJCzcevPhwfDt9nLhw48GLD8d30MeJCzcevPhwfCd9nLhw
48GLD8d30ceJCzcevPhwfDd9nLhw48GLD8f30MeJCzcevPhwfC99nLhw48GL
D8f30ceJCzcevPhwLH2cuHDjwYsPx/fTx4kLNx68+HD8AH2cuHDjwYsPxw/S
x4kLNx68+HD8EH2cuHDjwYsPxw/Tx4kLNx68+HD8CH2cuHDjwYsPx4/Sx4kL
Nx68+HD8GH2cuHDjwYsPx4/Tx4kLNx68+HD8BH2cuHDjwYsPx0/Sx4kLNx68
+HD8FH2cuHDjwYsPx0/Tx4kLNx68+HD8DH2cuHDjwYsPx8/Sx4kLNx68+HD8
HH2cuHDjwYsPx8/Tx4kLNx68+HD8An2cuHDjwYsPxy/Sx4kLNx68+HD8En2c
uHDjwYsPxy/Tx4kLNx68+HD8Cn2cuHDjwYsPx6/Sx4kLNx68+HD8Gn2cuHDj
wYsPx6/Tx4kLNx68+HD8Bn2cuHDjwYsPx2/Sx4kLNx68+HD8Fn2cuHDjwYsP
x2/Tx4kLNx68+HD8Dn2cuHDjwYsPx+/Sx4kLNx68+HAcfZy4cOPBiw/H79HH
iQs3Hrz4cPw+fZy4cOPBiw/HH9DHiQs3Hrz4cPwhfZy4cOPBiw/HH9HHiQs3
Hrz4cPwxfZy4cOPBiw/Hn9DHiQs3Hrz4cPwpfZy4cOPBiw/Hn9HHiQs3Hrz4
cPw5fZy4cOPBiw/HX9DHiQs3Hrz4cPwlfZy4cOPBiw/HX9HHiQs3Hrz4cPw1
fZy4cOPBiw/H39DHiQs3Hrz4cPwtfZy4cOPBiw/H39HHiQs3Hrz4cPw9fZy4
cOPBiw/HP9DHiQs3Hrz4cPwjfZy4cOPBiw/HP9HHiQs3Hrz4cPwzfZy4cOPB
iw/Hv9DHiQs3Hrz4cPwrfZy4cOPBiw/Hv9HHiQs3Hrz4cPw7fZy4cOPBiw/H
f9DHiQs3Hrz4cPwnfZy4cOPBiw/Hf9HHiQs3Hrz4cPw3fZy4cOPBiw/H/9DH
iQs3Hrz48P8+4P+3jxMXbjx48eF4CPo4ceHGgxcfjoekjxMXbjx48eF4KPo4
ceHGgxcfjoemjxMXbjx48eF4GPo4ceHGgxcfjoeljxMXbjx48eF4OPo4ceHG
gxcfjoenjxMXbjx48eF4BPo4ceHGgxcfjkekjxMXbjx48eF4JPo4ceHGgxcf
jkemjxMXbjx48eF4FPo4ceHGgxcfjkeljxMXbjx48eF4NPo4ceHGgxcfjken
jxMXbjx48eF4DPo4ceHGgxcfjsekjxMXbjx48eF4LPo4ceHGgxcfjsemjxMX
bjx48eF4HPo4ceHGgxcfjseljxMXbjx48eF4PPo4ceHGgxcfjsenjxMXbjx4
8eF4Avo4ceHGgxcfjiekjxMXbjx48eF4Ivo4ceHGgxcfjiemjxMXbjx48eF4
Evo4ceHGgxcfjieljxMXbjx48eF4Mvo4ceHGgxcfjienjxMXbjx48eF4Cvo4
ceHGgxcfjqekjxMXbjx48eF4Kvo4ceHGgxcfjqemjxMXbjx48eF4Gvo4ceHG
gxcfjqeljxMXbjx48eF4Ovo4ceHGgxcfjqenjxMXbjx48eF4Bvo4ceHGgxcf
jmekjxMXbjx48eF4Jvo4ceHGgxcfjmemjxMXbjx48eF4Fvo4ceHGgxcfjmel
jxMXbjx48eF4Nvo4ceHGgxcfjmenjxMXbjx48eF4Dvo4ceHGgxcfjuekjxMX
bjx48eF4Lvo4ceHGgxcfjuemjxMXbjx48eF4Hvo4ceHGgxcfjueljxMXbjx4
8eF4Pvo4ceHGgxcfjuenjxMXbjx48eF4Afo4ceHGgxcfjhekjxMXbjx48eF4
Ifo4ceHGgxcfjhemjxMXbjx48eF4Efo4ceHGgxcfjheljxMXbjx48eF4Mfo4
ceHGgxcfjqSPExduPHjx4Xhx+jhx4caDFx+Ol6CPExduPHjx4XhJ+jhx4caD
Fx+Ol6KPExduPHjx4Xhp+jhx4caDFx+Ol6GPExduPHjx4XhZ+jhx4caDFx+O
l6OPExduPHjx4Xh5+jhx4caDFx+OV6CPExduPHjx4XhF+jhx4caDFx+OV6KP
ExduPHjx4Xhl+jhx4caDFx+OV6GPExduPHjx4XhV+jhx4caDFx+OV6OPExdu
PHjx4Xh1+jhx4caDFx+O16CPExduPHjx4XhN+jhx4caDFx+O16KPExduPHjx
4Xht+jhx4caDFx+O16GPExduPHjx4Xhd+jhx4caDFx+O16OPExduPHjx4Xh9
+jhx4caDFx+ON6CPExduPHjx4XhD+jhx4caDFx+ON6KPExduPHjx4Xhj+jhx
4caDFx+ON6GPExduPHjx4XhT+jhx4caDFx+Ooo8TF248ePHheDP6OHHhxoMX
H443p48TF248ePHheAv6OHHhxoMXH463pI8TF248ePHheCv6OHHhxoMXH463
po8TF248ePHheBv6OHHhxoMXH44H0MeJCzcevPhwPJA+Tly48eDFh+Nt6ePE
hRsPXnw43o4+Tly48eDFh+Pt6ePEhRsPXnw43oE+Tly48eDFh+Md6ePEhRsP
Xnw43ok+Tly48eDFh+Od6ePEhRsPXnw43oU+Tly48eDFh+Nd6ePEhRsPXnw4
3o0+Tly48eDFh+Pd6ePEhRsPXnw43oM+Tly48eDFh+M96ePEhRsPXnw43os+
Tly48eDFh+O96ePEhRsPXnw43oc+Tly48eDFh+N96ePEhRsPXnw43o8+Tly4
8eDFh+P96ePEhRsPXnw4PoA+Tly48eDFh+MD6ePEhRsPXnw4Pog+Tly48eDF
h6Pp48SFGw9efDg+mD5OXLjx4MWH40Po48SFGw9efDg+lD5OXLjx4MWH48Po
48SFGw9efDgeRB8nLtx48OLD8WD6OHHhxoMXH44Pp48TF248ePHh+Aj6OHHh
xoMXH46PpI8TF248ePHh+Cj6OHHhxoMXH46Ppo8TF248ePHh+Bj6OHHhxoMX
H46PpY8TF248ePHh+Dj6OHHhxoMXH46Pp48TF248ePHh+AT6OHHhxoMXH45P
pI8TF248ePHh+CT6OHHhxoMXH45Ppo8TF248ePHh+BT6OHHhxoMXH45PpY8T
F248ePHh+DT6OHHhxoMXH45Pp48TF248ePHh+Az6OHHhxoMXH47PpI8TF248
ePHh+Cz6OHHhxoMXH47Ppo8TF248ePHh+Bz6OHHhxoMXH47PpY8TF248ePHh
+Dz6OHHhxoMXH47Pp48TF248ePHhGPo4ceHGgxcfji+gjxMXbjx48eH4Qvo4
ceHGgxcfji+ijxMXbjx48eH4Yvo4ceHGgxcfji+hjxMXbjx48eH4Uvo4ceHG
gxcfji+jjxMXbjx48eH4cvo4ceHGgxcfjq+gjxMXbjx48eH4Svo4ceHGgxcf
jq+ijxMXbjx48eH4avo4ceHGgxcfjq+hjxMXbjx48eH4Wvo4ceHGgxcfjq+j
jxMXbjx48eH4evo4ceHGgxcfjm+gjxMXbjx48eH4Rvo4ceHGgxcfjm+ijxMX
bjx48eH4Zvo4ceHGgxcfjm+hjxMXbjx48eH4Vvo4ceHGgxcfjm+jjxMXbjx4
8eH4dvo4ceHGgxcfju+gjxMXbjx48eH4Tvo4ceHGgxcfju+ijxMXbjx48eH4
bvo4ceHGgxcfju+hjxMXbjx48eH4Xvo4ceHGgxcfju+jjxMXbjx48eFY+jhx
4caDFx+O76ePExduPHjx4fgB+jhx4caDFx+OH6SPExduPHjx4fgh+jhx4caD
Fx+OH6aPExduPHjx4fgR+jhx4caDFx+OH6WPExduPHjx4fgx+jhx4caDFx+O
H6ePExduPHjx4fgJ+jhx4caDFx+On6SPExduPHjx4fgp+jhx4caDFx+On6aP
ExduPHjx4fgZ+jhx4caDFx+On6WPExduPHjx4fg5+jhx4caDFx+On6ePExdu
PHjx4fgF+jhx4caDFx+OX6SPExduPHjx4fgl+jhx4caDFx+OX6aPExduPHjx
4fgV+jhx4caDFx+OX6WPExduPHjx4fg1+jhx4caDFx+OX6ePExduPHjx4fgN
+jhx4caDFx+O36SPExduPHjx4fgt+jhx4caDFx+O36aPExduPHjx4fgd+jhx
4caDFx+O36WPExduPHjx4Tj6OHHhxoMXH47fo48TF248ePHh+H36OHHhxoMX
H44/oI8TF248ePHh+EP6OHHhxoMXH44/oo8TF248ePHh+GP6OHHhxoMXH44/
oY8TF248ePHh+FP6OHHhxoMXH44/o48TF248ePHh+HP6OHHhxoMXH46/oI8T
F248ePHh+Ev6OHHhxoMXH46/oo8TF248ePHh+Gv6OHHhxoMXH46/oY8TF248
ePHh+Fv6OHHhxoMXH46/o48TF248ePHh+Hv6OHHhxoMXH45/oI8TF248ePHh
+Ef6OHHhxoMXH45/oo8TF248ePHh+Gf6OHHhxoMXH45/oY8TF248ePHh+Ff6
OHHhxoMXH45/o48TF248ePHh+Hf6OHHhxoMXH47/oI8TF248ePHh+E/6OHHh
xoMXH47/oo8TF248ePHh+G/6OHHhxoMXH47/oY8TF248ePHh/32A/28fJy7c
ePDiw/EQ9HHiwo0HLz4cD0kfJy7cePDiw/FQ9HHiwo0HLz4cD00fJy7cePDi
w/Ew9HHiwo0HLz4cD0sfJy7cePDiw/Fw9HHiwo0HLz4cD08fJy7cePDiw/EI
9HHiwo0HLz4cj0gfJy7cePDiw/FI9HHiwo0HLz4cj0wfJy7cePDiw/Eo9HHi
wo0HLz4cj0ofJy7cePDiw/Fo9HHiwo0HLz4cj04fJy7cePDiw/EY9HHiwo0H
Lz4cj0kfJy7cePDiw/FY9HHiwo0HLz4cj00fJy7cePDiw/E49HHiwo0HLz4c
j0sfJy7cePDiw/F49HHiwo0HLz4cj08fJy7cePDiw/EE9HHiwo0HLz4cT0gf
Jy7cePDiw/FE9HHiwo0HLz4cT0wfJy7cePDiw/Ek9HHiwo0HLz4cT0ofJy7c
ePDiw/Fk9HHiwo0HLz4cT04fJy7cePDiw/EU9HHiwo0HLz4cT0kfJy7cePDi
w/FU9HHiwo0HLz4cT00fJy7cePDiw/E09HHiwo0HLz4cT0sfJy7cePDiw/F0
9HHiwo0HLz4cT08fJy7cePDiw/EM9HHiwo0HLz4cz0gfJy7cePDiw/FM9HHi
wo0HLz4cz0wfJy7cePDiw/Es9HHiwo0HLz4cz0ofJy7cePDiw/Fs9HHiwo0H
Lz4cz04fJy7cePDiw/Ec9HHiwo0HLz4cz0kfJy7cePDiw/Fc9HHiwo0HLz4c
z00fJy7cePDiw/E89HHiwo0HLz4cz0sfJy7cePDiw/F89HHiwo0HLz4cz08f
Jy7cePDiw/EC9HHiwo0HLz4cL0gfJy7cePDiw/FC9HHiwo0HLz4cL0wfJy7c
ePDiw/Ei9HHiwo0HLz4cL0ofJy7cePDiw/Fi9HHiwo0HLz4cSR8nLtx48OLD
8eL0ceLCjQcvPhwvQR8nLtx48OLD8ZL0ceLCjQcvPhwvRR8nLtx48OLD8dL0
ceLCjQcvPhwvQx8nLtx48OLD8bL0ceLCjQcvPhwvRx8nLtx48OLD8fL0ceLC
jQcvPhyvQB8nLtx48OLD8Yr0ceLCjQcvPhyvRB8nLtx48OLD8cr0ceLCjQcv
PhyvQh8nLtx48OLD8ar0ceLCjQcvPhyvRh8nLtx48OLD8er0ceLCjQcvPhyv
QR8nLtx48OLD8Zr0ceLCjQcvPhyvRR8nLtx48OLD8dr0ceLCjQcvPhyvQx8n
Ltx48OLD8br0ceLCjQcvPhyvRx8nLtx48OLD8fr0ceLCjQcvPhxvQB8nLtx4
8OLD8Yb0ceLCjQcvPhxvRB8nLtx48OLD8cb0ceLCjQcvPhxvQh8nLtx48OLD
8ab0ceLCjQcvPhxFHycu3Hjw4sPxZvRx4sKNBy8+HG9OHycu3Hjw4sPxFvRx
4sKNBy8+HG9JHycu3Hjw4sPxVvRx4sKNBy8+HG9NHycu3Hjw4sPxNvRx4sKN
By8+HA+gjxMXbjx48eF4IH2cuHDjwYsPx9vSx4kLNx68+HC8HX2cuHDjwYsP
x9vTx4kLNx68+HC8A32cuHDjwYsPxzvSx4kLNx68+HC8E32cuHDjwYsPxzvT
x4kLNx68+HC8C32cuHDjwYsPx7vSx4kLNx68+HC8G32cuHDjwYsPx7vTx4kL
Nx68+HC8B32cuHDjwYsPx3vSx4kLNx68+HC8F32cuHDjwYsPx3vTx4kLNx68
+HC8D32cuHDjwYsPx/vSx4kLNx68+HC8H32cuHDjwYsPx/vTx4kLNx68+HB8
AH2cuHDjwYsPxwfSx4kLNx68+HB8EH2cuHDjwYsPR9PHiQs3Hrz4cHwwfZy4
cOPBiw/Hh9DHiQs3Hrz4cHwofZy4cOPBiw/Hh9HHiQs3Hrz4cDyIPk5cuPHg
xYfjwfRx4sKNBy8+HB9OHycu3Hjw4sPxEfRx4sKNBy8+HB9JHycu3Hjw4sPx
UfRx4sKNBy8+HB9NHycu3Hjw4sPxMfRx4sKNBy8+HB9LHycu3Hjw4sPxcfRx
4sKNBy8+HB9PHycu3Hjw4sPxCfRx4sKNBy8+HJ9IHycu3Hjw4sPxSfRx4sKN
By8+HJ9MHycu3Hjw4sPxKfRx4sKNBy8+HJ9KHycu3Hjw4sPxafRx4sKNBy8+
HJ9OHycu3Hjw4sPxGfRx4sKNBy8+HJ9JHycu3Hjw4sPxWfRx4sKNBy8+HJ9N
Hycu3Hjw4sPxOfRx4sKNBy8+HJ9LHycu3Hjw4sPxefRx4sKNBy8+HJ9PHycu
3Hjw4sMx9HHiwo0HLz4cX0AfJy7cePDiw/GF9HHiwo0HLz4cX0QfJy7cePDi
w/HF9HHiwo0HLz4cX0IfJy7cePDiw/Gl9HHiwo0HLz4cX0YfJy7cePDiw/Hl
9HHiwo0HLz4cX0EfJy7cePDiw/GV9HHiwo0HLz4cX0UfJy7cePDiw/HV9HHi
wo0HLz4cX0MfJy7cePDiw/G19HHiwo0HLz4cX0cfJy7cePDiw/H19HHiwo0H
Lz4c30AfJy7cePDiw/GN9HHiwo0HLz4c30QfJy7cePDiw/HN9HHiwo0HLz4c
30IfJy7cePDiw/Gt9HHiwo0HLz4c30YfJy7cePDiw/Ht9HHiwo0HLz4c30Ef
Jy7cePDiw/Gd9HHiwo0HLz4c30UfJy7cePDiw/Hd9HHiwo0HLz4c30MfJy7c
ePDiw/G99HHiwo0HLz4c30cfJy7cePDiw7H0ceLCjQcvPhzfTx8nLtx48OLD
8QP0ceLCjQcvPhw/SB8nLtx48OLD8UP0ceLCjQcvPhw/TB8nLtx48OLD8SP0
ceLCjQcvPhw/Sh8nLtx48OLD8WP0ceLCjQcvPhw/Th8nLtx48OLD8RP0ceLC
jQcvPhw/SR8nLtx48OLD8VP0ceLCjQcvPhw/TR8nLtx48OLD8TP0ceLCjQcv
Phw/Sx8nLtx48OLD8XP0ceLCjQcvPhw/Tx8nLtx48OLD8Qv0ceLCjQcvPhy/
SB8nLtx48OLD8Uv0ceLCjQcvPhy/TB8nLtx48OLD8Sv0ceLCjQcvPhy/Sh8n
Ltx48OLD8Wv0ceLCjQcvPhy/Th8nLtx48OLD8Rv0ceLCjQcvPhy/SR8nLtx4
8OLD8Vv0ceLCjQcvPhy/TR8nLtx48OLD8Tv0ceLCjQcvPhy/Sx8nLtx48OLD
cfRx4sKNBy8+HL9HHycu3Hjw4sPx+/Rx4sKNBy8+HH9AHycu3Hjw4sPxh/Rx
4sKNBy8+HH9EHycu3Hjw4sPxx/Rx4sKNBy8+HH9CHycu3Hjw4sPxp/Rx4sKN
By8+HH9GHycu3Hjw4sPx5/Rx4sKNBy8+HH9BHycu3Hjw4sPxl/Rx4sKNBy8+
HH9FHycu3Hjw4sPx1/Rx4sKNBy8+HH9DHycu3Hjw4sPxt/Rx4sKNBy8+HH9H
Hycu3Hjw4sPx9/Rx4sKNBy8+HP9AHycu3Hjw4sPxj/Rx4sKNBy8+HP9EHycu
3Hjw4sPxz/Rx4sKNBy8+HP9CHycu3Hjw4sPxr/Rx4sKNBy8+HP9GHycu3Hjw
4sPx7/Rx4sKNBy8+HP9BHycu3Hjw4sPxn/Rx4sKNBy8+HP9FHycu3Hjw4sPx
3/Rx4sKNBy8+HP9DHycu3Hjw4sP/+4D+3z5OXLjx4MWH4yHo48SFGw9efDge
kj5OXLjx4MWH46Ho48SFGw9efDgemj5OXLjx4MWH42Ho48SFGw9efDgelj5O
XLjx4MWH4+Ho48SFGw9efDgenj5OXLjx4MWH4xHo48SFGw9efDgekT5OXLjx
4MWH45Ho48SFGw9efDgemT5OXLjx4MWH41Ho48SFGw9efDgelT5OXLjx4MWH
49Ho48SFGw9efDgenT5OXLjx4MWH4zHo48SFGw9efDgekz5OXLjx4MWH47Ho
48SFGw9efDgemz5OXLjx4MWH43Ho48SFGw9efDgelz5OXLjx4MWH4/Ho48SF
Gw9efDgenz5OXLjx4MWH4wno48SFGw9efDiekD5OXLjx4MWH44no48SFGw9e
fDiemD5OXLjx4MWH40no48SFGw9efDielD5OXLjx4MWH48no48SFGw9efDie
nD5OXLjx4MWH4yno48SFGw9efDiekj5OXLjx4MWH46no48SFGw9efDiemj5O
XLjx4MWH42no48SFGw9efDielj5OXLjx4MWH4+no48SFGw9efDienj5OXLjx
4MWH4xno48SFGw9efDiekT5OXLjx4MWH45no48SFGw9efDiemT5OXLjx4MWH
41no48SFGw9efDielT5OXLjx4MWH49no48SFGw9efDienT5OXLjx4MWH4zno
48SFGw9efDiekz5OXLjx4MWH47no48SFGw9efDiemz5OXLjx4MWH43no48SF
Gw9efDielz5OXLjx4MWH4/no48SFGw9efDienz5OXLjx4MWH4wXo48SFGw9e
fDhekD5OXLjx4MWH44Xo48SFGw9efDhemD5OXLjx4MWH40Xo48SFGw9efDhe
lD5OXLjx4MWH48Xo48SFGw9efDiSPk5cuPHgxYfjxenjxIUbD158OF6CPk5c
uPHgxYfjJenjxIUbD158OF6KPk5cuPHgxYfjpenjxIUbD158OF6GPk5cuPHg
xYfjZenjxIUbD158OF6OPk5cuPHgxYfj5enjxIUbD158OF6BPk5cuPHgxYfj
FenjxIUbD158OF6JPk5cuPHgxYfjlenjxIUbD158OF6FPk5cuPHgxYfjVenj
xIUbD158OF6NPk5cuPHgxYfj1enjxIUbD158OF6DPk5cuPHgxYfjNenjxIUb
D158OF6LPk5cuPHgxYfjtenjxIUbD158OF6HPk5cuPHgxYfjdenjxIUbD158
OF6PPk5cuPHgxYfj9enjxIUbD158ON6APk5cuPHgxYfjDenjxIUbD158ON6I
Pk5cuPHgxYfjjenjxIUbD158ON6EPk5cuPHgxYfjTenjxIUbD158OIo+Tly4
8eDFh+PN6OPEhRsPXnw43pw+Tly48eDFh+Mt6OPEhRsPXnw43pI+Tly48eDF
h+Ot6OPEhRsPXnw43po+Tly48eDFh+Nt6OPEhRsPXnw4HkAfJy7cePDiw/FA
+jhx4caDFx+Ot6WPExduPHjx4Xg7+jhx4caDFx+Ot6ePExduPHjx4XgH+jhx
4caDFx+Od6SPExduPHjx4Xgn+jhx4caDFx+Od6aPExduPHjx4XgX+jhx4caD
Fx+Od6WPExduPHjx4Xg3+jhx4caDFx+Od6ePExduPHjx4XgP+jhx4caDFx+O
96SPExduPHjx4Xgv+jhx4caDFx+O96aPExduPHjx4Xgf+jhx4caDFx+O96WP
ExduPHjx4Xg/+jhx4caDFx+O96ePExduPHjx4fgA+jhx4caDFx+OD6SPExdu
PHjx4fgg+jhx4caDFx+Opo8TF248ePHh+GD6OHHhxoMXH44PoY8TF248ePHh
+FD6OHHhxoMXH44Po48TF248ePHheBB9nLhw48GLD8eD6ePEhRsPXnw4Ppw+
Tly48eDFh+Mj/r//HyDzQds=
      "]]}, 
    {RGBColor[0.922526, 0.385626, 0.209179], PointSize[
      NCache[
       Rational[1, 360], 0.002777777777777778]], AbsoluteThickness[1.6], 
     LineBox[CompressedData["
1:eJxc2n+8zuX9OPCTTGcmO5npTKaTyU5mdiaTmXQn6STpJOkk6STpJOnQiRMn
3Tg4OOkk6STpJOkk6STpJOlMspPJzmQ6M9nJZGdldmayk5l9P+m6H4/v+3n+
8Xh23dfP1+v6cd/bBaPvG3pns6SkpNiypKSv//3mr/Gyb/5tCP8mxS4a+eiW
L9MTTo5dd17D+hlDEk6Jtfz4+bxLWybcNtbl3eyjCy5MODWWseTk6A9+lnCH
2M3/V/pudsJpsf/+X+mSk38N7hQ7fH1Vx9lfJNyZ8i6x082/m3B67I0ZQ/5v
RAl3ja38v9F8/HzC3WLT2q696tOpCXePTfy6OC/hjFj5Ry363Fue8M9j0187
eO410xPuEVv61Nd/CV8cO138WsI9Y8fTv16ghH8Re+/Lr/9Dwr1iu79u/qOE
L4mdP/uL/5thYv69Y6nXfN1jwr/EfWjvV7FofPrGvnp/0W3dvkqUXxrilXC/
2OlwnZfwZWF9DwXHYs/0qr37zGeC47HQX6L88li30x2E+vHLYwNO/yXa6x9d
r3j/2OnpzU6UXxF1/ArWd0Bsyum/RPkA6l8ZjXf8ytjp6TQkygfGTk93ZKJ8
YFiPxPiviq5H/KrYHV+n0+hE/cxovsQzYx/u+PovUX517OvVur4qUX517OXV
X/8lygfFTqf3kkT5oNi4M79e0UT5NbHT4bwmUX5NLOf0gibKB4f8Saz/4NjF
p/8S5dfGTqdv20T9a2NnfZ1OLRLlQ2KXv3h2/t5YonxIdLxJ14XPh3yJX0c+
Z8Uu+Tr8vYJjWdH241nR+VRnsZ+uj8Yzdn2s5MKvI5aof310faqvj838ervO
SNQfGm0/NpR8GBr9fPVQ9vsN0fjHbmD8N8T2f/L1X1jf6htCe4n8GBbOq+DY
sNg/jnz991moPyzs10T9YbFv6iXq3xjik6iP4zfGTh+PH4f2qm8M+RacNDzs
v+DY8Ni9pw+kRP/DY//X2P+1eDDUHx7yLzjpprC+wbGbYqe7XxscvynMN1H/
pnB+J+pnh3xM1M+OnT4eL03Uzw7n719C/ezY3tjXCRecdHPI10T9m2OP3/Z1
g4n6N4d8SPR/c1iPRP8jQv4n6o8I+y9Rf0RYn0T9EdHxJt0S9nei/i2x0+l0
ZqL+LbHPvj6uDybGf0s4vxPjHxnaC46NjJ1z+i84PjJ24+m/RP2RYX0S9W8N
+Zqof2s4vxP93xrOz8T4bw33T2L8o06vZuzFxPhHxYae3sCJ+qNCvifqjwr7
JVH/tnCeJerj+G3R9qpvo/+caD6k5cROb6dHE+3lhPgH5+TEWn893LMT+ZkT
+6ad4PKccD4n+suJxr8+J5qvSbeH+yTR/+2x09u3T6L/28P6Jvq/PTr++O3R
+JffHsaX6P/2cJ+F+NTfHtv29fXwfiJ+o8N5Fpw2OtRPxHN0GH9wzuhovsRH
h/YPhP5Hh/sruHp0OH+C62k/6Y6Qr4n+ceyOcJ6H+jl3hP0QHL8jjCfR/x2x
ecVf/yX6vyOc94n+KU8aE86j4DQcGxPea4n+x4T7ItH/mDC/T0P/Y8L5l+h/
TOx09aOhvH5MiF9w0p1hPsFpd4b+g2N3hnwMzrkz5E9w/M5w/if6vzPkc3D1
neE8SvR/Z4hXov+x4f2X6H9seK8m+h8b7pNE/2PD+6k+9D82dno5aoPLx4Z8
Cq4eG8YbXD82nG/BSXfFNr399V9w2l3hfAyO3RXLPH0BBOfcFfLrz6H/u8J8
gsvvCu+l/aH/u8L6BtffFdbjk9B/bnif7gv954b9ERzLDeMPzskN53VwPDfc
T8HlueG8C+1X54bxhPL63HCeBCfdHe0v7e4wvj+F/u8O90twzt2h/t7Q/91h
fMHld4f8C66+O5x/wfV3h/dwcNK4sH+C03BsXMjfP4b+x4XzNTg+LpzHweXj
Yp1O/yX6Hxfuy0T/48L6hPkk3RPyIdH/PSF/Ev3fE62fc094r4T68XvC+iXm
f0+Id6L/e8J+SvRPf0njY/nfdBD6Hx8df2x8uH8S8x8fzuPE/MeH91Fi/uPD
fgyuHh/eh8H148P+DE66N7q+afeG/KoL/d8bvl8m+r83nDeJ/u8N7/1E//eG
+yQxf1x/bzSfkiaE/EzMf0K4TxLzxzkTwn5N9D8huj7lE8J5neh/QjRf6yeE
90ii//vCeRicdl94PyTy/74w/0T+3xf2ayL/qV9+X7ivgqvvC/EJrr8vvC8T
8c8L518Yf0peyJ+w/ml54T0cnJEXjW8sL+RzcFZe2D/h8zl5sbGn/4Lz8kL+
BcfpvzSPfMKVeeH7TiK/8kJ+h/Zq88L6B9fnhfsjuDEvfB8LTpoY7sPglInR
9tImRtvLmBjyKZGfE0M+fBzmPzGMNzhnYpjvnjD/iWE9guMTw/0aXDox7Mfg
8olhvMGVif6DqyeG/RpcOzHcX8H1E8P79Q9h/hPD+gUnTQr97Q7znxTqB6dN
CvkfnDEpvCc+CvOfFL6P7ArznxTyKzhnUhhvcN6kEI/g+KSQX8Glk8L7PLh8
Usj34MpJsW/GHVw9Kbyngmsnhf34+zD/SeG8Dm6cFM6j4KT7w34LTrk/jKc2
zP/+MP7gjPvDft4Z5n9/yN/fhfnfH+6X8Pmc+8N5Gcrz7g/3Zagfvz+cXx+G
+d8f3hPB5feH9/SOMP/7w30XXH1/OL+Ca+8P58tvw/zvD+dtcOP9YX9vD/PP
D+MN9VPyQz6Hz6flh/EHZ+THTi/nB8Gx/LB+wVn54T4K7efkh/UMzssP50f4
fDw/rEcoL80P+y24PD/kd3BlfjhvPgjzzw/7tybMPz+8j34T5p8f9s+2MP/8
8P3i/TD/B8L7KjjlgZDfwWkPhPdfqJ/xQNgvwbEHwnswfD7rgTDeUJ7zQBjf
1jD/B8J7JDj+QOybcQSXPhDup/fC/B8I+y+UVz4QzpPgalz7QHg/BNfTXuMD
YX9vCfOfHNY7OGVy+D766zD/yeH7SHDG5HA+Vof5Tw75+06Y/+SwH0N5Ds6b
HPJ3U5j/5JDfwaWTQ/zeDvOfHOLxVpj/5LD/Nob5Tw75Fz5fOzl8Pw/l9ZND
PIIbJ4f3VFWY/5Twe8mbYf5TQn4Hp00J+yk4Y0qIX6gfmxLeY6E8a0qIx/ow
/ynhPAvOmxLeL2+E+U8J6xHKS6eE32s2hPlPCfsz9Fc5JXz/Cq7GtVPCeyGM
p35KeA+H9hqnhPdB6D+pIOyH4JSCcD6Ez6cVRNcjoyDEO3w+VhBtL6sgOv6c
gpBfwXnUjxeEfAsu5fPlBeG8CP1XFkTnU83nawvCeZWYf0H4PSfkT2NBuG9D
PiQ9GM2XFJz2YMj3sL4ZD4b9nIj/g+F+Cv1nPRjNp5wHw/kS+s97MBrPOO2X
0l75g9H1rHwwuh7V9Ff7YLgPQnv1tN+Ik6ZG1zNlanhPhnikTY2ub8bUaL7H
pkbzOWtqNN9zpob3RyjPmxrOp1Aep37p1Gg+ldN/5dTYN+NO5P/U6HrUTo3G
p35quC8S8Z8aPQ+SpoXzO5SnTIvmS9q08F4Jn8+YFs6zcF7FpoX9kzj/poX7
M5xHOdOi51vetLC+4fPxaeF9kTj/poXzeXOY/7SwnqG8clp4b4T2q6eF904Y
b+20aH7VM/7GaeH3hVA/qTDEI7SfUhjeC6E8rTDcH8EZhdH1ixWG72uhv6zC
6HmdUxjdT3mF0f0QLwzvs+DSwuj5XF7I+Ud/1YXEv5D9XxjeH4nzrzC8B4KT
HorutxSchjMeiuZf7KHo+LIeivaf81D0PM57KPxekzj/Hgrv8VBe+lB0vcof
isaj8qHwHgjxqn4oun61tFf/UPT8aHwoet8kTY/uz5Tp0f2XNj3ke/h8xvSQ
36+H+U8P+RScNZ39Pz18H0rs/+nR+yY+PeR/4v6jv3LKK6eH/ZE4/6dH41E7
PXpf1U+PxqdxevR8THo4mm8pD0fPi7SHo+drBo49HD0/sh6Onj85lOc9HD1/
47RX+nB0fOUPR/Op8uHoe6T64Wg+1T4cXZ/6h4n/wyF/EvGPR98ryfHwe1aI
Z0o8nF+hPDUe7S+N8vR49P7IiEfzo3c8nF+J/IlH45sZD78HJfKJz2fHw/eL
dWF94yFer33j3Hh4n1WG9Y6H+a/9xgXxkB+vhvVPzH/NNy6Oh/UJLo2H9+8r
37gsHuIX2i+nv4p4uM/C5yv5fFU85FtwdTz2TRyCa6hfGw/5G8rr4iE/guvj
4f0X3BAP+zuMv5H5N9F+0ozwfWZ1iP+MaP2UGdH1SJ0R9v/LIf4zQrxDe+kz
ouuVQXu9Z0THE5sR3hMhHpkzwnkenDUjnN/h89kzwnsxtJ8zI9wHYf65M8L+
S8R/RnT9C2ZE8yU+I+zP4OIZ4f4KLqX9shnh+0fIv/IZ0fytSMw/5H/ljOj5
WjUj+t6tnhHdTzUzou/j2hnR/Vo3I3zfCfuhPhG/MJ4G1reR9WvCSTPD+y84
eWY0nikzo/mdOjO8n0N/aTPD7z/B6TOj48mYGV3/3jOj/cdmhvs4OHNmNB+y
Zob5hnzLnhnNx5yZ4ffG4FzGnzcznCehfsHMcJ8Gx6lfzOdLE/ML+6NsZjiP
Xwzxnxnu2+AKyitnhnysCPHn89UzQ/6sDPGnfi3162aG90Qor58Z3b8NM8P7
IbiR9WuaGX7PCOVJs8J9sSrEf1bIvxdC/GdFx5s6K9xXwWmzQn6Hz6fPCvkc
nDEr/N4Z2u89K9wXYb6xWeH9GZyJs2aF8//5EP9ZYb8+F+JPee6s8D5dEeKP
C2aF+yM4zviKZ4X7NcyvdFZ0vctmhffWSyH+s8L7MNSvmBXOl1BeOSsan6pZ
0fumelb4fhPyv2ZWdD/WzoqeZ3Wzwu+X4Xyqxw2zovdDI/WbZkXP16Si6H5M
LoqWpxRFx5daFL1v0oqi+zu9KLp/M4qi8+ldFL1/YrSfWRTdv1lF0fsju4j9
XxSNV25RNB55RdF8KyiK7rc45cVF4ftOyKdSysuKovldXhTN14qiaD5VFoXz
M7H/i6L7sboomh81uLYo/B4c8qmuKLq/64vC76eJ/V8U3d+NRSEfQv9NReF+
C+0lzY62n4xTZkf3e+rs6PqlzY6eH+mzo/slY3Z0/r1nR9cvNjvcp2E/Zs4O
31eDsyjPnh3eT+Uh/rOj50Eu48ubHT3PCphPfHb4vhPKi2cT/9lhf4X2yxhf
OfOvYP0qZ0fjVUV59Wzij2tnR+NZNzsaz/rZ0fO5YXb0/micHd4vifjPju6v
pDmxb/4N+zd5TvT8SJkTPT9S50TfA2lzovs7fU40HzPmRO/X3nPC77sh/2Nz
ovs5E2fNCd8Xw3iz50TPq5w54f8vEM6b3DnR93Ie4y2YE+6D8D6JzwnneeL9
Nyd6/pXSf9mcaHzK50TfwxVzou+FyjnR/VY1J3p/VM+JxreG9aqdE82fujnR
eNbTfwPxaJwTfS83zSH+c6P1k+dGx5syl/c/TpsbbT99bvR8y5gb3W+950bz
MzY3el9mMp4s2s+eG413ztzYN/NIvP/nRu+XvLnR9SuYG33fxedG87GY8ZfO
jd4/ZXOj+V0+N3q+VcyNvtcq50bjWzWX+DP/mrnR/V07N3q+1LGe9XOj513D
3Oh91Dg3eh43zY2+15KKw+/9ifdfcfi9JvH+K462l1ocPR/TiqPvqfTi6HmZ
URzi9WyIP+Wx4vD7QGgvszj8/pN4/xVH79/s4vD9I/SXUxziH+6D3OLwvn86
xL84zPeJEH8cLw7vhydD/IvD+peF+PP5suIQz6Uh/sXh/bI8xL84vIfCeCqL
o+/TquLw+1iYTzXrW1Mcfh8N61PLfOtYn3rWs4HPNxaH/z0+jKepOHw/fSbE
f17I5zCf5HkhH5aE+M8L+RPWJ3VeuL/DeqTNC+NZHOI/L8QrOGNemP/jIf7z
ousZo37mvLB+pSH+88Lv8Y+F+NNezrww30Uh/vNCPgbnMZ6CeeH9GtqPzwvx
WxjiPy+szyMh/vPCeVcS4j8v5POjIf64gvYqGW8V86vm8zXzQjzDfGvnhfMs
jKeO8dcz3wbWs5H1a6L/pPnR8SfPD/fb/BD/+dH5p84P+TA3xH9+GP/0EH+c
MT/sx2kh/vPDeGaE+M8P77fgzPlhfvEQ//lhfjND/OeH9ZwV4j8/nI9zQvzn
h/1UFOLP5wvoP56oPznEf364/x4M8Z8fzocpIf6UlzO/ClxJ/SrWp5rx1FC/
lvK6+WH/zA7xnx/Oq+IQf9zIejTRf9KCkO8PhfgviK5/Ck5dEI1X2oLo+qcv
COszL8R/QZjPghD/BdH8iS2I5l/mgmh+Zy2I7sfsBdH9kEN5Lu3nLQjrH1yw
IJrf8QXR9SxmPqULoutXtiCaT+WsRwWuXBBd76oF0fypXhDNj5oFId4TQ/xx
XaK9CSH+uAE3Ur8JJ5VEP59cEvbbpBB/ylNLovXT+Hw6zigJ87srxJ/6sZJo
/mWWRNc3C2eXRPdDTkl0fXNLovsnryS6vwtKQjzzQ/wpL6a8lPbKStj/1K+g
fiWfr6K96hLiT3kt5XWsV31JdH820F8j5U2sX9IjUSfjlEei+ZxKedoj0fbT
H+H8fyQa79449kh0/TIpz3okrOeYEP9HovmU80hYr3tC/Pl8Hp8vwHFcTHul
ifHcHuKPy/l8Be1VPhLdD1WPRPOjmvWreSR639Xy+Traq6e8gf4bGV8Tn09a
GM2v5IXReKQsjMYjdWG0vTTK03EGn++9MDq+WKL8lhD/hdH1zeLz2TgnUf+a
EH+chwtwfGFYj2Eh/pSXLowl/f9/ZbgcV+BKXIWrcQ2uxXW4HjfgRtyEkx6N
Ohmn4FSchtNxBu6NYzgTZ+FsnINzcR4uwHFcjEtxGS7HFbgSV+FqXINrcR2u
xw24ETfhpNKom+Nk3Aqn4LY4FXfAabgzTsfdcAbuiXvjvjiGB+BMPBhn4WE4
G4/EOXgMzsXjcR7OxwW4EMdxES7GJbgUL8ZleBkuxytxBV6DK/F6XIU34Wq8
FdfgHbgW78Z1eB+uxwdxAz6MG/Ex3IRP4qTHom6Ok3ErnILb4lTcAafhzjgd
d8MZuCfujfviGB6AM/FgnIWH4Ww8EufgMTgXj8d5OB8X4EIcx0W4GJfgUrwY
l+FluByvxBV4Da7E63EV3oSr8VZcg3fgWrwb1+F9uB4fxA34MG7Ex3ATPomT
FkXdHCfjVjgFt8WpuANOw51xOu6GM3BP3Bv3xTE8AGfiwTgLD8PZeCTOwWNw
Lh6P83A+LsCFOI6LcDEuwaV4MS7Dy3A5Xokr8BpcidfjKrwJV+OtuAbvwLV4
N67D+3A9Pogb8GHciI/hJnwSJz0edXOcjFvhFNwWp+IOOA13xum4G87APXFv
3BfH8ACciQfjLDwMZ+OROAePwbl4PM7D+bgAF+I4LsLFuASX4sW4DC/D5Xgl
rsBrcCVej6vwJlyNt+IavAPX4t24Du/D9fggbsCHcSM+hpvwSZy0OOrmOBm3
wim4LU7FHXAa7ozTcTecgXvi3rgvjuEBOBMPxll4GM7GI3EOHoNz8Xich/Nx
AS7EcVyEi3EJLsWLcRlehsvxSlyB1+BKvB5X4U24Gm/FNXgHrsW7cR3eh+vx
QdyAD+NGfAw34ZM46Ymom+Nk3Aqn4LY4FXfAabgzTsfdcAbuiXvjvjiGB+BM
PBhn4WE4G4/EOXgMzsXjcR7OxwW4EMdxES7GJbgUL8ZleBkuxytxBV6DK/F6
XIU34Wq8FdfgHbgW78Z1eB+uxwdxAz6MG/Ex3IRP4qQlUTfHybgVTsFtcSru
gNNwZ5yOu+EM3BP3xn1xDA/AmXgwzsLDcDYeiXPwGJyLx+M8nI8LcCGO4yJc
jEtwKV6My/AyXI5X4gq8Blfi9bgKb8LVeCuuwTtwLd6N6/A+XI8P4gZ8GDfi
Y7gJn8RJT0bdHCfjVjgFt8WpuANOw51xOu6GM3BP3Bv3xTE8AGfiwTgLD8PZ
eCTOwWNwLh6P83A+LsCFOI6LcDEuwaV4MS7Dy3A5Xokr8BpcidfjKrwJV+Ot
uAbvwLV4N67D+3A9Pogb8GHciI/hJnwSJ5VF3Rwn41Y4BbfFqbgDTsOdcTru
hjNwT9wb98UxPABn4sE4Cw/D2XgkzsFjcC4ej/NwPi7AhTiOi3AxLsGleDEu
w8twOV6JK/AaXInX4yq8CVfjrbgG78C1eDeuw/twPT6IG/Bh3IiP4SZ8Eic9
FXVznIxb4RTcFqfiDjgNd8bpuBvOwD1xb9wXx/AAnIkH4yw8DGfjkTgHj8G5
eDzOw/m4ABfiOC7CxbgEl+LFuAwvw+V4Ja7Aa3AlXo+r8CZcjbfiGrwD1+Ld
uA7vw/X4IG7Ah3EjPoab8EmctDTq5jgZt8IpuC1OxR1wGu6M03E3nIF74t64
L47hATgTD8ZZeBjOxiNxDh6Dc/F4nIfzcQEuxHFchItxCS7Fi3EZXobL8Upc
gdfgSrweV+FNuBpvxTV4B67Fu3Ed3ofr8UHcgA/jRnwMN+GTOOnpqJvjZNwK
p+C2OBV3wGm4M07H3XAG7ol74744hgfgTDwYZ+FhOBuPxDl4DM7F43EezscF
uBDHcREuxiW4FC/GZXgZLscrcQVegyvxelyFN+FqvBXX4B24Fu/GdXgfrscH
cQM+jBvxMdyET+KkZVE3x8m4FU7BbXEq7oDTcGecjrvhDNwT98Z9cQwPwJl4
MM7Cw3A2Holz8Bici8fjPJyPC3AhjuMiXIxLcClejMvwMlyOV+IKvAZX4vW4
Cm/C1XgrrsE7cC3ejevwPlyPD+IGfBg34mO4CZ/ESc9E3Rwn41Y4BbfFqbgD
TsOdcTruhjNwT9wb98UxPABn4sE4Cw/D2XgkzsFjcC4ej/NwPi7AhTiOi3Ax
LsGleDEuw8twOV6JK/AaXInX4yq8CVfjrbgG78C1eDeuw/twPT6IG/Bh3IiP
4SZ8Eictj7o5TsatcApui1NxB5yGO+N03A1n4J64N+6LY3gAzsSDcRYehrPx
SJyDx+BcPB7n4XxcgAtxHBfhYlyCS/FiXIaX4XK8ElfgNbgSr8dVeBOuxltx
Dd6Ba/FuXIf34Xp8EDfgw7gRH8NN+CROejbq5jgZt8IpuC1OxR1wGu6M03E3
nIF74t64L47hATgTD8ZZeBjOxiNxDh6Dc/F4nIfzcQEuxHFchItxCS7Fi3EZ
XobL8UpcgdfgSrweV+FNuBpvxTV4B67Fu3Ed3ofr8UHcgA/jRnwMN+GTOKk8
6ma4OW6Bk3FL3Aq3xim4DW6L2+FU3B53wB1xGu6EO+MuOB13xd1wd5yBe+Ce
uBfujfvgvrgfjuH+eAAeiDPxIDwYD8FZeCgehofjbDwCj8SjcA4ejcfgsTgX
j8Pj8QSchyfhfDwZF+CpuBBPx3E8ExfhObgYz8cleCEuxYvwYrwEl+GleBle
jsvxCrwSr8IVeDVeg9fiSrwOr8cbcBXeiDfhzbgab8Fb8TZcg7fjHXgnrsW7
8G68B9fhvXgf3o/r8QF8EB/CDfhzfBgfwY34KD6Gj+MmfAKfxKdw0nNRN8PN
cQucjFviVrg1TsFtcFvcDqfi9rgD7ojTcCfcGXfB6bgr7oa74wzcA/fEvXBv
3Af3xf1wDPfHA/BAnIkH4cF4CM7CQ/EwPBxn4xF4JB6Fc/BoPAaPxbl4HB6P
J+A8PAnn48m4AE/FhXg6juOZuAjPwcV4Pi7BC3EpXoQX4yW4DC/Fy/ByXI5X
4JV4Fa7Aq/EavBZX4nV4Pd6Aq/BGvAlvxtV4C96Kt+EavB3vwDtxLd6Fd+M9
uA7vxfvwflyPD+CD+BBuwJ/jw/gIbsRH8TF8HDfhE/gkPoWTVkTdDDfHLXAy
bolb4dY4BbfBbXE7nIrb4w64I07DnXBn3AWn4664G+6OM3AP3BP3wr1xH9wX
98Mx3B8PwANxJh6EB+MhOAsPxcPwcJyNR+CReBTOwaPxGDwW5+JxeDyegPPw
JJyPJ+MCPBUX4uk4jmfiIjwHF+P5uAQvxKV4EV6Ml+AyvBQvw8txOV6BV+JV
uAKvxmvwWlyJ1+H1eAOuwhvxJrwZV+MteCvehmvwdrwD78S1eBfejffgOrwX
78P7cT0+gA/iQ7gBf44P4yO4ER/Fx/Bx3IRP4JP4FE56PupmuDlugZNxS9wK
t8YpuA1ui9vhVNwed8AdcRruhDvjLjgdd8XdcHecgXvgnrgX7o374L64H47h
/ngAHogz8SA8GA/BWXgoHoaH42w8Ao/Eo3AOHo3H4LE4F4/D4/EEnIcn4Xw8
GRfgqbgQT8dxPBMX4Tm4GM/HJXghLsWL8GK8BJfhpXgZXo7L8Qq8Eq/CFXg1
XoPX4kq8Dq/HG3AV3og34c24Gm/BW/E2XIO34x14J67Fu/BuvAfX4b14H96P
6/EBfBAfwg34c3wYH8GN+Cg+ho/jJnwCn8SncNLKqJvh5rgFTsYtcSvcGqfg
NrgtbodTcXvcAXfEabgT7oy74HTcFXfD3XEG7oF74l64N+6D++J+OIb74wF4
IM7Eg/BgPARn4aF4GB6Os/EIPBKPwjl4NB6Dx+JcPA6PxxNwHp6E8/FkXICn
4kI8HcfxTFyE5+BiPB+X4IW4FC/Ci/ESXIaX4mV4OS7HK/BKvApX4NV4DV6L
K/E6vB5vwFV4I96EN+NqvAVvxdtwDd6Od+CduBbvwrvxHlyH9+J9eD+uxwfw
QXwIN+DP8WF8BDfio/gYPo6b8Al8Ep/CSS9E3Qw3xy1wMm6JW+HWOAW3wW1x
O5yK2+MOuCNOw51wZ9wFp+OuuBvujjNwD9wT98K9cR/cF/fDMdwfD8ADcSYe
hAfjITgLD8XD8HCcjUfgkXgUzsGj8Rg8FuficXg8noDz8CScjyfjAjwVF+Lp
OI5n4iI8Bxfj+bgEL8SleBFejJfgMrwUL8PLcTlegVfiVbgCr8Zr8Fpcidfh
9XgDrsIb8Sa8GVfjLXgr3oZr8Ha8A+/EtXgX3o334Dq8F+/D+3E9PoAP4kO4
AX+OD+MjuBEfxcfwcdyET+CT+BROWhV1M9wct8DJuCVuhVvjFNwGt8XtcCpu
jzvgjjgNd8KdcRecjrvibrg7zsA9cE/cC/fGfXBf3A/HcH88AA/EmXgQHoyH
4Cw8FA/Dw3E2HoFH4lE4B4/GY/BYnIvH4fF4As7Dk3A+nowL8FRciKfjOJ6J
i/AcXIzn4xK8EJfiRXgxXoLL8FK8DC/H5XgFXolX4Qq8Gq/Ba3ElXofX4w24
Cm/Em/BmXI234K14G67B2/EOvBPX4l14N96D6/BevA/vx/X4AD6ID+EG/Dk+
jI/gRnwUH8PHcRM+gU/iUzjpxaib4ea4BU7GLXEr3Bqn4Da4LW6HU3F73AF3
xGm4E+6Mu+B03BV3w91xBu6Be+JeuDfug/vifjiG++MBeCDOxIPwYDwEZ+Gh
eBgejrPxCDwSj8I5eDQeg8fiXDwOj8cTcB6ehPPxZFyAp+JCPB3H8UxchOfg
Yjwfl+CFuBQvwovxElyGl+JleDkuxyvwSrwKV+DVeA1eiyvxOrweb8BVeCPe
hDfjarwFb8XbcA3ejnfgnbgW78K78R5ch/fifXg/rscH8EF8CDfgz/FhfAQ3
4qP4GD6Om/AJfBKfwkkVUTfDzXELnIxb4la4NU7BbXBb3A6n4va4A+6I03An
3Bl3wem4K+6Gu+MM3AP3xL1wb9wH98X9cAz3xwPwQJyJB+HBeAjOwkPxMDwc
Z+MReCQehXPwaDwGj8W5eBwejyfgPDwJ5+PJuABPxYV4Oo7jmbgIz8HFeD4u
wQtxKV6EF+MluAwvxcvwclyOV+CVeBWuwKvxGrwWV+J1eD3egKvwRrwJb8bV
eAveirfhGrwd78A7cS3ehXfjPbgO78X78H5cjw/gg/gQbsCf48P4CG7ER/Ex
fBw34RP4JD6Fk16KuhlujlvgZNwSt8KtcQpug9vidjgVt8cdcEechjvhzrgL
TsddcTfcHWfgHrgn7oV74z64L+6HY7g/HoAH4kw8CA/GQ3AWHoqH4eE4G4/A
I/EonINH4zF4LM7F4/B4PAHn4Uk4H0/GBXgqLsTTcRzPxEV4Di7G83EJXohL
8SK8GC/BZXgpXoaX43K8Aq/Eq3AFXo3X4LW4Eq/D6/EGXIU34k14M67GW/BW
vA3X4O14B96Ja/EuvBvvwXV4L96H9+N6fAAfxIdwA/4cH8ZHcCM+io/h47gJ
n8An8SmctDrqZrg5boGTcUvcCrfGKbgNbovb4VTcHnfAHXEa7oQ74y44HXfF
3XB3nIF74J64F+6N++C+uB+O4f54AB6IM/EgPBgPwVl4KB6Gh+NsPAKPxKNw
Dh6Nx+CxOBePw+PxBJyHJ+F8PBkX4Km4EE/HcTwTF+E5uBjPxyV4IS7Fi/Bi
vASX4aV4GV6Oy/EKvBKvwhV4NV6D1+JKvA6vxxtwFd6IN+HNuBpvwVvxNlyD
t+MdeCeuxbvwbrwH1+G9eB/ej+vxAXwQH8IN+HN8GB/BjfgoPoaP4yZ8Ap/E
p3DSy1E3w81xC5yMW+JWuDVOwW1wW9wOp+L2uAPuiNNwJ9wZd8HpuCvuhrvj
DNwD98S9cG/cB/fF/XAM98cD8ECciQfhwXgIzsJD8TA8HGfjEXgkHoVz8Gg8
Bo/FuXgcHo8n4Dw8CefjybgAT8WFeDqO45m4CM/BxXg+LsELcSlehBfjJbgM
L8XL8HJcjlfglXgVrsCr8Rq8FlfidXg93oCr8Ea8CW/G1XgL3oq34Rq8He/A
O3Et3oV34z24Du/F+/B+XI8P4IP4EG7An+PD+AhuxEfxMXwcN+ET+CQ+hZPW
RN0MN8ctcDJuiVvh1jgFt8FtcTucitvjDrgjTsOdcGfcBafjrrgb7o4zcA/c
E/fCvXEf3Bf3wzHcHw/AA3EmHoQH4yE4Cw/Fw/BwnI1H4JF4FM7Bo/EYPBbn
4nF4PJ6A8/AknI8n4wI8FRfi6TiOZ+IiPAcX4/m4BC/EpXgRXoyX4DK8FC/D
y3E5XoFX4lW4Aq/Ga/BaXInX4fV4A67CG/EmvBlX4y14K96Ga/B2vAPvxLV4
F96N9+A6vBfvw/txPT6AD+JDuAF/jg/jI7gRH8XH8HHchE/gk/gUTnol6ma4
OW6Bk3FL3Aq3xim4DW6L2+FU3B53wB1xGu6EO+MuOB13xd1wd5yBe+CeuBfu
jfvgvrgfjuH+eAAeiDPxIDwYD8FZeCgehofjbDwCj8SjcA4ejcfgsTgXj8Pj
8QSchyfhfDwZF+CpuBBPx3E8ExfhObgYz8cleCEuxYvwYrwEl+GleBlejsvx
CrwSr8IVeDVeg9fiSrwOr8cbcBXeiDfhzbgab8Fb8TZcg7fjHXgnrsW78G68
B9fhvXgf3o/r8QF8EB/CDfhzfBgfwY34KD6Gj+MmfAKfxKdw0tqom+HmuAVO
xi1xK9wap+A2uC1uh1Nxe9wBd8RpuBPujLvgdNwVd8PdcQbugXviXrg37oP7
4n44hvvjAXggzsSD8GA8BGfhoXgYHo6z8Qg8Eo/COXg0HoPH4lw8Do/HE3Ae
noTz8WRcgKfiQjwdx/FMXITn4GI8H5fghbgUL8KL8RJchpfiZXg5Lscr8Eq8
Clfg1XgNXosr8Tq8Hm/AVXgj3oQ342q8BW/F23AN3o534J24Fu/Cu/EeXIf3
4n14P67HB/BBfAg34M/xYXwEN+Kj+Bg+jpvwCXwSn8JJr0bdDDfHLXAybolb
4dY4BbfBbXE7nIrb4w64I07DnXBn3AWn4664G+6OM3AP3BP3wr1xH9wX98Mx
3B8PwANxJh6EB+MhOAsPxcPwcJyNR+CReBTOwaPxGDwW5+JxeDyegPPwJJyP
J+MCPBUX4uk4jmfiIjwHF+P5uAQvxKV4EV6Ml+AyvBQvw8txOV6BV+JVuAKv
xmvwWlyJ1+H1eAOuwhvxJrwZV+MteCvehmvwdrwD78S1eBfejffgOrwX78P7
cT0+gA/iQ7gBf44P4yO4ER/Fx/Bx3IRP4JP4FE6qjPoM3AyfiZvjb+EW+Cyc
jL+NW+Lv4Fb4bNwafxen4HNwG/w93BZ/H7fD5+JU/APcHp+HO+Af4o74fJyG
L8Cd8I9wZ3wh7oJ/jNPxRbgr/gnuhn+Ku+Of4Qz8c9wDX4x74l/gXvgS3Bv/
EvfBv8J98aW4H74Mx/DluD++Ag/AV+KB+Cqcia/Gg/A1eDC+Fg/B1+EsfD0e
im/Aw/CNeDi+CWfjm/EIfAseiW/Fo/BtOAffjkfjO/AYfCcei+/CufhuPA7f
g8fje/EEfB/OwxPxJHw/zscP4Ml4Ci7AD+KpeBouxA/h6fhhHMcz8Ew8Cxfh
2XgOnouL8Tw8Hy/AJfgRvBA/ikvxY3gRfhwvxk/gJfhJXIafwkvx03gZfgYv
x8/icvwcXoGfxyvxC3gVfhFX4JfwavwyXoNfwWvxq7gSv4bX4dfxevwG3oDf
xFX4LbwRv4034XfwZvwursa/xlvwe3grfh9vw7/BNfgDvB3/Fu/AH+Kd+He4
Fv8e78If4d34D3gP/hjX4T/ivfhPeB/+BO/Hf8b1+FN8AP8FH8Sf4UP4r7gB
/w1/jr/Ah/Hf8RH8D9yI/4mP4n/hY/hLfBz/Gzfhr/AJ/B98Ev8Xn8L/w0mv
RX0GbobPxM3xt3ALfBZOxt/GLfF3cCt8Nm6Nv4tT8Dm4Df4ebou/j9vhc3Eq
/gFuj8/DHfAPcUd8Pk7DF+BO+Ee4M74Qd8E/xun4ItwV/wR3wz/F3fHPcAb+
Oe6BL8Y98S9wL3wJ7o1/ifvgX+G++FLcD1+GY/hy3B9fgQfgK/FAfBXOxFfj
QfgaPBhfi4fg63AWvh4PxTfgYfhGPBzfhLPxzXgEvgWPxLfiUfg2nINvx6Px
HXgMvhOPxXfhXHw3HofvwePxvXgCvg/n4Yl4Er4f5+MH8GQ8BRfgB/FUPA0X
4ofwdPwwjuMZeCaehYvwbDwHz8XFeB6ejxfgEvwIXogfxaX4MbwIP44X4yfw
EvwkLsNP4aX4abwMP4OX42dxOX4Or8DP45X4BbwKv4gr8Et4NX4Zr8Gv4LX4
VVyJX8Pr8Ot4PX4Db8Bv4ir8Ft6I38ab8Dt4M34XV+Nf4y34PbwVv4+34d/g
GvwB3o5/i3fgD/FO/Dtci3+Pd+GP8G78B7wHf4zr8B/xXvwnvA9/gvfjP+N6
/Ck+gP+CD+LP8CH8V9yA/4Y/x1/gw/jv+Aj+B27E/8RH8b/wMfwlPo7/jZvw
V/gE/g8+if+LT+H/4aR1UZ+Bm+EzcXP8LdwCn4WT8bdxS/wd3AqfjVvj7+IU
fA5ug7+H2+Lv43b4XJyKf4Db4/NwB/xD3BGfj9PwBbgT/hHujC/EXfCPcTq+
CHfFP8Hd8E9xd/wznIF/jnvgi3FP/AvcC1+Ce+Nf4j74V7gvvhT3w5fhGL4c
98dX4AH4SjwQX4Uz8dV4EL4GD8bX4iH4OpyFr8dD8Q14GL4RD8c34Wx8Mx6B
b8Ej8a14FL4N5+Db8Wh8Bx6D78Rj8V04F9+Nx+F78Hh8L56A78N5eCKehO/H
+fgBPBlPwQX4QTwVT8OF+CE8HT+M43gGnoln4SI8G8/Bc3Exnofn4wW4BD+C
F+JHcSl+DC/Cj+PF+Am8BD+Jy/BTeCl+Gi/Dz+Dl+Flcjp/DK/DzeCV+Aa/C
L+IK/BJejV/Ga/AreC1+FVfi1/A6/Dpej9/AG/CbuAq/hTfit/Em/A7ejN/F
1fjXeAt+D2/F7+Nt+De4Bn+At+Pf4h34Q7wT/w7X4t/jXfgjvBv/Ae/BH+M6
/Ee8F/8J78Of4P34z7gef4oP4L/gg/gzfAj/FTfgv+HP8Rf4MP47PoL/gRvx
P/FR/C98DH+Jj+N/4yb8FT6B/4NP4v/iU/h/OOn1qM/AzfCZuDn+Fm6Bz8LJ
+Nu4Jf4OboXPxq3xd3EKPge3wd/DbfH3cTt8Lk7FP8Dt8Xm4A/4h7ojPx2n4
AtwJ/wh3xhfiLvjHOB1fhLvin+Bu+Ke4O/4ZzsA/xz3wxbgn/gXuhS/BvfEv
cR/8K9wXX4r74ctwDF+O++Mr8AB8JR6Ir8KZ+Go8CF+DB+Nr8RB8Hc7C1+Oh
+AY8DN+Ih+ObcDa+GY/At+CR+FY8Ct+Gc/DteDS+A4/Bd+Kx+C6ci+/G4/A9
eDy+F0/A9+E8PBFPwvfjfPwAnoyn4AL8IJ6Kp+FC/BCejh/GcTwDz8SzcBGe
jefgubgYz8Pz8QJcgh/BC/GjuBQ/hhfhx/Fi/ARegp/EZfgpvBQ/jZfhZ/By
/Cwux8/hFfh5vBK/gFfhF3EFfgmvxi/jNfgVvBa/iivxa3gdfh2vx2/gDfhN
XIXfwhvx23gTfgdvxu/iavxrvAW/h7fi9/E2/Btcgz/A2/Fv8Q78Id6Jf4dr
8e/xLvwR3o3/gPfgj3Ed/iPei/+E9+FP8H78Z1yPP8UH8F/wQfwZPoT/ihvw
3/Dn+At8GP8dH8H/wI34n/go/hc+hr/Ex/G/cRP+Cp/A/8En8X/xKfw/nLQ+
6jNwM3wmbo6/hVvgs3Ay/jZuib+DW+GzcWv8XZyCz8Ft8PdwW/x93A6fi1Px
D3B7fB7ugH+IO+LzcRq+AHfCP8Kd8YW4C/4xTscX4a74J7gb/inujn+GM/DP
cQ98Me6Jf4F74Utwb/xL3Af/CvfFl+J++DIcw5fj/vgKPABfiQfiq3AmvhoP
wtfgwfhaPARfh7Pw9XgovgEPwzfi4fgmnI1vxiPwLXgkvhWPwrfhHHw7Ho3v
wGPwnXgsvgvn4rvxOHwPHo/vxRPwfTgPT8ST8P04Hz+AJ+MpuAA/iKfiabgQ
P4Sn44dxHM/AM/EsXIRn4zl4Li7G8/B8vACX4EfwQvwoLsWP4UX4cbwYP4GX
4CdxGX4KL8VP42X4GbwcP4vL8XN4BX4er8Qv4FX4RVyBX8Kr8ct4DX4Fr8Wv
4kr8Gl6HX8fr8Rt4A34TV+G38Eb8Nt6E38Gb8bu4Gv8ab8Hv4a34fbwN/wbX
4A/wdvxbvAN/iHfi3+Fa/Hu8C3+Ed+M/4D34Y1yH/4j34j/hffgTvB//Gdfj
T/EB/Bd8EH+GD+G/4gb8N/w5/gIfxn/HR/A/cCP+Jz6K/4WP4S/xcfxv3IS/
wifwf/BJ/F98Cv8PJ70R9Rm4GT4TN8ffwi3wWTgZfxu3xN/BrfDZuDX+Lk7B
5+A2+Hu4Lf4+bofPxan4B7g9Pg93wD/EHfH5OA1fgDvhH+HO+ELcBf8Yp+OL
cFf8E9wN/xR3xz/DGfjnuAe+GPfEv8C98CW4N/4l7oN/hfviS3E/fBmO4ctx
f3wFHoCvxAPxVTgTX40H4WvwYHwtHoKvw1n4ejwU34CH4RvxcHwTzsY34xH4
FjwS34pH4dtwDr4dj8Z34DH4TjwW34Vz8d14HL4Hj8f34gn4PpyHJ+JJ+H6c
jx/Ak/EUXIAfxFPxNFyIH8LT8cM4jmfgmXgWLsKz8Rw8FxfjeXg+XoBL8CN4
IX4Ul+LH8CL8OF6Mn8BL8JO4DD+Fl+Kn8TL8DF6On8Xl+Dm8Aj+PV+IX8Cr8
Iq7AL+HV+GW8Br+C1+JXcSV+Da/Dr+P1+A28Ab+Jq/BbeCN+G2/C7+DN+F1c
jX+Nt+D38Fb8Pt6Gf4Nr8Ad4O/4t3oE/xDvx73At/j3ehT/Cu/Ef8B78Ma7D
f8R78Z/wPvwJ3o//jOvxp/gA/gs+iD/Dh/BfcQP+G/4cf4EP47/jI/gfuBH/
Ex/F/8LH8Jf4OP43bsJf4RP4P/gk/i8+hf+HkzZEfQZuhs/EzfG3cAt8Fk7G
38Yt8XdwK3w2bo2/i1PwObgN/h5ui7+P2+FzcSr+AW6Pz8Md8A9xR3w+TsMX
4E74R7gzvhB3wT/G6fgi3BX/BHfDP8Xd8c9wBv457oEvxj3xL3AvfAnujX+J
++Bf4b74UtwPX4Zj+HLcH1+BB+Ar8UB8Fc7EV+NB+Bo8GF+Lh+DrcBa+Hg/F
N+Bh+EY8HN+Es/HNeAS+BY/Et+JR+Dacg2/Ho/EdeAy+E4/Fd+FcfDceh+/B
4/G9eAK+D+fhiXgSvh/n4wfwZDwFF+AH8VQ8DRfih/B0/DCO4xl4Jp6Fi/Bs
PAfPxcV4Hp6PF+AS/AheiB/FpfgxvAg/jhfjJ/AS/CQuw0/hpfhpvAw/g5fj
Z3E5fg6vwM/jlfgFvAq/iCvwS3g1fhmvwa/gtfhVXIlfw+vw63g9fgNvwG/i
KvwW3ojfxpvwO3gzfhdX41/jLfg9vBW/j7fh3+Aa/AHejn+Ld+AP8U78O1yL
f4934Y/wbvwHvAd/jOvwH/Fe/Ce8D3+C9+M/43r8KT6A/4IP4s/wIfxX3ID/
hj/HX+DD+O/4CP4HbsT/xEfxv/Ax/CU+jv+Nm/BX+AT+Dz6J/4tP4f/hpDej
PgM3w2fi5vhbuAU+Cyfjb+OW+Du4FT4bt8bfxSn4HNwGfw+3xd/H7fC5OBX/
ALfH5+EO+Ie4Iz4fp+ELcCf8I9wZX4i74B/jdHwR7op/grvhn+Lu+Gc4A/8c
98AX4574F7gXvgT3xr/EffCvcF98Ke6HL8MxfDnuj6/AA/CVeCC+Cmfiq/Eg
fA0ejK/FQ/B1OAtfj4fiG/AwfCMejm/C2fhmPALfgkfiW/EofBvOwbfj0fgO
PAbficfiu3AuvhuPw/fg8fhePAHfh/PwRDwJ34/z8QN4Mp6CC/CDeCqehgvx
Q3g6fhjH8Qw8E8/CRXg2noPn4mI8D8/HC3AJfgQvxI/iUvwYXoQfx4vxE3gJ
fhKX4afwUvw0Xoafwcvxs7gcP4dX4OfxSvwCXoVfxBX4Jbwav4zX4FfwWvwq
rsSv4XX4dbwev4E34DdxFX4Lb8Rv4034HbwZv4ur8a/xFvwe3orfx9vwb3AN
/gBvx7/FO/CHeCf+Ha7Fv8e78Ed4N/4D3oM/xnX4j3gv/hPehz/B+/GfcT3+
FB/Af8EH8Wf4EP4rbsB/w5/jL/Bh/Hd8BP8DN+J/4qP4X/gY/hIfx//GTfgr
fAL/B5/E/8Wn8P9wUlXUZ+Bm+EzcHH8Lt8Bn4WT8bdwSfwe3wmfj1vi7OAWf
g9vg7+G2+Pu4HT4Xp+If4Pb4PNwB/xB3xOfjNHwB7oR/hDvjC3EX/GOcji/C
XfFPcDf8U9wd/wxn4J/jHvhi3BP/AvfCl+De+Je4D/4V7osvxf3wZTiGL8f9
8RV4AL4SD8RX4Ux8NR6Er8GD8bV4CL4OZ+Hr8VB8Ax6Gb8TD8U04G9+MR+Bb
8Eh8Kx6Fb8M5+HY8Gt+Bx+A78Vh8F87Fd+Nx+B48Ht+LJ+D7cB6eiCfh+3E+
fgBPxlNwAX4QT8XTcCF+CE/HD+M4noFn4lm4CM/Gc/BcXIzn4fl4AS7Bj+CF
+FFcih/Di/DjeDF+Ai/BT+Iy/BReip/Gy/AzeDl+Fpfj5/AK/DxeiV/Aq/CL
uAK/hFfjl/Ea/Apei1/Flfg1vA6/jtfjN/AG/Cauwm/hjfhtvAm/gzfjd3E1
/jXegt/DW/H7eBv+Da7BH+Dt+Ld4B/4Q78S/w7X493gX/gjvxn/Ae/DHuA7/
Ee/Ff8L78Cd4P/4zrsef4gP4L/gg/gwfwn/FDfhv+HP8BT6M/46P4H/gRvxP
fBT/Cx/DX+Lj+N+4CX+FT+D/4JP4v/gU/h9OeivqM3AzfCZujr+FW+CzcDL+
Nm6Jv4Nb4bNxa/xdnILPwW3w93Bb/H3cDp+LU/EPcHt8Hu6Af4g74vNxGr4A
d8I/wp3xhbgL/jFOxxfhrvgnuBv+Ke6Of4Yz8M9xD3wx7ol/gXvhS3Bv/Evc
B/8K98WX4n74MhzDl+P++Ao8AF+JB+KrcCa+Gg/C1+DB+Fo8BF+Hs/D1eCi+
AQ/DN+Lh+CacjW/GI/AteCS+FY/Ct+EcfDseje/AY/CdeCy+C+fiu/E4fA8e
j+/FE/B9OA9PxJPw/TgfP4An4ym4AD+Ip+JpuBA/hKfjh3Ecz8Az8SxchGfj
OXguLsbz8Hy8AJfgR/BC/CguxY/hRfhxvBg/gZfgJ3EZfgovxU/jZfgZvBw/
i8vxc3gFfh6vxC/gVfhFXIFfwqvxy3gNfgWvxa/iSvwaXodfx+vxG3gDfhNX
4bfwRvw23oTfwZvxu7ga/xpvwe/hrfh9vA3/BtfgD/B2/Fu8A3+Id+Lf4Vr8
e7wLf4R34z/gPfhjXIf/iPfiP+F9+BO8H/8Z1+NP8QH8F3wQf4YP4b/iBvw3
/Dn+Ah/Gf8dH8D9wI/4nPor/hY/hL/Fx/G/chL/CJ/B/8En8X3wK/w8nbYz6
DNwMn4mb42/hFvgsnIy/jVvi7+BW+GzcGn8Xp+BzcBv8PdwWfx+3w+fiVPwD
3B6fhzvgH+KO+Hychi/AnfCPcGd8Ie6Cf4zT8UW4K/4J7oZ/irvjn+EM/HPc
A1+Me+Jf4F74Etwb/xL3wb/CffGluB++DMfw5bg/vgIPwFfigfgqnImvxoPw
NXgwvhYPwdfhLHw9HopvwMPwjXg4vgln45vxCHwLHolvxaPwbTgH345H4zvw
GHwnHovvwrn4bjwO34PH43vxBHwfzsMT8SR8P87HD+DJeAouwA/iqXgaLsQP
4en4YRzHM/BMPAsX4dl4Dp6Li/E8PB8vwCX4EbwQP4pL8WN4EX4cL8ZP4CX4
SVyGn8JL8dN4GX4GL8fP4nL8HF6Bn8cr8Qt4FX4RV+CX8Gr8Ml6DX8Fr8au4
Er+G1+HX8Xr8Bt6A38RV+C28Eb+NN+F38Gb8Lq7Gv8Zb8Ht4K34fb8O/wTX4
A7wd/xbvwB/infh3uBb/Hu/CH+Hd+A94D/4Y1+E/4r34T3gf/gTvx3/G9fhT
fAD/BR/En+FD+K+4Af8Nf46/wIfx3/ER/A/ciP+Jj+J/4WP4S3wc/xs34a/w
CfwffBL/F5/C/8NJb0d9Bm6Gz8TN8bdwC3wWTsbfxi3xd3ArfDZujb+LU/A5
uA3+Hm6Lv4/b4XNxKv4Bbo/Pwx3wD3FHfD5OwxfgTvhHuDO+EHfBP8bp+CLc
Ff8Ed8M/xd3xz3AG/jnugS/GPfEvcC98Ce6Nf4n74F/hvvhS3A9fhmP4ctwf
X4EH4CvxQHwVzsRX40H4GjwYX4uH4OtwFr4eD8U34GH4Rjwc34Sz8c14BL4F
j8S34lH4NpyDb8ej8R14DL4Tj8V34Vx8Nx6H78Hj8b14Ar4P5+GJeBK+H+fj
B/BkPAUX4AfxVDwNF+KH8HT8MI7jGXgmnoWL8Gw8B8/FxXgeno8X4BL8CF6I
H8Wl+DG8CD+OF+Mn8BL8JC7DT+Gl+Gm8DD+Dl+NncTl+Dq/Az+OV+AW8Cr+I
K/BLeDV+Ga/Br+C1+FVciV/D6/DreD1+A2/Ab+Iq/BbeiN/Gm/A7eDN+F1fj
X+Mt+D28Fb+Pt+Hf4Br8Ad6Of4t34A/xTvw7XIt/j3fhj/Bu/Ae8B3+M6/Af
8V78J7wPf4L34z/jevwpPoD/gg/iz/Ah/FfcgP+GP8df4MP47/gI/gduxP/E
R/G/8DH8JT6O/42b8Ff4BP4PPon/i0/h/+GkTVGfgZvhM3Fz/C3cAp+Fk/G3
cUv8HdwKn41b4+/iFHwOboO/h9vi7+N2+Fycin+A2+PzcAf8Q9wRn4/T8AW4
E/4R7owvxF3wj3E6vgh3xT/B3fBPcXf8M5yBf4574ItxT/wL3AtfgnvjX+I+
+Fe4L74U98OX4Ri+HPfHV+AB+Eo8EF+FM/HVeBC+Bg/G1+Ih+Dqcha/HQ/EN
eBi+EQ/HN+FsfDMegW/BI/GteBS+Defg2/FofAceg+/EY/FdOBffjcfhe/B4
fC+egO/DeXginoTvx/n4ATwZT8EF+EE8FU/DhfghPB0/jON4Bp6JZ+EiPBvP
wXNxMZ6H5+MFuAQ/ghfiR3Epfgwvwo/jxfgJvAQ/icvwU3gpfhovw8/g5fhZ
XI6fwyvw83glfgGvwi/iCvwSXo1fxmvwK3gtfhVX4tfwOvw6Xo/fwBvwm7gK
v4U34rfxJvwO3ozfxdX413gLfg9vxe/jbfg3uAZ/gLfj3+Id+EO8E/8O1+Lf
4134I7wb/wHvwR/jOvxHvBf/Ce/Dn+D9+M+4Hn+KD+C/4IP4M3wI/xU34L/h
z/EX+DD+Oz6C/4Eb8T/xUfwvfAx/iY/jf+Mm/BU+gf+DT+L/4lP4fzjpnajP
wM3wmbg5/hZugc/CyfjbuCX+Dm6Fz8at8XdxCj4Ht8Hfw23x93E7fC5OxT/A
7fF5uAP+Ie6Iz8dp+ALcCf8Id8YX4i74xzgdX4S74p/gbvinuPv/46oesgAw
FAQIdmzbtm3btm3btm3btm3btu1kZvtrWa8P0Hg6PD2eAc+IZ8Iz41nwrHg2
PDueA8+J58Jz43nwvHg+PD9eAC+IF8IL40XwongxvDheAi+Jl8JL42Xwsng5
vDxeAa+IV8Ir41Xwqng1vDpeA6+J18Jr43Xwung9vD7eAG+IN8Ib403wpngz
vDneAm+Jt8Jb423wtng7vD3eAe+Id8I7413wrng3vDveA++J98J7433wvng/
vD8+AB+ID8IH40PwofgwfDg+Ah+Jj8JH42Pwsfg4fDw+AZ+IT8In41Pwqfg0
fDo+A5+Jz8Jn43Pwufg8fD6+AF+IL8IX40vwpfgyfDm+Al+Jr8JX42vwtfg6
fD2+Ad+Ib8I341vwrfg2fDu+A9+J78J343vwvfg+fD9+AD+IH8IP40fwo/gx
/Dh+Aj+Jn8JP42fws/g5/Dx+Ab+IX8Iv41fwq/g1/Dp+A7+J38Jv43fwu/g9
/D7+AH+IP8If40/wp/gz/Dn+An+Jv8Jf42/wt/g7/D3+Af+If8I/41/wr/g3
/Dv+A/+J/8J/43/wv/g/3L3/6wHwgHggPDAeBA+KB8OD4yHwkHgoPDQeBg+L
h8PD4xHwiHgkPDIeBY+KR8Oj4zHwmHgsPDYeB4+Lx8Pj4wnwhHgiPDGeBE+K
J8OT4ynwlHgqPDWeBk+Lp8PT4xnwjHgmPDOeBc+KZ8Oz4znwnHguPDeeB8+L
58Pz4wXwgnghvDBeBC+KF8OL4yXwkngpvDReBi+Ll8PL4xXwinglvDJeBa+K
V8Or4zXwmngtvDZeB6+L18Pr4w3whngjvDHeBG+KN8Ob4y3wlngrvDXeBm+L
t8Pb4x3wjngnvDPeBe+Kd8O74z3wnngvvDfeB++L98P74wPwgfggfDA+BB+K
D8OH4yPwkfgofDQ+Bh+Lj8PH4xPwifgkfDI+BZ+KT8On4zPwmfgsfDY+B5+L
z8Pn4wvwhfgifDG+BF+KL8OX4yvwlfgqfDW+Bl+Lr8PX4xvwjfgmfDO+Bd+K
b8O34zvwnfgufDe+B9+L78P34wfwg/gh/DB+BD+KH8OP4yfwk/gp/DR+Bj+L
n8PP4xfwi/gl/DJ+Bb+KX8Ov4zfwm/gt/DZ+B7+L38Pv4w/wh/gj/DH+BH+K
P8Of4y/wl/gr/DX+Bn+Lv8Pf4x/wj/gn/DP+Bf+Kf8O/4z/wn/gv/Df+B/+L
/8Pd978eAA+IB8ID40HwoHgwPDgeAg+Jh8JD42HwsHg4PDweAY+IR8Ij41Hw
qHg0PDoeA4+Jx8Jj43HwuHg8PD6eAE+IJ8IT40nwpHgyPDmeAk+Jp8JT42nw
tHg6PD2eAc+IZ8Iz41nwrHg2PDueA8+J58Jz43nwvHg+PD9eAC+IF8IL40Xw
ongxvDheAi+Jl8JL42Xwsng5vDxeAa+IV8Ir41Xwqng1vDpeA6+J18Jr43Xw
ung9vD7eAG+IN8Ib403wpngzvDneAm+Jt8Jb423wtng7vD3eAe+Id8I7413w
rng3vDveA++J98J7433wvng/vD8+AB+ID8IH40PwofgwfDg+Ah+Jj8JH42Pw
sfg4fDw+AZ+IT8In41Pwqfg0fDo+A5+Jz8Jn43Pwufg8fD6+AF+IL8IX40vw
pfgyfDm+Al+Jr8JX42vwtfg6fD2+Ad+Ib8I341vwrfg2fDu+A9+J78J343vw
vfg+fD9+AD+IH8IP40fwo/gx/Dh+Aj+Jn8JP42fws/g5/Dx+Ab+IX8Iv41fw
q/g1/Dp+A7+J38Jv43fwu/g9/D7+AH+IP8If40/wp/gz/Dn+An+Jv8Jf42/w
t/g7/D3+Af+If8I/41/wr/g3/Dv+A/+J/8J/43/wv/g/3P3/4/1xA9BxA9Jx
A9FxA9Nxg9Bxg9Jxg9Fxg9NxQ9BxQ9JxQ9FxQ9Nxw9Bxw9Jxw9Fxw9NxI9Bx
I9JxI9FxI9Nxo9Bxo9Jxo9Fxo9NxY9BxY9JxY9FxY9Nx49Bx49Jx49Fx49Nx
E9BxE9JxE9FxE9Nxk9Bxk9Jxk9Fxk9NxU9BxU9JxU9FxU9Nx09Bx09Jx09Fx
09NxM9BxM9JxM9FxM9Nxs9Bxs9Jxs9Fxs9Nxc9Bxc9Jxc9Fxc9Nx89Bx89Jx
89Fx89NxC9BxC9JxC9FxC9Nxi9Bxi9Jxi9Fxi9NxS9BxS9JxS9FxS9Nxy9Bx
y9Jxy9Fxy9NxK9BxK9JxK9FxK9Nxq9Bxq9Jxq9Fxq9Nxa9Bxa9Jxa9Fxa9Nx
69Bx69Jx69Fx69NxG9BxG9JxG9FxG9Nxm9Bxm9Jxm9Fxm9NxW9BxW9JxW9Fx
W9Nx29Bx29Jx29Fx29NxO9BxO9JxO9FxO9Nxu9Bxu9Jxu9Fxu9Nxe9Bxe9Jx
e9Fxe9Nx+9Bx+9Jx+9Fx+9NxB9BxB9JxB9FxB9Nxh9Bxh9Jxh9Fxh9NxR9Bx
R9JxR9FxR9Nxx9Bxx9Jxx9Fxx9NxJ9BxJ9JxJ9FxJ9Nxp9Bxp9Jxp9Fxp9Nx
Z9BxZ9JxZ9FxZ9Nx59Bx59Jx59Fx59NxF9BxF9JxF9FxF9Nxl9Bxl9Jxl9Fx
l9NxV9BxV9JxV9FxV9Nx19Bx19Jx19Fx19NxN9BxN9JxN9FxN9Nxt9Bxt9Jx
t9Fxt9Nxd9Bxd9Jxd9Fxd9Nx99Bx99Jx99Fx99NxD9BxD9JxD9FxD9Nxj9Bx
j9Jxj9Fxj9NxT9BxT9JxT9FxT9Nxz9Bxz9Jxz9Fxz9NxL9BxL9JxL9FxL9Nx
r9Bxr9Jxr9Fxr9Nxb9Bxb9Jxb9Fxb9Nx79Bx79Jx79Fx79NxH9BxH9JxH9Fx
H9Nxn9Bxn9Jxn9Fxn9NxX9BxX9JxX9FxX9Nx39Bx39Jx39Fx39NxP9BxP9Jx
P9FxP9Nxv9Bxv9Jxv9Fxv9Nxf9Bxf9Jxf9Fxf9Nx/9Bx/9Jx/9Hx/w/+fztu
ADpuQDpuIDpuYDpuEDpuUDpuMDpucDpuCDpuSDpuKDpuaDpuGDpuWDpuODpu
eDpuBDpuRDpuJDpuZDpuFDpuVDpuNDpudDpuDDpuTDpuLDpubDpuHDpuXDpu
PDpufDpuAjpuQjpuIjpuYjpuEjpuUjpuMjpucjpuCjpuSjpuKjpuajpuGjpu
WjpuOjpuejpuBjpuRjpuJjpuZjpuFjpuVjpuNjpudjpuDjpuTjpuLjpubjpu
HjpuXjpuPjpufjpuATpuQTpuITpuYTpuETpuUTpuMTpucTpuCTpuSTpuKTpu
aTpuGTpuWTpuOTpueTpuBTpuRTpuJTpuZTpuFTpuVTpuNTpudTpuDTpuTTpu
LTpubTpuHTpuXTpuPTpufTpuAzpuQzpuIzpuYzpuEzpuUzpuMzpuczpuCzpu
SzpuKzpuazpuGzpuWzpuOzpuezpuBzpuRzpuJzpuZzpuFzpuVzpuNzpudzpu
DzpuTzpuLzpubzpuHzpuXzpuPzpufzruADruQDruIDruYDruEDruUDruMDru
cDruCDruSDruKDruaDruGDruWDruODrueDruBDruRDruJDruZDruFDruVDru
NDrudDruDDruTDruLDrubDruHDruXDruPDrufDruAjruQjruIjruYjruEjru
UjruMjrucjruCjruSjruKjruajruGjruWjruOjruejruBjruRjruJjruZjru
FjruVjruNjrudjruDjruTjruLjrubjruHjruXjruPjrufjruATruQTruITru
YTruETruUTruMTrucTruCTruSTruKTruaTruGTruWTruOTrueTruBTruRTru
JTruZTruFTruVTruNTrudTruDTruTTruLTrubTruHTruXTruPTrufTruAzru
QzruIzruYzruEzruUzruMzruczruCzruSzruKzruazruGzruWzruOzruezru
BzruRzruJzruZzruFzruVzruNzrudzruDzruTzruLzrubzruHzruXzruPzr+
/4H/b8cNQMcNSMcNRMcNTMcNQscNSscNRscNTscNQccNSccNRccNTccNQ8cN
S8cNR8cNT8eNQMeNSMeNRMeNTMeNQseNSseNRseNTseNQceNSceNRceNTceN
Q8eNS8eNR8eNT8dNQMdNSMdNRMdNTMdNQsdNSsdNRsdNTsdNQcdNScdNRcdN
TcdNQ8dNS8dNR8dNT8fNQMfNSMfNRMfNTMfNQsfNSsfNRsfNTsfNQcfNScfN
RcfNTcfNQ8fNS8fNR8fNT8ctQMctSMctRMctTMctQsctSsctRsctTsctQcct
ScctRcctTcctQ8ctS8ctR8ctT8etQMetSMetRMetTMetQsetSsetRsetTset
QcetScetRcetTcetQ8etS8etR8etT8dtQMdtSMdtRMdtTMdtQsdtSsdtRsdt
TsdtQcdtScdtRcdtTcdtQ8dtS8dtR8dtT8ftQMftSMftRMftTMftQsftSsft
RsftTsftQcftScftRcftTcftQ8ftS8ftR8ftT8cdQMcdSMcdRMcdTMcdQscd
SscdRscdTscdQccdSccdRccdTccdQ8cdS8cdR8cdT8edQMedSMedRMedTMed
QsedSsedRsedTsedQcedScedRcedTcedQ8edS8edR8edT8ddQMddSMddRMdd
TMddQsddSsddRsddTsddQcddScddRcddTcddQ8ddS8ddR8ddT8fdQMfdSMfd
RMfdTMfdQsfdSsfdRsfdTsfdQcfdScfdRcfdTcfdQ8fdS8fdR8fdT8c9QMc9
SMc9RMc9TMc9Qsc9Ssc9Rsc9Tsc9Qcc9Scc9Rcc9Tcc9Q8c9S8c9R8c9T8e9
QMe9SMe9RMe9TMe9Qse9Sse9Rse9Tse9Qce9Sce9Rce9Tce9Q8e9S8e9R8e9
T8d9QMd9SMd9RMd9TMd9Qsd9Ssd9Rsd9Tsd9Qcd9Scd9Rcd9Tcd9Q8d9S8d9
R8d9T8f9QMf9SMf9RMf9TMf9Qsf9Ssf9Rsf9Tsf9Qcf9Scf9Rcf9Tcf9Q8f9
S8f9R8f/P+j/7bgB6LgB6biB6LiB6bhB6LhB6bjB6LjB6bgh6Lgh6bih6Lih
6bhh6Lhh6bjh6Ljh6bgR6LgR6biR6LiR6bhR6LhR6bjR6LjR6bgx6Lgx6bix
6Lix6bhx6Lhx6bjx6Ljx6bgJ6LgJ6biJ6LiJ6bhJ6LhJ6bjJ6LjJ6bgp6Lgp
6bip6Lip6bhp6Lhp6bjp6Ljp6bgZ6LgZ6biZ6LiZ6bhZ6LhZ6bjZ6LjZ6bg5
6Lg56bi56Li56bh56Lh56bj56Lj56bgF6LgF6biF6LiF6bhF6LhF6bjF6LjF
6bgl6Lgl6bil6Lil6bhl6Lhl6bjl6Ljl6bgV6LgV6biV6LiV6bhV6LhV6bjV
6LjV6bg16Lg16bi16Li16bh16Lh16bj16Lj16bgN6LgN6biN6LiN6bhN6LhN
6bjN6LjN6bgt6Lgt6bit6Lit6bht6Lht6bjt6Ljt6bgd6Lgd6bid6Lid6bhd
6Lhd6bjd6Ljd6bg96Lg96bi96Li96bh96Lh96bj96Lj96bgD6LgD6biD6LiD
6bhD6LhD6bjD6LjD6bgj6Lgj6bij6Lij6bhj6Lhj6bjj6Ljj6bgT6LgT6biT
6LiT6bhT6LhT6bjT6LjT6bgz6Lgz6biz6Liz6bhz6Lhz6bjz6Ljz6bgL6LgL
6biL6LiL6bhL6LhL6bjL6LjL6bgr6Lgr6bir6Lir6bhr6Lhr6bjr6Ljr6bgb
6Lgb6bib6Lib6bhb6Lhb6bjb6Ljb6bg76Lg76bi76Li76bh76Lh76bj76Lj7
6bgH6LgH6biH6LiH6bhH6LhH6bjH6LjH6bgn6Lgn6bin6Lin6bhn6Lhn6bjn
6Ljn6bgX6LgX6biX6LiX6bhX6LhX6bjX6LjX6bg36Lg36bi36Li36bh36Lh3
6bj36Lj36bgP6LgP6biP6LiP6bhP6LhP6bjP6LjP6bgv6Lgv6biv6Liv6bhv
6Lhv6bjv6Ljv6bgf6Lgf6bif6Lif6bhf6Lhf6bjf6Ljf6bg/6Lg/6bi/6Li/
6bh/6Lh/6bj/6Pj/B/y/HTcAHTcgHTcQHTcwHTcIHTcoHTcYHTc4HTcEHTck
HTcUHTc0HTcMHTcsHTccHTc8HTcCHTciHTcSHTcyHTcKHTcqHTcaHTc6HTcG
HTcmHTcWHTc2HTcOHTcuHTceHTc+HTcBHTchHTcRHTcxHTcJHTcpHTcZHTc5
HTcFHTclHTcVHTc1HTcNHTctHTcdHTc9HTcDHTcjHTcTHTczHTcLHTcrHTcb
HTc7HTcHHTcnHTcXHTc3HTcPHTcvHTcfHTc/HbcAHbcgHbcQHbcwHbcIHbco
HbcYHbc4HbcEHbckHbcUHbc0HbcMHbcsHbccHbc8HbcCHbciHbcSHbcyHbcK
HbcqHbcaHbc6HbcGHbcmHbcWHbc2HbcOHbcuHbceHbc+HbcBHbchHbcRHbcx
HbcJHbcpHbcZHbc5HbcFHbclHbcVHbc1HbcNHbctHbcdHbc9HbcDHbcjHbcT
HbczHbcLHbcrHbcbHbc7HbcHHbcnHbcXHbc3HbcPHbcvHbcfHbc/HXcAHXcg
HXcQHXcwHXcIHXcoHXcYHXc4HXcEHXckHXcUHXc0HXcMHXcsHXccHXc8HXcC
HXciHXcSHXcyHXcKHXcqHXcaHXc6HXcGHXcmHXcWHXc2HXcOHXcuHXceHXc+
HXcBHXchHXcRHXcxHXcJHXcpHXcZHXc5HXcFHXclHXcVHXc1HXcNHXctHXcd
HXc9HXcDHXcjHXcTHXczHXcLHXcrHXcbHXc7HXcHHXcnHXcXHXc3HXcPHXcv
HXcfHXc/HfcAHfcgHfcQHfcwHfcIHfcoHfcYHfc4HfcEHfckHfcUHfc0HfcM
HfcsHfccHfc8HfcCHfciHfcSHfcyHfcKHfcqHfcaHfc6HfcGHfcmHfcWHfc2
HfcOHfcuHfceHfc+HfcBHfchHfcRHfcxHfcJHfcpHfcZHfc5HfcFHfclHfcV
Hfc1HfcNHfctHfcdHfc9HfcDHfcjHfcTHfczHfcLHfcrHfcbHfc7HfcHHfcn
HfcXHfc3HfcPHfcvHfcfHf//YP+34wag4wak4wai4wam4wah4wal4waj4wan
44ag44ak44ai44am44ah44al44aj44an40ag40ak40ai40am40ah40al40aj
40an48ag48ak48ai48am48ah48al48aj48an4yag4yak4yai4yam4yah4yal
4yaj4yan46ag46ak46ai46am46ah46al46aj46an42ag42ak42ai42am42ah
42al42aj42an4+ag4+ak4+ai4+am4+ah4+al4+aj4+an4xag4xak4xai4xam
4xah4xal4xaj4xan45ag45ak45ai45am45ah45al45aj45an41ag41ak41ai
41am41ah41al41aj41an49ag49ak49ai49am49ah49al49aj49an4zag4zak
4zai4zam4zah4zal4zaj4zan47ag47ak47ai47am47ah47al47aj47an43ag
43ak43ai43am43ah43al43aj43an4/ag4/ak4/ai4/am4/ah4/al4/aj4/an
4w6g4w6k4w6i4w6m4w6h4w6l4w6j4w6n446g446k446i446m446h446l446j
446n406g406k406i406m406h406l406j406n486g486k486i486m486h486l
486j486n4y6g4y6k4y6i4y6m4y6h4y6l4y6j4y6n466g466k466i466m466h
466l466j466n426g426k426i426m426h426l426j426n4+6g4+6k4+6i4+6m
4+6h4+6l4+6j4+6n4x6g4x6k4x6i4x6m4x6h4x6l4x6j4x6n456g456k456i
456m456h456l456j456n416g416k416i416m416h416l416j416n496g496k
496i496m496h496l496j496n4z6g4z6k4z6i4z6m4z6h4z6l4z6j4z6n476g
476k476i476m476h476l476j476n436g436k436i436m436h436l436j436n
4/6g4/6k4/6i4/6m4/6h4/6l4/6j4/8f6P923AB03IB03EB03MB03CB03KB0
3GB03OB03BB03JB03FB03NB03DB03LB03HB03PB03Ah03Ih03Eh03Mh03Ch0
3Kh03Gh03Oh03Bh03Jh03Fh03Nh03Dh03Lh03Hh03Ph03AR03IR03ER03MR0
3CR03KR03GR03OR03BR03JR03FR03NR03DR03LR03HR03PR03Ax03Ix03Ex0
3Mx03Cx03Kx03Gx03Ox03Bx03Jx03Fx03Nx03Dx03Lx03Hx03Px03AJ03IJ0
3EJ03MJ03CJ03KJ03GJ03OJ03BJ03JJ03FJ03NJ03DJ03LJ03HJ03PJ03Ap0
3Ip03Ep03Mp03Cp03Kp03Gp03Op03Bp03Jp03Fp03Np03Dp03Lp03Hp03Pp0
3AZ03IZ03EZ03MZ03CZ03KZ03GZ03OZ03BZ03JZ03FZ03NZ03DZ03LZ03HZ0
3PZ03A503I503E503M503C503K503G503O503B503J503F503N503D503L50
3H503P503AF03IF03EF03MF03CF03KF03GF03OF03BF03JF03FF03NF03DF0
3LF03HF03PF03Al03Il03El03Ml03Cl03Kl03Gl03Ol03Bl03Jl03Fl03Nl0
3Dl03Ll03Hl03Pl03AV03IV03EV03MV03CV03KV03GV03OV03BV03JV03FV0
3NV03DV03LV03HV03PV03A103I103E103M103C103K103G103O103B103J10
3F103N103D103L103H103P103AN03IN03EN03MN03CN03KN03GN03ON03BN0
3JN03FN03NN03DN03LN03HN03PN03At03It03Et03Mt03Ct03Kt03Gt03Ot0
3Bt03Jt03Ft03Nt03Dt03Lt03Ht03Pt03Ad03Id03Ed03Md03Cd03Kd03Gd0
3Od03Bd03Jd03Fd03Nd03Dd03Ld03Hd03Pd03A903I903E903M903C903K90
3G903O903B903J903F903N903D903L903H90/P+D/N+OG4COG5COG4iOG5iO
G4SOG5SOG4yOG5yOG4KOG5KOG4qOG5qOG4aOG5aOG46OG56OG4GOG5GOG4mO
G5mOG4WOG5WOG42OG52OG4OOG5OOG4uOG5uOG4eOG5eOG4+OG5+Om4COm5CO
m4iOm5iOm4SOm5SOm4yOm5yOm4KOm5KOm4qOm5qOm4aOm5aOm46Om56Om4GO
m5GOm4mOm5mOm4WOm5WOm42Om52Om4OOm5OOm4uOm5uOm4eOm5eOm4+Om5+O
W4COW5COW4iOW5iOW4SOW5SOW4yOW5yOW4KOW5KOW4qOW5qOW4aOW5aOW46O
W56OW4GOW5GOW4mOW5mOW4WOW5WOW42OW52OW4OOW5OOW4uOW5uOW4eOW5eO
W4+OW5+O24CO25CO24iO25iO24SO25SO24yO25yO24KO25KO24qO25qO24aO
25aO246O256O24GO25GO24mO25mO24WO25WO242O252O24OO25OO24uO25uO
24eO25eO24+O25+OO4COO5COO4iOO5iOO4SOO5SOO4yOO5yOO4KOO5KOO4qO
O5qOO4aOO5aOO46OO56OO4GOO5GOO4mOO5mOO4WOO5WOO42OO52OO4OOO5OO
O4uOO5uOO4eOO5eOO4+OO5+Ou4COu5COu4iOu5iOu4SOu5SOu4yOu5yOu4KO
u5KOu4qOu5qOu4aOu5aOu46Ou56Ou4GOu5GOu4mOu5mOu4WOu5WOu42Ou52O
u4OOu5OOu4uOu5uOu4eOu5eOu4+Ou5+Oe4COe5COe4iOe5iOe4SOe5SOe4yO
e5yOe4KOe5KOe4qOe5qOe4aOe5aOe46Oe56Oe4GOe5GOe4mOe5mOe4WOe5WO
e42Oe52Oe4OOe5OOe4uOe5uOe4eOe5eOe4+Oe5+O+4CO+5CO+4iO+5iO+4SO
+5SO+4yO+5yO+4KO+5KO+4qO+5qO+4aO+5aO+46O+56O+4GO+5GO+4mO+5mO
+4WO+5WO+42O+52O+4OO+5OO+4uO+5uO+4eO+5eO+4+O/3+A/9txA9BxA9Jx
A9FxA9Nxg9Bxg9Jxg9Fxg9NxQ9BxQ9JxQ9FxQ9Nxw9Bxw9Jxw9Fxw9NxI9Bx
I9JxI9FxI9Nxo9Bxo9Jxo9Fxo9NxY9BxY9JxY9FxY9Nx49Bx49Jx49Fx49Nx
E9BxE9JxE9FxE9Nxk9Bxk9Jxk9Fxk9NxU9BxU9JxU9FxU9Nx09Bx09Jx09Fx
09NxM9BxM9JxM9FxM9Nxs9Bxs9Jxs9Fxs9Nxc9Bxc9Jxc9Fxc9Nx89Bx89Jx
89Fx89NxC9BxC9JxC9FxC9Nxi9Bxi9Jxi9Fxi9NxS9BxS9JxS9FxS9Nxy9Bx
y9Jxy9Fxy9NxK9BxK9JxK9FxK9Nxq9Bxq9Jxq9Fxq9Nxa9Bxa9Jxa9Fxa9Nx
69Bx69Jx69Fx69NxG9BxG9JxG9FxG9Nxm9Bxm9Jxm9Fxm9NxW9BxW9JxW9Fx
W9Nx29Bx29Jx29Fx29NxO9BxO9JxO9FxO9Nxu9Bxu9Jxu9Fxu9Nxe9Bxe9Jx
e9Fxe9Nx+9Bx+9Jx+9Fx+9NxB9BxB9JxB9FxB9Nxh9Bxh9Jxh9Fxh9NxR9Bx
R9JxR9FxR9Nxx9Bxx9Jxx9Fxx9NxJ9BxJ9JxJ9FxJ9Nxp9Bxp9Jxp9Fxp9Nx
Z9BxZ9JxZ9FxZ9Nx59Bx59Jx59Fx59NxF9BxF9JxF9FxF9Nxl9Bxl9Jxl9Fx
l9NxV9BxV9JxV9FxV9Nx19Bx19Jx19Fx19NxN9BxN9JxN9FxN9Nxt9Bxt9Jx
t9Fxt9Nxd9Bxd9Jxd9Fxd9Nx99Bx99Jx99Fx99NxD9BxD9JxD9FxD9Nxj9Bx
j9Jxj9Fxj9NxT9BxT9JxT9FxT9Nxz9Bxz9Jxz9Fxz9NxL9BxL9JxL9FxL9Nx
r9Bxr9Jxr9Fxr9Nxb9Bxb9Jxb9Fxb9Nx79Bx79Jx79Fx79NxH9BxH9JxH9Fx
H9Nxn9Bxn9Jxn9Fxn9NxX9BxX9JxX9FxX9Nx39Bx39Jx39Fx39NxP9BxP9Jx
P9FxP9Nxv9Bxv9Jxv9Fxv9Nxf9Bxf9Jxf9Fxf9Nx/9Bx/9Jx/9Hx/w/ufztu
ADpuQDpuIDpuYDpuEDpuUDpuMDpucDpuCDpuSDpuKDpuaDpuGDpuWDpuODpu
eDpuBDpuRDpuJDpuZDpuFDpuVDpuNDpudDpuDDpuTDpuLDpubDpuHDpuXDpu
PDpufDpuAjpuQjpuIjpuYjpuEjpuUjpuMjpucjpuCjpuSjpuKjpuajpuGjpu
WjpuOjpuejpuBjpuRjpuJjpuZjpuFjpuVjpuNjpudjpuDjpuTjpuLjpubjpu
HjpuXjpuPjpufjpuATpuQTpuITpuYTpuETpuUTpuMTpucTpuCTpuSTpuKTpu
aTpuGTpuWTpuOTpueTpuBTpuRTpuJTpuZTpuFTpuVTpuNTpudTpuDTpuTTpu
LTpubTpuHTpuXTpuPTpufTpuAzpuQzpuIzpuYzpuEzpuUzpuMzpuczpuCzpu
SzpuKzpuazpuGzpuWzpuOzpuezpuBzpuRzpuJzpuZzpuFzpuVzpuNzpudzpu
DzpuTzpuLzpubzpuHzpuXzpuPzpufzruADruQDruIDruYDruEDruUDruMDru
cDruCDruSDruKDruaDruGDruWDruODrueDruBDruRDruJDruZDruFDruVDru
NDrudDruDDruTDruLDrubDruHDruXDruPDrufDruAjruQjruIjruYjruEjru
UjruMjrucjruCjruSjruKjruajruGjruWjruOjruejruBjruRjruJjruZjru
FjruVjruNjrudjruDjruTjruLjrubjruHjruXjruPjrufjruATruQTruITru
YTruETruUTruMTrucTruCTruSTruKTruaTruGTruWTruOTrueTruBTruRTru
JTruZTruFTruVTruNTrudTruDTruTTruLTrubTruHTruXTruPTrufTruAzru
QzruIzruYzruEzruUzruMzruczruCzruSzruKzruazruGzruWzruOzruezru
BzruRzruJzruZzruFzruVzruNzrudzruDzruTzruLzrubzruHzruXzruPzr+
/4H9b8cNQMcNSMcNRMcNTMcNQscNSscNRscNTscNQccNSccNRccNTccNQ8cN
S8cNR8cNT8eNQMeNSMeNRMeNTMeNQseNSseNRseNTseNQceNSceNRceNTceN
Q8eNS8eNR8eNT8dNQMdNSMdNRMdNTMdNQsdNSsdNRsdNTsdNQcdNScdNRcdN
TcdNQ8dNS8dNR8dNT8fNQMfNSMfNRMfNTMfNQsfNSsfNRsfNTsfNQcfNScfN
RcfNTcfNQ8fNS8fNR8fNT8ctQMctSMctRMctTMctQsctSsctRsctTsctQcct
ScctRcctTcctQ8ctS8ctR8ctT8etQMetSMetRMetTMetQsetSsetRsetTset
QcetScetRcetTcetQ8etS8etR8etT8dtQMdtSMdtRMdtTMdtQsdtSsdtRsdt
TsdtQcdtScdtRcdtTcdtQ8dtS8dtR8dtT8ftQMftSMftRMftTMftQsftSsft
RsftTsftQcftScftRcftTcftQ8ftS8ftR8ftT8cdQMcdSMcdRMcdTMcdQscd
SscdRscdTscdQccdSccdRccdTccdQ8cdS8cdR8cdT8edQMedSMedRMedTMed
QsedSsedRsedTsedQcedScedRcedTcedQ8edS8edR8edT8ddQMddSMddRMdd
TMddQsddSsddRsddTsddQcddScddRcddTcddQ8ddS8ddR8ddT8fdQMfdSMfd
RMfdTMfdQsfdSsfdRsfdTsfdQcfdScfdRcfdTcfdQ8fdS8fdR8fdT8c9QMc9
SMc9RMc9TMc9Qsc9Ssc9Rsc9Tsc9Qcc9Scc9Rcc9Tcc9Q8c9S8c9R8c9T8e9
QMe9SMe9RMe9TMe9Qse9Sse9Rse9Tse9Qce9Sce9Rce9Tce9Q8e9S8e9R8e9
T8d9QMd9SMd9RMd9TMd9Qsd9Ssd9Rsd9Tsd9Qcd9Scd9Rcd9Tcd9Q8d9S8d9
R8d9T8f9QMf9SMf9RMf9TMf9Qsf9Ssf9Rsf9Tsf9Qcf9Scf9Rcf9Tcf9Q8f9
S8f9R8f/P6j/7bgB6LgB6biB6LiB6bhB6LhB6bjB6LjB6bgh6Lgh6bih6Lih
6bhh6Lhh6bjh6Ljh6bgR6LgR6biR6LiR6bhR6LhR6bjR6LjR6bgx6Lgx6bix
6Lix6bhx6Lhx6bjx6Ljx6bgJ6LgJ6biJ6LiJ6bhJ6LhJ6bjJ6LjJ6bgp6Lgp
6bip6Lip6bhp6Lhp6bjp6Ljp6bgZ6LgZ6biZ6LiZ6bhZ6LhZ6bjZ6LjZ6bg5
6Lg56bi56Li56bh56Lh56bj56Lj56bgF6LgF6biF6LiF6bhF6LhF6bjF6LjF
6bgl6Lgl6bil6Lil6bhl6Lhl6bjl6Ljl6bgV6LgV6biV6LiV6bhV6LhV6bjV
6LjV6bg16Lg16bi16Li16bh16Lh16bj16Lj16bgN6LgN6biN6LiN6bhN6LhN
6bjN6LjN6bgt6Lgt6bit6Lit6bht6Lht6bjt6Ljt6bgd6Lgd6bid6Lid6bhd
6Lhd6bjd6Ljd6bg96Lg96bi96Li96bh96Lh96bj96Lj96bgD6LgD6biD6LiD
6bhD6LhD6bjD6LjD6bgj6Lgj6bij6Lij6bhj6Lhj6bjj6Ljj6bgT6LgT6biT
6LiT6bhT6LhT6bjT6LjT6bgz6Lgz6biz6Liz6bhz6Lhz6bjz6Ljz6bgL6LgL
6biL6LiL6bhL6LhL6bjL6LjL6bgr6Lgr6bir6Lir6bhr6Lhr6bjr6Ljr6bgb
6Lgb6bib6Lib6bhb6Lhb6bjb6Ljb6bg76Lg76bi76Li76bh76Lh76bj76Lj7
6bgH6LgH6biH6LiH6bhH6LhH6bjH6LjH6bgn6Lgn6bin6Lin6bhn6Lhn6bjn
6Ljn6bgX6LgX6biX6LiX6bhX6LhX6bjX6LjX6bg36Lg36bi36Li36bh36Lh3
6bj36Lj36bgP6LgP6biP6LiP6bhP6LhP6bjP6LjP6bgv6Lgv6biv6Liv6bhv
6Lhv6bjv6Ljv6bgf6Lgf6bif6Lif6bhf6Lhf6bjf6Ljf6bg/6Lg/6bi/6Li/
6bh/6Lh/6bj/6Pj/B/S/HTcAHTcgHTcQHTcwHTcIHTcoHTcYHTc4HTcEHTck
HTcUHTc0HTcMHTcsHTccHTc8HTcCHTciHTcSHTcyHTcKHTcqHTcaHTc6HTcG
HTcmHTcWHTc2HTcOHTcuHTceHTc+HTcBHTchHTcRHTcxHTcJHTcpHTcZHTc5
HTcFHTclHTcVHTc1HTcNHTctHTcdHTc9HTcDHTcjHTcTHTczHTcLHTcrHTcb
HTc7HTcHHTcnHTcXHTc3HTcPHTcvHTcfHTc/HbcAHbcgHbcQHbcwHbcIHbco
HbcYHbc4HbcEHbckHbcUHbc0HbcMHbcsHbccHbc8HbcCHbciHbcSHbcyHbcK
HbcqHbcaHbc6HbcGHbcmHbcWHbc2HbcOHbcuHbceHbc+HbcBHbchHbcRHbcx
HbcJHbcpHbcZHbc5HbcFHbclHbcVHbc1HbcNHbctHbcdHbc9HbcDHbcjHbcT
HbczHbcLHbcrHbcbHbc7HbcHHbcnHbcXHbc3HbcPHbcvHbcfHbc/HXcAHXcg
HXcQHXcwHXcIHXcoHXcYHXc4HXcEHXckHXcUHXc0HXcMHXcsHXccHXc8HXcC
HXciHXcSHXcyHXcKHXcqHXcaHXc6HXcGHXcmHXcWHXc2HXcOHXcuHXceHXc+
HXcBHXchHXcRHXcxHXcJHXcpHXcZHXc5HXcFHXclHXcVHXc1HXcNHXctHXcd
HXc9HXcDHXcjHXcTHXczHXcLHXcrHXcbHXc7HXcHHXcnHXcXHXc3HXcPHXcv
HXcfHXc/HfcAHfcgHfcQHfcwHfcIHfcoHfcYHfc4HfcEHfckHfcUHfc0HfcM
HfcsHfccHfc8HfcCHfciHfcSHfcyHfcKHfcqHfcaHfc6HfcGHfcmHfcWHfc2
HfcOHfcuHfceHfc+HfcBHfchHfcRHfcxHfcJHfcpHfcZHfc5HfcFHfclHfcV
Hfc1HfcNHfctHfcdHfc9HfcDHfcjHfcTHfczHfcLHfcrHfcbHfc7HfcHHfcn
HfcXHfc3HfcPHfcvHfcfHf//YP634wag4wak4wai4wam4wah4wal4waj4wan
44ag44ak44ai44am44ah44al44aj44an40ag40ak40ai40am40ah40al40aj
40an48ag48ak48ai48am48ah48al48aj48an4yag4yak4yai4yam4yah4yal
4yaj4yan46ag46ak46ai46am46ah46al46aj46an42ag42ak42ai42am42ah
42al42aj42an4+ag4+ak4+ai4+am4+ah4+al4+aj4+an4xag4xak4xai4xam
4xah4xal4xaj4xan45ag45ak45ai45am45ah45al45aj45an41ag41ak41ai
41am41ah41al41aj41an49ag49ak49ai49am49ah49al49aj49an4zag4zak
4zai4zam4zah4zal4zaj4zan47ag47ak47ai47am47ah47al47aj47an43ag
43ak43ai43am43ah43al43aj43an4/ag4/ak4/ai4/am4/ah4/al4/aj4/an
4w6g4w6k4w6i4w6m4w6h4w6l4w6j4w6n446g446k446i446m446h446l446j
446n406g406k406i406m406h406l406j406n486g486k486i486m486h486l
486j486n4y6g4y6k4y6i4y6m4y6h4y6l4y6j4y6n466g466k466i466m466h
466l466j466n426g426k426i426m426h426l426j426n4+6g4+6k4+6i4+6m
4+6h4+6l4+6j4+6n4x6g4x6k4x6i4x6m4x6h4x6l4x6j4x6n456g456k456i
456m456h456l456j456n416g416k416i416m416h416l416j416n496g496k
496i496m496h496l496j496n4z6g4z6k4z6i4z6m4z6h4z6l4z6j4z6n476g
476k476i476m476h476l476j476n436g436k436i436m436h436l436j436n
4/6g4/6k4/6i4/6m4/6h4/6l4/6j4/8fyP923AB03IB03EB03MB03CB03KB0
3GB03OB03BB03JB03FB03NB03DB03LB03HB03PB03Ah03Ih03Eh03Mh03Ch0
3Kh03Gh03Oh03Bh03Jh03Fh03Nh03Dh03Lh03Hh03Ph03AR03IR03ER03MR0
3CR03KR03GR03OR03BR03JR03FR03NR03DR03LR03HR03PR03Ax03Ix03Ex0
3Mx03Cx03Kx03Gx03Ox03Bx03Jx03Fx03Nx03Dx03Lx03Hx03Px03AJ03IJ0
3EJ03MJ03CJ03KJ03GJ03OJ03BJ03JJ03FJ03NJ03DJ03LJ03HJ03PJ03Ap0
3Ip03Ep03Mp03Cp03Kp03Gp03Op03Bp03Jp03Fp03Np03Dp03Lp03Hp03Pp0
3AZ03IZ03EZ03MZ03CZ03KZ03GZ03OZ03BZ03JZ03FZ03NZ03DZ03LZ03HZ0
3PZ03A503I503E503M503C503K503G503O503B503J503F503N503D503L50
3H503P503AF03IF03EF03MF03CF03KF03GF03OF03BF03JF03FF03NF03DF0
3LF03HF03PF03Al03Il03El03Ml03Cl03Kl03Gl03Ol03Bn0/+OynqIAYKgl
jE62bdt2/dm2bdu3ybZt267Jtm3brttr+3GvWd/zOTjPYMd5JjvOs9hxns2O
8xx2nOey4zyPHef57DgvYMd5ITvOi9hxXsyO8xJ2nJey47yMHefl7DivYMd5
JTvOq9hxXs2O8xp2nNey47yOHef17DhvYMd5IzvOm9hx3syO8xZ2nLey47yN
Heft7DjvYMd5JzvOu9hx3s2O8x52nPey44wd533sOO9nx/kAO84H2XE+xI7z
YXacj7DjfJQd52PsOB9nx/kEO84n2XE+xY7zaXacz7DjfJYd53PsOJ9nx/kC
O84X2XG+xI7zZXacr7DjfJUd52vsOF9nx/kGO8432XG+xY7zbXac77DjfJcd
53vsON9nx/kBO84P2XF+xI7zY3acn7Dj/JQd52fsOD9nx/kFO84v2XF+xY7z
a3ac37Dj/JYd53fsOL9nx/kDO84f2XH+xI7zZ3acv7Dj/JUd52/sOH9nx/kH
O84/2XH+xY7zb3ac/7Dj/x6I/91xDsSOc2B2nIOw4xyUHedg7DgHZ8c5BDvO
IdlxDsWOc2h2nMOw4xyWHedw7DiHZ8c5AjvOEdlxjsSOc2R2nKOw4xyVHedo
7DhHZ8c5BjvOMdlxjsWOc2x2nOOw4xyXHed47DjHZ8c5ATvOCdlxTsSOc2J2
nJOw45yUHedk7DgnZ8c5BTvOKdlxTsWOc2p2nNOw45yWHed07DinZ8c5AzvO
GdlxzsSOc2Z2nLOw45yVHeds7DhnZ8c5BzvOOdlxzsWOc252nPOw45yXHed8
7DjnZ8e5ADvOAew4F2THuRA7zoXZcS7CjnNRdpyLseNcnB3nEuw4l2THuRQ7
zqXZcS7DjnNZdpzLseNcnh3nCuw4V2THuRI7zpXZca7CjnNVdpyrseNcnR3n
Guw412THuRY7zrXZca7DjnNddpzrseNcnx3nBuw4N2THuRE7zo3ZcW7CjnNT
dpybsePcnB3nFuw4t2THuRU7zq3ZcW7DjnNbdpzbsePcnh3nDuw4d2THuRM7
zp3Zce7CjnNXdpy7sePcnR3nHuw492THuRc7zr3Zce7DjnNfdpz/Y8e5HztO
2XHuz47zAHacB7LjPIgd58HsOA9hx3koO87D2HEezo7zCHacR7LjPIod59Hs
OI9hx3ksO87j2HEez47zBHacJ7LjPIkd58nsOE9hx3kqO87T2HGezo7zDHac
Z7LjPIsd59nsOM9hx3kuO87z2HGez47zAnacF7LjvIgd58XsOC9hx3kpO87L
2HFezo7zCnacV7LjvIod59XsOK9hx3ktO87r2HFez47zBnacN7LjvIkd583s
OG9hx3krO87b2HHezo7zDnacd7LjvIsd593sOO9hx3kvO87Ycd7HjvN+dpwP
sON8kB3nQ+w4H2bH+Qg7zkfZcT7GjvNxdpxPsON8kh3nU+w4n2bH+Qw7zmfZ
cT7HjvN5dpwvsON8kR3nS+w4X2bH+Qo7zlfZcb7GjvN1dpxvsON8kx3nW+w4
32bH+Q47znfZcb7HjvN9dpwfsOP8kB3nR+w4P2bH+Qk7zk/ZcX7GjvNzdpxf
sOP8kh3nV+w4v2bH+Q07zm/ZcX7HjvN7dpw/sOP8kR3nT+w4f2bH+Qs7zl/Z
cf7GjvN3dpx/sOP8kx3nX+w4/2bH+Q87/u8B+B8fgIuHcyB6XDycA9Pj4uEc
hB4XD+eg9Lh4OAejx8XDOTg9Lh7OIehx8XAOSY+Lh3Moelw8nEPT4+LhHIYe
Fw/nsPS4eDiHo8fFwzk8PS4ezhHocfFwjkiPi4dzJHpcPJwj0+Pi4RyFHhcP
56j0uHg4R6PHxcM5Oj0uHs4x6HHxcI5Jj4uHcyx6XDycY9Pj4uEchx4XD+e4
9Lh4OMejx8XDOT49Lh7OCehx8XBOSI+Lh3Mielw8nBPT4+LhnIQeFw/npPS4
eDgno8fFwzk5PS4ezinocfFwTkmPi4dzKnpcPJxT0+Pi4ZyGHhcP57T0uHg4
p6PHxcM5PT0uHs4Z6HHxcM5Ij4uHcyZ6XDycM9Pj4uGchR4XD+es9Lh4OGej
x8XDOTs9Lh7OOehx8XDOSY+Lh3Muelw8nHPT4+LhnIceFw/nvPS4eDjno8fF
wzk/PS4ezgXocfFwDqDHxcO5ID0uHs6F6HHxcC5Mj4uHcxF6XDyci9Lj4uFc
jB4XD+fi9Lh4OJegx8XDuSQ9Lh7Opehx8XAuTY+Lh3MZelw8nMvS4+LhXI4e
Fw/n8vS4eDhXoMfFw7kiPS4ezpXocfFwrkyPi4dzFXpcPJyr0uPi4VyNHhcP
5+r0uHg416DHxcO5Jj0uHs616HHxcK5Nj4uHcx16XDyc69Lj4uFcjx4XD+f6
9Lh4ODegx8XDuSE9Lh7Ojehx8XBuTI+Lh3MTelw8nJvS4+Lh3IweFw/n5vS4
eDi3oMfFw7klPS4ezq3ocfFwbk2Pi4dzG3pcPJzb0uPi4dyOHhcP5/b0uHg4
[truncated: 1,385,648 more chars]
