# Supplementary material for: Extended haplodiploidy hypothesis
Source: Evol Lett. 2019 Apr 29;3(3):263–70. doi: 10.1002/evl3.119 (PMC6546379; doi:10.1002/evl3.119)
Supplement: Supplementary file 1 — Supplementary material for “Extended haplodiploidy hypothesis” by Petri Rautiala, Heikki Helanterä and Mikael Puurtinen. [file EVL3-3-263-s001.zip › dd fem.nb]

(*CacheID: 234*)
(* Internal cache information:
NotebookFileLineBreakTest
NotebookFileLineBreakTest
NotebookDataPosition[         0,          0]
NotebookDataLength[   1800518,      30082]
NotebookOptionsPosition[   1799221,      30052]
NotebookOutlinePosition[   1799567,      30067]
CellTagsIndexPosition[   1799524,      30064]
WindowFrame->Normal*)

(* Beginning of Notebook Content *)
Notebook[{

Cell[CellGroupData[{
Cell[BoxData[{
 RowBox[{
  RowBox[{"ClearAll", "[", "\"\<Global`*\>\"", "]"}], 
  ";"}], "\[IndentingNewLine]", 
 RowBox[{
  RowBox[{
   RowBox[{"SetDirectory", "[", 
    RowBox[{"NotebookDirectory", "[", "]"}], "]"}], ";"}], 
  "\[IndentingNewLine]", "\[IndentingNewLine]", 
  RowBox[{"(*", "VARIABLES", "*)"}]}], "\[IndentingNewLine]", 
 RowBox[{
  RowBox[{
   RowBox[{
   "title", "=", "\"\<dd female indiscriminate rearing, psr=0.5\>\""}], ";"}], 
  RowBox[{"(*", 
   RowBox[{
   "the", " ", "combination", " ", "of", " ", "simulation", " ", 
    "assumptions"}], "*)"}]}], "\[IndentingNewLine]", 
 RowBox[{
  RowBox[{
   RowBox[{"titleshort", "=", "\"\<dd fem ind, psr=0.5\>\""}], ";"}], 
  RowBox[{"(*", 
   RowBox[{"short", " ", "title", " ", "for", " ", "the", " ", "table"}], 
   "*)"}]}], "\[IndentingNewLine]", 
 RowBox[{
  RowBox[{
   RowBox[{"mp", "=", "2"}], ";"}], 
  RowBox[{"(*", 
   RowBox[{"male", " ", "ploidy", " ", "level"}], 
   "*)"}]}], "\[IndentingNewLine]", 
 RowBox[{
  RowBox[{
   RowBox[{"helpf", "=", "1"}], ";"}], 
  RowBox[{"(*", 
   RowBox[{
    RowBox[{
    "females", " ", "of", " ", "the", " ", "first", " ", "cohort", " ", "can",
      " ", "become", " ", "helpers", " ", "if", " ", "this"}], " ", "=", 
    "1"}], "*)"}]}], "\[IndentingNewLine]", 
 RowBox[{
  RowBox[{
   RowBox[{"helpm", "=", "0"}], ";"}], 
  RowBox[{"(*", 
   RowBox[{
    RowBox[{
    "males", " ", "of", " ", "the", " ", "first", " ", "cohort", " ", "can", 
     " ", "become", " ", "helpers", " ", "if", " ", "this"}], " ", "=", "1"}],
    "*)"}]}], "\[IndentingNewLine]", 
 RowBox[{
  RowBox[{
   RowBox[{"n", "=", "300"}], ";"}], 
  RowBox[{"(*", 
   RowBox[{"number", " ", "of", " ", "nest", " ", "sites", " ", "that", " ", 
    RowBox[{"die", "/", "are"}], " ", "freed", " ", "each", " ", 
    RowBox[{"generation", "/", "2"}], "*", "n", " ", "is", " ", "the", " ", 
    "total", " ", "number", " ", "of", " ", "nests"}], 
   "*)"}]}], "\[IndentingNewLine]", 
 RowBox[{
  RowBox[{
   RowBox[{"s", "=", 
    RowBox[{"1", "/", "2"}]}], ";"}], 
  RowBox[{"(*", 
   RowBox[{
    RowBox[{"mode", " ", "of", " ", "helping"}], ",", " ", 
    RowBox[{
     RowBox[{"i", ".", "e", ".", " ", "proportion"}], " ", "of", " ", 
     "brothers", " ", "in", " ", "reared", " ", "siblings"}]}], 
   "*)"}]}], "\[IndentingNewLine]", 
 RowBox[{
  RowBox[{
   RowBox[{"fecf1", "=", "8"}], ";"}], 
  RowBox[{"(*", 
   RowBox[{
   "base", " ", "female", " ", "production", " ", "for", " ", "first", " ", 
    "cohort"}], "*)"}]}], "\[IndentingNewLine]", 
 RowBox[{
  RowBox[{
   RowBox[{"fecm1", "=", "8"}], ";"}], 
  RowBox[{"(*", 
   RowBox[{
   "base", " ", "male", " ", "production", " ", "for", " ", "firts", " ", 
    "cohort"}], "*)"}]}], "\[IndentingNewLine]", 
 RowBox[{
  RowBox[{
   RowBox[{"fecf2", "=", "20"}], ";"}], 
  RowBox[{"(*", 
   RowBox[{
   "base", " ", "female", " ", "production", " ", "for", " ", "second", " ", 
    "cohort"}], "*)"}]}], "\[IndentingNewLine]", 
 RowBox[{
  RowBox[{
   RowBox[{"fecm2", "=", "20"}], ";"}], 
  RowBox[{"(*", 
   RowBox[{
   "base", " ", "male", " ", "production", " ", "for", " ", "second", " ", 
    "cohort"}], "*)"}]}], "\[IndentingNewLine]", 
 RowBox[{
  RowBox[{
   RowBox[{"btre", "=", "2"}], ";"}], 
  RowBox[{"(*", 
   RowBox[{
    RowBox[{"benefit", " ", "threshold"}], ",", " ", 
    RowBox[{
     RowBox[{"tests", " ", "are", " ", "done", " ", "with"}], " ", "+", 
     RowBox[{
      RowBox[{"-", "20"}], "%", " ", "of", " ", "that", " ", "value"}]}]}], 
   "*)"}]}], "\[IndentingNewLine]", 
 RowBox[{
  RowBox[{
   RowBox[{"h1", "=", "0"}], ";"}], 
  RowBox[{"(*", 
   RowBox[{
    RowBox[{"lower", " ", "helping", " ", "allele", " ", "value"}], ",", " ", 
    
    RowBox[{
    "probability", " ", "of", " ", "remaining", " ", "a", " ", "helper"}]}], 
   "*)"}]}], "\[IndentingNewLine]", 
 RowBox[{
  RowBox[{
   RowBox[{"h2", "=", "1"}], ";"}], 
  RowBox[{"(*", 
   RowBox[{
    RowBox[{"higher", " ", "helping", " ", "allele", " ", "value"}], ",", " ", 
    RowBox[{
    "probability", " ", "of", " ", "remaining", " ", "a", " ", "helper"}]}], 
   "*)"}]}], "\[IndentingNewLine]", 
 RowBox[{
  RowBox[{
   RowBox[{"SIM", "=", "10"}], ";"}], 
  RowBox[{"(*", 
   RowBox[{"number", " ", "of", " ", "runs"}], 
   "*)"}]}], "\[IndentingNewLine]", 
 RowBox[{
  RowBox[{
   RowBox[{"MAX", "=", "40000"}], ";"}], 
  RowBox[{"(*", 
   RowBox[{
   "maximum", " ", "number", " ", "of", " ", "generations", " ", "to", " ", 
    "run"}], "*)"}]}], "\[IndentingNewLine]", 
 RowBox[{
  RowBox[{
   RowBox[{"SeedRandom", "[", "4", "]"}], ";", 
   RowBox[{"(*", 
    RowBox[{
    "random", " ", "seed", " ", "to", " ", "guarantee", " ", "the", " ", 
     "simulations", " ", "can", " ", "be", " ", 
     RowBox[{"replicated", ".", " ", "Each"}], " ", "simulation", " ", "has", 
     " ", "its", " ", "own", " ", "unique", " ", "seed"}], "*)"}], 
   "\[IndentingNewLine]", "\[IndentingNewLine]", 
   RowBox[{"(*", 
    RowBox[{"TABLES", " ", "to", " ", "store", " ", "results"}], "*)"}], 
   "\[IndentingNewLine]", 
   RowBox[{"PSR", "=", 
    RowBox[{"Table", "[", 
     RowBox[{"0", ",", 
      RowBox[{"{", "2", "}"}], ",", 
      RowBox[{"{", "SIM", "}"}], ",", 
      RowBox[{"{", "MAX", "}"}]}], "]"}]}], ";", " ", 
   RowBox[{"(*", 
    RowBox[{"population", " ", "sex", " ", "ratio"}], "*)"}], 
   "\[IndentingNewLine]", 
   RowBox[{"PAF", "=", 
    RowBox[{"Table", "[", 
     RowBox[{"0", ",", 
      RowBox[{"{", "2", "}"}], ",", 
      RowBox[{"{", "SIM", "}"}], ",", 
      RowBox[{"{", "MAX", "}"}]}], "]"}]}], ";", 
   RowBox[{"(*", 
    RowBox[{
    "allele", " ", "frequency", " ", "of", " ", "the", " ", "helping", " ", 
     "allele"}], "*)"}], "\[IndentingNewLine]", 
   RowBox[{"PAFMAX", "=", 
    RowBox[{"Table", "[", 
     RowBox[{"0", ",", 
      RowBox[{"{", "2", "}"}]}], "]"}]}], ";", 
   RowBox[{"(*", 
    RowBox[{
    "the", " ", "maximum", " ", "number", " ", "of", " ", "rounds", " ", "it",
      " ", "took", " ", "for", " ", "one", " ", "allele", " ", "to", " ", 
     "fixate"}], "*)"}], "\[IndentingNewLine]", "\[IndentingNewLine]", 
   RowBox[{"(*", "FUNCTIONS", "*)"}], "\[IndentingNewLine]", 
   RowBox[{"(*", 
    RowBox[{
     RowBox[{
     "rounds", " ", "x", " ", "to", " ", "a", " ", "full", " ", "number"}], 
     ",", " ", 
     RowBox[{
     "taking", " ", "into", " ", "account", " ", "the", " ", "decimals", " ", 
      "as", " ", "weights"}]}], "*)"}], "\[IndentingNewLine]", 
   RowBox[{
    RowBox[{"R", "[", "x_", "]"}], ":=", 
    RowBox[{"If", "[", 
     RowBox[{
      RowBox[{
       RowBox[{"RandomReal", "[", "]"}], "\[GreaterEqual]", " ", 
       RowBox[{"FractionalPart", "[", "x", "]"}]}], ",", 
      RowBox[{"IntegerPart", "[", "x", "]"}], ",", 
      RowBox[{
       RowBox[{"IntegerPart", "[", "x", "]"}], "+", "1"}]}], "]"}]}], ";"}], 
  "\[IndentingNewLine]", 
  RowBox[{"(*", 
   RowBox[{
   "function", " ", "to", " ", "help", " ", "with", " ", "going", " ", 
    "through", " ", "generations", " ", "in", " ", "the", " ", "loop"}], 
   "*)"}]}], "\[IndentingNewLine]", 
 RowBox[{
  RowBox[{
   RowBox[{
    RowBox[{"Gen", "[", "x_", "]"}], ":=", 
    RowBox[{"Mod", "[", 
     RowBox[{"x", ",", "2", ",", "1"}], "]"}]}], ";"}], "\[IndentingNewLine]", 
  RowBox[{"(*", 
   RowBox[{
   "function", " ", "to", " ", "map", " ", "genotype", " ", "to", " ", "the", 
    " ", 
    RowBox[{"parents", "'"}], " ", "alleles"}], 
   "*)"}]}], "\[IndentingNewLine]", 
 RowBox[{
  RowBox[{
   RowBox[{
    RowBox[{"PG", "[", "x_", "]"}], ":=", 
    RowBox[{"Piecewise", "[", 
     RowBox[{"{", "\[IndentingNewLine]", 
      RowBox[{
       RowBox[{"{", 
        RowBox[{
         RowBox[{"{", 
          RowBox[{"1", ",", "1"}], "}"}], ",", 
         RowBox[{"x", "==", "1"}]}], "}"}], ",", "\[IndentingNewLine]", 
       RowBox[{"{", 
        RowBox[{
         RowBox[{"{", 
          RowBox[{"2", ",", "1"}], "}"}], ",", 
         RowBox[{"x", "==", "2"}]}], "}"}], ",", "\[IndentingNewLine]", 
       RowBox[{"{", 
        RowBox[{
         RowBox[{"{", 
          RowBox[{"1", ",", "2"}], "}"}], ",", 
         RowBox[{"x", "==", "3"}]}], "}"}], ",", "\[IndentingNewLine]", 
       RowBox[{"{", 
        RowBox[{
         RowBox[{"{", 
          RowBox[{"2", ",", "2"}], "}"}], ",", 
         RowBox[{"x", "==", "4"}]}], "}"}]}], "\[IndentingNewLine]", "}"}], 
     "]"}]}], ";"}], "\[IndentingNewLine]", "\[IndentingNewLine]", 
  RowBox[{"(*", "SIMULATION", "*)"}]}], "\[IndentingNewLine]", 
 RowBox[{
  RowBox[{"Do", "[", "\[IndentingNewLine]", 
   RowBox[{"(*", 
    RowBox[{
     RowBox[{"the", " ", "benefit", " ", "of", " ", 
      RowBox[{"helping", ".", " ", "The"}], " ", "number", " ", "of", " ", 
      "siblings", " ", "a", " ", "helper", " ", "of", " ", "cohort", " ", "j",
       " ", "rears", " ", "to", " ", "cohort", " ", "j"}], "+", 
     RowBox[{
     "1.", " ", "The", " ", "full", " ", "effort", " ", "of", " ", "helpers", 
      " ", "of", " ", "a", " ", "single", " ", "cohort", " ", "in", " ", "a", 
      " ", "single", " ", "nest", " ", "is", " ", "pooled", " ", "and", " ", 
      "then", " ", "rounded", " ", "with", " ", "the", " ", "function", " ", 
      RowBox[{"R", "[", "x", "]"}]}]}], "*)"}], "\[IndentingNewLine]", 
   RowBox[{
    RowBox[{
     RowBox[{"b", "=", 
      RowBox[{"btre", "*", 
       RowBox[{"If", "[", 
        RowBox[{
         RowBox[{"B", "\[Equal]", "1"}], ",", 
         RowBox[{"4", "/", "5"}], ",", 
         RowBox[{"6", "/", "5"}]}], "]"}]}]}], ";", "\[IndentingNewLine]", 
     RowBox[{"(*", 
      RowBox[{
      "sets", " ", "the", " ", "allele", " ", "frequency", " ", "of", " ", 
       "predicted", " ", "winner", " ", "of", " ", "to", " ", "25", "%"}], 
      "*)"}], "\[IndentingNewLine]", 
     RowBox[{"afreq", "=", 
      RowBox[{"If", "[", 
       RowBox[{
        RowBox[{"B", "\[Equal]", "1"}], ",", 
        RowBox[{"3", "/", "4"}], ",", 
        RowBox[{"1", "/", "4"}]}], "]"}]}], ";", "\[IndentingNewLine]", 
     RowBox[{"(*", 
      RowBox[{
      "simulation", " ", "for", " ", "the", " ", "above", " ", "set", " ", 
       "benefit", " ", "value"}], "*)"}], "\[IndentingNewLine]", 
     RowBox[{"Do", "[", "\[IndentingNewLine]", 
      RowBox[{"(*", 
       RowBox[{
       "each", " ", "combination", " ", "is", " ", "ran", " ", "SIM", " ", 
        "times"}], "*)"}], "\[IndentingNewLine]", 
      RowBox[{"(*", 
       RowBox[{
       "create", " ", "a", " ", "table", " ", "for", " ", "the", " ", 
        "population"}], "*)"}], "\[IndentingNewLine]", 
      RowBox[{"(*", 
       RowBox[{
        RowBox[{
        "the", " ", "population", " ", "has", " ", "2", " ", "types", " ", 
         "of", " ", "nests"}], ",", 
        RowBox[{
        "ones", " ", "that", " ", "die", " ", "and", " ", "are", " ", 
         "refilled", " ", "on", " ", "odd", " ", "generations", " ", "and", 
         " ", "ones", " ", "on", " ", "even"}]}], "*)"}], 
      "\[IndentingNewLine]", 
      RowBox[{
       RowBox[{
        RowBox[{"M", "=", 
         RowBox[{"Table", "[", 
          RowBox[{"0", ",", 
           RowBox[{"{", "2", "}"}]}], "]"}]}], ";", "\[IndentingNewLine]", 
        RowBox[{"(*", 
         RowBox[{
         "each", " ", "generation", " ", "has", " ", "n", " ", "nests"}], 
         "*)"}], "\[IndentingNewLine]", 
        RowBox[{"Do", "[", 
         RowBox[{
          RowBox[{
           RowBox[{"M", "[", 
            RowBox[{"[", "i", "]"}], "]"}], "=", 
           RowBox[{"Table", "[", 
            RowBox[{"0", ",", 
             RowBox[{"{", "n", "}"}]}], "]"}]}], ",", 
          RowBox[{"{", 
           RowBox[{"i", ",", "1", ",", "2"}], "}"}]}], "]"}], ";", 
        "\[IndentingNewLine]", 
        RowBox[{"(*", 
         RowBox[{
          RowBox[{
          "each", " ", "nest", " ", "consists", " ", "of", " ", "mother"}], 
          ",", " ", "father", ",", " ", 
          RowBox[{"and", " ", "2", " ", "cohorts", " ", "of", " ", 
           RowBox[{"offspring", ".", " ", "Generation"}], " ", "i"}], ",", 
          " ", 
          RowBox[{"nest", " ", "j", " ", 
           RowBox[{"mother", "'"}], "s", " ", "genotype", " ", "is", " ", 
           "located", " ", "in", " ", 
           RowBox[{"M", "[", 
            RowBox[{"[", 
             RowBox[{"i", ",", "j", ",", "3"}], "]"}], "]"}], " ", "and", " ", 
           RowBox[{"father", "'"}], "s", " ", "in", " ", 
           RowBox[{"M", "[", 
            RowBox[{"[", 
             RowBox[{"i", ",", "j", ",", "4"}], "]"}], "]"}]}]}], "*)"}], 
        "\[IndentingNewLine]", 
        RowBox[{"Do", "[", 
         RowBox[{
          RowBox[{
           RowBox[{"M", "[", 
            RowBox[{"[", 
             RowBox[{"i", ",", "j"}], "]"}], "]"}], "=", 
           RowBox[{"Table", "[", 
            RowBox[{"0", ",", 
             RowBox[{"{", "4", "}"}]}], "]"}]}], ",", 
          RowBox[{"{", 
           RowBox[{"i", ",", "1", ",", "2"}], "}"}], ",", 
          RowBox[{"{", 
           RowBox[{"j", ",", "1", ",", "n"}], "}"}]}], "]"}], ";", 
        "\[IndentingNewLine]", 
        RowBox[{"(*", 
         RowBox[{
          RowBox[{"create", " ", "the", " ", 
           RowBox[{"mothers", "'"}], " ", "alleles"}], ",", " ", 
          RowBox[{
          "first", " ", "by", " ", "setting", " ", "every", " ", "allele", 
           " ", "to", " ", "the", " ", "lower", " ", "value"}]}], "*)"}], 
        "\[IndentingNewLine]", 
        RowBox[{"Do", "[", 
         RowBox[{
          RowBox[{
           RowBox[{"M", "[", 
            RowBox[{"[", 
             RowBox[{"i", ",", "j", ",", "3"}], "]"}], "]"}], "=", 
           RowBox[{"Table", "[", 
            RowBox[{"h1", ",", 
             RowBox[{"{", "2", "}"}]}], "]"}]}], ",", 
          RowBox[{"{", 
           RowBox[{"i", ",", "1", ",", "2"}], "}"}], ",", 
          RowBox[{"{", 
           RowBox[{"j", ",", "1", ",", "n"}], "}"}]}], "]"}], ";", 
        "\[IndentingNewLine]", 
        RowBox[{"(*", 
         RowBox[{
         "then", " ", "randomly", " ", "assign", " ", "afreq", " ", "of", " ",
           "those", " ", "alleles", " ", "to", " ", "the", " ", "higher", " ",
           "value"}], "*)"}], "\[IndentingNewLine]", 
        RowBox[{"Do", "[", 
         RowBox[{
          RowBox[{
           RowBox[{"H", "=", 
            RowBox[{"RandomSample", "[", 
             RowBox[{
              RowBox[{"Range", "[", "n", "]"}], ",", 
              RowBox[{"IntegerPart", "[", 
               RowBox[{"n", "*", "afreq"}], "]"}]}], "]"}]}], ";", 
           RowBox[{"Do", "[", 
            RowBox[{
             RowBox[{
              RowBox[{"M", "[", 
               RowBox[{"[", 
                RowBox[{"i", ",", 
                 RowBox[{"H", "[", 
                  RowBox[{"[", "j", "]"}], "]"}], ",", "3", ",", "k"}], "]"}],
                "]"}], "=", "h2"}], ",", 
             RowBox[{"{", 
              RowBox[{"j", ",", "1", ",", 
               RowBox[{"IntegerPart", "[", 
                RowBox[{"n", "*", "afreq"}], "]"}]}], "}"}]}], "]"}]}], ",", 
          RowBox[{"{", 
           RowBox[{"i", ",", "1", ",", "2"}], "}"}], ",", 
          RowBox[{"{", 
           RowBox[{"k", ",", "1", ",", "2"}], "}"}]}], "]"}], ";", 
        "\[IndentingNewLine]", 
        RowBox[{"(*", 
         RowBox[{
          RowBox[{"create", " ", "the", " ", 
           RowBox[{"fathers", "'"}], " ", "alleles", " ", "in", " ", "the", 
           " ", "same", " ", "fashion"}], ",", " ", 
          RowBox[{
          "hd", " ", "males", " ", "have", " ", "two", " ", "alleles", " ", 
           "to", " ", "avoid", " ", "problems", " ", "with", " ", "the", " ", 
           
           RowBox[{"table", "'"}], "s", " ", "dimensions"}]}], "*)"}], 
        "\[IndentingNewLine]", 
        RowBox[{"Do", "[", 
         RowBox[{
          RowBox[{
           RowBox[{"M", "[", 
            RowBox[{"[", 
             RowBox[{"i", ",", "j", ",", "4"}], "]"}], "]"}], "=", 
           RowBox[{"Table", "[", 
            RowBox[{"h1", ",", 
             RowBox[{"{", "2", "}"}]}], "]"}]}], ",", 
          RowBox[{"{", 
           RowBox[{"i", ",", "1", ",", "2"}], "}"}], ",", 
          RowBox[{"{", 
           RowBox[{"j", ",", "1", ",", "n"}], "}"}]}], "]"}], ";", 
        "\[IndentingNewLine]", 
        RowBox[{"Do", "[", 
         RowBox[{
          RowBox[{
           RowBox[{"H", "=", 
            RowBox[{"RandomSample", "[", 
             RowBox[{
              RowBox[{"Range", "[", "n", "]"}], ",", 
              RowBox[{"IntegerPart", "[", 
               RowBox[{"n", "*", "afreq"}], "]"}]}], "]"}]}], ";", 
           RowBox[{"Do", "[", 
            RowBox[{
             RowBox[{
              RowBox[{"M", "[", 
               RowBox[{"[", 
                RowBox[{"i", ",", 
                 RowBox[{"H", "[", 
                  RowBox[{"[", "j", "]"}], "]"}], ",", "4", ",", "k"}], "]"}],
                "]"}], "=", "h2"}], ",", 
             RowBox[{"{", 
              RowBox[{"j", ",", "1", ",", 
               RowBox[{"IntegerPart", "[", 
                RowBox[{"n", "*", "afreq"}], "]"}]}], "}"}]}], "]"}]}], ",", 
          RowBox[{"{", 
           RowBox[{"i", ",", "1", ",", "2"}], "}"}], ",", 
          RowBox[{"{", 
           RowBox[{"k", ",", "1", ",", "2"}], "}"}]}], "]"}], ";", 
        "\[IndentingNewLine]", 
        RowBox[{"(*", 
         RowBox[{
         "as", " ", "a", " ", "failsafe", " ", "hd", " ", "males", " ", 
          "will", " ", "have", " ", "their", " ", "second", " ", "allele", 
          " ", "set", " ", "to", " ", "the", " ", "same", " ", "value", " ", 
          "as", " ", "the", " ", "one", " ", "they", " ", "got", " ", "from", 
          " ", "their", " ", "mother"}], "*)"}], "\[IndentingNewLine]", 
        RowBox[{"If", "[", 
         RowBox[{
          RowBox[{"mp", "\[Equal]", "1"}], ",", 
          RowBox[{"Do", "[", 
           RowBox[{
            RowBox[{
             RowBox[{"M", "[", 
              RowBox[{"[", 
               RowBox[{"i", ",", "j", ",", "4", ",", "2"}], "]"}], "]"}], "=", 
             RowBox[{"M", "[", 
              RowBox[{"[", 
               RowBox[{"i", ",", "j", ",", "4", ",", "1"}], "]"}], "]"}]}], 
            ",", 
            RowBox[{"{", 
             RowBox[{"i", ",", "1", ",", "2"}], "}"}], ",", 
            RowBox[{"{", 
             RowBox[{"j", ",", "1", ",", "n"}], "}"}]}], "]"}]}], "]"}], ";", 
        "\[IndentingNewLine]", 
        RowBox[{"(*", 
         RowBox[{
          RowBox[{
          "both", " ", "cohorts", " ", "of", " ", "each", " ", "nest", " ", 
           "has", " ", "4", " ", "different", " ", "types", " ", "of", " ", 
           RowBox[{"offspring", ":", " ", "daughters"}]}], ",", " ", "sons", 
          ",", " ", 
          RowBox[{
          "daughter", " ", "helpers", " ", "and", " ", "son", " ", 
           "helpers"}]}], "*)"}], "\[IndentingNewLine]", 
        RowBox[{"Do", "[", 
         RowBox[{
          RowBox[{
           RowBox[{"M", "[", 
            RowBox[{"[", 
             RowBox[{"i", ",", "j", ",", "k"}], "]"}], "]"}], "=", 
           RowBox[{"Table", "[", 
            RowBox[{"0", ",", 
             RowBox[{"{", "4", "}"}]}], "]"}]}], ",", 
          RowBox[{"{", 
           RowBox[{"i", ",", "1", ",", "2"}], "}"}], ",", 
          RowBox[{"{", 
           RowBox[{"j", ",", "1", ",", "n"}], "}"}], ",", 
          RowBox[{"{", 
           RowBox[{"k", ",", "1", ",", "2"}], "}"}]}], "]"}], ";", 
        "\[IndentingNewLine]", 
        RowBox[{"(*", 
         RowBox[{
          RowBox[{"daughter", " ", "genotypes"}], ",", " ", 
          RowBox[{"4", " ", "for", " ", "dd"}], ",", " ", 
          RowBox[{"2", " ", "for", " ", "hd"}]}], "*)"}], 
        "\[IndentingNewLine]", 
        RowBox[{"Do", "[", 
         RowBox[{
          RowBox[{
           RowBox[{"M", "[", 
            RowBox[{"[", 
             RowBox[{"i", ",", "j", ",", "k", ",", "1"}], "]"}], "]"}], "=", 
           RowBox[{"Table", "[", 
            RowBox[{"0", ",", 
             RowBox[{"{", 
              RowBox[{"2", "*", "mp"}], "}"}]}], "]"}]}], ",", 
          RowBox[{"{", 
           RowBox[{"i", ",", "1", ",", "2"}], "}"}], ",", 
          RowBox[{"{", 
           RowBox[{"j", ",", "1", ",", "n"}], "}"}], ",", 
          RowBox[{"{", 
           RowBox[{"k", ",", "1", ",", "2"}], "}"}]}], "]"}], ";", 
        "\[IndentingNewLine]", 
        RowBox[{"(*", 
         RowBox[{
          RowBox[{"son", " ", "genotypes"}], ",", " ", 
          RowBox[{"4", " ", "for", " ", "dd"}], ",", " ", 
          RowBox[{"2", " ", "for", " ", "hd"}]}], "*)"}], 
        "\[IndentingNewLine]", 
        RowBox[{"Do", "[", 
         RowBox[{
          RowBox[{
           RowBox[{"M", "[", 
            RowBox[{"[", 
             RowBox[{"i", ",", "j", ",", "k", ",", "2"}], "]"}], "]"}], "=", 
           RowBox[{"Table", "[", 
            RowBox[{"0", ",", 
             RowBox[{"{", 
              RowBox[{"2", "*", "mp"}], "}"}]}], "]"}]}], ",", 
          RowBox[{"{", 
           RowBox[{"i", ",", "1", ",", "2"}], "}"}], ",", 
          RowBox[{"{", 
           RowBox[{"j", ",", "1", ",", "n"}], "}"}], ",", 
          RowBox[{"{", 
           RowBox[{"k", ",", "1", ",", "2"}], "}"}]}], "]"}], ";", 
        "\[IndentingNewLine]", 
        RowBox[{"(*", 
         RowBox[{
          RowBox[{
          "each", " ", "nest", " ", "produces", " ", "fecf1", " ", 
           "daughters", " ", "and", " ", "fecm1", " ", "sons", " ", "to", " ",
            "first", " ", "cohort"}], ",", " ", 
          RowBox[{
          "and", " ", "fecf2", " ", "and", " ", "fecm2", " ", "to", " ", 
           "the", " ", "second", " ", "respectively"}], ",", " ", 
          RowBox[{
          "randomly", " ", "assigned", " ", "to", " ", "different", " ", 
           "genotypes"}]}], "*)"}], "\[IndentingNewLine]", 
        RowBox[{"Do", "[", 
         RowBox[{
          RowBox[{
           RowBox[{"MH1", "=", 
            RowBox[{"RandomChoice", "[", 
             RowBox[{
              RowBox[{"Range", "[", 
               RowBox[{"2", "*", "mp"}], "]"}], ",", 
              RowBox[{"If", "[", 
               RowBox[{
                RowBox[{"m", "\[Equal]", "1"}], ",", 
                RowBox[{"If", "[", 
                 RowBox[{
                  RowBox[{"k", "\[Equal]", "1"}], ",", "fecf1", ",", 
                  "fecf2"}], "]"}], ",", 
                RowBox[{"If", "[", 
                 RowBox[{
                  RowBox[{"k", "\[Equal]", "1"}], ",", "fecm1", ",", 
                  "fecm2"}], "]"}]}], "]"}]}], "]"}]}], ";", 
           RowBox[{"Do", "[", 
            RowBox[{
             RowBox[{
              RowBox[{"M", "[", 
               RowBox[{"[", 
                RowBox[{"i", ",", "j", ",", "k", ",", "m", ",", 
                 RowBox[{"MH1", "[", 
                  RowBox[{"[", "d", "]"}], "]"}]}], "]"}], "]"}], "++"}], ",", 
             RowBox[{"{", 
              RowBox[{"d", ",", "1", ",", 
               RowBox[{"If", "[", 
                RowBox[{
                 RowBox[{"m", "\[Equal]", "1"}], ",", 
                 RowBox[{"If", "[", 
                  RowBox[{
                   RowBox[{"k", "\[Equal]", "1"}], ",", "fecf1", ",", 
                   "fecf2"}], "]"}], ",", 
                 RowBox[{"If", "[", 
                  RowBox[{
                   RowBox[{"k", "\[Equal]", "1"}], ",", "fecm1", ",", 
                   "fecm2"}], "]"}]}], "]"}]}], "}"}]}], "]"}]}], ",", 
          RowBox[{"{", 
           RowBox[{"m", ",", "1", ",", "2"}], "}"}], ",", 
          RowBox[{"{", 
           RowBox[{"k", ",", "1", ",", "2"}], "}"}], ",", 
          RowBox[{"{", 
           RowBox[{"j", ",", "1", ",", "n"}], "}"}], ",", 
          RowBox[{"{", 
           RowBox[{"i", ",", "1", ",", "2"}], "}"}]}], "]"}], ";", 
        "\[IndentingNewLine]", 
        RowBox[{"(*", 
         RowBox[{
         "helpers", " ", "and", " ", "their", " ", "benefit", " ", "to", " ", 
          "the", " ", "second", " ", "cohort"}], "*)"}], 
        "\[IndentingNewLine]", 
        RowBox[{"Do", "[", "\[IndentingNewLine]", 
         RowBox[{"(*", 
          RowBox[{
          "assign", " ", "helpers", " ", "to", " ", "the", " ", "first", " ", 
           "cohort"}], "*)"}], "\[IndentingNewLine]", 
         RowBox[{
          RowBox[{
           RowBox[{"Do", "[", "\[IndentingNewLine]", 
            RowBox[{
             RowBox[{
              RowBox[{"If", "[", 
               RowBox[{
                RowBox[{"helpf", "\[Equal]", "1"}], ",", 
                RowBox[{"Do", "[", 
                 RowBox[{
                  RowBox[{"If", "[", 
                   RowBox[{
                    RowBox[{
                    RowBox[{"RandomReal", "[", "]"}], "<", 
                    RowBox[{
                    RowBox[{"(", 
                    RowBox[{
                    RowBox[{"M", "[", 
                    RowBox[{"[", 
                    RowBox[{
                    RowBox[{"Gen", "[", "K", "]"}], ",", "i", ",", "3", ",", 
                    RowBox[{
                    RowBox[{"PG", "[", "p", "]"}], "[", 
                    RowBox[{"[", "1", "]"}], "]"}]}], "]"}], "]"}], "+", 
                    RowBox[{"M", "[", 
                    RowBox[{"[", 
                    RowBox[{
                    RowBox[{"Gen", "[", "K", "]"}], ",", "i", ",", "4", ",", 
                    RowBox[{
                    RowBox[{"PG", "[", "p", "]"}], "[", 
                    RowBox[{"[", "2", "]"}], "]"}]}], "]"}], "]"}]}], ")"}], 
                    "/", "2"}]}], " ", ",", 
                    RowBox[{
                    RowBox[{
                    RowBox[{"M", "[", 
                    RowBox[{"[", 
                    RowBox[{
                    RowBox[{"Gen", "[", "K", "]"}], ",", "i", ",", "1", ",", 
                    "3"}], "]"}], "]"}], "++"}], ";", 
                    RowBox[{
                    RowBox[{"M", "[", 
                    RowBox[{"[", 
                    RowBox[{
                    RowBox[{"Gen", "[", "K", "]"}], ",", "i", ",", "1", ",", 
                    "1", ",", "p"}], "]"}], "]"}], "--"}]}]}], "]"}], 
                  "\[IndentingNewLine]", ",", 
                  RowBox[{"{", 
                   RowBox[{"M", "[", 
                    RowBox[{"[", 
                    RowBox[{
                    RowBox[{"Gen", "[", "K", "]"}], ",", "i", ",", "1", ",", 
                    "1", ",", "p"}], "]"}], "]"}], "}"}]}], "]"}]}], "]"}], 
              ";", "\[IndentingNewLine]", 
              RowBox[{"If", "[", 
               RowBox[{
                RowBox[{"helpm", "==", "1"}], ",", 
                RowBox[{"Do", "[", 
                 RowBox[{
                  RowBox[{"If", "[", 
                   RowBox[{
                    RowBox[{
                    RowBox[{"RandomReal", "[", "]"}], "<", 
                    RowBox[{"If", 
                    StyleBox["[", "Code"], 
                    RowBox[{
                    RowBox[{
                    StyleBox["mp", "Code"], 
                    StyleBox["\[Equal]", "Code"], "2"}], 
                    StyleBox[",", "Code"], 
                    RowBox[{
                    RowBox[{"(", 
                    RowBox[{
                    RowBox[{"M", "[", 
                    RowBox[{"[", 
                    RowBox[{
                    RowBox[{"Gen", "[", "K", "]"}], ",", "i", ",", "3", ",", 
                    RowBox[{
                    RowBox[{"PG", "[", "p", "]"}], "[", 
                    RowBox[{"[", "1", "]"}], "]"}]}], "]"}], "]"}], "+", 
                    RowBox[{"M", "[", 
                    RowBox[{"[", 
                    RowBox[{
                    RowBox[{"Gen", "[", "K", "]"}], ",", "i", ",", "4", ",", 
                    RowBox[{
                    RowBox[{"PG", "[", "p", "]"}], "[", 
                    RowBox[{"[", "2", "]"}], "]"}]}], "]"}], "]"}]}], ")"}], 
                    "/", "2"}], " ", ",", 
                    RowBox[{"M", "[", 
                    RowBox[{"[", 
                    RowBox[{
                    RowBox[{"Gen", "[", "K", "]"}], ",", "i", ",", "3", ",", 
                    RowBox[{
                    RowBox[{"PG", "[", "p", "]"}], "[", 
                    RowBox[{"[", "1", "]"}], "]"}]}], "]"}], "]"}]}], "]"}]}],
                     ",", 
                    RowBox[{
                    RowBox[{
                    RowBox[{"M", "[", 
                    RowBox[{"[", 
                    RowBox[{
                    RowBox[{"Gen", "[", "K", "]"}], ",", "i", ",", "1", ",", 
                    "4"}], "]"}], "]"}], "++"}], ";", 
                    RowBox[{
                    RowBox[{"M", "[", 
                    RowBox[{"[", 
                    RowBox[{
                    RowBox[{"Gen", "[", "K", "]"}], ",", "i", ",", "1", ",", 
                    "2", ",", "p"}], "]"}], "]"}], "--"}]}]}], "]"}], 
                  "\[IndentingNewLine]", ",", 
                  RowBox[{"{", 
                   RowBox[{"M", "[", 
                    RowBox[{"[", 
                    RowBox[{
                    RowBox[{"Gen", "[", "K", "]"}], ",", "i", ",", "1", ",", 
                    "2", ",", "p"}], "]"}], "]"}], "}"}]}], "]"}]}], "]"}]}], 
             "\[IndentingNewLine]", ",", 
             RowBox[{"{", 
              RowBox[{"i", ",", "1", ",", "n"}], "}"}], ",", 
             RowBox[{"{", 
              RowBox[{"p", ",", "1", ",", 
               RowBox[{"2", "*", "mp"}]}], "}"}]}], "]"}], ";", 
           "\[IndentingNewLine]", 
           RowBox[{"(*", 
            RowBox[{
            "add", " ", "reared", " ", "siblings", " ", "to", " ", "the", " ",
              "second", " ", "cohort"}], "*)"}], "\[IndentingNewLine]", 
           RowBox[{"Do", "[", "\[IndentingNewLine]", 
            RowBox[{
             RowBox[{
              RowBox[{"tempfQ", "=", 
               RowBox[{"R", "[", 
                RowBox[{"b", "*", 
                 RowBox[{"(", 
                  RowBox[{
                   RowBox[{"M", "[", 
                    RowBox[{"[", 
                    RowBox[{
                    RowBox[{"Gen", "[", "K", "]"}], ",", "i", ",", "1", ",", 
                    "3"}], "]"}], "]"}], "+", 
                   RowBox[{"M", "[", 
                    RowBox[{"[", 
                    RowBox[{
                    RowBox[{"Gen", "[", "K", "]"}], ",", "i", ",", "1", ",", 
                    "4"}], "]"}], "]"}]}], ")"}], "*", 
                 RowBox[{"(", 
                  RowBox[{"1", "-", "s"}], ")"}]}], "]"}]}], ";", 
              "\[IndentingNewLine]", 
              RowBox[{"tempmQ", "=", 
               RowBox[{"R", "[", 
                RowBox[{"b", "*", 
                 RowBox[{"(", 
                  RowBox[{
                   RowBox[{"M", "[", 
                    RowBox[{"[", 
                    RowBox[{
                    RowBox[{"Gen", "[", "K", "]"}], ",", "i", ",", "1", ",", 
                    "3"}], "]"}], "]"}], "+", 
                   RowBox[{"M", "[", 
                    RowBox[{"[", 
                    RowBox[{
                    RowBox[{"Gen", "[", "K", "]"}], ",", "i", ",", "1", ",", 
                    "4"}], "]"}], "]"}]}], ")"}], "*", "s"}], "]"}]}], ";", 
              "\[IndentingNewLine]", 
              RowBox[{"If", "[", 
               RowBox[{
                RowBox[{"tempfQ", ">", "0"}], ",", 
                RowBox[{
                 RowBox[{"tempf", "=", 
                  RowBox[{"RandomChoice", "[", 
                   RowBox[{
                    RowBox[{"Range", "[", 
                    RowBox[{"2", "*", "mp"}], "]"}], ",", "tempfQ"}], "]"}]}],
                  ";", 
                 RowBox[{"Do", "[", 
                  RowBox[{
                   RowBox[{
                    RowBox[{"M", "[", 
                    RowBox[{"[", 
                    RowBox[{
                    RowBox[{"Gen", "[", "K", "]"}], ",", "i", ",", "2", ",", 
                    "1", ",", 
                    RowBox[{"tempf", "[", 
                    RowBox[{"[", "pp", "]"}], "]"}]}], "]"}], "]"}], "++"}], 
                   ",", 
                   RowBox[{"{", 
                    RowBox[{"pp", ",", "1", ",", "tempfQ"}], "}"}]}], 
                  "]"}]}]}], "]"}], ";", "\[IndentingNewLine]", 
              RowBox[{"If", "[", 
               RowBox[{
                RowBox[{"tempmQ", ">", "0"}], ",", 
                RowBox[{
                 RowBox[{"tempm", "=", 
                  RowBox[{"RandomChoice", "[", 
                   RowBox[{
                    RowBox[{"Range", "[", 
                    RowBox[{"2", "*", "mp"}], "]"}], ",", "tempmQ"}], "]"}]}],
                  ";", 
                 RowBox[{"Do", "[", 
                  RowBox[{
                   RowBox[{
                    RowBox[{"M", "[", 
                    RowBox[{"[", 
                    RowBox[{
                    RowBox[{"Gen", "[", "K", "]"}], ",", "i", ",", "2", ",", 
                    "2", ",", 
                    RowBox[{"tempm", "[", 
                    RowBox[{"[", "pp", "]"}], "]"}]}], "]"}], "]"}], "++"}], 
                   ",", 
                   RowBox[{"{", 
                    RowBox[{"pp", ",", "1", ",", "tempmQ"}], "}"}]}], 
                  "]"}]}]}], "]"}], ";"}], "\[IndentingNewLine]", ",", 
             RowBox[{"{", 
              RowBox[{"i", ",", "1", ",", "n"}], "}"}]}], "]"}]}], 
          "\[IndentingNewLine]", ",", 
          RowBox[{"{", 
           RowBox[{"K", ",", "1", ",", "2"}], "}"}]}], "]"}], ";", 
        "\[IndentingNewLine]", "\[IndentingNewLine]", 
        RowBox[{"(*", 
         RowBox[{
          RowBox[{"actual", " ", "simulation", " ", "starts"}], ",", " ", 
          RowBox[{"K", " ", "tracks", " ", "the", " ", "generations"}]}], 
         "*)"}], "\[IndentingNewLine]", 
        RowBox[{"K", "=", "1"}], ";", "\[IndentingNewLine]", 
        RowBox[{"While", "[", "\[IndentingNewLine]", 
         RowBox[{"(*", 
          RowBox[{
           RowBox[{
           "loop", " ", "ends", " ", "when", " ", "either", " ", "one", " ", 
            "allele", " ", "goes", " ", "to", " ", "fixation"}], ",", " ", 
           RowBox[{"or", " ", "after", " ", "MAX", " ", "generations"}]}], 
          "*)"}], "\[IndentingNewLine]", 
         RowBox[{
          RowBox[{"1", "<", "2"}], ",", "\[IndentingNewLine]", 
          RowBox[{"(*", 
           RowBox[{
            RowBox[{
            "number", " ", "of", " ", "females", " ", "and", " ", "males", 
             " ", "in", " ", "the", " ", "focal", " ", "generation", " ", 
             "mating", " ", "pool"}], ",", " ", 
            RowBox[{"done", " ", "first", " ", "for", " ", "simplicity"}]}], 
           "*)"}], "\[IndentingNewLine]", 
          RowBox[{
           RowBox[{"Fema", "=", 
            RowBox[{"Sum", "[", 
             RowBox[{
              RowBox[{"M", "[", 
               RowBox[{"[", 
                RowBox[{
                 RowBox[{"Gen", "[", 
                  RowBox[{"K", "+", "i"}], 
                  StyleBox["]", "Input"]}], ",", "j", ",", 
                 RowBox[{"2", "-", "i"}], ",", "1", ",", "k"}], "]"}], "]"}], 
              ",", 
              RowBox[{"{", 
               RowBox[{"i", ",", "0", ",", "1"}], "}"}], ",", 
              RowBox[{"{", 
               RowBox[{"j", ",", "1", ",", "n"}], "}"}], ",", 
              RowBox[{"{", 
               RowBox[{"k", ",", "1", ",", 
                RowBox[{"2", "*", "mp"}]}], "}"}]}], "]"}]}], ";", 
           "\[IndentingNewLine]", 
           RowBox[{"Male", "=", 
            RowBox[{"Sum", "[", 
             RowBox[{
              RowBox[{"M", "[", 
               RowBox[{"[", 
                RowBox[{
                 RowBox[{"Gen", "[", 
                  RowBox[{"K", "+", "i"}], 
                  StyleBox["]", "Input"]}], ",", "j", ",", 
                 RowBox[{"2", "-", "i"}], ",", "2", ",", "k"}], "]"}], "]"}], 
              ",", 
              RowBox[{"{", 
               RowBox[{"i", ",", "0", ",", "1"}], "}"}], ",", 
              RowBox[{"{", 
               RowBox[{"j", ",", "1", ",", "n"}], "}"}], ",", 
              RowBox[{"{", 
               RowBox[{"k", ",", "1", ",", 
                RowBox[{"2", "*", "mp"}]}], "}"}]}], "]"}]}], ";", 
           "\[IndentingNewLine]", 
           RowBox[{"(*", 
            RowBox[{"store", " ", "the", " ", "mating", " ", 
             RowBox[{"pool", "'"}], "s", " ", "sex", " ", "ratio", " ", "as", 
             " ", "the", " ", "population", " ", "sex", " ", "ratio"}], 
            "*)"}], "\[IndentingNewLine]", 
           RowBox[{
            RowBox[{"PSR", "[", 
             RowBox[{"[", 
              RowBox[{"B", ",", "dd", ",", "K"}], "]"}], "]"}], "=", 
            RowBox[{"Male", "/", 
             RowBox[{"(", 
              RowBox[{"Male", "+", "Fema"}], ")"}]}]}], ";", 
           "\[IndentingNewLine]", 
           RowBox[{"(*", 
            RowBox[{
            "calculate", " ", "the", " ", "allele", " ", "frequency", " ", 
             "of", " ", "the", " ", "larger", " ", "allele", " ", "from", " ",
              "the", " ", "mothers", " ", "and", " ", "fathers", " ", "in", 
             " ", "the", " ", "population"}], "*)"}], "\[IndentingNewLine]", 
           RowBox[{"aveG", "=", 
            RowBox[{"If", "[", 
             RowBox[{
              RowBox[{"mp", "\[Equal]", "2"}], ",", 
              RowBox[{
               RowBox[{"(", 
                RowBox[{
                 RowBox[{
                  RowBox[{"Sum", "[", 
                   RowBox[{
                    RowBox[{
                    RowBox[{"M", "[", 
                    RowBox[{"[", 
                    RowBox[{"i", ",", "j", ",", "3", ",", "1"}], "]"}], "]"}],
                     "+", 
                    RowBox[{"M", "[", 
                    RowBox[{"[", 
                    RowBox[{"i", ",", "j", ",", "3", ",", "2"}], "]"}], "]"}],
                     "+", 
                    RowBox[{"M", "[", 
                    RowBox[{"[", 
                    RowBox[{"i", ",", "j", ",", "4", ",", "1"}], "]"}], "]"}],
                     "+", 
                    RowBox[{"M", "[", 
                    RowBox[{"[", 
                    RowBox[{"i", ",", "j", ",", "4", ",", "2"}], "]"}], 
                    "]"}]}], ",", 
                    RowBox[{"{", 
                    RowBox[{"i", ",", "1", ",", "2"}], "}"}], ",", 
                    RowBox[{"{", 
                    RowBox[{"j", ",", "1", ",", "n"}], "}"}]}], "]"}], "/", 
                  RowBox[{"(", 
                   RowBox[{"8", "*", "n"}], ")"}]}], "-", "h1"}], ")"}], "/", 
               
               RowBox[{"(", 
                RowBox[{"h2", "-", "h1"}], ")"}]}], "\[IndentingNewLine]", 
              ",", 
              RowBox[{
               RowBox[{"(", 
                RowBox[{
                 RowBox[{
                  RowBox[{"Sum", "[", 
                   RowBox[{
                    RowBox[{
                    RowBox[{"M", "[", 
                    RowBox[{"[", 
                    RowBox[{"i", ",", "j", ",", "3", ",", "1"}], "]"}], "]"}],
                     "+", 
                    RowBox[{"M", "[", 
                    RowBox[{"[", 
                    RowBox[{"i", ",", "j", ",", "3", ",", "2"}], "]"}], "]"}],
                     "+", 
                    RowBox[{"M", "[", 
                    RowBox[{"[", 
                    RowBox[{"i", ",", "j", ",", "4", ",", "1"}], "]"}], 
                    "]"}]}], ",", 
                    RowBox[{"{", 
                    RowBox[{"i", ",", "1", ",", "2"}], "}"}], ",", 
                    RowBox[{"{", 
                    RowBox[{"j", ",", "1", ",", "n"}], "}"}]}], "]"}], "/", 
                  RowBox[{"(", 
                   RowBox[{"6", "*", "n"}], ")"}]}], "-", "h1"}], ")"}], "/", 
               
               RowBox[{"(", 
                RowBox[{"h2", "-", "h1"}], ")"}]}]}], "]"}]}], ";", 
           "\[IndentingNewLine]", 
           RowBox[{"(*", 
            RowBox[{"store", " ", "the", " ", "allele", " ", "frequency"}], 
            "*)"}], "\[IndentingNewLine]", 
           RowBox[{
            RowBox[{"PAF", "[", 
             RowBox[{"[", 
              RowBox[{"B", ",", "dd", ",", "K"}], "]"}], "]"}], "=", "aveG"}],
            ";", "\[IndentingNewLine]", "\[IndentingNewLine]", 
           RowBox[{"(*", 
            RowBox[{
             RowBox[{
             "check", " ", "if", " ", "one", " ", "allele", " ", "has", " ", 
              "gone", " ", "to", " ", "fixation"}], ",", " ", 
             RowBox[{
             "or", " ", "MAX", " ", "generations", " ", "has", " ", "been", 
              " ", "reached"}]}], "*)"}], "\[IndentingNewLine]", 
           RowBox[{"If", "[", 
            RowBox[{
             RowBox[{"1", "\[Equal]", "aveG"}], ",", "\[IndentingNewLine]", 
             RowBox[{"(*", 
              RowBox[{
               RowBox[{"as", " ", "a", " ", "failsafe"}], ",", " ", 
               RowBox[{
               "finish", " ", "the", " ", "table", " ", "for", " ", "allele", 
                " ", "frequency", " ", "and", " ", "population", " ", "sex", 
                " ", "ratios", " ", "with", " ", "the", " ", "last", " ", 
                RowBox[{"round", "'"}], "s", " ", "respective", " ", 
                "values"}]}], "*)"}], "\[IndentingNewLine]", 
             RowBox[{
              RowBox[{"Do", "[", 
               RowBox[{
                RowBox[{
                 RowBox[{"PAF", "[", 
                  RowBox[{"[", 
                   RowBox[{"B", ",", "dd", ",", "KK"}], "]"}], "]"}], "=", 
                 "aveG"}], ",", 
                RowBox[{"{", 
                 RowBox[{"KK", ",", "K", ",", "MAX"}], "}"}]}], "]"}], ";", 
              "\[IndentingNewLine]", 
              RowBox[{"Do", "[", 
               RowBox[{
                RowBox[{
                 RowBox[{"PSR", "[", 
                  RowBox[{"[", 
                   RowBox[{"B", ",", "dd", ",", "KK"}], "]"}], "]"}], "=", 
                 RowBox[{"PSR", "[", 
                  RowBox[{"[", 
                   RowBox[{"B", ",", "dd", ",", "K"}], "]"}], "]"}]}], ",", 
                RowBox[{"{", 
                 RowBox[{"KK", ",", 
                  RowBox[{"K", "+", "1"}], ",", "MAX"}], "}"}]}], "]"}], ";", 
              "\[IndentingNewLine]", 
              RowBox[{"(*", 
               RowBox[{
               "store", " ", "the", " ", "number", " ", "of", " ", 
                "generations", " ", "needed", " ", "for", " ", "one", " ", 
                "allele", " ", "to", " ", "go", " ", "to", " ", 
                RowBox[{"fixation", ".", " ", "Used"}], " ", "in", " ", 
                "plotting", " ", "the", " ", "figures"}], "*)"}], 
              "\[IndentingNewLine]", 
              RowBox[{
               RowBox[{"PAFMAX", "[", 
                RowBox[{"[", "B", "]"}], "]"}], "=", 
               RowBox[{"Max", "[", 
                RowBox[{"K", ",", 
                 RowBox[{"PAFMAX", "[", 
                  RowBox[{"[", "B", "]"}], "]"}]}], "]"}]}], ";", 
              "\[IndentingNewLine]", 
              RowBox[{"(*", 
               RowBox[{
               "stop", " ", "the", " ", "while", " ", "loop", " ", "and", " ",
                 "go", " ", "on", " ", "to", " ", "the", " ", "next", " ", 
                "simulation"}], "*)"}], "\[IndentingNewLine]", 
              RowBox[{"Break", "[", "]"}]}]}], "]"}], ";", 
           "\[IndentingNewLine]", 
           RowBox[{"If", "[", 
            RowBox[{
             RowBox[{"0", "\[Equal]", "aveG"}], ",", "\[IndentingNewLine]", 
             RowBox[{
              RowBox[{"Do", "[", 
               RowBox[{
                RowBox[{
                 RowBox[{"PAF", "[", 
                  RowBox[{"[", 
                   RowBox[{"B", ",", "dd", ",", "KK"}], "]"}], "]"}], "=", 
                 "aveG"}], ",", 
                RowBox[{"{", 
                 RowBox[{"KK", ",", "K", ",", "MAX"}], "}"}]}], "]"}], ";", 
              "\[IndentingNewLine]", 
              RowBox[{"Do", "[", 
               RowBox[{
                RowBox[{
                 RowBox[{"PSR", "[", 
                  RowBox[{"[", 
                   RowBox[{"B", ",", "dd", ",", "KK"}], "]"}], "]"}], "=", 
                 RowBox[{"PSR", "[", 
                  RowBox[{"[", 
                   RowBox[{"B", ",", "dd", ",", "K"}], "]"}], "]"}]}], ",", 
                RowBox[{"{", 
                 RowBox[{"KK", ",", 
                  RowBox[{"K", "+", "1"}], ",", "MAX"}], "}"}]}], "]"}], ";", 
              "\[IndentingNewLine]", 
              RowBox[{
               RowBox[{"PAFMAX", "[", 
                RowBox[{"[", "B", "]"}], "]"}], "=", 
               RowBox[{"Max", "[", 
                RowBox[{"K", ",", 
                 RowBox[{"PAFMAX", "[", 
                  RowBox[{"[", "B", "]"}], "]"}]}], "]"}]}], ";", 
              "\[IndentingNewLine]", 
              RowBox[{"Break", "[", "]"}]}]}], "]"}], ";", 
           "\[IndentingNewLine]", 
           RowBox[{"If", "[", 
            RowBox[{
             RowBox[{"K", "\[Equal]", "MAX"}], ",", "\[IndentingNewLine]", 
             RowBox[{"(*", 
              RowBox[{
               RowBox[{
               "if", " ", "neither", " ", "allele", " ", "has", " ", "gone", 
                " ", "to", " ", "fixation", " ", "by", " ", "generation", " ",
                 "MAX"}], ",", " ", 
               RowBox[{
               "it", " ", "stops", " ", "and", " ", "goes", " ", "to", " ", 
                "the", " ", "next", " ", "run"}]}], "*)"}], 
             "\[IndentingNewLine]", 
             RowBox[{
              RowBox[{
               RowBox[{"PAFMAX", "[", 
                RowBox[{"[", "B", "]"}], "]"}], "=", "MAX"}], ";", 
              "\[IndentingNewLine]", 
              RowBox[{"Break", "[", "]"}]}]}], "]"}], ";", 
           "\[IndentingNewLine]", "\[IndentingNewLine]", 
           RowBox[{"(*", 
            RowBox[{
            "create", " ", "temporary", " ", "tables", " ", "for", " ", "the",
              " ", "mating", " ", "pool"}], "*)"}], "\[IndentingNewLine]", 
           RowBox[{"POOLF", "=", 
            RowBox[{"Table", "[", 
             RowBox[{"0", ",", 
              RowBox[{"{", "Fema", "}"}]}], "]"}]}], ";", 
           "\[IndentingNewLine]", 
           RowBox[{"POOLM", "=", 
            RowBox[{"Table", "[", 
             RowBox[{"0", ",", 
              RowBox[{"{", "Male", "}"}]}], "]"}]}], ";", 
           "\[IndentingNewLine]", 
           RowBox[{"II", "=", "1"}], ";", "\[IndentingNewLine]", 
           RowBox[{"KK", "=", "1"}], ";", "\[IndentingNewLine]", 
           RowBox[{"(*", 
            RowBox[{
             RowBox[{
             "each", " ", "individual", " ", "in", " ", "the", " ", "mating", 
              " ", "pool", " ", "is", " ", "a", " ", "combination", " ", "of",
               " ", "the", " ", "alleles", " ", "called", " ", "by", " ", 
              "function", " ", 
              RowBox[{"PG", ".", " ", "The"}], " ", "males", " ", "are", " ", 
              "considered", " ", "diploid", " ", "for", " ", "the", " ", 
              "sake", " ", "of", " ", "table", " ", "dimensions", " ", "even",
               " ", "for", " ", "hd", " ", "population"}], ",", " ", 
             RowBox[{"but", " ", "are", " ", "corrected", " ", "below"}]}], 
            "*)"}], "\[IndentingNewLine]", 
           RowBox[{"Do", "[", 
            RowBox[{
             RowBox[{"Do", "[", 
              RowBox[{
               RowBox[{
                RowBox[{
                 RowBox[{"POOLF", "[", 
                  RowBox[{"[", "II", "]"}], "]"}], "=", 
                 RowBox[{"{", 
                  RowBox[{
                   RowBox[{"M", "[", 
                    RowBox[{"[", 
                    RowBox[{
                    RowBox[{"Gen", "[", 
                    RowBox[{"K", "+", "i"}], "]"}], ",", "j", ",", "3", ",", 
                    RowBox[{
                    RowBox[{"PG", "[", "k", "]"}], "[", 
                    RowBox[{"[", "1", "]"}], "]"}]}], "]"}], "]"}], ",", 
                   RowBox[{"M", "[", 
                    RowBox[{"[", 
                    RowBox[{
                    RowBox[{"Gen", "[", 
                    RowBox[{"K", "+", "i"}], "]"}], ",", "j", ",", "4", ",", 
                    RowBox[{
                    RowBox[{"PG", "[", "k", "]"}], "[", 
                    RowBox[{"[", "2", "]"}], "]"}]}], "]"}], "]"}]}], "}"}]}],
                 ";", 
                RowBox[{"II", "++"}]}], ",", 
               RowBox[{"{", 
                RowBox[{"M", "[", 
                 RowBox[{"[", 
                  RowBox[{
                   RowBox[{"Gen", "[", 
                    RowBox[{"K", "+", "i"}], "]"}], ",", "j", ",", 
                   RowBox[{"2", "-", "i"}], ",", "1", ",", "k"}], "]"}], 
                 "]"}], "}"}]}], "]"}], ",", 
             RowBox[{"{", 
              RowBox[{"i", ",", "0", ",", "1"}], "}"}], ",", 
             RowBox[{"{", 
              RowBox[{"j", ",", "1", ",", "n"}], "}"}], ",", 
             RowBox[{"{", 
              RowBox[{"k", ",", "1", ",", 
               RowBox[{"2", "*", "mp"}]}], "}"}]}], "]"}], ";", 
           "\[IndentingNewLine]", 
           RowBox[{"Do", "[", 
            RowBox[{
             RowBox[{"Do", "[", 
              RowBox[{
               RowBox[{
                RowBox[{
                 RowBox[{"POOLM", "[", 
                  RowBox[{"[", "KK", "]"}], "]"}], "=", 
                 RowBox[{"{", 
                  RowBox[{
                   RowBox[{"M", "[", 
                    RowBox[{"[", 
                    RowBox[{
                    RowBox[{"Gen", "[", 
                    RowBox[{"K", "+", "i"}], "]"}], ",", "j", ",", "3", ",", 
                    RowBox[{
                    RowBox[{"PG", "[", "k", "]"}], "[", 
                    RowBox[{"[", "1", "]"}], "]"}]}], "]"}], "]"}], ",", 
                   RowBox[{"M", "[", 
                    RowBox[{"[", 
                    RowBox[{
                    RowBox[{"Gen", "[", 
                    RowBox[{"K", "+", "i"}], "]"}], ",", "j", ",", "4", ",", 
                    RowBox[{
                    RowBox[{"PG", "[", "k", "]"}], "[", 
                    RowBox[{"[", "2", "]"}], "]"}]}], "]"}], "]"}]}], "}"}]}],
                 ";", 
                RowBox[{"KK", "++"}]}], ",", 
               RowBox[{"{", 
                RowBox[{"M", "[", 
                 RowBox[{"[", 
                  RowBox[{
                   RowBox[{"Gen", "[", 
                    RowBox[{"K", "+", "i"}], "]"}], ",", "j", ",", 
                   RowBox[{"2", "-", "i"}], ",", "2", ",", "k"}], "]"}], 
                 "]"}], "}"}]}], "]"}], ",", 
             RowBox[{"{", 
              RowBox[{"i", ",", "0", ",", "1"}], "}"}], ",", 
             RowBox[{"{", 
              RowBox[{"j", ",", "1", ",", "n"}], "}"}], ",", 
             RowBox[{"{", 
              RowBox[{"k", ",", "1", ",", 
               RowBox[{"2", "*", "mp"}]}], "}"}]}], "]"}], ";", 
           "\[IndentingNewLine]", 
           RowBox[{"(*", 
            RowBox[{"failsafe", " ", "for", " ", "hd", " ", "males"}], "*)"}],
            "\[IndentingNewLine]", 
           RowBox[{"If", "[", 
            RowBox[{
             RowBox[{"mp", "\[Equal]", "1"}], ",", 
             RowBox[{"Do", "[", 
              RowBox[{
               RowBox[{
                RowBox[{"POOLM", "[", 
                 RowBox[{"[", 
                  RowBox[{"i", ",", "2"}], "]"}], "]"}], "=", 
                RowBox[{"POOLM", "[", 
                 RowBox[{"[", 
                  RowBox[{"i", ",", "1"}], "]"}], "]"}]}], ",", 
               RowBox[{"{", 
                RowBox[{"i", ",", "1", ",", "Male"}], "}"}]}], "]"}]}], "]"}],
            ";", "\[IndentingNewLine]", 
           RowBox[{"(*", 
            RowBox[{
            "create", " ", "new", " ", "nests", " ", "and", " ", "assing", 
             " ", "new", " ", "parents"}], "*)"}], "\[IndentingNewLine]", 
           RowBox[{"(*", 
            RowBox[{
            "females", " ", "in", " ", "mating", " ", "pool", " ", "who", " ",
              "will", " ", "win", " ", "a", " ", "nest"}], "*)"}], 
           "\[IndentingNewLine]", 
           RowBox[{"WINF", "=", 
            RowBox[{"RandomSample", "[", 
             RowBox[{
              RowBox[{"Range", "[", "Fema", "]"}], ",", "n"}], "]"}]}], ";", 
           "\[IndentingNewLine]", 
           RowBox[{"(*", 
            RowBox[{
             RowBox[{
             "males", " ", "in", " ", "mating", " ", "pool", " ", "who", " ", 
              "will", " ", "win", " ", "a", " ", "nest"}], ",", " ", 
             RowBox[{
             "this", " ", "also", " ", "randomises", " ", "mating"}]}], 
            "*)"}], "\[IndentingNewLine]", 
           RowBox[{"WINM", "=", 
            RowBox[{"RandomSample", "[", 
             RowBox[{
              RowBox[{"Range", "[", "Male", "]"}], ",", "n"}], "]"}]}], ";", 
           "\[IndentingNewLine]", 
           RowBox[{"(*", 
            RowBox[{
            "move", " ", "winning", " ", "individuals", " ", "as", " ", "the",
              " ", "new", " ", "parents", " ", "of", " ", "the", " ", "dying",
              " ", "nests"}], "*)"}], "\[IndentingNewLine]", 
           RowBox[{"Do", "[", 
            RowBox[{
             RowBox[{
              RowBox[{
               RowBox[{"M", "[", 
                RowBox[{"[", 
                 RowBox[{
                  RowBox[{"Gen", "[", "K", "]"}], ",", "i", ",", "3"}], "]"}],
                 "]"}], "=", 
               RowBox[{"POOLF", "[", 
                RowBox[{"[", 
                 RowBox[{"WINF", "[", 
                  RowBox[{"[", "i", "]"}], "]"}], "]"}], "]"}]}], ";", 
              RowBox[{
               RowBox[{"M", "[", 
                RowBox[{"[", 
                 RowBox[{
                  RowBox[{"Gen", "[", "K", "]"}], ",", "i", ",", "4"}], "]"}],
                 "]"}], "=", 
               RowBox[{"POOLM", "[", 
                RowBox[{"[", 
                 RowBox[{"WINM", "[", 
                  RowBox[{"[", "i", "]"}], "]"}], "]"}], "]"}]}]}], ",", 
             RowBox[{"{", 
              RowBox[{"i", ",", "1", ",", "n"}], "}"}]}], "]"}], ";", 
           "\[IndentingNewLine]", 
           RowBox[{"(*", 
            RowBox[{"reset", " ", "the", " ", "new", " ", 
             RowBox[{"nests", "'"}], " ", "cohorts"}], "*)"}], 
           "\[IndentingNewLine]", 
           RowBox[{"Do", "[", 
            RowBox[{
             RowBox[{
              RowBox[{"M", "[", 
               RowBox[{"[", 
                RowBox[{
                 RowBox[{"Gen", "[", "K", "]"}], ",", "i", ",", "j", ",", "k",
                  ",", "p"}], "]"}], "]"}], "=", "0"}], ",", 
             RowBox[{"{", 
              RowBox[{"i", ",", "1", ",", "n"}], "}"}], ",", 
             RowBox[{"{", 
              RowBox[{"j", ",", "1", ",", "2"}], "}"}], ",", 
             RowBox[{"{", 
              RowBox[{"k", ",", "1", ",", "2"}], "}"}], ",", 
             RowBox[{"{", 
              RowBox[{"p", ",", "1", ",", 
               RowBox[{"2", "*", "mp"}]}], "}"}]}], "]"}], ";", " ", 
           "\[IndentingNewLine]", 
           RowBox[{"Do", "[", 
            RowBox[{
             RowBox[{
              RowBox[{"M", "[", 
               RowBox[{"[", 
                RowBox[{
                 RowBox[{"Gen", "[", "K", "]"}], ",", "i", ",", "j", ",", 
                 "k"}], "]"}], "]"}], "=", "0"}], ",", 
             RowBox[{"{", 
              RowBox[{"i", ",", "1", ",", "n"}], "}"}], ",", 
             RowBox[{"{", 
              RowBox[{"j", ",", "1", ",", "2"}], "}"}], ",", 
             RowBox[{"{", 
              RowBox[{"k", ",", "3", ",", "4"}], "}"}]}], "]"}], ";", 
           "\[IndentingNewLine]", 
           RowBox[{"(*", 
            RowBox[{
            "assign", " ", "the", " ", "base", " ", "reproduction", " ", "of",
              " ", "new", " ", "nests"}], "*)"}], "\[IndentingNewLine]", 
           RowBox[{"Do", "[", 
            RowBox[{
             RowBox[{
              RowBox[{"MH1", "=", 
               RowBox[{"RandomChoice", "[", 
                RowBox[{
                 RowBox[{"Range", "[", 
                  RowBox[{"2", "*", "mp"}], "]"}], ",", 
                 RowBox[{"If", "[", 
                  RowBox[{
                   RowBox[{"k", "\[Equal]", "1"}], ",", 
                   RowBox[{"If", "[", 
                    RowBox[{
                    RowBox[{"j", "\[Equal]", "1"}], ",", "fecf1", ",", 
                    "fecf2"}], "]"}], ",", 
                   RowBox[{"If", "[", 
                    RowBox[{
                    RowBox[{"j", "\[Equal]", "1"}], ",", "fecm1", ",", 
                    "fecm2"}], "]"}]}], "]"}]}], "]"}]}], ";", 
              RowBox[{"Do", "[", 
               RowBox[{
                RowBox[{
                 RowBox[{"M", "[", 
                  RowBox[{"[", 
                   RowBox[{
                    RowBox[{"Gen", "[", "K", "]"}], ",", "i", ",", "j", ",", 
                    "k", ",", 
                    RowBox[{"MH1", "[", 
                    RowBox[{"[", "d", "]"}], "]"}]}], "]"}], "]"}], "++"}], 
                ",", 
                RowBox[{"{", 
                 RowBox[{"d", ",", "1", ",", 
                  RowBox[{"If", "[", 
                   RowBox[{
                    RowBox[{"k", "\[Equal]", "1"}], ",", 
                    RowBox[{"If", "[", 
                    RowBox[{
                    RowBox[{"j", "\[Equal]", "1"}], ",", "fecf1", ",", 
                    "fecf2"}], "]"}], ",", 
                    RowBox[{"If", "[", 
                    RowBox[{
                    RowBox[{"j", "\[Equal]", "1"}], ",", "fecm1", ",", 
                    "fecm2"}], "]"}]}], "]"}]}], "}"}]}], "]"}]}], ",", 
             RowBox[{"{", 
              RowBox[{"k", ",", "1", ",", "2"}], "}"}], ",", 
             RowBox[{"{", 
              RowBox[{"j", ",", "1", ",", "2"}], "}"}], ",", 
             RowBox[{"{", 
              RowBox[{"i", ",", "1", ",", "n"}], "}"}]}], "]"}], ";", 
           "\[IndentingNewLine]", "\[IndentingNewLine]", 
           RowBox[{"(*", 
            RowBox[{
            "helpers", " ", "and", " ", "their", " ", "benefit", " ", "to", 
             " ", "the", " ", "second", " ", "cohort", " ", "for", " ", "the",
              " ", "newly", " ", "formed", " ", "nests"}], "*)"}], 
           "\[IndentingNewLine]", 
           RowBox[{"Do", "[", "\[IndentingNewLine]", 
            RowBox[{
             RowBox[{
              RowBox[{"If", "[", 
               RowBox[{
                RowBox[{"helpf", "\[Equal]", "1"}], ",", 
                "\[IndentingNewLine]", 
                RowBox[{"Do", "[", 
                 RowBox[{
                  RowBox[{"If", "[", 
                   RowBox[{
                    RowBox[{
                    RowBox[{"RandomReal", "[", "]"}], "<", 
                    RowBox[{
                    RowBox[{"(", 
                    RowBox[{
                    RowBox[{"M", "[", 
                    RowBox[{"[", 
                    RowBox[{
                    RowBox[{"Gen", "[", "K", "]"}], ",", "i", ",", "3", ",", 
                    RowBox[{
                    RowBox[{"PG", "[", "p", "]"}], "[", 
                    RowBox[{"[", "1", "]"}], "]"}]}], "]"}], "]"}], "+", 
                    RowBox[{"M", "[", 
                    RowBox[{"[", 
                    RowBox[{
                    RowBox[{"Gen", "[", "K", "]"}], ",", "i", ",", "4", ",", 
                    RowBox[{
                    RowBox[{"PG", "[", "p", "]"}], "[", 
                    RowBox[{"[", "2", "]"}], "]"}]}], "]"}], "]"}]}], ")"}], 
                    "/", "2"}]}], " ", ",", 
                    RowBox[{
                    RowBox[{
                    RowBox[{"M", "[", 
                    RowBox[{"[", 
                    RowBox[{
                    RowBox[{"Gen", "[", "K", "]"}], ",", "i", ",", "1", ",", 
                    "3"}], "]"}], "]"}], "++"}], ";", 
                    RowBox[{
                    RowBox[{"M", "[", 
                    RowBox[{"[", 
                    RowBox[{
                    RowBox[{"Gen", "[", "K", "]"}], ",", "i", ",", "1", ",", 
                    "1", ",", "p"}], "]"}], "]"}], "--"}]}]}], "]"}], 
                  "\[IndentingNewLine]", ",", 
                  RowBox[{"{", 
                   RowBox[{"M", "[", 
                    RowBox[{"[", 
                    RowBox[{
                    RowBox[{"Gen", "[", "K", "]"}], ",", "i", ",", "1", ",", 
                    "1", ",", "p"}], "]"}], "]"}], "}"}]}], "]"}]}], "]"}], 
              ";", "\[IndentingNewLine]", 
              RowBox[{"If", "[", 
               RowBox[{
                RowBox[{"helpm", "\[Equal]", "1"}], ",", 
                RowBox[{"Do", "[", 
                 RowBox[{
                  RowBox[{"If", "[", 
                   RowBox[{
                    RowBox[{
                    RowBox[{"RandomReal", "[", "]"}], "<", 
                    RowBox[{"If", 
                    StyleBox["[", "Code"], 
                    RowBox[{
                    RowBox[{
                    StyleBox["mp", "Code"], 
                    StyleBox["\[Equal]", "Code"], "2"}], 
                    StyleBox[",", "Code"], 
                    RowBox[{
                    RowBox[{"(", 
                    RowBox[{
                    RowBox[{"M", "[", 
                    RowBox[{"[", 
                    RowBox[{
                    RowBox[{"Gen", "[", "K", "]"}], ",", "i", ",", "3", ",", 
                    RowBox[{
                    RowBox[{"PG", "[", "p", "]"}], "[", 
                    RowBox[{"[", "1", "]"}], "]"}]}], "]"}], "]"}], "+", 
                    RowBox[{"M", "[", 
                    RowBox[{"[", 
                    RowBox[{
                    RowBox[{"Gen", "[", "K", "]"}], ",", "i", ",", "4", ",", 
                    RowBox[{
                    RowBox[{"PG", "[", "p", "]"}], "[", 
                    RowBox[{"[", "2", "]"}], "]"}]}], "]"}], "]"}]}], ")"}], 
                    "/", "2"}], " ", ",", 
                    RowBox[{"M", "[", 
                    RowBox[{"[", 
                    RowBox[{
                    RowBox[{"Gen", "[", "K", "]"}], ",", "i", ",", "3", ",", 
                    RowBox[{
                    RowBox[{"PG", "[", "p", "]"}], "[", 
                    RowBox[{"[", "1", "]"}], "]"}]}], "]"}], "]"}]}], "]"}]}],
                     ",", 
                    RowBox[{
                    RowBox[{
                    RowBox[{"M", "[", 
                    RowBox[{"[", 
                    RowBox[{
                    RowBox[{"Gen", "[", "K", "]"}], ",", "i", ",", "1", ",", 
                    "4"}], "]"}], "]"}], "++"}], ";", 
                    RowBox[{
                    RowBox[{"M", "[", 
                    RowBox[{"[", 
                    RowBox[{
                    RowBox[{"Gen", "[", "K", "]"}], ",", "i", ",", "1", ",", 
                    "2", ",", "p"}], "]"}], "]"}], "--"}]}]}], "]"}], 
                  "\[IndentingNewLine]", ",", 
                  RowBox[{"{", 
                   RowBox[{"M", "[", 
                    RowBox[{"[", 
                    RowBox[{
                    RowBox[{"Gen", "[", "K", "]"}], ",", "i", ",", "1", ",", 
                    "2", ",", "p"}], "]"}], "]"}], "}"}]}], "]"}]}], "]"}]}], 
             "\[IndentingNewLine]", ",", 
             RowBox[{"{", 
              RowBox[{"i", ",", "1", ",", "n"}], "}"}], ",", 
             RowBox[{"{", 
              RowBox[{"p", ",", "1", ",", 
               RowBox[{"2", "*", "mp"}]}], "}"}]}], "]"}], ";", 
           "\[IndentingNewLine]", 
           RowBox[{"Do", "[", "\[IndentingNewLine]", 
            RowBox[{
             RowBox[{
              RowBox[{"tempfQ", "=", 
               RowBox[{"R", "[", 
                RowBox[{"b", "*", 
                 RowBox[{"(", 
                  RowBox[{
                   RowBox[{"M", "[", 
                    RowBox[{"[", 
                    RowBox[{
                    RowBox[{"Gen", "[", "K", "]"}], ",", "i", ",", "1", ",", 
                    "3"}], "]"}], "]"}], "+", 
                   RowBox[{"M", "[", 
                    RowBox[{"[", 
                    RowBox[{
                    RowBox[{"Gen", "[", "K", "]"}], ",", "i", ",", "1", ",", 
                    "4"}], "]"}], "]"}]}], ")"}], "*", 
                 RowBox[{"(", 
                  RowBox[{"1", "-", "s"}], ")"}]}], "]"}]}], ";", 
              "\[IndentingNewLine]", 
              RowBox[{"tempmQ", "=", 
               RowBox[{"R", "[", 
                RowBox[{"b", "*", 
                 RowBox[{"(", 
                  RowBox[{
                   RowBox[{"M", "[", 
                    RowBox[{"[", 
                    RowBox[{
                    RowBox[{"Gen", "[", "K", "]"}], ",", "i", ",", "1", ",", 
                    "3"}], "]"}], "]"}], "+", 
                   RowBox[{"M", "[", 
                    RowBox[{"[", 
                    RowBox[{
                    RowBox[{"Gen", "[", "K", "]"}], ",", "i", ",", "1", ",", 
                    "4"}], "]"}], "]"}]}], ")"}], "*", "s"}], "]"}]}], ";", 
              "\[IndentingNewLine]", 
              RowBox[{"If", "[", 
               RowBox[{
                RowBox[{"tempfQ", ">", "0"}], ",", 
                RowBox[{
                 RowBox[{"tempf", "=", 
                  RowBox[{"RandomChoice", "[", 
                   RowBox[{
                    RowBox[{"Range", "[", 
                    RowBox[{"2", "*", "mp"}], "]"}], ",", "tempfQ"}], "]"}]}],
                  ";", 
                 RowBox[{"Do", "[", 
                  RowBox[{
                   RowBox[{
                    RowBox[{"M", "[", 
                    RowBox[{"[", 
                    RowBox[{
                    RowBox[{"Gen", "[", "K", "]"}], ",", "i", ",", "2", ",", 
                    "1", ",", 
                    RowBox[{"tempf", "[", 
                    RowBox[{"[", "pp", "]"}], "]"}]}], "]"}], "]"}], "++"}], 
                   ",", 
                   RowBox[{"{", 
                    RowBox[{"pp", ",", "1", ",", "tempfQ"}], "}"}]}], 
                  "]"}]}]}], "]"}], ";", "\[IndentingNewLine]", 
              RowBox[{"If", "[", 
               RowBox[{
                RowBox[{"tempmQ", ">", "0"}], ",", 
                RowBox[{
                 RowBox[{"tempm", "=", 
                  RowBox[{"RandomChoice", "[", 
                   RowBox[{
                    RowBox[{"Range", "[", 
                    RowBox[{"2", "*", "mp"}], "]"}], ",", "tempmQ"}], "]"}]}],
                  ";", 
                 RowBox[{"Do", "[", 
                  RowBox[{
                   RowBox[{
                    RowBox[{"M", "[", 
                    RowBox[{"[", 
                    RowBox[{
                    RowBox[{"Gen", "[", "K", "]"}], ",", "i", ",", "2", ",", 
                    "2", ",", 
                    RowBox[{"tempm", "[", 
                    RowBox[{"[", "pp", "]"}], "]"}]}], "]"}], "]"}], "++"}], 
                   ",", 
                   RowBox[{"{", 
                    RowBox[{"pp", ",", "1", ",", "tempmQ"}], "}"}]}], 
                  "]"}]}]}], "]"}], ";"}], "\[IndentingNewLine]", ",", 
             RowBox[{"{", 
              RowBox[{"i", ",", "1", ",", "n"}], "}"}]}], "]"}], 
           "\[IndentingNewLine]", ";", 
           RowBox[{"K", "++"}]}]}], "]"}]}], "\[IndentingNewLine]", ",", 
       RowBox[{"{", 
        RowBox[{"dd", ",", "1", ",", "SIM"}], "}"}]}], "]"}], ";", 
     "\[IndentingNewLine]", 
     RowBox[{"(*", 
      RowBox[{
       RowBox[{
       "prints", " ", "out", " ", "\"\<first part done\>\"", " ", "when", " ",
         "the", " ", "simulation", " ", "has", " ", "run", " ", "everything", 
        " ", "for", " ", "the", " ", "lower", " ", "benefit"}], ",", " ", 
       RowBox[{
        RowBox[{"i", ".", "e", ".", " ", "the"}], " ", 
        "\"\<half point\>\""}]}], "*)"}], "\[IndentingNewLine]", 
     RowBox[{"If", "[", 
      RowBox[{
       RowBox[{"B", "\[Equal]", "1"}], ",", 
       RowBox[{"Print", "[", "\"\<first part done\>\"", "]"}]}], "]"}]}], 
    "\[IndentingNewLine]", ",", 
    RowBox[{"{", 
     RowBox[{"B", ",", "1", ",", "2"}], "}"}]}], "]"}], 
  "\[IndentingNewLine]"}], "\[IndentingNewLine]", 
 RowBox[{"Fig1", "=", 
  RowBox[{"ListLinePlot", "[", 
   RowBox[{
    RowBox[{"Table", "[", 
     RowBox[{
      RowBox[{"PAF", "[", 
       RowBox[{"[", 
        RowBox[{"1", ",", "k"}], "]"}], "]"}], ",", 
      RowBox[{"{", 
       RowBox[{"k", ",", "1", ",", "SIM"}], "}"}]}], "]"}], ",", 
    RowBox[{"PlotRange", "\[Rule]", 
     RowBox[{"{", 
      RowBox[{
       RowBox[{"{", 
        RowBox[{"1", ",", 
         RowBox[{"PAFMAX", "[", 
          RowBox[{"[", "1", "]"}], "]"}]}], "}"}], ",", 
       RowBox[{"{", 
        RowBox[{"0", ",", "1"}], "}"}]}], "}"}]}], ",", 
    RowBox[{"AxesOrigin", "\[Rule]", 
     RowBox[{"{", 
      RowBox[{"1", ",", "0"}], "}"}]}], ",", 
    RowBox[{"Ticks", "\[Rule]", 
     RowBox[{"{", 
      RowBox[{
       RowBox[{"{", 
        RowBox[{"1", ",", 
         RowBox[{"PAFMAX", "[", 
          RowBox[{"[", "1", "]"}], "]"}]}], "}"}], ",", 
       RowBox[{"{", 
        RowBox[{"0", ",", "1"}], "}"}]}], "}"}]}]}], 
   "]"}]}], "\[IndentingNewLine]", 
 RowBox[{
  RowBox[{"Fig2", "=", 
   RowBox[{"ListLinePlot", "[", 
    RowBox[{
     RowBox[{"Table", "[", 
      RowBox[{
       RowBox[{"PAF", "[", 
        RowBox[{"[", 
         RowBox[{"2", ",", "k"}], "]"}], "]"}], ",", 
       RowBox[{"{", 
        RowBox[{"k", ",", "1", ",", "SIM"}], "}"}]}], "]"}], ",", 
     RowBox[{"PlotRange", "\[Rule]", 
      RowBox[{"{", 
       RowBox[{
        RowBox[{"{", 
         RowBox[{"1", ",", 
          RowBox[{"PAFMAX", "[", 
           RowBox[{"[", "2", "]"}], "]"}]}], "}"}], ",", 
        RowBox[{"{", 
         RowBox[{"0", ",", "1"}], "}"}]}], "}"}]}], ",", 
     RowBox[{"AxesOrigin", "\[Rule]", 
      RowBox[{"{", 
       RowBox[{"1", ",", "0"}], "}"}]}], ",", 
     RowBox[{"Ticks", "\[Rule]", 
      RowBox[{"{", 
       RowBox[{
        RowBox[{"{", 
         RowBox[{"1", ",", 
          RowBox[{"PAFMAX", "[", 
           RowBox[{"[", "2", "]"}], "]"}]}], "}"}], ",", 
        RowBox[{"{", 
         RowBox[{"0", ",", "1"}], "}"}]}], "}"}]}]}], "]"}]}], 
  "\[IndentingNewLine]"}], "\[IndentingNewLine]", 
 RowBox[{"Export", "[", 
  RowBox[{"\"\<Lowerb.pdf\>\"", ",", "Fig1"}], "]"}], "\[IndentingNewLine]", 
 RowBox[{"Export", "[", 
  RowBox[{"\"\<Higherb.pdf\>\"", ",", "Fig2"}], 
  "]"}], "\[IndentingNewLine]", 
 RowBox[{"Export", "[", 
  RowBox[{"\"\<PSR.MAT\>\"", ",", "PSR"}], "]"}], "\[IndentingNewLine]", 
 RowBox[{"Export", "[", 
  RowBox[{"\"\<PAF.MAT\>\"", ",", "PAF"}], "]"}], "\[IndentingNewLine]", 
 RowBox[{"Export", "[", 
  RowBox[{"\"\<PAFMAX.MAT\>\"", ",", "PAFMAX"}], "]"}]}], "Input",
 CellChangeTimes->{{3.7336613466868467`*^9, 3.733661680819659*^9}, {
   3.733661722443984*^9, 3.733661811251336*^9}, {3.733661855845365*^9, 
   3.733662016002928*^9}, {3.7336620468477697`*^9, 3.7336623655266657`*^9}, {
   3.7336624322947206`*^9, 3.733662635986209*^9}, {3.733662916763439*^9, 
   3.733662941441647*^9}, {3.733734746224395*^9, 3.733734874143558*^9}, {
   3.733735413451027*^9, 3.733735440233363*^9}, {3.7337355682352533`*^9, 
   3.733735585086471*^9}, {3.733735617112268*^9, 3.733735692631958*^9}, {
   3.733735828701089*^9, 3.733735899151976*^9}, {3.733736081468656*^9, 
   3.73373626686987*^9}, {3.733736305026849*^9, 3.7337363483088417`*^9}, {
   3.733736466886874*^9, 3.733736468453308*^9}, {3.733736540175083*^9, 
   3.7337366449840927`*^9}, {3.7337366808008003`*^9, 3.733736923117189*^9}, {
   3.733737001202976*^9, 3.7337370086114473`*^9}, {3.733737447398184*^9, 
   3.733737567405072*^9}, {3.733737609193263*^9, 3.7337376139713373`*^9}, {
   3.7337376456436157`*^9, 3.733737690352157*^9}, {3.733737729547615*^9, 
   3.733737785758745*^9}, {3.733740542399146*^9, 3.73374056951705*^9}, {
   3.733740606017089*^9, 3.733740610472557*^9}, {3.733740669967924*^9, 
   3.733740681381317*^9}, {3.73374071340845*^9, 3.73374086702532*^9}, {
   3.734074903967091*^9, 3.734074941929537*^9}, {3.7340749965383253`*^9, 
   3.734075030483169*^9}, {3.734075077705679*^9, 3.734075152579101*^9}, {
   3.734076583339517*^9, 3.734076609823588*^9}, {3.734084557577877*^9, 
   3.734084733608086*^9}, {3.734084764608347*^9, 3.734085032188246*^9}, {
   3.73408507491604*^9, 3.734085076882112*^9}, {3.734085143794572*^9, 
   3.734085206190338*^9}, {3.734085238794572*^9, 3.734085481417199*^9}, {
   3.7341604861883717`*^9, 3.734160721599558*^9}, {3.734160987176702*^9, 
   3.7341610987602043`*^9}, {3.7341612082355137`*^9, 3.734161329420269*^9}, {
   3.734161412840056*^9, 3.734161533816722*^9}, {3.734161585264452*^9, 
   3.7341615867550898`*^9}, {3.734161624016376*^9, 3.7341616707670918`*^9}, {
   3.73416171928655*^9, 3.734161735308916*^9}, {3.7341617813342657`*^9, 
   3.73416184221134*^9}, {3.734162070775654*^9, 3.7341620713562727`*^9}, {
   3.734162105342046*^9, 3.7341622764466887`*^9}, 3.734162610802497*^9, {
   3.734162710255604*^9, 3.7341627193674173`*^9}, {3.734163070790937*^9, 
   3.734163078614964*^9}, {3.734163127873336*^9, 3.734163268026462*^9}, {
   3.7341640854356117`*^9, 3.734164089695095*^9}, {3.7341641251283197`*^9, 
   3.734164179443431*^9}, {3.73416424686635*^9, 3.734164481355777*^9}, {
   3.734164516429427*^9, 3.7341645895024157`*^9}, {3.7341646264342117`*^9, 
   3.734164734036538*^9}, {3.734164881873124*^9, 3.734164887525132*^9}, {
   3.734165102023761*^9, 3.734165104349801*^9}, {3.734262305742523*^9, 
   3.734262308789714*^9}, {3.734262342386701*^9, 3.734262348246621*^9}, 
   3.734262423666397*^9, {3.734262460683168*^9, 3.734262861743464*^9}, {
   3.734263901593803*^9, 3.7342639192532673`*^9}, {3.7342639636943407`*^9, 
   3.734264100860278*^9}, {3.734264167247714*^9, 3.734264260144043*^9}, {
   3.734264295140024*^9, 3.7342643087301483`*^9}, {3.734264603604116*^9, 
   3.734264650503183*^9}, {3.73433431597614*^9, 3.7343343559856567`*^9}, {
   3.734334411580265*^9, 3.734334444822444*^9}, {3.734334646323825*^9, 
   3.7343348488941183`*^9}, {3.734334885816019*^9, 3.734334887949733*^9}, {
   3.7343353394264107`*^9, 3.73433540756663*^9}, {3.734335441095343*^9, 
   3.734335570659349*^9}, {3.7343356818865623`*^9, 3.734335685888629*^9}, {
   3.734335731090537*^9, 3.734335856427413*^9}, {3.7343360801306267`*^9, 
   3.7343361092889223`*^9}, {3.734336400446541*^9, 3.7343366515796623`*^9}, {
   3.734336760970509*^9, 3.7343368259110394`*^9}, {3.7343368759695177`*^9, 
   3.7343369664643784`*^9}, {3.7343370434435043`*^9, 3.734337123458297*^9}, {
   3.734339429668459*^9, 3.734339448597581*^9}, {3.734339588592166*^9, 
   3.7343396068545103`*^9}, {3.73434125417904*^9, 3.734341362574813*^9}, {
   3.734353850725214*^9, 3.734353860951807*^9}, {3.734354014171398*^9, 
   3.734354015953752*^9}, {3.734357134201619*^9, 3.734357253845646*^9}, {
   3.73435790371771*^9, 3.734357917047714*^9}, {3.734358138312839*^9, 
   3.734358155339141*^9}, {3.734358209495407*^9, 3.734358267147159*^9}, {
   3.734358672846695*^9, 3.734358680078508*^9}, {3.734421419164007*^9, 
   3.7344214736900053`*^9}, {3.734421517035738*^9, 3.73442166678265*^9}, {
   3.734421697507428*^9, 3.734421717122664*^9}, {3.7344217569902077`*^9, 
   3.7344219261590643`*^9}, 3.734421961242208*^9, {3.734422042347101*^9, 
   3.7344220718192587`*^9}, {3.734422127675798*^9, 3.734422152830571*^9}, {
   3.734422207766905*^9, 3.7344222804679337`*^9}, {3.734422706946568*^9, 
   3.734422711065802*^9}, {3.734422782711136*^9, 3.734423012174395*^9}, {
   3.7344230449866056`*^9, 3.734423094329755*^9}, {3.7344240664860363`*^9, 
   3.734424171613574*^9}, {3.7344339692865953`*^9, 3.7344339767233677`*^9}, {
   3.734434014394269*^9, 3.734434076304291*^9}, {3.734434300751294*^9, 
   3.734434610259804*^9}, {3.734434650299037*^9, 3.7344347182634783`*^9}, {
   3.734434769157214*^9, 3.734434777650345*^9}, {3.7344382161497393`*^9, 
   3.734438218463069*^9}, {3.7344382767292747`*^9, 3.7344382919523907`*^9}, {
   3.734438330022743*^9, 3.734438360748693*^9}, {3.734438463295856*^9, 
   3.7344384864101963`*^9}, {3.734438671238224*^9, 3.734438692624797*^9}, {
   3.734438777637455*^9, 3.734438839643963*^9}, {3.734438943266605*^9, 
   3.73443894513063*^9}, 3.734438987580364*^9, {3.734439018692916*^9, 
   3.734439043841655*^9}, {3.734440334598874*^9, 3.734440344395748*^9}, {
   3.734440449341434*^9, 3.734440603060141*^9}, {3.734440687059394*^9, 
   3.7344407293777647`*^9}, {3.73444098519044*^9, 3.734441036461483*^9}, {
   3.7344417499337063`*^9, 3.734441977854856*^9}, {3.73444201899798*^9, 
   3.7344420542269373`*^9}, {3.7344420863119583`*^9, 3.734442094953332*^9}, {
   3.734442374985574*^9, 3.734442436713688*^9}, {3.734442470978037*^9, 
   3.734442536762064*^9}, {3.734442627593524*^9, 3.734442628622938*^9}, {
   3.734442748646482*^9, 3.734442749203354*^9}, {3.734442809671994*^9, 
   3.734442813491766*^9}, {3.7344428566023703`*^9, 3.734442869821752*^9}, 
   3.734443810842733*^9, {3.7344438862514877`*^9, 3.734443919326941*^9}, {
   3.734444043441135*^9, 3.734444056451182*^9}, {3.7346792209535513`*^9, 
   3.734679226894589*^9}, 3.7346799166757307`*^9, {3.7346802533544903`*^9, 
   3.734680308040471*^9}, {3.734680341457803*^9, 3.734680460275625*^9}, {
   3.734681195156247*^9, 3.734681200289288*^9}, {3.734681659957746*^9, 
   3.7346818374747677`*^9}, {3.734681870453024*^9, 3.734681909186585*^9}, {
   3.734681965876762*^9, 3.734681998371811*^9}, {3.734682049477171*^9, 
   3.7346822035749493`*^9}, {3.7346822417932463`*^9, 3.734682360986206*^9}, {
   3.734682666447823*^9, 3.734682673724876*^9}, {3.734684508420167*^9, 
   3.734684515450777*^9}, {3.7346845507556467`*^9, 3.734684632750806*^9}, {
   3.7347684060724154`*^9, 3.734768434207715*^9}, {3.734768472713615*^9, 
   3.7347685444039803`*^9}, {3.734768623050384*^9, 3.734768764448633*^9}, 
   3.734768870946595*^9, {3.734769339760109*^9, 3.734769471462286*^9}, {
   3.734769563254092*^9, 3.73476956677381*^9}, 3.734769618683752*^9, {
   3.7347696952668467`*^9, 3.734769780114546*^9}, {3.7347710447192793`*^9, 
   3.7347710681711683`*^9}, {3.7347710986353273`*^9, 3.734771107896267*^9}, {
   3.734771441575742*^9, 3.734771540305131*^9}, {3.734771574520254*^9, 
   3.734771620527964*^9}, {3.734771658343721*^9, 3.734771672209427*^9}, {
   3.734772427592607*^9, 3.734772430358142*^9}, {3.734772460862176*^9, 
   3.73477251011304*^9}, {3.734772682700335*^9, 3.734772692620388*^9}, {
   3.734772897284232*^9, 3.734772905378139*^9}, {3.734773034667849*^9, 
   3.734773072635645*^9}, {3.734773168740344*^9, 3.7347732053063793`*^9}, {
   3.7347732928280907`*^9, 3.7347732976546183`*^9}, 3.73477333268381*^9, {
   3.73477337194383*^9, 3.734773438358543*^9}, {3.7347734835791492`*^9, 
   3.734773537592214*^9}, {3.734773588819394*^9, 3.734773635321616*^9}, {
   3.734773689373225*^9, 3.73477370670313*^9}, {3.734773746912077*^9, 
   3.7347738615764112`*^9}, 3.734773984424409*^9, {3.7347827324961987`*^9, 
   3.734782830241206*^9}, {3.734783001663969*^9, 3.734783061574073*^9}, {
   3.73478311149034*^9, 3.734783263057447*^9}, {3.734783341369583*^9, 
   3.73478336140521*^9}, {3.734783393063025*^9, 3.7347833975799513`*^9}, {
   3.734783443146944*^9, 3.734783444925974*^9}, {3.7347834750153227`*^9, 
   3.734783476337755*^9}, {3.73478352469177*^9, 3.734783535897682*^9}, {
   3.734783651277699*^9, 3.734783660750951*^9}, {3.734784140066052*^9, 
   3.734784149222372*^9}, {3.7347842096951933`*^9, 3.7347842098999863`*^9}, {
   3.7347842566045237`*^9, 3.734784311462501*^9}, {3.73478434357425*^9, 
   3.734784356086862*^9}, {3.7347844099894123`*^9, 3.7347844990849543`*^9}, {
   3.734784564130529*^9, 3.734784567608458*^9}, {3.73478460247847*^9, 
   3.734784626088585*^9}, {3.734784662123362*^9, 3.734784673273602*^9}, 
   3.7347848730511637`*^9, {3.734784994078835*^9, 3.734785170088924*^9}, {
   3.7347855702497673`*^9, 3.734785591415636*^9}, {3.734785803498242*^9, 
   3.73478585845186*^9}, {3.734785909494128*^9, 3.734785938807939*^9}, {
   3.734785988851983*^9, 3.7347860143968287`*^9}, {3.734786054087562*^9, 
   3.734786069248384*^9}, {3.7347861501096487`*^9, 3.734786175313336*^9}, {
   3.734786267876773*^9, 3.734786321900846*^9}, 3.7347865437667637`*^9, {
   3.734849458477528*^9, 3.734849489038035*^9}, {3.734849617975225*^9, 
   3.734849629910145*^9}, {3.734849837912705*^9, 3.734849839247541*^9}, {
   3.7348510587290277`*^9, 3.7348510589001417`*^9}, 3.734851105920681*^9, {
   3.734851204453601*^9, 3.7348512082416763`*^9}, 3.734851249450301*^9, {
   3.73485128172545*^9, 3.734851327346979*^9}, 3.734851458712357*^9, {
   3.7348528288219137`*^9, 3.734852923076078*^9}, 3.734852959611991*^9, 
   3.734852990392297*^9, {3.734853096854607*^9, 3.734853116903926*^9}, {
   3.734866963976514*^9, 3.734866966007989*^9}, {3.734867018127721*^9, 
   3.734867091353675*^9}, {3.734867147899267*^9, 3.734867157698855*^9}, {
   3.734867213465873*^9, 3.7348672455645514`*^9}, {3.7348672935531387`*^9, 
   3.7348673758997498`*^9}, {3.734867940826108*^9, 3.734868002139703*^9}, {
   3.734868154087741*^9, 3.734868277040666*^9}, 3.734868473205641*^9, {
   3.7348687085751534`*^9, 3.7348687920676003`*^9}, 3.734868842803111*^9, {
   3.7348691277779207`*^9, 3.734869141180026*^9}, {3.734869239007041*^9, 
   3.734869263357725*^9}, {3.734869513408252*^9, 3.7348695380325613`*^9}, {
   3.7348697804223022`*^9, 3.7348697891617527`*^9}, {3.734869896095284*^9, 
   3.734869904869256*^9}, {3.734870003507373*^9, 3.73487004380273*^9}, {
   3.7348700908850594`*^9, 3.734870125675872*^9}, {3.7348701696415243`*^9, 
   3.7348701981873207`*^9}, 3.734870299063107*^9, {3.73487046943972*^9, 
   3.7348704794538937`*^9}, {3.734870679926046*^9, 3.73487068440303*^9}, {
   3.734870807394301*^9, 3.7348708737623873`*^9}, 3.734870926852644*^9, {
   3.734871101468278*^9, 3.73487110564762*^9}, {3.7348711586681433`*^9, 
   3.734871159281806*^9}, {3.734871246605173*^9, 3.7348712488187103`*^9}, 
   3.734871310807713*^9, {3.734871377438311*^9, 3.734871385176993*^9}, {
   3.734871419137539*^9, 3.734871462155416*^9}, 3.734871499772397*^9, {
   3.7348716024036427`*^9, 3.734871605142242*^9}, {3.734871704122617*^9, 
   3.734871718255546*^9}, 3.734871763755763*^9, {3.7348717959001513`*^9, 
   3.734871817727435*^9}, {3.734957577534137*^9, 3.7349575777969837`*^9}, {
   3.734957634352124*^9, 3.734957639019384*^9}, {3.7349577771467037`*^9, 
   3.7349577817287693`*^9}, {3.734957847149712*^9, 3.73495789022545*^9}, {
   3.734957970007584*^9, 3.73495798665245*^9}, {3.734958019103805*^9, 
   3.7349580196865892`*^9}, {3.7349580749417887`*^9, 
   3.7349581023963537`*^9}, {3.734958466442575*^9, 3.734958471635064*^9}, {
   3.734958562587743*^9, 3.734958638496166*^9}, {3.734958673480441*^9, 
   3.734958855618779*^9}, {3.734958893938672*^9, 3.734958894542408*^9}, 
   3.734958962587637*^9, {3.734959010786366*^9, 3.7349590109509907`*^9}, {
   3.7349590665224123`*^9, 3.734959074505919*^9}, {3.7349591916352177`*^9, 
   3.734959194002842*^9}, {3.7349594393494062`*^9, 3.734959440345417*^9}, {
   3.734959640608447*^9, 3.7349596444245243`*^9}, {3.734959699047758*^9, 
   3.734959701257679*^9}, {3.734959838557205*^9, 3.7349598439538403`*^9}, {
   3.734959909236229*^9, 3.7349599098045*^9}, {3.734960135749147*^9, 
   3.734960155332864*^9}, 3.734960198791957*^9, 3.734960244762682*^9, {
   3.734960589814591*^9, 3.734960593500472*^9}, {3.734966764354371*^9, 
   3.7349668281492968`*^9}, {3.7349680741726837`*^9, 3.734968075122882*^9}, {
   3.734973344437727*^9, 3.734973359586878*^9}, {3.734976292843397*^9, 
   3.734976297613316*^9}, 3.7349763305237503`*^9, {3.7349763806373463`*^9, 
   3.7349763946807013`*^9}, {3.734976427551125*^9, 3.734976478914266*^9}, {
   3.734976512395261*^9, 3.734976521250526*^9}, {3.7349767152799273`*^9, 
   3.734976733275279*^9}, {3.734976814451454*^9, 3.7349768259026117`*^9}, {
   3.734976918228869*^9, 3.734976973368778*^9}, {3.734977079044648*^9, 
   3.734977104087481*^9}, {3.7349771517429256`*^9, 3.734977167375031*^9}, {
   3.734977231308935*^9, 3.734977349208625*^9}, {3.7349777148959627`*^9, 
   3.734977717703926*^9}, {3.734977779794681*^9, 3.734977805975051*^9}, {
   3.734977857724802*^9, 3.734977881874258*^9}, {3.734977931796232*^9, 
   3.73497795778463*^9}, {3.73497984629663*^9, 3.734979853323976*^9}, {
   3.734980099679595*^9, 3.734980106098634*^9}, {3.735006298893669*^9, 
   3.7350063056765623`*^9}, 3.7350063598582993`*^9, {3.735015147257217*^9, 
   3.7350151828591423`*^9}, 3.735015218892531*^9, {3.7350161052650423`*^9, 
   3.735016137111294*^9}, {3.7350168759222927`*^9, 3.7350169116655903`*^9}, {
   3.7350176283857718`*^9, 3.735017639520578*^9}, {3.7350186267333813`*^9, 
   3.735018643772587*^9}, {3.735018849664734*^9, 3.735018875747493*^9}, {
   3.735018912903534*^9, 3.735018913030167*^9}, {3.735022672344687*^9, 
   3.735022844307981*^9}, {3.7350229451259604`*^9, 3.735023107488759*^9}, {
   3.735023138426042*^9, 3.735023140130514*^9}, {3.7350231913732147`*^9, 
   3.735023212166193*^9}, {3.735023250732773*^9, 3.7350232805356092`*^9}, {
   3.735023363407626*^9, 3.7350233843192596`*^9}, {3.735023414822629*^9, 
   3.735023442906796*^9}, {3.735023738337493*^9, 3.7350237522831793`*^9}, {
   3.73502405551536*^9, 3.73502405588311*^9}, {3.735024347931436*^9, 
   3.7350243861566467`*^9}, {3.7350273028610477`*^9, 3.7350273052904663`*^9}, 
   3.73502759270045*^9, 3.735028109390501*^9, 3.735028580280506*^9, {
   3.73502913372281*^9, 3.735029134810557*^9}, {3.7350301640760517`*^9, 
   3.7350301944374*^9}, {3.735030297947011*^9, 3.735030299125997*^9}, {
   3.735030498449139*^9, 3.735030507452634*^9}, {3.735285881361442*^9, 
   3.735285947596162*^9}, {3.735286067741796*^9, 3.735286119887548*^9}, {
   3.735286193472067*^9, 3.735286220677297*^9}, {3.73528629354493*^9, 
   3.73528629751898*^9}, {3.735286381166895*^9, 3.7352864056851788`*^9}, {
   3.7352866009615803`*^9, 3.73528662703519*^9}, 3.735286692709392*^9, {
   3.735286877654139*^9, 3.735286923514471*^9}, {3.735286957170135*^9, 
   3.735286961383892*^9}, {3.7352869968748302`*^9, 3.735286997778129*^9}, {
   3.735287127678216*^9, 3.735287177783044*^9}, {3.735287468384774*^9, 
   3.735287561017271*^9}, {3.735287705886086*^9, 3.7352877212433357`*^9}, {
   3.73528781082732*^9, 3.7352878254239264`*^9}, 3.735287873923068*^9, {
   3.735288042185277*^9, 3.735288114713917*^9}, {3.735288178025996*^9, 
   3.735288193014271*^9}, 3.7352882650349417`*^9, {3.735288544688952*^9, 
   3.735288557010366*^9}, {3.735289298845051*^9, 3.735289300891914*^9}, {
   3.735289343661955*^9, 3.735289377108347*^9}, {3.7352904338906918`*^9, 
   3.735290476626186*^9}, {3.7352905069350557`*^9, 3.735290563183846*^9}, {
   3.7352907291735764`*^9, 3.735290734791482*^9}, {3.7352909198627043`*^9, 
   3.735290949830703*^9}, {3.735290996864809*^9, 3.735291026398841*^9}, 
   3.7352910575652637`*^9, {3.735291199500374*^9, 3.735291219635683*^9}, {
   3.735291250433837*^9, 3.735291275150091*^9}, {3.735291360288022*^9, 
   3.735291464253501*^9}, {3.735291592831353*^9, 3.735291620254571*^9}, {
   3.735291680731398*^9, 3.735291685764394*^9}, 3.735291734672217*^9, 
   3.73529194052526*^9, {3.735292056104433*^9, 3.7352920562752132`*^9}, 
   3.735292381027865*^9, {3.735292469739262*^9, 3.73529247006278*^9}, {
   3.735292611915428*^9, 3.7352926251689463`*^9}, 3.735292683915823*^9, {
   3.735292953260228*^9, 3.735292988145857*^9}, {3.735293347618593*^9, 
   3.735293356020496*^9}, {3.735293430408347*^9, 3.7352934309345083`*^9}, 
   3.735293514861044*^9, 3.735293549124955*^9, 3.7352936012906847`*^9, {
   3.735294901552367*^9, 3.735294920823674*^9}, {3.735459531215323*^9, 
   3.735459597447131*^9}, {3.735459672426139*^9, 3.735459678306191*^9}, {
   3.735459718574786*^9, 3.735459718921432*^9}, {3.735459762703844*^9, 
   3.735459964912759*^9}, {3.735460010008091*^9, 3.735460013062625*^9}, {
   3.7354601534403343`*^9, 3.735460182506255*^9}, {3.735460217895549*^9, 
   3.735460225908008*^9}, {3.735460267180469*^9, 3.7354602738032093`*^9}, {
   3.73546037622344*^9, 3.735460419879191*^9}, {3.7354604687211657`*^9, 
   3.735460477248616*^9}, {3.735460966493281*^9, 3.7354610439849377`*^9}, {
   3.7354610859452553`*^9, 3.735461129099399*^9}, {3.735461160251182*^9, 
   3.735461220230074*^9}, {3.735461265443121*^9, 3.7354613100667458`*^9}, {
   3.7354613457029667`*^9, 3.735461451193389*^9}, {3.735461501951393*^9, 
   3.735461565330353*^9}, {3.735461600624386*^9, 3.735461688795846*^9}, 
   3.7354618222977943`*^9, {3.735461869927454*^9, 3.735461872996726*^9}, {
   3.735462011490665*^9, 3.73546205702658*^9}, {3.735462101714346*^9, 
   3.7354621245369864`*^9}, {3.7354621627357407`*^9, 3.73546216930942*^9}, {
   3.735462218776205*^9, 3.735462251033478*^9}, {3.735473380290029*^9, 
   3.735473419988283*^9}, {3.735473458110508*^9, 3.7354734848937187`*^9}, {
   3.735473527732498*^9, 3.7354735278492613`*^9}, {3.7354738077935553`*^9, 
   3.735473829112318*^9}, {3.735473860923216*^9, 3.735473861133685*^9}, {
   3.73547391357978*^9, 3.735473915429118*^9}, {3.735473958623599*^9, 
   3.735473959084159*^9}, 3.7354739922746077`*^9, {3.735474042937448*^9, 
   3.7354740586539707`*^9}, {3.7354744589574833`*^9, 3.735474471895226*^9}, 
   3.735474685268302*^9, 3.735474836255468*^9, {3.7354749729265623`*^9, 
   3.735474975450536*^9}, {3.7354750347298737`*^9, 3.7354750366451283`*^9}, {
   3.735550291230386*^9, 3.735550452571344*^9}, {3.735550790898909*^9, 
   3.7355508423805847`*^9}, {3.735550878060845*^9, 3.735550881540474*^9}, {
   3.735550979325303*^9, 3.735551050433043*^9}, {3.735554262298311*^9, 
   3.735554301563299*^9}, {3.735554455364841*^9, 3.735554459405298*^9}, {
   3.7355544904074297`*^9, 3.7355544946446657`*^9}, {3.73555452916658*^9, 
   3.73555464478554*^9}, {3.735554680722356*^9, 3.735554687361721*^9}, {
   3.735555428870916*^9, 3.735555441890544*^9}, {3.735555613556786*^9, 
   3.735555675618032*^9}, {3.73555606554706*^9, 3.735556097978237*^9}, {
   3.735556320444748*^9, 3.735556355245634*^9}, {3.735556396766676*^9, 
   3.735556396976675*^9}, {3.7355564380518084`*^9, 3.735556461524399*^9}, {
   3.735556493635137*^9, 3.7355566587118797`*^9}, {3.735556703111203*^9, 
   3.735556703306261*^9}, {3.735556747528199*^9, 3.735556795773991*^9}, {
   3.735556887971285*^9, 3.7355568926740627`*^9}, {3.735557052724469*^9, 
   3.7355570673162947`*^9}, 3.735557199217619*^9, {3.735557407103043*^9, 
   3.7355574120489073`*^9}, {3.735557541075468*^9, 3.7355575413959017`*^9}, {
   3.7355576183195553`*^9, 3.735557618459587*^9}, {3.7356292421534243`*^9, 
   3.735629243582465*^9}, 3.7356292820699453`*^9, {3.735973258737837*^9, 
   3.735973322231278*^9}, {3.7359733740718603`*^9, 3.7359733974047327`*^9}, {
   3.735973480081065*^9, 3.735973549573187*^9}, {3.735973740098494*^9, 
   3.735973777446879*^9}, {3.735973816560174*^9, 3.735973861095252*^9}, {
   3.735973905490964*^9, 3.735973911497037*^9}, {3.73597399436898*^9, 
   3.735973997245625*^9}, {3.735974223631054*^9, 3.735974228985886*^9}, {
   3.735974261985611*^9, 3.735974367081794*^9}, {3.7359746381469183`*^9, 
   3.7359746496921787`*^9}, {3.735974696763463*^9, 3.735974696921452*^9}, {
   3.7359747514739017`*^9, 3.73597475209406*^9}, 3.735974818024405*^9, {
   3.735974866686667*^9, 3.7359748789931602`*^9}, {3.7359749475345097`*^9, 
   3.7359749531957617`*^9}, {3.735975017675088*^9, 3.735975017902776*^9}, {
   3.7359750782903423`*^9, 3.735975080748954*^9}, {3.735975154890329*^9, 
   3.73597515637731*^9}, {3.735975495975502*^9, 3.735975546618165*^9}, {
   3.73597558108527*^9, 3.7359756672745237`*^9}, {3.7359758850777903`*^9, 
   3.7359759043990726`*^9}, {3.735976018449667*^9, 3.735976018629168*^9}, {
   3.735976179862688*^9, 3.735976183859371*^9}, {3.7359860814605217`*^9, 
   3.7359860933335247`*^9}, {3.7359863562766438`*^9, 3.735986359383919*^9}, {
   3.735986595360243*^9, 3.735986596285955*^9}, {3.735999740834462*^9, 
   3.735999765556115*^9}, {3.735999817908544*^9, 3.7359998393258553`*^9}, 
   3.735999968022379*^9, {3.736000060096794*^9, 3.736000078065599*^9}, {
   3.736002845147046*^9, 3.736002856801927*^9}, {3.7360038036623087`*^9, 
   3.736003844833723*^9}, {3.736003913820703*^9, 3.736003934223041*^9}, {
   3.736170046228674*^9, 3.736170060245928*^9}, {3.736170091179969*^9, 
   3.7361701358741007`*^9}, 3.736170371922367*^9, {3.736171665981893*^9, 
   3.7361717394963207`*^9}, {3.736249327781664*^9, 3.73624933729749*^9}, 
   3.736498855100478*^9, {3.736498925115902*^9, 3.7364989461602297`*^9}, {
   3.736499693491791*^9, 3.736499697463472*^9}, {3.7364997301876793`*^9, 
   3.7364997389190693`*^9}, {3.736499789684103*^9, 3.7364998232639027`*^9}, {
   3.736499863047241*^9, 3.736499895551661*^9}, {3.736499934175646*^9, 
   3.736500023438799*^9}, {3.736500115044571*^9, 3.736500128028056*^9}, {
   3.7365002342348948`*^9, 3.736500241712373*^9}, {3.736500325940571*^9, 
   3.736500372307942*^9}, {3.736500434784039*^9, 3.736500572591363*^9}, {
   3.736500724825235*^9, 3.7365007252498913`*^9}, 3.736500760203353*^9, {
   3.736500851273974*^9, 3.736500851374481*^9}, 3.736500883960935*^9, {
   3.736501151341424*^9, 3.736501204336658*^9}, 3.7365012360076942`*^9, {
   3.7365012777555227`*^9, 3.7365012912040157`*^9}, 3.73650158558324*^9, {
   3.736501839887904*^9, 3.736501899630472*^9}, 3.736501948369443*^9, {
   3.736502024670526*^9, 3.736502061196042*^9}, {3.736508683161311*^9, 
   3.736508698613546*^9}, {3.7365087511010847`*^9, 3.736508773627976*^9}, {
   3.7365088223991413`*^9, 3.736508854156287*^9}, {3.736508898176642*^9, 
   3.736508946179748*^9}, {3.7365089944239902`*^9, 3.736509050589363*^9}, {
   3.736509143061699*^9, 3.7365091617890663`*^9}, {3.736509197849909*^9, 
   3.736509201360331*^9}, {3.7365092409526777`*^9, 3.736509244824657*^9}, {
   3.736509429844141*^9, 3.736509523853072*^9}, {3.736509620613164*^9, 
   3.736509657227468*^9}, {3.736509890429802*^9, 3.736509916483313*^9}, {
   3.736509962775362*^9, 3.736509965393318*^9}, {3.736510170416728*^9, 
   3.736510172823907*^9}, {3.736510227284748*^9, 3.7365102662570467`*^9}, {
   3.736510326784734*^9, 3.736510395480781*^9}, {3.736510427785056*^9, 
   3.736510473991769*^9}, {3.736510516607429*^9, 3.736510550181795*^9}, {
   3.736510586321868*^9, 3.73651059960458*^9}, {3.73651155028903*^9, 
   3.736511557535902*^9}, {3.736511599547975*^9, 3.736511639936769*^9}, {
   3.736511724718073*^9, 3.7365117532342854`*^9}, {3.7365117882331533`*^9, 
   3.736511858800138*^9}, {3.7365120479689493`*^9, 3.736512061268319*^9}, {
   3.736512126122014*^9, 3.736512155373451*^9}, {3.736512185867682*^9, 
   3.736512381888794*^9}, {3.736512421628561*^9, 3.73651245106603*^9}, {
   3.736512626493435*^9, 3.7365126370714493`*^9}, {3.736512978339101*^9, 
   3.7365129788435507`*^9}, {3.736513437822343*^9, 3.736513548095236*^9}, {
   3.736513822082449*^9, 3.736513837899497*^9}, {3.736514653342045*^9, 
   3.7365146602605352`*^9}, {3.736514690785901*^9, 3.7365148648729258`*^9}, {
   3.73651500289217*^9, 3.736515123401475*^9}, {3.736515164284528*^9, 
   3.7365152037518587`*^9}, {3.736515241592511*^9, 3.736515243122534*^9}, 
   3.7365152755510263`*^9, 3.736515373094133*^9, {3.736515443222085*^9, 
   3.736515475802294*^9}, {3.7365155891952953`*^9, 3.7365155987956676`*^9}, {
   3.7365156301431007`*^9, 3.7365158009564743`*^9}, {3.736575473643325*^9, 
   3.736575495275248*^9}, {3.736575530270821*^9, 3.736575532871541*^9}, 
   3.736576190184766*^9, {3.736576221318112*^9, 3.7365762464297123`*^9}, {
   3.736576298172554*^9, 3.736576300543119*^9}, {3.736576360482581*^9, 
   3.736576368681375*^9}, {3.73657642457233*^9, 3.736576458613999*^9}, {
   3.736576488664934*^9, 3.7365764966848907`*^9}, {3.7365765420512447`*^9, 
   3.736576554623176*^9}, 3.736577688595653*^9, {3.736578079067305*^9, 
   3.736578127914914*^9}, {3.736578404856251*^9, 3.736578448300885*^9}, {
   3.736578958028165*^9, 3.736578958278863*^9}, 3.7365874135764437`*^9, {
   3.736587488391561*^9, 3.736587529389201*^9}, {3.736587565565716*^9, 
   3.7365875864967823`*^9}, {3.736592131992297*^9, 3.736592182853599*^9}, {
   3.73659499871025*^9, 3.736595004682185*^9}, {3.736595404456715*^9, 
   3.736595427019903*^9}, 3.7365954904360647`*^9, {3.736595608862276*^9, 
   3.7365956223479033`*^9}, {3.736613030636693*^9, 3.7366130372806063`*^9}, {
   3.736670670251254*^9, 3.7366706842191553`*^9}, {3.7366707161749697`*^9, 
   3.736670721685988*^9}, 3.7366707643863277`*^9, {3.7366712998350353`*^9, 
   3.736671305081244*^9}, 3.73667153305867*^9, {3.7366720191329803`*^9, 
   3.736672023588107*^9}, {3.736672393969524*^9, 3.7366724034662113`*^9}, {
   3.736672826873275*^9, 3.7366728382711143`*^9}, 3.736673433434298*^9, 
   3.736674065847742*^9, 3.736674764194248*^9, {3.736679789476016*^9, 
   3.736679909264423*^9}, {3.736679952028586*^9, 3.736679955188311*^9}, {
   3.736750545364257*^9, 3.736750549065617*^9}, {3.7367507342124977`*^9, 
   3.7367507819291563`*^9}, {3.7367535710870457`*^9, 3.736753701868444*^9}, {
   3.736753840638042*^9, 3.736753965270069*^9}, {3.7367540928753242`*^9, 
   3.7367542030952873`*^9}, {3.736754413689294*^9, 3.7367544671403008`*^9}, {
   3.736754498291902*^9, 3.7367545939534073`*^9}, {3.736754884042145*^9, 
   3.7367548851634417`*^9}, {3.736759593230013*^9, 3.7367596493351517`*^9}, 
   3.736759720065276*^9, {3.7367597597625628`*^9, 3.736759767106516*^9}, {
   3.736759816526935*^9, 3.736759858409088*^9}, 3.736760039874543*^9, {
   3.736760794318014*^9, 3.736760833118449*^9}, {3.7367614641336193`*^9, 
   3.736761500467658*^9}, {3.736761800688933*^9, 3.7367618359017067`*^9}, {
   3.736761868975313*^9, 3.736761881654717*^9}, {3.736829483587771*^9, 
   3.736829649839369*^9}, {3.736829681693077*^9, 3.7368297389783487`*^9}, {
   3.736829912898616*^9, 3.736830186369815*^9}, {3.7368302374942417`*^9, 
   3.7368302538284388`*^9}, {3.736830283926238*^9, 3.736830299200058*^9}, {
   3.7368311142731323`*^9, 3.736831266912554*^9}, {3.7368327483497972`*^9, 
   3.73683315146738*^9}, {3.7368333105423813`*^9, 3.736833311077721*^9}, {
   3.7368333821113157`*^9, 3.736833391136224*^9}, {3.73683343677835*^9, 
   3.7368334701137743`*^9}, {3.7368342263062887`*^9, 
   3.7368342423756657`*^9}, {3.736835600968944*^9, 3.736835613033588*^9}, {
   3.736837799974894*^9, 3.7368378045526123`*^9}, {3.736852347033732*^9, 
   3.736852376489532*^9}, {3.736859398571787*^9, 3.7368594043886833`*^9}, {
   3.737095637516679*^9, 3.7370956547913113`*^9}, {3.7371079379967003`*^9, 
   3.737107947873005*^9}, {3.7371170651685534`*^9, 3.7371170792810163`*^9}, {
   3.737132352228149*^9, 3.737132373839468*^9}, {3.737205071546197*^9, 
   3.73720507387713*^9}, {3.737274399284514*^9, 3.737274572718856*^9}, {
   3.7372751456013527`*^9, 3.73727528569978*^9}, {3.737275323800723*^9, 
   3.737275450847719*^9}, {3.73727548287626*^9, 3.737275585299285*^9}, {
   3.7372757453765182`*^9, 3.7372757838681803`*^9}, {3.7372758918845263`*^9, 
   3.737276076686605*^9}, {3.737276178472292*^9, 3.737276183220798*^9}, {
   3.737276247203156*^9, 3.7372764543196697`*^9}, {3.737276592035632*^9, 
   3.737276612450707*^9}, {3.737277141167097*^9, 3.737277147113228*^9}, {
   3.737277205746601*^9, 3.737277264127824*^9}, {3.737277320243046*^9, 
   3.737277376331018*^9}, {3.737277799654818*^9, 3.73727802057028*^9}, {
   3.737278071645651*^9, 3.737278156661111*^9}, {3.737278196535315*^9, 
   3.7372782376558657`*^9}, {3.737278404243011*^9, 3.7372785282629004`*^9}, {
   3.737278563382271*^9, 3.737278681309875*^9}, {3.737278794455957*^9, 
   3.7372788022335873`*^9}, {3.737278842657878*^9, 3.737278890045752*^9}, {
   3.737278952761324*^9, 3.7372791763071203`*^9}, {3.737279225625745*^9, 
   3.737279236113165*^9}, {3.737279476404451*^9, 3.737279560689001*^9}, {
   3.7372800274808807`*^9, 3.73728025444142*^9}, {3.737280295966367*^9, 
   3.73728041140482*^9}, {3.737280459768503*^9, 3.737280671279089*^9}, {
   3.7372807164598837`*^9, 3.7372807287224607`*^9}, {3.737280810000443*^9, 
   3.7372808916829977`*^9}, {3.737281023268965*^9, 3.737281051169244*^9}, 
   3.737281092307664*^9, {3.73728112397342*^9, 3.7372812063277493`*^9}, {
   3.7372815061556*^9, 3.737281518996662*^9}, {3.7372816319096327`*^9, 
   3.7372817205426807`*^9}, {3.737281817395773*^9, 3.7372818320224247`*^9}, {
   3.7372818884219933`*^9, 3.737282103807006*^9}, {3.737282181254507*^9, 
   3.7372821867735023`*^9}, {3.737282335588306*^9, 3.737282376242132*^9}, {
   3.7373614310628233`*^9, 3.7373614327869387`*^9}, {3.737362139623355*^9, 
   3.737362144859208*^9}, 3.7373622481665373`*^9, {3.737364186973003*^9, 
   3.737364218088718*^9}, {3.737364361820388*^9, 3.737364388046492*^9}, {
   3.7373645623244333`*^9, 3.737364588001734*^9}, {3.737366495891827*^9, 
   3.7373665599916677`*^9}, {3.7373665966342983`*^9, 3.7373666941688023`*^9}, 
   3.737366774399681*^9, {3.737366846399226*^9, 3.7373668542002296`*^9}, 
   3.737869641977816*^9, {3.7378696729786863`*^9, 3.737869680338325*^9}, {
   3.737869729800325*^9, 3.737869731520771*^9}, {3.737869820832528*^9, 
   3.737869960512032*^9}, {3.737869997391673*^9, 3.7378701052231007`*^9}, {
   3.737870143535965*^9, 3.737870181156848*^9}, {3.7378702285545883`*^9, 
   3.737870348513867*^9}, {3.737870393942148*^9, 3.7378705203463173`*^9}, {
   3.737870571417562*^9, 3.737870573062872*^9}, {3.737870681025528*^9, 
   3.737870699381481*^9}, {3.7378707312028646`*^9, 3.737870870278202*^9}, {
   3.737870917522112*^9, 3.737870946257683*^9}, {3.737870982997942*^9, 
   3.7378709891506977`*^9}, {3.7378710374170723`*^9, 3.737871076741334*^9}, {
   3.737871119959087*^9, 3.737871271715321*^9}, {3.737871343892535*^9, 
   3.7378713837147293`*^9}, {3.7378714422672977`*^9, 3.737871532319543*^9}, {
   3.73787157631183*^9, 3.737871583939913*^9}, {3.737871667328906*^9, 
   3.737871864303129*^9}, {3.7378719231757603`*^9, 3.7378719450278463`*^9}, {
   3.737872004905116*^9, 3.7378720460447702`*^9}, {3.737873676958581*^9, 
   3.737873691852614*^9}, {3.737877655134923*^9, 3.737877791526764*^9}, {
   3.7378786607075577`*^9, 3.7378786627493362`*^9}, {3.7378801517680597`*^9, 
   3.7378801585333157`*^9}, 3.737881878459334*^9, {3.737885427974547*^9, 
   3.737885463289036*^9}, {3.737909948333761*^9, 3.737909948462751*^9}, {
   3.737910003434218*^9, 3.737910003875802*^9}, {3.737910077298047*^9, 
   3.7379100834592*^9}, 3.7379101176549377`*^9, {3.737910365996491*^9, 
   3.737910392520522*^9}, {3.737943609199835*^9, 3.737943614043647*^9}, {
   3.738011205880199*^9, 3.738011208069495*^9}, {3.7380454449488564`*^9, 
   3.738045472543992*^9}, 3.738151433061966*^9, {3.738151520309229*^9, 
   3.7381516192081966`*^9}, {3.7381516985155363`*^9, 
   3.7381517029611635`*^9}, {3.738151818295475*^9, 3.738151869083268*^9}, {
   3.7381519312284045`*^9, 3.738151932069031*^9}, {3.738219148877116*^9, 
   3.7382191856741295`*^9}, {3.738219235601967*^9, 3.7382192444333534`*^9}, {
   3.7382192992678084`*^9, 3.738219372865691*^9}, 3.7382464861684084`*^9, {
   3.7409694190099616`*^9, 3.7409694258775864`*^9}, {3.7449530282872915`*^9, 
   3.744953028556445*^9}, {3.7524861654964046`*^9, 3.752486196305553*^9}, {
   3.7524862721676407`*^9, 3.752486345248811*^9}, {3.752486383494035*^9, 
   3.752486386073276*^9}, {3.75248659108598*^9, 3.7524866155316677`*^9}, 
   3.752486681640609*^9, {3.7524867153343287`*^9, 3.752486725139408*^9}, {
   3.752486768794829*^9, 3.752486780401215*^9}, {3.752486816095772*^9, 
   3.752486828673321*^9}, {3.752486936047159*^9, 3.752486943905018*^9}, {
   3.7524870243348227`*^9, 3.7524870604376097`*^9}, {3.752487748378622*^9, 
   3.752487764578298*^9}, {3.752487809217525*^9, 3.752487818290511*^9}, {
   3.752488030976404*^9, 3.752488038227976*^9}, {3.752488300975902*^9, 
   3.752488438262857*^9}, {3.75248850381824*^9, 3.752488511710824*^9}, {
   3.752488544008977*^9, 3.752488662624508*^9}, {3.7524896779161587`*^9, 
   3.752489693538266*^9}, {3.752489742342965*^9, 3.752489749672873*^9}, 
   3.7524897850424423`*^9, {3.7524899740441628`*^9, 3.752489977697757*^9}, {
   3.752490341067745*^9, 3.752490342754274*^9}, {3.752490794546686*^9, 
   3.7524908365463467`*^9}, {3.752490895001153*^9, 3.7524909581464376`*^9}, {
   3.75249227165379*^9, 3.7524923227598515`*^9}, {3.752492392994095*^9, 
   3.752492393859824*^9}, {3.7525175156598396`*^9, 3.7525175177856293`*^9}, {
   3.75251757312738*^9, 3.752517595648113*^9}, {3.752553229024864*^9, 
   3.7525532900323114`*^9}, {3.7525533265614915`*^9, 3.75255352620665*^9}, {
   3.7525535599754443`*^9, 3.75255359669468*^9}, {3.7525536380654054`*^9, 
   3.7525536524622517`*^9}, 3.75255547311102*^9, {3.7525556058068333`*^9, 
   3.7525556543966646`*^9}, {3.7525556864303727`*^9, 
   3.7525557796210065`*^9}, {3.7525558670647235`*^9, 3.752555942894641*^9}, {
   3.752557688895293*^9, 3.7525577093323364`*^9}, {3.7526546880744395`*^9, 
   3.752654697279964*^9}, {3.7527621016129246`*^9, 3.752762103069059*^9}, {
   3.752861617261154*^9, 3.7528616176567993`*^9}, 3.756813492103634*^9, {
   3.7568135312461243`*^9, 3.756813583855937*^9}, {3.7568136285214453`*^9, 
   3.756813721765275*^9}, {3.7568137887622547`*^9, 3.756813789731662*^9}, {
   3.756813838518566*^9, 3.756813844654995*^9}, {3.756813989469483*^9, 
   3.7568139994218283`*^9}, {3.7568140476560307`*^9, 3.7568140482405024`*^9}, 
   3.7568141298093357`*^9, {3.756814177276435*^9, 3.756814219719314*^9}, {
   3.756814258495769*^9, 3.756814288554564*^9}, {3.756814347979629*^9, 
   3.7568144054799757`*^9}, {3.756814443146748*^9, 3.756814471382565*^9}, {
   3.756814516236704*^9, 3.756814540121458*^9}, {3.7568148948285933`*^9, 
   3.756814906717598*^9}, {3.756814953018752*^9, 3.7568149577362213`*^9}, {
   3.756815115896628*^9, 3.756815280864328*^9}, {3.756815332306151*^9, 
   3.756815339144775*^9}, {3.7568193956991477`*^9, 3.756819409267872*^9}, {
   3.756819739941109*^9, 3.7568197541028104`*^9}, {3.756821479337372*^9, 
   3.756821510628838*^9}, {3.756825081456606*^9, 3.7568250840128*^9}, {
   3.7568293637677193`*^9, 3.75682936563869*^9}, {3.7568347515521393`*^9, 
   3.7568347534420996`*^9}, {3.7568461243940887`*^9, 3.756846145811835*^9}, {
   3.75688096894105*^9, 3.756880978829379*^9}},
 CellLabel->"In[34]:=",ExpressionUUID->"8c2ee34d-7d70-4b4b-be9d-15b89aa22fe3"],

Cell[BoxData["\<\"first part done\"\>"], "Print",
 CellChangeTimes->{{3.7568145485032682`*^9, 3.756814573668478*^9}, 
   3.756814966203705*^9, 3.756815310035239*^9, 3.7568153524391003`*^9, 
   3.756818980298375*^9, 3.7568194163519325`*^9, 3.7568203060685673`*^9, 
   3.7568223937510843`*^9, 3.7568261071784286`*^9, 3.7568308809890985`*^9, 
   3.756836474955021*^9, 3.7568781954358406`*^9, 3.756882276731142*^9},
 CellLabel->
  "During evaluation of \
In[34]:=",ExpressionUUID->"1faa007f-ab20-48b4-828e-497f417f0c6f"],

Cell[BoxData[
 GraphicsBox[{{}, {{}, {}, 
    {RGBColor[0.368417, 0.506779, 0.709798], PointSize[
      NCache[
       Rational[1, 360], 0.002777777777777778]], AbsoluteThickness[1.6], 
     LineBox[CompressedData["
1:eJxc2H941+P+OPCdJJN0JskkmSSTZJJMkrckk2SSTJJJMklWpqZWVq1Mkkky
SSbJJJkkk2SSTJJJMkkmyU46nZ1OOtNJ53v0ud/X9X0/3v90Pa77vl/P+3n/
eL5e64wh9/e7q0FcXFxkXlzcn//+36/u8v/7tzb8Gxdp/M1L2Zc1jjo+knjt
xDd3nhx1QuSj35IHPbHml+DmODEyvvnSq38cF3WryNRfbyhvPTXqpMi6Wbd3
+P3jqNtE/uzdfGnUbSNjj/yibhf5X/D/zSDq5EjJV4263lcSdftIv/89/dcb
ou4QORK+edQdIz//OXznruCUyPWn1i6f1DfafkHkln2PnfVBRtSdIkceVx71
heTXOTLn0JBPz58T9UWRhf9brW9eirpL5Ik1fw6I+mLyTY38me3VP0Z9SeSD
jD8nEHXXyCvH52yNvBL1paxHt8igIwGivizS7sgDou4exkfzvTxy+pENiDoS
OZLuvp//z/mRyJ4/t+fX4LgrwnqG/vlXhPWMju8ReXtS3/+tYHR8j8ioP9PP
jo6/MnLhkV+0/crI9u///O0M7T3D+QjO7xn2N9p+Fe1XRe47suHR9l5hftH2
XpFjuv7ZI9p+daTnkV+0/erIke0+NdqeFs5ztD0tUnXPUc93qfoptF8Tmfxn
epOC86+J/Nl6z1HR9t5hPaLtvSMTjySwI7RfG/YnOP/aMN9oe5/I8CMPjLb3
Cecp2n5d5IojGxhtvy7MJ9reN5znH0N733A+g+OuD/sbbcdx6SH/8LxIeuTi
IwsQjZce7mNwRXo4H9H4N8S2R26IrHrvz190/A1hftHxN4TzEh3fL5zn6Ph+
4T5Hx+OKfpEj0702Ov7GcN6i428M9zc6/sZQv6LjbwznK5p//9j1ivSPNP3z
uhwfHd8/3NfQXtE/1IPo+Jsiw478ouNvCvOJrvdNkZuO/KLjbwrnvyaMHxD5
32b/b8eDIwMiM/7cnseC8weE8cEVAyJHHn9ZdPzNYfwPYfzN4fwG5+OKmyOb
/1zOr7aH8Rkhn+BIRjifwfkZ4f5+H8ZnhHjBcbeE/KPjb4m8tvjPX3T8LZGt
RypQcMUtoR6F+cQNDO+D6PwHhvsbzX9guK/R/HHcrWE9o+NvDfcpmv+tYf+j
429l/KDY9YkMipxz5MJG4w+KHLnuz0fHDwrnJzr+tsijhX/+ovt3W1iP6Pjb
Iv87PP87QdHxt4X6HB0/ODbfyOBQP6LzHxzqQXT9Bod8o+t/e6g/0fW/Pbxv
out/e6h/0fG3h/sXHZ8Z8g9OwpHMsD/BmTg/M/Y8lGSG+7ItxMuMZB5ZgOCa
zHD+guPuCPkFJ90Rzndw5I5wn4Mz7wjrHZx/R9if4JI7wvmLxr8j1Mto/DvC
fL8L8YeEehicNCQ8f2uIPyTS5sgvOHNImF9w/pAQrzrEHxKe/02IPyTUr+Ca
IWF9g+PuDPU0OOnOUO+DI3dG/vhzeQ5tCfHvDPMN7fl3hv2Pxr8zMvfZP3/R
+Dyv5s6wH+F5cUNDvQtOGhret8GRoeH8ROMPDfP9OsQfGup7cMnQsD6hf8XQ
cB6Da4bG5hN3V1i/aPy7wvs9Gv+u2HiZd4V6GI1/V+SpP4/brGj8u8L31+YQ
/65wX4Nr7grfV8Fxw0J9Ck4aFs5TcGRYOJ/BmcMi/9j75y84f1j4fgsuGRbO
dzT+sLAe0fjDwvsrGv/u2HhJd4f7E41/d6gP0fh3R/5vXDT+3eF8RuPfHc5D
NP7dYf2+CvHvDucjOC4rxNsU4meF75XQHsmK7Z+ZFfYv9M/PCvczuCQrcqTc
/f5liJ8V8g3tNVkh3+C4e2Kfl3RP5Ei5/iaMj9wT1i+0Z94TzlM0/j0h/2j8
e8J6BVfcE94H4Xk194R8guOGh/MfjT88vH+j8YeH9Y7GHx7eH9H4w8P3UjT+
8PD+iMYfHptPzfDwfojmf29sfkn3hvsZHLk3nPcwPvPeUM+qQvx7w/oFl9wb
7mtwxb3hPATX3BvuR3DciHBeg5NGxPaPjAjvzy9C/BHhvm4M8UeE8xNcMiKc
n9C/gvE1I8L+hP5x94V6syHEvy/8PfZZiH9fOF/rQ/z7wvjg/PvC+leG+PeF
79FPQvz7wvsquOa+UI+D40aG9Qjjk0aG8/FpiD8ydj6ZIyMpRwpCNP7I8L6I
xo/2j8YfGfZnXYg/MpzHaPz7Q72Lxr8/1PfQHrk/rHcYn3l/qDfB+feH+/1x
iH9/5IQjv+CK+yMH/vy8/W1tiH9/qGfBcdlhvT76Pydkh/0I7UnZ4T6E56Vk
h/MS4keyw3kMTs+OjZ+ZHdY7PD87O3xvrgnzzw73IbgoO5y/4JLsUE8+/D+X
ZYf3zQchv+zw/f7+/7kqOv9VId/s8P363v+5Ljvc99AeNyrcz9CeMCqct5Uh
/1GRI9e9NvRPwZFR4fyH/umjYp+fOSrUg+DsUWE9w3zzaS8aFfY/zKdkVNjv
8PyyUaFeBFeMCucruGpU5Ej4nOCaUeF8l4f8R0XuPPKB8m7If3Rsvgmjw3kJ
/ZNGh+/Vd0L+o0M9ejvkPzr8PRycPjqc77dC/jh7dDgPwfmjQ77BRbhkdKhn
y0P+jK+gfxXxauhfNzqsd3he3AOhPoT2hAfC+2VZyP+BSNqRDXgz5P9AWL/g
yAPhe6Is5E975gPh76nQnv1A+L4P7fkPhPoV2oseCPXzjZD/A+F9E9rLHgh/
X74e8n8g/L39Wsj/gVBvXwn5PxDq2ash/2i+oX9cTqwTcmL7J+WE+7ko5J8T
7n9wJCe8z4PTc8J9fDnkj7Ppn58T9ndhyJ/2kpzwvRzmU5YT/p4KrsBVzK8m
J9SPEL8uJ9zPEC/uwXCeQ3vCg2G9S0P+D4b6GNYz5cHwPR0ceTC8D6L5Pxib
T+aDsfGyH4xdj/wHY/eriOeVPBi7HmX0r3gw1JPwvKoHw//vBdfgugdDfYzm
Pybc/wUh/zGhXr4U8h8Tm0/KmFD/giNjYuOnj4mNlzkm3L/wvOwx4X4G54+J
Xf+iMaGehvmU0F42JnY/K5hPFfFrmH8dz4sbG7s/CWPD92SInzQ2vF9fDPmP
DX8vlIT8x0b+7znB6WPD39ehf+bY8D4Mzh4b6nHonz821I/ikP/YsB+zQv5j
w3yfDvmPDfv/TMif8VVjw/19NuQ/NtyP4Lqx4f/bwvi43FCfwviE3Nj2pNyw
H2E+Kbnh/MwO+efGzic9N+xHaM/MDed5Tsif/vm5sfMryo2dfwkuyw33ITyv
IjfU0ydD/rlhvYNrckN9LQr50z/uoXDenwr5PxSbb9JD4X0xI+T/UFjvwpA/
7ekPhffh4yH/h8Lfp0+E/B+K3d/8h2LnW4RLcBmueCjcrzD/qodi16fmodj1
r3sodv/ixsX2TxgXuz9J42LHp4wL9yHEj+D0cbHrmcn47HGx+5k/Lvb8FY0L
38/PhfzHhe+ZuSF/5lcxLtzfkE/VOPZ/XLhv0f3HcePD86eH/MfH7m/SePYf
R8bH7nf6+PB9OzPkP579H8/+j489b0XjY/MpGR/eF9H7Pz72flXQv4r+NeNj
17duPPufF+uEvNj9TMoL/98Y8kvJI/+8sB+PhPzzQj6TQ/55oX5NDflH4xWE
/PPC93wYX5QXu/4lebH7U5YXu38VebHrWZUXex9q8mL3ow7HTYhdz4QJ1L8J
sfcjZUJsPY4wPn1C7HpnTgjrNS/kPyF8z4fznD8h9jwXTYhd/5IJsfmWTYit
ZxUTYs9fFf1rJsSuX92E2PWOmxi7fwkTw/pNCflPDPdpUsh/Yog3IeSP0yeG
+zs+5D8x3PeHQv605zO+CJdMjD1PZRNDPZkW8p8Y9nNiyD/aPibkj+tw3MOx
80l4OMQbHfJ/OJzXnJA/7ZGHw/qMCvnTP/Nh8n84Nr982osejl3vkodj8yt7
OOx/fsgfV/H8Gp5XR3tcfmz8+PxwPsaG9aA9MT92fFJ+7P4k58eepxScmh+7
f5H82POYlk89zY+9rxn5sec/E2fRPzs/9j7k5se+H/LzY+tvYX5sPS2if3F+
bP0rYb6l+bH1qyw/9v6VR9fz0bB/+bH1tTI/nMfHwn6yPtU8r4bxtcynjv71
zD9uUqzjJ8WOT5gUW68TJ8Wex6RJsecjeRL3Jdp/ZNj/SSG/e8P+Twrre0fY
/2j7rWH/ac/AmdF4/cP+42ycy/PzeV4hLsLF0ecNDfs/KezP3WH/6V9GvHLa
K5hfJe1VPL96EvWN9a/FdZNi61v9pNj6FTc59nnxk2P3L2FybP9E2pNw8uTY
+pEyOXY+qZNj61Vkcmx9SqN/+uTY74eMybH3IZP2rMmx9Sib5+cSP594hcy/
aHJsfS+eHHueS1ifUlzG+HLGV0yOvQ+V9K9ifat5fg3ttbTXTY49X/XReNeG
/Z8S6/gpsf0TpsSe38QpsfNPmhI732ScMiX2fKVOiZ1vBKdNiV3/9Cmx+5NB
e+aU2HqURf9s4udO4f2LCxlfRLxiXMLzSxlfxvzKp8R+X1VMCd974XxWTok9
r1WMr+b5NbTX0l43Jfa81xM/riB2fHxB7HokFPD+L4itJ0k4uSD2/KUUsP84
wvi0gtj80wti3z8ZBbHfE5m0ZzE+m/65BbHv53zGFxbEfp8UFcTuTzH9S+hf
WhBbn8qIX078ClxJ/yraq2mvKYj9/qktiP1+qGN+9YyPmxq73/FT+R6eGrue
iVN5/9M/eSr1n/6pxItM5f4zPn0q939q7PnJJH4W47Onxtar3Kmx5zOf5xXi
IsYXM76E+ZdOja3nZbh8auz7vGJqbH2txFVTY+tx9dTYel0T9aVh/2mvw/U4
blrs+Phpkbj//5eAE3ESTsYpOBVHcBpOxxk4E2fhbJyL83EhLsLFuASX4jJc
jitwJa7C1bgG1+I6XI/jHol1PE7AiTgJJ+MUnIojOA2n4wycibNwNs7F+bgQ
F+FiXIJLcRkuxxW4ElfhalyDa3EdrsdxhbGOxwk4ESfhZJyCU3EEp+F0nIEz
cRbOxrk4HxfiIlyMS3ApLsPluAJX4ipcjWtwLa7D9Tju0VjH4wSciJNwMk7B
qTiC03A6zsCZOAtn41ycjwtxES7GJbgUl+FyXIErcRWuxjW4Ftfhehw3Pdbx
OAEn4iScjFNwKo7gNJyOM3AmzsLZOBfn40JchItxCS7FZbgcV+BKXIWrcQ2u
xXW4Hsc9Fut4nIATcRJOxik4FUdwGk7HGTgTZ+FsnIvzcSEuwsW4BJfiMlyO
K3AlrsLVuAbX4jpcj+NmxDoeJ+BEnISTcQpOxRGchtNxBs7EWTgb5+J8XIiL
cDEuwaW4DJfjClyJq3A1rsG1uA7X47jHYx2PE3AiTsLJOAWn4ghOw+k4A2fi
LJyNc3E+LsRFuBiX4FJchstxBa7EVbga1+BaXIfrcdzMWMfjBJyIk3AyTsGp
OILTcDrOwJk4C2fjXJyPC3ERLsYluBSX4XJcgStxFa7GNbgW1+F6HPdErONx
Ak7ESTgZp+BUHMFpOB1n4EychbNxLs7HhbgIF+MSXIrLcDmuwJW4ClfjGlyL
63A9jiuKdUMcj5vgBNwcJ+JWOAm3xcm4A07BnXEq7oYjuCdOw31wOu6PM/Ag
nImH4iw8AmfjHJyL83A+LsCFeAYuwrNxMZ6HS/BCXIqX4DK8HJfjVbgCr8WV
eAOuwptxNd6Ga/BOXIv34Dq8H9fjQzjuyVg3xPG4CU7AzXEiboWTcFucjDvg
FNwZp+JuOIJ74jTcB6fj/jgDD8KZeCjOwiNwNs7BuTgP5+MCXIhn4CI8Gxfj
ebgEL8SleAkuw8txOV6FK/BaXIk34Cq8GVfjbbgG78S1eA+uw/txPT6E42bF
uiGOx01wAm6OE3ErnITb4mTcAafgzjgVd8MR3BOn4T44HffHGXgQzsRDcRYe
gbNxDs7FeTgfF+BCPAMX4dm4GM/DJXghLsVLcBlejsvxKlyB1+JKvAFX4c24
Gm/DNXgnrsV7cB3ej+vxIRz3VKwb4njcBCfg5jgRt8JJuC1Oxh1wCu6MU3E3
HME9cRrug9Nxf5yBB+FMPBRn4RE4G+fgXJyH83EBLsQzcBGejYvxPFyCF+JS
vASX4eW4HK/CFXgtrsQbcBXejKvxNlyDd+JavAfX4f24Hh/CcbNj3RDH4yY4
ATfHibgVTsJtcTLugFNwZ5yKu+EI7onTcB+cjvvjDDwIZ+KhOAuPwNk4B+fi
PJyPC3AhnoGL8GxcjOfhErwQl+IluAwvx+V4Fa7Aa3El3oCr8GZcjbfhGrwT
1+I9uA7vx/X4EI57OtYNcTxughNwc5yIW+Ek3BYn4w44BXfGqbgbjuCeOA33
wem4P87Ag3AmHoqz8AicjXNwLs7D+bgAF+IZuAjPxsV4Hi7BC3EpXoLL8HJc
jlfhCrwWV+INuApvxtV4G67BO3Et3oPr8H5cjw/huDmxbojjcROcgJvjRNwK
J+G2OBl3wCm4M07F3XAE98RpuA9Ox/1xBh6EM/FQnIVH4Gycg3NxHs7HBbgQ
z8BFeDYuxvNwCV6IS/ESXIaX43K8ClfgtbgSb8BVeDOuxttwDd6Ja/EeXIf3
43p8CMc9E+uGOB43wQm4OU7ErXASbouTcQecgjvjVNwNR3BPnIb74HTcH2fg
QTgTD8VZeATOxjk4F+fhfFyAC/EMXIRn42I8D5fghbgUL8FleDkux6twBV6L
K/EGXIU342q8DdfgnbgW78F1eD+ux4dwXHGsG+J43AQn4OY4EbfCSbgtTsYd
cArujFNxNxzBPXEa7oPTcX+cgQfhTDwUZ+EROBvn4Fych/NxAS7EM3ARno2L
8TxcghfiUrwEl+HluByvwhV4La7EG3AV3oyr8TZcg3fiWrwH1+H9uB4fwnHP
xrohjsdNcAJujhNxK5yE2+Jk3AGn4M44FXfDEdwTp+E+OB33xxl4EM7EQ3EW
HoGzcQ7OxXk4HxfgQjwDF+HZuBjPwyV4IS7FS3AZXo7L8SpcgdfiSrwBV+HN
uBpvwzV4J67Fe3Ad3o/r8SEcNzfWDXE8boITcHOciFvhJNwWJ+MOOAV3xqm4
G47gnjgN98HpuD/OwINwJh6Ks/AInI1zcC7Ow/m4ABfiGbgIz8bFeB4uwQtx
KV6Cy/ByXI5X4Qq8FlfiDbgKb8bVeBuuwTtxLd6D6/B+XI8P4bjnYt0Qx+Mm
OAE3x4m4FU7CbXEy7oBTcGecirvhCO6J03AfnI774ww8CGfioTgLj8DZOAfn
4jycjwtwIZ6Bi/BsXIzn4RK8EJfiJbgML8fleBWuwGtxJd6Aq/BmXI234Rq8
E9fiPbgO78f1+BCOmxfrhjgeN8EJuDlOxK1wEm6Lk3EHnII741TcDUdwT5yG
++B03B9n4EE4Ew/FWXgEzsY5OBfn4XxcgAvxDFyEZ+NiPA+X4IW4FC/BZXg5
LsercAVeiyvxBlyFN+NqvA3X4J24Fu/BdXg/rseHcNzzsW6I43ETnICb40Tc
CifhtjgZd8ApuDNOxd1wBPfEabgPTsf9cQYehDPxUJyFR+BsnINzcR7OxwW4
EM/ARXg2LsbzcAleiEvxElyGl+NyvApX4LW4Em/AVXgzrsbbcA3eiWvxHlyH
9+N6fAjHzY91QxyPm+AE3Bwn4lY4CbfFybgDTsGdcSruhiO4J07DfXA67o8z
8CCciYfiLDwCZ+McnIvzcD4uwIV4Bi7Cs3ExnodL8EJcipfgMrwcl+NVuAKv
xZV4A67Cm3E13oZr8E5ci/fgOrwf1+NDOO6FWDfE8bgJTsDNcSJuhZNwW5yM
O+AU3Bmn4m44gnviNNwHp+P+OAMPwpl4KM7CI3A2zsG5OA/n4wJciGfgIjwb
F+N5uAQvxKV4CS7Dy3E5XoUr8FpciTfgKrwZV+NtuAbvxLV4D67D+3E9PoTj
SmLdADfEjXA8boyb4KY4ATfDzXELnIhb4la4NU7CbXBb3A4n4/a4A+6IU3An
3Bl3wam4K+6Gu+MI7oF74l44DffGfXBfnI774f54AM7AA/EgPBhn4iF4KB6G
s/BwPAKPxNl4NM7BY3AuHofz8EScjyfjAjwNF+LpeAaeiYvwLDwbz8HFeC6e
h+fjErwAL8SLcClejJfgpbgML8PL8QpcjlfiVXg1rsBr8Fq8Dlfi9XgD3oir
8Ca8GW/B1Xgr3oa34xq8A+/Eu3At3o334L24Du/D+/EBXI8P4kP4MI57MdYN
cEPcCMfjxrgJbooTcDPcHLfAibglboVb4yTcBrfF7XAybo874I44BXfCnXEX
nIq74m64O47gHrgn7oXTcG/cB/fF6bgf7o8H4Aw8EA/Cg3EmHoKH4mE4Cw/H
I/BInI1H4xw8BuficTgPT8T5eDIuwNNwIZ6OZ+CZuAjPwrPxHFyM5+J5eD4u
wQvwQrwIl+LFeAleisvwMrwcr8DleCVehVfjCrwGr8XrcCVejzfgjbgKb8Kb
8RZcjbfibXg7rsE78E68C9fi3XgP3ovr8D68Hx/A9fggPoQP47gFsW6AG+JG
OB43xk1wU5yAm+HmuAVOxC1xK9waJ+E2uC1uh5Nxe9wBd8QpuBPujLvgVNwV
d8PdcQT3wD1xL5yGe+M+uC9Ox/1wfzwAZ+CBeBAejDPxEDwUD8NZeDgegUfi
bDwa5+AxOBePw3l4Is7Hk3EBnoYL8XQ8A8/ERXgWno3n4GI8F8/D83EJXoAX
4kW4FC/GS/BSXIaX4eV4BS7HK/EqvBpX4DV4LV6HK/F6vAFvxFV4E96Mt+Bq
vBVvw9txDd6Bd+JduBbvxnvwXlyH9+H9+ACuxwfxIXwYx70U6wa4IW6E43Fj
3AQ3xQm4GW6OW+BE3BK3wq1xEm6D2+J2OBm3xx1wR5yCO+HOuAtOxV1xN9wd
R3AP3BP3wmm4N+6D++J03A/3xwNwBh6IB+HBOBMPwUPxMJyFh+MReCTOxqNx
Dh6Dc/E4nIcn4nw8GRfgabgQT8cz8ExchGfh2XgOLsZz8Tw8H5fgBXghXoRL
8WK8BC/FZXgZXo5X4HK8Eq/Cq3EFXoPX4nW4Eq/HG/BGXIU34c14C67GW/E2
vB3X4B14J96Fa/FuvAfvxXV4H96PD+B6fBAfwodx3MJYN8ANcSMcjxvjJrgp
TsDNcHPcAifilrgVbo2TcBvcFrfDybg97oA74hTcCXfGXXAq7oq74e44gnvg
nrgXTsO9cR/cF6fjfrg/HoAz8EA8CA/GmXgIHoqH4Sw8HI/AI3E2Ho1z8Bic
i8fhPDwR5+PJuABPw4V4Op6BZ+IiPAvPxnNwMZ6L5+H5uAQvwAvxIlyKF+Ml
eCkuw8vwcrwCl+OVeBVejSvwGrwWr8OVeD3egDfiKrwJb8ZbcDXeirfh7bgG
78A78S5ci3fjPXgvrsP78H58ANfjg/gQPozjXo51A9wQN8LxuDFugpviBNwM
N8ctcCJuiVvh1jgJt8FtcTucjNvjDrgjTsGdcGfcBafirrgb7o4juAfuiXvh
NNwb98F9cTruh/vjATgDD8SD8GCciYfgoXgYzsLD8Qg8Emfj0TgHj8G5eBzO
wxNxPp6MC/A0XIin4xl4Ji7Cs/BsPAcX47l4Hp6PS/ACvBAvwqV4MV6Cl+Iy
vAwvxytwOV6JV+HVuAKvwWvxOlyJ1+MNeCOuwpvwZrwFV+OteBvejmvwDrwT
78K1eDfeg/fiOrwP78cHcD0+iA/hwzhuUawb4Ia4EY7HjXET3BQn4Ga4OW6B
E3FL3Aq3xkm4DW6L2+Fk3B53wB1xCu6EO+MuOBV3xd1wdxzBPXBP3Aun4d64
D+6L03E/3B8PwBl4IB6EB+NMPAQPxcNwFh6OR+CROBuPxjl4DM7F43Aenojz
8WRcgKfhQjwdz8AzcRGehWfjObgYz8Xz8HxcghfghXgRLsWL8RK8FJfhZXg5
XoHL8Uq8Cq/GFXgNXovX4Uq8Hm/AG3EV3oQ34y24Gm/F2/B2XIN34J14F67F
u/EevBfX4X14Pz6A6/FBfAgfxnGvxLoBbogb4XjcGDfBTXECboab4xY4EbfE
rXBrnITb4La4HU7G7XEH3BGn4E64M+6CU3FX3A13xxHcA/fEvXAa7o374L44
HffD/fEAnIEH4kF4MM7EQ/BQPAxn4eF4BB6Js/FonIPH4Fw8DufhiTgfT8YF
eBouxNPxDDwTF+FZeDaeg4vxXDwPz8cleAFeiBfhUrwYL8FLcRlehpfjFbgc
r8Sr8GpcgdfgtXgdrsTr8Qa8EVfhTXgz3oKr8Va8DW/HNXgH3ol34Vq8G+/B
e3Ed3of34wO4Hh/Eh/BhHFca6wa4IW6E43Fj3AQ3xQm4GW6OW+BE3BK3wq1x
Em6D2+J2OBm3xx1wR5yCO+HOuAtOxV1xN9wdR3AP3BP3wmm4N+6D++J03A/3
xwNwBh6IB+HBOBMPwUPxMJyFh+MReCTOxqNxDh6Dc/E4nIcn4nw8GRfgabgQ
T8cz8ExchGfh2XgOLsZz8Tw8H5fgBXghXoRL8WK8BC/FZXgZXo5X4HK8Eq/C
q3EFXoPX4nW4Eq/HG/BGXIU34c14C67GW/E2vB3X4B14J96Fa/FuvAfvxXV4
H96PD+B6fBAfwodx3KuxboAb4kY4HjfGTXBTnICb4ea4BU7ELXEr3Bon4Ta4
LW6Hk3F73AF3xCm4E+6Mu+BU3BV3w91xBPfAPXEvnIZ74z64L07H/XB/PABn
4IF4EB6MM/EQPBQPw1l4OB6BR+JsPBrn4DE4F4/DeXgizseTcQGehgvxdDwD
z8RFeBaejefgYjwXz8PzcQlegBfiRbgUL8ZL8FJchpfh5XgFLscr8Sq8Glfg
NXgtXocr8Xq8AW/EVXgT3oy34Gq8FW/D23EN3oF34l24Fu/Ge/BeXIf34f34
AK7HB/EhfBjHLY51A9wQN8LxuDFugpviBNwMN8ctcCJuiVvh1jgJt8FtcTuc
jNvjDrgjTsGdcGfcBafirrgb7o4juAfuiXvhNNwb98F9cTruh/vjATgDD8SD
8GCciYfgoXgYzsLD8Qg8Emfj0TgHj8G5eBzOwxNxPp6MC/A0XIin4xl4Ji7C
s/BsPAcX47l4Hp6PS/ACvBAvwqV4MV6Cl+IyvAwvxytwOV6JV+HVuAKvwWvx
OlyJ1+MNeCOuwpvwZrwFV+OteBvejmvwDrwT78K1eDfeg/fiOrwP78cHcD0+
iA/hwzjutVg3wA1xIxyPG+MmuClOwM1wc9wCJ+KWuBVujZNwG9wWt8PJuD3u
gDviFNwJd8ZdcCruirvh7jiCe+CeuBdOw71xH9wXp+N+uD8egDPwQDwID8aZ
eAgeiofhLDwcj8AjcTYejXPwGJyLx+E8PBHn48m4AE/DhXg6noFn4iI8C8/G
c3Axnovn4fm4BC/AC/EiXIoX4yV4KS7Dy/ByvAKX45V4FV6NK/AavBavw5V4
Pd6AN+IqvAlvxltwNd6Kt+HtuAbvwDvxLlyLd+M9eC+uw/vwfnwA1+OD+BA+
jOOWxLoBbogb4XjcGDfBTXECboab4xY4EbfErXBrnITb4La4HU7G7XEH3BGn
4E64M+6CU3FX3A13xxHcA/fEvXAa7o374L44HffD/fEAnIEH4kF4MM7EQ/BQ
PAxn4eF4BB6Js/FonIPH4Fw8DufhiTgfT8YFeBouxNPxDDwTF+FZeDaeg4vx
XDwPz8cleAFeiBfhUrwYL8FLcRlehpfjFbgcr8Sr8GpcgdfgtXgdrsTr8Qa8
EVfhTXgz3oKr8Va8DW/HNXgH3ol34Vq8G+/Be3Ed3of34wO4Hh/Eh/BhHPd6
rBvghrgRjseNcRPcFCfgZrg5boETcUvcCrfGSbgNbovb4WTcHnfAHXEK7oQ7
4y44FXfF3XB3HME9cE/cC6fh3rgP7ovTcT/cHw/AGXggHoQH40w8BA/Fw3AW
Ho5H4JE4G4/GOXgMzsXjcB6eiPPxZFyAp+FCPB3PwDNxEZ6FZ+M5uBjPxfPw
fFyCF+CFeBEuxYvxErwUl+FleDlegcvxSrwKr8YVeA1ei9fhSrweb8AbcRXe
hDfjLbgab8Xb8HZcg3fgnXgXrsW78R68F9fhfXg/PoDr8UF8CB/GcUtj3QA3
xI1wPG6Mm+CmOAE3w81xC5yIW+JWuDVOwm1wW9wOJ+P2uAPuiFNwJ9wZd8Gp
uCvuhrvjCO6Be+JeOA33xn1wX5yO++H+eADOwAPxIDwYZ+IheCgehrPwcDwC
j8TZeDTOwWNwLh6H8/BEnI8n4wI8DRfi6XgGnomL8Cw8G8/BxXgunofn4xK8
AC/Ei3ApXoyX4KW4DC/Dy/EKXI5X4lV4Na7Aa/BavA5X4vV4A96Iq/AmvBlv
wdV4K96Gt+MavAPvxLtwLd6N9+C9uA7vw/vxAVyPD+JD+DCOeyPWDXBD3AjH
48a4CW6KE3Az3By3wIm4JW6FW+Mk3Aa3xe1wMm6PO+COOAV3wp1xF5yKu+Ju
uDuO4B64J+6F03Bv3Af3xem4H+6PB+AMPBAPwoNxJh6Ch+JhOAsPxyPwSJyN
R+McPAbn4nE4D0/E+XgyLsDTcCGejmfgmbgIz8Kz8RxcjOfieXg+LsEL8EK8
CJfixXgJXorL8DK8HK/A5XglXoVX4wq8Bq/F63AlXo834I24Cm/Cm/EWXI23
4m14O67BO/BOvAvX4t14D96L6/A+vB8fwPX4ID6ED+O4slj/BTfAR+GG+Gjc
CB+D4/GxuDE+DjfBx+Om+K84AZ+Am+ETcXN8Em6BT8aJ+BTcEp+KW+HTcGt8
Ok7CZ+A2+EzcFp+F2+GzcTI+B7fH5+IO+DzcEZ+PU/AFuBO+EHfGF+Eu+GKc
ii/BXfGluBu+DHfHl+MIvgL3wFfinvgq3AtfjdPwNbg3vhb3wdfhvvh6nI5v
wP3wjbg/vgkPwDfjDHwLHohvxYPwbXgwvh1n4jvwEHwnHorvwsPw3TgL34OH
43vxCHwfHonvx9l4FB6NH8A5+EE8Bo/FufghPA6Px3l4Ap6IH8b5eBKejKfg
AjwVT8OP4EL8KJ6OH8Mz8ON4Jn4CF+En8Sz8FJ6Nn8Zz8DO4GD+L5+Ln8Dz8
PJ6PX8Al+EW8AL+EF+KX8SL8Ci7Fr+LF+DW8BL+Ol+I3cBl+Ey/Db+Hl+G28
Ar+Dy/G7eCV+D6/C7+PV+ANcgT/Ea/BHeC3+GK/Dn+BK/Clejz/DG/DneCP+
AlfhL/Em/BXejL/GW/A3uBp/i7fi7/A2/D3ejn/ANfhHvAP/hHfin/Eu/Auu
xX/Du/GveA/+O96L/4Hr8D/xPvwvvB//hg/gf+N6/Ds+iP+DD+E/8GH8Xxz3
Zqz/ghvgo3BDfDRuhI/B8fhY3Bgfh5vg43FT/FecgE/AzfCJuDk+CbfAJ+NE
fApuiU/FrfBpuDU+HSfhM3AbfCZui8/C7fDZOBmfg9vjc3EHfB7uiM/HKfgC
3AlfiDvji3AXfDFOxZfgrvhS3A1fhrvjy3EEX4F74CtxT3wV7oWvxmn4Gtwb
X4v74OtwX3w9Tsc34H74Rtwf34QH4JtxBr4FD8S34kH4NjwY344z8R14CL4T
D8V34WH4bpyF78HD8b14BL4Pj8T342w8Co/GD+Ac/CAeg8fiXPwQHofH4zw8
AU/ED+N8PAlPxlNwAZ6Kp+FHcCF+FE/Hj+EZ+HE8Ez+Bi/CTeBZ+Cs/GT+M5
+BlcjJ/Fc/FzeB5+Hs/HL+AS/CJegF/CC/HLeBF+BZfiV/Fi/Bpegl/HS/Eb
uAy/iZfht/By/DZegd/B5fhdvBK/h1fh9/Fq/AGuwB/iNfgjvBZ/jNfhT3Al
/hSvx5/hDfhzvBF/gavwl3gT/gpvxl/jLfgbXI2/xVvxd3gb/h5vxz/gGvwj
3oF/wjvxz3gX/gXX4r/h3fhXvAf/He/F/8B1+J94H/4X3o9/wwfwv3E9/h0f
xP/Bh/Af+DD+L45bFuu/4Ab4KNwQH40b4WNwPD4WN8bH4Sb4eNwU/xUn4BNw
M3wibo5Pwi3wyTgRn4Jb4lNxK3wabo1Px0n4DNwGn4nb4rNwO3w2Tsbn4Pb4
XNwBn4c74vNxCr4Ad8IX4s74ItwFX4xT8SW4K74Ud8OX4e74chzBV+Ae+Erc
E1+Fe+GrcRq+BvfG1+I++DrcF1+P0/ENuB++EffHN+EB+GacgW/BA/GteBC+
DQ/Gt+NMfAcegu/EQ/FdeBi+G2fhe/BwfC8ege/DI/H9OBuPwqPxAzgHP4jH
4LE4Fz+Ex+HxOA9PwBPxwzgfT8KT8RRcgKfiafgRXIgfxdPxY3gGfhzPxE/g
IvwknoWfwrPx03gOfgYX42fxXPwcnoefx/PxC7gEv4gX4JfwQvwyXoRfwaX4
VbwYv4aX4NfxUvwGLsNv4mX4Lbwcv41X4HdwOX4Xr8Tv4VX4fbwaf4Ar8Id4
Df4Ir8Uf43X4E1yJP8Xr8Wd4A/4cb8Rf4Cr8Jd6Ev8Kb8dd4C/4GV+Nv8Vb8
Hd6Gv8fb8Q+4Bv+Id+Cf8E78M96Ff8G1+G94N/4V78F/x3vxP3Ad/ifeh/+F
9+Pf8AH8b1yPf8cH8X/wIfwHPoz/i+PeivVfcAN8FG6Ij8aN8DE4Hh+LG+Pj
cBN8PG6K/4oT8Am4GT4RN8cn4Rb4ZJyIT8Et8am4FT4Nt8an4yR8Bm6Dz8Rt
8Vm4HT4bJ+NzcHt8Lu6Az8Md8fk4BV+AO+ELcWd8Ee6CL8ap+BLcFV+Ku+HL
cHd8OY7gK3APfCXuia/CvfDVOA1fg3vja3EffB3ui6/H6fgG3A/fiPvjm/AA
fDPOwLfggfhWPAjfhgfj23EmvgMPwXfiofguPAzfjbPwPXg4vhePwPfhkfh+
nI1H4dH4AZyDH8Rj8Ficix/C4/B4nIcn4In4YZyPJ+HJeAouwFPxNPwILsSP
4un4MTwDP45n4idwEX4Sz8JP4dn4aTwHP4OL8bN4Ln4Oz8PP4/n4BVyCX8QL
8Et4IX4ZL8Kv4FL8Kl6MX8NL8Ot4KX4Dl+E38TL8Fl6O38Yr8Du4HL+LV+L3
8Cr8Pl6NP8AV+EO8Bn+E1+KP8Tr8Ca7En+L1+DO8AX+ON+IvcBX+Em/CX+HN
+Gu8BX+Dq/G3eCv+Dm/D3+Pt+Adcg3/EO/BPeCf+Ge/Cv+Ba/De8G/+K9+C/
4734H7gO/xPvw//C+/Fv+AD+N67Hv+OD+D/4EP4DH8b/xXHLY/0X3AAfhRvi
o3EjfAyOx8fixvg43AQfj5viv+IEfAJuhk/EzfFJuAU+GSfiU3BLfCpuhU/D
rfHpOAmfgdvgM3FbfBZuh8/Gyfgc3B6fizvg83BHfD5OwRfgTvhC3BlfhLvg
i3EqvgR3xZfibvgy3B1fjiP4CtwDX4l74qtwL3w1TsPX4N74WtwHX4f74utx
Or4B98M34v74JjwA34wz8C14IL4VD8K34cH4dpyJ78BD8J14KL4LD8N34yx8
Dx6O78Uj8H14JL4fZ+NReDR+AOfgB/EYPBbn4ofwODwe5+EJeCJ+GOfjSXgy
noIL8FQ8DT+CC/GjeDp+DM/Aj+OZ+AlchJ/Es/BTeDZ+Gs/Bz+Bi/Cyei5/D
8/DzeD5+AZfgF/EC/BJeiF/Gi/AruBS/ihfj1/AS/Dpeit/AZfhNvAy/hZfj
t/EK/A4ux+/ilfg9vAq/j1fjD3AF/hCvwR/htfhjvA5/givxp3g9/gxvwJ/j
jfgLXIW/xJvwV3gz/hpvwd/gavwt3oq/w9vw93g7/gHX4B/xDvwT3ol/xrvw
L7gW/w3vxr/iPfjveC/+B67D/8T78L/wfvwbPoD/jevx7/gg/g8+hP/Ah/F/
cdzbsf4LboCPwg3x0bgRPgbH42NxY3wcboKPx03xX3ECPgE3wyfi5vgk3AKf
jBPxKbglPhW3wqfh1vh0nITPwG3wmbgtPgu3w2fjZHwObo/PxR3webgjPh+n
4AtwJ3wh7owvwl3wxTgVX4K74ktxN3wZ7o4vxxF8Be6Br8Q98VW4F74ap+Fr
cG98Le6Dr8N98fU4Hd+A++EbcX98Ex6Ab8YZ+BY8EN+KB+Hb8GB8O87Ed+Ah
+E48FN+Fh+G7cRa+Bw/H9+IR+D48Et+Ps/EoPBo/gHPwg3gMHotz8UN4HB6P
8/AEPBE/jPPxJDwZT8EFeCqehh/BhfhRPB0/hmfgx/FM/AQuwk/iWfgpPBs/
jefgZ3AxfhbPxc/hefh5PB+/gEvwi3gBfgkvxC/jRfgVXIpfxYvxa3gJfh0v
xW/gMvwmXobfwsvx23gFfgeX43fxSvweXoXfx6vxB7gCf4jX4I/wWvwxXoc/
wZX4U7wef4Y34M/xRvwFrsJf4k34K7wZf4234G9wNf4Wb8Xf4W34e7wd/4Br
8I94B/4J78Q/4134F1yL/4Z341/xHvx3vBf/A9fhf+J9+F94P/4NH8D/xvX4
d3wQ/wcfwn/gw/i/OG5FrP+CG+CjcEN8NG6Ej8Hx+FjcGB+Hm+DjcVP8V5yA
T8DN8Im4OT4Jt8An40R8Cm6JT8Wt8Gm4NT4dJ+EzcBt8Jm6Lz8Lt8Nk4GZ+D
2+NzcQd8Hu6Iz8cp+ALcCV+IO+OLcBd8MU7Fl+Cu+FLcDV+Gu+PLcQRfgXvg
K3FPfBXuha/Gafga3Btfi/vg63BffD1OxzfgfvhG3B/fhAfgm3EGvgUPxLfi
Qfg2PBjfjjPxHXgIvhMPxXfhYfhunIXvwcPxvXgEvg+PxPfjbDwKj8YP4Bz8
IB6Dx+Jc/BAeh8fjPDwBT8QP43w8CU/GU3ABnoqn4UdwIX4UT8eP4Rn4cTwT
P4GL8JN4Fn4Kz8ZP4zn4GVyMn8Vz8XN4Hn4ez8cv4BL8Il6AX8IL8ct4EX4F
l+JX8WL8Gl6CX8dL8Ru4DL+Jl+G38HL8Nl6B38Hl+F28Er+HV+H38Wr8Aa7A
H+I1+CO8Fn+M1+FPcCX+FK/Hn+EN+HO8EX+Bq/CXeBP+Cm/GX+Mt+Btcjb/F
W/F3eBv+Hm/HP+Aa/CPegX/CO/HPeBf+Bdfiv+Hd+Fe8B/8d78X/wHX4n3gf
/hfej3/DB/C/cT3+HR/E/8GH8B/4MP4vjnsn1n/BDfBRuCE+GjfCx+B4fCxu
jI/DTfDxuCn+K07AJ+Bm+ETcHJ+EW+CTcSI+BbfEp+JW+DTcGp+Ok/AZuA0+
E7fFZ+F2+GycjM/B7fG5uAM+D3fE5+MUfAHuhC/EnfFFuAu+GKfiS3BXfCnu
hi/D3fHlOIKvwD3wlbgnvgr3wlfjNHwN7o2vxX3wdbgvvh6n4xtwP3wj7o9v
wgPwzTgD34IH4lvxIHwbHoxvx5n4DjwE34mH4rvwMHw3zsL34OH4XjwC34dH
4vtxNh6FR+MHcA5+EI/BY3EufgiPw+NxHp6AJ+KHcT6ehCfjKbgAT8XT8CO4
ED+Kp+PH8Az8OJ6Jn8BF+Ek8Cz+FZ+On8Rz8DC7Gz+K5+Dk8Dz+P5+MXcAl+
ES/AL+GF+GW8CL+CS/GreDF+DS/Br+Ol+A1cht/Ey/BbeDl+G6/A7+By/C5e
id/Dq/D7eDX+AFfgD/Ea/BFeiz/G6/AnuBJ/itfjz/AG/DneiL/AVfhLvAl/
hTfjr/EW/A2uxt/irfg7vA1/j7fjH3AN/hHvwD/hnfhnvAv/gmvx3/Bu/Cve
g/+O9+J/4Dr8T7wP/wvvx7/hA/jfuB7/jg/i/+BD+A98GP8Xx5XH+i+4AT4K
N8RH40b4GByPj8WN8XG4CT4eN8V/xQn4BNwMn4ib45NwC3wyTsSn4Jb4VNwK
n4Zb49NxEj4Dt8Fn4rb4LNwOn42T8Tm4PT4Xd8Dn4Y74fJyCL8Cd8IW4M74I
d8EX41R8Ce6KL8Xd8GW4O74cR/AVuAe+EvfEV+Fe+Gqchq/BvfG1uA++DvfF
1+N0fAPuh2/E/fFNeAC+GWfgW/BAfCsehG/Dg/HtOBPfgYfgO/FQfBcehu/G
WfgePBzfi0fg+/BIfD/OxqPwaPwAzsEP4jF4LM7FD+FxeDzOwxPwRPwwzseT
8GQ8BRfgqXgafgQX4kfxdPwYnoEfxzPxE7gIP4ln4afwbPw0noOfwcX4WTwX
P4fn4efxfPwCLsEv4gX4JbwQv4wX4VdwKX4VL8av4SX4dbwUv4HL8Jt4GX4L
L8dv4xX4HVyO38Ur8Xt4FX4fr8Yf4Ar8IV6DP8Jr8cd4Hf4EV+JP8Xr8Gd6A
P8cb8Re4Cn+JN+Gv8Gb8Nd6Cv8HV+Fu8FX+Ht+Hv8Xb8A67BP+Id+Ce8E/+M
d+FfcC3+G96Nf8V78N/xXvwPXIf/iffhf+H9+Dd8AP8b1+Pf8UH8H3wI/4EP
4//iuHdj/RfcAB+FG+KjcSN8DI7Hx+LG+DjcBB+Pm+K/4gR8Am6GT8TN8Um4
BT4ZJ+JTcEt8Km6FT8Ot8ek4CZ+B2+AzcVt8Fm6Hz8bJ+BzcHp+LO+DzcEd8
Pk7BF+BO+ELcGV+Eu+CLcSq+BHfFl+Ju+DLcHV+OI/gK3ANfiXviq3AvfDVO
w9fg3vha3Adfh/vi63E6vgH3wzfi/vgmPADfjDPwLXggvhUPwrfhwfh2nInv
wEPwnXgovgsPw3fjLHwPHo7vxSPwfXgkvh9n41F4NH4A5+AH8Rg8Fufih/A4
PB7n4Ql4In4Y5+NJeDKeggvwVDwNP4IL8aN4On4Mz8CP45n4CVyEn8Sz8FN4
Nn4az8HP4GL8LJ6Ln8Pz8PN4Pn4Bl+AX8QL8El6IX8aL8Cu4FL+KF+PX8BL8
Ol6K38Bl+E28DL+Fl+O38Qr8Di7H7+KV+D28Cr+PV+MPcAX+EK/BH+G1+GO8
Dn+CK/GneD3+DG/An+ON+Atchb/Em/BXeDP+Gm/B3+Bq/C3eir/D2/D3eDv+
AdfgH/EO/BPeiX/Gu/AvuBb/De/Gv+I9+O94L/4HrsP/xPvwv/B+/Bs+gP+N
6/Hv+CD+Dz6E/8CH8X9x3MpY/wU3wEfhhvho3Agfg+PxsbgxPg43wcfjpviv
OAGfgJvhE3FzfBJugU/GifgU3BKfilvh03BrfDpOwmfgNvhM3Bafhdvhs3Ey
Pge3x+fiDvg83BGfj1PwBbgTvhB3xhfhLvhinIovwV3xpbgbvgx3x5fjCL4C
98BX4p74KtwLX43T8DW4N74W98HX4b74epyOb8D98I24P74JD8A34wx8Cx6I
b8WD8G14ML4dZ+I78BB8Jx6K78LD8N04C9+Dh+N78Qh8Hx6J78fZeBQejR/A
OfhBPAaPxbn4ITwOj8d5eAKeiB/G+XgSnoyn4AI8FU/Dj+BC/Ciejh/DM/Dj
eCZ+AhfhJ/Es/BSejZ/Gc/AzuBg/i+fi5/A8/Dyej1/AJfhFvAC/hBfil/Ei
/Aouxa/ixfg1vAS/jpfiN3AZfhMvw2/h5fhtvAK/g8vxu3glfg+vwu/j1fgD
XIE/xGvwR3gt/hivw5/gSvwpXo8/wxvw53gj/gJX4S/xJvwV3oy/xlvwN7ga
f4u34u/wNvw93o5/wDX4R7wD/4R34p/xLvwLrsV/w7vxr3gP/jvei/+B6/A/
8T78L7wf/4YP4H/jevw7Poj/gw/hP/Bh/F8c916s/4Ib4KNwQ3w0boSPwfH4
WNwYH4eb4ONxU/xXnIBPwM3wibg5Pgm3wCfjRHwKbolPxa3wabg1Ph0n4TNw
G3wmbovPwu3w2TgZn4Pb43NxB3we7ojPxyn4AtwJX4g744twF3wxTsWX4K74
UtwNX4a748txBF+Be+ArcU98Fe6Fr8Zp+BrcG1+L++DrcF98PU7HN+B++Ebc
H9+EB+CbcQa+BQ/Et+JB+DY8GN+OM/EdeAi+Ew/Fd+Fh+G6che/Bw/G9eAS+
D4/E9+NsPAqPxg/gHPwgHoPH4lz8EB6Hx+M8PAFPxA/jfDwJT8ZTcAGeiqfh
R3AhfhRPx4/hGfhxPBM/gYvwk3gWfgrPxk/jOfgZXIyfxXPxc3gefh7Pxy/g
EvwiXoBfwgvxy3gRfgWX4lfxYvwaXoJfx0vxG7gMv4mX4bfwcvw2XoHfweX4
XbwSv4dX4ffxavwBrsAf4jX4I7wWf4zX4U9wJf4Ur8ef4Q34c7wRf4Gr8Jd4
E/4Kb8Zf4y34G1yNv8Vb8Xd4G/4eb8c/4Br8I96Bf8I78c94F/4F1+K/4d34
V7wH/x3vxf/AdfifeB/+F96Pf8MH8L9xPf4dH8T/wYfwH/gw/i+OWxXrv+AG
+CjcEB+NG+FjcDw+FjfGx+Em+HjcFP8VJ+ATcDN8Im6OT8It8Mk4EZ+CW+JT
cSt8Gm6NT8dJ+AzcBp+J2+KzcDt8Nk7G5+D2+FzcAZ+HO+LzcQq+AHfCF+LO
+CLcBV+MU/EluCu+FHfDl+Hu+HIcwVfgHvhK3BNfhXvhq3Eavgb3xtfiPvg6
3Bdfj9PxDbgfvhH3xzfhAfhmnIFvwQPxrXgQvg0PxrfjTHwHHoLvxEPxXXgY
vhtn4XvwcHwvHoHvwyPx/Tgbj8Kj8QM4Bz+Ix+CxOBc/hMfh8TgPT8AT8cM4
H0/Ck/EUXICn4mn4EVyIH8XT8WN4Bn4cz8RP4CL8JJ6Fn8Kz8dN4Dn4GF+Nn
8Vz8HJ6Hn8fz8Qu4BL+IF+CX8EL8Ml6EX8Gl+FW8GL+Gl+DX8VL8Bi7Db+Jl
+C28HL+NV+B3cDl+F6/E7+FV+H28Gn+AK/CHeA3+CK/FH+N1+BNciT/F6/Fn
eAP+HG/EX+Aq/CXehL/Cm/HXeAv+Blfjb/FW/B3ehr/H2/EPuAb/iHfgn/BO
/DPehX/BtfhveDf+Fe/Bf8d78T9wHf4n3of/hffj3/AB/G9cj3/HB/F/8CH8
Bz6M/4vj3o/1X3ADfBRuiI/GjfAxOB4fixvj43ATfDxuiv+KE/AJuBk+ETfH
J+EW+GSciE/BLfGpuBU+DbfGp+MkfAZug8/EbfFZuB0+Gyfjc3B7fC7ugM/D
HfH5OAVfgDvhC3FnfBHugi/GqfgS3BVfirvhy3B3fDmO4CtwD3wl7omvwr3w
1TgNX4N742txH3wd7ouvx+n4BtwP34j745vwAHwzzsC34IH4VjwI34YH49tx
Jr4DD8F34qH4LjwM342z8D14OL4Xj8D34ZH4fpyNR+HR+AGcgx/EY/BYnIsf
wuPweJyHJ+CJ+GGcjyfhyXgKLsBT8TT8CC7Ej+Lp+DE8Az+OZ+IncBF+Es/C
T+HZ+Gk8Bz+Di/GzeC5+Ds/Dz+P5+AVcgl/EC/BLeCF+GS/Cr+BS/CpejF/D
S/DreCl+A5fhN/Ey/BZejt/GK/A7uBy/i1fi9/Aq/D5ejT/AFfhDvAZ/hNfi
j/E6/AmuxJ/i9fgzvAF/jjfiL3AV/hJvwl/hzfhrvAV/g6vxt3gr/g5vw9/j
7fgHXIN/xDvwT3gn/hnvwr/gWvw3vBv/iv8fV/WQBYChIECwY9u2bdu2bdu2
bdu2bdu2bScz21/Len2A/hp/g7/F3+Hv8Q/4R/wT/hn/gn/Fv+Hf8R/4T/wX
/hv/g//F/+Hu/V8PgAfEA+GB8SB4UDwYHhwPgYfEQ+Gh8TB4WDwcHh6PgEfE
I+GR8Sh4VDwaHh2PgcfEY+Gx8Th4XDweHh9PgCfEE+GJ8SR4UjwZnhxPgafE
U+Gp8TR4Wjwdnh7PgGfEM+GZ8Sx4Vjwbnh3PgefEc+G58Tx4Xjwfnh8vgBfE
C+GF8SJ4UbwYXhwvgZfES+Gl8TJ4WbwcXh6vgFfEK+GV8Sp4VbwaXh2vgdfE
a+G18Tp4XbweXh9vgDfEG+GN8SZ4U7wZ3hxvgbfEW+Gt8TZ4W7wd3h7vgHfE
O+Gd8S54V7wb3h3vgffEe+G98T54X7wf3h8fgA/EB+GD8SH4UHwYPhwfgY/E
R+Gj8TH4WHwcPh6fgE/EJ+GT8Sn4VHwaPh2fgc/EZ+Gz8Tn4XHwePh9fgC/E
F+GL8SX4UnwZvhxfga/EV+Gr8TX4Wnwdvh7fgG/EN+Gb8S34Vnwbvh3fge/E
d+G78T34Xnwfvh8/gB/ED+GH8SP4UfwYfhw/gZ/ET+Gn8TP4Wfwcfh6/gF/E
L+GX8Sv4Vfwafh2/gd/Eb+G38Tv4Xfwefh9/gD/EH+GP8Sf4U/wZ/hx/gb/E
X+Gv8Tf4W/wd/h7/gH/EP+Gf8S/4V/wb/h3/gf/Ef+G/8T/4X/wf7r7/9QB4
QDwQHhgPggfFg+HB8RB4SDwUHhoPg4fFw+Hh8Qh4RDwSHhmPgkfFo+HR8Rh4
TDwWHhuPg8fF4+Hx8QR4QjwRnhhPgifFk+HJ8RR4SjwVnhpPg6fF0+Hp8Qx4
RjwTnhnPgmfFs+HZ8Rx4TjwXnhvPg+fF8+H58QJ4QbwQXhgvghfFi+HF8RJ4
SbwUXhovg5fFy+Hl8Qp4RbwSXhmvglfFq+HV8Rp4TbwWXhuvg9fF6+H18QZ4
Q7wR3hhvgjfFm+HN8RZ4S7wV3hpvg7fF2+Ht8Q54R7wT3hnvgnfFu+Hd8R54
T7wX3hvvg/fF++H98QH4QHwQPhgfgg/Fh+HD8RH4SHwUPhofg4/Fx+Hj8Qn4
RHwSPhmfgk/Fp+HT8Rn4THwWPhufg8/F5+Hz8QX4QnwRvhhfgi/Fl+HL8RX4
SnwVvhpfg6/F1+Hr8Q34RnwTvhnfgm/Ft+Hb8R34TnwXvhvfg+/F9+H78QP4
QfwQfhg/gh/Fj+HH8RP4SfwUfho/g5/Fz+Hn8Qv4RfwSfhm/gl/Fr+HX8Rv4
TfwWfhu/g9/F7+H38Qf4Q/wR/hh/gj/Fn+HP8Rf4S/wV/hp/g7/F3+Hv8Q/4
R/wT/hn/gn/Fv+Hf8R/4T/wX/hv/g//F/+Hu/x/vjxuAjhuQjhuIjhuYjhuE
jhuUjhuMjhucjhuCjhuSjhuKjhuajhuGjhuWjhuOjhuejhuBjhuRjhuJjhuZ
jhuFjhuVjhuNjhudjhuDjhuTjhuLjhubjhuHjhuXjhuPjhufjpuAjpuQjpuI
jpuYjpuEjpuUjpuMjpucjpuCjpuSjpuKjpuajpuGjpuWjpuOjpuejpuBjpuR
jpuJjpuZjpuFjpuVjpuNjpudjpuDjpuTjpuLjpubjpuHjpuXjpuPjpufjluA
jluQjluIjluYjluEjluUjluMjlucjluCjluSjluKjluajluGjluWjluOjlue
jluBjluRjluJjluZjluFjluVjluNjludjluDjluTjluLjlubjluHjluXjluP
jlufjtuAjtuQjtuIjtuYjtuEjtuUjtuMjtucjtuCjtuSjtuKjtuajtuGjtuW
jtuOjtuejtuBjtuRjtuJjtuZjtuFjtuVjtuNjtudjtuDjtuTjtuLjtubjtuH
jtuXjtuPjtufjjuAjjuQjjuIjjuYjjuEjjuUjjuMjjucjjuCjjuSjjuKjjua
jjuGjjuWjjuOjjuejjuBjjuRjjuJjjuZjjuFjjuVjjuNjjudjjuDjjuTjjuL
jjubjjuHjjuXjjuPjjufjruAjruQjruIjruYjruEjruUjruMjrucjruCjruS
jruKjruajruGjruWjruOjruejruBjruRjruJjruZjruFjruVjruNjrudjruD
jruTjruLjrubjruHjruXjruPjrufjnuAjnuQjnuIjnuYjnuEjnuUjnuMjnuc
jnuCjnuSjnuKjnuajnuGjnuWjnuOjnuejnuBjnuRjnuJjnuZjnuFjnuVjnuN
jnudjnuDjnuTjnuLjnubjnuHjnuXjnuPjnufjvuAjvuQjvuIjvuYjvuEjvuU
jvuMjvucjvuCjvuSjvuKjvuajvuGjvuWjvuOjvuejvuBjvuRjvuJjvuZjvuF
jvuVjvuNjvudjvuDjvuTjvuLjvubjvuHjvuXjvuPjv9/8P/bcQPQcQPScQPR
cQPTcYPQcYPScYPRcYPTcUPQcUPScUPRcUPTccPQccPSccPRccPTcSPQcSPS
cSPRcSPTcaPQcaPScaPRcaPTcWPQcWPScWPRcWPTcePQcePScePRcePTcRPQ
cRPScRPRcRPTcZPQcZPScZPRcZPTcVPQcVPScVPRcVPTcdPQcdPScdPRcdPT
cTPQcTPScTPRcTPTcbPQcbPScbPRcbPTcXPQcXPScXPRcXPTcfPQcfPScfPR
cfPTcQvQcQvScQvRcQvTcYvQcYvScYvRcYvTcUvQcUvScUvRcUvTccvQccvS
ccvRccvTcSvQcSvScSvRcSvTcavQcavScavRcavTcWvQcWvScWvRcWvTcevQ
cevScevRcevTcRvQcRvScRvRcRvTcZvQcZvScZvRcZvTcVvQcVvScVvRcVvT
cdvQcdvScdvRcdvTcTvQcTvScTvRcTvTcbvQcbvScbvRcbvTcXvQcXvScXvR
cXvTcfvQcfvScfvRcfvTcQfQcQfScQfRcQfTcYfQcYfScYfRcYfTcUfQcUfS
cUfRcUfTccfQccfSccfRccfTcSfQcSfScSfRcSfTcafQcafScafRcafTcWfQ
cWfScWfRcWfTcefQcefScefRcefTcRfQcRfScRfRcRfTcZfQcZfScZfRcZfT
cVfQcVfScVfRcVfTcdfQcdfScdfRcdfTcTfQcTfScTfRcTfTcbfQcbfScbfR
cbfTcXfQcXfScXfRcXfTcffQcffScffRcffTcQ/QcQ/ScQ/RcQ/TcY/QcY/S
cY/RcY/TcU/QcU/ScU/RcU/Tcc/Qcc/Scc/Rcc/TcS/QcS/ScS/RcS/Tca/Q
ca/Sca/Rca/TcW/QcW/ScW/RcW/Tce/Qce/Sce/Rce/TcR/QcR/ScR/RcR/T
cZ/QcZ/ScZ/RcZ/TcV/QcV/ScV/RcV/Tcd/Qcd/Scd/Rcd/TcT/QcT/ScT/R
cT/Tcb/Qcb/Scb/Rcb/TcX/QcX/ScX/RcX/Tcf/Qcf/Scf/R8f8P/H87bgA6
bkA6biA6bmA6bhA6blA6bjA6bnA6bgg6bkg6big6bmg6bhg6blg6bjg6bng6
bgQ6bkQ6biQ6bmQ6bhQ6blQ6bjQ6bnQ6bgw6bkw6biw6bmw6bhw6blw6bjw6
bnw6bgI6bkI6biI6bmI6bhI6blI6bjI6bnI6bgo6bko6bio6bmo6bho6blo6
bjo6bno6bgY6bkY6biY6bmY6bhY6blY6bjY6bnY6bg46bk46bi46bm46bh46
bl46bj46bn46bgE6bkE6biE6bmE6bhE6blE6bjE6bnE6bgk6bkk6bik6bmk6
bhk6blk6bjk6bnk6bgU6bkU6biU6bmU6bhU6blU6bjU6bnU6bg06bk06bi06
bm06bh06bl06bj06bn06bgM6bkM6biM6bmM6bhM6blM6bjM6bnM6bgs6bks6
bis6bms6bhs6bls6bjs6bns6bgc6bkc6bic6bmc6bhc6blc6bjc6bnc6bg86
bk86bi86bm86bh86bl86bj86bn867gA67kA67iA67mA67hA67lA67jA67nA6
7gg67kg67ig67mg67hg67lg67jg67ng67gQ67kQ67iQ67mQ67hQ67lQ67jQ6
7nQ67gw67kw67iw67mw67hw67lw67jw67nw67gI67kI67iI67mI67hI67lI6
7jI67nI67go67ko67io67mo67ho67lo67jo67no67gY67kY67iY67mY67hY6
7lY67jY67nY67g467k467i467m467h467l467j467n467gE67kE67iE67mE6
7hE67lE67jE67nE67gk67kk67ik67mk67hk67lk67jk67nk67gU67kU67iU6
7mU67hU67lU67jU67nU67g067k067i067m067h067l067j067n067gM67kM6
7iM67mM67hM67lM67jM67nM67gs67ks67is67ms67hs67ls67js67ns67gc6
7kc67ic67mc67hc67lc67jc67nc67g867k867i867m867h867l867j86/v9B
/2/HDUDHDUjHDUTHDUzHDULHDUrHDUbHDU7HDUHHDUnHDUXHDU3HDUPHDUvH
DUfHDU/HjUDHjUjHjUTHjUzHjULHjUrHjUbHjU7HjUHHjUnHjUXHjU3HjUPH
jUvHjUfHjU/HTUDHTUjHTUTHTUzHTULHTUrHTUbHTU7HTUHHTUnHTUXHTU3H
TUPHTUvHTUfHTU/HzUDHzUjHzUTHzUzHzULHzUrHzUbHzU7HzUHHzUnHzUXH
zU3HzUPHzUvHzUfHzU/HLUDHLUjHLUTHLUzHLULHLUrHLUbHLU7HLUHHLUnH
LUXHLU3HLUPHLUvHLUfHLU/HrUDHrUjHrUTHrUzHrULHrUrHrUbHrU7HrUHH
rUnHrUXHrU3HrUPHrUvHrUfHrU/HbUDHbUjHbUTHbUzHbULHbUrHbUbHbU7H
bUHHbUnHbUXHbU3HbUPHbUvHbUfHbU/H7UDH7UjH7UTH7UzH7ULH7UrH7UbH
7U7H7UHH7UnH7UXH7U3H7UPH7UvH7UfH7U/HHUDHHUjHHUTHHUzHHULHHUrH
HUbHHU7HHUHHHUnHHUXHHU3HHUPHHUvHHUfHHU/HnUDHnUjHnUTHnUzHnULH
nUrHnUbHnU7HnUHHnUnHnUXHnU3HnUPHnUvHnUfHnU/HXUDHXUjHXUTHXUzH
XULHXUrHXUbHXU7HXUHHXUnHXUXHXU3HXUPHXUvHXUfHXU/H3UDH3UjH3UTH
3UzH3ULH3UrH3UbH3U7H3UHH3UnH3UXH3U3H3UPH3UvH3UfH3U/HPUDHPUjH
PUTHPUzHPULHPUrHPUbHPU7HPUHHPUnHPUXHPU3HPUPHPUvHPUfHPU/HvUDH
vUjHvUTHvUzHvULHvUrHvUbHvU7HvUHHvUnHvUXHvU3HvUPHvUvHvUfHvU/H
fUDHfUjHfUTHfUzHfULHfUrHfUbHfU7HfUHHfUnHfUXHfU3HfUPHfUvHfUfH
fU/H/UDH/UjH/UTH/UzH/ULH/UrH/UbH/U7H/UHH/UnH/UXH/U3H/UPH/UvH
/UfH/z/g/+24Aei4Aem4gei4gem4Qei4Qem4wei4wem4Iei4Iem4oei4oem4
Yei4Yem44ei44em4Eei4Eem4kei4kem4Uei4Uem40ei40em4Mei4Mem4sei4
sem4cei4cem48ei48em4Cei4Cem4iei4iem4Sei4Sem4yei4yem4Kei4Kem4
qei4qem4aei4aem46ei46em4Gei4Gem4mei4mem4Wei4Wem42ei42em4Oei4
Oem4uei4uem4eei4eem4+ei4+em4Bei4Bem4hei4hem4Rei4Rem4xei4xem4
Jei4Jem4pei4pem4Zei4Zem45ei45em4Fei4Fem4lei4lem4Vei4Vem41ei4
1em4Nei4Nem4tei4tem4dei4dem49ei49em4Dei4Dem4jei4jem4Tei4Tem4
zei4zem4Lei4Lem4rei4rem4bei4bem47ei47em4Hei4Hem4nei4nem4Xei4
Xem43ei43em4Pei4Pem4vei4vem4fei4fem4/ei4/em4A+i4A+m4g+i4g+m4
Q+i4Q+m4w+i4w+m4I+i4I+m4o+i4o+m4Y+i4Y+m44+i44+m4E+i4E+m4k+i4
k+m4U+i4U+m40+i40+m4M+i4M+m4s+i4s+m4c+i4c+m48+i48+m4C+i4C+m4
i+i4i+m4S+i4S+m4y+i4y+m4K+i4K+m4q+i4q+m4a+i4a+m46+i46+m4G+i4
G+m4m+i4m+m4W+i4W+m42+i42+m4O+i4O+m4u+i4u+m4e+i4e+m4++i4++m4
B+i4B+m4h+i4h+m4R+i4R+m4x+i4x+m4J+i4J+m4p+i4p+m4Z+i4Z+m45+i4
5+m4F+i4F+m4l+i4l+m4V+i4V+m41+i41+m4N+i4N+m4t+i4t+m4d+i4d+m4
9+i49+m4D+i4D+m4j+i4j+m4T+i4T+m4z+i4z+m4L+i4L+m4r+i4r+m4b+i4
b+m47+i47+m4H+i4H+m4n+i4n+m4X+i4X+m43+i43+m4P+i4P+m4v+i4v+m4
f+i4f+m4/+j4/wf7vx03AB03IB03EB03MB03CB03KB03GB03OB03BB03JB03
FB03NB03DB03LB03HB03PB03Ah03Ih03Eh03Mh03Ch03Kh03Gh03Oh03Bh03
Jh03Fh03Nh03Dh03Lh03Hh03Ph03AR03IR03ER03MR03CR03KR03GR03OR03
BR03JR03FR03NR03DR03LR03HR03PR03Ax03Ix03Ex03Mx03Cx03Kx03Gx03
Ox03Bx03Jx03Fx03Nx03Dx03Lx03Hx03Px23AB23IB23EB23MB23CB23KB23
GB23OB23BB23JB23FB23NB23DB23LB23HB23PB23Ah23Ih23Eh23Mh23Ch23
Kh23Gh23Oh23Bh23Jh23Fh23Nh23Dh23Lh23Hh23Ph23AR23IR23ER23MR23
CR23KR23GR23OR23BR23JR23FR23NR23DR23LR23HR23PR23Ax23Ix23Ex23
Mx23Cx23Kx23Gx23Ox23Bx23Jx23Fx23Nx23Dx23Lx23Hx23Px13AB13IB13
EB13MB13CB13KB13GB13OB13BB13JB13FB13NB13DB13LB13HB13PB13Ah13
Ih13Eh13Mh13Ch13Kh13Gh13Oh13Bh13Jh13Fh13Nh13Dh13Lh13Hh13Ph13
AR13IR13ER13MR13CR13KR13GR13OR13BR13JR13FR13NR13DR13LR13HR13
PR13Ax13Ix13Ex13Mx13Cx13Kx13Gx13Ox13Bx13Jx13Fx13Nx13Dx13Lx13
Hx13Px33AB33IB33EB33MB33CB33KB33GB33OB33BB33JB33FB33NB33DB33
LB33HB33PB33Ah33Ih33Eh33Mh33Ch33Kh33Gh33Oh33Bh33Jh33Fh33Nh33
Dh33Lh33Hh33Ph33AR33IR33ER33MR33CR33KR33GR33OR33BR33JR33FR33
NR33DR33LR33HR33PR33Ax33Ix33Ex33Mx33Cx33Kx33Gx33Ox33Bx33Jx33
Fx33Nx33Dx33Lx33Hx3//0D/t+MGoOMGpOMGouMGpuMGoeMGpeMGo+MGp+OG
oOOGpOOGouOGpuOGoeOGpeOGo+OGp+NGoONGpONGouNGpuNGoeNGpeNGo+NG
p+PGoOPGpOPGouPGpuPGoePGpePGo+PGp+MmoOMmpOMmouMmpuMmoeMmpeMm
o+Mmp+OmoOOmpOOmouOmpuOmoeOmpeOmo+Omp+NmoONmpONmouNmpuNmoeNm
peNmo+Nmp+PmoOPmpOPmouPmpuPmoePmpePmo+Pmp+MWoOMWpOMWouMWpuMW
oeMWpeMWo+MWp+OWoOOWpOOWouOWpuOWoeOWpeOWo+OWp+NWoONWpONWouNW
puNWoeNWpeNWo+NWp+PWoOPWpOPWouPWpuPWoePWpePWo+PWp+M2oOM2pOM2
ouM2puM2oeM2peM2o+M2p+O2oOO2pOO2ouO2puO2oeO2peO2o+O2p+N2oON2
pON2ouN2puN2oeN2peN2o+N2p+P2oOP2pOP2ouP2puP2oeP2peP2o+P2p+MO
oOMOpOMOouMOpuMOoeMOpeMOo+MOp+OOoOOOpOOOouOOpuOOoeOOpeOOo+OO
p+NOoONOpONOouNOpuNOoeNOpeNOo+NOp+POoOPOpOPOouPOpuPOoePOpePO
o+POp+MuoOMupOMuouMupuMuoeMupeMuo+Mup+OuoOOupOOuouOupuOuoeOu
peOuo+Oup+NuoONupONuouNupuNuoeNupeNuo+Nup+PuoOPupOPuouPupuPu
oePupePuo+Pup+MeoOMepOMeouMepuMeoeMepeMeo+Mep+OeoOOepOOeouOe
puOeoeOepeOeo+Oep+NeoONepONeouNepuNeoeNepeNeo+Nep+PeoOPepOPe
ouPepuPeoePepePeo+Pep+M+oOM+pOM+ouM+puM+oeM+peM+o+M+p+O+oOO+
pOO+ouO+puO+oeO+peO+o+O+p+N+oON+pON+ouN+puN+oeN+peN+o+N+p+P+
oOP+pOP+ouP+puP+oeP+peP+o+P/H+T/dtwAdNyAdNxAdNzAdNwgdNygdNxg
dNzgdNwQdNyQdNxQdNzQdNwwdNywdNxwdNzwdNwIdNyIdNxIdNzIdNwodNyo
dNxodNzodNwYdNyYdNxYdNzYdNw4dNy4dNx4dNz4dNwEdNyEdNxEdNzEdNwk
dNykdNxkdNzkdNwUdNyUdNxUdNzUdNw0dNy0dNx0dNz0dNwMdNyMdNxMdNzM
dNwsdNysdNxsdNzsdNwcdNycdNxcdNzcdNw8dNy8dNx8dNz8dNwCdNyCdNxC
dNzCdNwidNyidNxidNzidNwSdNySdNxSdNzSdNwydNyydNxydNzydNwKdNyK
dNxKdNzKdNwqdNyqdNxqdNzqdNwadNyadNxadNzadNw6dNy6dNx6dNz6dNwG
dNyGdNxGdNzGdNwmdNymdNxmdNzmdNwWdNyWdNxWdNzWdNw2dNy2dNx2dNz2
dNwOdNyOdNxOdNzOdNwudNyudNxudNzudNwedNyedNxedNzedNw+dNy+dNx+
dNz+dNwBdNyBdNxBdNzBdNwhdNyhdNxhdNzhdNwRdNyRdNxRdNzRdNwxdNyx
dNxxdNzxdNwJdNyJdNxJdNzJdNwpdNypdNxpdNzpdNwZdNyZdNxZdNzZdNw5
dNy5dNx5dNz5dNwFdNyFdNxFdNzFdNwldNyldNxldNzldNwVdNyVdNxVdNzV
dNw1dNy1dNx1dNz1dNwNdNyNdNxNdNzNdNwtdNytdNxtdNztdNwddNyddNxd
dNzddNw9dNy9dNx9dNz9dNwDdNyDdNxDdNzDdNwjdNyjdNxjdNzjdNwTdNyT
dNxTdNzTdNwzdNyzdNxzdNzzdNwLdNyLdNxLdNzLdNwrdNyrdNxrdNzrdNwb
dNybdNxbdNzbdNw7dNy7dNx7dNz7dNwHdNyHdNxHdNzHdNwndNyndNxndNzn
dNwXdNyXdNxXdNzXdNw3dNy3dNx3dNz3dNwPdNyPdNxPdNzPdNwvdNyvdNxv
dNzvdNwfdNyfdNxfdNzfdNw/dNy/dNx/dPz/A/zfjhuAjhuQjhuIjhuYjhuE
jhuUjhuMjhucjhuCjhuSjhuKjhuajhuGjhuWjhuOjhuejhuBjhuRjhuJjhuZ
jhuFjhuVjhuNjhudjhuDjhuTjhuLjhubjhuHjhuXjhuPjhufjpuAjpuQjpuI
jpuYjpuEjpuUjpuMjpucjpuCjpuSjpuKjpuajpuGjpuWjpuOjpuejpuBjpuR
jpuJjpuZjpuFjpuVjpuNjpudjpuDjpuTjpuLjpubjpuHjpuXjpuPjpufjluA
jluQjluIjluYjluEjluUjluMjlucjluCjluSjluKjluajluGjluWjluOjlue
jluBjluRjluJjluZjluFjluVjluNjludjluDjluTjluLjlubjluHjluXjluP
jlufjtuAjtuQjtuIjtuYjtuEjtuUjtuMjtucjtuCjtuSjtuKjtuajtuGjtuW
jtuOjtuejtuBjtuRjtuJjtuZjtuFjtuVjtuNjtudjtuDjtuTjtuLjtubjtuH
jtuXjtuPjtufjjuAjjuQjjuIjjuYjjuEjjuUjjuMjjucjjuCjjuSjjuKjjua
jjuGjjuWjjuOjjuejjuBjjuRjjuJjjuZjjuFjjuVjjuNjjudjjuDjjuTjjuL
jjubjjuHjjuXjjuPjjufjruAjruQjruIjruYjruEjruUjruMjrucjruCjruS
jruKjruajruGjruWjruOjruejruBjruRjruJjruZjruFjruVjruNjrudjruD
jruTjruLjrubjruHjruXjruPjrufjnuAjnuQjnuIjnuYjnuEjnuUjnuMjnuc
jnuCjnuSjnuKjnuajnuGjnuWjnuOjnuejnuBjnuRjnuJjnuZjnuFjnuVjnuN
jnudjnuDjnuTjnuLjnubjnuHjnuXjnuPjnufjvuAjvuQjvuIjvuYjvuEjvuU
jvuMjvucjvuCjvuSjvuKjvuajvuGjvuWjvuOjvuejvuBjvuRjvuJjvuZjvuF
jvuVjvuNjvudjvuDjvuTjvuLjvubjvuHjvuXjvuPjv9/cP/bcQPQcQPScQPR
cQPTcYPQcYPScYPRcYPTcUPQcUPScUPRcUPTccPQccPSccPRccPTcSPQcSPS
cSPRcSPTcaPQcaPScaPRcaPTcWPQcWPScWPRcWPTcePQcePScePRcePTcRPQ
cRPScRPRcRPTcZPQcZPScZPRcZPTcVPQcVPScVPRcVPTcdPQcdPScdPRcdPT
cTPQcTPScTPRcTPTcbPQcbPScbPRcbPTcXPQcXPScXPRcXPTcfPQcfPScfPR
cfPTcQvQcQvScQvRcQvTcYvQcYvScYvRcYvTcUvQcUvScUvRcUvTccvQccvS
ccvRccvTcSvQcSvScSvRcSvTcavQcavScavRcavTcWvQcWvScWvRcWvTcevQ
cevScevRcevTcRvQcRvScRvRcRvTcZvQcZvScZvRcZvTcVvQcVvScVvRcVvT
cdvQcdvScdvRcdvTcTvQcTvScTvRcTvTcbvQcbvScbvRcbvTcXvQcXvScXvR
cXvTcfvQcfvScfvRcfvTcQfQcQfScQfRcQfTcYfQcYfScYfRcYfTcUfQcUfS
cUfRcUfTccfQccfSccfRccfTcSfQcSfScSfRcSfTcafQcafScafRcafTcWfQ
cWfScWfRcWfTcefQcefScefRcefTcRfQcRfScRfRcRfTcZfQcZfScZfRcZfT
cVfQcVfScVfRcVfTcdfQcdfScdfRcdfTcTfQcTfScTfRcTfTcbfQcbfScbfR
cbfTcXfQcXfScXfRcXfTcffQcffScffRcffTcQ/QcQ/ScQ/RcQ/TcY/QcY/S
cY/RcY/TcU/QcU/ScU/RcU/Tcc/Qcc/Scc/Rcc/TcS/QcS/ScS/RcS/Tca/Q
ca/Sca/Rca/TcW/QcW/ScW/RcW/Tce/Qce/Sce/Rce/TcR/QcR/ScR/RcR/T
cZ/QcZ/ScZ/RcZ/TcV/QcV/ScV/RcV/Tcd/Qcd/Scd/Rcd/TcT/QcT/ScT/R
cT/Tcb/Qcb/Scb/Rcb/TcX/QcX/ScX/RcX/Tcf/Qcf/Scf/R8f8P7H87bgA6
bkA6biA6bmA6bhA6blA6bjA6bnA6bgg6bkg6big6bmg6bhg6blg6bjg6bng6
bgQ6bkQ6biQ6bmQ6bhQ6blQ6bjQ6bnQ6bgw6bkw6biw6bmw6bhw6blw6bjw6
bnw6bgI6bkI6biI6bmI6bhI6blI6bjI6bnI6bgo6bko6bio6bmo6bho6blo6
bjo6bno6bgY6bkY6biY6bmY6bhY6blY6bjY6bnY6bg46bk46bi46bm46bh46
bl46bj46bn46bgE6bkE6biE6bmE6bhE6blE6bjE6bnE6bgk6bkk6bik6bmk6
bhk6blk6bjk6bnk6bgU6bkU6biU6bmU6bhU6blU6bjU6bnU6bg06bk06bi06
bm06bh06bl06bj06bn06bgM6bkM6biM6bmM6bhM6blM6bjM6bnM6bgs6bks6
bis6bms6bhs6bls6bjs6bns6bgc6bkc6bic6bmc6bhc6blc6bjc6bnc6bg86
bk86bi86bm86bh86bl86bj86bn867gA67kA67iA67mA67hA67lA67jA67nA6
7gg67kg67ig67mg67hg67lg67jg67ng67gQ67kQ67iQ67mQ67hQ67lQ67jQ6
7nQ67gw67kw67iw67mw67hw67lw67jw67nw67gI67kI67iI67mI67hI67lI6
7jI67nI67go67ko67io67mo67ho67lo67jo67no67gY67kY67iY67mY67hY6
7lY67jY67nY67g467k467i467m467h467l467j467n467gE67kE67iE67mE6
7hE67lE67jE67nE67gk67kk67ik67mk67hk67lk67jk67nk67gU67kU67iU6
7mU67hU67lU67jU67nU67g067k067i067m067h067l067j067n067gM67kM6
7iM67mM67hM67lM67jM67nM67gs67ks67is67ms67hs67ls67js67ns67gc6
7kc67ic67mc67hc67lc67jc67nc67g867k867i867m867h867l867j86/v9B
/W/HDUDHDUjHDUTHDUzHDULHDUrHDUbHDU7HDUHHDUnHDUXHDU3HDUPHDUvH
DUfHDU/HjUDHjUjHjUTHjUzHjULHjUrHjUbHjU7HjUHHjUnHjUXHjU3HjUPH
jUvHjUfHjU/HTUDHTUjHTUTHTUzHTULHTUrHTUbHTU7HTUHHTUnHTUXHTU3H
TUPHTUvHTUfHTU/HzUDHzUjHzUTHzUzHzULHzUrHzUbHzU7HzUHHzUnHzUXH
zU3HzUPHzUvHzUfHzU/HLUDHLUjHLUTHLUzHLULHLUrHLUbHLU7HLUHHLUnH
LUXHLU3HLUPHLUvHLUfHLU/HrUDHrUjHrUTHrUzHrULHrUrHrUbHrU7HrUHH
rUnHrUXHrU3HrUPHrUvHrUfHrU/HbUDHbUjHbUTHbUzHbULHbUrHbUbHbU7H
bUHHbUnHbUXHbU3HbUPHbUvHbUfHbU/H7UDH7UjH7UTH7UzH7ULH7UrH7UbH
7U7H7UHH7UnH7UXH7U3H7UPH7UvH7UfH7U/HHUDHHUjHHUTHHUzHHULHHUrH
HUbHHU7HHUHHHUnHHUXHHU3HHUPHHUvHHUfHHU/HnUDHnUjHnUTHnUzHnULH
nUrHnUbHnU7HnUHHnUnHnUXHnU3HnUPHnUvHnUfHnU/HXUDHXUjHXUTHXUzH
XULHXUrHXUbHXU7HXUHHXUnHXUXHXU3HXUPHXUvHXUfHXU/H3UDH3UjH3UTH
3UzH3ULH3UrH3UbH3U7H3UHH3UnH3UXH3U3H3UPH3UvH3UfH3U/HPUDHPUjH
PUTHPUzHPULHPUrHPUbHPU7HPUHHPUnHPUXHPU3HPUPHPUvHPUfHPU/HvUDH
vUjHvUTHvUzHvULHvUrHvUbHvU7HvUHHvUnHvUXHvU3HvUPHvUvHvUfHvU/H
fUDHfUjHfUTHfUzHfULHfUrHfUbHfU7HfUHHfUnHfUXHfU3HfUPHfUvHfUfH
fU/H/UDH/UjH/UTH/UzH/ULH/UrH/UbH/U7H/UHH/UnH/UXH/U3H/UPH/UvH
/UfH/z+g/+24Aei4Aem4gei4gem4Qei4Qem4wei4wem4Iei4Iem4oei4oem4
Yei4Yem44ei44em4Eei4Eem4kei4kem4Uei4Uem40ei40em4Mei4Mem4sei4
sem4cei4cem48ei48em4Cei4Cem4iei4iem4Sei4Sem4yei4yem4Kei4Kem4
qei4qem4aei4aem46ei46em4Gei4Gem4mei4mem4Wei4Wem42ei42em4Oei4
Oem4uei4uem4eei4eem4+ei4+em4Bei4Bem4hei4hem4Rei4Rem4xei4xem4
Jei4Jem4pei4pem4Zei4Zem45ei45em4Fei4Fem4lei4lem4Vei4Vem41ei4
1em4Nei4Nem4tei4tem4dei4dem49ei49em4Dei4Dem4jei4jem4Tei4Tem4
zei4zem4Lei4Lem4rei4rem4bei4bem47ei47em4Hei4Hem4nei4nem4Xei4
Xem43ei43em4Pei4Pem4vei4vem4fei4fem4/ei4/em4A+i4A+m4g+i4g+m4
Q+i4Q+m4w+i4w+m4I+i4I+m4o+i4o+m4Y+i4Y+m44+i44+m4E+i4E+m4k+i4
k+m4U+i4U+m40+i40+m4M+i4M+m4s+i4s+m4c+i4c+m48+i48+m4C+i4C+m4
i+i4i+m4S+i4S+m4y+i4y+m4K+i4K+m4q+i4q+m4a+i4a+m46+i46+m4G+i4
G+m4m+i4m+m4W+i4W+m42+i42+m4O+i4O+m4u+i4u+m4e+i4e+m4++i4++m4
B+i4B+m4h+i4h+m4R+i4R+m4x+i4x+m4J+i4J+m4p+i4p+m4Z+i4Z+m45+i4
5+m4F+i4F+m4l+i4l+m4V+i4V+m41+i41+m4N+i4N+m4t+i4t+m4d+i4d+m4
9+i49+m4D+i4D+m4j+i4j+m4T+i4T+m4z+i4z+m4L+i4L+m4r+i4r+m4b+i4
b+m47+i47+m4H+i4H+m4n+i4n+m4X+i4X+m43+i43+m4P+i4P+m4v+i4v+m4
f+i4f+m4/+j4/wfzvx03AB03IB03EB03MB03CB03KB03GB03OB03BB03JB03
FB03NB03DB03LB03HB03PB03Ah03Ih03Eh03Mh03Ch03Kh03Gh03Oh03Bh03
Jh03Fh03Nh03Dh03Lh03Hh03Ph03AR03IR03ER03MR03CR03KR03GR03OR03
BR03JR03FR03NR03DR03LR03HR03PR03Ax03Ix03Ex03Mx03Cx03Kx03Gx03
Ox03Bx03Jx03Fx03Nx03Dx03Lx03Hx03Px23AB23IB23EB23MB23CB23KB23
GB23OB23BB23JB23FB23NB23DB23LB23HB23PB23Ah23Ih23Eh23Mh23Ch23
Kh23Gh23Oh23Bh23Jh23Fh23Nh23Dh23Lh23Hh23Ph23AR23IR23ER23MR23
CR23KR23GR23OR23BR23JR23FR23NR23DR23LR23HR23PR23Ax23Ix23Ex23
Mx23Cx23Kx23Gx23Ox23Bx23Jx23Fx23Nx23Dx23Lx23Hx23Px13AB13IB13
EB13MB13CB13KB13GB13OB13BB13JB13FB13NB13DB13LB13HB13PB13Ah13
Ih13Eh13Mh13Ch13Kh13Gh13Oh13Bh13Jh13Fh13Nh13Dh13Lh13Hh13Ph13
AR13IR13ER13MR13CR13KR13GR13OR13BR13JR13FR13NR13DR13LR13HR13
PR13Ax13Ix13Ex13Mx13Cx13Kx13Gx13Ox13Bx13Jx13Fx13Nx13Dx13Lx13
Hx13Px33AB33IB33EB33MB33CB33KB33GB33OB33BB33JB33FB33NB33DB33
LB33HB33PB33Ah33Ih33Eh33Mh33Ch33Kh33Gh33Oh33Bh33Jh33Fh33Nh33
Dh33Lh33Hh33Ph33AR33IR33ER33MR33CR33KR33GR33OR33BR33JR33FR33
NR33DR33LR33HR33PR33Ax33Ix33Ex33Mx33Cx33Kx33Gx33Ox33Bx33Jx33
Fx33Nx33Dx33Lx33Hx3//0D+t+MGoOMGpOMGouMGpuMGoeMGpeMGo+MGp+OG
oOOGpOOGouOGpuOGoeOGpeOGo+OGp+NGoONGpONGouNGpuNGoeNGpeNGo+NG
p+PGoOPGpOPGouPGpuPGoePGpePGo+PGp+MmoOMmpOMmouMmpuMmoeMmpeMm
o+Mmp+OmoOOmpOOmouOmpuOmoeOmpeOmo+Omp+NmoONmpONmouNmpuNmoeNm
peNmo+Nmp+PmoOPmpOPmouPmpuPmoePmpePmo+Pmp+MWoOMWpOMWouMWpuMW
oeMWpeMWo+MWp+OWoOOWpOOWouOWpuOWoeOWpeOWo+OWp+NWoONWpONWouNW
puNWoeNWpeNWo+NWp+PWoOPWpOPWouPWpuPWoePWpePWo+PWp+M2oOM2pOM2
ouM2puM2oeM2peM2o+M2p+O2oOO2pOO2ouO2puO2oeO2peO2o+O2p+N2oON2
pON2ouN2puN2oeN2peN2o+N2p+P2oOP2pOP2ouP2puP2oeP2peP2o+P2p+MO
oOMOpOMOouMOpuMOoeMOpeMOo+MOp+OOoOOOpOOOouOOpuOOoeOOpeOOo+OO
p+NOoONOpONOouNOpuNOoeNOpeNOo+NOp+POoOPOpOPOouPOpuPOoePOpePO
o+POp+MuoOMupOMuouMupuMuoeMupeMuo+Mup+OuoOOupOOuouOupuOuoeOu
peOuo+Oup+NuoONupONuouNupuNuoeNupeNuo+Nup+PuoOPupOPuouPupuPu
oePupePuo+Pup+MeoOMepOMeouMepuMeoeMepeMeo+Mep+OeoOOepOOeouOe
puOeoeOepeOeo+Oep+NeoONepONeouNepuNeoeNepeNeo+Nep+PeoOPepOPe
ouPepuPeoePepePeo+Pep+M+oOM+pOM+ouM+puM+oeM+peM+o+M+p+O+oOO+
pOO+ouO+puO+oeO+peO+o+O+p+N+oON+pON+ouN+puN+oeN+peN+o+N+/z8u
6ykKAIZawuhk27Zt159t27Z9m2zbtu2abNu27bq9th/3mvU9n8OO8zd2nL+z
4/yDHeef7Dj/Ysf5NzvOf9jxfw/E/+44B2LHOTA7zkHYcQ7KjnMwdpyDs+Mc
gh3nkOw4h2LHOTQ7zmHYcQ7LjnM4dpzDs+McgR3niOw4R2LHOTI7zlHYcY7K
jnM0dpyjs+Mcgx3nmOw4x2LHOTY7znHYcY7LjnM8dpzjs+OcgB3nhOw4J2LH
OTE7zknYcU7KjnMydpyTs+Ocgh3nlOw4p2LHOTU7zmnYcU7LjnM6dpzTs+Oc
gR3njOw4Z2LHOTM7zlnYcc7KjnM2dpyzs+Ocgx3nnOw452LHOTc7znnYcc7L
jnM+dpzzs+NcgB3nAHacC7LjXIgd58LsOBdhx7koO87F2HEuzo5zCXacS7Lj
XIod59LsOJdhx7ksO87l2HEuz45zBXacK7LjXIkd58rsOFdhx7kqO87V2HGu
zo5zDXaca7LjXIsd59rsONdhx7kuO8712HGuz45zA3acG7Lj3Igd58bsODdh
x7kpO87N2HFuzo5zC3acW7Lj3Iod59bsOLdhx7ktO87t2HFuz45zB3acO7Lj
3Ikd587sOHdhx7krO87d2HHuzo5zD3ace7Lj3Isd597sOPdhx7kvO87/sePc
jx2n7Dj3Z8d5ADvOA9lxHsSO82B2nIew4zyUHedh7DgPZ8d5BDvOI9lxHsWO
82h2nMew4zyWHedx7DiPZ8d5AjvOE9lxnsSO82R2nKew4zyVHedp7DhPZ8d5
BjvOM9lxnsWO82x2nOew4zyXHed57DjPZ8d5ATvOC9lxXsSO82J2nJew47yU
Hedl7DgvZ8d5BTvOK9lxXsWO82p2nNew47yWHed17DivZ8d5AzvOG9lx3sSO
82Z2nLew47yVHedt7DhvZ8d5BzvOO9lx3sWO8252nPew47yXHWfsOO9jx3k/
O84H2HE+yI7zIXacD7PjfIQd56PsOB9jx/k4O84n2HE+yY7zKXacT7PjfIYd
57PsOJ9jx/k8O84X2HG+yI7zJXacL7PjfIUd56vsOF9jx/k6O8432HG+yY7z
LXacb7PjfIcd57vsON9jx/k+O84P2HF+yI7zI3acH7Pj/IQd56fsOD9jx/k5
O84v2HF+yY7zK3acX7Pj/IYd57fsOL9jx/k9O84f2HH+yI7zJ3acP7Pj/IUd
56/sOH9jx/k7O84/2HH+yY7zL3acf7Pj/Icd//cA/I8PwMXDORA9Lh7Ogelx
8XAOQo+Lh3NQelw8nIPR4+LhHJweFw/nEPS4eDiHpMfFwzkUPS4ezqHpcfFw
DkOPi4dzWHpcPJzD0ePi4RyeHhcP5wj0uHg4R6THxcM5Ej0uHs6R6XHxcI5C
j4uHc1R6XDyco9Hj4uEcnR4XD+cY9Lh4OMekx8XDORY9Lh7Oselx8XCOQ4+L
h3Ncelw8nOPR4+LhHJ8eFw/nBPS4eDgnpMfFwzkRPS4ezonpcfFwTkKPi4dz
UnpcPJyT0ePi4ZycHhcP5xT0uHg4p6THxcM5FT0uHs6p6XHxcE5Dj4uHc1p6
XDyc09Hj4uGcnh4XD+cM9Lh4OGekx8XDORM9Lh7Omelx8XDOQo+Lh3NWelw8
nLPR4+LhnJ0eFw/nHPS4eDjnpMfFwzkXPS4ezrnpcfFwzkOPi4dzXnpcPJzz
0ePi4ZyfHhcP5wL0uHg4B9Dj4uFckB4XD+dC9Lh4OBemx8XDuQg9Lh7ORelx
8XAuRo+Lh3Nxelw8nEvQ4+LhXJIeFw/nUvS4eDiXpsfFw7kMPS4ezmXpcfFw
LkePi4dzeXpcPJwr0OPi4VyRHhcP50r0uHg4V6bHxcO5Cj0uHs5V6XHxcK5G
j4uHc3V6XDyca9Dj4uFckx4XD+da9Lh4ONemx8XDuQ49Lh7Odelx8XCuR4+L
h3N9elw8nBvQ4+Lh3JAeFw/nRvS4eDg3psfFw7kJPS4ezk3pcfFwbkaPi4dz
c3pcPJxb0OPi4dySHhcP51b0uHg4t6bHxcO5DT0uHs5t6XHxcG5Hj4uHc3t6
XDycO9Dj4uHckR4XD+dO9Lh4OHemx8XDuQs9Lh7OXelx8XDuRo+Lh3N3elw8
nHvQ4+Lh3JMeFw/nXvS4eDj3psfFw7kPPS4ezn3pcfFw/o8eFw/nfvS4eDil
x8XDuT89Lh7OA+hx8XAeSI+Lh/Mgelw8nAfT4+LhPIQeFw/nofS4eDgPo8fF
w3k4PS4eziPocfFwHkmPi4fzKHpcPJxH0+Pi4TyGHhcP57H0uHg4j6PHxcN5
PD0uHs4T6HHxcJ5Ij4uH8yR6XDycJ9Pj4uE8hR4XD+ep9Lh4OE+jx8XDeTo9
Lh7OM+hx8XCeSY+Lh/Mselw8nGfT4+LhPIceFw/nufS4eDjPo8fFw3k+PS4e
zgvocfFwXkiPi4fzInpcPJwX0+Pi4byEHhcP56X0uHg4L6PHxcN5OT0uHs4r
6HHxcF5Jj4uH8yp6XDycV9Pj4uG8hh4XD+e19Lh4OK+jx8XDeT09Lh7OG+hx
8XDeSI+Lh/Mmelw8nDfT4+LhvIUeFw/nrfS4eDhvo8fFw3k7PS4ezjvocfFw
3kmPi4fzLnpcPJx30+Pi4byHHhcP5730uHg4o8fFw3kfPS4ezvvpcfFwPkCP
i4fzQXpcPJwP0ePi4XyYHhcP5yP0uHg4H6XHxcP5GD0uHs7H6XHxcD5Bj4uH
80l6XDycT9Hj4uF8mh4XD+cz9Lh4OJ+lx8XD+Rw9Lh7O5+lx8XC+QI+Lh/NF
elw8nC/R4+LhfJkeFw/nK/S4eDhfpcfFw/kaPS4eztfpcfFwvkGPi4fzTXpc
PJxv0ePi4XybHhcP5zv0uHg436XHxcP5Hj0uHs736XHxcH5Aj4uH80N6XDyc
H9Hj4uH8mB4XD+cn9Lh4OD+lx8XD+Rk9Lh7Oz+lx8XB+QY+Lh/NLelw8nF/R
4+Lh/JoeFw/nN/S4eDi/pcfFw/kdPS4ezu/pcfFw/kCPi4fzR3pcPJw/0ePi
4fyZHhcP5y/0uHg4f6XHxcP5Gz0uHs7f6XHxcP5Bj4uH8096XDycf9Hj4uH8
mx4XD+c/9Lh4+L8P/P/2uHg4B6LHxcM5MD0uHs5B6HHxcA5Kj4uHczB6XDyc
g9Pj4uEcgh4XD+eQ9Lh4OIeix8XDOTQ9Lh7OYehx8XAOS4+Lh3M4elw8nMPT
4+LhHIEeFw/niPS4eDhHosfFwzkyPS4ezlHocfFwjkqPi4dzNHpcPJyj0+Pi
4RyDHhcP55j0uHg4x6LHxcM5Nj0uHs5x6HHxcI5Lj4uHczx6XDyc49Pj4uGc
gB4XD+eE9Lh4OCeix8XDOTE9Lh7OSehx8XBOSo+Lh3Myelw8nJPT4+LhnIIe
Fw/nlPS4eDinosfFwzk1PS4ezmnocfFwTkuPi4dzOnpcPJzT0+Pi4ZyBHhcP
54z0uHg4Z6LHxcM5Mz0uHs5Z6HHxcM5Kj4uHczZ6XDycs9Pj4uGcgx4XD+ec
9Lh4OOeix8XDOTc9Lh7Oeehx8XDOS4+Lh3M+elw8nPPT4+LhXIAeFw/nAHpc
PJwL0uPi4VyIHhcP58L0uHg4F6HHxcO5KD0uHs7F6HHxcC5Oj4uHcwl6XDyc
S9Lj4uFcih4XD+fS9Lh4OJehx8XDuSw9Lh7O5ehx8XAuT4+Lh3MFelw8nCvS
4+LhXIkeFw/nyvS4eDhXocfFw7kqPS4eztXocfFwrk6Pi4dzDXpcPJxr0uPi
4VyLHhcP59r0uHg416HHxcO5Lj0uHs716HHxcK5Pj4uHcwN6XDycG9Lj4uHc
iB4XD+fG9Lh4ODehx8XDuSk9Lh7Ozehx8XBuTo+Lh3MLelw8nFvS4+Lh3Ioe
Fw/n1vS4eDi3ocfFw7ktPS4ezu3ocfFwbk+Pi4dzB3pcPJw70uPi4dyJHhcP
5870uHg4d6HHxcO5Kz0uHs7d6HHxcO5Oj4uHcw96XDyce9Lj4uHcix4XD+fe
9Lh4OPehx8XDuS89Lh7O/9Hj4uHcjx4XD6f0uHg496fHxcN5AD0uHs4D6XHx
cB5Ej4uH82B6XDych9Dj4uE8lB4XD+dh9Lh4OA+nx8XDeQQ9Lh7OI+lx8XAe
RY+Lh/Noelw8nMfQ4+LhPJYeFw/ncfS4eDiPp8fFw3kCPS4ezhPpcfFwnkSP
i4fzZHpcPJyn0OPi4TyVHhcP52n0uHg4T6fHxcN5Bj0uHs4z6XHxcJ5Fj4uH
82x6XDyc59Dj4uE8lx4XD+d59Lh4OM+nx8XDeQE9Lh7OC+lx8XBeRI+Lh/Ni
elw8nJfQ4+LhvJQeFw/nZfS4eDgvp8fFw3kFPS4ezivpcfFwXkWPi4fzanpc
PJzX0OPi4byWHhcP53X0uHg4r6fHxcN5Az0uHs4b6XHxcN5Ej4uH82Z6XDyc
t9Dj4uG8lR4XD+dt9Lh4OG+nx8XDeQc9Lh7OO+lx8XDeRY+Lh/Nuelw8nPfQ
4+LhvJceFw9n9Lh4OO+jx8XDeT89Lh7OB+hx8XA+SI+Lh/Mhelw8nA/T4+Lh
fIQeFw/no/S4eDgfo8fFw/k4PS4ezifocfFwPkmPi4fzKXpcPJxP0+Pi4XyG
HhcP57P0uHg4n6PHxcP5PD0uHs4X6HHxcL5Ij4uH8yV6XDycL9Pj4uF8hR4X
D+er9Lh4OF+jx8XD+To9Lh7ON+hx8XC+SY+Lh/Mtelw8nG/T4+LhfIceFw/n
u/S4eDjfo8fFw/k+PS4ezg/ocfFwfkiPi4fzI3pcPJwf0+Pi4fyEHhcP56f0
uHg4P6PHxcP5OT0uHs4v6HHxcH5Jj4uH8yt6XDycX9Pj4uH8hh4XD+e39Lh4
OL+jx8XD+T09Lh7OH+hx8XD+SI+Lh/Mnelw8nD/T4+Lh/IUeFw/nr/S4eDh/
o8fFw/k7PS4ezj/ocfFw/kmPi4fzL3pcPJx/0+Pi4fyHHhcP//cB/98eFw/n
QPS4eDgHpsfFwzkIPS4ezkHpcfFwDkaPi4dzcHpcPJxD0OPi4RySHhcP51D0
uHg4h6bHxcM5DD0uHs5h6XHxcA5Hj4uHc3h6XDycI9Dj4uEckR4XD+dI9Lh4
OEemx8XDOQo9Lh7OUelx8XCORo+Lh3N0elw8nGPQ4+LhHJMeFw/nWPS4eDjH
psfFwzkOPS4eznHpcfFwjkePi4dzfHpcPJwT0OPi4ZyQHhcP50T0uHg4J6bH
xcM5CT0uHs5J6XHxcE5Gj4uHc3J6XDycU9Dj4uGckh4XD+dU9Lh4OKemx8XD
OQ09Lh7Oaelx8XBOR4+Lh3N6elw8nDPQ4+LhnJEeFw/nTPS4eDhnpsfFwzkL
PS4ezlnpcfFwzkaPi4dzdnpcPJxz0OPi4ZyTHhcP51z0uHg456bHxcM5Dz0u
Hs556XHxcM5Hj4uHc356XDycC9Dj4uEcQI+Lh3NBelw8nAvR4+LhXJgeFw/n
IvS4eDgXpcfFw7kYPS4ezsXpcfFwLkGPi4dzSXpcPJxL0ePi4VyaHhcP5zL0
uHg4l6XHxcO5HD0uHs7l6XHxcK5Aj4uHc0V6XDycK9Hj4uFcmR4XD+cq9Lh4
OFelx8XDuRo9Lh7O1elx8XCuQY+Lh3NNelw8nGvR4+LhXJseFw/nOvS4eDjX
pcfFw7kePS4ezvXpcfFwbkCPi4dzQ3pcPJwb0ePi4dyYHhcP5yb0uHg4N6XH
xcO5GT0uHs7N6XHxcG5Bj4uHc0t6XDycW9Hj4uHcmh4XD+c29Lh4OLelx8XD
uR09Lh7O7elx8XDuQI+Lh3NHelw8nDvR4+Lh3JkeFw/nLvS4eDh3pcfFw7kb
PS4ezt3pcfFw7kGPi4dzT3pcPJx70ePi4dybHhcP5z70uHg496XHxcP5P3pc
PJz70ePi4ZQeFw/n/vS4eDgPoMfFw3kgPS4ezoPocfFwHkyPi4fzEHpcPJyH
0uPi4TyMHhcP5+H0uHg4j6DHxcN5JD0uHs6j6HHxcB5Nj4uH8xh6XDycx9Lj
4uE8jh4XD+fx9Lh4OE+gx8XDeSI9Lh7Ok+hx8XCeTI+Lh/MUelw8nKfS4+Lh
PI0eFw/n6fS4eDjPoMfFw3kmPS4ezrPocfFwnk2Pi4fzHHpcPJzn0uPi4TyP
HhcP5/n0uHg4L6DHxcN5IT0uHs6L6HHxcF5Mj4uH8xJ6XDycl9Lj4uG8jB4X
D+fl9Lh4OK+gx8XDeSU9Lh7Oq+hx8XBeTY+Lh/Maelw8nNfS4+LhvI4eFw/n
9fS4eDhvoMfFw3kjPS4ezpvocfFw3kyPi4fzFnpcPJy30uPi4byNHhcP5+30
uHg476DHxcN5Jz0uHs676HHxcN5Nj4uH8x56XDyc99Lj4uGMHhcP5330uHg4
76fHxcP5AD0uHs4H6XHxcD5Ej4uH82F6XDycj9Dj4uF8lB4XD+dj9Lh4OB+n
x8XD+QQ9Lh7OJ+lx8XA+RY+Lh/Npelw8nM/Q4+LhfJYeFw/nc/S4eDifp8fF
w/kCPS4ezhfpcfFwvkSPi4fzZXpcPJyv0OPi4XyVHhcP52v0uHg4X6fHxcP5
Bj0uHs436XHxcL5Fj4uH8216XDyc79Dj4uF8lx4XD+d79Lh4ON+nx8XD+QE9
Lh7OD+lx8XB+RI+Lh/Njelw8nJ/Q4+Lh/JQeFw/nZ/S4eDg/p8fFw/kFPS4e
zi/pcfFwfkWPi4fza3pcPJzf0OPi4fyWHhcP53f0uHg4v6fHxcP5Az0uHs4f
6XHxcP5Ej4uH82d6XDycv9Dj4uH8lR4XD+dv9Lh4OH+nx8XD+Qc9Lh7OP+lx
8XD+RY+Lh/Nvelw8nP/Q4+Lh/z7Q/9vj4uEciB4XD+fA9Lh4OAehx8XDOSg9
Lh7Owehx8XAOTo+Lh3MIelw8nEPS4+LhHIoeFw/n0PS4eDiHocfFwzksPS4e
zuHocfFwDk+Pi4dzBHpcPJwj0uPi4RyJHhcP58j0uHg4R6HHxcM5Kj0uHs7R
6HHxcI5Oj4uHcwx6XDycY9Lj4uEcix4XD+fY9Lh4OMehx8XDOS49Lh7O8ehx
8XCOT4+Lh3MCelw8nBPS4+LhnIgeFw/nxPS4eDgnocfFwzkpPS4ezsnocfFw
Tk6Pi4dzCnpcPJxT0uPi4ZyKHhcP59T0uHg4p6HHxcM5LT0uHs7p6HHxcE5P
j4uHcwZ6XDycM9Lj4uGciR4XD+fM9Lh4OGehx8XDOSs9Lh7O2ehx8XDOTo+L
h3MOelw8nHPS4+LhnIseFw/n3PS4eDjnocfFwzkvPS4ezvnocfFwzk+Pi4dz
AXpcPJwD6HHxcC5Ij4uHcyF6XDycC9Pj4uFchB4XD+ei9Lh4OBejx8XDuTg9
Lh7OJehx8XAuSY+Lh3Mpelw8nEvT4+LhXIYeFw/nsvS4eDiXo8fFw7k8PS4e
zhXocfFwrkiPi4dzJXpcPJwr0+Pi4VyFHhcP56r0uHg4V6PHxcO5Oj0uHs41
6HHxcK5Jj4uHcy16XDyca9Pj4uFchx4XD+e69Lh4ONejx8XDuT49Lh7ODehx
8XBuSI+Lh3Mjelw8nBvT4+Lh3IQeFw/npvS4eDg3o8fFw7k5PS4ezi3ocfFw
bkmPi4dzK3pcPJxb0+Pi4dyGHhcP57b0uHg4t6PHxcO5PT0uHs4d6HHxcO5I
j4uHcyd6XDycO9Pj4uHchR4XD+eu9Lh4OHejx8XDuTs9Lh7OPehx8XDuSY+L
h3Mvelw8nHvT4+Lh3IceFw/nvvS4eDj/R4+Lh3M/elw8nNLj4uHcnx4XD+cB
9Lh4OA+kx8XDeRA9Lh7Og+lx8XAeQo+Lh/NQelw8nIfR4+LhPJweFw/nEfS4
eDiPpMfFw3kUPS4ezqPpcfFwHkOPi4fzWHpcPJzH0ePi4TyeHhcP5wn0uHg4
T6THxcN5Ej0uHs6T6XHxcJ5Cj4uH81R6XDycp9Hj4uE8nR4XD+cZ9Lh4OM+k
x8XDeRY9Lh7Os+lx8XCeQ4+Lh/Ncelw8nOfR4+LhPJ8eFw/nBfS4eDgvpMfF
w3kRPS4ezovpcfFwXkKPi4fzUnpcPJyX0ePi4bycHhcP5xX0uHg4r6THxcN5
FT0uHs6r6XHxcF5Dj4uH81p6XDyc19Hj4uG8nh4XD+cN9Lh4OG+kx8XDeRM9
Lh7Om+lx8XDeQo+Lh/NWelw8nLfR4+LhvJ0eFw/nHfS4eDjvpMfFw3kXPS4e
zrvpcfFw3kOPi4fzXnpcPJzR4+LhvI8eFw/n/fS4eDgfoMfFw/kgPS4ezofo
cfFwPkyPi4fzEXpcPJyP0uPi4XyMHhcP5+P0uHg4n6DHxcP5JD0uHs6n6HHx
cD5Nj4uH8xl6XDycz9Lj4uF8jh4XD+fz9Lh4OF+gx8XD+SI9Lh7Ol+hx8XC+
TI+Lh/MVelw8nK/S4+LhfI0eFw/n6/S4eDjfoMfFw/kmPS4ezrfocfFwvk2P
i4fzHXpcPJzv0uPi4XyPHhcP5/v0uHg4P6DHxcP5IT0uHs6P6HHxcH5Mj4uH
8xN6XDycn9Lj4uH8jB4XD+fn9Lh4OL+gx8XD+SU9Lh7Or+hx8XB+TY+Lh/Mb
elw8nN/S4+Lh/I4eFw/n9/S4eDh/oMfFw/kjPS4ezp/ocfFw/kyPi4fzF3pc
PJy/0uPi4fyNHhcP5+/0uHg4/6DHxcP5Jz0uHs6/6HHxcP5Nj4uH8x96XDz8
3wf4f3tcPJwD0ePi4RyYHhcP5yD0uHg4B6XHxcM5GD0uHs7B6XHxcA5Bj4uH
c0h6XDycQ9Hj4uEcmh4XD+cw9Lh4OIelx8XDORw9Lh7O4elx8XCOQI+Lh3NE
elw8nCPR4+LhHJkeFw/nKPS4eDhHpcfFwzkaPS4eztHpcfFwjkGPi4dzTHpc
PJxj0ePi4RybHhcP5zj0uHg4x6XHxcM5Hj0uHs7x6XHxcE5Aj4uHc0J6XDyc
E9Hj4uGcmB4XD+ck9Lh4OCelx8XDORk9Lh7Oyelx8XBOQY+Lh3NKelw8nFPR
4+LhnJoeFw/nNPS4eDinpcfFwzkdPS4ezunpcfFwzkCPi4dzRnpcPJwz0ePi
4ZyZHhcP5yz0uHg4Z6XHxcM5Gz0uHs7Z6XHxcM5Bj4uHc056XDycc9Hj4uGc
mx4XD+c89Lh4OOelx8XDOR89Lh7O+elx8XAuQI+Lh3MAPS4ezgXpcfFwLkSP
i4dzYXpcPJyL0OPi4VyUHhcP52L0uHg4F6fHxcO5BD0uHs4l6XHxcC5Fj4uH
c2l6XDycy9Dj4uFclh4XD+dy9Lh4OJenx8XDuQI9Lh7OFelx8XCuRI+Lh3Nl
elw8nKvQ4+LhXJUeFw/navS4eDhXp8fFw7kGPS4ezjXpcfFwrkWPi4dzbXpc
PJzr0OPi4VyXHhcP53r0uHg416fHxcO5AT0uHs4N6XHxcG5Ej4uHc2N6XDyc
m9Dj4uHclB4XD+dm9Lh4ODenx8XDuQU9Lh7OLelx8XBuRY+Lh3Nrelw8nNvQ
4+Lh3JYeFw/ndvS4eDi3p8fFw7kDPS4ezh3pcfFw7kSPi4dzZ3pcPJy70OPi
4dyVHhcP5270uHg4d6fHxcO5Bz0uHs496XHxcO5Fj4uHc296XDyc+9Dj4uHc
lx4XD+f/6HHxcO5Hj4uHU3pcPJz70+Pi4TyAHhcP54H0uHg4D6LHxcN5MD0u
Hs5D6HHxcB5Kj4uH8zB6XDych9Pj4uE8gh4XD+eR9Lh4OI+ix8XDeTQ9Lh7O
Y+hx8XAeS4+Lh/M4elw8nMfT4+LhPIEeFw/nifS4eDhPosfFw3kyPS4ezlPo
cfFwnkqPi4fzNHpcPJyn0+Pi4TyDHhcP55n0uHg4z6LHxcN5Nj0uHs5z6HHx
cJ5Lj4uH8zx6XDyc59Pj4uG8gB4XD+eF9Lh4OC+ix8XDeTE9Lh7OS+hx8XBe
So+Lh/Myelw8nJfT4+LhvIIeFw/nlfS4eDivosfFw3k1PS4ezmvocfFwXkuP
i4fzOnpcPJzX0+Pi4byBHhcP5430uHg4b6LHxcN5Mz0uHs5b6HHxcN5Kj4uH
8zZ6XDyct9Pj4uG8gx4XD+ed9Lh4OO+ix8XDeTc9Lh7Oe+hx8XDeS4+LhzN6
XDyc99Hj4uG8nx4XD+cD9Lh4OB+kx8XD+RA9Lh7Oh+lx8XA+Qo+Lh/NRelw8
nI/R4+LhfJweFw/nE/S4eDifpMfFw/kUPS4ezqfpcfFwPkOPi4fzWXpcPJzP
0ePi4XyeHhcP5wv0uHg4X6THxcP5Ej0uHs6X6XHxcL5Cj4uH81V6XDycr9Hj
4uF8nR4XD+cb9Lh4ON+kx8XD+RY9Lh7Ot+lx8XC+Q4+Lh/Ndelw8nO/R4+Lh
fJ8eFw/nB/S4eDg/pMfFw/kRPS4ezo/pcfFwfkKPi4fzU3pcPJyf0ePi4fyc
HhcP5xf0uHg4v6THxcP5FT0uHs6v6XHxcH5Dj4uH81t6XDyc39Hj4uH8nh4X
D+cP9Lh4OH+kx8XD+RM9Lh7On+lx8XD+Qo+Lh/NXelw8nL/R4+Lh/J0eFw/n
H/S4eDj/pMfFw/kXPS4ezr/pcfFw/kOPi4f/+8D+b4+Lh3Mgelw8nAPT4+Lh
HIQeFw/noPS4eDgHo8fFwzk4PS4eziHocfFwDkmPi4dzKHpcPJxD0+Pi4RyG
HhcP57D0uHg4h6PHxcM5PD0uHs4R6HHxcI5Ij4uHcyR6XDycI9Pj4uEchR4X
D+eo9Lh4OEejx8XDOTo9Lh7OMehx8XCOSY+Lh3Mselw8nGPT4+LhHIceFw/n
uPS4eDjHo8fFwzk+PS4ezgnocfFwTkiPi4dzInpcPJwT0+Pi4ZyEHhcP56T0
uHg4J6PHxcM5OT0uHs4p6HHxcE5Jj4uHcyp6XDycU9Pj4uGchh4XD+e09Lh4
OKejx8XDOT09Lh7OGehx8XDOSI+Lh3Mmelw8nDPT4+LhnIUeFw/nrPS4eDhn
o8fFwzk7PS4ezjnocfFwzkmPi4dzLnpcPJxz0+Pi4ZyHHhcP57z0uHg456PH
xcM5Pz0uHs4F6HHxcA6gx8XDuSA9Lh7Ohehx8XAuTI+Lh3MRelw8nIvS4+Lh
XIweFw/n4vS4eDiXoMfFw7kkPS4ezqXocfFwLk2Pi4dzGXpcPJzL0uPi4VyO
HhcP5/L0uHg4V6DHxcO5Ij0uHs6V6HHxcK5Mj4uHcxV6XDycq9Lj4uFcjR4X
D+fq9Lh4ONegx8XDuSY9Lh7Otehx8XCuTY+Lh3Mdelw8nOvS4+LhXI8eFw/n
+vS4eDg3oMfFw7khPS4ezo3ocfFwbkyPi4dzE3pcPJyb0uPi4dyMHhcP5+b0
uHg4t6DHxcO5JT0uHs6t6HHxcG5Nj4uHcxt6XDyc29Lj4uHcjh4XD+f29Lh4
OHegx8XDuSM9Lh7Onehx8XDuTI+Lh3MXelw8nLvS4+Lh3I0eFw/n7vS4eDj3
oMfFw7knPS4ezr3ocfFw7k2Pi4dzH3pcPJz70uPi4fwfPS4ezv3ocfFwSo+L
h3N/elw8nAfQ4+LhPJAeFw/nQfS4eDgPpsfFw3kIPS4ezkPpcfFwHkaPi4fz
cHpcPJxH0OPi4TySHhcP51H0uHg4j6bHxcN5DD0uHs5j6XHxcB5Hj4uH83h6
XDycJ9Dj4uE8kR4XD+dJ9Lh4OE+mx8XDeQo9Lh7OU+lx8XCeRo+Lh/N0elw8
nGfQ4+LhPJMeFw/nWfS4eDjPpsfFw3kOPS4eznPpcfFwnkePi4fzfHpcPJwX
0OPi4byQHhcP50X0uHg4L6bHxcN5CT0uHs5L6XHxcF5Gj4uH83J6XDycV9Dj
4uG8kh4XD+dV9Lh4OK+mx8XDeQ09Lh7Oa+lx8XBeR4+Lh/N6elw8nDfQ4+Lh
vJEeFw/nTfS4eDhvpsfFw3kLPS4ezlvpcfFw3kaPi4fzdnpcPJx30OPi4byT
HhcP5130uHg476bHxcN5Dz0uHs576XHxcEaPi4fzPnpcPJz30+Pi4XyAHhcP
54P0uHg4H6LHxcP5MD0uHs5H6HHxcD5Kj4uH8zF6XDycj9Pj4uF8gh4XD+eT
9Lh4OJ+ix8XD+TQ9Lh7OZ+hx8XA+S4+Lh/M5elw8nM/T4+LhfIEeFw/ni/S4
eDhfosfFw/kyPS4ezlfocfFwvkqPi4fzNXpcPJyv0+Pi4XyDHhcP55v0uHg4
36LHxcP5Nj0uHs536HHxcL5Lj4uH8z16XDyc79Pj4uH8gB4XD+eH9Lh4OD+i
x8XD+TE9Lh7OT+hx8XB+So+Lh/Mzelw8nJ/T4+Lh/IIeFw/nl/S4eDi/osfF
w/k1PS4ezm/ocfFwfkuPi4fzO3pcPJzf0+Pi4fyBHhcP54/0uHg4f6LHxcP5
Mz0uHs5f6HHxcP5Kj4uH8zd6XDycv9Pj4uH8gx4XD+ef9Lh4OP+ix8XD+Tc9
Lh7Of+hx8fB/H9D/7XHxcA5Ej4uHc2B6XDycg9Dj4uEclB4XD+dg9Lh4OAen
x8XDOQQ9Lh7OIelx8XAORY+Lh3Noelw8nMPQ4+LhHJYeFw/ncPS4eDiHp8fF
wzkCPS4ezhHpcfFwjkSPi4dzZHpcPJyj0OPi4RyVHhcP52j0uHg4R6fHxcM5
Bj0uHs4x6XHxcI5Fj4uHc2x6XDyc49Dj4uEclx4XD+d49Lh4OMenx8XDOQE9
Lh7OCelx8XBORI+Lh3Nielw8nJPQ4+LhnJQeFw/nZPS4eDgnp8fFwzkFPS4e
zinpcfFwTkWPi4dzanpcPJzT0OPi4ZyWHhcP53T0uHg4p6fHxcM5Az0uHs4Z
6XHxcM5Ej4uHc2Z6XDycs9Dj4uGclR4XD+ds9Lh4OGenx8XDOQc9Lh7OOelx
8XDORY+Lh3Nuelw8nPPQ4+LhnJceFw/nfPS4eDjnp8fFw7kAPS4ezgH0uHg4
F6THxcO5ED0uHs6F6XHxcC5Cj4uHc1F6XDyci9Hj4uFcnB4XD+cS9Lh4OJek
x8XDuRQ9Lh7Opelx8XAuQ4+Lh3NZelw8nMvR4+LhXJ4eFw/nCvS4eDhXpMfF
w7kSPS4ezpXpcfFwrkKPi4dzVXpcPJyr0ePi4VydHhcP5xr0uHg416THxcO5
Fj0uHs616XHxcK5Dj4uHc116XDyc69Hj4uFcnx4XD+cG9Lh4ODekx8XDuRE9
Lh7Ojelx8XBuQo+Lh3NTelw8nJvR4+Lh3JweFw/nFvS4eDi3pMfFw7kVPS4e
zq3pcfFwbkOPi4dzW3pcPJzb0ePi4dyeHhcP5w70uHg4d6THxcO5Ez0uHs6d
6XHxcO5Cj4uHc1d6XDycu9Hj4uHcnR4XD+ce9Lh4OPekx8XDuRc9Lh7Ovelx
8XDuQ4+Lh3Nfelw8nP+jx8XDuR89Lh5O6XHxcO5Pj4uH8wB6XDycB9Lj4uE8
iB4XD+fB9Lh4OA+hx8XDeSg9Lh7Ow+hx8XAeTo+Lh/MIelw8nEfS4+LhPIoe
Fw/n0fS4eDiPocfFw3ksPS4ezuPocfFwHk+Pi4fzBHpcPJwn0uPi4TyJHhcP
58n0uHg4T6HHxcN5Kj0uHs7T6HHxcJ5Oj4uH8wx6XDycZ9Lj4uE8ix4XD+fZ
9Lh4OM+hx8XDeS49Lh7O8+hx8XCeT4+Lh/MCelw8nBfS4+LhvIgeFw/nxfS4
eDgvocfFw3kpPS4ezsvocfFwXk6Pi4fzCnpcPJxX0uPi4byKHhcP59X0uHg4
r6HHxcN5LT0uHs7r6HHxcF5Pj4uH8wZ6XDycN9Lj4uG8iR4XD+fN9Lh4OG+h
x8XDeSs9Lh7O2+hx8XDeTo+Lh/MOelw8nHfS4+LhvIseFw/n3fS4eDjvocfF
w3kvPS4ezuhx8XDeR4+Lh/N+elw8nA/Q4+LhfJAeFw/nQ/S4eDgfpsfFw/kI
PS4ezkfpcfFwPkaPi4fzcXpcPJxP0OPi4XySHhcP51P0uHg4n6bHxcP5DD0u
Hs5n6XHxcD5Hj4uH83l6XDycL9Dj4uF8kR4XD+dL9Lh4OF+mx8XD+Qo9Lh7O
V+lx8XC+Ro+Lh/N1elw8nG/Q4+LhfJMeFw/nW/S4eDjfpsfFw/kOPS4eznfp
cfFwvkePi4fzfXpcPJwf0OPi4fyQHhcP50f0uHg4P6bHxcP5CT0uHs5P6XHx
cH5Gj4uH83N6XDycX9Dj4uH8kh4XD+dX9Lh4OL+mx8XD+Q09Lh7Ob+lx8XB+
R4+Lh/N7elw8nD/Q4+Lh/JEeFw/nT/S4eDh/psfFw/kLPS4ezl/pcfFw/kaP
i4fzd3pcPJx/0OPi4fyTHhcP51/0uHg4/6bHxcP5Dz0uHv7vA/m/PS4ezoHo
cfFwDkyPi4dzEHpcPJyD0uPi4RyMHhcP5+D0uHg4h6DHxcM5JD0uHs6h6HHx
cA5Nj4uHcxh6XDycw9Lj4uEcjh4XD+fw9Lh4OEegx8XDOSI9Lh7Okehx8XCO
TI+Lh3MUelw8nKPS4+LhHI0eFw/n6PS4eDjHoMfFwzkmPS4ezrHocfFwjk2P
i4dzHHpcPJzj0uPi4RyPHhcP5/j0uHg4J6DHxcM5IT0uHs6J6HHxcE5Mj4uH
cxJ6XDyck9Lj4uGcjB4XD+fk9Lh4OKegx8XDOSU9Lh7Oqehx8XBOTY+Lh3Ma
elw8nNPS4+LhnI4eFw/n9PS4eDhnoMfFwzkjPS4ezpnocfFwzkyPi4dzFnpc
PJyz0uPi4ZyNHhcP5+z0uHg456DHxcM5Jz0uHs656HHxcM5Nj4uHcx56XDyc
89Lj4uGcjx4XD+f89Lh4OBegx8XDOYAeFw/ngvS4eDgXosfFw7kwPS4ezkXo
cfFwLkqPi4dzMXpcPJyL0+Pi4VyCHhcP55L0uHg4l6LHxcO5ND0uHs5l6HHx
cC5Lj4uHczl6XDycy9Pj4uFcgR4XD+eK9Lh4OFeix8XDuTI9Lh7OVehx8XCu
So+Lh3M1elw8nKvT4+LhXIMeFw/nmvS4eDjXosfFw7k2PS4eznXocfFwrkuP
i4dzPXpcPJzr0+Pi4dyAHhcP54b0uHg4N6LHxcO5MT0uHs5N6HHxcG5Kj4uH
czN6XDycm9Pj4uHcgh4XD+eW9Lh4OLeix8XDuTU9Lh7Obehx8XBuS4+Lh3M7
elw8nNvT4+Lh3IEeFw/njvS4eDh3osfFw7kzPS4ezl3ocfFw7kqPi4dzN3pc
PJy70+Pi4dyDHhcP5570uHg496LHxcO5Nz0uHs596HHxcP6fy3oGAAAwYCCY
2rZt27Zt27ZT27Ztu01t27Ztrb3xht//PvS4eDj3pcfFw7kfPS4eTulx8XDu
T4+Lh/MAelw8nAfS4+LhPIgeFw/nwfS4eDgPocfFw3koPS4ezsPocfFwHk6P
i4fzCHpcPJxH0uPi4TyKHhcP59H0uHg4j6HHxcN5LD0uHs7j6HHxcB5Pj4uH
8wR6XDycJ9Lj4uE8iR4XD+fJ9Lh4OE+hx8XDeSo9Lh7O0+hx8XCeTo+Lh/MM
elw8nGfS4+LhPIseFw/n2fS4eDjPocfFw3kuPS4ezvPocfFwnk+Pi4fzAnpc
PJwX0uPi4byIHhcP58X0uHg4L6HHxcN5KT0uHs7L6HHxcF5Oj4uH8wp6XDyc
V9Lj4uG8ih4XD+fV9Lh4OK+hx8XDeS09Lh7O6+hx8XBeT4+Lh/MGelw8nDfS
4+LhvIkeFw/nzfS4eDhvocfFw3krPS4eztvocfFw3k6Pi4fzDnpcPJx30uPi
4byLHhcP5930uHg476HHxcN5Lz0uHs7ocfFw3kePi4fzfnpcPJwP0OPi4XyQ
HhcP50P0uHg4H6bHxcP5CD0uHs5H6XHxcD5Gj4uH83F6XDycT9Dj4uF8kh4X
D+dT9Lh4OJ+mx8XD+Qw9Lh7OZ+lx8XA+R4+Lh/N5elw8nC/Q4+LhfJEeFw/n
S/S4eDhfpsfFw/kKPS4ezlfpcfFwvkaPi4fzdXpcPJxv0OPi4XyTHhcP51v0
uHg436bHxcP5Dj0uHs536XHxcL5Hj4uH8316XDycH9Dj4uH8kB4XD+dH9Lh4
OD+mx8XD+Qk9Lh7OT+lx8XB+Ro+Lh/Nzelw8nF/Q4+Lh/JIeFw/nV/S4eDi/
psfFw/kNPS4ezm/pcfFwfkePi4fze3pcPJw/0OPi4fyRHhcP50/0uHg4f6bH
xcP5Cz0uHs5f6XHxcP5Gj4uH83d6XDycf9Dj4uH8kx4XD+df9Lh4OP+mx8XD
+Q89Lh7+3wD+f4+Lh3MAelw8nAPS4+LhHIgeFw/nwPS4eDgHocfFwzkoPS4e
zsHocfFwDk6Pi4dzCHpcPJxD0uPi4RyKHhcP59D0uHg4h6HHxcM5LD0uHs7h
6HHxcA5Pj4uHcwR6XDycI9Lj4uEciR4XD+fI9Lh4OEehx8XDOSo9Lh7O0ehx
8XCOTo+Lh3MMelw8nGPS4+LhHIseFw/n2PS4eDjHocfFwzkuPS4ezvHocfFw
jk+Pi4dzAnpcPJwT0uPi4ZyIHhcP58T0uHg4J6HHxcM5KT0uHs7J6HHxcE5O
j4uHcwp6XDycU9Lj4uGcih4XD+fU9Lh4OKehx8XDOS09Lh7O6ehx8XBOT4+L
h3MGelw8nDPS4+LhnIkeFw/nzPS4eDhnocfFwzkrPS4eztnocfFwzk6Pi4dz
DnpcPJxz0uPi4ZyLHhcP59z0uHg456HHxcM5Lz0uHs756HHxcM5Pj4uHcwF6
XDycC9Lj4uFciB4XD+fC9Lh4OBehx8XDuSg9Lh7Oxehx8XAuTo+Lh3MJelw8
nEvS4+LhXIoeFw/n0vS4eDiXocfFw7ksPS4ezuXocfFwLk+Pi4dzBXpcPJwr
0uPi4VyJHhcP58r0uHg4V6HHxcO5Kj0uHs7V6HHxcK5Oj4uHcw16XDyca9Lj
4uFcix4XD+fa9Lh4ONehx8XDuS49Lh7O9ehx8XCuT4+Lh3MDelw8nBvS4+Lh
3IgeFw/nxvS4eDg3ocfFw7kpPS4ezs3ocfFwbk6Pi4dzC3pcPJxb0uPi4dyK
HhcP59b0uHg4t6HHxcO5LT0uHs7t6HHxcG5Pj4uHcwd6XDycO9Lj4uHciR4X
D+fO9Lh4OHehx8XDuSs9Lh7O3ehx8XDuTo+Lh3MPelw8nHvS4+Lh3IseFw/n
3vS4eDj3ocfFw7kvPS4ezv3ocfFwSo+Lh3N/elw8nAfQ4+LhPJAeFw/nQfS4
eDgPpsfFw3kIPS4ezkPpcfFwHkaPi4fzcHpcPJxH0OPi4TySHhcP51H0uHg4
j6bHxcN5DD0uHs5j6XHxcB5Hj4uH83h6XDycJ9Dj4uE8kR4XD+dJ9Lh4OE+m
x8XDeQo9Lh7OU+lx8XCeRo+Lh/N0elw8nGfQ4+LhPJMeFw/nWfS4eDjPpsfF
w3kOPS4eznPpcfFwnkePi4fzfHpcPJwX0OPi4byQHhcP50X0uHg4L6bHxcN5
CT0uHs5L6XHxcF5Gj4uH83J6XDycV9Dj4uG8kh4XD+dV9Lh4OK+mx8XDeQ09
Lh7Oa+lx8XBeR4+Lh/N6elw8nDfQ4+LhvJEeFw/nTfS4eDhvpsfFw3kLPS4e
zlvpcfFw3kaPi4fzdnpcPJx30OPi4byTHhcP5130uHg476bHxcN5Dz0uHs57
6XHxcEaPi4fzPnpcPJz30+Pi4XyAHhcP54P0uHg4H6LHxcP5MD0uHs5H6HHx
cD5Kj4uH8zF6XDycj9Pj4uF8gh4XD+eT9Lh4OJ+ix8XD+TQ9Lh7OZ+hx8XA+
S4+Lh/M5elw8nM/T4+LhfIEeFw/ni/S4eDhfosfFw/kyPS4ezlfocfFwvkqP
i4fzNXpcPJyv0+Pi4XyDHhcP55v0uHg436LHxcP5Nj0uHs536HHxcL5Lj4uH
8z16XDyc79Pj4uH8gB4XD+eH9Lh4OD+ix8XD+TE9Lh7OT+hx8XB+So+Lh/Mz
elw8nJ/T4+Lh/IIeFw/nl/S4eDi/osfFw/k1PS4ezm/ocfFwfkuPi4fzO3pc
PJzf0+Pi4fyBHhcP54/0uHg4f6LHxcP5Mz0uHs5f6HHxcP5Kj4uH8zd6XDyc
v9Pj4uH8gx4XD+ef9Lh4OP+ix8XD+Tc9Lh7Of+hx8fD/Bu7/e1w8nAPQ4+Lh
HJAeFw/nQPS4eDgHpsfFwzkIPS4ezkHpcfFwDkaPi4dzcHpcPJxD0OPi4RyS
HhcP51D0uHg4h6bHxcM5DD0uHs5h6XHxcA5Hj4uHc3h6XDycI9Dj4uEckR4X
D+dI9Lh4OEemx8XDOQo9Lh7OUelx8XCORo+Lh3N0elw8nGPQ4+LhHJMeFw/n
WPS4eDjHpsfFwzkOPS4eznHpcfFwjkePi4dzfHpcPJwT0OPi4ZyQHhcP50T0
uHg4J6bHxcM5CT0uHs5J6XHxcE5Gj4uHc3J6XDycU9Dj4uGckh4XD+dU9Lh4
OKemx8XDOQ09Lh7Oaelx8XBOR4+Lh3N6elw8nDPQ4+LhnJEeFw/nTPS4eDhn
psfFwzkLPS4ezlnpcfFwzkaPi4dzdnpcPJxz0OPi4ZyTHhcP51z0uHg456bH
xcM5Dz0uHs556XHxcM5Hj4uHc356XDycC9Dj4uFckB4XD+dC9Lh4OBemx8XD
uQg9Lh7ORelx8XAuRo+Lh3Nxelw8nEvQ4+LhXJIeFw/nUvS4eDiXpsfFw7kM
PS4ezmXpcfFwLkePi4dzeXpcPJwr0OPi4VyRHhcP50r0uHg4V6bHxcO5Cj0u
Hs5V6XHxcK5Gj4uHc3V6XDyca9Dj4uFckx4XD+da9Lh4ONemx8XDuQ49Lh7O
delx8XCuR4+Lh3N9elw8nBvQ4+Lh3JAeFw/nRvS4eDg3psfFw7kJPS4ezk3p
cfFwbkaPi4dzc3pcPJxb0OPi4dySHhcP51b0uHg4t6bHxcO5DT0uHs5t6XHx
cG5Hj4uHc3t6XDycO9Dj4uHckR4XD+dO9Lh4OHemx8XDuQs9Lh7OXelx8XDu
Ro+Lh3N3elw8nHvQ4+Lh3JMeFw/nXvS4eDj3psfFw7kPPS4ezn3pcfFw7keP
i4dTelw8nPvT4+LhPIAeFw/ngfS4eDgPosfFw3kwPS4ezkPocfFwHkqPi4fz
MHpcPJyH0+Pi4TyCHhcP55H0uHg4j6LHxcN5ND0uHs5j6HHxcB5Lj4uH8zh6
XDycx9Pj4uE8gR4XD+eJ9Lh4OE+ix8XDeTI9Lh7OU+hx8XCeSo+Lh/M0elw8
nKfT4+LhPIMeFw/nmfS4eDjPosfFw3k2PS4eznPocfFwnkuPi4fzPHpcPJzn
0+Pi4byAHhcP54X0uHg4L6LHxcN5MT0uHs5L6HHxcF5Kj4uH8zJ6XDycl9Pj
4uG8gh4XD+eV9Lh4OK+ix8XDeTU9Lh7Oa+hx8XBeS4+Lh/M6elw8nNfT4+Lh
vIEeFw/njfS4eDhvosfFw3kzPS4ezlvocfFw3kqPi4fzNnpcPJy30+Pi4byD
HhcP5530uHg476LHxcN5Nz0uHs576HHxcN5Lj4uHM3pcPJz30ePi4byfHhcP
5wP0uHg4H6THxcP5ED0uHs6H6XHxcD5Cj4uH81F6XDycj9Hj4uF8nB4XD+cT
9Lh4OJ+kx8XD+RQ9Lh7Op+lx8XA+Q4+Lh/NZelw8nM/R4+LhfJ4eFw/nC/S4
eDhfpMfFw/kSPS4ezpfpcfFwvkKPi4fzVXpcPJyv0ePi4XydHhcP5xv0uHg4
36THxcP5Fj0uHs636XHxcL5Dj4uH8116XDyc79Hj4uF8nx4XD+cH9Lh4OD+k
x8XD+RE9Lh7Oj+lx8XB+Qo+Lh/NTelw8nJ/R4+Lh/JweFw/nF/S4eDi/pMfF
w/kVPS4ezq/pcfFwfkOPi4fzW3pcPJzf0ePi4fyeHhcP5w/0uHg4f6THxcP5
Ez0uHs6f6XHxcP5Cj4uH81d6XDycv9Hj4uH8nR4XD+cf9Lh4OP+kx8XD+Rc9
Lh7Ov+lx8XD+Q4+Lh/83YP/f4+LhHIAeFw/ngPS4eDgHosfFwzkwPS4ezkHo
cfFwDkqPi4dzMHpcPJyD0+Pi4RyCHhcP55D0uHg4h6LHxcM5ND0uHs5h6HHx
cA5Lj4uHczh6XDycw9Pj4uEcgR4XD+eI9Lh4OEeix8XDOTI9Lh7OUehx8XCO
So+Lh3M0elw8nKPT4+LhHIMeFw/nmPS4eDjHosfFwzk2PS4eznHocfFwjkuP
i4dzPHpcPJzj0+Pi4ZyAHhcP54T0uHg4J6LHxcM5MT0uHs5J6HHxcE5Kj4uH
czJ6XDyck9Pj4uGcgh4XD+eU9Lh4OKeix8XDOTU9Lh7Oaehx8XBOS4+Lh3M6
elw8nNPT4+LhnIEeFw/njPS4eDhnosfFwzkzPS4ezlnocfFwzkqPi4dzNnpc
PJyz0+Pi4ZyDHhcP55z0uHg456LHxcM5Nz0uHs556HHxcM5Lj4uHcz56XDyc
89Pj4uFcgB4XD+eC9Lh4OBeix8XDuTA9Lh7ORehx8XAuSo+Lh3Mxelw8nIvT
4+LhXIIeFw/nkvS4eDiXosfFw7k0PS4ezmXocfFwLkuPi4dzOXpcPJzL0+Pi
4VyBHhcP54r0uHg4V6LHxcO5Mj0uHs5V6HHxcK5Kj4uHczV6XDycq9Pj4uFc
gx4XD+ea9Lh4ONeix8XDuTY9Lh7Odehx8XCuS4+Lh3M9elw8nOvT4+Lh3IAe
Fw/nhvS4eDg3osfFw7kxPS4ezk3ocfFwbkqPi4dzM3pcPJyb0+Pi4dyCHhcP
55b0uHg4t6LHxcO5NT0uHs5t6HHxcG5Lj4uHczt6XDyc29Pj4uHcgR4XD+eO
9Lh4OHeix8XDuTM9Lh7OXehx8XDuSo+Lh3M3elw8nLvT4+Lh3IMeFw/nnvS4
eDj3osfFw7k3PS4ezn3ocfFw7kuPi4dzP3pcPJzS4+Lh3J8eFw/nAfS4eDgP
pMfFw3kQPS4ezoPpcfFwHkKPi4fzUHpcPJyH0ePi4TycHhcP5xH0uHg4j6TH
xcN5FD0uHs6j6XHxcB5Dj4uH81h6XDycx9Hj4uE8nh4XD+cJ9Lh4OE+kx8XD
eRI9Lh7Ok+lx8XCeQo+Lh/NUelw8nKfR4+LhPJ0eFw/nGfS4eDjPpMfFw3kW
PS4ezrPpcfFwnkOPi4fzXHpcPJzn0ePi4TyfHhcP5wX0uHg4L6THxcN5ET0u
Hs6L6XHxcF5Cj4uH81J6XDycl9Hj4uG8nB4XD+cV9Lh4OK+kx8XDeRU9Lh7O
q+lx8XBeQ4+Lh/Naelw8nNfR4+LhvJ4eFw/nDfS4eDhvpMfFw3kTPS4ezpvp
cfFw3kKPi4fzVnpcPJy30ePi4bydHhcP5x30uHg476THxcN5Fz0uHs676XHx
cN5Dj4uH8156XDyc0ePi4byPHhcP5/30uHg4H6DHxcP5ID0uHs6H6HHxcD5M
j4uH8xF6XDycj9Lj4uF8jB4XD+fj9Lh4OJ+gx8XD+SQ9Lh7Op+hx8XA+TY+L
h/MZelw8nM/S4+LhfI4eFw/n8/S4eDhfoMfFw/kiPS4ezpfocfFwvkyPi4fz
FXpcPJyv0uPi4XyNHhcP5+v0uHg436DHxcP5Jj0uHs636HHxcL5Nj4uH8x16
XDyc79Lj4uF8jx4XD+f79Lh4OD+gx8XD+SE9Lh7Oj+hx8XB+TI+Lh/MTelw8
nJ/S4+Lh/IweFw/n5/S4eDi/oMfFw/klPS4ezq/ocfFwfk2Pi4fzG3pcPJzf
0uPi4fyOHhcP5/f0uHg4f6DHxcP5Iz0uHs6f6HHxcP5Mj4uH8xd6XDycv9Lj
4uH8jR4XD+fv9Lh4OP+gx8XD+Sc9Lh7Ov+hx8XD+TY+Lh/Mfelw8/L+B+v8e
Fw/nAPS4eDgHpMfFwzkQPS4ezoHpcfFwDkKPi4dzUHpcPJyD0ePi4RycHhcP
5xD0uHg4h6THxcM5FD0uHs6h6XHxcA5Dj4uHc1h6XDycw9Hj4uEcnh4XD+cI
9Lh4OEekx8XDORI9Lh7Okelx8XCOQo+Lh3NUelw8nKPR4+LhHJ0eFw/nGPS4
eDjHpMfFwzkWPS4ezrHpcfFwjkOPi4dzXHpcPJzj0ePi4RyfHhcP5wT0uHg4
J6THxcM5ET0uHs6J6XHxcE5Cj4uHc1J6XDyck9Hj4uGcnB4XD+cU9Lh4OKek
x8XDORU9Lh7Oqelx8XBOQ4+Lh3Naelw8nNPR4+LhnJ4eFw/nDPS4eDhnpMfF
wzkTPS4ezpnpcfFwzkKPi4dzVnpcPJyz0ePi4ZydHhcP5xz0uHg456THxcM5
Fz0uHs656XHxcM5Dj4uHc156XDyc89Hj4uGcnx4XD+cC9Lh4OBekx8XDuRA9
Lh7Ohelx8XAuQo+Lh3NRelw8nIvR4+LhXJweFw/nEvS4eDiXpMfFw7kUPS4e
zqXpcfFwLkOPi4dzWXpcPJzL0ePi4VyeHhcP5wr0uHg4V6THxcO5Ej0uHs6V
6XHxcK5Cj4uHc1V6XDycq9Hj4uFcnR4XD+ca9Lh4ONekx8XDuRY9Lh7Otelx
8XCuQ4+Lh3Ndelw8nOvR4+LhXJ8eFw/nBvS4eDg3pMfFw7kRPS4ezo3pcfFw
bkKPi4dzU3pcPJyb0ePi4dycHhcP5xb0uHg4t6THxcO5FT0uHs6t6XHxcG5D
j4uHc1t6XDyc29Hj4uHcnh4XD+cO9Lh4OHekx8XDuRM9Lh7Onelx8XDuQo+L
h3NXelw8nLvR4+Lh3J0eFw/nHvS4eDj3pMfFw7kXPS4ezr3pcfFw7kOPi4dz
X3pcPJz70ePi4ZQeFw/n/vS4eDgPoMfFw3kgPS4ezoPocfFwHkyPi4fzEHpc
PJyH0uPi4TyMHhcP5+H0uHg4j6DHxcN5JD0uHs6j6HHxcB5Nj4uH8xh6XDyc
x9Lj4uE8jh4XD+fx9Lh4OE+gx8XDeSI9Lh7Ok+hx8XCeTI+Lh/MUelw8nKfS
4+LhPI0eFw/n6fS4eDjPoMfFw3kmPS4ezrPocfFwnk2Pi4fzHHpcPJzn0uPi
4TyPHhcP5/n0uHg4L6DHxcN5IT0uHs6L6HHxcF5Mj4uH8xJ6XDycl9Lj4uG8
jB4XD+fl9Lh4OK+gx8XDeSU9Lh7Oq+hx8XBeTY+Lh/Maelw8nNfS4+LhvI4e
Fw/n9fS4eDhvoMfFw3kjPS4ezpvocfFw3kyPi4fzFnpcPJy30uPi4byNHhcP
5+30uHg476DHxcN5Jz0uHs676HHxcN5Nj4uH8x56XDyc99Lj4uGMHhcP5330
uHg476fHxcP5AD0uHs4H6XHxcD5Ej4uH82F6XDycj9Dj4uF8lB4XD+dj9Lh4
OB+nx8XD+QQ9Lh7OJ+lx8XA+RY+Lh/Npelw8nM/Q4+LhfJYeFw/nc/S4eDif
p8fFw/kCPS4ezhfpcfFwvkSPi4fzZXpcPJyv0OPi4XyVHhcP52v0uHg4X6fH
xcP5Bj0uHs436XHxcL5Fj4uH8216XDyc79Dj4uF8lx4XD+d79Lh4ON+nx8XD
+QE9Lh7OD+lx8XB+RI+Lh/Njelw8nJ/Q4+Lh/JQeFw/nZ/S4eDg/p8fFw/kF
PS4ezi/pcfFwfkWPi4fza3pcPJzf0OPi4fyWHhcP53f0uHg4v6fHxcP5Az0u
Hs4f6XHxcP5Ej4uH82d6XDycv9Dj4uH8lR4XD+dv9Lh4OH+nx8XD+Qc9Lh7O
P+lx8XD+RY+Lh/Nvelw8nP/Q4+Lh/w3Q//e4eDgHoMfFwzkgPS4ezoHocfFw
DkyPi4dzEHpcPJyD0uPi4RyMHhcP5+D0uHg4h6DHxcM5JD0uHs6h6HHxcA5N
j4uHcxh6XDycw9Lj4uEcjh4XD+fw9Lh4OEegx8XDOSI9Lh7Okehx8XCOTI+L
h3MUelw8nKPS4+LhHI0eFw/n6PS4eDjHoMfFwzkmPS4ezrHocfFwjk2Pi4dz
HHpcPJzj0uPi4RyPHhcP5/j0uHg4J6DHxcM5IT0uHs6J6HHxcE5Mj4uHcxJ6
XDyck9Lj4uGcjB4XD+fk9Lh4OKegx8XDOSU9Lh7Oqehx8XBOTY+Lh3Maelw8
nNPS4+LhnI4eFw/n9PS4eDhnoMfFwzkjPS4ezpnocfFwzkyPi4dzFnpcPJyz
0uPi4ZyNHhcP5+z0uHg456DHxcM5Jz0uHs656HHxcM5Nj4uHcx56XDyc89Lj
4uGcjx4XD+f89Lh4OBegx8XDuSA9Lh7Ohehx8XAuTI+Lh3MRelw8nIvS4+Lh
XIweFw/n4vS4eDiXoMfFw7kkPS4ezqXocfFwLk2Pi4dzGXpcPJzL0uPi4VyO
HhcP5/L0uHg4V6DHxcO5Ij0uHs6V6HHxcK5Mj4uHcxV6XDycq9Lj4uFcjR4X
D+fq9Lh4ONegx8XDuSY9Lh7Otehx8XCuTY+Lh3Mdelw8nOvS4+LhXI8eFw/n
+vS4eDg3oMfFw7khPS4ezo3ocfFwbkyPi4dzE3pcPJyb0uPi4dyMHhcP5+b0
uHg4t6DHxcO5JT0uHs6t6HHxcG5Nj4uHcxt6XDyc29Lj4uHcjh4XD+f29Lh4
OHegx8XDuSM9Lh7Onehx8XDuTI+Lh3MXelw8nLvS4+Lh3I0eFw/n7vS4eDj3
oMfFw7knPS4ezr3ocfFw7k2Pi4dzH3pcPJz70uPi4dyPHhcPp/S4eDj3p8fF
w3kAPS4ezgPpcfFwHkSPi4fzYHpcPJyH0OPi4TyUHhcP52H0uHg4D6fHxcN5
BD0uHs4j6XHxcB5Fj4uH82h6XDycx9Dj4uE8lh4XD+dx9Lh4OI+nx8XDeQI9
Lh7OE+lx8XCeRI+Lh/Nkelw8nKfQ4+LhPJUeFw/nafS4eDhPp8fFw3kGPS4e
zjPpcfFwnkWPi4fzbHpcPJzn0OPi4TyXHhcP53n0uHg4z6fHxcN5AT0uHs4L
6XHxcF5Ej4uH82J6XDycl9Dj4uG8lB4XD+dl9Lh4OC+nx8XDeQU9Lh7OK+lx
8XBeRY+Lh/Nqelw8nNfQ4+LhvJYeFw/ndfS4eDivp8fFw3kDPS4ezhvpcfFw
3kSPi4fzZnpcPJy30OPi4byVHhcP5230uHg4b6fHxcN5Bz0uHs476XHxcN5F
j4uH8256XDyc99Dj4uG8lx4XD2f0uHg476PHxcN5Pz0uHs4H6HHxcD5Ij4uH
8yF6XDycD9Pj4uF8hB4XD+ej9Lh4OB+jx8XD+Tg9Lh7OJ+hx8XA+SY+Lh/Mp
elw8nE/T4+LhfIYeFw/ns/S4eDifo8fFw/k8PS4ezhfocfFwvkiPi4fzJXpc
PJwv0+Pi4XyFHhcP56v0uHg4X6PHxcP5Oj0uHs436HHxcL5Jj4uH8y16XDyc
b9Pj4uF8hx4XD+e79Lh4ON+jx8XD+T49Lh7OD+hx8XB+SI+Lh/Mjelw8nB/T
4+Lh/IQeFw/np/S4eDg/o8fFw/k5PS4ezi/ocfFwfkmPi4fzK3pcPJxf0+Pi
4fyGHhcP57f0uHg4v6PHxcP5PT0uHs4f6HHxcP5Ij4uH8yd6XDycP9Pj4uH8
hR4XD+ev9Lh4OH+jx8XD+Ts9Lh7OP+hx8XD+SY+Lh/Mvelw8nH/T4+Lh/Ice
Fw//b2D+v8fFwzkAPS4ezgHpcfFwDkSPi4dzYHpcPJyD0OPi4RyUHhcP52D0
uHg4B6fHxcM5BD0uHs4h6XHxcA5Fj4uHc2h6XDycw9Dj4uEclh4XD+dw9Lh4
OIenx8XDOQI9Lh7OEelx8XCORI+Lh3Nkelw8nKPQ4+LhHJUeFw/naPS4eDhH
p8fFwzkGPS4ezjHpcfFwjkWPi4dzbHpcPJzj0OPi4RyXHhcP53j0uHg4x6fH
xcM5AT0uHs4J6XHxcE5Ej4uHc2J6XDyck9Dj4uGclB4XD+dk9Lh4OCenx8XD
OQU9Lh7OKelx8XBORY+Lh3Nqelw8nNPQ4+LhnJYeFw/ndPS4eDinp8fFwzkD
PS4ezhnpcfFwzkSPi4dzZnpcPJyz0OPi4ZyVHhcP52z0uHg4Z6fHxcM5Bz0u
Hs456XHxcM5Fj4uHc256XDyc89Dj4uGclx4XD+d89Lh4OOenx8XDuQA9Lh7O
Belx8XAuRI+Lh3Nhelw8nIvQ4+LhXJQeFw/nYvS4eDgXp8fFw7kEPS4eziXp
cfFwLkWPi4dzaXpcPJzL0OPi4VyWHhcP53L0uHg4l6fHxcO5Aj0uHs4V6XHx
cK5Ej4uHc2V6XDycq9Dj4uFclR4XD+dq9Lh4OFenx8XDuQY9Lh7ONelx8XCu
RY+Lh3Ntelw8nOvQ4+LhXJceFw/nevS4eDjXp8fFw7kBPS4ezg3pcfFwbkSP
i4dzY3pcPJyb0OPi4dyUHhcP52b0uHg4N6fHxcO5BT0uHs4t6XHxcG5Fj4uH
c2t6XDyc29Dj4uHclh4XD+d29Lh4OLenx8XDuQM9Lh7OHelx8XDuRI+Lh3Nn
elw8nLvQ4+Lh3JUeFw/nbvS4eDh3p8fFw7kHPS4ezj3pcfFw7kWPi4dzb3pc
PJz70OPi4dyXHhcP5370uHg4pcfFw7k/PS4ezgPocfFwHkiPi4fzIHpcPJwH
0+Pi4TyEHhcP56H0uHg4D6PHxcN5OD0uHs4j6HHxcB5Jj4uH8yh6XDycR9Pj
4uE8hh4XD+ex9Lh4OI+jx8XDeTw9Lh7OE+hx8XCeSI+Lh/Mkelw8nCfT4+Lh
PIUeFw/nqfS4eDhPo8fFw3k6PS4ezjPocfFwnkmPi4fzLHpcPJxn0+Pi4TyH
HhcP57n0uHg4z6PHxcN5Pj0uHs4L6HHxcF5Ij4uH8yJ6XDycF9Pj4uG8hB4X
D+el9Lh4OC+jx8XDeTk9Lh7OK+hx8XBeSY+Lh/Mqelw8nFfT4+LhvIYeFw/n
tfS4eDivo8fFw3k9PS4ezhvocfFw3kiPi4fzJnpcPJw30+Pi4byFHhcP5630
uHg4b6PHxcN5Oz0uHs476HHxcN5Jj4uH8y56XDycd9Pj4uG8hx4XD+e99Lh4
OKPHxcN5Hz0uHs776XHxcD5Aj4uH80F6XDycD9Hj4uF8mB4XD+cj9Lh4OB+l
x8XD+Rg9Lh7Ox+lx8XA+QY+Lh/NJelw8nE/R4+LhfJoeFw/nM/S4eDifpcfF
w/kcPS4ezufpcfFwvkCPi4fzRXpcPJwv0ePi4XyZHhcP5yv0uHg4X6XHxcP5
Gj0uHs7X6XHxcL5Bj4uH8016XDycb9Hj4uF8mx4XD+c79Lh4ON+lx8XD+R49
Lh7O9+lx8XB+QI+Lh/NDelw8nB/R4+Lh/JgeFw/nJ/S4eDg/pcfFw/kZPS4e
zs/pcfFwfkGPi4fzS3pcPJxf0ePi4fyaHhcP5zf0uHg4v6XHxcP5HT0uHs7v
6XHxcP5Aj4uH80d6XDycP9Hj4uH8mR4XD+cv9Lh4OH+lx8XD+Rs9Lh7O3+lx
8XD+QY+Lh/NPelw8nH/R4+Lh/JseFw/nP/S4ePh/A/L/PS4ezgHocfFwDkiP
i4dzIHpcPJwD0+Pi4RyEHhcP56D0uHg4B6PHxcM5OD0uHs4h6HHxcA5Jj4uH
cyh6XDycQ9Pj4uEchh4XD+ew9Lh4OIejx8XDOTw9Lh7OEehx8XCOSI+Lh3Mk
elw8nCPT4+LhHIUeFw/nqPS4eDhHo8fFwzk6PS4ezjHocfFwjkmPi4dzLHpc
PJxj0+Pi4RyHHhcP57j0uHg4x6PHxcM5Pj0uHs4J6HHxcE5Ij4uHcyJ6XDyc
E9Pj4uGchB4XD+ek9Lh4OCejx8XDOTk9Lh7OKehx8XBOSY+Lh3Mqelw8nFPT
4+LhnIYeFw/ntPS4eDino8fFwzk9PS4ezhnocfFwzkiPi4dzJnpcPJwz0+Pi
4ZyFHhcP56z0uHg4Z6PHxcM5Oz0uHs456HHxcM5Jj4uHcy56XDycc9Pj4uGc
hx4XD+e89Lh4OOejx8XDOT89Lh7OBehx8XAuSI+Lh3Mhelw8nAvT4+LhXIQe
Fw/novS4eDgXo8fFw7k4PS4eziXocfFwLkmPi4dzKXpcPJxL0+Pi4VyGHhcP
57L0uHg4l6PHxcO5PD0uHs4V6HHxcK5Ij4uHcyV6XDycK9Pj4uFchR4XD+eq
9Lh4OFejx8XDuTo9Lh7ONehx8XCuSY+Lh3Mtelw8nGvT4+LhXIceFw/nuvS4
eDjXo8fFw7k+PS4ezg3ocfFwbkiPi4dzI3pcPJwb0+Pi4dyEHhcP56b0uHg4
N6PHxcO5OT0uHs4t6HHxcG5Jj4uHcyt6XDycW9Pj4uHchh4XD+e29Lh4OLej
x8XDuT09Lh7OHehx8XDuSI+Lh3Mnelw8nDvT4+Lh3IUeFw/nrvS4eDh3o8fF
w7k7PS4ezj3ocfFw7kmPi4dzL3pcPJx70+Pi4dyHHhcP5770uHg496PHxcMp
PS4ezv3pcfFwHkCPi4fzQHpcPJwH0ePi4TyYHhcP5yH0uHg4D6XHxcN5GD0u
Hs7D6XHxcB5Bj4uH80h6XDycR9Hj4uE8mh4XD+cx9Lh4OI+lx8XDeRw9Lh7O
4+lx8XCeQI+Lh/NEelw8nCfR4+LhPJkeFw/nKfS4eDhPpcfFw3kaPS4eztPp
cfFwnkGPi4fzTHpcPJxn0ePi4TybHhcP5zn0uHg4z6XHxcN5Hj0uHs7z6XHx
cF5Aj4uH80J6XDycF9Hj4uG8mB4XD+cl9Lh4OC+lx8XDeRk9Lh7Oy+lx8XBe
QY+Lh/NKelw8nFfR4+LhvJoeFw/nNfS4eDivpcfFw3kdPS4ezuvpcfFw3kCP
i4fzRnpcPJw30ePi4byZHhcP5y30uHg4b6XHxcN5Gz0uHs7b6XHxcN5Bj4uH
8056XDycd9Hj4uG8mx4XD+c99Lh4OO+lx8XDGT0uHs776HHxcN5Pj4uH8wF6
XDycD9Lj4uF8iB4XD+fD9Lh4OB+hx8XD+Sg9Lh7Ox+hx8XA+To+Lh/MJelw8
nE/S4+LhfIoeFw/n0/S4eDifocfFw/ksPS4ezufocfFwPk+Pi4fzBXpcPJwv
0uPi4XyJHhcP58v0uHg4X6HHxcP5Kj0uHs7X6HHxcL5Oj4uH8w16XDycb9Lj
4uF8ix4XD+fb9Lh4ON+hx8XD+S49Lh7O9+hx8XC+T4+Lh/MDelw8nB/S4+Lh
/IgeFw/nx/S4eDg/ocfFw/kpPS4ezs/ocfFwfk6Pi4fzC3pcPJxf0uPi4fyK
HhcP59f0uHg4v6HHxcP5LT0uHs7v6HHxcH5Pj4uH8wd6XDycP9Lj4uH8iR4X
D+fP9Lh4OH+hx8XD+Ss9Lh7O3+hx8XD+To+Lh/MPelw8nH/S4+Lh/IseFw/n
3/S4eDj/ocfFw/8biP/vcfFwDkCPi4dzQHpcPJwD0ePi4RyYHhcP5yD0uHg4
B6XHxcM5GD0uHs7B6XHxcA5Bj4uHc0h6XDycQ9Hj4uEcmh4XD+cw9Lh4OIel
x8XDORw9Lh7O4elx8XCOQI+Lh3NEelw8nCPR4+LhHJkeFw/nKPS4eDhHpcfF
wzkaPS4eztHpcfFwjkGPi4dzTHpcPJxj0ePi4RybHhcP5zj0uHg4x6XHxcM5
Hj0uHs7x6XHxcE5Aj4uHc0J6XDycE9Hj4uGcmB4XD+ck9Lh4OCelx8XDORk9
Lh7Oyelx8XBOQY+Lh3NKelw8nFPR4+LhnJoeFw/nNPS4eDinpcfFwzkdPS4e
zunpcfFwzkCPi4dzRnpcPJwz0ePi4ZyZHhcP5yz0uHg4Z6XHxcM5Gz0uHs7Z
6XHxcM5Bj4uHc056XDycc9Hj4uGcmx4XD+c89Lh4OOelx8XDOR89Lh7O+elx
8XAuQI+Lh3NBelw8nAvR4+LhXJgeFw/nIvS4eDgXpcfFw7kYPS4ezsXpcfFw
LkGPi4dzSXpcPJxL0ePi4VyaHhcP5zL0uHg4l6XHxcO5HD0uHs7l6XHxcK5A
j4uHc0V6XDycK9Hj4uFcmR4XD+cq9Lh4OFelx8XDuRo9Lh7O1elx8XCuQY+L
h3NNelw8nGvR4+LhXJseFw/nOvS4eDjXpcfFw7kePS4ezvXpcfFwbkCPi4dz
Q3pcPJwb0ePi4dyYHhcP5yb0uHg4N6XHxcO5GT0uHs7N6XHxcG5Bj4uHc0t6
XDycW9Hj4uHcmh4XD+c29Lh4OLelx8XDuR09Lh7O7elx8XDuQI+Lh3NHelw8
nDvR4+Lh3JkeFw/nLvS4eDh3pcfFw7kbPS4ezt3pcfFw7kGPi4dzT3pcPJx7
0ePi4dybHhcP5z70uHj4v13XQxQAgG5t0dS2bdtuU9t2attO+1DbTm3bqW07
tW3/zv7qHu7BXWeaxAezx40Xx4ewx40XR7PHjRfHh7LHjRfHh7HHjRfHA9jj
xovjgexx48XxIPa48eJ4MHvceHF8OHvceHF8BHvceHF8JHvceHF8FHvceHF8
NHvceHF8DHvceHF8LHvceHF8HHvceHF8PHvceHF8AnvceHF8InvceHF8Envc
eHF8MnvceHF8CnvceHF8KnvceHF8GnvceHF8OnvceHF8BnvceHF8JnvceHF8
FnvceHF8NnvceHF8DnvceHF8LnvceHF8HnvceHF8PnvceHEMe9x4cXwBe9x4
cXwhe9x4cXwRe9x4cXwxe9x4cXwJe9x4cXwpe9x4cXwZe9x4cXw5e9x4cXwF
e9x4cXwle9x4cXwVe9x4cXw1e9x4cXwNe9x4cXwte9x4cXwde9x4cXw9e9x4
cXwDe9x4cXwje9x4cXwTe9x4cXwze9x4cXwLe9x4cXwre9x4cXwbe9x4cXw7
e9x4cXwHe9x4cXwne9x4cXwXe9x4cXw3e9x4cXwPe9x4cXwve9x4cXwfe9x4
cSx73HhxfD973Hhx/AB73Hhx/CB73Hhx/BB73Hhx/DB73Hhx/Ah73Hhx/Ch7
3Hhx/Bh73Hhx/Dh73Hhx/AR73Hhx/CR73Hhx/BR73Hhx/DR73Hhx/Ax73Hhx
/Cx73Hhx/Bx73Hhx/Dx73Hhx/AJ73Hhx/CJ73Hhx/BJ73Hhx/DJ73Hhx/Ap7
3Hhx/Cp73Hhx/Bp73Hhx/Dp73Hhx/AZ73Hhx/CZ73Hhx/BZ73Hhx/DZ73Hhx
/A573Hhx/C573HhxHHvceHH8HnvceHH8PnvceHH8AXvceHH8IXvceHH8EXvc
eHH8MXvceHH8CXvceHH8KXvceHH8GXvceHH8OXvceHH8BXvceHH8JXvceHH8
FXvceHH8NXvceHH8DXvceHH8LXvceHH8HXvceHH8PXvceHH8A3vceHH8I3vc
eHH8E3vceHH8M3vceHH8C3vceHH8K3vceHH8G3vceHH8O3vceHH8B3vceHH8
J3vceHH8F3vceHH8N3vceHH8D3vcePH/HgD/x0+OExduPHjx4XgI+jhx4caD
Fx+Oh6SPExduPHjx4Xgo+jhx4caDFx+Oh6aPExduPHjx4XgY+jhx4caDFx+O
h6WPExduPHjx4Xg4+jhx4caDFx+Oh6ePExduPHjx4XgE+jhx4caDFx+OR6SP
ExduPHjx4Xgk+jhx4caDFx+OR6aPExduPHjx4XgU+jhx4caDFx+OR6WPExdu
PHjx4Xg0+jhx4caDFx+OR6ePExduPHjx4XgM+jhx4caDFx+Ox6SPExduPHjx
4Xgs+jhx4caDFx+Ox6aPExduPHjx4Xgc+jhx4caDFx+Ox6WPExduPHjx4Xg8
+jhx4caDFx+Ox6ePExduPHjx4XgC+jhx4caDFx+OJ6SPExduPHjx4Xgi+jhx
4caDFx+OJ6aPExduPHjx4XgS+jhx4caDFx+OJ6WPExduPHjx4Xgy+jhx4caD
Fx+OJ6ePExduPHjx4XgK+jhx4caDFx+Op6SPExduPHjx4Xgq+jhx4caDFx+O
p6aPExduPHjx4Xga+jhx4caDFx+Op6WPExduPHjx4Xg6+jhx4caDFx+Op6eP
ExduPHjx4XgG+jhx4caDFx+OZ6SPExduPHjx4Xgm+jhx4caDFx+OZ6aPExdu
PHjx4XgW+jhx4caDFx+OZ6WPExduPHjx4Xg2+jhx4caDFx+OZ6ePExduPHjx
4XgO+jhx4caDFx+O56SPExduPHjx4Xgu+jhx4caDFx+O56aPExduPHjx4Xge
+jhx4caDFx+O56WPExduPHjx4Xg++jhx4caDFx+O56ePExduPHjx4XgB+jhx
4caDFx+OF6SPExduPHjx4Xgh+jhx4caDFx+OF6aPExduPHjx4XgR+jhx4caD
Fx+OF6WPExduPHjx4Xgx+jhx4caDFx+OpI8TF248ePHheHH6OHHhxoMXH46X
oI8TF248ePHheEn6OHHhxoMXH46Xoo8TF248ePHheGn6OHHhxoMXH46XoY8T
F248ePHheFn6OHHhxoMXH46Xo48TF248ePHheHn6OHHhxoMXH45XoI8TF248
ePHheEX6OHHhxoMXH45Xoo8TF248ePHheGX6OHHhxoMXH45XoY8TF248ePHh
eFX6OHHhxoMXH45Xo48TF248ePHheHX6OHHhxoMXH47XoI8TF248ePHheE36
OHHhxoMXH47Xoo8TF248ePHheG36OHHhxoMXH47XoY8TF248ePHheF36OHHh
xoMXH47Xo48TF248ePHheH36OHHhxoMXH443oI8TF248ePHheEP6OHHhxoMX
H443oo8TF248ePHheGP6OHHhxoMXH443oY8TF248ePHheFP6OHHhxoMXH46i
jxMXbjx48eF4M/o4ceHGgxcfjjenjxMXbjx48eF4C/o4ceHGgxcfjrekjxMX
bjx48eF4K/o4ceHGgxcfjremjxMXbjx48eF4G/o4ceHGgxcfjreljxMXbjx4
8eF4O/o4ceHGgxcfjrenjxMXbjx48eF4B/o4ceHGgxcfjnekjxMXbjx48eF4
J/o4ceHGgxcfjnemjxMXbjx48eF4F/o4ceHGgxcfjneljxMXbjx48eF4N/o4
ceHGgxcfjnenjxMXbjx48eF4D/o4ceHGgxcfjvekjxMXbjx48eF4L/o4ceHG
gxcfjvemjxMXbjx48eF4H/o4ceHGgxcfjveljxMXbjx48eF4P/o4ceHGgxcf
jvenjxMXbjx48eH4APo4ceHGgxcfjg+kjxMXbjx48eH4IPo4ceHGgxcfjg+m
jxMXbjx48eH4EPo4ceHGgxcfjqaPExduPHjx4fhQ+jhx4caDFx+OD6OPExdu
PHjx4XgAfZy4cOPBiw/HA+njxIUbD158OB5EHycu3Hjw4sPxYPo4ceHGgxcf
jg+njxMXbjx48eH4CPo4ceHGgxcfjo+kjxMXbjx48eH4KPo4ceHGgxcfjo+m
jxMXbjx48eH4GPo4ceHGgxcfjo+ljxMXbjx48eH4OPo4ceHGgxcfjo+njxMX
bjx48eH4BPo4ceHGgxcfjk+kjxMXbjx48eH4JPo4ceHGgxcfjk+mjxMXbjx4
8eH4FPo4ceHGgxcfjk+ljxMXbjx48eH4NPo4ceHGgxcfjk+njxMXbjx48eH4
DPo4ceHGgxcfjs+kjxMXbjx48eH4LPo4ceHGgxcfjs+mjxMXbjx48eH4HPo4
ceHGgxcfjs+ljxMXbjx48eH4PPo4ceHGgxcfjs+njxMXbjx48eEY+jhx4caD
Fx+OL6CPExduPHjx4fhC+jhx4caDFx+OL6KPExduPHjx4fhi+jhx4caDFx+O
L6GPExduPHjx4fhS+jhx4caDFx+OL6OPExduPHjx4fhy+jhx4caDFx+Or6CP
ExduPHjx4fhK+jhx4caDFx+Or6KPExduPHjx4fhq+jhx4caDFx+Or6GPExdu
PHjx4fha+jhx4caDFx+Or6OPExduPHjx4fh6+jhx4caDFx+Ob6CPExduPHjx
4fhG+jhx4caDFx+Ob6KPExduPHjx4fhm+jhx4caDFx+Ob6GPExduPHjx4fhW
+jhx4caDFx+Ob6OPExduPHjx4fh2+jhx4caDFx+O76CPExduPHjx4fhO+jhx
4caDFx+O76KPExduPHjx4fhu+jhx4caDFx+O76GPExduPHjx4fhe+jhx4caD
Fx+O76OPExduPHjx4Vj6OHHhxoMXH47vp48TF248ePHh+AH6OHHhxoMXH44f
pI8TF248ePHh+CH6OHHhxoMXH44fpo8TF248ePHh+BH6OHHhxoMXH44fpY8T
F248ePHh+DH6OHHhxoMXH44fp48TF248ePHh+An6OHHhxoMXH46fpI8TF248
ePHh+Cn6OHHhxoMXH46fpo8TF248ePHh+Bn6OHHhxoMXH46fpY8TF248ePHh
+Dn6OHHhxoMXH46fp48TF248ePHh+AX6OHHhxoMXH45fpI8TF248ePHh+CX6
OHHhxoMXH45fpo8TF248ePHh+BX6OHHhxoMXH45fpY8TF248ePHh+DX6OHHh
xoMXH45fp48TF248ePHh+A36OHHhxoMXH47fpI8TF248ePHh+C36OHHhxoMX
H47fpo8TF248ePHh+B36OHHhxoMXH47fpY8TF248ePHhOPo4ceHGgxcfjt+j
jxMXbjx48eH4ffo4ceHGgxcfjj+gjxMXbjx48eH4Q/o4ceHGgxcfjj+ijxMX
bjx48eH4Y/o4ceHGgxcfjj+hjxMXbjx48eH4U/o4ceHGgxcfjj+jjxMXbjx4
8eH4c/o4ceHGgxcfjr+gjxMXbjx48eH4S/o4ceHGgxcfjr+ijxMXbjx48eH4
a/o4ceHGgxcfjr+hjxMXbjx48eH4W/o4ceHGgxcfjr+jjxMXbjx48eH4e/o4
ceHGgxcfjn+gjxMXbjx48eH4R/o4ceHGgxcfjn+ijxMXbjx48eH4Z/o4ceHG
gxcfjn+hjxMXbjx48eH4V/o4ceHGgxcfjn+jjxMXbjx48eH4d/o4ceHGgxcf
jv+gjxMXbjx48eH4T/o4ceHGgxcfjv+ijxMXbjx48eH4b/o4ceHGgxcfjv+h
jxMXbjx48eH/fcD/bx8nLtx48OLD8RD0ceLCjQcvPhwPSR8nLtx48OLD8VD0
ceLCjQcvPhwPTR8nLtx48OLD8TD0ceLCjQcvPhwPSx8nLtx48OLD8XD0ceLC
jQcvPhwPTx8nLtx48OLD8Qj0ceLCjQcvPhyPSB8nLtx48OLD8Uj0ceLCjQcv
PhyPTB8nLtx48OLD8Sj0ceLCjQcvPhyPSh8nLtx48OLD8Wj0ceLCjQcvPhyP
Th8nLtx48OLD8Rj0ceLCjQcvPhyPSR8nLtx48OLD8Vj0ceLCjQcvPhyPTR8n
Ltx48OLD8Tj0ceLCjQcvPhyPSx8nLtx48OLD8Xj0ceLCjQcvPhyPTx8nLtx4
8OLD8QT0ceLCjQcvPhxPSB8nLtx48OLD8UT0ceLCjQcvPhxPTB8nLtx48OLD
8ST0ceLCjQcvPhxPSh8nLtx48OLD8WT0ceLCjQcvPhxPTh8nLtx48OLD8RT0
ceLCjQcvPhxPSR8nLtx48OLD8VT0ceLCjQcvPhxPTR8nLtx48OLD8TT0ceLC
jQcvPhxPSx8nLtx48OLD8XT0ceLCjQcvPhxPTx8nLtx48OLD8Qz0ceLCjQcv
PhzPSB8nLtx48OLD8Uz0ceLCjQcvPhzPTB8nLtx48OLD8Sz0ceLCjQcvPhzP
Sh8nLtx48OLD8Wz0ceLCjQcvPhzPTh8nLtx48OLD8Rz0ceLCjQcvPhzPSR8n
Ltx48OLD8Vz0ceLCjQcvPhzPTR8nLtx48OLD8Tz0ceLCjQcvPhzPSx8nLtx4
8OLD8Xz0ceLCjQcvPhzPTx8nLtx48OLD8QL0ceLCjQcvPhwvSB8nLtx48OLD
8UL0ceLCjQcvPhwvTB8nLtx48OLD8SL0ceLCjQcvPhwvSh8nLtx48OLD8WL0
ceLCjQcvPhxJHycu3Hjw4sPx4vRx4sKNBy8+HC9BHycu3Hjw4sPxkvRx4sKN
By8+HC9FHycu3Hjw4sPx0vRx4sKNBy8+HC9DHycu3Hjw4sPxsvRx4sKNBy8+
HC9HHycu3Hjw4sPx8vRx4sKNBy8+HK9AHycu3Hjw4sPxivRx4sKNBy8+HK9E
Hycu3Hjw4sPxyvRx4sKNBy8+HK9CHycu3Hjw4sPxqvRx4sKNBy8+HK9GHycu
3Hjw4sPx6vRx4sKNBy8+HK9BHycu3Hjw4sPxmvRx4sKNBy8+HK9FHycu3Hjw
4sPx2vRx4sKNBy8+HK9DHycu3Hjw4sPxuvRx4sKNBy8+HK9HHycu3Hjw4sPx
+vRx4sKNBy8+HG9AHycu3Hjw4sPxhvRx4sKNBy8+HG9EHycu3Hjw4sPxxvRx
4sKNBy8+HG9CHycu3Hjw4sPxpvRx4sKNBy8+HEUfJy7cePDiw/Fm9HHiwo0H
Lz4cb04fJy7cePDiw/EW9HHiwo0HLz4cb0kfJy7cePDiw/FW9HHiwo0HLz4c
b00fJy7cePDiw/E29HHiwo0HLz4cb0sfJy7cePDiw/F29HHiwo0HLz4cb08f
Jy7cePDiw/EO9HHiwo0HLz4c70gfJy7cePDiw/FO9HHiwo0HLz4c70wfJy7c
ePDiw/Eu9HHiwo0HLz4c70ofJy7cePDiw/Fu9HHiwo0HLz4c704fJy7cePDi
w/Ee9HHiwo0HLz4c70kfJy7cePDiw/Fe9HHiwo0HLz4c700fJy7cePDiw/E+
9HHiwo0HLz4c70sfJy7cePDiw/F+9HHiwo0HLz4c708fJy7cePDiw/EB9HHi
wo0HLz4cH0gfJy7cePDiw/FB9HHiwo0HLz4cH0wfJy7cePDiw/Eh9HHiwo0H
Lz4cTR8nLtx48OLD8aH0ceLCjQcvPhwfRh8nLtx48OLD8QD6OHHhxoMXH44H
0seJCzcevPhwPIg+Tly48eDFh+PB9HHiwo0HLz4cH04fJy7cePDiw/ER9HHi
wo0HLz4cH0kfJy7cePDiw/FR9HHiwo0HLz4cH00fJy7cePDiw/Ex9HHiwo0H
Lz4cH0sfJy7cePDiw/Fx9HHiwo0HLz4cH08fJy7cePDiw/EJ9HHiwo0HLz4c
n0gfJy7cePDiw/FJ9HHiwo0HLz4cn0wfJy7cePDiw/Ep9HHiwo0HLz4cn0of
Jy7cePDiw/Fp9HHiwo0HLz4cn04fJy7cePDiw/EZ9HHiwo0HLz4cn0kfJy7c
ePDiw/FZ9HHiwo0HLz4cn00fJy7cePDiw/E59HHiwo0HLz4cn0sfJy7cePDi
w/F59HHiwo0HLz4cn08fJy7cePDiwzH0ceLCjQcvPhxfQB8nLtx48OLD8YX0
ceLCjQcvPhxfRB8nLtx48OLD8cX0ceLCjQcvPhxfQh8nLtx48OLD8aX0ceLC
jQcvPhxfRh8nLtx48OLD8eX0ceLCjQcvPhxfQR8nLtx48OLD8ZX0ceLCjQcv
PhxfRR8nLtx48OLD8dX0ceLCjQcvPhxfQx8nLtx48OLD8bX0ceLCjQcvPhxf
Rx8nLtx48OLD8fX0ceLCjQcvPhzfQB8nLtx48OLD8Y30ceLCjQcvPhzfRB8n
Ltx48OLD8c30ceLCjQcvPhzfQh8nLtx48OLD8a30ceLCjQcvPhzfRh8nLtx4
8OLD8e30ceLCjQcvPhzfQR8nLtx48OLD8Z30ceLCjQcvPhzfRR8nLtx48OLD
8d30ceLCjQcvPhzfQx8nLtx48OLD8b30ceLCjQcvPhzfRx8nLtx48OLDsfRx
4sKNBy8+HN9PHycu3Hjw4sPxA/Rx4sKNBy8+HD9IHycu3Hjw4sPxQ/Rx4sKN
By8+HD9MHycu3Hjw4sPxI/Rx4sKNBy8+HD9KHycu3Hjw4sPxY/Rx4sKNBy8+
HD9OHycu3Hjw4sPxE/Rx4sKNBy8+HD9JHycu3Hjw4sPxU/Rx4sKNBy8+HD9N
Hycu3Hjw4sPxM/Rx4sKNBy8+HD9LHycu3Hjw4sPxc/Rx4sKNBy8+HD9PHycu
3Hjw4sPxC/Rx4sKNBy8+HL9IHycu3Hjw4sPxS/Rx4sKNBy8+HL9MHycu3Hjw
4sPxK/Rx4sKNBy8+HL9KHycu3Hjw4sPxa/Rx4sKNBy8+HL9OHycu3Hjw4sPx
G/Rx4sKNBy8+HL9JHycu3Hjw4sPxW/Rx4sKNBy8+HL9NHycu3Hjw4sPxO/Rx
4sKNBy8+HL9LHycu3Hjw4sNx9HHiwo0HLz4cv0cfJy7cePDiw/H79HHiwo0H
Lz4cf0AfJy7cePDiw/GH9HHiwo0HLz4cf0QfJy7cePDiw/HH9HHiwo0HLz4c
f0IfJy7cePDiw/Gn9HHiwo0HLz4cf0YfJy7cePDiw/Hn9HHiwo0HLz4cf0Ef
Jy7cePDiw/GX9HHiwo0HLz4cf0UfJy7cePDiw/HX9HHiwo0HLz4cf0MfJy7c
ePDiw/G39HHiwo0HLz4cf0cfJy7cePDiw/H39HHiwo0HLz4c/0AfJy7cePDi
w/GP9HHiwo0HLz4c/0QfJy7cePDiw/HP9HHiwo0HLz4c/0IfJy7cePDiw/Gv
9HHiwo0HLz4c/0YfJy7cePDiw/Hv9HHiwo0HLz4c/0EfJy7cePDiw/Gf9HHi
wo0HLz4c/0UfJy7cePDiw/Hf9HHiwo0HLz4c/0MfJy7cePDiw//7AP/fPk5c
uPHgxYfjIejjxIUbD158OB6SPk5cuPHgxYfjoejjxIUbD158OB6aPk5cuPHg
xYfjYejjxIUbD158OB6WPk5cuPHgxYfj4ejjxIUbD158OB6ePk5cuPHgxYfj
EejjxIUbD158OB6RPk5cuPHgxYfjkejjxIUbD158OB6ZPk5cuPHgxYfjUejj
xIUbD158OB6VPk5cuPHgxYfj0ejjxIUbD158OB6dPk5cuPHgxYfjMejjxIUb
D158OB6TPk5cuPHgxYfjsejjxIUbD158OB6bPk5cuPHgxYfjcejjxIUbD158
OB6XPk5cuPHgxYfj8ejjxIUbD158OB6fPk5cuPHgxYfjCejjxIUbD158OJ6Q
Pk5cuPHgxYfjiejjxIUbD158OJ6YPk5cuPHgxYfjSejjxIUbD158OJ6UPk5c
uPHgxYfjyejjxIUbD158OJ6cPk5cuPHgxYfjKejjxIUbD158OJ6SPk5cuPHg
xYfjqejjxIUbD158OJ6aPk5cuPHgxYfjaejjxIUbD158OJ6WPk5cuPHgxYfj
6ejjxIUbD158OJ6ePk5cuPHgxYfjGejjxIUbD158OJ6RPk5cuPHgxYfjmejj
xIUbD158OJ6ZPk5cuPHgxYfjWejjxIUbD158OJ6VPk5cuPHgxYfj2ejjxIUb
D158OJ6dPk5cuPHgxYfjOejjxIUbD158OJ6TPk5cuPHgxYfjuejjxIUbD158
OJ6bPk5cuPHgxYfjeejjxIUbD158OJ6XPk5cuPHgxYfj+ejjxIUbD158OJ6f
Pk5cuPHgxYfjBejjxIUbD158OF6QPk5cuPHgxYfjhejjxIUbD158OF6YPk5c
uPHgxYfjRejjxIUbD158OF6UPk5cuPHgxYfjxejjxIUbD158OJI+Tly48eDF
h+PF6ePEhRsPXnw4XoI+Tly48eDFh+Ml6ePEhRsPXnw4Xoo+Tly48eDFh+Ol
6ePEhRsPXnw4XoY+Tly48eDFh+Nl6ePEhRsPXnw4Xo4+Tly48eDFh+Pl6ePE
hRsPXnw4XoE+Tly48eDFh+MV6ePEhRsPXnw4Xok+Tly48eDFh+OV6ePEhRsP
Xnw4XoU+Tly48eDFh+NV6ePEhRsPXnw4Xo0+Tly48eDFh+PV6ePEhRsPXnw4
XoM+Tly48eDFh+M16ePEhRsPXnw4Xos+Tly48eDFh+O16ePEhRsPXnw4Xoc+
Tly48eDFh+N16ePEhRsPXnw4Xo8+Tly48eDFh+P16ePEhRsPXnw43oA+Tly4
8eDFh+MN6ePEhRsPXnw43og+Tly48eDFh+ON6ePEhRsPXnw43oQ+Tly48eDF
h+NN6ePEhRsPXnw4ij5OXLjx4MWH483o48SFGw9efDjenD5OXLjx4MWH4y3o
48SFGw9efDjekj5OXLjx4MWH463o48SFGw9efDjemj5OXLjx4MWH423o48SF
Gw9efDjelj5OXLjx4MWH4+3o48SFGw9efDjenj5OXLjx4MWH4x3o48SFGw9e
fDjekT5OXLjx4MWH453o48SFGw9efDjemT5OXLjx4MWH413o48SFGw9efDje
lT5OXLjx4MWH493o48SFGw9efDjenT5OXLjx4MWH4z3o48SFGw9efDjekz5O
XLjx4MWH473o48SFGw9efDjemz5OXLjx4MWH433o48SFGw9efDjelz5OXLjx
4MWH4/3o48SFGw9efDjenz5OXLjx4MWH4wPo48SFGw9efDg+kD5OXLjx4MWH
44Po48SFGw9efDg+mD5OXLjx4MWH40Po48SFGw9efDiaPk5cuPHgxYfjQ+nj
xIUbD158OD6MPk5cuPHgxYfjAfRx4sKNBy8+HA+kjxMXbjx48eF4EH2cuHDj
wYsPx4Pp48SFGw9efDg+nD5OXLjx4MWH4yPo48SFGw9efDg+kj5OXLjx4MWH
46Po48SFGw9efDg+mj5OXLjx4MWH42Po48SFGw9efDg+lj5OXLjx4MWH4+Po
48SFGw9efDg+nj5OXLjx4MWH4xPo48SFGw9efDg+kT5OXLjx4MWH45Po48SF
Gw9efDg+mT5OXLjx4MWH41Po48SFGw9efDg+lT5OXLjx4MWH49Po48SFGw9e
fDg+nT5OXLjx4MWH4zPo48SFGw9efDg+kz5OXLjx4MWH47Po48SFGw9efDg+
mz5OXLjx4MWH43Po48SFGw9efDg+lz5OXLjx4MWH4/Po48SFGw9efDg+nz5O
XLjx4MWHY+jjxIUbD158OL6APk5cuPHgxYfjC+njxIUbD158OL6IPk5cuPHg
xYfji+njxIUbD158OL6EPk5cuPHgxYfjS+njxIUbD158OL6MPk5cuPHgxYfj
y+njxIUbD158OL6CPk5cuPHgxYfjK+njxIUbD158OL6KPk5cuPHgxYfjq+nj
xIUbD158OL6GPk5cuPHgxYfja+njxIUbD158OL6OPk5cuPHgxYfj6+njxIUb
D158OL6BPk5cuPHgxYfjG+njxIUbD158OL6JPk5cuPHgxYfjm+njxIUbD158
OL6FPk5cuPHgxYfjW+njxIUbD158OL6NPk5cuPHgxYfj2+njxIUbD158OL6D
Pk5cuPHgxYfjO+njxIUbD158OL6LPk5cuPHgxYfju+njxIUbD158OL6HPk5c
uPHgxYfje+njxIUbD158OL6PPk5cuPHgxYdj6ePEhRsPXnw4vp8+Tly48eDF
h+MH6OPEhRsPXnw4fpA+Tly48eDFh+OH6OPEhRsPXnw4fpg+Tly48eDFh+NH
6OPEhRsPXnw4fpQ+Tly48eDFh+PH6OPEhRsPXnw4fpw+Tly48eDFh+Mn6OPE
hRsPXnw4fpI+Tly48eDFh+On6OPEhRsPXnw4fpo+Tly48eDFh+Nn6OPEhRsP
Xnw4fpY+Tly48eDFh+Pn6OPEhRsPXnw4fp4+Tly48eDFh+MX6OPEhRsPXnw4
fpE+Tly48eDFh+OX6OPEhRsPXnw4fpk+Tly48eDFh+NX6OPEhRsPXnw4fpU+
Tly48eDFh+PX6OPEhRsPXnw4fp0+Tly48eDFh+M36OPEhRsPXnw4fpM+Tly4
8eDFh+O36OPEhRsPXnw4fps+Tly48eDFh+N36OPEhRsPXnw4fpc+Tly48eDF
h+Po48SFGw9efDh+jz5OXLjx4MWH4/fp48SFGw9efDj+gD5OXLjx4MWH4w/p
48SFGw9efDj+iD5OXLjx4MWH44/p48SFGw9efDj+hD5OXLjx4MWH40/p48SF
Gw9efDj+jD5OXLjx4MWH48/p48SFGw9efDj+gj5OXLjx4MWH4y/p48SFGw9e
fDj+ij5OXLjx4MWH46/p48SFGw9efDj+hj5OXLjx4MWH42/p48SFGw9efDj+
jj5OXLjx4MWH4+/p48SFGw9efDj+gT5OXLjx4MWH4x/p48SFGw9efDj+iT5O
XLjx4MWH45/p48SFGw9efDj+hT5OXLjx4MWH41/p48SFGw9efDj+jT5OXLjx
4MWH49/p48SFGw9efDj+gz5OXLjx4MWH4z/p48SFGw9efDj+iz5OXLjx4MWH
47/p48SFGw9efDj+hz5OXLjx4MWH//cB/b99nLhw48GLD8dD0MeJCzcevPhw
PCR9nLhw48GLD8dD0ceJCzcevPhwPDR9nLhw48GLD8fD0MeJCzcevPhwPCx9
nLhw48GLD8fD0ceJCzcevPhwPDx9nLhw48GLD8cj0MeJCzcevPhwPCJ9nLhw
48GLD8cj0ceJCzcevPhwPDJ9nLhw48GLD8ej0MeJCzcevPhwPCp9nLhw48GL
D8ej0ceJCzcevPhwPDp9nLhw48GLD8dj0MeJCzcevPhwPCZ9nLhw48GLD8dj
0ceJCzcevPhwPDZ9nLhw48GLD8fj0MeJCzcevPhwPC59nLhw48GLD8fj0ceJ
CzcevPhwPD59nLhw48GLD8cT0MeJCzcevPhwPCF9nLhw48GLD8cT0ceJCzce
vPhwPDF9nLhw48GLD8eT0MeJCzcevPhwPCl9nLhw48GLD8eT0ceJCzcevPhw
PDl9nLhw48GLD8dT0MeJCzcevPhwPCV9nLhw48GLD8dT0ceJCzcevPhwPDV9
nLhw48GLD8fT0MeJCzcevPhwPC19nLhw48GLD8fT0ceJCzcevPhwPD19nLhw
48GLD8cz0MeJCzcevPhwPCN9nLhw48GLD8cz0ceJCzcevPhwPDN9nLhw48GL
D8ez0MeJCzcevPhwPCt9nLhw48GLD8ez0ceJCzcevPhwPDt9nLhw48GLD8dz
0MeJCzcevPhwPCd9nLhw48GLD8dz0ceJCzcevPhwPDd9nLhw48GLD8fz0MeJ
CzcevPhwPC99nLhw48GLD8fz0ceJCzcevPhwPD99nLhw48GLD8cL0MeJCzce
vPhwvCB9nLhw48GLD8cL0ceJCzcevPhwvDB9nLhw48GLD8eL0MeJCzcevPhw
vCh9nLhw48GLD8eL0ceJCzcevPhwJH2cuHDjwYsPx4vTx4kLNx68+HC8BH2c
uHDjwYsPx0vSx4kLNx68+HC8FH2cuHDjwYsPx0vTx4kLNx68+HC8DH2cuHDj
wYsPx8vSx4kLNx68+HC8HH2cuHDjwYsPx8vTx4kLNx68+HC8An2cuHDjwYsP
xyvSx4kLNx68+HC8En2cuHDjwYsPxyvTx4kLNx68+HC8Cn2cuHDjwYsPx6vS
x4kLNx68+HC8Gn2cuHDjwYsPx6vTx4kLNx68+HC8Bn2cuHDjwYsPx2vSx4kL
Nx68+HC8Fn2cuHDjwYsPx2vTx4kLNx68+HC8Dn2cuHDjwYsPx+vSx4kLNx68
+HC8Hn2cuHDjwYsPx+vTx4kLNx68+HC8AX2cuHDjwYsPxxvSx4kLNx68+HC8
EX2cuHDjwYsPxxvTx4kLNx68+HC8CX2cuHDjwYsPx5vSx4kLNx68+HAUfZy4
cOPBiw/Hm9HHiQs3Hrz4cLw5fZy4cOPBiw/HW9DHiQs3Hrz4cLwlfZy4cOPB
iw/HW9HHiQs3Hrz4cLw1fZy4cOPBiw/H29DHiQs3Hrz4cLwtfZy4cOPBiw/H
29HHiQs3Hrz4cLw9fZy4cOPBiw/HO9DHiQs3Hrz4cLwjfZy4cOPBiw/HO9HH
iQs3Hrz4cLwzfZy4cOPBiw/Hu9DHiQs3Hrz4cLwrfZy4cOPBiw/Hu9HHiQs3
Hrz4cLw7fZy4cOPBiw/He9DHiQs3Hrz4cLwnfZy4cOPBiw/He9HHiQs3Hrz4
cLw3fZy4cOPBiw/H+9DHiQs3Hrz4cLwvfZy4cOPBiw/H+9HHiQs3Hrz4cLw/
fZy4cOPBiw/HB9DHiQs3Hrz4cHwgfZy4cOPBiw/HB9HHiQs3Hrz4cHwwfZy4
cOPBiw/Hh9DHiQs3Hrz4cDR9nLhw48GLD8eH0seJCzcevPhwfBh9nLhw48GL
D8cD6OPEhRsPXnw4HkgfJy7cePDiw/Eg+jhx4caDFx+OB9PHiQs3Hrz4cHw4
fZy4cOPBiw/HR/x//z+rYPC5
      "]]}, 
    {RGBColor[0.880722, 0.611041, 0.142051], PointSize[
      NCache[
       Rational[1, 360], 0.002777777777777778]], AbsoluteThickness[1.6], 
     LineBox[CompressedData["
1:eJxc2HF8llP/OPBJMkkmySSZJJNkkkySW5JJMkkmySSZJKumVk2tJJNkkkyS
STJJJskkmSSTZJJMkkmyJz3Z05Oe6UnP7yvnfr1+9/v+Z6/361znOudzzud8
ruvaGYPu73NXvbi4uMjcuLi//v79q73877814W9c5JuXsi9r+M0vwfGRW/Y+
dtYHGVEnRC6uvOfI5ztF3TTSdMnVP45rGnVi5M9Bn54/++DO4Ba0J0XWzry9
3R8fR9tbRW46/Iu6daT74V/UbSKtDv+iTo6cWrNsUu9To24bufDwL+p2kesP
XxB1+8j/BfN/EUWdEkm8dsKbO06O+oLI7hvKWj7868/BHSI/n/zXBVFfGNkS
eeW4nC1Rd4z81fvaCVFfFJn+f6uz97GoO0WG/t/qVN4T9cWRt/9vtjXLok4N
6xv1JZHDy1kZdefI0Z3vK/6qQXR+l0YO3+7IqLsw38vCekbdlftdHnlt0V+/
qCOx882PRP6v8//dIdp+ReSKv8KNRNuviKT93+4tuTra3i1y+PI/doT2bpHD
y9sw2n5l5KPfkwc8sTrafmXk4V//mnBwXPfI4fA6R9u7h/2Mtl8V9i/aflXk
0YK/ftH2HmH9ou09Qn5Ex786rF90/ldH2vwV7lnR9rRIyuyD/5eh0fY04r8m
sqnBXzeI3v+ayP8F838RRcfvGRly+Bdt7xnJOZwg0fZrI+MPJ3y0/Vr696Id
x11H+3WRzMMTjLb3jpxw+Bdt7x3OV7T9+hB/tP36yOHt+/Gn0J4e2z+SHtYn
en162P/gctrjboj8tuevX7hf5IbI/r+2+/fg/BtCvgeX3xCZ/BcnRcfvE9Y/
2r9PmG+0f59w/qP9+4T9jfa/MYy3PfS/MXLO4QWO9r8xnO9o/xtDvoTr4/pG
DqdbTbR/38jh4/xmcH7fyFN/HaeZweV9Qz2I9r8p1Kto/5siYw7/ov1vCusX
7X9TqJfR/v1Cffwx9O8X4ov27xfWO9q/X8j/cH3czZEFf4XzUrT/zWE/g/Nx
+c1hvOrQPyPsT3AkI6x3cH5GZNv3f/1+CP2j1wfH3XK4GkZeCY7cEs7LttD/
lshf1emGsuDyW0L9DY7rH87D96F//1AfgvP7h/luDf37h/oe2uNujdz5V/Og
aP9bI4fL4/Ph+vxbw/6H9vJbI3Oe/esX7T8g7Ge0/4BQL6PjDwj5GZ0/18fd
FupbtP9tYT+i8d8W6mF0/W4L9TO6fgMjf1W/+4qj6zcw1L/o+g8M+x/tPzDs
f3T9bo/0ObzAwZHbQ/5F53977HqW3x45XB6WROefGepBWK+kzBBvcCQz1LPg
zMywft+F+2eG/QsuzgzPg+DyzNj9qM4M9TU6/h2Rw9tzbXT8OyKHh58dHf+O
cJ6j4+P8O2LnW3xH5O/7RvPljtj5Vt8R8jc4blB4/gUnDQrP1+DIoFAftoTx
B4X1CM4fFPI5uHhQyI9vw/iDwnkO7dWDIivf++sX2uPujIw4fIPgpDvD+gRH
7gznKzjzzvC+EZx/Z3gfqQrj3xnqcXD5nSH/wvXVd4bzEB1/cMi/6PiDw36E
+UYGh/yKxj84nI/o+IPD+Qsupr18cGx81YNDPYqOf1fs/JPuCu+XwZG7Qv5+
E8a/K3K4eW9wPu3Fd4X1CS6/K9Tf4Oq7wvNxcxh/SKjHwUlDwvvU12H8IeF5
EZw5JIwXnD8k1Mfg4iHhPASXDwnjB1cPCc+T4Li7I40PJ1R0/LvDekXHvzty
+HZPbArj3x3qQXT8u2PvX3x3mP9XYfy7Q/4HV98d5hsclxXbnpQV1i84khX5
fP1fv41h/KzwfAzOzwrvP8HFWeF8BJdnhXyLjp8V6kFoj7snnPfgpHtCPQqO
3BPm+2UY/55Qb4Pz7wn5G1x8T3j/rQzj3xM5/fCGhfbqe8L7ZHDc0LCfwUlD
w/ihf2RoeN5Exx8a8j06/tBQP6LjDw35H1w+NLyvhXiqh4b5ReO/N+RzdPx7
w/mLxn9v7Hpm3hueH2E98+8N8wkuvje8X0XX/95QT6Lrf2+YX3T/h4X5hfxK
Ghbqa3BkWGw+ZQ4L9Ta05w8Lz6vgYtrLh4X3++j4w0L9i45/X9jPaP7dF55P
0fy7j/HvC/sZjf++UJ+j+XdfOB/R/L8vfO9E1/++EF90/YeH+hpd/+HhfTK6
/8PD8zw4c3jI1+D84SHe4OLhIb4vwvjDQ/0Irh4e4guOuz/2+qT7w/vOhjD+
/eF8BWfeH+pXcP79Ib7g4vtj51N+f+Tw8t8XXH1/qHfBcdlh/4ITsmP7J9Ge
kh2eb2G+kexwfoLTs8P6RtcLZ2eH50l0/bJDPQz9C7ND/kfjyQ71Irg0Ozwf
gsuzQ736/G9XZof3o/Uh3uh4wbXZoX4Fx40I8wtOGBHWc12If0SIP7SnjAjx
fxbiHxHiD04fEep5uD5zRORwOn4QnD0iPO+C80eE8xzmXzgiNp7iEeG8BpeO
CO8nweW4ckQ478HVI0J9DPOrJb64keH8fRriHxnyLxr/yJCvoX/KyPB9EOYf
GRnyKTh9ZDivYfzMkbHzzx4ZnifR+EeG8xyNf2RsPMX0Lx0Z6l00/pGx+VE5
MvJ3XNF8Hxm+J4NrR8aet7hRsfmWMCp2P5JGhXoSjX9UeN8L6xMZFd53w/ql
jwrzD84cFfYjOHtUyIeKEP+o8L7wSYh/VIjv4xD/qPD9vybEPyq8H4T28lFh
fYIrR4X9DK4eFdY79K8dFerRRyH+nHA+QntCTsj34KSccJ6CU3LCfgdHcmLn
l54T4g/jZ+aE7+Pg7JzwvAnX5+eE75Uwn8Kc8P66OsSfE57HwaU54XkYXJ4T
3o+CK3NCfQyuzgnrXR7izwn1OzjugZAf4fqEB2Lvl/RAmP+HIf4HYucTwekP
hPeVcH3mA+F5EsbLfiDkV2jPfyA8f4ILHwjvE8HFD4T8Ci59gPgZv/KB8L0d
jf+B8P4f1reW/nGjw/tNaE8YHd7XgpNoTxkd6nVwZHQ4f9H4R4fv/+DM0bHz
yeZ++aNj5184Onb9i0eHeh/d/9HhPIb+5aMjh4/Lp8GVo8N+h/yqHh2b77Wj
Y/MvbkxsfieMiZ1f0phQP6Pxjwnv29H4x4T6H5w+Jvy/NzhzTOTvccL9s2nP
HxPeB6Pxjwn1Nxr/mNj8KB0Tvl+Dy8eE96vgyjHhvId8qx4TzmNorx0T6ktw
XG7s+UjIDc+n4KTcUM+j+U97JDfkwwch/tyQb8GZuaG+RPM/N9SX4PzccP7D
9YW5YT+Di3NDfQwuzQ31elWIPzfkW3Blbjgv74f4c0M+vxfij8bzboh/bDif
ZSH+saEerAjxj429PmVsyPflIf6xYby3Q/xjw/kPzhwbznNw9tiwH8H5Y0M9
Dy4cG973wv2LaS8dG/LxrRD/2PD/haUh/rHh/eHNEP/Y8L0dXDs2fO8Fx40L
z8Nwv4Rx4f1oWYh/XDg/oT1lXMi3MJ/IuFBvw3zTx8XGl8n9smnPHxeeV9H4
uV/xuNj1LGU+5cynclzs/lSPi13/2nEhf0J73PiQX++E+MfHjpc0PrzvhfaU
8aFehHyJjA/fW9H4x4d6F5w5PtSL0D97fOTvcUP//PGx8ykcT/zcv3R8bDzl
zLeS+VaPD/kR8rl2fKgf0fzPC8/zaP7nhfMUxkvKi92vlDz2Py92f9Pzwvd1
2J/MvFC/Q35m54X3z+D8vFD/ggtpL86LzefS6HxLQ/x5ob4EV+aF753g6rxQ
n94I8eeF+hIc92Ds/RIeDPuxJMT/YDh/r4f4Hwz1ODiC0x+MHS/zwbBeoT37
wVCPXgvxPxjyIYxfyPXFD4bzGa4vfTDkV5hf+YOx8VY+GPIzGj+ufTC8j0bP
/4TY9U2YEOpdcNKE8HwI/VMmhOdHaI9MiL1fOtdnTgjvy9H9nxDqa3T/J8TW
o8IJsftRPCE878N6luLyCeH8BldOiF2/6gnh/yth/WonhOfj4hD/xFgnTAzv
B8FJOGVi7P0jE0O+LgrxT4wdL5P27Inh+fhKiH9iOK/BhRPD8zC4eGJ4H5gf
4p8Ynr/FIf6JYf+DKyeG/XwxxD8x1IfnQ/wTQ37PC/Hnxzo+P4z/TFiP/FBP
Z//txPxw3orC+uSH9+On/3ZyfjjPM8N60Z6aH87HE2H98kO+Pfm30/LD/heG
9cwP9eSxv52RH/J/Rlhf2rO4f3Z+qF+P/+1cnJ8f/r8Txitg/ELuXxSN5+Gw
P9H5T/rbJdH++WG/aC+Lzn9C2L/o/cf/7Yr8kA9jwn7mh//HjP7bVdH1HRn2
Nz8830f87Zr88D2WE/ab9jruHzcptIf5xU8K53Fs2P9JYb0eDPvP9Uk4eVKY
3+Sw/5PC/KeG/Y/e/9Gw/5PC98i0sP84fVLsfmdMit2/zEnh/zfTw/5zffak
2HzInRTOR8i3/Emx+11Ae+Gk2PwomhSbD8XEV8J6lE5i/yex/5PYf9a/chL7
Pyl2f6snxeZDDa6N3v/esP/R+d0R9n9yaL817D9OmBx7fSLtSZPDfPqG/ccp
OJX+EdrTcDrOiPa/Nuw/7VncPzvaPjjs/+TY9cifHPZjeNj/ybHrWzg5dj2L
Jseep2LuV4JLJ4fzdnfYf1yOK5hPJe1V3L+a62uYb+3k2Pyp4/q4h2LvF48T
HoodP/Gh2HxIeih2vZMfYv+5PvWh2P2IcP80xk/HGTiT/lmMn/1QbL7kMp98
5lNAPIX0L8LFuITxS3EZLme8CuZTiavoX834NVFfGvYf13F93JRYx0/h/ONE
nISTp7D/OHVK7HwijJ+G07k+Y0ok7v//ZeIsnI1zcT4uwIW4CBfjElyKy3A5
rsCVuApX4xpci+tw3MOxjscJOBEn4WScglNxBKfhdJyBM3EWzsa5OB8X4EJc
hItxCS7FZbgcV+BKXIWrcQ2uxXU4bmqs43ECTsRJOBmn4FQcwWk4HWfgTJyF
s3EuzscFuBAX4WJcgktxGS7HFbgSV+FqXINrcR2OeyTW8TgBJ+IknIxTcCqO
4DScjjNwJs7C2TgX5+MCXIiLcDEuwaW4DJfjClyJq3A1rsG1uA7HFcQ6Hifg
RJyEk3EKTsURnIbTcQbOxFk4G+fifFyAC3ERLsYluBSX4XJcgStxFa7GNbgW
1+G4R2MdjxNwIk7CyTgFp+IITsPpOANn4iycjXNxPi7AhbgIF+MSXIrLcDmu
wJW4ClfjGlyL63DctFjH4wSciJNwMk7BqTiC03A6zsCZOAtn41ycjwtwIS7C
xbgEl+IyXI4rcCWuwtW4BtfiOhz3WKzjcQJOxEk4GafgVBzBaTgdZ+BMnIWz
cS7OxwW4EBfhYlyCS3EZLscVuBJX4Wpcg2txHY6bHut4nIATcRJOxik4FUdw
Gk7HGTgTZ+FsnIvzcQEuxEW4GJfgUlyGy3EFrsRVuBrX4Fpch+Mej3U8TsCJ
OAkn4xSciiM4DafjDJyJs3A2zsX5uAAX4iJcjEtwKS7D5bgCV+IqXI1rcC2u
w3EzYh2PE3AiTsLJOAWn4ghOw+k4A2fiLJyNc3E+LsCFuAgX4xJcistwOa7A
lbgKV+MaXIvrcNwTsY7HCTgRJ+FknIJTcQSn4XScgTNxFs7GuTgfF+BCXISL
cQkuxWW4HFfgSlyFq3ENrsV1OK4w1vVxPG6EE3BTnIhb4CTcGifjdjgFd8Sp
uAuO4O44DffC6bgvzsADcCYejLPwMJyNc3AuzsP5eAouwNNxIZ6Fi/BcXIwX
4BK8GJfiZbgMr8TleA2uwOtxJd6Eq/BWXI134Bq8G9fifbgOH8RxT8a6Po7H
jXACbooTcQuchFvjZNwOp+COOBV3wRHcHafhXjgd98UZeADOxINxFh6Gs3EO
zsV5OB9PwQV4Oi7Es3ARnouL8QJcghfjUrwMl+GVuByvwRV4Pa7Em3AV3oqr
8Q5cg3fjWrwP1+GDOG5mrOvjeNwIJ+CmOBG3wEm4NU7G7XAK7ohTcRccwd1x
Gu6F03FfnIEH4Ew8GGfhYTgb5+BcnIfz8RRcgKfjQjwLF+G5uBgvwCV4MS7F
y3AZXonL8RpcgdfjSrwJV+GtuBrvwDV4N67F+3AdPojjnop1fRyPG+EE3BQn
4hY4CbfGybgdTsEdcSrugiO4O07DvXA67osz8ACciQfjLDwMZ+McnIvzcD6e
ggvwdFyIZ+EiPBcX4wW4BC/GpXgZLsMrcTlegyvwelyJN+EqvBVX4x24Bu/G
tXgfrsMHcdysWNfH8bgRTsBNcSJugZNwa5yM2+EU3BGn4i44grvjNNwLp+O+
OAMPwJl4MM7Cw3A2zsG5OA/n4ym4AE/HhXgWLsJzcTFegEvwYlyKl+EyvBKX
4zW4Aq/HlXgTrsJbcTXegWvwblyL9+E6fBDHPR3r+jgeN8IJuClOxC1wEm6N
k3E7nII74lTcBUdwd5yGe+F03Bdn4AE4Ew/GWXgYzsY5OBfn4Xw8BRfg6bgQ
z8JFeC4uxgtwCV6MS/EyXIZX4nK8Blfg9bgSb8JVeCuuxjtwDd6Na/E+XIcP
4rjZsa6P43EjnICb4kTcAifh1jgZt8MpuCNOxV1wBHfHabgXTsd9cQYegDPx
YJyFh+FsnINzcR7Ox1NwAZ6OC/EsXITn4mK8AJfgxbgUL8NleCUux2twBV6P
K/EmXIW34mq8A9fg3bgW78N1+CCOeybW9XE8boQTcFOciFvgJNwaJ+N2OAV3
xKm4C47g7jgN98LpuC/OwANwJh6Ms/AwnI1zcC7Ow/l4Ci7A03EhnoWL8Fxc
jBfgErwYl+JluAyvxOV4Da7A63El3oSr8FZcjXfgGrwb1+J9uA4fxHFFsa6P
43EjnICb4kTcAifh1jgZt8MpuCNOxV1wBHfHabgXTsd9cQYegDPxYJyFh+Fs
nINzcR7Ox1NwAZ6OC/EsXITn4mK8AJfgxbgUL8NleCUux2twBV6PK/EmXIW3
4mq8A9fg3bgW78N1+CCOezbW9XE8boQTcFOciFvgJNwaJ+N2OAV3xKm4C47g
7jgN98LpuC/OwANwJh6Ms/AwnI1zcC7Ow/l4Ci7A03EhnoWL8FxcjBfgErwY
l+JluAyvxOV4Da7A63El3oSr8FZcjXfgGrwb1+J9uA4fxHFzYl0fx+NGOAE3
xYm4BU7CrXEybodTcEecirvgCO6O03AvnI774gw8AGfiwTgLD8PZOAfn4jyc
j6fgAjwdF+JZuAjPxcV4AS7Bi3EpXobL8EpcjtfgCrweV+JNuApvxdV4B67B
u3Et3ofr8EEc91ys6+N43Agn4KY4EbfASbg1TsbtcAruiFNxFxzB3XEa7oXT
cV+cgQfgTDwYZ+FhOBvn4Fych/PxFFyAp+NCPAsX4bm4GC/AJXgxLsXLcBle
icvxGlyB1+NKvAlX4a24Gu/ANXg3rsX7cB0+iOPmxro+jseNcAJuihNxC5yE
W+Nk3A6n4I44FXfBEdwdp+FeOB33xRl4AM7Eg3EWHoazcQ7OxXk4H0/BBXg6
LsSzcBGei4vxAlyCF+NSvAyX4ZW4HK/BFXg9rsSbcBXeiqvxDlyDd+NavA/X
4YM47vlY18fxuBFOwE1xIm6Bk3BrnIzb4RTcEafiLjiCu+M03Aun4744Aw/A
mXgwzsLDcDbOwbk4D+fjKbgAT8eFeBYuwnNxMV6AS/BiXIqX4TK8EpfjNbgC
r8eVeBOuwltxNd6Ba/BuXIv34Tp8EMfNi3V9HI8b4QTcFCfiFjgJt8bJuB1O
wR1xKu6CI7g7TsO9cDruizPwAJyJB+MsPAxn4xyci/NwPp6CC/B0XIhn4SI8
FxfjBbgEL8aleBkuwytxOV6DK/B6XIk34Sq8FVfjHbgG78a1eB+uwwdx3Aux
ro/jcSOcgJviRNwCJ+HWOBm3wym4I07FXXAEd8dpuBdOx31xBh6AM/FgnIWH
4Wycg3NxHs7HU3ABno4L8SxchOfiYrwAl+DFuBQvw2V4JS7Ha3AFXo8r8SZc
hbfiarwD1+DduBbvw3X4II4rjnU9XB83wPG4IW6EG+ME3AQ3xc1wIm6OW+CW
OAm3wq1xG5yM2+J2uD1OwR1wR9wJp+LOuAvuiiO4G+6Oe+A03BP3wr1xOu6D
++J+OAP3xwPwQJyJB+HBeAjOwkPxMDwcZ+OROAePxrl4HM7DE3A+noyn4Km4
AE/D0/EMXIhn4ll4Ni7Cc/BcPA8X4/l4AV6IS/AivBgvwaV4KV6Gl+MyvAKv
xKtwOV6N1+C1uAKvw+vxBlyJN+JNeDOuwlvwVrwNV+PteAfeiWvwLrwb78G1
eC/eh/fjOnwAH8SHcNyLsa6H6+MGOB43xI1wY5yAm+CmuBlOxM1xC9wSJ+FW
uDVug5NxW9wOt8cpuAPuiDvhVNwZd8FdcQR3w91xD5yGe+JeuDdOx31wX9wP
Z+D+eAAeiDPxIDwYD8FZeCgehofjbDwS5+DROBePw3l4As7Hk/EUPBUX4Gl4
Op6BC/FMPAvPxkV4Dp6L5+FiPB8vwAtxCV6EF+MluBQvxcvwclyGV+CVeBUu
x6vxGrwWV+B1eD3egCvxRrwJb8ZVeAveirfharwd78A7cQ3ehXfjPbgW78X7
8H5chw/gg/gQjpsf63q4Pm6A43FD3Ag3xgm4CW6Km+FE3By3wC1xEm6FW+M2
OBm3xe1we5yCO+COuBNOxZ1xF9wVR3A33B33wGm4J+6Fe+N03Af3xf1wBu6P
B+CBOBMPwoPxEJyFh+JheDjOxiNxDh6Nc/E4nIcn4Hw8GU/BU3EBnoan4xm4
EM/Es/BsXITn4Ll4Hi7G8/ECvBCX4EV4MV6CS/FSvAwvx2V4BV6JV+FyvBqv
wWtxBV6H1+MNuBJvxJvwZlyFt+CteBuuxtvxDrwT1+BdeDfeg2vxXrwP78d1
+AA+iA/huJdiXQ/Xxw1wPG6IG+HGOAE3wU1xM5yIm+MWuCVOwq1wa9wGJ+O2
uB1uj1NwB9wRd8KpuDPugrviCO6Gu+MeOA33xL1wb5yO++C+uB/OwP3xADwQ
Z+JBeDAegrPwUDwMD8fZeCTOwaNxLh6H8/AEnI8n4yl4Ki7A0/B0PAMX4pl4
Fp6Ni/AcPBfPw8V4Pl6AF+ISvAgvxktwKV6Kl+HluAyvwCvxKlyOV+M1eC2u
wOvwerwBV+KNeBPejKvwFrwVb8PVeDvegXfiGrwL78Z7cC3ei/fh/bgOH8AH
8SEctyDW9XB93ADH44a4EW6ME3AT3BQ3w4m4OW6BW+Ik3Aq3xm1wMm6L2+H2
OAV3wB1xJ5yKO+MuuCuO4G64O+6B03BP3Av3xum4D+6L++EM3B8PwANxJh6E
B+MhOAsPxcPwcJyNR+IcPBrn4nE4D0/A+XgynoKn4gI8DU/HM3Ahnoln4dm4
CM/Bc/E8XIzn4wV4IS7Bi/BivASX4qV4GV6Oy/AKvBKvwuV4NV6D1+IKvA6v
xxtwJd6IN+HNuApvwVvxNlyNt+MdeCeuwbvwbrwH1+K9eB/ej+vwAXwQH8Jx
L8e6Hq6PG+B43BA3wo1xAm6Cm+JmOBE3xy1wS5yEW+HWuA1Oxm1xO9wep+AO
uCPuhFNxZ9wFd8UR3A13xz1wGu6Je+HeOB33wX1xP5yB++MBeCDOxIPwYDwE
Z+GheBgejrPxSJyDR+NcPA7n4Qk4H0/GU/BUXICn4el4Bi7EM/EsPBsX4Tl4
Lp6Hi/F8vAAvxCV4EV6Ml+BSvBQvw8txGV6BV+JVuByvxmvwWlyB1+H1eAOu
xBvxJrwZV+EteCvehqvxdrwD78Q1eBfejffgWrwX78P7cR0+gA/iQzhuYazr
4fq4AY7HDXEj3Bgn4Ca4KW6GE3Fz3AK3xEm4FW6N2+Bk3Ba3w+1xCu6AO+JO
OBV3xl1wVxzB3XB33AOn4Z64F+6N03Ef3Bf3wxm4Px6AB+JMPAgPxkNwFh6K
h+HhOBuPxDl4NM7F43AenoDz8WQ8BU/FBXgano5n4EI8E8/Cs3ERnoPn4nm4
GM/HC/BCXIIX4cV4CS7FS/EyvByX4RV4JV6Fy/FqvAavxRV4HV6PN+BKvBFv
wptxFd6Ct+JtuBpvxzvwTlyDd+HdeA+uxXvxPrwf1+ED+CA+hONeiXU9XB83
wPG4IW6EG+ME3AQ3xc1wIm6OW+CWOAm3wq1xG5yM2+J2uD1OwR1wR9wJp+LO
uAvuiiO4G+6Oe+A03BP3wr1xOu6D++J+OAP3xwPwQJyJB+HBeAjOwkPxMDwc
Z+OROAePxrl4HM7DE3A+noyn4Km4AE/D0/EMXIhn4ll4Ni7Cc/BcPA8X4/l4
AV6IS/AivBgvwaV4KV6Gl+MyvAKvxKtwOV6N1+C1uAKvw+vxBlyJN+JNeDOu
wlvwVrwNV+PteAfeiWvwLrwb78G1eC/eh/fjOnwAH8SHcFxJrOvh+rgBjscN
cSPcGCfgJrgpboYTcXPcArfESbgVbo3b4GTcFrfD7XEK7oA74k44FXfGXXBX
HMHdcHfcA6fhnrgX7o3TcR/cF/fDGbg/HoAH4kw8CA/GQ3AWHoqH4eE4G4/E
OXg0zsXjcB6egPPxZDwFT8UFeBqejmfgQjwTz8KzcRGeg+fiebgYz8cL8EJc
ghfhxXgJLsVL8TK8HJfhFXglXoXL8Wq8Bq/FFXgdXo834Eq8EW/Cm3EV3oK3
4m24Gm/HO/BOXIN34d14D67Fe/E+vB/X4QP4ID6E416NdT1cHzfA8bghboQb
4wTcBDfFzXAibo5b4JY4CbfCrXEbnIzb4na4PU7BHXBH3Amn4s64C+6KI7gb
7o574DTcE/fCvXE67oP74n44A/fHA/BAnIkH4cF4CM7CQ/EwPBxn45E4B4/G
uXgczsMTcD6ejKfgqbgAT8PT8QxciGfiWXg2LsJz8Fw8Dxfj+XgBXohL8CK8
GC/BpXgpXoaX4zK8Aq/Eq3A5Xo3X4LW4Aq/D6/EGXIk34k14M67CW/BWvA1X
4+14B96Ja/AuvBvvwbV4L96H9+M6fAAfxIdw3KJY18P1cQMcjxviRrgxTsBN
cFPcDCfi5rgFbomTcCvcGrfBybgtbofb4xTcAXfEnXAq7oy74K44grvh7rgH
TsM9cS/cG6fjPrgv7oczcH88AA/EmXgQHoyH4Cw8FA/Dw3E2Holz8Gici8fh
PDwB5+PJeAqeigvwNDwdz8CFeCaehWfjIjwHz8XzcDGejxfghbgEL8KL8RJc
ipfiZXg5LsMr8Eq8Cpfj1XgNXosr8Dq8Hm/AlXgj3oQ34yq8BW/F23A13o53
4J24Bu/Cu/EeXIv34n14P67DB/BBfAjHvRbrerg+boDjcUPcCDfGCbgJboqb
4UTcHLfALXESboVb4zY4GbfF7XB7nII74I64E07FnXEX3BVHcDfcHffAabgn
7oV743TcB/fF/XAG7o8H4IE4Ew/Cg/EQnIWH4mF4OM7GI3EOHo1z8Tichyfg
fDwZT8FTcQGehqfjGbgQz8Sz8GxchOfguXgeLsbz8QK8EJfgRXgxXoJL8VK8
DC/HZXgFXolX4XK8Gq/Ba3EFXofX4w24Em/Em/BmXIW34K14G67G2/EOvBPX
4F14N96Da/FevA/vx3X4AD6ID+G4xbGuh+vjBjgeN8SNcGOcgJvgprgZTsTN
cQvcEifhVrg1boOTcVvcDrfHKbgD7og74VTcGXfBXXEEd8PdcQ+chnviXrg3
Tsd9cF/cD2fg/ngAHogz8SA8GA/BWXgoHoaH42w8Eufg0TgXj8N5eALOx5Px
FDwVF+BpeDqegQvxTDwLz8ZFeA6ei+fhYjwfL8ALcQlehBfjJbgUL8XL8HJc
hlfglXgVLser8Rq8FlfgdXg93oAr8Ua8CW/GVXgL3oq34Wq8He/AO3EN3oV3
4z24Fu/F+/B+XIcP4IP4EI57Pdb1cH3cAMfjhrgRbowTcBPcFDfDibg5boFb
4iTcCrfGbXAybovb4fY4BXfAHXEnnIo74y64K47gbrg77oHTcE/cC/fG6bgP
7ov74QzcHw/AA3EmHoQH4yE4Cw/Fw/BwnI1H4hw8GuficTgPT8D5eDKegqfi
AjwNT8czcCGeiWfh2bgIz8Fz8TxcjOfjBXghLsGL8GK8BJfipXgZXo7L8Aq8
Eq/C5Xg1XoPX4gq8Dq/HG3Al3og34c24Cm/BW/E2XI234x14J67Bu/BuvAfX
4r14H96P6/ABfBAfwnFLYl0P18cNcDxuiBvhxjgBN8FNcTOciJvjFrglTsKt
cGvcBifjtrgdbo9TcAfcEXfCqbgz7oK74gjuhrvjHjgN98S9cG+cjvvgvrgf
zsD98QA8EGfiQXgwHoKz8FA8DA/H2XgkzsGjcS4eh/PwBJyPJ+MpeCouwNPw
dDwDF+KZeBaejYvwHDwXz8PFeD5egBfiErwIL8ZLcCleipfh5bgMr8Ar8Spc
jlfjNXgtrsDr8Hq8AVfijXgT3oyr8Ba8FW/D1Xg73oF34hq8C+/Ge3At3ov3
4f24Dh/AB/EhHPdGrOvh+rgBjscNcSPcGCfgJrgpboYTcXPcArfESbgVbo3b
4GTcFrfD7XEK7oA74k44FXfGXXBXHMHdcHfcA6fhnrgX7o3TcR/cF/fDGbg/
HoAH4kw8CA/GQ3AWHoqH4eE4G4/EOXg0zsXjcB6egPPxZDwFT8UFeBqejmfg
QjwTz8KzcRGeg+fiebgYz8cL8EJcghfhxXgJLsVL8TK8HJfhFXglXoXL8Wq8
Bq/FFXgdXo834Eq8EW/Cm3EV3oK34m24Gm/HO/BOXIN34d14D67Fe/E+vB/X
4QP4ID6E40pjfQSuh4/E9fFRuAE+GsfjY3BDfCxuhI/DjfHxOAGfgJvgE3FT
fBJuhk/GifgU3Byfilvg03BLfDpOwmfgVvhM3Bqfhdvgs3EyPge3xefidvg8
3B6fj1PwBbgDvhB3xBfhTvhinIovwZ3xpbgLvgx3xZfjCL4Cd8NX4u74KtwD
X43T8DW4J74W98LX4d74epyOb8B98I24L74J98M34wx8C+6Pb8UD8G14IL4d
Z+I78CB8Jx6M78JD8N04C9+Dh+J78TB8Hx6O78fZeAQeiUfhHPwAHo3H4Fw8
Fo/D43EefhBPwBNxPp6EJ+OH8BT8MJ6KH8EF+FE8DT+Gp+PH8Qz8BC7ET+KZ
+Ck8Cz+NZ+NncBF+Fs/Bz+G5+Hk8D7+Ai/GLeD5+CS/AL+OF+BVcgl/Fi/Br
eDF+HS/Bb+BS/CZeit/Cy/DbeDl+B5fhd/EK/B5eid/Hq/AHuBx/iFfjj/Aa
/DFeiz/BFfhTvA5/htfjz/EG/AWuxF/ijfgrvAl/jTfjb3AV/hZvwd/hrfh7
vA3/gKvxj3g7/gnvwD/jnfgXXIP/gXfhX/Fu/E+8B/+Ga/G/8F78b7wP/473
4//gOvwHPoD/iw/iP/Eh/D8c92asj8D18JG4Pj4KN8BH43h8DG6Ij8WN8HG4
MT4eJ+ATcBN8Im6KT8LN8Mk4EZ+Cm+NTcQt8Gm6JT8dJ+AzcCp+JW+OzcBt8
Nk7G5+C2+FzcDp+H2+PzcQq+AHfAF+KO+CLcCV+MU/EluDO+FHfBl+Gu+HIc
wVfgbvhK3B1fhXvgq3Eavgb3xNfiXvg63Btfj9PxDbgPvhH3xTfhfvhmnIFv
wf3xrXgAvg0PxLfjTHwHHoTvxIPxXXgIvhtn4XvwUHwvHobvw8Px/Tgbj8Aj
8Sicgx/Ao/EYnIvH4nF4PM7DD+IJeCLOx5PwZPwQnoIfxlPxI7gAP4qn4cfw
dPw4noGfwIX4STwTP4Vn4afxbPwMLsLP4jn4OTwXP4/n4RdwMX4Rz8cv4QX4
ZbwQv4JL8Kt4EX4NL8av4yX4DVyK38RL8Vt4GX4bL8fv4DL8Ll6B38Mr8ft4
Ff4Al+MP8Wr8EV6DP8Zr8Se4An+K1+HP8Hr8Od6Av8CV+Eu8EX+FN+Gv8Wb8
Da7C3+It+Du8FX+Pt+EfcDX+EW/HP+Ed+Ge8E/+Ca/A/8C78K96N/4n34N9w
Lf4X3ov/jffh3/F+/B9ch//AB/B/8UH8Jz6E/4fjlsb6CFwPH4nr46NwA3w0
jsfH4Ib4WNwIH4cb4+NxAj4BN8En4qb4JNwMn4wT8Sm4OT4Vt8Cn4Zb4dJyE
z8Ct8Jm4NT4Lt8Fn42R8Dm6Lz8Xt8Hm4PT4fp+ALcAd8Ie6IL8Kd8MU4FV+C
O+NLcRd8Ge6KL8cRfAXuhq/E3fFVuAe+Gqfha3BPfC3uha/DvfH1OB3fgPvg
G3FffBPuh2/GGfgW3B/figfg2/BAfDvOxHfgQfhOPBjfhYfgu3EWvgcPxffi
Yfg+PBzfj7PxCDwSj8I5+AE8Go/BuXgsHofH4zz8IJ6AJ+J8PAlPxg/hKfhh
PBU/ggvwo3gafgxPx4/jGfgJXIifxDPxU3gWfhrPxs/gIvwsnoOfw3Px83ge
fgEX4xfxfPwSXoBfxgvxK7gEv4oX4dfwYvw6XoLfwKX4TbwUv4WX4bfxcvwO
LsPv4hX4PbwSv49X4Q9wOf4Qr8Yf4TX4Y7wWf4Ir8Kd4Hf4Mr8ef4w34C1yJ
v8Qb8Vd4E/4ab8bf4Cr8Ld6Cv8Nb8fd4G/4BV+Mf8Xb8E96Bf8Y78S+4Bv8D
78K/4t34n3gP/g3X4n/hvfjfeB/+He/H/8F1+A98AP8XH8R/4kP4fzjurVgf
gevhI3F9fBRugI/G8fgY3BAfixvh43BjfDxOwCfgJvhE3BSfhJvhk3EiPgU3
x6fiFvg03BKfjpPwGbgVPhO3xmfhNvhsnIzPwW3xubgdPg+3x+fjFHwB7oAv
xB3xRbgTvhin4ktwZ3wp7oIvw13x5TiCr8Dd8JW4O74K98BX4zR8De6Jr8W9
8HW4N74ep+MbcB98I+6Lb8L98M04A9+C++Nb8QB8Gx6Ib8eZ+A48CN+JB+O7
8BB8N87C9+Ch+F48DN+Hh+P7cTYegUfiUTgHP4BH4zE4F4/F4/B4nIcfxBPw
RJyPJ+HJ+CE8BT+Mp+JHcAF+FE/Dj+Hp+HE8Az+BC/GTeCZ+Cs/CT+PZ+Blc
hJ/Fc/BzeC5+Hs/DL+Bi/CKej1/CC/DLeCF+BZfgV/Ei/BpejF/HS/AbuBS/
iZfit/Ay/DZejt/BZfhdvAK/h1fi9/Eq/AEuxx/i1fgjvAZ/jNfiT3AF/hSv
w5/h9fhzvAF/gSvxl3gj/gpvwl/jzfgbXIW/xVvwd3gr/h5vwz/gavwj3o5/
wjvwz3gn/gXX4H/gXfhXvBv/E+/Bv+Fa/C+8F/8b78O/4/34P7gO/4EP4P/i
g/hPfAj/D8cti/URuB4+EtfHR+EG+Ggcj4/BDfGxuBE+DjfGx+MEfAJugk/E
TfFJuBk+GSfiU3BzfCpugU/DLfHpOAmfgVvhM3FrfBZug8/Gyfgc3Bafi9vh
83B7fD5OwRfgDvhC3BFfhDvhi3EqvgR3xpfiLvgy3BVfjiP4CtwNX4m746tw
D3w1TsPX4J74WtwLX4d74+txOr4B98E34r74JtwP34wz8C24P74VD8C34YH4
dpyJ78CD8J14ML4LD8F34yx8Dx6K78XD8H14OL4fZ+MReCQehXPwA3g0HoNz
8Vg8Do/HefhBPAFPxPl4Ep6MH8JT8MN4Kn4EF+BH8TT8GJ6OH8cz8BO4ED+J
Z+Kn8Cz8NJ6Nn8FF+Fk8Bz+H5+Ln8Tz8Ai7GL+L5+CW8AL+MF+JXcAl+FS/C
r+HF+HW8BL+BS/GbeCl+Cy/Db+Pl+B1cht/FK/B7eCV+H6/CH+By/CFejT/C
a/DHeC3+BFfgT/E6/Blejz/HG/AXuBJ/iTfir/Am/DXejL/BVfhbvAV/h7fi
7/E2/AOuxj/i7fgnvAP/jHfiX3AN/gfehX/Fu/E/8R78G67F/8J78b/xPvw7
3o//g+vwH/gA/i8+iP/Eh/D/cNzbsT4C18NH4vr4KNwAH43j8TG4IT4WN8LH
4cb4eJyAT8BN8Im4KT4JN8Mn40R8Cm6OT8Ut8Gm4JT4dJ+EzcCt8Jm6Nz8Jt
8Nk4GZ+D2+JzcTt8Hm6Pz8cp+ALcAV+IO+KLcCd8MU7Fl+DO+FLcBV+Gu+LL
cQRfgbvhK3F3fBXuga/Gafga3BNfi3vh63BvfD1OxzfgPvhG3BffhPvhm3EG
vgX3x7fiAfg2PBDfjjPxHXgQvhMPxnfhIfhunIXvwUPxvXgYvg8Px/fjbDwC
j8SjcA5+AI/GY3AuHovH4fE4Dz+IJ+CJOB9PwpPxQ3gKfhhPxY/gAvwonoYf
w9Px43gGfgIX4ifxTPwUnoWfxrPxM7gIP4vn4OfwXPw8nodfwMX4RTwfv4QX
4JfxQvwKLsGv4kX4NbwYv46X4DdwKX4TL8Vv4WX4bbwcv4PL8Lt4BX4Pr8Tv
41X4A1yOP8Sr8Ud4Df4Yr8Wf4Ar8KV6HP8Pr8ed4A/4CV+Iv8Ub8Fd6Ev8ab
8Te4Cn+Lt+Dv8Fb8Pd6Gf8DV+Ee8Hf+Ed+Cf8U78C67B/8C78K94N/4n3oN/
w7X4X3gv/jfeh3/H+/F/cB3+Ax/A/8UH8Z/4EP4fjlse6yNwPXwkro+Pwg3w
0TgeH4Mb4mNxI3wcboyPxwn4BNwEn4ib4pNwM3wyTsSn4Ob4VNwCn4Zb4tNx
Ej4Dt8Jn4tb4LNwGn42T8Tm4LT4Xt8Pn4fb4fJyCL8Ad8IW4I74Id8IX41R8
Ce6ML8Vd8GW4K74cR/AVuBu+EnfHV+Ee+Gqchq/BPfG1uBe+DvfG1+N0fAPu
g2/EffFNuB++GWfgW3B/fCsegG/DA/HtOBPfgQfhO/FgfBcegu/GWfgePBTf
i4fh+/BwfD/OxiPwSDwK5+AH8Gg8BufisXgcHo/z8IN4Ap6I8/EkPBk/hKfg
h/FU/AguwI/iafgxPB0/jmfgJ3AhfhLPxE/hWfhpPBs/g4vws3gOfg7Pxc/j
efgFXIxfxPPxS3gBfhkvxK/gEvwqXoRfw4vx63gJfgOX4jfxUvwWXobfxsvx
O7gMv4tX4PfwSvw+XoU/wOX4Q7waf4TX4I/xWvwJrsCf4nX4M7wef4434C9w
Jf4Sb8Rf4U34a7wZf4Or8Ld4C/4Ob8Xf4234B1yNf8Tb8U94B/4Z78S/4Br8
D7wL/4p343/iPfg3XIv/hffif+N9+He8H/8H1+E/8AH8X3wQ/4kP4f/huHdi
fQSuh4/E9fFRuAE+GsfjY3BDfCxuhI/DjfHxOAGfgJvgE3FTfBJuhk/GifgU
3Byfilvg03BLfDpOwmfgVvhM3Bqfhdvgs3EyPge3xefidvg83B6fj1PwBbgD
vhB3xBfhTvhinIovwZ3xpbgLvgx3xZfjCL4Cd8NX4u74KtwDX43T8DW4J74W
98LX4d74epyOb8B98I24L74J98M34wx8C+6Pb8UD8G14IL4dZ+I78CB8Jx6M
78JD8N04C9+Dh+J78TB8Hx6O78fZeAQeiUfhHPwAHo3H4Fw8Fo/D43EefhBP
wBNxPp6EJ+OH8BT8MJ6KH8EF+FE8DT+Gp+PH8Qz8BC7ET+KZ+Ck8Cz+NZ+Nn
cBF+Fs/Bz+G5+Hk8D7+Ai/GLeD5+CS/AL+OF+BVcgl/Fi/BreDF+HS/Bb+BS
/CZeit/Cy/DbeDl+B5fhd/EK/B5eid/Hq/AHuBx/iFfjj/Aa/DFeiz/BFfhT
vA5/htfjz/EG/AWuxF/ijfgrvAl/jTfjb3AV/hZvwd/hrfh7vA3/gKvxj3g7
/gnvwD/jnfgXXIP/gXfhX/Fu/E+8B/+Ga/G/8F78b7wP/4734//gOvwHPoD/
iw/iP/Eh/D8cVxbrI3A9fCSuj4/CDfDROB4fgxviY3EjfBxujI/HCfgE3ASf
iJvik3AzfDJOxKfg5vhU3AKfhlvi03ESPgO3wmfi1vgs3AafjZPxObgtPhe3
w+fh9vh8nIIvwB3whbgjvgh3whfjVHwJ7owvxV3wZbgrvhxH8BW4G74Sd8dX
4R74apyGr8E98bW4F74O98bX43R8A+6Db8R98U24H74ZZ+BbcH98Kx6Ab8MD
8e04E9+BB+E78WB8Fx6C78ZZ+B48FN+Lh+H78HB8P87GI/BIPArn4AfwaDwG
5+KxeBwej/Pwg3gCnojz8SQ8GT+Ep+CH8VT8CC7Aj+Jp+DE8HT+OZ+AncCF+
Es/ET+FZ+Gk8Gz+Di/CzeA5+Ds/Fz+N5+AVcjF/E8/FLeAF+GS/Er+AS/Cpe
hF/Di/HreAl+A5fiN/FS/BZeht/Gy/E7uAy/i1fg9/BK/D5ehT/A5fhDvBp/
hNfgj/Fa/AmuwJ/idfgzvB5/jjfgL3Al/hJvxF/hTfhrvBl/g6vwt3gL/g5v
xd/jbfgHXI1/xNvxT3gH/hnvxL/gGvwPvAv/infjf+I9+Ddci/+F9+J/4334
d7wf/wfX4T/wAfxffBD/iQ/h/+G4d2N9BK6Hj8T18VG4AT4ax+NjcEN8LG6E
j8ON8fE4AZ+Am+ATcVN8Em6GT8aJ+BTcHJ+KW+DTcEt8Ok7CZ+BW+EzcGp+F
2+CzcTI+B7fF5+J2+DzcHp+PU/AFuAO+EHfEF+FO+GKcii/BnfGluAu+DHfF
l+MIvgJ3w1fi7vgq3ANfjdPwNbgnvhb3wtfh3vh6nI5vwH3wjbgvvgn3wzfj
DHwL7o9vxQPwbXggvh1n4jvwIHwnHozvwkPw3TgL34OH4nvxMHwfHo7vx9l4
BB6JR+Ec/AAejcfgXDwWj8PjcR5+EE/AE3E+noQn44fwFPwwnoofwQX4UTwN
P4an48fxDPwELsRP4pn4KTwLP41n42dwEX4Wz8HP4bn4eTwPv4CL8Yt4Pn4J
L8Av44X4FVyCX8WL8Gt4MX4dL8Fv4FL8Jl6K38LL8Nt4OX4Hl+F38Qr8Hl6J
38er8Ae4HH+IV+OP8Br8MV6LP8EV+FO8Dn+G1+PP8Qb8Ba7EX+KN+Cu8CX+N
N+NvcBX+Fm/B3+Gt+Hu8Df+Aq/GPeDv+Ce/AP+Od+Bdcg/+Bd+Ff8W78T7wH
/4Zr8b/wXvxvvA//jvfj/+A6/Ac+gP+LD+I/8SH8Pxy3ItZH4Hr4SFwfH4Ub
4KNxPD4GN8TH4kb4ONwYH48T8Am4CT4RN8Un4Wb4ZJyIT8HN8am4BT4Nt8Sn
4yR8Bm6Fz8St8Vm4DT4bJ+NzcFt8Lm6Hz8Pt8fk4BV+AO+ALcUd8Ee6EL8ap
+BLcGV+Ku+DLcFd8OY7gK3A3fCXujq/CPfDVOA1fg3via3EvfB3uja/H6fgG
3AffiPvim3A/fDPOwLfg/vhWPADfhgfi23EmvgMPwnfiwfguPATfjbPwPXgo
vhcPw/fh4fh+nI1H4JF4FM7BD+DReAzOxWPxODwe5+EH8QQ8EefjSXgyfghP
wQ/jqfgRXIAfxdPwY3g6fhzPwE/gQvwknomfwrPw03g2fgYX4WfxHPwcnouf
x/PwC7gYv4jn45fwAvwyXohfwSX4VbwIv4YX49fxEvwGLsVv4qX4LbwMv42X
43dwGX4Xr8Dv4ZX4fbwKf4DL8Yd4Nf4Ir8Ef47X4E1yBP8Xr8Gd4Pf4cb8Bf
4Er8Jd6Iv8Kb8Nd4M/4GV+Fv8Rb8Hd6Kv8fb8A+4Gv+It+Of8A78M96Jf8E1
+B94F/4V78b/xHvwb7gW/wvvxf/G+/DveD/+D67Df+AD+L/4IP4TH8L/w3Hv
xfoIXA8fievjo3ADfDSOx8fghvhY3Agfhxvj43ECPgE3wSfipvgk3AyfjBPx
Kbg5PhW3wKfhlvh0nITPwK3wmbg1Pgu3wWfjZHwObovPxe3webg9Ph+n4Atw
B3wh7ogvwp3wxTgVX4I740txF3wZ7oovxxF8Be6Gr8Td8VW4B74ap+FrcE98
Le6Fr8O98fU4Hd+A++AbcV98E+6Hb8YZ+BbcH9+KB+Db8EB8O87Ed+BB+E48
GN+Fh+C7cRa+Bw/F9+Jh+D48HN+Ps/EIPBKPwjn4ATwaj8G5eCweh8fjPPwg
noAn4nw8CU/GD+Ep+GE8FT+CC/CjeBp+DE/Hj+MZ+AlciJ/EM/FTeBZ+Gs/G
z+Ai/Cyeg5/Dc/HzeB5+ARfjF/F8/BJegF/GC/EruAS/ihfh1/Bi/Dpegt/A
pfhNvBS/hZfht/Fy/A4uw+/iFfg9vBK/j1fhD3A5/hCvxh/hNfhjvBZ/givw
p3gd/gyvx5/jDfgLXIm/xBvxV3gT/hpvxt/gKvwt3oK/w1vx93gb/gFX4x/x
dvwT3oF/xjvxL7gG/wPvwr/i3fifeA/+Ddfif+G9+N94H/4d78f/wXX4D3wA
/xcfxH/iQ/h/OG5lrI/A9fCRuD4+CjfAR+N4fAxuiI/FjfBxuDE+HifgE3AT
fCJuik/CzfDJOBGfgpvjU3ELfBpuiU/HSfgM3AqfiVvjs3AbfDZOxufgtvhc
3A6fh9vj83EKvgB3wBfijvgi3AlfjFPxJbgzvhR3wZfhrvhyHMFX4G74Stwd
X4V74KtxGr4G98TX4l74OtwbX4/T8Q24D74R98U34X74ZpyBb8H98a14AL4N
D8S340x8Bx6E78SD8V14CL4bZ+F78FB8Lx6G78PD8f04G4/AI/EonIMfwKPx
GJyLx+JxeDzOww/iCXgizseT8GT8EJ6CH8ZT8SO4AD+Kp+HH8HT8OJ6Bn8CF
+Ek8Ez+FZ+Gn8Wz8DC7Cz+I5+Dk8Fz+P5+EXcDF+Ec/HL+EF+GW8EL+CS/Cr
eBF+DS/Gr+Ml+A1cit/ES/FbeBl+Gy/H7+Ay/C5egd/DK/H7eBX+AJfjD/Fq
/BFegz/Ga/EnuAJ/itfhz/B6/DnegL/AlfhLvBF/hTfhr/Fm/A2uwt/iLfg7
vBV/j7fhH3A1/hFvxz/hHfhnvBP/gmvwP/Au/Cvejf+J9+DfcC3+F96L/433
4d/xfvwfXIf/wAfwf/FB/Cc+hP+H496P9RG4Hj4S18dH4Qb4aByPj8EN8bG4
ET4ON8bH4wR8Am6CT8RN8Um4GT4ZJ+JTcHN8Km6BT8Mt8ek4CZ+BW+EzcWt8
Fm6Dz8bJ+BzcFp+L2+HzcHt8Pk7BF+AO+ELcEV+EO+GLcSq+BHfGl+Iu+DLc
FV+OI/gK3A1fibvjq3APfDVOw9fgnvha3Atfh3vj63E6vgH3wTfivvgm3A/f
jDPwLbg/vhUPwLfhgfh2nInvwIPwnXgwvgsPwXfjLHwPHorvxcPwfXg4vh9n
4xF4JB6Fc/ADeDQeg3PxWDwOj8d5+EE8AU/E+XgSnowfwlPww3gqfgQX4Efx
NPwYno4fxzPwE7gQP4ln4qfwLPw0no2fwUX4WTwHP4fn4ufxPPwCLsYv4vn4
JbwAv4wX4ldwCX4VL8Kv4cX4dbwEv4FL8Zt4KX4LL8Nv4+X4HVyG38Ur8Ht4
JX4fr8If4HL8IV6NP8Jr8Md4Lf4EV+BP8f/jqh6yADAUBAh2bNu2bdu2bdu2
bdu2bdu27WRm+2tZrw/QT+Kn8NP4Gfwsfg4/j1/AL+KX8Mv4Ffwqfg2/jt/A
b+K38Nv4Hfwufg+/jz/AH+KP8Mf4E/wp/gx/jr/AX+Kv8Nf4G/wt/g5/j3/A
P+Kf8M/4F/wr/g3/jv/Af+K/8N/4H/wv/g937/96ADwgHggPjAfBg+LB8OB4
CDwkHgoPjYfBw+Lh8PB4BDwiHgmPjEfBo+LR8Oh4DDwmHguPjcfB4+Lx8Ph4
AjwhnghPjCfBk+LJ8OR4CjwlngpPjafB0+Lp8PR4BjwjngnPjGfBs+LZ8Ox4
DjwnngvPjefB8+L58Px4AbwgXggvjBfBi+LF8OJ4CbwkXgovjZfBy+Ll8PJ4
BbwiXgmvjFfBq+LV8Op4DbwmXguvjdfB6+L18Pp4A7wh3ghvjDfBm+LN8OZ4
C7wl3gpvjbfB2+Lt8PZ4B7wj3gnvjHfBu+Ld8O54D7wn3gvvjffB++L98P74
AHwgPggfjA/Bh+LD8OH4CHwkPgofjY/Bx+Lj8PH4BHwiPgmfjE/Bp+LT8On4
DHwmPgufjc/B5+Lz8Pn4AnwhvghfjC/Bl+LL8OX4Cnwlvgpfja/B1+Lr8PX4
BnwjvgnfjG/Bt+Lb8O34Dnwnvgvfje/B9+L78P34Afwgfgg/jB/Bj+LH8OP4
Cfwkfgo/jZ/Bz+Ln8PP4Bfwifgm/jF/Br+LX8Ov4Dfwmfgu/jd/B7+L38Pv4
A/wh/gh/jD/Bn+LP8Of4C/wl/gp/jb/B3+Lv8Pf4B/wj/gn/jH/Bv+Lf8O/4
D/wn/gv/jf/B/+L/cPf9rwfAA+KB8MB4EDwoHgwPjofAQ+Kh8NB4GDwsHg4P
j0fAI+KR8Mh4FDwqHg2PjsfAY+Kx8Nh4HDwuHg+PjyfAE+KJ8MR4EjwpngxP
jqfAU+Kp8NR4Gjwtng5Pj2fAM+KZ8Mx4Fjwrng3PjufAc+K58Nx4Hjwvng/P
jxfAC+KF8MJ4EbwoXgwvjpfAS+Kl8NJ4GbwsXg4vj1fAK+KV8Mp4FbwqXg2v
jtfAa+K18Np4HbwuXg+vjzfAG+KN8MZ4E7wp3gxvjrfAW+Kt8NZ4G7wt3g5v
j3fAO+Kd8M54F7wr3g3vjvfAe+K98N54H7wv3g/vjw/AB+KD8MH4EHwoPgwf
jo/AR+Kj8NH4GHwsPg4fj0/AJ+KT8Mn4FHwqPg2fjs/AZ+Kz8Nn4HHwuPg+f
jy/AF+KL8MX4Enwpvgxfjq/AV+Kr8NX4Gnwtvg5fj2/AN+Kb8M34Fnwrvg3f
ju/Ad+K78N34Hnwvvg/fjx/AD+KH8MP4Efwofgw/jp/AT+Kn8NP4Gfwsfg4/
j1/AL+KX8Mv4Ffwqfg2/jt/Ab+K38Nv4Hfwufg+/jz/AH+KP8Mf4E/wp/gx/
jr/AX+Kv8Nf4G/wt/g5/j3/AP+Kf8M/4F/wr/g3/jv/Af+K/8N/4H/wv/g93
//94f9wAdNyAdNxAdNzAdNwgdNygdNxgdNzgdNwQdNyQdNxQdNzQdNwwdNyw
dNxwdNzwdNwIdNyIdNxIdNzIdNwodNyodNxodNzodNwYdNyYdNxYdNzYdNw4
dNy4dNx4dNz4dNwEdNyEdNxEdNzEdNwkdNykdNxkdNzkdNwUdNyUdNxUdNzU
dNw0dNy0dNx0dNz0dNwMdNyMdNxMdNzMdNwsdNysdNxsdNzsdNwcdNycdNxc
dNzcdNw8dNy8dNx8dNz8dNwCdNyCdNxCdNzCdNwidNyidNxidNzidNwSdNyS
dNxSdNzSdNwydNyydNxydNzydNwKdNyKdNxKdNzKdNwqdNyqdNxqdNzqdNwa
dNyadNxadNzadNw6dNy6dNx6dNz6dNwGdNyGdNxGdNzGdNwmdNymdNxmdNzm
dNwWdNyWdNxWdNzWdNw2dNy2dNx2dNz2dNwOdNyOdNxOdNzOdNwudNyudNxu
dNzudNwedNyedNxedNzedNw+dNy+dNx+dNz+dNwBdNyBdNxBdNzBdNwhdNyh
dNxhdNzhdNwRdNyRdNxRdNzRdNwxdNyxdNxxdNzxdNwJdNyJdNxJdNzJdNwp
dNypdNxpdNzpdNwZdNyZdNxZdNzZdNw5dNy5dNx5dNz5dNwFdNyFdNxFdNzF
dNwldNyldNxldNzldNwVdNyVdNxVdNzVdNw1dNy1dNx1dNz1dNwNdNyNdNxN
dNzNdNwtdNytdNxtdNztdNwddNyddNxddNzddNw9dNy9dNx9dNz9dNwDdNyD
dNxDdNzDdNwjdNyjdNxjdNzjdNwTdNyTdNxTdNzTdNwzdNyzdNxzdNzzdNwL
dNyLdNxLdNzLdNwrdNyrdNxrdNzrdNwbdNybdNxbdNzbdNw7dNy7dNx7dNz7
dNwHdNyHdNxHdNzHdNwndNyndNxndNzndNwXdNyXdNxXdNzXdNw3dNy3dNx3
dNz3dNwPdNyPdNxPdNzPdNwvdNyvdNxvdNzvdNwfdNyfdNxfdNzfdNw/dNy/
dNx/dPz/g//fjhuAjhuQjhuIjhuYjhuEjhuUjhuMjhucjhuCjhuSjhuKjhua
jhuGjhuWjhuOjhuejhuBjhuRjhuJjhuZjhuFjhuVjhuNjhudjhuDjhuTjhuL
jhubjhuHjhuXjhuPjhufjpuAjpuQjpuIjpuYjpuEjpuUjpuMjpucjpuCjpuS
jpuKjpuajpuGjpuWjpuOjpuejpuBjpuRjpuJjpuZjpuFjpuVjpuNjpudjpuD
jpuTjpuLjpubjpuHjpuXjpuPjpufjluAjluQjluIjluYjluEjluUjluMjluc
jluCjluSjluKjluajluGjluWjluOjluejluBjluRjluJjluZjluFjluVjluN
jludjluDjluTjluLjlubjluHjluXjluPjlufjtuAjtuQjtuIjtuYjtuEjtuU
jtuMjtucjtuCjtuSjtuKjtuajtuGjtuWjtuOjtuejtuBjtuRjtuJjtuZjtuF
jtuVjtuNjtudjtuDjtuTjtuLjtubjtuHjtuXjtuPjtufjjuAjjuQjjuIjjuY
jjuEjjuUjjuMjjucjjuCjjuSjjuKjjuajjuGjjuWjjuOjjuejjuBjjuRjjuJ
jjuZjjuFjjuVjjuNjjudjjuDjjuTjjuLjjubjjuHjjuXjjuPjjufjruAjruQ
jruIjruYjruEjruUjruMjrucjruCjruSjruKjruajruGjruWjruOjruejruB
jruRjruJjruZjruFjruVjruNjrudjruDjruTjruLjrubjruHjruXjruPjruf
jnuAjnuQjnuIjnuYjnuEjnuUjnuMjnucjnuCjnuSjnuKjnuajnuGjnuWjnuO
jnuejnuBjnuRjnuJjnuZjnuFjnuVjnuNjnudjnuDjnuTjnuLjnubjnuHjnuX
jnuPjnufjvuAjvuQjvuIjvuYjvuEjvuUjvuMjvucjvuCjvuSjvuKjvuajvuG
jvuWjvuOjvuejvuBjvuRjvuJjvuZjvuFjvuVjvuNjvudjvuDjvuTjvuLjvub
jvuHjvuXjvuPjv9/4P/bcQPQcQPScQPRcQPTcYPQcYPScYPRcYPTcUPQcUPS
cUPRcUPTccPQccPSccPRccPTcSPQcSPScSPRcSPTcaPQcaPScaPRcaPTcWPQ
cWPScWPRcWPTcePQcePScePRcePTcRPQcRPScRPRcRPTcZPQcZPScZPRcZPT
cVPQcVPScVPRcVPTcdPQcdPScdPRcdPTcTPQcTPScTPRcTPTcbPQcbPScbPR
cbPTcXPQcXPScXPRcXPTcfPQcfPScfPRcfPTcQvQcQvScQvRcQvTcYvQcYvS
cYvRcYvTcUvQcUvScUvRcUvTccvQccvSccvRccvTcSvQcSvScSvRcSvTcavQ
cavScavRcavTcWvQcWvScWvRcWvTcevQcevScevRcevTcRvQcRvScRvRcRvT
cZvQcZvScZvRcZvTcVvQcVvScVvRcVvTcdvQcdvScdvRcdvTcTvQcTvScTvR
cTvTcbvQcbvScbvRcbvTcXvQcXvScXvRcXvTcfvQcfvScfvRcfvTcQfQcQfS
cQfRcQfTcYfQcYfScYfRcYfTcUfQcUfScUfRcUfTccfQccfSccfRccfTcSfQ
cSfScSfRcSfTcafQcafScafRcafTcWfQcWfScWfRcWfTcefQcefScefRcefT
cRfQcRfScRfRcRfTcZfQcZfScZfRcZfTcVfQcVfScVfRcVfTcdfQcdfScdfR
cdfTcTfQcTfScTfRcTfTcbfQcbfScbfRcbfTcXfQcXfScXfRcXfTcffQcffS
cffRcffTcQ/QcQ/ScQ/RcQ/TcY/QcY/ScY/RcY/TcU/QcU/ScU/RcU/Tcc/Q
cc/Scc/Rcc/TcS/QcS/ScS/RcS/Tca/Qca/Sca/Rca/TcW/QcW/ScW/RcW/T
ce/Qce/Sce/Rce/TcR/QcR/ScR/RcR/TcZ/QcZ/ScZ/RcZ/TcV/QcV/ScV/R
cV/Tcd/Qcd/Scd/Rcd/TcT/QcT/ScT/RcT/Tcb/Qcb/Scb/Rcb/TcX/QcX/S
cX/RcX/Tcf/Qcf/Scf/R8f8P+n87bgA6bkA6biA6bmA6bhA6blA6bjA6bnA6
bgg6bkg6big6bmg6bhg6blg6bjg6bng6bgQ6bkQ6biQ6bmQ6bhQ6blQ6bjQ6
bnQ6bgw6bkw6biw6bmw6bhw6blw6bjw6bnw6bgI6bkI6biI6bmI6bhI6blI6
bjI6bnI6bgo6bko6bio6bmo6bho6blo6bjo6bno6bgY6bkY6biY6bmY6bhY6
blY6bjY6bnY6bg46bk46bi46bm46bh46bl46bj46bn46bgE6bkE6biE6bmE6
bhE6blE6bjE6bnE6bgk6bkk6bik6bmk6bhk6blk6bjk6bnk6bgU6bkU6biU6
bmU6bhU6blU6bjU6bnU6bg06bk06bi06bm06bh06bl06bj06bn06bgM6bkM6
biM6bmM6bhM6blM6bjM6bnM6bgs6bks6bis6bms6bhs6bls6bjs6bns6bgc6
bkc6bic6bmc6bhc6blc6bjc6bnc6bg86bk86bi86bm86bh86bl86bj86bn86
7gA67kA67iA67mA67hA67lA67jA67nA67gg67kg67ig67mg67hg67lg67jg6
7ng67gQ67kQ67iQ67mQ67hQ67lQ67jQ67nQ67gw67kw67iw67mw67hw67lw6
7jw67nw67gI67kI67iI67mI67hI67lI67jI67nI67go67ko67io67mo67ho6
7lo67jo67no67gY67kY67iY67mY67hY67lY67jY67nY67g467k467i467m46
7h467l467j467n467gE67kE67iE67mE67hE67lE67jE67nE67gk67kk67ik6
7mk67hk67lk67jk67nk67gU67kU67iU67mU67hU67lU67jU67nU67g067k06
7i067m067h067l067j067n067gM67kM67iM67mM67hM67lM67jM67nM67gs6
7ks67is67ms67hs67ls67js67ns67gc67kc67ic67mc67hc67lc67jc67nc6
7g867k867i867m867h867l867j86/v8B/2/HDUDHDUjHDUTHDUzHDULHDUrH
DUbHDU7HDUHHDUnHDUXHDU3HDUPHDUvHDUfHDU/HjUDHjUjHjUTHjUzHjULH
jUrHjUbHjU7HjUHHjUnHjUXHjU3HjUPHjUvHjUfHjU/HTUDHTUjHTUTHTUzH
TULHTUrHTUbHTU7HTUHHTUnHTUXHTU3HTUPHTUvHTUfHTU/HzUDHzUjHzUTH
zUzHzULHzUrHzUbHzU7HzUHHzUnHzUXHzU3HzUPHzUvHzUfHzU/HLUDHLUjH
LUTHLUzHLULHLUrHLUbHLU7HLUHHLUnHLUXHLU3HLUPHLUvHLUfHLU/HrUDH
rUjHrUTHrUzHrULHrUrHrUbHrU7HrUHHrUnHrUXHrU3HrUPHrUvHrUfHrU/H
bUDHbUjHbUTHbUzHbULHbUrHbUbHbU7HbUHHbUnHbUXHbU3HbUPHbUvHbUfH
bU/H7UDH7UjH7UTH7UzH7ULH7UrH7UbH7U7H7UHH7UnH7UXH7U3H7UPH7UvH
7UfH7U/HHUDHHUjHHUTHHUzHHULHHUrHHUbHHU7HHUHHHUnHHUXHHU3HHUPH
HUvHHUfHHU/HnUDHnUjHnUTHnUzHnULHnUrHnUbHnU7HnUHHnUnHnUXHnU3H
nUPHnUvHnUfHnU/HXUDHXUjHXUTHXUzHXULHXUrHXUbHXU7HXUHHXUnHXUXH
XU3HXUPHXUvHXUfHXU/H3UDH3UjH3UTH3UzH3ULH3UrH3UbH3U7H3UHH3UnH
3UXH3U3H3UPH3UvH3UfH3U/HPUDHPUjHPUTHPUzHPULHPUrHPUbHPU7HPUHH
PUnHPUXHPU3HPUPHPUvHPUfHPU/HvUDHvUjHvUTHvUzHvULHvUrHvUbHvU7H
vUHHvUnHvUXHvU3HvUPHvUvHvUfHvU/HfUDHfUjHfUTHfUzHfULHfUrHfUbH
fU7HfUHHfUnHfUXHfU3HfUPHfUvHfUfHfU/H/UDH/UjH/UTH/UzH/ULH/UrH
/UbH/U7H/UHH/UnH/UXH/U3H/UPH/UvH/UfH/z/Y/+24Aei4Aem4gei4gem4
Qei4Qem4wei4wem4Iei4Iem4oei4oem4Yei4Yem44ei44em4Eei4Eem4kei4
kem4Uei4Uem40ei40em4Mei4Mem4sei4sem4cei4cem48ei48em4Cei4Cem4
iei4iem4Sei4Sem4yei4yem4Kei4Kem4qei4qem4aei4aem46ei46em4Gei4
Gem4mei4mem4Wei4Wem42ei42em4Oei4Oem4uei4uem4eei4eem4+ei4+em4
Bei4Bem4hei4hem4Rei4Rem4xei4xem4Jei4Jem4pei4pem4Zei4Zem45ei4
5em4Fei4Fem4lei4lem4Vei4Vem41ei41em4Nei4Nem4tei4tem4dei4dem4
9ei49em4Dei4Dem4jei4jem4Tei4Tem4zei4zem4Lei4Lem4rei4rem4bei4
bem47ei47em4Hei4Hem4nei4nem4Xei4Xem43ei43em4Pei4Pem4vei4vem4
fei4fem4/ei4/em4A+i4A+m4g+i4g+m4Q+i4Q+m4w+i4w+m4I+i4I+m4o+i4
o+m4Y+i4Y+m44+i44+m4E+i4E+m4k+i4k+m4U+i4U+m40+i40+m4M+i4M+m4
s+i4s+m4c+i4c+m48+i48+m4C+i4C+m4i+i4i+m4S+i4S+m4y+i4y+m4K+i4
K+m4q+i4q+m4a+i4a+m46+i46+m4G+i4G+m4m+i4m+m4W+i4W+m42+i42+m4
O+i4O+m4u+i4u+m4e+i4e+m4++i4++m4B+i4B+m4h+i4h+m4R+i4R+m4x+i4
x+m4J+i4J+m4p+i4p+m4Z+i4Z+m45+i45+m4F+i4F+m4l+i4l+m4V+i4V+m4
1+i41+m4N+i4N+m4t+i4t+m4d+i4d+m49+i49+m4D+i4D+m4j+i4j+m4T+i4
T+m4z+i4z+m4L+i4L+m4r+i4r+m4b+i4b+m47+i47+m4H+i4H+m4n+i4n+m4
X+i4X+m43+i43+m4P+i4P+m4v+i4v+m4f+i4f+m4/+j4/wf6vx03AB03IB03
EB03MB03CB03KB03GB03OB03BB03JB03FB03NB03DB03LB03HB03PB03Ah03
Ih03Eh03Mh03Ch03Kh03Gh03Oh03Bh03Jh03Fh03Nh03Dh03Lh03Hh03Ph03
AR03IR03ER03MR03CR03KR03GR03OR03BR03JR03FR03NR03DR03LR03HR03
PR03Ax03Ix03Ex03Mx03Cx03Kx03Gx03Ox03Bx03Jx03Fx03Nx03Dx03Lx03
Hx03Px23AB23IB23EB23MB23CB23KB23GB23OB23BB23JB23FB23NB23DB23
LB23HB23PB23Ah23Ih23Eh23Mh23Ch23Kh23Gh23Oh23Bh23Jh23Fh23Nh23
Dh23Lh23Hh23Ph23AR23IR23ER23MR23CR23KR23GR23OR23BR23JR23FR23
NR23DR23LR23HR23PR23Ax23Ix23Ex23Mx23Cx23Kx23Gx23Ox23Bx23Jx23
Fx23Nx23Dx23Lx23Hx23Px13AB13IB13EB13MB13CB13KB13GB13OB13BB13
JB13FB13NB13DB13LB13HB13PB13Ah13Ih13Eh13Mh13Ch13Kh13Gh13Oh13
Bh13Jh13Fh13Nh13Dh13Lh13Hh13Ph13AR13IR13ER13MR13CR13KR13GR13
OR13BR13JR13FR13NR13DR13LR13HR13PR13Ax13Ix13Ex13Mx13Cx13Kx13
Gx13Ox13Bx13Jx13Fx13Nx13Dx13Lx13Hx13Px33AB33IB33EB33MB33CB33
KB33GB33OB33BB33JB33FB33NB33DB33LB33HB33PB33Ah33Ih33Eh33Mh33
Ch33Kh33Gh33Oh33Bh33Jh33Fh33Nh33Dh33Lh33Hh33Ph33AR33IR33ER33
MR33CR33KR33GR33OR33BR33JR33FR33NR33DR33LR33HR33PR33Ax33Ix33
Ex33Mx33Cx33Kx33Gx33Ox33Bx33Jx33Fx33Nx33Dx33Lx33Hx3//yD/t+MG
oOMGpOMGouMGpuMGoeMGpeMGo+MGp+OGoOOGpOOGouOGpuOGoeOGpeOGo+OG
p+NGoONGpONGouNGpuNGoeNGpeNGo+NGp+PGoOPGpOPGouPGpuPGoePGpePG
o+PGp+MmoOMmpOMmouMmpuMmoeMmpeMmo+Mmp+OmoOOmpOOmouOmpuOmoeOm
peOmo+Omp+NmoONmpONmouNmpuNmoeNmpeNmo+Nmp+PmoOPmpOPmouPmpuPm
oePmpePmo+Pmp+MWoOMWpOMWouMWpuMWoeMWpeMWo+MWp+OWoOOWpOOWouOW
puOWoeOWpeOWo+OWp+NWoONWpONWouNWpuNWoeNWpeNWo+NWp+PWoOPWpOPW
ouPWpuPWoePWpePWo+PWp+M2oOM2pOM2ouM2puM2oeM2peM2o+M2p+O2oOO2
pOO2ouO2puO2oeO2peO2o+O2p+N2oON2pON2ouN2puN2oeN2peN2o+N2p+P2
oOP2pOP2ouP2puP2oeP2peP2o+P2p+MOoOMOpOMOouMOpuMOoeMOpeMOo+MO
p+OOoOOOpOOOouOOpuOOoeOOpeOOo+OOp+NOoONOpONOouNOpuNOoeNOpeNO
o+NOp+POoOPOpOPOouPOpuPOoePOpePOo+POp+MuoOMupOMuouMupuMuoeMu
peMuo+Mup+OuoOOupOOuouOupuOuoeOupeOuo+Oup+NuoONupONuouNupuNu
oeNupeNuo+Nup+PuoOPupOPuouPupuPuoePupePuo+Pup+MeoOMepOMeouMe
puMeoeMepeMeo+Mep+OeoOOepOOeouOepuOeoeOepeOeo+Oep+NeoONepONe
ouNepuNeoeNepeNeo+Nep+PeoOPepOPeouPepuPeoePepePeo+Pep+M+oOM+
pOM+ouM+puM+oeM+peM+o+M+p+O+oOO+pOO+ouO+puO+oeO+peO+o+O+p+N+
oON+pON+ouN+puN+oeN+peN+o+N+p+P+oOP+pOP+ouP+puP+oeP+peP+o+P/
H+D/dtwAdNyAdNxAdNzAdNwgdNygdNxgdNzgdNwQdNyQdNxQdNzQdNwwdNyw
dNxwdNzwdNwIdNyIdNxIdNzIdNwodNyodNxodNzodNwYdNyYdNxYdNzYdNw4
dNy4dNx4dNz4dNwEdNyEdNxEdNzEdNwkdNykdNxkdNzkdNwUdNyUdNxUdNzU
dNw0dNy0dNx0dNz0dNwMdNyMdNxMdNzMdNwsdNysdNxsdNzsdNwcdNycdNxc
dNzcdNw8dNy8dNx8dNz8dNwCdNyCdNxCdNzCdNwidNyidNxidNzidNwSdNyS
dNxSdNzSdNwydNyydNxydNzydNwKdNyKdNxKdNzKdNwqdNyqdNxqdNzqdNwa
dNyadNxadNzadNw6dNy6dNx6dNz6dNwGdNyGdNxGdNzGdNwmdNymdNxmdNzm
dNwWdNyWdNxWdNzWdNw2dNy2dNx2dNz2dNwOdNyOdNxOdNzOdNwudNyudNxu
dNzudNwedNyedNxedNzedNw+dNy+dNx+dNz+dNwBdNyBdNxBdNzBdNwhdNyh
dNxhdNzhdNwRdNyRdNxRdNzRdNwxdNyxdNxxdNzxdNwJdNyJdNxJdNzJdNwp
dNypdNxpdNzpdNwZdNyZdNxZdNzZdNw5dNy5dNx5dNz5dNwFdNyFdNxFdNzF
dNwldNyldNxldNzldNwVdNyVdNxVdNzVdNw1dNy1dNx1dNz1dNwNdNyNdNxN
dNzNdNwtdNytdNxtdNztdNwddNyddNxddNzddNw9dNy9dNx9dNz9dNwDdNyD
dNxDdNzDdNwjdNyjdNxjdNzjdNwTdNyTdNxTdNzTdNwzdNyzdNxzdNzzdNwL
dNyLdNxLdNzLdNwrdNyrdNxrdNzrdNwbdNybdNxbdNzbdNw7dNy7dNx7dNz7
dNwHdNyHdNxHdNzHdNwndNyndNxndNzndNwXdNyXdNxXdNzXdNw3dNy3dNx3
dNz3dNwPdNyPdNxPdNzPdNwvdNyvdNxvdNzvdNwfdNyfdNxfdNzfdNw/dNy/
dNx/dPz/g/vfjhuAjhuQjhuIjhuYjhuEjhuUjhuMjhucjhuCjhuSjhuKjhua
jhuGjhuWjhuOjhuejhuBjhuRjhuJjhuZjhuFjhuVjhuNjhudjhuDjhuTjhuL
jhubjhuHjhuXjhuPjhufjpuAjpuQjpuIjpuYjpuEjpuUjpuMjpucjpuCjpuS
jpuKjpuajpuGjpuWjpuOjpuejpuBjpuRjpuJjpuZjpuFjpuVjpuNjpudjpuD
jpuTjpuLjpubjpuHjpuXjpuPjpufjluAjluQjluIjluYjluEjluUjluMjluc
jluCjluSjluKjluajluGjluWjluOjluejluBjluRjluJjluZjluFjluVjluN
jludjluDjluTjluLjlubjluHjluXjluPjlufjtuAjtuQjtuIjtuYjtuEjtuU
jtuMjtucjtuCjtuSjtuKjtuajtuGjtuWjtuOjtuejtuBjtuRjtuJjtuZjtuF
jtuVjtuNjtudjtuDjtuTjtuLjtubjtuHjtuXjtuPjtufjjuAjjuQjjuIjjuY
jjuEjjuUjjuMjjucjjuCjjuSjjuKjjuajjuGjjuWjjuOjjuejjuBjjuRjjuJ
jjuZjjuFjjuVjjuNjjudjjuDjjuTjjuLjjubjjuHjjuXjjuPjjufjruAjruQ
jruIjruYjruEjruUjruMjrucjruCjruSjruKjruajruGjruWjruOjruejruB
jruRjruJjruZjruFjruVjruNjrudjruDjruTjruLjrubjruHjruXjruPjruf
jnuAjnuQjnuIjnuYjnuEjnuUjnuMjnucjnuCjnuSjnuKjnuajnuGjnuWjnuO
jnuejnuBjnuRjnuJjnuZjnuFjnuVjnuNjnudjnuDjnuTjnuLjnubjnuHjnuX
jnuPjnufjvuAjvuQjvuIjvuYjvuEjvuUjvuMjvucjvuCjvuSjvuKjvuajvuG
jvuWjvuOjvuejvuBjvuRjvuJjvuZjvuFjvuVjvuNjvudjvuDjvuTjvuLjvub
jvuHjvuXjvuPjv9/YP/bcQPQcQPScQPRcQPTcYPQcYPScYPRcYPTcUPQcUPS
cUPRcUPTccPQccPSccPRccPTcSPQcSPScSPRcSPTcaPQcaPScaPRcaPTcWPQ
cWPScWPRcWPTcePQcePScePRcePTcRPQcRPScRPRcRPTcZPQcZPScZPRcZPT
cVPQcVPScVPRcVPTcdPQcdPScdPRcdPTcTPQcTPScTPRcTPTcbPQcbPScbPR
cbPTcXPQcXPScXPRcXPTcfPQcfPScfPRcfPTcQvQcQvScQvRcQvTcYvQcYvS
cYvRcYvTcUvQcUvScUvRcUvTccvQccvSccvRccvTcSvQcSvScSvRcSvTcavQ
cavScavRcavTcWvQcWvScWvRcWvTcevQcevScevRcevTcRvQcRvScRvRcRvT
cZvQcZvScZvRcZvTcVvQcVvScVvRcVvTcdvQcdvScdvRcdvTcTvQcTvScTvR
cTvTcbvQcbvScbvRcbvTcXvQcXvScXvRcXvTcfvQcfvScfvRcfvTcQfQcQfS
cQfRcQfTcYfQcYfScYfRcYfTcUfQcUfScUfRcUfTccfQccfSccfRccfTcSfQ
cSfScSfRcSfTcafQcafScafRcafTcWfQcWfScWfRcWfTcefQcefScefRcefT
cRfQcRfScRfRcRfTcZfQcZfScZfRcZfTcVfQcVfScVfRcVfTcdfQcdfScdfR
cdfTcTfQcTfScTfRcTfTcbfQcbfScbfRcbfTcXfQcXfScXfRcXfTcffQcffS
cffRcffTcQ/QcQ/ScQ/RcQ/TcY/QcY/ScY/RcY/TcU/QcU/ScU/RcU/Tcc/Q
cc/Scc/Rcc/TcS/QcS/ScS/RcS/Tca/Qca/Sca/Rca/TcW/QcW/ScW/RcW/T
ce/Qce/Sce/Rce/TcR/QcR/ScR/RcR/TcZ/QcZ/ScZ/RcZ/TcV/QcV/ScV/R
cV/Tcd/Qcd/Scd/Rcd/TcT/QcT/ScT/RcT/Tcb/Qcb/Scb/Rcb/TcX/QcX/S
cX/RcX/Tcf/Qcf/Scf/R8f8P6n87bgA6bkA6biA6bmA6bhA6blA6bjA6bnA6
bgg6bkg6big6bmg6bhg6blg6bjg6bng6bgQ6bkQ6biQ6bmQ6bhQ6blQ6bjQ6
bnQ6bgw6bkw6biw6bmw6bhw6blw6bjw6bnw6bgI6bkI6biI6bmI6bhI6blI6
bjI6bnI6bgo6bko6bio6bmo6bho6blo6bjo6bno6bgY6bkY6biY6bmY6bhY6
blY6bjY6bnY6bg46bk46bi46bm46bh46bl46bj46bn46bgE6bkE6biE6bmE6
bhE6blE6bjE6bnE6bgk6bkk6bik6bmk6bhk6blk6bjk6bnk6bgU6bkU6biU6
bmU6bhU6blU6bjU6bnU6bg06bk06bi06bm06bh06bl06bj06bn06bgM6bkM6
biM6bmM6bhM6blM6bjM6bnM6bgs6bks6bis6bms6bhs6bls6bjs6bns6bgc6
bkc6bic6bmc6bhc6blc6bjc6bnc6bg86bk86bi86bm86bh86bl86bj86bn86
7gA67kA67iA67mA67hA67lA67jA67nA67gg67kg67ig67mg67hg67lg67jg6
7ng67gQ67kQ67iQ67mQ67hQ67lQ67jQ67nQ67gw67kw67iw67mw67hw67lw6
7jw67nw67gI67kI67iI67mI67hI67lI67jI67nI67go67ko67io67mo67ho6
7lo67jo67no67gY67kY67iY67mY67hY67lY67jY67nY67g467k467i467m46
7h467l467j467n467gE67kE67iE67mE67hE67lE67jE67nE67gk67kk67ik6
7mk67hk67lk67jk67nk67gU67kU67iU67mU67hU67lU67jU67nU67g067k06
7i067m067h067l067j067n067gM67kM67iM67mM67hM67lM67jM67nM67gs6
7ks67is67ms67hs67ls67js67ns67gc67kc67ic67mc67hc67lc67jc67nc6
7g867k867i867m867h867l867j86/v8B/W/HDUDHDUjHDUTHDUzHDULHDUrH
DUbHDU7HDUHHDUnHDUXHDU3HDUPHDUvHDUfHDU/HjUDHjUjHjUTHjUzHjULH
jUrHjUbHjU7HjUHHjUnHjUXHjU3HjUPHjUvHjUfHjU/HTUDHTUjHTUTHTUzH
TULHTUrHTUbHTU7HTUHHTUnHTUXHTU3HTUPHTUvHTUfHTU/HzUDHzUjHzUTH
zUzHzULHzUrHzUbHzU7HzUHHzUnHzUXHzU3HzUPHzUvHzUfHzU/HLUDHLUjH
LUTHLUzHLULHLUrHLUbHLU7HLUHHLUnHLUXHLU3HLUPHLUvHLUfHLU/HrUDH
rUjHrUTHrUzHrULHrUrHrUbHrU7HrUHHrUnHrUXHrU3HrUPHrUvHrUfHrU/H
bUDHbUjHbUTHbUzHbULHbUrHbUbHbU7HbUHHbUnHbUXHbU3HbUPHbUvHbUfH
bU/H7UDH7UjH7UTH7UzH7ULH7UrH7UbH7U7H7UHH7UnH7UXH7U3H7UPH7UvH
7UfH7U/HHUDHHUjHHUTHHUzHHULHHUrHHUbHHU7HHUHHHUnHHUXHHU3HHUPH
HUvHHUfHHU/HnUDHnUjHnUTHnUzHnULHnUrHnUbHnU7HnUHHnUnHnUXHnU3H
nUPHnUvHnUfHnU/HXUDHXUjHXUTHXUzHXULHXUrHXUbHXU7HXUHHXUnHXUXH
XU3HXUPHXUvHXUfHXU/H3UDH3UjH3UTH3UzH3ULH3UrH3UbH3U7H3UHH3UnH
3UXH3U3H3UPH3UvH3UfH3U/HPUDHPUjHPUTHPUzHPULHPUrHPUbHPU7HPUHH
PUnHPUXHPU3HPUPHPUvHPUfHPU/HvUDHvUjHvUTHvUzHvULHvUrHvUbHvU7H
vUHHvUnHvUXHvU3HvUPHvUvHvUfHvU/HfUDHfUjHfUTHfUzHfULHfUrHfUbH
fU7HfUHHfUnHfUXHfU3HfUPHfUvHfUfHfU/H/UDH/UjH/UTH/UzH/ULH/UrH
/UbH/U7H/UHH/UnH/UXH/U3H/UPH/UvH/UfH/z+Y/+24Aei4Aem4gei4gem4
Qei4Qem4wei4wem4Iei4Iem4oei4oem4Yei4Yem44ei44em4Eei4Eem4kei4
kem4Uei4Uem40ei40em4Mei4Mem4sei4sem4cei4cem48ei48em4Cei4Cem4
iei4iem4Sei4Sem4yei4yem4Kei4Kem4qei4qem4aei4aem46ei46em4Gei4
Gem4mei4mem4Wei4Wem42ei42em4Oei4Oem4uei4uem4eei4eem4+ei4+em4
Bei4Bem4hei4hem4Rei4Rem4xei4xem4Jei4Jem4pei4pem4Zei4Zem45ei4
5em4Fei4Fem4lei4lem4Vei4Vem41ei41em4Nei4Nem4tei4tem4dei4dem4
9ei49em4Dei4Dem4jei4jem4Tei4Tem4zei4zem4Lei4Lem4rei4rem4bei4
bem47ei47em4Hei4Hem4nei4nem4Xei4Xem43ei43em4Pei4Pem4vei4vem4
fei4fem4/ei4/em4A+i4A+m4g+i4g+m4Q+i4Q+m4w+i4w+m4I+i4I+m4o+i4
o+m4Y+i4Y+m44+i44+m4E+i4E+m4k+i4k+m4U+i4U+m40+i40+m4M+i4M+m4
s+i4s+m4c+i4c+m48+i48+m4C+i4C+m4i+i4i+m4S+i4S+m4y+i4y+m4K+i4
K+m4q+i4q+m4a+i4a+m46+i46+m4G+i4G+m4m+i4m+m4W+i4W+m42+i42+m4
O+i4O+m4u+i4u+m4e+i4e+m4++i4++m4B+i4B+m4h+i4h+m4R+i4R+m4x+i4
x+m4J+i4J+m4p+i4p+m4Z+i4Z+m45+i45+m4F+i4F+m4l+i4l+m4V+i4V+m4
1+i41+m4N+i4N+m4t+i4t+m4d+i4d+m49+i49+m4D+i4D+m4j+i4j+m4T+i4
T+m4z+i4z+m4L+i4L+m4r+i4r+m4b+i4b+m47+i47+m4H+i4H+m4n+i4n+m4
X+i4X+m43+i43+m4P+i4P+m4v+i4v+m4f+i4f+m4/+j4/wfyvx03AB03IB03
EB03MB03CB03KB03GB03OB03BB03JB03FB03NB03DB03LB03HB03PB03Ah03
Ih03Eh03Mh03Ch03Kh03Gh03Oh03Bh03Jh03Fh03Nh03Dh03Lh03Hh03Ph03
AR03IR03ER03MR03CR03KR03GR03OR03BR03JR03FR03NR03DR03LR03HR03
PR03Ax03Ix03Ex03Mx03Cx03Kx03Gx03Ox03Bx03Jx03Fx03Nx03Dx03Lx03
Hx03Px23AB23IB23EB23MB23CB23KB23GB23OB23BB23JB23FB23NB23DB23
LB23HB23PB23Ah23Ih23Eh23Mh23Ch23Kh23Gh23Oh23Bh23Jh23Fh23Nh23
Dh23Lh23Hh23Ph23AR23IR23ER23MR23CR23KR23GR23OR23BR23JR23FR23
NR23DR23LR23HR23PR23Ax23Ix23Ex23Mx23Cx23Kx23Gx23Ox23Bx23Jx23
Fx23Nx23Dx23Lx23Hx23Px13AB13IB13EB13MB13CB13KB13GB13OB13BB13
JB13FB13NB13DB13LB13HB13PB13Ah13Ih13Eh13Mh13Ch13Kh13Gh13Oh13
Bh13Jh13Fh13Nh13Dh13Lh13Hh13Ph13AR13IR13ER13MR13CR13KR13GR13
OR13BR13JR13FR13NR13DR13LR13HR13PR13Ax13Ix13Ex13Mx13Cx13Kx13
Gx13Ox13Bx13Jx13Fx13Nx13Dx13Lx13Hx13Px33AB33IB33EB33MB33CB33
KB33GB33OB33BB33JB33FB33NB33DB33LB33HB33PB33Ah33Ih33Eh33Mh33
Ch33Kh33Gh33Oh33Bh33Jh33Fh33Nh33Dh33Lh33Hh33Ph33AR33IR33ER33
MR33CR33KR332f9xWU9RADDUEkYn27Ztu/5s27bt22Tbtm3XZNu2bdfttf24
16zv+Rx2nJ+y4/yMHefn7Di/YMf5JTvOr9hxfs2O8xt2nN+y4/yOHef37Dh/
YMf5IzvOn9hx/syO8xd2nL+y4/yNHefv7Dj/YMf5JzvOv9hx/s2O8x92/N8D
8b87zoHYcQ7MjnMQdpyDsuMcjB3n4Ow4h2DHOSQ7zqHYcQ7NjnMYdpzDsuMc
jh3n8Ow4R2DHOSI7zpHYcY7MjnMUdpyjsuMcjR3n6Ow4x2DHOSY7zrHYcY7N
jnMcdpzjsuMcjx3n+Ow4J2DHOSE7zonYcU7MjnMSdpyTsuOcjB3n5Ow4p2DH
OSU7zqnYcU7NjnMadpzTsuOcjh3n9Ow4Z2DHOSM7zpnYcc7MjnMWdpyzsuOc
jR3n7Ow452DHOSc7zrnYcc7NjnMedpzzsuOcjx3n/Ow4F2DHOYAd54LsOBdi
x7kwO85F2HEuyo5zMXaci7PjXIId55LsOJdix7k0O85l2HEuy45zOXacy7Pj
XIEd54rsOFdix7kyO85V2HGuyo5zNXacq7PjXIMd55rsONdix7k2O8512HGu
y45zPXac67Pj3IAd54bsODdix7kxO85N2HFuyo5zM3acm7Pj3IId55bsOLdi
x7k1O85t2HFuy45zO3ac27Pj3IEd547sOHdix7kzO85d2HHuyo5zN3acu7Pj
3IMd557sOPdix7k3O8592HHuy47zf+w492PHKTvO/dlxHsCO80B2nAex4zyY
Hech7DgPZcd5GDvOw9lxHsGO80h2nEex4zyaHecx7DiPZcd5HDvO49lxnsCO
80R2nCex4zyZHecp7DhPZcd5GjvO09lxnsGO80x2nGex4zybHec57DjPZcd5
HjvO89lxXsCO80J2nBex47yYHecl7DgvZcd5GTvOy9lxXsGO80p2nFex47ya
Hec17DivZcd5HTvO69lx3sCO80Z2nDex47yZHect7DhvZcd5GzvO29lx3sGO
8052nHex47ybHec97DjvZccZO8772HHez47zAXacD7LjfIgd58PsOB9hx/ko
O87H2HE+zo7zCXacT7LjfIod59PsOJ9hx/ksO87n2HE+z47zBXacL7LjfIkd
58vsOF9hx/kqO87X2HG+zo7zDXacb7LjfIsd59vsON9hx/kuO8732HG+z47z
A3acH7Lj/Igd58fsOD9hx/kpO87P2HF+zo7zC3acX7Lj/Iod59fsOL9hx/kt
O87v2HF+z47zB3acP7Lj/Ikd58/sOH9hx/krO87f2HH+zo7zD3acf7Lj/Isd
59/sOP9hx/89AP/jA3DxcA5Ej4uHc2B6XDycg9Dj4uEclB4XD+dg9Lh4OAen
x8XDOQQ9Lh7OIelx8XAORY+Lh3Noelw8nMPQ4+LhHJYeFw/ncPS4eDiHp8fF
wzkCPS4ezhHpcfFwjkSPi4dzZHpcPJyj0OPi4RyVHhcP52j0uHg4R6fHxcM5
Bj0uHs4x6XHxcI5Fj4uHc2x6XDyc49Dj4uEclx4XD+d49Lh4OMenx8XDOQE9
Lh7OCelx8XBORI+Lh3Nielw8nJPQ4+LhnJQeFw/nZPS4eDgnp8fFwzkFPS4e
zinpcfFwTkWPi4dzanpcPJzT0OPi4ZyWHhcP53T0uHg4p6fHxcM5Az0uHs4Z
6XHxcM5Ej4uHc2Z6XDycs9Dj4uGclR4XD+ds9Lh4OGenx8XDOQc9Lh7OOelx
8XDORY+Lh3Nuelw8nPPQ4+LhnJceFw/nfPS4eDjnp8fFw7kAPS4ezgH0uHg4
F6THxcO5ED0uHs6F6XHxcC5Cj4uHc1F6XDyci9Hj4uFcnB4XD+cS9Lh4OJek
x8XDuRQ9Lh7Opelx8XAuQ4+Lh3NZelw8nMvR4+LhXJ4eFw/nCvS4eDhXpMfF
w7kSPS4ezpXpcfFwrkKPi4dzVXpcPJyr0ePi4VydHhcP5xr0uHg416THxcO5
Fj0uHs616XHxcK5Dj4uHc116XDyc69Hj4uFcnx4XD+cG9Lh4ODekx8XDuRE9
Lh7Ojelx8XBuQo+Lh3NTelw8nJvR4+Lh3JweFw/nFvS4eDi3pMfFw7kVPS4e
zq3pcfFwbkOPi4dzW3pcPJzb0ePi4dyeHhcP5w70uHg4d6THxcO5Ez0uHs6d
6XHxcO5Cj4uHc1d6XDycu9Hj4uHcnR4XD+ce9Lh4OPekx8XDuRc9Lh7Ovelx
8XDuQ4+Lh3Nfelw8nP+jx8XDuR89Lh5O6XHxcO5Pj4uH8wB6XDycB9Lj4uE8
iB4XD+fB9Lh4OA+hx8XDeSg9Lh7Ow+hx8XAeTo+Lh/MIelw8nEfS4+LhPIoe
Fw/n0fS4eDiPocfFw3ksPS4ezuPocfFwHk+Pi4fzBHpcPJwn0uPi4TyJHhcP
58n0uHg4T6HHxcN5Kj0uHs7T6HHxcJ5Oj4uH8wx6XDycZ9Lj4uE8ix4XD+fZ
9Lh4OM+hx8XDeS49Lh7O8+hx8XCeT4+Lh/MCelw8nBfS4+LhvIgeFw/nxfS4
eDgvocfFw3kpPS4ezsvocfFwXk6Pi4fzCnpcPJxX0uPi4byKHhcP59X0uHg4
r6HHxcN5LT0uHs7r6HHxcF5Pj4uH8wZ6XDycN9Lj4uG8iR4XD+fN9Lh4OG+h
x8XDeSs9Lh7O2+hx8XDeTo+Lh/MOelw8nHfS4+LhvIseFw/n3fS4eDjvocfF
w3kvPS4ezuhx8XDeR4+Lh/N+elw8nA/Q4+LhfJAeFw/nQ/S4eDgfpsfFw/kI
PS4ezkfpcfFwPkaPi4fzcXpcPJxP0OPi4XySHhcP51P0uHg4n6bHxcP5DD0u
Hs5n6XHxcD5Hj4uH83l6XDycL9Dj4uF8kR4XD+dL9Lh4OF+mx8XD+Qo9Lh7O
V+lx8XC+Ro+Lh/N1elw8nG/Q4+LhfJMeFw/nW/S4eDjfpsfFw/kOPS4eznfp
cfFwvkePi4fzfXpcPJwf0OPi4fyQHhcP50f0uHg4P6bHxcP5CT0uHs5P6XHx
cH5Gj4uH83N6XDycX9Dj4uH8kh4XD+dX9Lh4OL+mx8XD+Q09Lh7Ob+lx8XB+
R4+Lh/N7elw8nD/Q4+Lh/JEeFw/nT/S4eDh/psfFw/kLPS4ezl/pcfFw/kaP
i4fzd3pcPJx/0OPi4fyTHhcP51/0uHg4/6bHxcP5Dz0uHv7vA/+/PS4ezoHo
cfFwDkyPi4dzEHpcPJyD0uPi4RyMHhcP5+D0uHg4h6DHxcM5JD0uHs6h6HHx
cA5Nj4uHcxh6XDycw9Lj4uEcjh4XD+fw9Lh4OEegx8XDOSI9Lh7Okehx8XCO
TI+Lh3MUelw8nKPS4+LhHI0eFw/n6PS4eDjHoMfFwzkmPS4ezrHocfFwjk2P
i4dzHHpcPJzj0uPi4RyPHhcP5/j0uHg4J6DHxcM5IT0uHs6J6HHxcE5Mj4uH
cxJ6XDyck9Lj4uGcjB4XD+fk9Lh4OKegx8XDOSU9Lh7Oqehx8XBOTY+Lh3Ma
elw8nNPS4+LhnI4eFw/n9PS4eDhnoMfFwzkjPS4ezpnocfFwzkyPi4dzFnpc
PJyz0uPi4ZyNHhcP5+z0uHg456DHxcM5Jz0uHs656HHxcM5Nj4uHcx56XDyc
89Lj4uGcjx4XD+f89Lh4OBegx8XDOYAeFw/ngvS4eDgXosfFw7kwPS4ezkXo
cfFwLkqPi4dzMXpcPJyL0+Pi4VyCHhcP55L0uHg4l6LHxcO5ND0uHs5l6HHx
cC5Lj4uHczl6XDycy9Pj4uFcgR4XD+eK9Lh4OFeix8XDuTI9Lh7OVehx8XCu
So+Lh3M1elw8nKvT4+LhXIMeFw/nmvS4eDjXosfFw7k2PS4eznXocfFwrkuP
i4dzPXpcPJzr0+Pi4dyAHhcP54b0uHg4N6LHxcO5MT0uHs5N6HHxcG5Kj4uH
czN6XDycm9Pj4uHcgh4XD+eW9Lh4OLeix8XDuTU9Lh7Obehx8XBuS4+Lh3M7
elw8nNvT4+Lh3IEeFw/njvS4eDh3osfFw7kzPS4ezl3ocfFw7kqPi4dzN3pc
PJy70+Pi4dyDHhcP5570uHg496LHxcO5Nz0uHs596HHxcO5Lj4uH83/0uHg4
96PHxcMpPS4ezv3pcfFwHkCPi4fzQHpcPJwH0ePi4TyYHhcP5yH0uHg4D6XH
xcN5GD0uHs7D6XHxcB5Bj4uH80h6XDycR9Hj4uE8mh4XD+cx9Lh4OI+lx8XD
eRw9Lh7O4+lx8XCeQI+Lh/NEelw8nCfR4+LhPJkeFw/nKfS4eDhPpcfFw3ka
PS4eztPpcfFwnkGPi4fzTHpcPJxn0ePi4TybHhcP5zn0uHg4z6XHxcN5Hj0u
Hs7z6XHxcF5Aj4uH80J6XDycF9Hj4uG8mB4XD+cl9Lh4OC+lx8XDeRk9Lh7O
y+lx8XBeQY+Lh/NKelw8nFfR4+LhvJoeFw/nNfS4eDivpcfFw3kdPS4ezuvp
cfFw3kCPi4fzRnpcPJw30ePi4byZHhcP5y30uHg4b6XHxcN5Gz0uHs7b6XHx
cN5Bj4uH8056XDycd9Hj4uG8mx4XD+c99Lh4OO+lx8XDGT0uHs776HHxcN5P
j4uH8wF6XDycD9Lj4uF8iB4XD+fD9Lh4OB+hx8XD+Sg9Lh7Ox+hx8XA+To+L
h/MJelw8nE/S4+LhfIoeFw/n0/S4eDifocfFw/ksPS4ezufocfFwPk+Pi4fz
BXpcPJwv0uPi4XyJHhcP58v0uHg4X6HHxcP5Kj0uHs7X6HHxcL5Oj4uH8w16
XDycb9Lj4uF8ix4XD+fb9Lh4ON+hx8XD+S49Lh7O9+hx8XC+T4+Lh/MDelw8
nB/S4+Lh/IgeFw/nx/S4eDg/ocfFw/kpPS4ezs/ocfFwfk6Pi4fzC3pcPJxf
0uPi4fyKHhcP59f0uHg4v6HHxcP5LT0uHs7v6HHxcH5Pj4uH8wd6XDycP9Lj
4uH8iR4XD+fP9Lh4OH+hx8XD+Ss9Lh7O3+hx8XD+To+Lh/MPelw8nH/S4+Lh
/IseFw/n3/S4eDj/ocfFw/99wP+3x8XDORA9Lh7Ogelx8XAOQo+Lh3NQelw8
nIPR4+LhHJweFw/nEPS4eDiHpMfFwzkUPS4ezqHpcfFwDkOPi4dzWHpcPJzD
0ePi4RyeHhcP5wj0uHg4R6THxcM5Ej0uHs6R6XHxcI5Cj4uHc1R6XDyco9Hj
4uEcnR4XD+cY9Lh4OMekx8XDORY9Lh7Oselx8XCOQ4+Lh3Ncelw8nOPR4+Lh
HJ8eFw/nBPS4eDgnpMfFwzkRPS4ezonpcfFwTkKPi4dzUnpcPJyT0ePi4Zyc
HhcP5xT0uHg4p6THxcM5FT0uHs6p6XHxcE5Dj4uHc1p6XDyc09Hj4uGcnh4X
D+cM9Lh4OGekx8XDORM9Lh7Omelx8XDOQo+Lh3NWelw8nLPR4+LhnJ0eFw/n
HPS4eDjnpMfFwzkXPS4ezrnpcfFwzkOPi4dzXnpcPJzz0ePi4ZyfHhcP5wL0
uHg4B9Dj4uFckB4XD+dC9Lh4OBemx8XDuQg9Lh7ORelx8XAuRo+Lh3Nxelw8
nEvQ4+LhXJIeFw/nUvS4eDiXpsfFw7kMPS4ezmXpcfFwLkePi4dzeXpcPJwr
0OPi4VyRHhcP50r0uHg4V6bHxcO5Cj0uHs5V6XHxcK5Gj4uHc3V6XDyca9Dj
4uFckx4XD+da9Lh4ONemx8XDuQ49Lh7Odelx8XCuR4+Lh3N9elw8nBvQ4+Lh
3JAeFw/nRvS4eDg3psfFw7kJPS4ezk3pcfFwbkaPi4dzc3pcPJxb0OPi4dyS
HhcP51b0uHg4t6bHxcO5DT0uHs5t6XHxcG5Hj4uHc3t6XDycO9Dj4uHckR4X
D+dO9Lh4OHemx8XDuQs9Lh7OXelx8XDuRo+Lh3N3elw8nHvQ4+Lh3JMeFw/n
XvS4eDj3psfFw7kPPS4ezn3pcfFw/o8eFw/nfvS4eDilx8XDuT89Lh7OA+hx
8XAeSI+Lh/Mgelw8nAfT4+LhPIQeFw/nofS4eDgPo8fFw3k4PS4eziPocfFw
HkmPi4fzKHpcPJxH0+Pi4TyGHhcP57H0uHg4j6PHxcN5PD0uHs4T6HHxcJ5I
j4uH8yR6XDycJ9Pj4uE8hR4XD+ep9Lh4OE+jx8XDeTo9Lh7OM+hx8XCeSY+L
h/Mselw8nGfT4+LhPIceFw/nufS4eDjPo8fFw3k+PS4ezgvocfFwXkiPi4fz
InpcPJwX0+Pi4byEHhcP56X0uHg4L6PHxcN5OT0uHs4r6HHxcF5Jj4uH8yp6
XDycV9Pj4uG8hh4XD+e19Lh4OK+jx8XDeT09Lh7OG+hx8XDeSI+Lh/Mmelw8
nDfT4+LhvIUeFw/nrfS4eDhvo8fFw3k7PS4ezjvocfFw3kmPi4fzLnpcPJx3
0+Pi4byHHhcP5730uHg4o8fFw3kfPS4ezvvpcfFwPkCPi4fzQXpcPJwP0ePi
4XyYHhcP5yP0uHg4H6XHxcP5GD0uHs7H6XHxcD5Bj4uH80l6XDycT9Hj4uF8
mh4XD+cz9Lh4OJ+lx8XD+Rw9Lh7O5+lx8XC+QI+Lh/NFelw8nC/R4+LhfJke
Fw/nK/S4eDhfpcfFw/kaPS4eztfpcfFwvkGPi4fzTXpcPJxv0ePi4XybHhcP
5zv0uHg436XHxcP5Hj0uHs736XHxcH5Aj4uH80N6XDycH9Hj4uH8mB4XD+cn
9Lh4OD+lx8XD+Rk9Lh7Oz+lx8XB+QY+Lh/NLelw8nF/R4+Lh/JoeFw/nN/S4
eDi/pcfFw/kdPS4ezu/pcfFw/kCPi4fzR3pcPJw/0ePi4fyZHhcP5y/0uHg4
f6XHxcP5Gz0uHs7f6XHxcP5Bj4uH8096XDycf9Hj4uH8mx4XD+c/9Lh4+L8P
9P/2uHg4B6LHxcM5MD0uHs5B6HHxcA5Kj4uHczB6XDycg9Pj4uEcgh4XD+eQ
9Lh4OIeix8XDOTQ9Lh7OYehx8XAOS4+Lh3M4elw8nMPT4+LhHIEeFw/niPS4
eDhHosfFwzkyPS4ezlHocfFwjkqPi4dzNHpcPJyj0+Pi4RyDHhcP55j0uHg4
x6LHxcM5Nj0uHs5x6HHxcI5Lj4uHczx6XDyc49Pj4uGcgB4XD+eE9Lh4OCei
x8XDOTE9Lh7OSehx8XBOSo+Lh3Myelw8nJPT4+LhnIIeFw/nlPS4eDinosfF
wzk1PS4ezmnocfFwTkuPi4dzOnpcPJzT0+Pi4ZyBHhcP54z0uHg4Z6LHxcM5
Mz0uHs5Z6HHxcM5Kj4uHczZ6XDycs9Pj4uGcgx4XD+ec9Lh4OOeix8XDOTc9
Lh7Oeehx8XDOS4+Lh3M+elw8nPPT4+LhXIAeFw/nAHpcPJwL0uPi4VyIHhcP
58L0uHg4F6HHxcO5KD0uHs7F6HHxcC5Oj4uHcwl6XDycS9Lj4uFcih4XD+fS
9Lh4OJehx8XDuSw9Lh7O5ehx8XAuT4+Lh3MFelw8nCvS4+LhXIkeFw/nyvS4
eDhXocfFw7kqPS4eztXocfFwrk6Pi4dzDXpcPJxr0uPi4VyLHhcP59r0uHg4
16HHxcO5Lj0uHs716HHxcK5Pj4uHcwN6XDycG9Lj4uHciB4XD+fG9Lh4ODeh
x8XDuSk9Lh7Ozehx8XBuTo+Lh3MLelw8nFvS4+Lh3IoeFw/n1vS4eDi3ocfF
w7ktPS4ezu3ocfFwbk+Pi4dzB3pcPJw70uPi4dyJHhcP5870uHg4d6HHxcO5
Kz0uHs7d6HHxcO5Oj4uHcw96XDyce9Lj4uHcix4XD+fe9Lh4OPehx8XDuS89
Lh7O/9Hj4uHcjx4XD6f0uHg496fHxcN5AD0uHs4D6XHxcB5Ej4uH82B6XDyc
h9Dj4uE8lB4XD+dh9Lh4OA+nx8XDeQQ9Lh7OI+lx8XAeRY+Lh/Noelw8nMfQ
4+LhPJYeFw/ncfS4eDiPp8fFw3kCPS4ezhPpcfFwnkSPi4fzZHpcPJyn0OPi
4TyVHhcP52n0uHg4T6fHxcN5Bj0uHs4z6XHxcJ5Fj4uH82x6XDyc59Dj4uE8
lx4XD+d59Lh4OM+nx8XDeQE9Lh7OC+lx8XBeRI+Lh/Nielw8nJfQ4+LhvJQe
Fw/nZfS4eDgvp8fFw3kFPS4ezivpcfFwXkWPi4fzanpcPJzX0OPi4byWHhcP
53X0uHg4r6fHxcN5Az0uHs4b6XHxcN5Ej4uH82Z6XDyct9Dj4uG8lR4XD+dt
9Lh4OG+nx8XDeQc9Lh7OO+lx8XDeRY+Lh/Nuelw8nPfQ4+LhvJceFw9n9Lh4
OO+jx8XDeT89Lh7OB+hx8XA+SI+Lh/Mhelw8nA/T4+LhfIQeFw/no/S4eDgf
o8fFw/k4PS4ezifocfFwPkmPi4fzKXpcPJxP0+Pi4XyGHhcP57P0uHg4n6PH
xcP5PD0uHs4X6HHxcL5Ij4uH8yV6XDycL9Pj4uF8hR4XD+er9Lh4OF+jx8XD
+To9Lh7ON+hx8XC+SY+Lh/Mtelw8nG/T4+LhfIceFw/nu/S4eDjfo8fFw/k+
PS4ezg/ocfFwfkiPi4fzI3pcPJwf0+Pi4fyEHhcP56f0uHg4P6PHxcP5OT0u
Hs4v6HHxcH5Jj4uH8yt6XDycX9Pj4uH8hh4XD+e39Lh4OL+jx8XD+T09Lh7O
H+hx8XD+SI+Lh/Mnelw8nD/T4+Lh/IUeFw/nr/S4eDh/o8fFw/k7PS4ezj/o
cfFw/kmPi4fzL3pcPJx/0+Pi4fyHHhcP//cB/t8eFw/nQPS4eDgHpsfFwzkI
PS4ezkHpcfFwDkaPi4dzcHpcPJxD0OPi4RySHhcP51D0uHg4h6bHxcM5DD0u
Hs5h6XHxcA5Hj4uHc3h6XDycI9Dj4uEckR4XD+dI9Lh4OEemx8XDOQo9Lh7O
Uelx8XCORo+Lh3N0elw8nGPQ4+LhHJMeFw/nWPS4eDjHpsfFwzkOPS4eznHp
cfFwjkePi4dzfHpcPJwT0OPi4ZyQHhcP50T0uHg4J6bHxcM5CT0uHs5J6XHx
cE5Gj4uHc3J6XDycU9Dj4uGckh4XD+dU9Lh4OKemx8XDOQ09Lh7Oaelx8XBO
R4+Lh3N6elw8nDPQ4+LhnJEeFw/nTPS4eDhnpsfFwzkLPS4ezlnpcfFwzkaP
i4dzdnpcPJxz0OPi4ZyTHhcP51z0uHg456bHxcM5Dz0uHs556XHxcM5Hj4uH
c356XDycC9Dj4uEcQI+Lh3NBelw8nAvR4+LhXJgeFw/nIvS4eDgXpcfFw7kY
PS4ezsXpcfFwLkGPi4dzSXpcPJxL0ePi4VyaHhcP5zL0uHg4l6XHxcO5HD0u
Hs7l6XHxcK5Aj4uHc0V6XDycK9Hj4uFcmR4XD+cq9Lh4OFelx8XDuRo9Lh7O
1elx8XCuQY+Lh3NNelw8nGvR4+LhXJseFw/nOvS4eDjXpcfFw7kePS4ezvXp
cfFwbkCPi4dzQ3pcPJwb0ePi4dyYHhcP5yb0uHg4N6XHxcO5GT0uHs7N6XHx
cG5Bj4uHc0t6XDycW9Hj4uHcmh4XD+c29Lh4OLelx8XDuR09Lh7O7elx8XDu
QI+Lh3NHelw8nDvR4+Lh3JkeFw/nLvS4eDh3pcfFw7kbPS4ezt3pcfFw7kGP
i4dzT3pcPJx70ePi4dybHhcP5z70uHg496XHxcP5P3pcPJz70ePi4ZQeFw/n
/vS4eDgPoMfFw3kgPS4ezoPocfFwHkyPi4fzEHpcPJyH0uPi4TyMHhcP5+H0
uHg4j6DHxcN5JD0uHs6j6HHxcB5Nj4uH8xh6XDycx9Lj4uE8jh4XD+fx9Lh4
OE+gx8XDeSI9Lh7Ok+hx8XCeTI+Lh/MUelw8nKfS4+LhPI0eFw/n6fS4eDjP
oMfFw3kmPS4ezrPocfFwnk2Pi4fzHHpcPJzn0uPi4TyPHhcP5/n0uHg4L6DH
xcN5IT0uHs6L6HHxcF5Mj4uH8xJ6XDycl9Lj4uG8jB4XD+fl9Lh4OK+gx8XD
eSU9Lh7Oq+hx8XBeTY+Lh/Maelw8nNfS4+LhvI4eFw/n9fS4eDhvoMfFw3kj
PS4ezpvocfFw3kyPi4fzFnpcPJy30uPi4byNHhcP5+30uHg476DHxcN5Jz0u
Hs676HHxcN5Nj4uH8x56XDyc99Lj4uGMHhcP5330uHg476fHxcP5AD0uHs4H
6XHxcD5Ej4uH82F6XDycj9Dj4uF8lB4XD+dj9Lh4OB+nx8XD+QQ9Lh7OJ+lx
8XA+RY+Lh/Npelw8nM/Q4+LhfJYeFw/nc/S4eDifp8fFw/kCPS4ezhfpcfFw
vkSPi4fzZXpcPJyv0OPi4XyVHhcP52v0uHg4X6fHxcP5Bj0uHs436XHxcL5F
j4uH8216XDyc79Dj4uF8lx4XD+d79Lh4ON+nx8XD+QE9Lh7OD+lx8XB+RI+L
h/Njelw8nJ/Q4+Lh/JQeFw/nZ/S4eDg/p8fFw/kFPS4ezi/pcfFwfkWPi4fz
a3pcPJzf0OPi4fyWHhcP53f0uHg4v6fHxcP5Az0uHs4f6XHxcP5Ej4uH82d6
XDycv9Dj4uH8lR4XD+dv9Lh4OH+nx8XD+Qc9Lh7OP+lx8XD+RY+Lh/Nvelw8
nP/Q4+Lh/z6w/9vj4uEciB4XD+fA9Lh4OAehx8XDOSg9Lh7Owehx8XAOTo+L
h3MIelw8nEPS4+LhHIoeFw/n0PS4eDiHocfFwzksPS4ezuHocfFwDk+Pi4dz
BHpcPJwj0uPi4RyJHhcP58j0uHg4R6HHxcM5Kj0uHs7R6HHxcI5Oj4uHcwx6
XDycY9Lj4uEcix4XD+fY9Lh4OMehx8XDOS49Lh7O8ehx8XCOT4+Lh3MCelw8
nBPS4+LhnIgeFw/nxPS4eDgnocfFwzkpPS4ezsnocfFwTk6Pi4dzCnpcPJxT
0uPi4ZyKHhcP59T0uHg4p6HHxcM5LT0uHs7p6HHxcE5Pj4uHcwZ6XDycM9Lj
4uGciR4XD+fM9Lh4OGehx8XDOSs9Lh7O2ehx8XDOTo+Lh3MOelw8nHPS4+Lh
nIseFw/n3PS4eDjnocfFwzkvPS4ezvnocfFwzk+Pi4dzAXpcPJwD6HHxcC5I
j4uHcyF6XDycC9Pj4uFchB4XD+ei9Lh4OBejx8XDuTg9Lh7OJehx8XAuSY+L
h3Mpelw8nEvT4+LhXIYeFw/nsvS4eDiXo8fFw7k8PS4ezhXocfFwrkiPi4dz
JXpcPJwr0+Pi4VyFHhcP56r0uHg4V6PHxcO5Oj0uHs416HHxcK5Jj4uHcy16
XDyca9Pj4uFchx4XD+e69Lh4ONejx8XDuT49Lh7ODehx8XBuSI+Lh3Mjelw8
nBvT4+Lh3IQeFw/npvS4eDg3o8fFw7k5PS4ezi3ocfFwbkmPi4dzK3pcPJxb
0+Pi4dyGHhcP57b0uHg4t6PHxcO5PT0uHs4d6HHxcO5Ij4uHcyd6XDycO9Pj
4uHchR4XD+eu9Lh4OHejx8XDuTs9Lh7OPehx8XDuSY+Lh3Mvelw8nHvT4+Lh
3IceFw/nvvS4eDj/R4+Lh3M/elw8nNLj4uHcnx4XD+cB9Lh4OA+kx8XDeRA9
Lh7Og+lx8XAeQo+Lh/NQelw8nIfR4+LhPJweFw/nEfS4eDiPpMfFw3kUPS4e
zqPpcfFwHkOPi4fzWHpcPJzH0ePi4TyeHhcP5wn0uHg4T6THxcN5Ej0uHs6T
6XHxcJ5Cj4uH81R6XDycp9Hj4uE8nR4XD+cZ9Lh4OM+kx8XDeRY9Lh7Os+lx
8XCeQ4+Lh/Ncelw8nOfR4+LhPJ8eFw/nBfS4eDgvpMfFw3kRPS4ezovpcfFw
XkKPi4fzUnpcPJyX0ePi4bycHhcP5xX0uHg4r6THxcN5FT0uHs6r6XHxcF5D
j4uH81p6XDyc19Hj4uG8nh4XD+cN9Lh4OG+kx8XDeRM9Lh7Om+lx8XDeQo+L
h/NWelw8nLfR4+LhvJ0eFw/nHfS4eDjvpMfFw3kXPS4ezrvpcfFw3kOPi4fz
XnpcPJzR4+LhvI8eFw/n/fS4eDgfoMfFw/kgPS4ezofocfFwPkyPi4fzEXpc
PJyP0uPi4XyMHhcP5+P0uHg4n6DHxcP5JD0uHs6n6HHxcD5Nj4uH8xl6XDyc
z9Lj4uF8jh4XD+fz9Lh4OF+gx8XD+SI9Lh7Ol+hx8XC+TI+Lh/MVelw8nK/S
4+LhfI0eFw/n6/S4eDjfoMfFw/kmPS4ezrfocfFwvk2Pi4fzHXpcPJzv0uPi
4XyPHhcP5/v0uHg4P6DHxcP5IT0uHs6P6HHxcH5Mj4uH8xN6XDycn9Lj4uH8
jB4XD+fn9Lh4OL+gx8XD+SU9Lh7Or+hx8XB+TY+Lh/Mbelw8nN/S4+Lh/I4e
Fw/n9/S4eDh/oMfFw/kjPS4ezp/ocfFw/kyPi4fzF3pcPJy/0uPi4fyNHhcP
5+/0uHg4/6DHxcP5Jz0uHs6/6HHxcP5Nj4uH8x96XDz83wf0f3tcPJwD0ePi
4RyYHhcP5yD0uHg4B6XHxcM5GD0uHs7B6XHxcA5Bj4uHc0h6XDycQ9Hj4uEc
mh4XD+cw9Lh4OIelx8XDORw9Lh7O4elx8XCOQI+Lh3NEelw8nCPR4+LhHJke
Fw/nKPS4eDhHpcfFwzkaPS4eztHpcfFwjkGPi4dzTHpcPJxj0ePi4RybHhcP
5zj0uHg4x6XHxcM5Hj0uHs7x6XHxcE5Aj4uHc0J6XDycE9Hj4uGcmB4XD+ck
9Lh4OCelx8XDORk9Lh7Oyelx8XBOQY+Lh3NKelw8nFPR4+LhnJoeFw/nNPS4
eDinpcfFwzkdPS4ezunpcfFwzkCPi4dzRnpcPJwz0ePi4ZyZHhcP5yz0uHg4
Z6XHxcM5Gz0uHs7Z6XHxcM5Bj4uHc056XDycc9Hj4uGcmx4XD+c89Lh4OOel
x8XDOR89Lh7O+elx8XAuQI+Lh3MAPS4ezgXpcfFwLkSPi4dzYXpcPJyL0OPi
4VyUHhcP52L0uHg4F6fHxcO5BD0uHs4l6XHxcC5Fj4uHc2l6XDycy9Dj4uFc
lh4XD+dy9Lh4OJenx8XDuQI9Lh7OFelx8XCuRI+Lh3Nlelw8nKvQ4+LhXJUe
Fw/navS4eDhXp8fFw7kGPS4ezjXpcfFwrkWPi4dzbXpcPJzr0OPi4VyXHhcP
53r0uHg416fHxcO5AT0uHs4N6XHxcG5Ej4uHc2N6XDycm9Dj4uHclB4XD+dm
9Lh4ODenx8XDuQU9Lh7OLelx8XBuRY+Lh3Nrelw8nNvQ4+Lh3JYeFw/ndvS4
eDi3p8fFw7kDPS4ezh3pcfFw7kSPi4dzZ3pcPJy70OPi4dyVHhcP5270uHg4
d6fHxcO5Bz0uHs496XHxcO5Fj4uHc296XDyc+9Dj4uHclx4XD+f/6HHxcO5H
j4uHU3pcPJz70+Pi4TyAHhcP54H0uHg4D6LHxcN5MD0uHs5D6HHxcB5Kj4uH
8zB6XDych9Pj4uE8gh4XD+eR9Lh4OI+ix8XDeTQ9Lh7OY+hx8XAeS4+Lh/M4
elw8nMfT4+LhPIEeFw/nifS4eDhPosfFw3kyPS4ezlPocfFwnkqPi4fzNHpc
PJyn0+Pi4TyDHhcP55n0uHg4z6LHxcN5Nj0uHs5z6HHxcJ5Lj4uH8zx6XDyc
59Pj4uG8gB4XD+eF9Lh4OC+ix8XDeTE9Lh7OS+hx8XBeSo+Lh/Myelw8nJfT
4+LhvIIeFw/nlfS4eDivosfFw3k1PS4ezmvocfFwXkuPi4fzOnpcPJzX0+Pi
4byBHhcP5430uHg4b6LHxcN5Mz0uHs5b6HHxcN5Kj4uH8zZ6XDyct9Pj4uG8
gx4XD+ed9Lh4OO+ix8XDeTc9Lh7Oe+hx8XDeS4+LhzN6XDyc99Hj4uG8nx4X
D+cD9Lh4OB+kx8XD+RA9Lh7Oh+lx8XA+Qo+Lh/NRelw8nI/R4+LhfJweFw/n
E/S4eDifpMfFw/kUPS4ezqfpcfFwPkOPi4fzWXpcPJzP0ePi4XyeHhcP5wv0
uHg4X6THxcP5Ej0uHs6X6XHxcL5Cj4uH81V6XDycr9Hj4uF8nR4XD+cb9Lh4
ON+kx8XD+RY9Lh7Ot+lx8XC+Q4+Lh/Ndelw8nO/R4+LhfJ8eFw/nB/S4eDg/
pMfFw/kRPS4ezo/pcfFwfkKPi4fzU3pcPJyf0ePi4fycHhcP5xf0uHg4v6TH
xcP5FT0uHs6v6XHxcH5Dj4uH81t6XDyc39Hj4uH8nh4XD+cP9Lh4OH+kx8XD
+RM9Lh7On+lx8XD+Qo+Lh/NXelw8nL/R4+Lh/J0eFw/nH/S4eDj/pMfFw/kX
PS4ezr/pcfFw/kOPi4f/+0D+b4+Lh3Mgelw8nAPT4+LhHIQeFw/noPS4eDgH
o8fFwzk4PS4eziHocfFwDkmPi4dzKHpcPJxD0+Pi4RyGHhcP57D0uHg4h6PH
xcM5PD0uHs4R6HHxcI5Ij4uHcyR6XDycI9Pj4uEchR4XD+eo9Lh4OEejx8XD
OTo9Lh7OMehx8XCOSY+Lh3Mselw8nGPT4+LhHIceFw/nuPS4eDjHo8fFwzk+
PS4ezgnocfFwTkiPi4dzInpcPJwT0+Pi4ZyEHhcP56T0uHg4J6PHxcM5OT0u
Hs4p6HHxcE5Jj4uHcyp6XDycU9Pj4uGchh4XD+e09Lh4OKejx8XDOT09Lh7O
Gehx8XDOSI+Lh3Mmelw8nDPT4+LhnIUeFw/nrPS4eDhno8fFwzk7PS4ezjno
cfFwzkmPi4dzLnpcPJxz0+Pi4ZyHHhcP57z0uHg456PHxcM5Pz0uHs4F6HHx
cA6gx8XDuSA9Lh7Ohehx8XAuTI+Lh3MRelw8nIvS4+LhXIweFw/n4vS4eDiX
oMfFw7kkPS4ezqXocfFwLk2Pi4dzGXpcPJzL0uPi4VyOHhcP5/L0uHg4V6DH
xcO5Ij0uHs6V6HHxcK5Mj4uHcxV6XDycq9Lj4uFcjR4XD+fq9Lh4ONegx8XD
uSY9Lh7Otehx8XCuTY+Lh3Mdelw8nOvS4+LhXI8eFw/n+vS4eDg3oMfFw7kh
PS4ezo3ocfFwbkyPi4dzE3pcPJyb0uPi4dyMHhcP5+b0uHg4t6DHxcO5JT0u
Hs6t6HHxcG5Nj4uHcxt6XDyc29Lj4uHcjh4XD+f29Lh4OHegx8XDuSM9Lh7O
nehx8XDuTI+Lh3MXetz/57KeAQAADBgIprZt27Zt27bt1LZt225T27ZtW2tv
vOH3x8O5Cz0uHs5d6XHxcO5Gj4uHc3d6XDyce9Dj4uHckx4XD+de9Lh4OPem
x8XDuQ89Lh7Ofelx8XDuR4+Lh1N6XDyc+9Pj4uE8gB4XD+eB9Lh4OA+ix8XD
eTA9Lh7OQ+hx8XAeSo+Lh/Mwelw8nIfT4+LhPIIeFw/nkfS4eDiPosfFw3k0
PS4ezmPocfFwHkuPi4fzOHpcPJzH0+Pi4TyBHhcP54n0uHg4T6LHxcN5Mj0u
Hs5T6HHxcJ5Kj4uH8zR6XDycp9Pj4uE8gx4XD+eZ9Lh4OM+ix8XDeTY9Lh7O
c+hx8XCeS4+Lh/M8elw8nOfT4+LhvIAeFw/nhfS4eDgvosfFw3kxPS4ezkvo
cfFwXkqPi4fzMnpcPJyX0+Pi4byCHhcP55X0uHg4r6LHxcN5NT0uHs5r6HHx
cF5Lj4uH8zp6XDyc19Pj4uG8gR4XD+eN9Lh4OG+ix8XDeTM9Lh7OW+hx8XDe
So+Lh/M2elw8nLfT4+LhvIMeFw/nnfS4eDjvosfFw3k3PS4eznvocfFw3kuP
i4czelw8nPfR4+LhvJ8eFw/nA/S4eDgfpMfFw/kQPS4ezofpcfFwPkKPi4fz
UXpcPJyP0ePi4XycHhcP5xP0uHg4n6THxcP5FD0uHs6n6XHxcD5Dj4uH81l6
XDycz9Hj4uF8nh4XD+cL9Lh4OF+kx8XD+RI9Lh7Ol+lx8XC+Qo+Lh/NVelw8
nK/R4+LhfJ0eFw/nG/S4eDjfpMfFw/kWPS4ezrfpcfFwvkOPi4fzXXpcPJzv
0ePi4XyfHhcP5wf0uHg4P6THxcP5ET0uHs6P6XHxcH5Cj4uH81N6XDycn9Hj
4uH8nB4XD+cX9Lh4OL+kx8XD+RU9Lh7Or+lx8XB+Q4+Lh/Nbelw8nN/R4+Lh
/J4eFw/nD/S4eDh/pMfFw/kTPS4ezp/pcfFw/kKPi4fzV3pcPJy/0ePi4fyd
HhcP5x/0uHg4/6THxcP5Fz0uHs6/6XHxcP5Dj4uH/zeA/9/j4uEcgB4XD+eA
9Lh4OAeix8XDOTA9Lh7OQehx8XAOSo+Lh3Mwelw8nIPT4+LhHIIeFw/nkPS4
eDiHosfFwzk0PS4ezmHocfFwDkuPi4dzOHpcPJzD0+Pi4RyBHhcP54j0uHg4
R6LHxcM5Mj0uHs5R6HHxcI5Kj4uHczR6XDyco9Pj4uEcgx4XD+eY9Lh4OMei
x8XDOTY9Lh7Ocehx8XCOS4+Lh3M8elw8nOPT4+LhnIAeFw/nhPS4eDgnosfF
wzkxPS4ezknocfFwTkqPi4dzMnpcPJyT0+Pi4ZyCHhcP55T0uHg4p6LHxcM5
NT0uHs5p6HHxcE5Lj4uHczp6XDyc09Pj4uGcgR4XD+eM9Lh4OGeix8XDOTM9
Lh7OWehx8XDOSo+Lh3M2elw8nLPT4+LhnIMeFw/nnPS4eDjnosfFwzk3PS4e
znnocfFwzkuPi4dzPnpcPJzz0+Pi4VyAHhcP54L0uHg4F6LHxcO5MD0uHs5F
6HHxcC5Kj4uHczF6XDyci9Pj4uFcgh4XD+eS9Lh4OJeix8XDuTQ9Lh7OZehx
8XAuS4+Lh3M5elw8nMvT4+LhXIEeFw/nivS4eDhXosfFw7kyPS4ezlXocfFw
rkqPi4dzNXpcPJyr0+Pi4VyDHhcP55r0uHg416LHxcO5Nj0uHs516HHxcK5L
j4uHcz16XDyc69Pj4uHcgB4XD+eG9Lh4ODeix8XDuTE9Lh7OTehx8XBuSo+L
h3Mzelw8nJvT4+Lh3IIeFw/nlvS4eDi3osfFw7k1PS4ezm3ocfFwbkuPi4dz
O3pcPJzb0+Pi4dyBHhcP5470uHg4d6LHxcO5Mz0uHs5d6HHxcO5Kj4uHczd6
XDycu9Pj4uHcgx4XD+ee9Lh4OPeix8XDuTc9Lh7Ofehx8XDuS4+Lh3M/elw8
nNLj4uHcnx4XD+cB9Lh4OA+kx8XDeRA9Lh7Og+lx8XAeQo+Lh/NQelw8nIfR
4+LhPJweFw/nEfS4eDiPpMfFw3kUPS4ezqPpcfFwHkOPi4fzWHpcPJzH0ePi
4TyeHhcP5wn0uHg4T6THxcN5Ej0uHs6T6XHxcJ5Cj4uH81R6XDycp9Hj4uE8
nR4XD+cZ9Lh4OM+kx8XDeRY9Lh7Os+lx8XCeQ4+Lh/Ncelw8nOfR4+LhPJ8e
Fw/nBfS4eDgvpMfFw3kRPS4ezovpcfFwXkKPi4fzUnpcPJyX0ePi4bycHhcP
5xX0uHg4r6THxcN5FT0uHs6r6XHxcF5Dj4uH81p6XDyc19Hj4uG8nh4XD+cN
9Lh4OG+kx8XDeRM9Lh7Om+lx8XDeQo+Lh/NWelw8nLfR4+LhvJ0eFw/nHfS4
eDjvpMfFw3kXPS4ezrvpcfFw3kOPi4fzXnpcPJzR4+LhvI8eFw/n/fS4eDgf
oMfFw/kgPS4ezofocfFwPkyPi4fzEXpcPJyP0uPi4XyMHhcP5+P0uHg4n6DH
xcP5JD0uHs6n6HHxcD5Nj4uH8xl6XDycz9Lj4uF8jh4XD+fz9Lh4OF+gx8XD
+SI9Lh7Ol+hx8XC+TI+Lh/MVelw8nK/S4+LhfI0eFw/n6/S4eDjfoMfFw/km
PS4ezrfocfFwvk2Pi4fzHXpcPJzv0uPi4XyPHhcP5/v0uHg4P6DHxcP5IT0u
Hs6P6HHxcH5Mj4uH8xN6XDycn9Lj4uH8jB4XD+fn9Lh4OL+gx8XD+SU9Lh7O
r+hx8XB+TY+Lh/Mbelw8nN/S4+Lh/I4eFw/n9/S4eDh/oMfFw/kjPS4ezp/o
cfFw/kyPi4fzF3pcPJy/0uPi4fyNHhcP5+/0uHg4/6DHxcP5Jz0uHs6/6HHx
cP5Nj4uH8x96XDz8v4H7/x4XD+cA9Lh4OAekx8XDORA9Lh7Ogelx8XAOQo+L
h3NQelw8nIPR4+LhHJweFw/nEPS4eDiHpMfFwzkUPS4ezqHpcfFwDkOPi4dz
WHpcPJzD0ePi4RyeHhcP5wj0uHg4R6THxcM5Ej0uHs6R6XHxcI5Cj4uHc1R6
XDyco9Hj4uEcnR4XD+cY9Lh4OMekx8XDORY9Lh7Oselx8XCOQ4+Lh3Ncelw8
nOPR4+LhHJ8eFw/nBPS4eDgnpMfFwzkRPS4ezonpcfFwTkKPi4dzUnpcPJyT
0ePi4ZycHhcP5xT0uHg4p6THxcM5FT0uHs6p6XHxcE5Dj4uHc1p6XDyc09Hj
4uGcnh4XD+cM9Lh4OGekx8XDORM9Lh7Omelx8XDOQo+Lh3NWelw8nLPR4+Lh
nJ0eFw/nHPS4eDjnpMfFwzkXPS4ezrnpcfFwzkOPi4dzXnpcPJzz0ePi4Zyf
HhcP5wL0uHg4F6THxcO5ED0uHs6F6XHxcC5Cj4uHc1F6XDyci9Hj4uFcnB4X
D+cS9Lh4OJekx8XDuRQ9Lh7Opelx8XAuQ4+Lh3NZelw8nMvR4+LhXJ4eFw/n
CvS4eDhXpMfFw7kSPS4ezpXpcfFwrkKPi4dzVXpcPJyr0ePi4VydHhcP5xr0
uHg416THxcO5Fj0uHs616XHxcK5Dj4uHc116XDyc69Hj4uFcnx4XD+cG9Lh4
ODekx8XDuRE9Lh7Ojelx8XBuQo+Lh3NTelw8nJvR4+Lh3JweFw/nFvS4eDi3
pMfFw7kVPS4ezq3pcfFwbkOPi4dzW3pcPJzb0ePi4dyeHhcP5w70uHg4d6TH
xcO5Ez0uHs6d6XHxcO5Cj4uHc1d6XDycu9Hj4uHcnR4XD+ce9Lh4OPekx8XD
uRc9Lh7Ovelx8XDuQ4+Lh3Nfelw8nPvR4+LhlB4XD+f+9Lh4OA+gx8XDeSA9
Lh7Og+hx8XAeTI+Lh/MQelw8nIfS4+LhPIweFw/n4fS4eDiPoMfFw3kkPS4e
zqPocfFwHk2Pi4fzGHpcPJzH0uPi4TyOHhcP5/H0uHg4T6DHxcN5Ij0uHs6T
6HHxcJ5Mj4uH8xR6XDycp9Lj4uE8jR4XD+fp9Lh4OM+gx8XDeSY9Lh7Os+hx
8XCeTY+Lh/Mcelw8nOfS4+LhPI8eFw/n+fS4eDgvoMfFw3khPS4ezovocfFw
XkyPi4fzEnpcPJyX0uPi4byMHhcP5+X0uHg4r6DHxcN5JT0uHs6r6HHxcF5N
j4uH8xp6XDyc19Lj4uG8jh4XD+f19Lh4OG+gx8XDeSM9Lh7Om+hx8XDeTI+L
h/MWelw8nLfS4+LhvI0eFw/n7fS4eDjvoMfFw3knPS4ezrvocfFw3k2Pi4fz
HnpcPJz30uPi4YweFw/nffS4eDjvp8fFw/kAPS4ezgfpcfFwPkSPi4fzYXpc
PJyP0OPi4XyUHhcP52P0uHg4H6fHxcP5BD0uHs4n6XHxcD5Fj4uH82l6XDyc
z9Dj4uF8lh4XD+dz9Lh4OJ+nx8XD+QI9Lh7OF+lx8XC+RI+Lh/Nlelw8nK/Q
4+LhfJUeFw/na/S4eDhfp8fFw/kGPS4ezjfpcfFwvkWPi4fzbXpcPJzv0OPi
4XyXHhcP53v0uHg436fHxcP5AT0uHs4P6XHxcH5Ej4uH82N6XDycn9Dj4uH8
lB4XD+dn9Lh4OD+nx8XD+QU9Lh7OL+lx8XB+RY+Lh/Nrelw8nN/Q4+Lh/JYe
Fw/nd/S4eDi/p8fFw/kDPS4ezh/pcfFw/kSPi4fzZ3pcPJy/0OPi4fyVHhcP
52/0uHg4f6fHxcP5Bz0uHs4/6XHxcP5Fj4uH8296XDyc/9Dj4uH/Ddj/97h4
OAegx8XDOSA9Lh7Ogehx8XAOTI+Lh3MQelw8nIPS4+LhHIweFw/n4PS4eDiH
oMfFwzkkPS4ezqHocfFwDk2Pi4dzGHpcPJzD0uPi4RyOHhcP5/D0uHg4R6DH
xcM5Ij0uHs6R6HHxcI5Mj4uHcxR6XDyco9Lj4uEcjR4XD+fo9Lh4OMegx8XD
OSY9Lh7Osehx8XCOTY+Lh3Mcelw8nOPS4+LhHI8eFw/n+PS4eDgnoMfFwzkh
PS4ezonocfFwTkyPi4dzEnpcPJyT0uPi4ZyMHhcP5+T0uHg4p6DHxcM5JT0u
Hs6p6HHxcE5Nj4uHcxp6XDyc09Lj4uGcjh4XD+f09Lh4OGegx8XDOSM9Lh7O
mehx8XDOTI+Lh3MWelw8nLPS4+LhnI0eFw/n7PS4eDjnoMfFwzknPS4ezrno
cfFwzk2Pi4dzHnpcPJzz0uPi4ZyPHhcP5/z0uHg4F6DHxcO5ID0uHs6F6HHx
cC5Mj4uHcxF6XDyci9Lj4uFcjB4XD+fi9Lh4OJegx8XDuSQ9Lh7Opehx8XAu
TY+Lh3MZelw8nMvS4+LhXI4eFw/n8vS4eDhXoMfFw7kiPS4ezpXocfFwrkyP
i4dzFXpcPJyr0uPi4VyNHhcP5+r0uHg416DHxcO5Jj0uHs616HHxcK5Nj4uH
cx16XDyc69Lj4uFcjx4XD+f69Lh4ODegx8XDuSE9Lh7Ojehx8XBuTI+Lh3MT
elw8nJvS4+Lh3IweFw/n5vS4eDi3oMfFw7klPS4ezq3ocfFwbk2Pi4dzG3pc
PJzb0uPi4dyOHhcP5/b0uHg4d6DHxcO5Iz0uHs6d6HHxcO5Mj4uHcxd6XDyc
u9Lj4uHcjR4XD+fu9Lh4OPegx8XDuSc9Lh7Ovehx8XDuTY+Lh3Mfelw8nPvS
4+Lh3I8eFw+n9Lh4OPenx8XDeQA9Lh7OA+lx8XAeRI+Lh/Ngelw8nIfQ4+Lh
PJQeFw/nYfS4eDgPp8fFw3kEPS4eziPpcfFwHkWPi4fzaHpcPJzH0OPi4TyW
HhcP53H0uHg4j6fHxcN5Aj0uHs4T6XHxcJ5Ej4uH82R6XDycp9Dj4uE8lR4X
D+dp9Lh4OE+nx8XDeQY9Lh7OM+lx8XCeRY+Lh/Nselw8nOfQ4+LhPJceFw/n
efS4eDjPp8fFw3kBPS4ezgvpcfFwXkSPi4fzYnpcPJyX0OPi4byUHhcP52X0
uHg4L6fHxcN5BT0uHs4r6XHxcF5Fj4uH82p6XDyc19Dj4uG8lh4XD+d19Lh4
OK+nx8XDeQM9Lh7OG+lx8XDeRI+Lh/Nmelw8nLfQ4+LhvJUeFw/nbfS4eDhv
p8fFw3kHPS4ezjvpcfFw3kWPi4fzbnpcPJz30OPi4byXHhcPZ/S4eDjvo8fF
w3k/PS4ezgfocfFwPkiPi4fzIXpcPJwP0+Pi4XyEHhcP56P0uHg4H6PHxcP5
OD0uHs4n6HHxcD5Jj4uH8yl6XDycT9Pj4uF8hh4XD+ez9Lh4OJ+jx8XD+Tw9
Lh7OF+hx8XC+SI+Lh/Mlelw8nC/T4+LhfIUeFw/nq/S4eDhfo8fFw/k6PS4e
zjfocfFwvkmPi4fzLXpcPJxv0+Pi4XyHHhcP57v0uHg436PHxcP5Pj0uHs4P
6HHxcH5Ij4uH8yN6XDycH9Pj4uH8hB4XD+en9Lh4OD+jx8XD+Tk9Lh7OL+hx
8XB+SY+Lh/Mrelw8nF/T4+Lh/IYeFw/nt/S4eDi/o8fFw/k9PS4ezh/ocfFw
/kiPi4fzJ3pcPJw/0+Pi4fyFHhcP56/0uHg4f6PHxcP5Oz0uHs4/6HHxcP5J
j4uH8y96XDycf9Pj4uH8hx4XD/9voP6/x8XDOQA9Lh7OAelx8XAORI+Lh3Ng
elw8nIPQ4+LhHJQeFw/nYPS4eDgHp8fFwzkEPS4eziHpcfFwDkWPi4dzaHpc
PJzD0OPi4RyWHhcP53D0uHg4h6fHxcM5Aj0uHs4R6XHxcI5Ej4uHc2R6XDyc
o9Dj4uEclR4XD+do9Lh4OEenx8XDOQY9Lh7OMelx8XCORY+Lh3Nselw8nOPQ
4+LhHJceFw/nePS4eDjHp8fFwzkBPS4ezgnpcfFwTkSPi4dzYnpcPJyT0OPi
4ZyUHhcP52T0uHg4J6fHxcM5BT0uHs4p6XHxcE5Fj4uHc2p6XDyc09Dj4uGc
lh4XD+d09Lh4OKenx8XDOQM9Lh7OGelx8XDORI+Lh3Nmelw8nLPQ4+LhnJUe
Fw/nbPS4eDhnp8fFwzkHPS4ezjnpcfFwzkWPi4dzbnpcPJzz0OPi4ZyXHhcP
53z0uHg456fHxcO5AD0uHs4F6XHxcC5Ej4uHc2F6XDyci9Dj4uFclB4XD+di
9Lh4OBenx8XDuQQ9Lh7OJelx8XAuRY+Lh3Npelw8nMvQ4+LhXJYeFw/ncvS4
eDiXp8fFw7kCPS4ezhXpcfFwrkSPi4dzZXpcPJyr0OPi4VyVHhcP52r0uHg4
V6fHxcO5Bj0uHs416XHxcK5Fj4uHc216XDyc69Dj4uFclx4XD+d69Lh4ONen
x8XDuQE9Lh7ODelx8XBuRI+Lh3Njelw8nJvQ4+Lh3JQeFw/nZvS4eDg3p8fF
w7kFPS4ezi3pcfFwbkWPi4dza3pcPJzb0OPi4dyWHhcP53b0uHg4t6fHxcO5
Az0uHs4d6XHxcO5Ej4uHc2d6XDycu9Dj4uHclR4XD+du9Lh4OHenx8XDuQc9
Lh7OPelx8XDuRY+Lh3Nvelw8nPvQ4+Lh3JceFw/nfvS4eDilx8XDuT89Lh7O
A+hx8XAeSI+Lh/Mgelw8nAfT4+LhPIQeFw/nofS4eDgPo8fFw3k4PS4eziPo
cfFwHkmPi4fzKHpcPJxH0+Pi4TyGHhcP57H0uHg4j6PHxcN5PD0uHs4T6HHx
cJ5Ij4uH8yR6XDycJ9Pj4uE8hR4XD+ep9Lh4OE+jx8XDeTo9Lh7OM+hx8XCe
SY+Lh/Mselw8nGfT4+LhPIceFw/nufS4eDjPo8fFw3k+PS4ezgvocfFwXkiP
i4fzInpcPJwX0+Pi4byEHhcP56X0uHg4L6PHxcN5OT0uHs4r6HHxcF5Jj4uH
8yp6XDycV9Pj4uG8hh4XD+e19Lh4OK+jx8XDeT09Lh7OG+hx8XDeSI+Lh/Mm
elw8nDfT4+LhvIUeFw/nrfS4eDhvo8fFw3k7PS4ezjvocfFw3kmPi4fzLnpc
PJx30+Pi4byHHhcP5730uHg4o8fFw3kfPS4ezvvpcfFwPkCPi4fzQXpcPJwP
0ePi4XyYHhcP5yP0uHg4H6XHxcP5GD0uHs7H6XHxcD5Bj4uH80l6XDycT9Hj
4uF8mh4XD+cz9Lh4OJ+lx8XD+Rw9Lh7O5+lx8XC+QI+Lh/NFelw8nC/R4+Lh
fJkeFw/nK/S4eDhfpcfFw/kaPS4eztfpcfFwvkGPi4fzTXpcPJxv0ePi4Xyb
HhcP5zv0uHg436XHxcP5Hj0uHs736XHxcH5Aj4uH80N6XDycH9Hj4uH8mB4X
D+cn9Lh4OD+lx8XD+Rk9Lh7Oz+lx8XB+QY+Lh/NLelw8nF/R4+Lh/JoeFw/n
N/S4eDi/pcfFw/kdPS4ezu/pcfFw/kCPi4fzR3pcPJw/0ePi4fyZHhcP5y/0
uHg4f6XHxcP5Gz0uHs7f6XHxcP5Bj4uH8096XDycf9Hj4uH8mx4XD+c/9Lh4
+H8D9P89Lh7OAehx8XAOSI+Lh3Mgelw8nAPT4+LhHIQeFw/noPS4eDgHo8fF
wzk4PS4eziHocfFwDkmPi4dzKHpcPJxD0+Pi4RyGHhcP57D0uHg4h6PHxcM5
PD0uHs4R6HHxcI5Ij4uHcyR6XDycI9Pj4uEchR4XD+eo9Lh4OEejx8XDOTo9
Lh7OMehx8XCOSY+Lh3Mselw8nGPT4+LhHIceFw/nuPS4eDjHo8fFwzk+PS4e
zgnocfFwTkiPi4dzInpcPJwT0+Pi4ZyEHhcP56T0uHg4J6PHxcM5OT0uHs4p
6HHxcE5Jj4uHcyp6XDycU9Pj4uGchh4XD+e09Lh4OKejx8XDOT09Lh7OGehx
8XDOSI+Lh3Mmelw8nDPT4+LhnIUeFw/nrPS4eDhno8fFwzk7PS4ezjnocfFw
zkmPi4dzLnpcPJxz0+Pi4ZyHHhcP57z0uHg456PHxcM5Pz0uHs4F6HHxcC5I
j4uHcyF6XDycC9Pj4uFchB4XD+ei9Lh4OBejx8XDuTg9Lh7OJehx8XAuSY+L
h3Mpelw8nEvT4+LhXIYeFw/nsvS4eDiXo8fFw7k8PS4ezhXocfFwrkiPi4dz
JXpcPJwr0+Pi4VyFHhcP56r0uHg4V6PHxcO5Oj0uHs416HHxcK5Jj4uHcy16
XDyca9Pj4uFchx4XD+e69Lh4ONejx8XDuT49Lh7ODehx8XBuSI+Lh3Mjelw8
nBvT4+Lh3IQeFw/npvS4eDg3o8fFw7k5PS4ezi3ocfFwbkmPi4dzK3pcPJxb
0+Pi4dyGHhcP57b0uHg4t6PHxcO5PT0uHs4d6HHxcO5Ij4uHcyd6XDycO9Pj
4uHchR4XD+eu9Lh4OHejx8XDuTs9Lh7OPehx8XDuSY+Lh3Mvelw8nHvT4+Lh
3IceFw/nvvS4eDj3o8fFwyk9Lh7O/elx8XAeQI+Lh/NAelw8nAfR4+LhPJge
Fw/nIfS4eDgPpcfFw3kYPS4ezsPpcfFwHkGPi4fzSHpcPJxH0ePi4TyaHhcP
5zH0uHg4j6XHxcN5HD0uHs7j6XHxcJ5Aj4uH80R6XDycJ9Hj4uE8mR4XD+cp
9Lh4OE+lx8XDeRo9Lh7O0+lx8XCeQY+Lh/NMelw8nGfR4+LhPJseFw/nOfS4
eDjPpcfFw3kePS4ezvPpcfFwXkCPi4fzQnpcPJwX0ePi4byYHhcP5yX0uHg4
L6XHxcN5GT0uHs7L6XHxcF5Bj4uH80p6XDycV9Hj4uG8mh4XD+c19Lh4OK+l
x8XDeR09Lh7O6+lx8XDeQI+Lh/NGelw8nDfR4+LhvJkeFw/nLfS4eDhvpcfF
w3kbPS4eztvpcfFw3kGPi4fzTnpcPJx30ePi4bybHhcP5z30uHg476XHxcMZ
PS4ezvvocfFw3k+Pi4fzAXpcPJwP0uPi4XyIHhcP58P0uHg4H6HHxcP5KD0u
Hs7H6HHxcD5Oj4uH8wl6XDycT9Lj4uF8ih4XD+fT9Lh4OJ+hx8XD+Sw9Lh7O
5+hx8XA+T4+Lh/MFelw8nC/S4+LhfIkeFw/ny/S4eDhfocfFw/kqPS4eztfo
cfFwvk6Pi4fzDXpcPJxv0uPi4XyLHhcP59v0uHg436HHxcP5Lj0uHs736HHx
cL5Pj4uH8wN6XDycH9Lj4uH8iB4XD+fH9Lh4OD+hx8XD+Sk9Lh7Oz+hx8XB+
To+Lh/MLelw8nF/S4+Lh/IoeFw/n1/S4eDi/ocfFw/ktPS4ezu/ocfFwfk+P
i4fzB3pcPJw/0uPi4fyJHhcP58/0uHg4f6HHxcP5Kz0uHs7f6HHxcP5Oj4uH
8w96XDycf9Lj4uH8ix4XD+ff9Lh4OP+hx8XD/xuY/+9x8XAOQI+Lh3NAelw8
nAPR4+LhHJgeFw/nIPS4eDgHpcfFwzkYPS4ezsHpcfFwDkGPi4dzSHpcPJxD
0ePi4RyaHhcP5zD0uHg4h6XHxcM5HD0uHs7h6XHxcI5Aj4uHc0R6XDycI9Hj
4uEcmR4XD+co9Lh4OEelx8XDORo9Lh7O0elx8XCOQY+Lh3NMelw8nGPR4+Lh
HJseFw/nOPS4eDjHpcfFwzkePS4ezvHpcfFwTkCPi4dzQnpcPJwT0ePi4ZyY
HhcP5yT0uHg4J6XHxcM5GT0uHs7J6XHxcE5Bj4uHc0p6XDycU9Hj4uGcmh4X
D+c09Lh4OKelx8XDOR09Lh7O6elx8XDOQI+Lh3NGelw8nDPR4+LhnJkeFw/n
LPS4eDhnpcfFwzkbPS4eztnpcfFwzkGPi4dzTnpcPJxz0ePi4ZybHhcP5zz0
uHg456XHxcM5Hz0uHs756XHxcC5Aj4uHc0F6XDycC9Hj4uFcmB4XD+ci9Lh4
OBelx8XDuRg9Lh7Oxelx8XAuQY+Lh3NJelw8nEvR4+LhXJoeFw/nMvS4eDiX
pcfFw7kcPS4ezuXpcfFwrkCPi4dzRXpcPJwr0ePi4VyZHhcP5yr0uHg4V6XH
xcO5Gj0uHs7V6XHxcK5Bj4uHc016XDyca9Hj4uFcmx4XD+c69Lh4ONelx8XD
uR49Lh7O9elx8XBuQI+Lh3NDelw8nBvR4+Lh3JgeFw/nJvS4eDg3pcfFw7kZ
PS4ezs3pcfFwbkGPi4dzS3pcPJxb0ePi4dyaHhcP5zb0uHg4t6XHxcO5HT0u
Hs7t6XHxcO5Aj4uHc0d6XDycO9Hj4uHcmR4XD+cu9Lh4OHelx8XDuRs9Lh7O
3elx8XDuQY+Lh3NPelw8nHvR4+Lh3JseFw/nPvS4eDj3pcfFw7kfPS4eTulx
8XDuT4+Lh/MAelw8nAfS4+LhPIgeFw/nwfS4eDgPocfFw3koPS4ezsPocfFw
Hk6Pi4fzCHpcPJxH0uPi4TyKHhcP59H0uHg4j6HHxcN5LD0uHs7j6HHxcB5P
j4uH8wR6XDycJ9Lj4uE8iR4XD+fJ9Lh4OE+hx8XDeSo9Lh7O0+hx8XCeTo+L
h/MMelw8nGfS4+LhPIseFw/n2fS4eDjPocfFw3kuPS4ezvPocfFwnk+Pi4fz
AnpcPJwX0uPi4byIHhcP58X0uHg4L6HHxcN5KT0uHs7L6HHxcF5Oj4uH8wp6
XDycV9Lj4uG8ih4XD+fV9Lh4OK+hx8XDeS09Lh7O6+hx8XBeT4+Lh/MGelw8
nDfS4+LhvIkeFw/nzfS4eDhvocfFw3krPS4eztvocfFw3k6Pi4fzDnpcPJx3
0uPi4byLHhcP5930uHg476HHxcN5Lz0uHs7ocfFw3kePi4fzfnpcPJwP0OPi
4XyQHhcP50P0uHg4H6bHxcP5CD0uHs5H6XHxcD5Gj4uH83F6XDycT9Dj4uF8
kh4XD+dT9Lh4OJ+mx8XD+Qw9Lh7OZ+lx8XA+R4+Lh/N5elw8nC/Q4+LhfJEe
Fw/nS/S4eDhfpsfFw/kKPS4ezlfpcfFwvkaPi4fzdXpcPJxv0OPi4XyTHhcP
51v0uHg436bHxcP5Dj0uHs536XHxcL5Hj4uH8316XDycH9Dj4uH8kB4XD+dH
9Lh4OD+mx8XD+Qk9Lh7OT+lx8XB+Ro+Lh/Nzelw8nF/Q4+Lh/JIeFw/nV/S4
eDi/psfFw/kNPS4ezm/pcfFwfkePi4fze3pcPJw/0OPi4fyRHhcP50/0uHg4
f6bHxcP5Cz0uHs5f6XHxcP5Gj4uH83d6XDycf9Dj4uH8kx4XD+df9Lh4OP+m
x8XD+Q89Lh7+34D8f4+Lh3MAelw8nAPS4+LhHIgeFw/nwPS4eDgHocfFwzko
PS4ezsHocfFwDk6Pi4dzCHpcPJxD0uPi4RyKHhcP59D0uHg4h6HHxcM5LD0u
Hs7h6HHxcA5Pj4uHcwR6XDycI9Lj4uEciR4XD+fI9Lh4OEehx8XDOSo9Lh7O
0ehx8XCOTo+Lh3MMelw8nGPS4+LhHIseFw/n2PS4eDjHocfFwzkuPS4ezvHo
cfFwjk+Pi4dzAnpcPJwT0uPi4ZyIHhcP58T0uHg4J6HHxcM5KT0uHs7J6HHx
cE5Oj4uHcwp6XDycU9Lj4uGcih4XD+fU9Lh4OKehx8XDOS09Lh7O6ehx8XBO
T4+Lh3MGelw8nDPS4+LhnIkeFw/nzPS4eDhnocfFwzkrPS4eztnocfFwzk6P
i4dzDnpcPJxz0uPi4ZyLHhcP59z0uHg456HHxcM5Lz0uHs756HHxcM5Pj4uH
cwF6XDycC9Lj4uFciB4XD+fC9Lh4OBehx8XDuSg9Lh7Oxehx8XAuTo+Lh3MJ
elw8nEvS4+LhXIoeFw/n0vS4eDiXocfFw7ksPS4ezuXocfFwLk+Pi4dzBXpc
PJwr0uPi4VyJHhcP58r0uHg4V6HHxcO5Kj0uHs7V6HHxcK5Oj4uHcw16XDyc
a9Lj4uFcix4XD+fa9Lh4ONehx8XDuS49Lh7O9ehx8XCuT4+Lh3MDelw8nBvS
4+Lh3IgeFw/nxvS4eDg3ocfFw7kpPS4ezs3ocfFwbk6Pi4dzC3pcPJxb0uPi
4dyKHhcP59b0uHg4t6HHxcO5LT0uHs7t6HHxcG5Pj4uHcwd6XDycO9Lj4uHc
iR4XD+fO9Lh4OHehx8XDuSs9Lh7O3ehx8XDuTo+Lh3MPelw8nHvS4+Lh3Ise
Fw/n3vS4eDj3ocfFw7kvPS4ezv3ocfFwSo+Lh3N/elw8nAfQ4+LhPJAeFw/n
QfS4eDgPpsfFw3kIPS4ezkPpcfFwHkaPi4fzcHpcPJxH0OPi4TySHhcP51H0
uHg4j6bHxcN5DD0uHs5j6XHxcB5Hj4uH83h6XDycJ9Dj4uE8kR4XD+dJ9Lh4
OE+mx8XDeQo9Lh7OU+lx8XCeRo+Lh/N0elw8nGfQ4+LhPJMeFw/nWfS4eDjP
psfFw3kOPS4eznPpcfFwnkePi4fzfHpcPJwX0OPi4byQHhcP50X0uHg4L6bH
xcN5CT0uHs5L6XHxcF5Gj4uH83J6XDycV9Dj4uG8kh4XD+dV9Lh4OK+mx8XD
eQ09Lh7Oa+lx8XBeR4+Lh/N6elw8nDfQ4+LhvJEeFw/nTfS4eDhvpsfFw3kL
PS4ezlvpcfFw3kaPi4fzdnpcPJx30OPi4byTHhcP5130uHg476bHxcN5Dz0u
Hs576XHxcEaPi4fzPnpcPJz30+Pi4XyAHhcP54P0uHg4H6LHxcP5MD0uHs5H
6HHxcD5Kj4uH8zF6XDycj9Pj4uF8gh4XD+eT9Lh4OJ+ix8XD+TQ9Lh7OZ+hx
8XA+S4+Lh/M5elw8nM/T4+LhfIEeFw/ni/S4eDhfosfFw/kyPS4ezlfocfFw
vkqPi4fzNXpcPJyv0+Pi4XyDHhcP55v0uHg436LHxcP5Nj0uHs536HHxcL5L
j4uH8z16XDyc79Pj4uH8gB4XD+eH9Lh4OD+ix8XD+TE9Lh7OT+hx8XB+So+L
h/Mzelw8nJ/T4+Lh/IIeFw/nl/S4eDi/osfFw/k1PS4ezm/ocfFwfkuPi4fz
O3pcPJzf0+Pi4fyBHhcP54/0uHg4f6LHxcP5Mz0uHs5f6HHxcP5Kj4uH8zd6
XDycv9Pj4uH8gx4XD+ef9Lh4OP+ix8XD+Tc9Lh7Of+hx8fD/BuL/e1w8nAPQ
4+LhHJAeFw/nQPS4eDgHpsfFwzkIPS4ezkHpcfFwDkaPi4dzcHpcPJxD0OPi
4RySHhcP51D0uHg4h6bHxcM5DD0uHs5h6XHxcA5Hj4uHc3h6XDycI9Dj4uEc
kR4XD+dI9Lh4OEemx8XDOQo9Lh7OUelx8XCORo+Lh3N0elw8nGPQ4+LhHJMe
Fw/nWPS4eDjHpsfFwzkOPS4eznHpcfFwjkePi4dzfHpcPJwT0OPi4ZyQHhcP
50T0uHg4J6bHxcM5CT0uHs5J6XHxcE5Gj4uHc3J6XDycU9Dj4uGckh4XD+dU
9Lh4OKemx8XDOQ09Lh7Oaelx8XBOR4+Lh3N6elw8nDPQ4+LhnJEeFw/nTPS4
eDhnpsfFwzkLPS4ezlnpcfFwzkaPi4dzdnpcPJxz0OPi4ZyTHhcP51z0uHg4
56bHxcM5Dz0uHs556XHxcM5Hj4uHc356XDycC9Dj4uFckB4XD+dC9Lh4OBem
x8XDuQg9Lh7ORelx8XAuRo+Lh3Nxelw8nEvQ4+LhXJIeFw/nUvS4eDiXpsfF
w7kMPS4ezmXpcfFwLkePi4dzeXpcPJwr0OPi4VyRHhcP50r0uHg4V6bHxcO5
Cj0uHs5V6XHxcK5Gj4uHc3V6XDyca9Dj4uFckx4XD+da9Lh4ONemx8XDuQ49
Lh7Odelx8XCuR4+Lh3N9elw8nBvQ4+Lh3JAeFw/nRvS4eDg3psfFw7kJPS4e
zk3pcfFwbkaPi4dzc3pcPJxb0OPi4dySHhcP51b0uHg4t6bHxcO5DT0uHs5t
6XHxcG5Hj4uHc3t6XDycO9Dj4uHckR4XD+dO9Lh4OHemx8XDuQs9/m/X9RAF
AICbazS1bdu229S2ndrmTGfa1Lad2rZT23Zq237dvdO7vIv/fNuk8eJ4b/a4
8eJ4H/a48eJ4X/a48eJ4AHvceHE8kD1uvDjejz1uvDgexB43XhwPZo8bL473
Z48bL44PYI8bL45mjxsvjg9kjxsvjg9ijxsvjg9mjxsvjg9hjxsvjg9ljxsv
jg9jjxsvjg9njxsvjo9gjxsvjo9kjxsvjo9ijxsvjo9mjxsvjo9hjxsvjo9l
jxsvjo9jjxsvjo9njxsvjk9gjxsvjk9kjxsvjk9ijxsvjk9mjxsvjk9hjxsv
jk9ljxsvjk9jjxsvjk9njxsvjs9gjxsvjs9kjxsvjs9ijxsvjs9mjxsvjs9h
jxsvjs9ljxsvjs9jjxsvjs9njxsvjmGPGy+OL2CPGy+OL2SPGy+OL2KPGy+O
L2aPGy+OL2GPGy+OL2WPGy+OL2OPGy+OL2ePGy+Or2CPGy+Or2SPGy+Or2KP
Gy+Or2aPGy+Or2GPGy+Or2WPGy+Or2OPGy+Or2ePGy+Ob2CPGy+Ob2SPGy+O
b2KPGy+Ob2aPGy+Ob2GPGy+Ob2WPGy+Ob2OPGy+Ob2ePGy+O72CPGy+O72SP
Gy+O72KPGy+O72aPGy+O72GPGy+O72WPGy+O72OPGy+OZY8bL47vZ48bL44f
YI8bL44fZI8bL44fYo8bL44fZo8bL44fYY8bL44fZY8bL44fY48bL44fZ48b
L46fYI8bL46fZI8bL46fYo8bL46fZo8bL46fYY8bL46fZY8bL46fY48bL46f
Z48bL45fYI8bL45fZI8bL45fYo8bL45fZo8bL45fYY8bL45fZY8bL45fY48b
L45fZ48bL47fYI8bL47fZI8bL47fYo8bL47fZo8bL47fYY8bL47fZY8bL45j
jxsvjt9jjxsvjt9njxsvjj9gjxsvjj9kjxsvjj9ijxsvjj9mjxsvjj9hjxsv
jj9ljxsvjj9jjxsvjj9njxsvjr9gjxsvjr9kjxsvjr9ijxsvjr9mjxsvjr9h
jxsvjr9ljxsvjr9jjxsvjr9njxsvjn9gjxsvjn9kjxsvjn9ijxsvjn9mjxsv
jn9hjxsvjn9ljxsvjn9jjxsvjn9njxsvjv9gjxsvjv9kjxsvjv9ijxsvjv9m
jxsvjv9hjxsv/t8D4P/4yXHiwo0HLz4cD0EfJy7cePDiw/GQ9HHiwo0HLz4c
D0UfJy7cePDiw/HQ9HHiwo0HLz4cD0MfJy7cePDiw/Gw9HHiwo0HLz4cD0cf
Jy7cePDiw/Hw9HHiwo0HLz4cj0AfJy7cePDiw/GI9HHiwo0HLz4cj0QfJy7c
ePDiw/HI9HHiwo0HLz4cj0IfJy7cePDiw/Go9HHiwo0HLz4cj0YfJy7cePDi
w/Ho9HHiwo0HLz4cj0EfJy7cePDiw/GY9HHiwo0HLz4cj0UfJy7cePDiw/HY
9HHiwo0HLz4cj0MfJy7cePDiw/G49HHiwo0HLz4cj0cfJy7cePDiw/H49HHi
wo0HLz4cT0AfJy7cePDiw/GE9HHiwo0HLz4cT0QfJy7cePDiw/HE9HHiwo0H
Lz4cT0IfJy7cePDiw/Gk9HHiwo0HLz4cT0YfJy7cePDiw/Hk9HHiwo0HLz4c
T0EfJy7cePDiw/GU9HHiwo0HLz4cT0UfJy7cePDiw/HU9HHiwo0HLz4cT0Mf
Jy7cePDiw/G09HHiwo0HLz4cT0cfJy7cePDiw/H09HHiwo0HLz4cz0AfJy7c
ePDiw/GM9HHiwo0HLz4cz0QfJy7cePDiw/HM9HHiwo0HLz4cz0IfJy7cePDi
w/Gs9HHiwo0HLz4cz0YfJy7cePDiw/Hs9HHiwo0HLz4cz0EfJy7cePDiw/Gc
9HHiwo0HLz4cz0UfJy7cePDiw/Hc9HHiwo0HLz4cz0MfJy7cePDiw/G89HHi
wo0HLz4cz0cfJy7cePDiw/H89HHiwo0HLz4cL0AfJy7cePDiw/GC9HHiwo0H
Lz4cL0QfJy7cePDiw/HC9HHiwo0HLz4cL0IfJy7cePDiw/Gi9HHiwo0HLz4c
L0YfJy7cePDiw5H0ceLCjQcvPhwvTh8nLtx48OLD8RL0ceLCjQcvPhwvSR8n
Ltx48OLD8VL0ceLCjQcvPhwvTR8nLtx48OLD8TL0ceLCjQcvPhwvSx8nLtx4
8OLD8XL0ceLCjQcvPhwvTx8nLtx48OLD8Qr0ceLCjQcvPhyvSB8nLtx48OLD
8Ur0ceLCjQcvPhyvTB8nLtx48OLD8Sr0ceLCjQcvPhyvSh8nLtx48OLD8Wr0
ceLCjQcvPhyvTh8nLtx48OLD8Rr0ceLCjQcvPhyvSR8nLtx48OLD8Vr0ceLC
jQcvPhyvTR8nLtx48OLD8Tr0ceLCjQcvPhyvSx8nLtx48OLD8Xr0ceLCjQcv
PhyvTx8nLtx48OLD8Qb0ceLCjQcvPhxvSB8nLtx48OLD8Ub0ceLCjQcvPhxv
TB8nLtx48OLD8Sb0ceLCjQcvPhxvSh8nLtx48OLDUfRx4sKNBy8+HG9GHycu
3Hjw4sPx5vRx4sKNBy8+HG9BHycu3Hjw4sPxlvRx4sKNBy8+HG9FHycu3Hjw
4sPx1vRx4sKNBy8+HG9DHycu3Hjw4sPxtvRx4sKNBy8+HG9HHycu3Hjw4sPx
9vRx4sKNBy8+HO9AHycu3Hjw4sPxjvRx4sKNBy8+HO9EHycu3Hjw4sPxzvRx
4sKNBy8+HO9CHycu3Hjw4sPxrvRx4sKNBy8+HO9GHycu3Hjw4sPx7vRx4sKN
By8+HO9BHycu3Hjw4sPxnvRx4sKNBy8+HO9FHycu3Hjw4sPx3vRx4sKNBy8+
HO9DHycu3Hjw4sPxvvRx4sKNBy8+HA+gjxMXbjx48eF4IH2cuHDjwYsPx/vR
x4kLNx68+HA8iD5OXLjx4MWH48H0ceLCjQcvPhzvTx8nLtx48OLD8QH0ceLC
jQcvPhxNHycu3Hjw4sPxgfRx4sKNBy8+HB9EHycu3Hjw4sPxwfRx4sKNBy8+
HB9CHycu3Hjw4sPxofRx4sKNBy8+HB9GHycu3Hjw4sPx4fRx4sKNBy8+HB9B
Hycu3Hjw4sPxkfRx4sKNBy8+HB9FHycu3Hjw4sPx0fRx4sKNBy8+HB9DHycu
3Hjw4sPxsfRx4sKNBy8+HB9HHycu3Hjw4sPx8fRx4sKNBy8+HJ9AHycu3Hjw
4sPxifRx4sKNBy8+HJ9EHycu3Hjw4sPxyfRx4sKNBy8+HJ9CHycu3Hjw4sPx
qfRx4sKNBy8+HJ9GHycu3Hjw4sPx6fRx4sKNBy8+HJ9BHycu3Hjw4sPxmfRx
4sKNBy8+HJ9FHycu3Hjw4sPx2fRx4sKNBy8+HJ9DHycu3Hjw4sPxufRx4sKN
By8+HJ9HHycu3Hjw4sPx+fRx4sKNBy8+HEMfJy7cePDiw/EF9HHiwo0HLz4c
X0gfJy7cePDiw/FF9HHiwo0HLz4cX0wfJy7cePDiw/El9HHiwo0HLz4cX0of
Jy7cePDiw/Fl9HHiwo0HLz4cX04fJy7cePDiw/EV9HHiwo0HLz4cX0kfJy7c
ePDiw/FV9HHiwo0HLz4cX00fJy7cePDiw/E19HHiwo0HLz4cX0sfJy7cePDi
w/F19HHiwo0HLz4cX08fJy7cePDiw/EN9HHiwo0HLz4c30gfJy7cePDiw/FN
9HHiwo0HLz4c30wfJy7cePDiw/Et9HHiwo0HLz4c30ofJy7cePDiw/Ft9HHi
wo0HLz4c304fJy7cePDiw/Ed9HHiwo0HLz4c30kfJy7cePDiw/Fd9HHiwo0H
Lz4c300fJy7cePDiw/E99HHiwo0HLz4c30sfJy7cePDiw/F99HHiwo0HLz4c
Sx8nLtx48OLD8f30ceLCjQcvPhw/QB8nLtx48OLD8YP0ceLCjQcvPhw/RB8n
Ltx48OLD8cP0ceLCjQcvPhw/Qh8nLtx48OLD8aP0ceLCjQcvPhw/Rh8nLtx4
8OLD8eP0ceLCjQcvPhw/QR8nLtx48OLD8ZP0ceLCjQcvPhw/RR8nLtx48OLD
8dP0ceLCjQcvPhw/Qx8nLtx48OLD8bP0ceLCjQcvPhw/Rx8nLtx48OLD8fP0
ceLCjQcvPhy/QB8nLtx48OLD8Yv0ceLCjQcvPhy/RB8nLtx48OLD8cv0ceLC
jQcvPhy/Qh8nLtx48OLD8av0ceLCjQcvPhy/Rh8nLtx48OLD8ev0ceLCjQcv
Phy/QR8nLtx48OLD8Zv0ceLCjQcvPhy/RR8nLtx48OLD8dv0ceLCjQcvPhy/
Qx8nLtx48OLD8bv0ceLCjQcvPhxHHycu3Hjw4sPxe/Rx4sKNBy8+HL9PHycu
3Hjw4sPxB/Rx4sKNBy8+HH9IHycu3Hjw4sPxR/Rx4sKNBy8+HH9MHycu3Hjw
4sPxJ/Rx4sKNBy8+HH9KHycu3Hjw4sPxZ/Rx4sKNBy8+HH9OHycu3Hjw4sPx
F/Rx4sKNBy8+HH9JHycu3Hjw4sPxV/Rx4sKNBy8+HH9NHycu3Hjw4sPxN/Rx
4sKNBy8+HH9LHycu3Hjw4sPxd/Rx4sKNBy8+HH9PHycu3Hjw4sPxD/Rx4sKN
By8+HP9IHycu3Hjw4sPxT/Rx4sKNBy8+HP9MHycu3Hjw4sPxL/Rx4sKNBy8+
HP9KHycu3Hjw4sPxb/Rx4sKNBy8+HP9OHycu3Hjw4sPxH/Rx4sKNBy8+HP9J
Hycu3Hjw4sPxX/Rx4sKNBy8+HP9NHycu3Hjw4sPxP/Rx4sKNBy8+/L8P+P/t
48SFGw9efDgegj5OXLjx4MWH4yHp48SFGw9efDgeij5OXLjx4MWH46Hp48SF
Gw9efDgehj5OXLjx4MWH42Hp48SFGw9efDgejj5OXLjx4MWH4+Hp48SFGw9e
fDgegT5OXLjx4MWH4xHp48SFGw9efDgeiT5OXLjx4MWH45Hp48SFGw9efDge
hT5OXLjx4MWH41Hp48SFGw9efDgejT5OXLjx4MWH49Hp48SFGw9efDgegz5O
XLjx4MWH4zHp48SFGw9efDgeiz5OXLjx4MWH47Hp48SFGw9efDgehz5OXLjx
4MWH43Hp48SFGw9efDgejz5OXLjx4MWH4/Hp48SFGw9efDiegD5OXLjx4MWH
4wnp48SFGw9efDieiD5OXLjx4MWH44np48SFGw9efDiehD5OXLjx4MWH40np
48SFGw9efDiejD5OXLjx4MWH48np48SFGw9efDiegj5OXLjx4MWH4ynp48SF
Gw9efDieij5OXLjx4MWH46np48SFGw9efDiehj5OXLjx4MWH42np48SFGw9e
fDiejj5OXLjx4MWH4+np48SFGw9efDiegT5OXLjx4MWH4xnp48SFGw9efDie
iT5OXLjx4MWH45np48SFGw9efDiehT5OXLjx4MWH41np48SFGw9efDiejT5O
XLjx4MWH49np48SFGw9efDiegz5OXLjx4MWH4znp48SFGw9efDieiz5OXLjx
4MWH47np48SFGw9efDiehz5OXLjx4MWH43np48SFGw9efDiejz5OXLjx4MWH
4/np48SFGw9efDhegD5OXLjx4MWH4wXp48SFGw9efDheiD5OXLjx4MWH44Xp
48SFGw9efDhehD5OXLjx4MWH40Xp48SFGw9efDhejD5OXLjx4MWHI+njxIUb
D158OF6cPk5cuPHgxYfjJejjxIUbD158OF6SPk5cuPHgxYfjpejjxIUbD158
OF6aPk5cuPHgxYfjZejjxIUbD158OF6WPk5cuPHgxYfj5ejjxIUbD158OF6e
Pk5cuPHgxYfjFejjxIUbD158OF6RPk5cuPHgxYfjlejjxIUbD158OF6ZPk5c
uPHgxYfjVejjxIUbD158OF6VPk5cuPHgxYfj1ejjxIUbD158OF6dPk5cuPHg
xYfjNejjxIUbD158OF6TPk5cuPHgxYfjtejjxIUbD158OF6bPk5cuPHgxYfj
dejjxIUbD158OF6XPk5cuPHgxYfj9ejjxIUbD158OF6fPk5cuPHgxYfjDejj
xIUbD158ON6QPk5cuPHgxYfjjejjxIUbD158ON6YPk5cuPHgxYfjTejjxIUb
D158ON6UPk5cuPHgxYej6OPEhRsPXnw43ow+Tly48eDFh+PN6ePEhRsPXnw4
3oI+Tly48eDFh+Mt6ePEhRsPXnw43oo+Tly48eDFh+Ot6ePEhRsPXnw43oY+
Tly48eDFh+Nt6ePEhRsPXnw43o4+Tly48eDFh+Pt6ePEhRsPXnw43oE+Tly4
8eDFh+Md6ePEhRsPXnw43ok+Tly48eDFh+Od6ePEhRsPXnw43oU+Tly48eDF
h+Nd6ePEhRsPXnw43o0+Tly48eDFh+Pd6ePEhRsPXnw43oM+Tly48eDFh+M9
6ePEhRsPXnw43os+Tly48eDFh+O96ePEhRsPXnw43oc+Tly48eDFh+N96ePE
hRsPXnw4HkAfJy7cePDiw/FA+jhx4caDFx+O96OPExduPHjx4XgQfZy4cOPB
iw/Hg+njxIUbD158ON6fPk5cuPHgxYfjA+jjxIUbD158OJo+Tly48eDFh+MD
6ePEhRsPXnw4Pog+Tly48eDFh+OD6ePEhRsPXnw4PoQ+Tly48eDFh+ND6ePE
hRsPXnw4Pow+Tly48eDFh+PD6ePEhRsPXnw4PoI+Tly48eDFh+Mj6ePEhRsP
Xnw4Poo+Tly48eDFh+Oj6ePEhRsPXnw4PoY+Tly48eDFh+Nj6ePEhRsPXnw4
Po4+Tly48eDFh+Pj6ePEhRsPXnw4PoE+Tly48eDFh+MT6ePEhRsPXnw4Pok+
Tly48eDFh+OT6ePEhRsPXnw4PoU+Tly48eDFh+NT6ePEhRsPXnw4Po0+Tly4
8eDFh+PT6ePEhRsPXnw4PoM+Tly48eDFh+Mz6ePEhRsPXnw4Pos+Tly48eDF
h+Oz6ePEhRsPXnw4Poc+Tly48eDFh+Nz6ePEhRsPXnw4Po8+Tly48eDFh+Pz
6ePEhRsPXnw4hj5OXLjx4MWH4wvo48SFGw9efDi+kD5OXLjx4MWH44vo48SF
Gw9efDi+mD5OXLjx4MWH40vo48SFGw9efDi+lD5OXLjx4MWH48vo48SFGw9e
fDi+nD5OXLjx4MWH4yvo48SFGw9efDi+kj5OXLjx4MWH46vo48SFGw9efDi+
mj5OXLjx4MWH42vo48SFGw9efDi+lj5OXLjx4MWH4+vo48SFGw9efDi+nj5O
XLjx4MWH4xvo48SFGw9efDi+kT5OXLjx4MWH45vo48SFGw9efDi+mT5OXLjx
4MWH41vo48SFGw9efDi+lT5OXLjx4MWH49vo48SFGw9efDi+nT5OXLjx4MWH
4zvo48SFGw9efDi+kz5OXLjx4MWH47vo48SFGw9efDi+mz5OXLjx4MWH43vo
48SFGw9efDi+lz5OXLjx4MWH4/vo48SFGw9efDiWPk5cuPHgxYfj++njxIUb
D158OH6APk5cuPHgxYfjB+njxIUbD158OH6IPk5cuPHgxYfjh+njxIUbD158
OH6EPk5cuPHgxYfjR+njxIUbD158OH6MPk5cuPHgxYfjx+njxIUbD158OH6C
Pk5cuPHgxYfjJ+njxIUbD158OH6KPk5cuPHgxYfjp+njxIUbD158OH6GPk5c
uPHgxYfjZ+njxIUbD158OH6OPk5cuPHgxYfj5+njxIUbD158OH6BPk5cuPHg
xYfjF+njxIUbD158OH6JPk5cuPHgxYfjl+njxIUbD158OH6FPk5cuPHgxYfj
V+njxIUbD158OH6NPk5cuPHgxYfj1+njxIUbD158OH6DPk5cuPHgxYfjN+nj
xIUbD158OH6LPk5cuPHgxYfjt+njxIUbD158OH6HPk5cuPHgxYfjd+njxIUb
D158OI4+Tly48eDFh+P36OPEhRsPXnw4fp8+Tly48eDFh+MP6OPEhRsPXnw4
/pA+Tly48eDFh+OP6OPEhRsPXnw4/pg+Tly48eDFh+NP6OPEhRsPXnw4/pQ+
Tly48eDFh+PP6OPEhRsPXnw4/pw+Tly48eDFh+Mv6OPEhRsPXnw4/pI+Tly4
8eDFh+Ov6OPEhRsPXnw4/po+Tly48eDFh+Nv6OPEhRsPXnw4/pY+Tly48eDF
h+Pv6OPEhRsPXnw4/p4+Tly48eDFh+Mf6OPEhRsPXnw4/pE+Tly48eDFh+Of
6OPEhRsPXnw4/pk+Tly48eDFh+Nf6OPEhRsPXnw4/pU+Tly48eDFh+Pf6OPE
hRsPXnw4/p0+Tly48eDFh+M/6OPEhRsPXnw4/pM+Tly48eDFh+O/6OPEhRsP
Xnw4/ps+Tly48eDFh+N/6OPEhRsPXnz4fx/g/9vHiQs3Hrz4cDwEfZy4cOPB
iw/HQ9LHiQs3Hrz4cDwUfZy4cOPBiw/HQ9PHiQs3Hrz4cDwMfZy4cOPBiw/H
w9LHiQs3Hrz4cDwcfZy4cOPBiw/Hw9PHiQs3Hrz4cDwCfZy4cOPBiw/HI9LH
iQs3Hrz4cDwSfZy4cOPBiw/HI9PHiQs3Hrz4cDwKfZy4cOPBiw/Ho9LHiQs3
Hrz4cDwafZy4cOPBiw/Ho9PHiQs3Hrz4cDwGfZy4cOPBiw/HY9LHiQs3Hrz4
cDwWfZy4cOPBiw/HY9PHiQs3Hrz4cDwOfZy4cOPBiw/H49LHiQs3Hrz4cDwe
fZy4cOPBiw/H49PHiQs3Hrz4cDwBfZy4cOPBiw/HE9LHiQs3Hrz4cDwRfZy4
cOPBiw/HE9PHiQs3Hrz4cDwJfZy4cOPBiw/Hk9LHiQs3Hrz4cDwZfZy4cOPB
iw/Hk9PHiQs3Hrz4cDwFfZy4cOPBiw/HU9LHiQs3Hrz4cDwVfZy4cOPBiw/H
U9PHiQs3Hrz4cDwNfZy4cOPBiw/H09LHiQs3Hrz4cDwdfZy4cOPBiw/H09PH
iQs3Hrz4cDwDfZy4cOPBiw/HM9LHiQs3Hrz4cDwTfZy4cOPBiw/HM9PHiQs3
Hrz4cDwLfZy4cOPBiw/Hs9LHiQs3Hrz4cDwbfZy4cOPBiw/Hs9PHiQs3Hrz4
cDwHfZy4cOPBiw/Hc9LHiQs3Hrz4cDwXfZy4cOPBiw/Hc9PHiQs3Hrz4cDwP
fZy4cOPBiw/H89LHiQs3Hrz4cDwffZy4cOPBiw/H89PHiQs3Hrz4cLwAfZy4
cOPBiw/HC9LHiQs3Hrz4cLwQfZy4cOPBiw/HC9PHiQs3Hrz4cLwIfZy4cOPB
iw/Hi9LHiQs3Hrz4cLwYfZy4cOPBiw9H0seJCzcevPhwvDh9nLhw48GLD8dL
0MeJCzcevPhwvCR9nLhw48GLD8dL0ceJCzcevPhwvDR9nLhw48GLD8fL0MeJ
CzcevPhwvCx9nLhw48GLD8fL0ceJCzcevPhwvDx9nLhw48GLD8cr0MeJCzce
vPhwvCJ9nLhw48GLD8cr0ceJCzcevPhwvDJ9nLhw48GLD8er0MeJCzcevPhw
vCp9nLhw48GLD8er0ceJCzcevPhwvDp9nLhw48GLD8dr0MeJCzcevPhwvCZ9
nLhw48GLD8dr0ceJCzcevPhwvDZ9nLhw48GLD8fr0MeJCzcevPhwvC59nLhw
48GLD8fr0ceJCzcevPhwvD59nLhw48GLD8cb0MeJCzcevPhwvCF9nLhw48GL
D8cb0ceJCzcevPhwvDF9nLhw48GLD8eb0MeJCzcevPhwvCl9nLhw48GLD0fR
x4kLNx68+HC8GX2cuHDjwYsPx5vTx4kLNx68+HC8BX2cuHDjwYsPx1vSx4kL
Nx68+HC8FX2cuHDjwYsPx1vTx4kLNx68+HC8DX2cuHDjwYsPx9vSx4kLNx68
+HC8HX2cuHDjwYsPx9vTx4kLNx68+HC8A32cuHDjwYsPxzvSx4kLNx68+HC8
E32cuHDjwYsPxzvTx4kLNx68+HC8C32cuHDjwYsPx7vSx4kLNx68+HC8G32c
uHDjwYsPx7vTx4kLNx68+HC8B32cuHDjwYsPx3vSx4kLNx68+HC8F32cuHDj
wYsPx3vTx4kLNx68+HC8D32cuHDjwYsPx/vSx4kLNx68+HA8gD5OXLjx4MWH
44H0ceLCjQcvPhzvRx8nLtx48OLD8SD6OHHhxoMXH44H08eJCzcevPhwvD99
nLhw48GLD8cH0MeJCzcevPhwNH2cuHDjwYsPxwfSx4kLNx68+HB8EH2cuHDj
wYsPxwfTx4kLNx68+HB8CH2cuHDjwYsPx4fSx4kLNx68+HB8GH2cuHDjwYsP
x4fTx4kLNx68+HB8BH2cuHDjwYsPx0fSx4kLNx68+HB8FH2cuHDjwYsPx0fT
x4kLNx68+HB8DH2cuHDjwYsPx8fSx4kLNx68+HB8HH2cuHDjwYsPx8fTx4kL
Nx68+HB8An2cuHDjwYsPxyfSx4kLNx68+HB8En2cuHDjwYsPxyfTx4kLNx68
+HB8Cn2cuHDjwYsPx6fSx4kLNx68+HB8Gn2cuHDjwYsPx6fTx4kLNx68+HB8
Bn2cuHDjwYsPx2fSx4kLNx68+HB8Fn2cuHDjwYsPx2fTx4kLNx68+HB8Dn2c
uHDjwYsPx+fSx4kLNx68+HB8Hn2cuHDjwYsPx+fTx4kLNx68+HAMfZy4cOPB
iw/HF9DHiQs3Hrz4cHwhfZy4cOPBiw/HF9HHiQs3Hrz4cHwxfZy4cOPBiw/H
l9DHiQs3Hrz4cHwpfZy4cOPBiw/Hl9HHiQs3Hrz4cHw5fZy4cOPBiw/HV9DH
iQs3Hrz4cHwlfZy4cOPBiw/HV9HHiQs3Hrz4cHw1fZy4cOPBiw/H19DHiQs3
Hrz4cHwtfZy4cOPBiw/H19HHiQs3Hrz4cHw9fZy4cOPBiw/HN9DHiQs3Hrz4
cHwjfZy4cOPBiw/HN9HHiQs3Hrz4cHwzfZy4cOPBiw/Ht9DHiQs3Hrz4cHwr
fZy4cOPBiw/Ht9HHiQs3Hrz4cHw7fZy4cOPBiw/Hd9DHiQs3Hrz4cHwnfZy4
cOPBiw/Hd9HHiQs3Hrz4cHw3fZy4cOPBiw/H99DHiQs3Hrz4cHwvfZy4cOPB
iw/H99HHiQs3Hrz4cCx9nLhw48GLD8f308eJCzcevPhw/AB9nLhw48GLD8cP
0seJCzcevPhw/BB9nLhw48GLD8cP08eJCzcevPhw/Ah9nLhw48GLD8eP0seJ
CzcevPhw/Bh9nLhw48GLD8eP08eJCzcevPhw/AR9nLhw48GLD8dP0seJCzce
vPhw/BR9nLhw48GLD8dP08eJCzcevPhw/Ax9nLhw48GLD8fP0seJCzcevPhw
/Bx9nLhw48GLD8fP08eJCzcevPhw/AJ9nLhw48GLD8cv0seJCzcevPhw/BJ9
nLhw48GLD8cv08eJCzcevPhw/Ap9nLhw48GLD8ev0seJCzcevPhw/Bp9nLhw
48GLD8ev08eJCzcevPhw/AZ9nLhw48GLD8dv0seJCzcevPhw/BZ9nLhw48GL
D8dv08eJCzcevPhw/A59nLhw48GLD8fv0seJCzcevPhwHH2cuHDjwYsPx+/R
x4kLNx68+HD8Pn2cuHDjwYsPxx/Qx4kLNx68+HD8IX2cuHDjwYsPxx/Rx4kL
Nx68+HD8MX2cuHDjwYsPx5/Qx4kLNx68+HD8KX2cuHDjwYsPx5/Rx4kLNx68
+HD8OX2cuHDjwYsPx1/Qx4kLNx68+HD8JX2cuHDjwYsPx1/Rx4kLNx68+HD8
NX2cuHDjwYsPx9/Qx4kLNx68+HD8LX2cuHDjwYsPx9/Rx4kLNx68+HD8PX2c
uHDjwYsPxz/Qx4kLNx68+HD8I32cuHDjwYsPxz/Rx4kLNx68+HD8M32cuHDj
wYsPx7/Qx4kLNx68+HD8K32cuHDjwYsPx7/Rx4kLNx68+HD8O32cuHDjwYsP
x3/Qx4kLNx68+HD8J32cuHDjwYsPx3/Rx4kLNx68+HD8N32cuHDjwYsPx//Q
x4kLNx68+PD/PqD/t48TF248ePHheAj6OHHhxoMXH46HpI8TF248ePHheCj6
OHHhxoMXH46Hpo8TF248ePHheBj6OHHhxoMXH46HpY8TF248ePHheDj6OHHh
xoMXH46Hp48TF248ePHheAT6OHHhxoMXH45HpI8TF248ePHheCT6OHHhxoMX
H45Hpo8TF248ePHheBT6OHHhxoMXH45HpY8TF248ePHheDT6OHHhxoMXH45H
p48TF248ePHheAz6OHHhxoMXH47HpI8TF248ePHheCz6OHHhxoMXH47Hpo8T
F248ePHheBz6OHHhxoMXH47HpY8TF248ePHheDz6OHHhxoMXH47Hp48TF248
ePHheAL6OHHhxoMXH44npI8TF248ePHheCL6OHHhxoMXH44npo8TF248ePHh
eBL6OHHhxoMXH44npY8TF248ePHheDL6OHHhxoMXH44np48TF248ePHheAr6
OHHhxoMXH46npI8TF248ePHheCr6OHHhxoMXH46npo8TF248ePHheBr6OHHh
xoMXH46npY8TF248ePHheDr6OHHhxoMXH46np48TF248ePHheAb6OHHhxoMX
H45npI8TF248ePHheCb6OHHhxoMXH45npo8TF248ePHheBb6OHHhxoMXH45n
pY8TF248ePHheDb6OHHhxoMXH45np48TF248ePHheA76OHHhxoMXH47npI8T
F248ePHheC76OHHhxoMXH47npo8TF248ePHheB76OHHhxoMXH47npY8TF248
ePHheD76OHHhxoMXH47np48TF248ePHheAH6OHHhxoMXH44XpI8TF248ePHh
eCH6OHHhxoMXH44Xpo8TF248ePHheBH6OHHhxoMXH44XpY8TF248ePHheDH6
OHHhxoMXH46kjxMXbjx48eF4cfo4ceHGgxcfjpegjxMXbjx48eF4Sfo4ceHG
gxcfjpeijxMXbjx48eF4afo4ceHGgxcfjpehjxMXbjx48eF4Wfo4ceHGgxcf
jpejjxMXbjx48eF4efo4ceHGgxcfjlegjxMXbjx48eF4Rfo4ceHGgxcfjlei
jxMXbjx48eF4Zfo4ceHGgxcfjlehjxMXbjx48eF4Vfo4ceHGgxcfjlejjxMX
bjx48eF4dfo4ceHGgxcfjtegjxMXbjx48eF4Tfo4ceHGgxcfjteijxMXbjx4
8eF4bfo4ceHGgxcfjtehjxMXbjx48eF4Xfo4ceHGgxcfjtejjxMXbjx48eF4
ffo4ceHGgxcfjjegjxMXbjx48eF4Q/o4ceHGgxcfjjeijxMXbjx48eF4Y/o4
ceHGgxcfjjehjxMXbjx48eF4U/o4ceHGgxcfjqKPExduPHjx4Xgz+jhx4caD
Fx+ON6ePExduPHjx4XgL+jhx4caDFx+Ot6SPExduPHjx4Xgr+jhx4caDFx+O
t6aPExduPHjx4Xgb+jhx4caDFx+Ot6WPExduPHjx4Xg7+jhx4caDFx+Ot6eP
ExduPHjx4XgH+jhx4caDFx+Od6SPExduPHjx4Xgn+jhx4caDFx+Od6aPExdu
PHjx4XgX+jhx4caDFx+Od6WPExduPHjx4Xg3+jhx4caDFx+Od6ePExduPHjx
4XgP+jhx4caDFx+O96SPExduPHjx4Xgv+jhx4caDFx+O96aPExduPHjx4Xgf
+jhx4caDFx+O96WPExduPHjx4XgAfZy4cOPBiw/HA+njxIUbD158ON6PPk5c
uPHgxYfjQfRx4sKNBy8+HA+mjxMXbjx48eF4f/o4ceHGgxcfjg+gjxMXbjx4
8eFo+jhx4caDFx+OD6SPExduPHjx4fgg+jhx4caDFx+OD6aPExduPHjx4fgQ
+jhx4caDFx+OD6WPExduPHjx4fgw+jhx4caDFx+OD6ePExduPHjx4fiI/+//
B+VYhrw=
      "]]}, 
    {RGBColor[0.560181, 0.691569, 0.194885], PointSize[
      NCache[
       Rational[1, 360], 0.002777777777777778]], AbsoluteThickness[1.6], 
     LineBox[CompressedData["
1:eJxc2H981uP+OPBJMkkmySSZJJNkkkySW5JJMkkmySSZJJPJ1OQuySSZJJNk
kkySSTJJJskkmSSTZJLspJOdTjrTSef7Kdf9eHzv5/1Pj2fXz9f1+71Thtzd
77YGCQkJkVkJCQf+/ftXd/Hf/9aGfxMi376ce1Hjb38NTox8/EfqoCdXxJwU
efrmDn9+Mi3m5pFHfrumvPUjMSdHnlxxoEDMrSJXn1i7eHzfmFMi/1f5/7UQ
c5vIlNM+zNr1+LbgtpGSrxt1vask5naR7APN3RxzamTVtAMd+CW4feSnMc0X
Xv5TzB1wx0ibg79Y+bTI4f9X+9eNYj4nxBvL3ynyf4X/r4aYz40caL3Dn1uD
O4f8MZ8XOdD70z6MuUuIJ+bzI+ce/MWcHrly3Ftbj78y5gvCeMXcNTJj35DP
zp4R84WRV4/K2xh5NeZukQl9DwxozBdFdhwY/t9i7h45MNon1sZ8ceT/Kvu/
GmOOhPkMjkYiB6ejcSzeSyLtDgYUHL0kcsagAz2MpfcI4x8r3yNy68EGYvVf
Ghl7YPjHxNIvjQw7+Iul94wcnM4OsfSekb8OhLvv55B+WWTjwYiDo5eFeGLp
vSLvHODiWHqvMD+x9Msjxxz8xeq/PDL80Be6VN0RS8+InF91x//9T6x8RpjP
LSH9ikjTA8N9VCz9irBeYuV7h/EO+aO9I3//fyz9ysjvOw/8YulXhvmOpfcJ
4xdL7xPWT6z9qyIHu1cVS78q8sWaA79Yel/q7xv55fgDLcTSr47vT/TqsD9j
6ZmRA6Nx6AvBkcwwXrH8mZFl7x/4hfSKzLD/YuWvCfMZK39NfHr0mrBeYuWv
Cf3/KZTvF/ZXcKRf5OByaR4c7Rf6H1zRL3JgdLJ21YTy10buOXiABEeujWQc
3PDB0WvDfP4YyuOE/pGZzx34BUf6h/HYHMr3j5x8cMBi5fuH9mPlrwv7KVb+
usjmHw78gqPXhfhDfyqui/Q8+Iv1f0Bkz4Ht90doLzIgnIex9nHFgLC+fwjl
r4/ccLBDsfLXh/kP6dHrw/qKlb8+cvD4PTE4ISuSdvCAiZXPCuMdaz8r7K9Q
X0VW2I+x8jfE9ydyQ+Tg9jo01v4NkYPbJ29TKH9DWB/BCQPD+H8fyg8M6y84
OjCMz8ZQfmBoPzjhxshdBy+I4MiNof7g6I3hPI2VvzGMf6z8oBBvrPygMJ/f
hfKDIge367jgikGR1+cf+FWH8jeF/fFtKH9T5JKDB3Rw9KYQX3DFTeH+C04Y
HM67DaH84LA/gqODw/keXDE4nH/BCTeH/sTK3xzmN1b+5nDfxcrfHObzm1A+
O6zv4JTssP7Xh/qyQ/ng7OwwnsHR7Mj6A9fz18El2WG9B1dkh/359d+uyQ7j
+1Vo/5ZwHgen4Mgt4XyrCu3fEuoL6dFbwn4MLrkl9HddaP+WMB7BNbeE+zQ4
YUg4b4NThsSnR4aE/RWcPSTcZ8HRIWE8gkuGhPGLtT8krMdY+0PCfRuL/9bI
weukayz+W8P5FYv/1rBegrNvDfdxLP5bw/oI41Nya1gPwRW3hv4G19wazoPg
hKGRuQeOw5eDU4bGl48MDeszNv5Dw/0Ra39ofP9Lhob9G1wxNJzvwTWUT7gt
ct3BXyz+28J6jMV/Wxj/WPu3hfkMjt4W1sfa0P5tYb9+Edq/LbxPvwzt3xbW
Zyz+YfHpKcPC+guODIuvP3tY6G+oPzoszO+a0P6wyP0Hf5+H9oeF+INrhoXx
DvkTbg/nZagv5fYQf3Dk9tDfkD/79jAfq0P7t0cOJg8K9ZfcHt67Ib3i9vDe
jLV/e1ifIT0hJ5zfn4X2c8L4BUdywnsn5M/OCed5rP2cSPLBB02s/ZwwfrH4
c8L8hfw1OOGO8J6NtX9HuO9CeuQO2r8j3K8hf/SOsL4rQ/t3hPP409D+HWH8
g2vuCPs95E8YHl9fyvD49Mjw8D4Mzh4e+rcqtD88rP9PQvvDw/20MrQ/POzn
kF5D/oQ7w/s3OOXOMP7BkTvD/Rfqy74z3HfB0TvDfgguuTNy4DV6TfmK0P6d
Yb6Da+4M6zk4YUR4738c2h8R1ktwZESk38EKY+2PCOs91v6IcP6H+kpGhHg+
Cu2PCOu3IrQ/IszHh6H9u8J7JTjlrtBeyB+5Kz5/9l1h/4T06F0h/uCSu8J8
fhDavyuMx/LQ/l3hPR/yJ4wM79eQnjIynKfBkZHhfRScPTLsr6WhfVwyMtwH
wRUjQ//fDe2PDOupPLR/d+SxwgO/4JS7w34O+SN3h++p90L7d9P+3WE/xdq/
O5wPsfZJr7k77KfghNxwHwQn5Yb1G+tPbnx/0nLD+CwJ/csN752Qnkn+bPLn
5obxXxz6nxv2b3BRbvg+CvlLcsP6DS7LDd8HwRW5Yf6Cq3LDegyuIb0uN3xP
hfFMuCd+fJLuCefZ+yH+e8L3QnAa6ZF7wnkQymfeE+7rkJ5Neu49YX+E9qP3
xPen6J6w38P4l9wT3o8hveyecD4EV1C+ivpr7gnnT3Ad5RNGhfM8Fv+o8D0b
0lNGhfMw9CdtVHx/IqPi+5tJ+exR8eObOyrcD2F8oqPCe3dZiJ/+lNBe2ahw
PoT2KkYx/6PC+yi230bFr6e6UeH9HNZbwr3h7zPvhPjvDe+/kJ5yb3gvvxXi
vzf0JziCM+8N+7ssxH9vGL/g3HvD+R0cxUW45N7I3/0MLrs3jHdwBfVX3Rve
M2+G+O8N5/3CEP+94b59I8SfF5+elBfGKzglL6yv10L8eWE9zw/x54X79vUQ
f144n0J6dl54TwbnUj5K/qK8sL9CfSXkL8sL4x36U5EX7qMFIf688H0Q4qvB
dXnh+yOMT8J98eObdF/8eKTcF18+7b5wfwdH7ovvf+Z9YT5KQ/z3xY9f7n3h
PA+O3hfO41j8uOS+sJ9D/rL7wnka+ldxX7jfgqvuC+/JWPz3he+jMJ51tJ8w
OrzHQ3rS6Pj1kTI6nLeh/rTR8e1HRof7PYx/5uj49ZA9mvkfzfyPju9vEe2X
kF5G+YrR4fyIzf/ocP/H4h8dPz91o+PXV8L94bwJ6Un3x89Xyv3x6y0NR+6P
H8/M++P7l31//Pjn0l70/vD+eTXEf3/k4PH81twQ//3hPfZyiP/+cJ7OCfHf
H753g6twDfnr7g/3WagvIT/8fT04KT8+PSU/3B8vhfjz4+uL5If7O/Q3Mz+8
H0pC/Plh/l4I8eeH+/H5EH9+eH8+G+LPD+MRXEL+MlyRH+Z3Zog/P5xfs0P8
+eG9GPpTlx/+/hP6m/BAeC+FeJIeiPz9/yF/ygNh/4f+pz0Q1vusEP8DYf+F
9jIfCOfviyH+B8J6jMVPevSBcN6H9opov+SB+PEveyC8n0L/Kx4I32+vhPgf
CN+PwTWk1z0Q3rPzQvxjwv0X0pPGhPsx1J8yJtzXYT2kjQnv29j8jwnvidC/
TJw9Jn68c8fE9z86Jn69FZG/BJeNiY+vYky4/0M8VfS/hvx15E8YS/xj49dD
ytj4/qaNDe/dsF8jY8P3fnDm2PjzOnts/HmROzb+foiODfd5cBH5S8aG905I
L6P9irHh+yekV5FeMza8h0O8dWPZ/wXx45OEUwqIvyC8h8L8Rgri12dmQfz5
k10Qv95zC+L3Y7QgvLfCfioif0lB5O9+hvxlBeF9F9IrCuLPm6qC+P1aUxDu
o3Be1BXEnx8JD8afH0k45cGwnqaH+B8M+2dGiJ/0zAfD99S0EP+D4e99z4T4
SY8+GM73p0P8D4a/L4X8JbRX9mBYb+F8rKD9qgfjz9OaB8P3UyhfR38SxsU7
aVzYv0+F+MfF9zcNR3DmuPh4ssfFx5NLe1FcNI7zf1zYT8+F+MeF+ybEW0H5
qnFh/4T8NbhuXPz8JjwU9mNxiP+hcD/H5v+h+PWT9lD8eo2QP5P07IdY/w/F
3x/Rh+L7U/RQeP8FlzxE/NRX8VDk7zhi6/+h+PVdQ//qHmL+o/FOjMavn6Ro
/PwlR+PnNyUa3gNh/lOj4funKIxXNPTn8b+dHg3jXRjGLxrm57G/nREN4zMl
jCfpWdGwHyaF8Y2G783xfzsnGtbjhDDe0bBeJv7tfPJHSS+MxftImA/qKyZ/
CS6NhvfUw2G+ouF9MO5vl+MKyldGw9/PQ/+q6G818dcwPrWMX12sval/uz4a
zt8wPwnj4/Mnjo+fnyScTP4U0lPHh/XzaJh/0tPHx/cnMj6s5yfD/I8P63Vy
mH+cRf7s8fHrLWd8/Hjkjg/vryfC/JM/Oj7+/CocH3/eFuHi8fH7o2R8/HlU
Sn1l48P8hfO0fHz8fqoYH3/+VOKq8eH+D66mPzW0Xzs+/j6oGx/u7+D68WF9
hf4kTIh34oT4+UmaED/eyRPCez6MZ8qE+PWQOiGc37H5nxA/H+k4MiF+fjJw
5oT49ZOFsyfE77ecCfH7JXdCmO9omP8J8fstiguprwgXx+J/MMz/hHC+jQ3z
T3pZbDzuD/Mfay8vzH9svEeG+cdVsfrvDPOPa8hfS3pdbH5vCfMfa79/mP+H
452Ikx4O9V0Z5j/mC8P849SHIwn//y8Np+MIzsCZOAtn4xyci/NxFBfiIlyM
S3ApLsPluAJX4ipcjWtwLa7D9ThhYrwTcRJOxik4FafhdBzBGTgTZ+FsnINz
cT6O4kJchItxCS7FZbgcV+BKXIWrcQ2uxXW4Hic8Eu9EnISTcQpOxWk4HUdw
Bs7EWTgb5+BcnI+juBAX4WJcgktxGS7HFbgSV+FqXINrcR2uxwmT4p2Ik3Ay
TsGpOA2n4wjOwJk4C2fjHJyL83EUF+IiXIxLcCkuw+W4AlfiKlyNa3AtrsP1
OOHReCfiJJyMU3AqTsPpOIIzcCbOwtk4B+fifBzFhbgIF+MSXIrLcDmuwJW4
ClfjGlyL63A9TiiMdyJOwsk4BafiNJyOIzgDZ+IsnI1zcC7Ox1FciItwMS7B
pbgMl+MKXImrcDWuwbW4DtfjhMfinYiTcDJOwak4DafjCM7AmTgLZ+McnIvz
cRQX4iJcjEtwKS7D5bgCV+IqXI1rcC2uw/U4YXK8E3ESTsYpOBWn4XQcwRk4
E2fhbJyDc3E+juJCXISLcQkuxWW4HFfgSlyFq3ENrsV1uB4nPB7vRJyEk3EK
TsVpOB1HcAbOxFk4G+fgXJyPo7gQF+FiXIJLcRkuxxW4ElfhalyDa3EdrscJ
U+KdiJNwMk7BqTgNp+MIzsCZOAtn4xyci/NxFBfiIlyMS3ApLsPluAJX4ipc
jWtwLa7D9TjhiXgn4iScjFNwKk7D6TiCM3AmzsLZOAfn4nwcxYW4CBfjElyK
y3A5rsCVuApX4xpci+twPU6YGu9EnISTcQpOxWk4HUdwBs7EWTgb5+BcnI+j
uBAX4WJcgktxGS7HFbgSV+FqXINrcR2uxwlPxjsRJ+FknIJTcRpOxxGcgTNx
Fs7GOTgX5+MoLsRFuBiX4FJchstxBa7EVbga1+BaXIfrcUJRvBviRNwEJ+Hm
OBm3wim4LU7FHXAa7ozTcTccwT1xBu6DM3F/nIUH4Ww8FOfgETgX5+F8XICj
eCIuxFNwEZ6Oi/EsXILn4lK8AJfhxbgcL8MVeCWuxGtwFV6Pq/EmXIO34lq8
A9fh3bge78MJT8W7IU7ETXASbo6TcSucgtviVNwBp+HOOB13wxHcE2fgPjgT
98dZeBDOxkNxDh6Bc3EezscFOIon4kI8BRfh6bgYz8IleC4uxQtwGV6My/Ey
XIFX4kq8Blfh9bgab8I1eCuuxTtwHd6N6/E+nDAt3g1xIm6Ck3BznIxb4RTc
FqfiDjgNd8bpuBuO4J44A/fBmbg/zsKDcDYeinPwCJyL83A+LsBRPBEX4im4
CE/HxXgWLsFzcSlegMvwYlyOl+EKvBJX4jW4Cq/H1XgTrsFbcS3egevwblyP
9+GEp+PdECfiJjgJN8fJuBVOwW1xKu6A03BnnI674QjuiTNwH5yJ++MsPAhn
46E4B4/AuTgP5+MCHMUTcSGegovwdFyMZ+ESPBeX4gW4DC/G5XgZrsArcSVe
g6vwelyNN+EavBXX4h24Du/G9XgfTpge74Y4ETfBSbg5TsatcApui1NxB5yG
O+N03A1HcE+cgfvgTNwfZ+FBOBsPxTl4BM7FeTgfF+AonogL8RRchKfjYjwL
l+C5uBQvwGV4MS7Hy3AFXokr8RpchdfjarwJ1+CtuBbvwHV4N67H+3DCM/Fu
iBNxE5yEm+Nk3Aqn4LY4FXfAabgzTsfdcAT3xBm4D87E/XEWHoSz8VCcg0fg
XJyH83EBjuKJuBBPwUV4Oi7Gs3AJnotL8QJchhfjcrwMV+CVuBKvwVV4Pa7G
m3AN3opr8Q5ch3fjerwPJ8yId0OciJvgJNwcJ+NWOAW3xam4A07DnXE67oYj
uCfOwH1wJu6Ps/AgnI2H4hw8AufiPJyPC3AUT8SFeAouwtNxMZ6FS/BcXIoX
4DK8GJfjZbgCr8SVeA2uwutxNd6Ea/BWXIt34Dq8G9fjfTjh2Xg3xIm4CU7C
zXEyboVTcFucijvgNNwZp+NuOIJ74gzcB2fi/jgLD8LZeCjOwSNwLs7D+bgA
R/FEXIin4CI8HRfjWbgEz8WleAEuw4txOV6GK/BKXInX4Cq8HlfjTbgGb8W1
eAeuw7txPd6HE4rj3RAn4iY4CTfHybgVTsFtcSrugNNwZ5yOu+EI7okzcB+c
ifvjLDwIZ+OhOAePwLk4D+fjAhzFE3EhnoKL8HRcjGfhEjwXl+IFuAwvxuV4
Ga7AK3ElXoOr8HpcjTfhGrwV1+IduA7vxvV4H054Lt4NcSJugpNwc5yMW+EU
3Ban4g44DXfG6bgbjuCeOAP3wZm4P87Cg3A2Hopz8Aici/NwPi7AUTwRF+Ip
uAhPx8V4Fi7Bc3EpXoDL8GJcjpfhCrwSV+I1uAqvx9V4E67BW3Et3oHr8G5c
j/fhhJnxbogTcROchJvjZNwKp+C2OBV3wGm4M07H3XAE98QZuA/OxP1xFh6E
s/FQnINH4Fych/NxAY7iibgQT8FFeDouxrNwCZ6LS/ECXIYX43K8DFfglbgS
r8FVeD2uxptwDd6Ka/EOXId343q8Dyc8H++GOBE3wUm4OU7GrXAKbotTcQec
hjvjdNwNR3BPnIH74EzcH2fhQTgbD8U5eATOxXk4HxfgKJ6IC/EUXISn42I8
C5fgubgUL8BleDEux8twBV6JK/EaXIXX42q8CdfgrbgW78B1eDeux/twwqx4
N8SJuAlOws1xMm6FU3BbnIo74DTcGafjbjiCe+IM3Adn4v44Cw/C2XgozsEj
cC7Ow/m4AEfxRFyIp+AiPB0X41m4BM/FpXgBLsOLcTlehivwSlyJ1+AqvB5X
4024Bm/FtXgHrsO7cT3ehxNeiHdDnIib4CTcHCfjVjgFt8WpuANOw51xOu6G
I7gnzsB9cCbuj7PwIJyNh+IcPALn4jycjwtwFE/EhXgKLsLTcTGehUvwXFyK
F+AyvBiX42W4Aq/ElXgNrsLrcTXehGvwVlyLd+A6vBvX4304YXa8G+JE3AQn
4eY4GbfCKbgtTsUdcBrujNNxNxzBPXEG7oMzcX+chQfhbDwU5+AROBfn4Xxc
gKN4Ii7EU3ARno6L8SxcgufiUrwAl+HFuBwvwxV4Ja7Ea3AVXo+r8SZcg7fi
WrwD1+HduB7vwwkvxrshTsRNcBJujpNxK5yC2+JU3AGn4c44HXfDEdwTZ+A+
OBP3x1l4EM7GQ3EOHoFzcR7OxwU4iifiQjwFF+HpuBjPwiV4Li7FC3AZXozL
8TJcgVfiSrwGV+H1uBpvwjV4K67FO3Ad3o3r8T6cUBLvBrghboQTcWPcBDfF
SbgZbo5b4GTcErfCrXEKboPb4nY4FbfHHXBHnIY74c64C07HXXE33B1HcA/c
E/fCGbg37oP74kzcD/fHA3AWHogH4cE4Gw/BQ/EwnIOH4xF4JM7Fo3AeHo3z
8RhcgMfhKJ6AJ+JJuBBPxlPwVFyEp+HpeAYuxjPxLDwbl+A5eC6eh0vxfLwA
L8RleBFejJfgcrwUL8PLcQVegVfiVbgSr8Zr8Fpchdfh9XgDrsYb8Sa8Gdfg
LXgr3oZr8Xa8A+/EdXgX3o334Hq8F+/D+3HCS/FugBviRjgRN8ZNcFOchJvh
5rgFTsYtcSvcGqfgNrgtbodTcXvcAXfEabgT7oy74HTcFXfD3XEE98A9cS+c
gXvjPrgvzsT9cH88AGfhgXgQHoyz8RA8FA/DOXg4HoFH4lw8Cufh0Tgfj8EF
eByO4gl4Ip6EC/FkPAVPxUV4Gp6OZ+BiPBPPwrNxCZ6D5+J5uBTPxwvwQlyG
F+HFeAkux0vxMrwcV+AVeCVehSvxarwGr8VVeB1ejzfgarwRb8KbcQ3egrfi
bbgWb8c78E5ch3fh3XgPrsd78T68HyfMiXcD3BA3wom4MW6Cm+Ik3Aw3xy1w
Mm6JW+HWOAW3wW1xO5yK2+MOuCNOw51wZ9wFp+OuuBvujiO4B+6Je+EM3Bv3
wX1xJu6H++MBOAsPxIPwYJyNh+CheBjOwcPxCDwS5+JROA+Pxvl4DC7A43AU
T8AT8SRciCfjKXgqLsLT8HQ8AxfjmXgWno1L8Bw8F8/DpXg+XoAX4jK8CC/G
S3A5XoqX4eW4Aq/AK/EqXIlX4zV4La7C6/B6vAFX4414E96Ma/AWvBVvw7V4
O96Bd+I6vAvvxntwPd6L9+H9OOHleDfADXEjnIgb4ya4KU7CzXBz3AIn45a4
FW6NU3Ab3Ba3w6m4Pe6AO+I03Al3xl1wOu6Ku+HuOIJ74J64F87AvXEf3Bdn
4n64Px6As/BAPAgPxtl4CB6Kh+EcPByPwCNxLh6F8/BonI/H4AI8DkfxBDwR
T8KFeDKegqfiIjwNT8czcDGeiWfh2bgEz8Fz8TxciufjBXghLsOL8GK8BJfj
pXgZXo4r8Aq8Eq/ClXg1XoPX4iq8Dq/HG3A13og34c24Bm/BW/E2XIu34x14
J67Du/BuvAfX4714H96PE+bGuwFuiBvhRNwYN8FNcRJuhpvjFjgZt8StcGuc
gtvgtrgdTsXtcQfcEafhTrgz7oLTcVfcDXfHEdwD98S9cAbujfvgvjgT98P9
8QCchQfiQXgwzsZD8FA8DOfg4XgEHolz8Sich0fjfDwGF+BxOIon4Il4Ei7E
k/EUPBUX4Wl4Op6Bi/FMPAvPxiV4Dp6L5+FSPB8vwAtxGV6EF+MluBwvxcvw
clyBV+CVeBWuxKvxGrwWV+F1eD3egKvxRrwJb8Y1eAveirfhWrwd78A7cR3e
hXfjPbge78X78H6c8Eq8G+CGuBFOxI1xE9wUJ+FmuDlugZNxS9wKt8YpuA1u
i9vhVNwed8AdcRruhDvjLjgdd8XdcHccwT1wT9wLZ+DeuA/uizNxP9wfD8BZ
eCAehAfjbDwED8XDcA4ejkfgkTgXj8J5eDTOx2NwAR6Ho3gCnogn4UI8GU/B
U3ERnoan4xm4GM/Es/BsXILn4Ll4Hi7F8/ECvBCX4UV4MV6Cy/FSvAwvxxV4
BV6JV+FKvBqvwWtxFV6H1+MNuBpvxJvwZlyDt+CteBuuxdvxDrwT1+FdeDfe
g+vxXrwP78cJ8+LdADfEjXAiboyb4KY4CTfDzXELnIxb4la4NU7BbXBb3A6n
4va4A+6I03An3Bl3wem4K+6Gu+MI7oF74l44A/fGfXBfnIn74f54AM7CA/Eg
PBhn4yF4KB6Gc/BwPAKPxLl4FM7Do3E+HoML8DgcxRPwRDwJF+LJeAqeiovw
NDwdz8DFeCaehWfjEjwHz8XzcCmejxfghbgML8KL8RJcjpfiZXg5rsAr8Eq8
Clfi1XgNXour8Dq8Hm/A1Xgj3oQ34xq8BW/F23At3o534J24Du/Cu/EeXI/3
4n14P054Nd4NcEPcCCfixrgJboqTcDPcHLfAybglboVb4xTcBrfF7XAqbo87
4I44DXfCnXEXnI674m64O47gHrgn7oUzcG/cB/fFmbgf7o8H4Cw8EA/Cg3E2
HoKH4mE4Bw/HI/BInItH4Tw8GufjMbgAj8NRPAFPxJNwIZ6Mp+CpuAhPw9Px
DFyMZ+JZeDYuwXPwXDwPl+L5eAFeiMvwIrwYL8HleClehpfjCrwCr8SrcCVe
jdfgtbgKr8Pr8QZcjTfiTXgzrsFb8Fa8Ddfi7XgH3onr8C68G+/B9Xgv3of3
44TSeDfADXEjnIgb4ya4KU7CzXBz3AIn45a4FW6NU3Ab3Ba3w6m4Pe6AO+I0
3Al3xl1wOu6Ku+HuOIJ74J64F87AvXEf3Bdn4n64Px6As/BAPAgPxtl4CB6K
h+EcPByPwCNxLh6F8/BonI/H4AI8DkfxBDwRT8KFeDKegqfiIjwNT8czcDGe
iWfh2bgEz8Fz8TxciufjBXghLsOL8GK8BJfjpXgZXo4r8Aq8Eq/ClXg1XoPX
4iq8Dq/HG3A13og34c24Bm/BW/E2XIu34x14J67Du/BuvAfX4714H96PE16L
dwPcEDfCibgxboKb4iTcDDfHLXAybolb4dY4BbfBbXE7nIrb4w64I07DnXBn
3AWn4664G+6OI7gH7ol74QzcG/fBfXEm7of74wE4Cw/Eg/BgnI2H4KF4GM7B
w/EIPBLn4lE4D4/G+XgMLsDjcBRPwBPxJFyIJ+MpeCouwtPwdDwDF+OZeBae
jUvwHDwXz8OleD5egBfiMrwIL8ZLcDleipfh5bgCr8Ar8SpciVfjNXgtrsLr
8Hq8AVfjjXgT3oxr8Ba8FW/DtXg73oF34jq8C+/Ge3A93ov34f04YX68G+CG
uBFOxI1xE9wUJ+FmuDlugZNxS9wKt8YpuA1ui9vhVNwed8AdcRruhDvjLjgd
d8XdcHccwT1wT9wLZ+DeuA/uizNxP9wfD8BZeCAehAfjbDwED8XDcA4ejkfg
kTgXj8J5eDTOx2NwAR6Ho3gCnogn4UI8GU/BU3ERnoan4xm4GM/Es/BsXILn
4Ll4Hi7F8/ECvBCX4UV4MV6Cy/FSvAwvxxV4BV6JV+FKvBqvwWtxFV6H1+MN
uBpvxJvwZlyDt+CteBuuxdvxDrwT1+FdeDfeg+vxXrwP78cJr8e7AW6IG+FE
3Bg3wU1xEm6Gm+MWOBm3xK1wa5yC2+C2uB1Oxe1xB9wRp+FOuDPugtNxV9wN
d8cR3AP3xL1wBu6N++C+OBP3w/3xAJyFB+JBeDDOxkPwUDwM5+DheAQeiXPx
KJyHR+N8PAYX4HE4iifgiXgSLsST8RQ8FRfhaXg6noGL8Uw8C8/GJXgOnovn
4VI8Hy/AC3EZXoQX4yW4HC/Fy/ByXIFX4JV4Fa7Eq/EavBZX4XV4Pd6Aq/FG
vAlvxjV4C96Kt+FavB3vwDtxHd6Fd+M9uB7vxfvwfpywIN4NcEPcCCfixrgJ
boqTcDPcHLfAybglboVb4xTcBrfF7XAqbo874I44DXfCnXEXnI674m64O47g
Hrgn7oUzcG/cB/fFmbgf7o8H4Cw8EA/Cg3E2HoKH4mE4Bw/HI/BInItH4Tw8
GufjMbgAj8NRPAFPxJNwIZ6Mp+CpuAhPw9PxDFyMZ+JZeDYuwXPwXDwPl+L5
eAFeiMvwIrwYL8HleClehpfjCrwCr8SrcCVejdfgtbgKr8Pr8QZcjTfiTXgz
rsFb8Fa8Ddfi7XgH3onr8C68G+/B9Xgv3of344Q34t0AN8SNcCJujJvgpjgJ
N8PNcQucjFviVrg1TsFtcFvcDqfi9rgD7ojTcCfcGXfB6bgr7oa74wjugXvi
XjgD98Z9cF+cifvh/ngAzsID8SA8GGfjIXgoHoZz8HA8Ao/EuXgUzsOjcT4e
gwvwOBzFE/BEPAkX4sl4Cp6Ki/A0PB3PwMV4Jp6FZ+MSPAfPxfNwKZ6PF+CF
uAwvwovxElyOl+JleDmuwCvwSrwKV+LVeA1ei6vwOrweb8DVeCPehDfjGrwF
b8XbcC3ejnfgnbgO78K78R5cj/fifXg/TlgY7wa4IW6EE3Fj3AQ3xUm4GW6O
W+Bk3BK3wq1xCm6D2+J2OBW3xx1wR5yGO+HOuAtOx11xN9wdR3AP3BP3whm4
N+6D++JM3A/3xwNwFh6IB+HBOBsPwUPxMJyDh+MReCTOxaNwHh6N8/EYXIDH
4SiegCfiSbgQT8ZT8FRchKfh6XgGLsYz8Sw8G5fgOXgunodL8Xy8AC/EZXgR
XoyX4HK8FC/Dy3EFXoFX4lW4Eq/Ga/BaXIXX4fV4A67GG/EmvBnX4C14K96G
a/F2vAPvxHV4F96N9+B6vBfvw/txwpvxboAb4kY4ETfGTXBTnISb4ea4BU7G
LXEr3Bqn4Da4LW6HU3F73AF3xGm4E+6Mu+B03BV3w91xBPfAPXEvnIF74z64
L87E/XB/PABn4YF4EB6Ms/EQPBQPwzl4OB6BR+JcPArn4dE4H4/BBXgcjuIJ
eCKehAvxZDwFT8VFeBqejmfgYjwTz8KzcQmeg+fiebgUz8cL8EJchhfhxXgJ
LsdL8TK8HFfgFXglXoUr8Wq8Bq/FVXgdXo834Gq8EW/Cm3EN3oK34m24Fm/H
O/BOXId34d14D67He/E+vB8nlMX7ENwAH4ob4sNwI3w4TsRH4Mb4SNwEH4Wb
4qNxEj4GN8PH4ub4ONwCH4+T8Qm4JT4Rt8In4db4ZJyCT8Ft8Km4LT4Nt8On
41R8Bm6Pz8Qd8Fm4Iz4bp+FzcCd8Lu6Mz8Nd8Pk4HV+Au+ILcTd8Ee6OL8YR
fAnugS/FPfFluBe+HGfgK3BvfCXug6/CffHVOBNfg/vha3F/fB0egK/HWfgG
PBDfiAfhm/BgfDPOxrfgIfhWPBTfhofh23EOvgMPx3fiEfguPBLfjXPxPXgU
vhfn4fvwaHw/zscP4DF4LC7AD+Jx+CEcxePxBPwwnogfwZPwo7gQP4Yn48fx
FPwEnoqfxEX4KTwNP42n42fwDPwsLsbP4Zn4eTwLv4Bn4xdxCX4Jz8Ev47n4
FTwPv4pL8Wt4Pn4dL8Bv4IX4TVyG38KL8Nt4MX4HL8Hv4nL8Hl6K38fL8Ad4
Of4QV+CP8Ar8MV6JP8Gr8Ke4En+GV+PP8Rr8BV6Lv8RV+Cu8Dn+N1+Nv8Ab8
La7G3+GN+Hu8Cf+AN+MfcQ3+CW/BP+Ot+Be8Df+Ka/E/8Hb8G96B/4l34t9x
Hf4X3oX/jXfjP/Ae/B9cj//Ee/F/8T78F96P/4cT3or3IbgBPhQ3xIfhRvhw
nIiPwI3xkbgJPgo3xUfjJHwMboaPxc3xcbgFPh4n4xNwS3wiboVPwq3xyTgF
n4Lb4FNxW3wabodPx6n4DNwen4k74LNwR3w2TsPn4E74XNwZn4e74PNxOr4A
d8UX4m74ItwdX4wj+BLcA1+Ke+LLcC98Oc7AV+De+ErcB1+F++KrcSa+BvfD
1+L++Do8AF+Ps/ANeCC+EQ/CN+HB+GacjW/BQ/CteCi+DQ/Dt+McfAceju/E
I/BdeCS+G+fie/AofC/Ow/fh0fh+nI8fwGPwWFyAH8Tj8EM4isfjCfhhPBE/
gifhR3EhfgxPxo/jKfgJPBU/iYvwU3gafhpPx8/gGfhZXIyfwzPx83gWfgHP
xi/iEvwSnoNfxnPxK3gefhWX4tfwfPw6XoDfwAvxm7gMv4UX4bfxYvwOXoLf
xeX4PbwUv4+X4Q/wcvwhrsAf4RX4Y7wSf4JX4U9xJf4Mr8af4zX4C7wWf4mr
8Fd4Hf4ar8ff4A34W1yNv8Mb8fd4E/4Bb8Y/4hr8E96Cf8Zb8S94G/4V1+J/
4O34N7wD/xPvxL/jOvwvvAv/G+/Gf+A9+D+4Hv+J9+L/4n34L7wf/w8nLIr3
IbgBPhQ3xIfhRvhwnIiPwI3xkbgJPgo3xUfjJHwMboaPxc3xcbgFPh4n4xNw
S3wiboVPwq3xyTgFn4Lb4FNxW3wabodPx6n4DNwen4k74LNwR3w2TsPn4E74
XNwZn4e74PNxOr4Ad8UX4m74ItwdX4wj+BLcA1+Ke+LLcC98Oc7AV+De+Erc
B1+F++KrcSa+BvfD1+L++Do8AF+Ps/ANeCC+EQ/CN+HB+GacjW/BQ/CteCi+
DQ/Dt+McfAceju/EI/BdeCS+G+fie/AofC/Ow/fh0fh+nI8fwGPwWFyAH8Tj
8EM4isfjCfhhPBE/gifhR3EhfgxPxo/jKfgJPBU/iYvwU3gafhpPx8/gGfhZ
XIyfwzPx83gWfgHPxi/iEvwSnoNfxnPxK3gefhWX4tfwfPw6XoDfwAvxm7gM
v4UX4bfxYvwOXoLfxeX4PbwUv4+X4Q/wcvwhrsAf4RX4Y7wSf4JX4U9xJf4M
r8af4zX4C7wWf4mr8Fd4Hf4ar8ff4A34W1yNv8Mb8fd4E/4Bb8Y/4hr8E96C
f8Zb8S94G/4V1+J/4O34N7wD/xPvxL/jOvwvvAv/G+/Gf+A9+D+4Hv+J9+L/
4n34L7wf/w8nvB3vQ3ADfChuiA/DjfDhOBEfgRvjI3ETfBRuio/GSfgY3Awf
i5vj43ALfDxOxifglvhE3AqfhFvjk3EKPgW3wafitvg03A6fjlPxGbg9PhN3
wGfhjvhsnIbPwZ3wubgzPg93wefjdHwB7oovxN3wRbg7vhhH8CW4B74U98SX
4V74cpyBr8C98ZW4D74K98VX40x8De6Hr8X98XV4AL4eZ+Eb8EB8Ix6Eb8KD
8c04G9+Ch+Bb8VB8Gx6Gb8c5+A48HN+JR+C78Eh8N87F9+BR+F6ch+/Do/H9
OB8/gMfgsbgAP4jH4YdwFI/HE/DDeCJ+BE/Cj+JC/BiejB/HU/ATeCp+Ehfh
p/A0/DSejp/BM/CzuBg/h2fi5/Es/AKejV/EJfglPAe/jOfiV/A8/Couxa/h
+fh1vAC/gRfiN3EZfgsvwm/jxfgdvAS/i8vxe3gpfh8vwx/g5fhDXIE/wivw
x3gl/gSvwp/iSvwZXo0/x2vwF3gt/hJX4a/wOvw1Xo+/wRvwt7gaf4c34u/x
JvwD3ox/xDX4J7wF/4y34l/wNvwrrsX/wNvxb3gH/ifeiX/HdfhfeBf+N96N
/8B78H9wPf4T78X/xfvwX3g//h9OWBzvQ3ADfChuiA/DjfDhOBEfgRvjI3ET
fBRuio/GSfgY3Awfi5vj43ALfDxOxifglvhE3AqfhFvjk3EKPgW3wafitvg0
3A6fjlPxGbg9PhN3wGfhjvhsnIbPwZ3wubgzPg93wefjdHwB7oovxN3wRbg7
vhhH8CW4B74U98SX4V74cpyBr8C98ZW4D74K98VX40x8De6Hr8X98XV4AL4e
Z+Eb8EB8Ix6Eb8KD8c04G9+Ch+Bb8VB8Gx6Gb8c5+A48HN+JR+C78Eh8N87F
9+BR+F6ch+/Do/H9OB8/gMfgsbgAP4jH4YdwFI/HE/DDeCJ+BE/Cj+JC/Bie
jB/HU/ATeCp+Ehfhp/A0/DSejp/BM/CzuBg/h2fi5/Es/AKejV/EJfglPAe/
jOfiV/A8/Couxa/h+fh1vAC/gRfiN3EZfgsvwm/jxfgdvAS/i8vxe3gpfh8v
wx/g5fhDXIE/wivwx3gl/gSvwp/iSvwZXo0/x2vwF3gt/hJX4a/wOvw1Xo+/
wRvwt7gaf4c34u/xJvwD3ox/xDX4J7wF/4y34l/wNvwrrsX/wNvxb3gH/ife
iX/HdfhfeBf+N96N/8B78H9wPf4T78X/xfvwX3g//h9OeCfeh+AG+FDcEB+G
G+HDcSI+AjfGR+Im+CjcFB+Nk/AxuBk+FjfHx+EW+HicjE/ALfGJuBU+CbfG
J+MUfApug0/FbfFpuB0+HafiM3B7fCbugM/CHfHZOA2fgzvhc3FnfB7ugs/H
6fgC3BVfiLvhi3B3fDGO4EtwD3wp7okvw73w5TgDX4F74ytxH3wV7ouvxpn4
GtwPX4v74+vwAHw9zsI34IH4RjwI34QH45txNr4FD8G34qH4NjwM345z8B14
OL4Tj8B34ZH4bpyL78Gj8L04D9+HR+P7cT5+AI/BY3EBfhCPww/hKB6PJ+CH
8UT8CJ6EH8WF+DE8GT+Op+An8FT8JC7CT+Fp+Gk8HT+DZ+BncTF+Ds/Ez+NZ
+AU8G7+IS/BLeA5+Gc/Fr+B5+FVcil/D8/HreAF+Ay/Eb+Iy/BZehN/Gi/E7
eAl+F5fj9/BS/D5ehj/Ay/GHuAJ/hFfgj/FK/AlehT/FlfgzvBp/jtfgL/Ba
/CWuwl/hdfhrvB5/gzfgb3E1/g5vxN/jTfgHvBn/iGvwT3gL/hlvxb/gbfhX
XIv/gbfj3/AO/E+8E/+O6/C/8C78b7wb/4H34P/gevwn3ov/i/fhv/B+/D+c
sCTeh+AG+FDcEB+GG+HDcSI+AjfGR+Im+CjcFB+Nk/AxuBk+FjfHx+EW+Hic
jE/ALfGJuBU+CbfGJ+MUfApug0/FbfFpuB0+HafiM3B7fCbugM/CHfHZOA2f
gzvhc3FnfB7ugs/H6fgC3BVfiLvhi3B3fDGO4EtwD3wp7okvw73w5TgDX4F7
4ytxH3wV7ouvxpn4GtwPX4v74+vwAHw9zsI34IH4RjwI34QH45txNr4FD8G3
4qH4NjwM345z8B14OL4Tj8B34ZH4bpyL78Gj8L04D9+HR+P7cT5+AI/BY3EB
fhCPww/hKB6PJ+CH8UT8CJ6EH8WF+DE8GT+Op+An8FT8JC7CT+Fp+Gk8HT+D
Z+BncTF+Ds/Ez+NZ+AU8G7+IS/BLeA5+Gc/Fr+B5+FVcil/D8/HreAF+Ay/E
b+Iy/BZehN/Gi/E7eAl+F5fj9/BS/D5ehj/Ay/GHuAJ/hFfgj/FK/AlehT/F
lfgzvBp/jtfgL/Ba/CWuwl/hdfhrvB5/gzfgb3E1/g5vxN/jTfgHvBn/iGvw
T3gL/hlvxb/gbfhXXIv/gbfj3/AO/E+8E/+O6/C/8C78b7wb/4H34P/gevwn
3ov/i/fhv/B+/D+c8G68D8EN8KG4IT4MN8KH40R8BG6Mj8RN8FG4KT4aJ+Fj
cDN8LG6Oj8Mt8PE4GZ+AW+ITcSt8Em6NT8Yp+BTcBp+K2+LTcDt8Ok7FZ+D2
+EzcAZ+FO+KzcRo+B3fC5+LO+DzcBZ+P0/EFuCu+EHfDF+Hu+GIcwZfgHvhS
3BNfhnvhy3EGvgL3xlfiPvgq3BdfjTPxNbgfvhb3x9fhAfh6nIVvwAPxjXgQ
vgkPxjfjbHwLHoJvxUPxbXgYvh3n4DvwcHwnHoHvwiPx3TgX34NH4XtxHr4P
j8b343z8AB6Dx+IC/CAehx/CUTweT8AP44n4ETwJP4oL8WN4Mn4cT8FP4Kn4
SVyEn8LT8NN4On4Gz8DP4mL8HJ6Jn8ez8At4Nn4Rl+CX8Bz8Mp6LX8Hz8Ku4
FL+G5+PX8QL8Bl6I38Rl+C28CL+NF+N38BL8Li7H7+Gl+H28DH+Al+MPcQX+
CK/AH+OV+BO8Cn+KK/FneDX+HK/BX+C1+Etchb/C6/DXeD3+Bm/A3+Jq/B3e
iL/Hm/APeDP+Edfgn/AW/DPein/B2/CvuBb/A2/Hv+Ed+J94J/4d1+F/4V34
33g3/gPvwf/B9fhPvBf/F+/Df+H9+H84oTzeh+AG+FDcEB+GG+HDcSI+AjfG
R+Im+CjcFB+Nk/AxuBk+FjfHx+EW+HicjE/ALfGJuBU+CbfGJ+MUfApug0/F
bfFpuB0+HafiM3B7fCbugM/CHfHZOA2fgzvhc3FnfB7ugs/H6fgC3BVfiLvh
i3B3fDGO4EtwD3wp7okvw73w5TgDX4F74ytxH3wV7ouvxpn4GtwPX4v74+vw
AHw9zsI34IH4RjwI34QH45txNr4FD8G34qH4NjwM345z8B14OL4Tj8B34ZH4
bpyL78Gj8L04D9+HR+P7cT5+AI/BY3EBfhCPww/hKB6PJ+CH8UT8CJ6EH8WF
+DE8GT+Op+An8FT8JC7CT+Fp+Gk8HT+DZ+BncTF+Ds/Ez+NZ+AU8G7+IS/BL
eA5+Gc/Fr+B5+FVcil/D8/HreAF+Ay/Eb+Iy/BZehN/Gi/E7eAl+F5fj9/BS
/D5ehj/Ay/GHuAJ/hFfgj/FK/AlehT/FlfgzvBp/jtfgL/Ba/CWuwl/hdfhr
vB5/gzfgb3E1/g5vxN/jTfgHvBn/iGvwT3gL/hlvxb/gbfhXXIv/gbfj3/AO
/E+8E/+O6/C/8C78b7wb/4H34P/gevwn3ov/i/fhv/B+/D+c8F68D8EN8KG4
IT4MN8KH40R8BG6Mj8RN8FG4KT4aJ+FjcDN8LG6Oj8Mt8PE4GZ+AW+ITcSt8
Em6NT8Yp+BTcBp+K2+LTcDt8Ok7FZ+D2+EzcAZ+FO+KzcRo+B3fC5+LO+Dzc
BZ+P0/EFuCu+EHfDF+Hu+GIcwZfgHvhS3BNfhnvhy3EGvgL3xlfiPvgq3Bdf
jTPxNbgfvhb3x9fhAfh6nIVvwAPxjXgQvgkPxjfjbHwLHoJvxUPxbXgYvh3n
4DvwcHwnHoHvwiPx3TgX34NH4XtxHr4Pj8b343z8AB6Dx+IC/CAehx/CUTwe
T8AP44n4ETwJP4oL8WN4Mn4cT8FP4Kn4SVyEn8LT8NN4On4Gz8DP4mL8HJ6J
n8ez8At4Nn4Rl+CX8Bz8Mp6LX8Hz8Ku4FL+G5+PX8QL8Bl6I38Rl+C28CL+N
F+N38BL8Li7H7+Gl+H28DH+Al+MPcQX+CK/AH+OV+BO8Cn+KK/FneDX+HK/B
X+C1+Etchb/C6/DXeD3+Bm/A3+Jq/B3eiL/Hm/APeDP+Edfgn/AW/DPein/B
2/CvuBb/A2/Hv+Ed+J94J/4d1+F/4V3433g3/gPvwf/B9fhPvBf/F+/Df+H9
+H84YWm8D8EN8KG4IT4MN8KH40R8BG6Mj8RN8FG4KT4aJ+FjcDN8LG6Oj8Mt
8PE4GZ+AW+ITcSt8Em6NT8Yp+BTcBp+K2+LTcDt8Ok7FZ+D2+EzcAZ+FO+Kz
cRo+B3fC5+LO+DzcBZ+P0/EFuCu+EHfDF+Hu+GIcwZfgHvhS3BNfhnvhy3EG
vgL3xlfiPvgq3BdfjTPxNbgfvhb3x9fhAfh6nIVvwAPxjXgQvgkPxjfjbHwL
HoJvxUPxbXgYvh3n4DvwcHwnHoHvwiPx3TgX34NH4XtxHr4Pj8b343z8AB6D
x+IC/CAehx/CUTweT8AP44n4ETwJP4oL8WN4Mn4cT8FP4Kn4SVyEn8LT8NN4
On4Gz8DP4mL8HJ6Jn8ez8At4Nn4Rl+CX8Bz8Mp6LX8Hz8Ku4FL+G5+PX8QL8
Bl6I38Rl+C28CL+NF+N38BL8Li7H7+Gl+H28DH+Al+MPcQX+CK/AH+OV+BO8
Cn+KK/FneDX+HK/BX+C1+Etchb/C6/DXeD3+Bm/A3+Jq/B3eiL/Hm/APeDP+
Edfgn/AW/DPein/B2/CvuBb/A2/Hv+Ed+J94J/4d1+F/4V3433g3/gPvwf/B
9fhPvBf/F+/Df+H9+H844f14H4Ib4ENxQ3wYboQPx4n4CNwYH4mb4KNwU3w0
TsLH4Gb4WNwcH4db4ONxMj4Bt8Qn4lb4JNwan4xT8Cm4DT4Vt8Wn4Xb4dJyK
z8Dt8Zm4Az4Ld8Rn4zR8Du6Ez8Wd8Xm4Cz4fp+MLcFd8Ie6GL8Ld8cU4gi/B
PfCluCe+DPfCl+MMfAXuja/EffBVuC++Gmfia3A/fC3uj6/DA/D1OAvfgAfi
G/EgfBMejG/G2fgWPATfiofi2/AwfDvOwXfg4fhOPALfhUfiu3EuvgePwvfi
PHwfHo3vx/n4ATwGj8UF+EE8Dj+Eo3g8noAfxhPxI3gSfhQX4sfwZPw4noKf
wFPxk7gIP4Wn4afxdPwMnoGfxcX4OTwTP49n4RfwbPwiLsEv4Tn4ZTwXv4Ln
4VdxKX4Nz8ev4wX4DbwQv4nL8Ft4EX4bL8bv4CX4XVyO38NL8ft4Gf4AL8cf
4gr8EV6BP8Yr8Sd4Ff4UV+LP8Gr8OV6Dv8Br8Ze4Cn+F1+Gv8Xr8Dd6Av8XV
+Du8EX+PN+Ef8Gb8I67BP+Et+Ge8Ff+Ct+FfcS3+B96Of8M78D/xTvw7rsP/
wrvwv/Fu/Afeg/+D6/GfeC/+L96H/8L78f9wwrJ4H4Ib4ENxQ3wYboQPx4n4
CNwYH4mb4KNwU3w0TsLH4Gb4WNwcH4db4ONxMj4Bt8Qn4lb4JNwan4xT8Cm4
DT4Vt8Wn4Xb4dJyKz8Dt8Zm4Az4Ld8Rn4zR8Du6Ez8Wd8Xm4Cz4fp+MLcFd8
Ie6GL8Ld8cU4gi/BPfCluCe+DPfCl+MMfAXuja/EffBVuC++Gmfia3A/fC3u
j6/DA/D1OAvfgAfiG/EgfBMejG/G2fgWPATfiofi2/AwfDvOwXfg4fhOPALf
hUfiu3EuvgePwvfiPHwfHo3vx/n4ATwGj8UF+EE8Dj+Eo3g8noAfxhPxI3gS
fhQX4sfwZPw4noKfwFPxk7gIP4Wn4afxdPwMnoGfxcX4OTwTP49n4RfwbPwi
LsEv4Tn4ZTwXv4Ln4VdxKX4Nz8ev4wX4DbwQv4nL8Ft4EX4bL8bv4CX4XVyO
38NL8ft4Gf4AL8cf4gr8EV6BP8Yr8Sd4Ff4UV+LP8Gr8OV6Dv8Br8Ze4Cn+F
1+Gv8Xr8Dd6Av8XV+Du8EX+PN+Ef8Gb8I67BP+Et+Ge8Ff+Ct+FfcS3+B96O
f8M78D/xTvw7rsP/wrvwv/Fu/Afeg/+D6/GfeC/+L96H/8L78f9wwgfxPgQ3
wIfihvgw3AgfjhPxEbgxPhI3wUfhpvhonISPwc3wsbg5Pg63wMfjZHwCbolP
xK3wSbg1Phmn4FNwG3wqbotPw+3w6TgVn4Hb4zNxB3wW7ojPxmn4HNwJn4s7
4/NwF3w+TscX4K74QtwNX4S744txBF+Ce+BLcU98Ge6FL8cZ+ArcG1+J++Cr
cF98Nc7E1+B++FrcH1+HB+DrcRa+AQ/EN+JB+CY8GN+Ms/EteAi+FQ/Ft+Fh
+Hacg+/Aw/GdeAS+C4/Ed+NcfA8ehe/Fefg+PBrfj/PxA3gMHosL8IN4HH4I
R/F4PAE/jCfiR/Ak/CguxI/hyfhxPAU/gafiJ3ERfgpPw0/j6fgZPAM/i4vx
c3gmfh7Pwi/g2fhFXIJfwnPwy3gufgXPw6/iUvwano9fxwvwG3ghfhOX4bfw
Ivw2XozfwUvwu7gcv4eX4vfxMvwBXo4/xBX4I7wCf4xX4k/wKvwprsSf4dX4
c7wGf4HX4i9xFf4Kr8Nf4/X4G7wBf4ur8Xd4I/4eb8I//D+u6iELAENBgGDH
tm3btm3btm3btm3btm3bTma2v5b1+gCN38Xv4ffxB/hD/BH+GH+CP8Wf4c/x
F/hL/BX+Gn+Dv8Xf4e/xD/hH/BP+Gf+Cf8W/4d/xH/hP/Bf+G/+D/8X/4e79
Xw+AB8QD4YHxIHhQPBgeHA+Bh8RD4aHxMHhYPBweHo+AR8Qj4ZHxKHhUPBoe
HY+Bx8Rj4bHxOHhcPB4eH0+AJ8QT4YnxJHhSPBmeHE+Bp8RT4anxNHhaPB2e
Hs+AZ8Qz4ZnxLHhWPBueHc+B58Rz4bnxPHhePB+eHy+AF8QL4YXxInhRvBhe
HC+Bl8RL4aXxMnhZvBxeHq+AV8Qr4ZXxKnhVvBpeHa+B18Rr4bXxOnhdvB5e
H2+AN8Qb4Y3xJnhTvBneHG+Bt8Rb4a3xNnhbvB3eHu+Ad8Q74Z3xLnhXvBve
He+B98R74b3xPnhfvB/eHx+AD8QH4YPxIfhQfBg+HB+Bj8RH4aPxMfhYfBw+
Hp+AT8Qn4ZPxKfhUfBo+HZ+Bz8Rn4bPxOfhcfB4+H1+AL8QX4YvxJfhSfBm+
HF+Br8RX4avxNfhafB2+Ht+Ab8Q34ZvxLfhWfBu+Hd+B78R34bvxPfhefB++
Hz+AH8QP4YfxI/hR/Bh+HD+Bn8RP4afxM/hZ/Bx+Hr+AX8Qv4ZfxK/hV/Bp+
Hb+B38Rv4bfxO/hd/B5+H3+AP8Qf4Y/xJ/hT/Bn+HH+Bv8Rf4a/xN/hb/B3+
Hv+Af8Q/4Z/xL/hX/Bv+Hf+B/8R/4b/xP/hf/B/uvv/1AHhAPBAeGA+CB8WD
4cHxEHhIPBQeGg+Dh8XD4eHxCHhEPBIeGY+CR8Wj4dHxGHhMPBYeG4+Dx8Xj
4fHxBHhCPBGeGE+CJ8WT4cnxFHhKPBWeGk+Dp8XT4enxDHhGPBOeGc+CZ8Wz
4dnxHHhOPBeeG8+D58Xz4fnxAnhBvBBeGC+CF8WL4cXxEnhJvBReGi+Dl8XL
4eXxCnhFvBJeGa+CV8Wr4dXxGnhNvBZeG6+D18Xr4fXxBnhDvBHeGG+CN8Wb
4c3xFnhLvBXeGm+Dt8Xb4e3xDnhHvBPeGe+Cd8W74d3xHnhPvBfeG++D98X7
4f3xAfhAfBA+GB+CD8WH4cPxEfhIfBQ+Gh+Dj8XH4ePxCfhEfBI+GZ+CT8Wn
4dPxGfhMfBY+G5+Dz8Xn4fPxBfhCfBG+GF+CL8WX4cvxFfhKfBW+Gl+Dr8XX
4evxDfhGfBO+Gd+Cb8W34dvxHfhOfBe+G9+D78X34fvxA/hB/BB+GD+CH8WP
4cfxE/hJ/BR+Gj+Dn8XP4efxC/hF/BJ+Gb+CX8Wv4dfxG/hN/BZ+G7+D38Xv
4ffxB/hD/BH+GH+CP8Wf4c/xF/hL/BX+Gn+Dv8Xf4e/xD/hH/BP+Gf+Cf8W/
4d/xH/hP/Bf+G/+D/8X/4e7/H++PG4COG5COG4iOG5iOG4SOG5SOG4yOG5yO
G4KOG5KOG4qOG5qOG4aOG5aOG46OG56OG4GOG5GOG4mOG5mOG4WOG5WOG42O
G52OG4OOG5OOG4uOG5uOG4eOG5eOG4+OG5+Om4COm5COm4iOm5iOm4SOm5SO
m4yOm5yOm4KOm5KOm4qOm5qOm4aOm5aOm46Om56Om4GOm5GOm4mOm5mOm4WO
m5WOm42Om52Om4OOm5OOm4uOm5uOm4eOm5eOm4+Om5+OW4COW5COW4iOW5iO
W4SOW5SOW4yOW5yOW4KOW5KOW4qOW5qOW4aOW5aOW46OW56OW4GOW5GOW4mO
W5mOW4WOW5WOW42OW52OW4OOW5OOW4uOW5uOW4eOW5eOW4+OW5+O24CO25CO
24iO25iO24SO25SO24yO25yO24KO25KO24qO25qO24aO25aO246O256O24GO
25GO24mO25mO24WO25WO242O252O24OO25OO24uO25uO24eO25eO24+O25+O
O4COO5COO4iOO5iOO4SOO5SOO4yOO5yOO4KOO5KOO4qOO5qOO4aOO5aOO46O
O56OO4GOO5GOO4mOO5mOO4WOO5WOO42OO52OO4OOO5OOO4uOO5uOO4eOO5eO
O4+OO5+Ou4COu5COu4iOu5iOu4SOu5SOu4yOu5yOu4KOu5KOu4qOu5qOu4aO
u5aOu46Ou56Ou4GOu5GOu4mOu5mOu4WOu5WOu42Ou52Ou4OOu5OOu4uOu5uO
u4eOu5eOu4+Ou5+Oe4COe5COe4iOe5iOe4SOe5SOe4yOe5yOe4KOe5KOe4qO
e5qOe4aOe5aOe46Oe56Oe4GOe5GOe4mOe5mOe4WOe5WOe42Oe52Oe4OOe5OO
e4uOe5uOe4eOe5eOe4+Oe5+O+4CO+5CO+4iO+5iO+4SO+5SO+4yO+5yO+4KO
+5KO+4qO+5qO+4aO+5aO+46O+56O+4GO+5GO+4mO+5mO+4WO+5WO+42O+52O
+4OO+5OO+4uO+5uO+4eO+5eO+4+O/3/w/9txA9BxA9JxA9FxA9Nxg9Bxg9Jx
g9Fxg9NxQ9BxQ9JxQ9FxQ9Nxw9Bxw9Jxw9Fxw9NxI9BxI9JxI9FxI9Nxo9Bx
o9Jxo9Fxo9NxY9BxY9JxY9FxY9Nx49Bx49Jx49Fx49NxE9BxE9JxE9FxE9Nx
k9Bxk9Jxk9Fxk9NxU9BxU9JxU9FxU9Nx09Bx09Jx09Fx09NxM9BxM9JxM9Fx
M9Nxs9Bxs9Jxs9Fxs9Nxc9Bxc9Jxc9Fxc9Nx89Bx89Jx89Fx89NxC9BxC9Jx
C9FxC9Nxi9Bxi9Jxi9Fxi9NxS9BxS9JxS9FxS9Nxy9Bxy9Jxy9Fxy9NxK9Bx
K9JxK9FxK9Nxq9Bxq9Jxq9Fxq9Nxa9Bxa9Jxa9Fxa9Nx69Bx69Jx69Fx69Nx
G9BxG9JxG9FxG9Nxm9Bxm9Jxm9Fxm9NxW9BxW9JxW9FxW9Nx29Bx29Jx29Fx
29NxO9BxO9JxO9FxO9Nxu9Bxu9Jxu9Fxu9Nxe9Bxe9Jxe9Fxe9Nx+9Bx+9Jx
+9Fx+9NxB9BxB9JxB9FxB9Nxh9Bxh9Jxh9Fxh9NxR9BxR9JxR9FxR9Nxx9Bx
x9Jxx9Fxx9NxJ9BxJ9JxJ9FxJ9Nxp9Bxp9Jxp9Fxp9NxZ9BxZ9JxZ9FxZ9Nx
59Bx59Jx59Fx59NxF9BxF9JxF9FxF9Nxl9Bxl9Jxl9Fxl9NxV9BxV9JxV9Fx
V9Nx19Bx19Jx19Fx19NxN9BxN9JxN9FxN9Nxt9Bxt9Jxt9Fxt9Nxd9Bxd9Jx
d9Fxd9Nx99Bx99Jx99Fx99NxD9BxD9JxD9FxD9Nxj9Bxj9Jxj9Fxj9NxT9Bx
T9JxT9FxT9Nxz9Bxz9Jxz9Fxz9NxL9BxL9JxL9FxL9Nxr9Bxr9Jxr9Fxr9Nx
b9Bxb9Jxb9Fxb9Nx79Bx79Jx79Fx79NxH9BxH9JxH9FxH9Nxn9Bxn9Jxn9Fx
n9NxX9BxX9JxX9FxX9Nx39Bx39Jx39Fx39NxP9BxP9JxP9FxP9Nxv9Bxv9Jx
v9Fxv9Nxf9Bxf9Jxf9Fxf9Nx/9Bx/9Jx/9Hx/w/8fztuADpuQDpuIDpuYDpu
EDpuUDpuMDpucDpuCDpuSDpuKDpuaDpuGDpuWDpuODpueDpuBDpuRDpuJDpu
ZDpuFDpuVDpuNDpudDpuDDpuTDpuLDpubDpuHDpuXDpuPDpufDpuAjpuQjpu
IjpuYjpuEjpuUjpuMjpucjpuCjpuSjpuKjpuajpuGjpuWjpuOjpuejpuBjpu
RjpuJjpuZjpuFjpuVjpuNjpudjpuDjpuTjpuLjpubjpuHjpuXjpuPjpufjpu
ATpuQTpuITpuYTpuETpuUTpuMTpucTpuCTpuSTpuKTpuaTpuGTpuWTpuOTpu
eTpuBTpuRTpuJTpuZTpuFTpuVTpuNTpudTpuDTpuTTpuLTpubTpuHTpuXTpu
PTpufTpuAzpuQzpuIzpuYzpuEzpuUzpuMzpuczpuCzpuSzpuKzpuazpuGzpu
WzpuOzpuezpuBzpuRzpuJzpuZzpuFzpuVzpuNzpudzpuDzpuTzpuLzpubzpu
HzpuXzpuPzpufzruADruQDruIDruYDruEDruUDruMDrucDruCDruSDruKDru
aDruGDruWDruODrueDruBDruRDruJDruZDruFDruVDruNDrudDruDDruTDru
LDrubDruHDruXDruPDrufDruAjruQjruIjruYjruEjruUjruMjrucjruCjru
SjruKjruajruGjruWjruOjruejruBjruRjruJjruZjruFjruVjruNjrudjru
DjruTjruLjrubjruHjruXjruPjrufjruATruQTruITruYTruETruUTruMTru
cTruCTruSTruKTruaTruGTruWTruOTrueTruBTruRTruJTruZTruFTruVTru
NTrudTruDTruTTruLTrubTruHTruXTruPTrufTruAzruQzruIzruYzruEzru
UzruMzruczruCzruSzruKzruazruGzruWzruOzruezruBzruRzruJzruZzru
FzruVzruNzrudzruDzruTzruLzrubzruHzruXzruPzr+/0H/b8cNQMcNSMcN
RMcNTMcNQscNSscNRscNTscNQccNSccNRccNTccNQ8cNS8cNR8cNT8eNQMeN
SMeNRMeNTMeNQseNSseNRseNTseNQceNSceNRceNTceNQ8eNS8eNR8eNT8dN
QMdNSMdNRMdNTMdNQsdNSsdNRsdNTsdNQcdNScdNRcdNTcdNQ8dNS8dNR8dN
T8fNQMfNSMfNRMfNTMfNQsfNSsfNRsfNTsfNQcfNScfNRcfNTcfNQ8fNS8fN
R8fNT8ctQMctSMctRMctTMctQsctSsctRsctTsctQcctScctRcctTcctQ8ct
S8ctR8ctT8etQMetSMetRMetTMetQsetSsetRsetTsetQcetScetRcetTcet
Q8etS8etR8etT8dtQMdtSMdtRMdtTMdtQsdtSsdtRsdtTsdtQcdtScdtRcdt
TcdtQ8dtS8dtR8dtT8ftQMftSMftRMftTMftQsftSsftRsftTsftQcftScft
RcftTcftQ8ftS8ftR8ftT8cdQMcdSMcdRMcdTMcdQscdSscdRscdTscdQccd
SccdRccdTccdQ8cdS8cdR8cdT8edQMedSMedRMedTMedQsedSsedRsedTsed
QcedScedRcedTcedQ8edS8edR8edT8ddQMddSMddRMddTMddQsddSsddRsdd
TsddQcddScddRcddTcddQ8ddS8ddR8ddT8fdQMfdSMfdRMfdTMfdQsfdSsfd
RsfdTsfdQcfdScfdRcfdTcfdQ8fdS8fdR8fdT8c9QMc9SMc9RMc9TMc9Qsc9
Ssc9Rsc9Tsc9Qcc9Scc9Rcc9Tcc9Q8c9S8c9R8c9T8e9QMe9SMe9RMe9TMe9
Qse9Sse9Rse9Tse9Qce9Sce9Rce9Tce9Q8e9S8e9R8e9T8d9QMd9SMd9RMd9
TMd9Qsd9Ssd9Rsd9Tsd9Qcd9Scd9Rcd9Tcd9Q8d9S8d9R8d9T8f9QMf9SMf9
RMf9TMf9Qsf9Ssf9Rsf9Tsf9Qcf9Scf9Rcf9Tcf9Q8f9S8f9R8f/P+D/7bgB
6LgB6biB6LiB6bhB6LhB6bjB6LjB6bgh6Lgh6bih6Lih6bhh6Lhh6bjh6Ljh
6bgR6LgR6biR6LiR6bhR6LhR6bjR6LjR6bgx6Lgx6bix6Lix6bhx6Lhx6bjx
6Ljx6bgJ6LgJ6biJ6LiJ6bhJ6LhJ6bjJ6LjJ6bgp6Lgp6bip6Lip6bhp6Lhp
6bjp6Ljp6bgZ6LgZ6biZ6LiZ6bhZ6LhZ6bjZ6LjZ6bg56Lg56bi56Li56bh5
6Lh56bj56Lj56bgF6LgF6biF6LiF6bhF6LhF6bjF6LjF6bgl6Lgl6bil6Lil
6bhl6Lhl6bjl6Ljl6bgV6LgV6biV6LiV6bhV6LhV6bjV6LjV6bg16Lg16bi1
6Li16bh16Lh16bj16Lj16bgN6LgN6biN6LiN6bhN6LhN6bjN6LjN6bgt6Lgt
6bit6Lit6bht6Lht6bjt6Ljt6bgd6Lgd6bid6Lid6bhd6Lhd6bjd6Ljd6bg9
6Lg96bi96Li96bh96Lh96bj96Lj96bgD6LgD6biD6LiD6bhD6LhD6bjD6LjD
6bgj6Lgj6bij6Lij6bhj6Lhj6bjj6Ljj6bgT6LgT6biT6LiT6bhT6LhT6bjT
6LjT6bgz6Lgz6biz6Liz6bhz6Lhz6bjz6Ljz6bgL6LgL6biL6LiL6bhL6LhL
6bjL6LjL6bgr6Lgr6bir6Lir6bhr6Lhr6bjr6Ljr6bgb6Lgb6bib6Lib6bhb
6Lhb6bjb6Ljb6bg76Lg76bi76Li76bh76Lh76bj76Lj76bgH6LgH6biH6LiH
6bhH6LhH6bjH6LjH6bgn6Lgn6bin6Lin6bhn6Lhn6bjn6Ljn6bgX6LgX6biX
6LiX6bhX6LhX6bjX6LjX6bg36Lg36bi36Li36bh36Lh36bj36Lj36bgP6LgP
6biP6LiP6bhP6LhP6bjP6LjP6bgv6Lgv6biv6Liv6bhv6Lhv6bjv6Ljv6bgf
6Lgf6bif6Lif6bhf6Lhf6bjf6Ljf6bg/6Lg/6bi/6Li/6bh/6Lh/6bj/6Pj/
B/u/HTcAHTcgHTcQHTcwHTcIHTcoHTcYHTc4HTcEHTckHTcUHTc0HTcMHTcs
HTccHTc8HTcCHTciHTcSHTcyHTcKHTcqHTcaHTc6HTcGHTcmHTcWHTc2HTcO
HTcuHTceHTc+HTcBHTchHTcRHTcxHTcJHTcpHTcZHTc5HTcFHTclHTcVHTc1
HTcNHTctHTcdHTc9HTcDHTcjHTcTHTczHTcLHTcrHTcbHTc7HTcHHTcnHTcX
HTc3HTcPHTcvHTcfHTc/HbcAHbcgHbcQHbcwHbcIHbcoHbcYHbc4HbcEHbck
HbcUHbc0HbcMHbcsHbccHbc8HbcCHbciHbcSHbcyHbcKHbcqHbcaHbc6HbcG
HbcmHbcWHbc2HbcOHbcuHbceHbc+HbcBHbchHbcRHbcxHbcJHbcpHbcZHbc5
HbcFHbclHbcVHbc1HbcNHbctHbcdHbc9HbcDHbcjHbcTHbczHbcLHbcrHbcb
Hbc7HbcHHbcnHbcXHbc3HbcPHbcvHbcfHbc/HXcAHXcgHXcQHXcwHXcIHXco
HXcYHXc4HXcEHXckHXcUHXc0HXcMHXcsHXccHXc8HXcCHXciHXcSHXcyHXcK
HXcqHXcaHXc6HXcGHXcmHXcWHXc2HXcOHXcuHXceHXc+HXcBHXchHXcRHXcx
HXcJHXcpHXcZHXc5HXcFHXclHXcVHXc1HXcNHXctHXcdHXc9HXcDHXcjHXcT
HXczHXcLHXcrHXcbHXc7HXcHHXcnHXcXHXc3HXcPHXcvHXcfHXc/HfcAHfcg
HfcQHfcwHfcIHfcoHfcYHfc4HfcEHfckHfcUHfc0HfcMHfcsHfccHfc8HfcC
HfciHfcSHfcyHfcKHfcqHfcaHfc6HfcGHfcmHfcWHfc2HfcOHfcuHfceHfc+
HfcBHfchHfcRHfcxHfcJHfcpHfcZHfc5HfcFHfclHfcVHfc1HfcNHfctHfcd
Hfc9HfcDHfcjHfcTHfczHfcLHfcrHfcbHfc7HfcHHfcnHfcXHfc3HfcPHfcv
HfcfHf//QP+34wag4wak4wai4wam4wah4wal4waj4wan44ag44ak44ai44am
44ah44al44aj44an40ag40ak40ai40am40ah40al40aj40an48ag48ak48ai
48am48ah48al48aj48an4yag4yak4yai4yam4yah4yal4yaj4yan46ag46ak
46ai46am46ah46al46aj46an42ag42ak42ai42am42ah42al42aj42an4+ag
4+ak4+ai4+am4+ah4+al4+aj4+an4xag4xak4xai4xam4xah4xal4xaj4xan
45ag45ak45ai45am45ah45al45aj45an41ag41ak41ai41am41ah41al41aj
41an49ag49ak49ai49am49ah49al49aj49an4zag4zak4zai4zam4zah4zal
4zaj4zan47ag47ak47ai47am47ah47al47aj47an43ag43ak43ai43am43ah
43al43aj43an4/ag4/ak4/ai4/am4/ah4/al4/aj4/an4w6g4w6k4w6i4w6m
4w6h4w6l4w6j4w6n446g446k446i446m446h446l446j446n406g406k406i
406m406h406l406j406n486g486k486i486m486h486l486j486n4y6g4y6k
4y6i4y6m4y6h4y6l4y6j4y6n466g466k466i466m466h466l466j466n426g
426k426i426m426h426l426j426n4+6g4+6k4+6i4+6m4+6h4+6l4+6j4+6n
4x6g4x6k4x6i4x6m4x6h4x6l4x6j4x6n456g456k456i456m456h456l456j
456n416g416k416i416m416h416l416j416n496g496k496i496m496h496l
496j496n4z6g4z6k4z6i4z6m4z6h4z6l4z6j4z6n476g476k476i476m476h
476l476j476n436g436k436i436m436h436l436j436n4/6g4/6k4/6i4/6m
4/6h4/6l4/6j4/8f5P923AB03IB03EB03MB03CB03KB03GB03OB03BB03JB0
3FB03NB03DB03LB03HB03PB03Ah03Ih03Eh03Mh03Ch03Kh03Gh03Oh03Bh0
3Jh03Fh03Nh03Dh03Lh03Hh03Ph03AR03IR03ER03MR03CR03KR03GR03OR0
3BR03JR03FR03NR03DR03LR03HR03PR03Ax03Ix03Ex03Mx03Cx03Kx03Gx0
3Ox03Bx03Jx03Fx03Nx03Dx03Lx03Hx03Px03AJ03IJ03EJ03MJ03CJ03KJ0
3GJ03OJ03BJ03JJ03FJ03NJ03DJ03LJ03HJ03PJ03Ap03Ip03Ep03Mp03Cp0
3Kp03Gp03Op03Bp03Jp03Fp03Np03Dp03Lp03Hp03Pp03AZ03IZ03EZ03MZ0
3CZ03KZ03GZ03OZ03BZ03JZ03FZ03NZ03DZ03LZ03HZ03PZ03A503I503E50
3M503C503K503G503O503B503J503F503N503D503L503H503P503AF03IF0
3EF03MF03CF03KF03GF03OF03BF03JF03FF03NF03DF03LF03HF03PF03Al0
3Il03El03Ml03Cl03Kl03Gl03Ol03Bl03Jl03Fl03Nl03Dl03Ll03Hl03Pl0
3AV03IV03EV03MV03CV03KV03GV03OV03BV03JV03FV03NV03DV03LV03HV0
3PV03A103I103E103M103C103K103G103O103B103J103F103N103D103L10
3H103P103AN03IN03EN03MN03CN03KN03GN03ON03BN03JN03FN03NN03DN0
3LN03HN03PN03At03It03Et03Mt03Ct03Kt03Gt03Ot03Bt03Jt03Ft03Nt0
3Dt03Lt03Ht03Pt03Ad03Id03Ed03Md03Cd03Kd03Gd03Od03Bd03Jd03Fd0
3Nd03Dd03Ld03Hd03Pd03A903I903E903M903C903K903G903O903B903J90
3F903N903D903L903H90/P8D/N+OG4COG5COG4iOG5iOG4SOG5SOG4yOG5yO
G4KOG5KOG4qOG5qOG4aOG5aOG46OG56OG4GOG5GOG4mOG5mOG4WOG5WOG42O
G52OG4OOG5OOG4uOG5uOG4eOG5eOG4+OG5+Om4COm5COm4iOm5iOm4SOm5SO
m4yOm5yOm4KOm5KOm4qOm5qOm4aOm5aOm46Om56Om4GOm5GOm4mOm5mOm4WO
m5WOm42Om52Om4OOm5OOm4uOm5uOm4eOm5eOm4+Om5+OW4COW5COW4iOW5iO
W4SOW5SOW4yOW5yOW4KOW5KOW4qOW5qOW4aOW5aOW46OW56OW4GOW5GOW4mO
W5mOW4WOW5WOW42OW52OW4OOW5OOW4uOW5uOW4eOW5eOW4+OW5+O24CO25CO
24iO25iO24SO25SO24yO25yO24KO25KO24qO25qO24aO25aO246O256O24GO
25GO24mO25mO24WO25WO242O252O24OO25OO24uO25uO24eO25eO24+O25+O
O4COO5COO4iOO5iOO4SOO5SOO4yOO5yOO4KOO5KOO4qOO5qOO4aOO5aOO46O
O56OO4GOO5GOO4mOO5mOO4WOO5WOO42OO52OO4OOO5OOO4uOO5uOO4eOO5eO
O4+OO5+Ou4COu5COu4iOu5iOu4SOu5SOu4yOu5yOu4KOu5KOu4qOu5qOu4aO
u5aOu46Ou56Ou4GOu5GOu4mOu5mOu4WOu5WOu42Ou52Ou4OOu5OOu4uOu5uO
u4eOu5eOu4+Ou5+Oe4COe5COe4iOe5iOe4SOe5SOe4yOe5yOe4KOe5KOe4qO
e5qOe4aOe5aOe46Oe56Oe4GOe5GOe4mOe5mOe4WOe5WOe42Oe52Oe4OOe5OO
e4uOe5uOe4eOe5eOe4+Oe5+O+4CO+5CO+4iO+5iO+4SO+5SO+4yO+5yO+4KO
+5KO+4qO+5qO+4aO+5aO+46O+56O+4GO+5GO+4mO+5mO+4WO+5WO+42O+52O
+4OO+5OO+4uO+5uO+4eO+5eO+4+O/39w/9txA9BxA9JxA9FxA9Nxg9Bxg9Jx
g9Fxg9NxQ9BxQ9JxQ9FxQ9Nxw9Bxw9Jxw9Fxw9NxI9BxI9JxI9FxI9Nxo9Bx
o9Jxo9Fxo9NxY9BxY9JxY9FxY9Nx49Bx49Jx49Fx49NxE9BxE9JxE9FxE9Nx
k9Bxk9Jxk9Fxk9NxU9BxU9JxU9FxU9Nx09Bx09Jx09Fx09NxM9BxM9JxM9Fx
M9Nxs9Bxs9Jxs9Fxs9Nxc9Bxc9Jxc9Fxc9Nx89Bx89Jx89Fx89NxC9BxC9Jx
C9FxC9Nxi9Bxi9Jxi9Fxi9NxS9BxS9JxS9FxS9Nxy9Bxy9Jxy9Fxy9NxK9Bx
K9JxK9FxK9Nxq9Bxq9Jxq9Fxq9Nxa9Bxa9Jxa9Fxa9Nx69Bx69Jx69Fx69Nx
G9BxG9JxG9FxG9Nxm9Bxm9Jxm9Fxm9NxW9BxW9JxW9FxW9Nx29Bx29Jx29Fx
29NxO9BxO9JxO9FxO9Nxu9Bxu9Jxu9Fxu9Nxe9Bxe9Jxe9Fxe9Nx+9Bx+9Jx
+9Fx+9NxB9BxB9JxB9FxB9Nxh9Bxh9Jxh9Fxh9NxR9BxR9JxR9FxR9Nxx9Bx
x9Jxx9Fxx9NxJ9BxJ9JxJ9FxJ9Nxp9Bxp9Jxp9Fxp9NxZ9BxZ9JxZ9FxZ9Nx
59Bx59Jx59Fx59NxF9BxF9JxF9FxF9Nxl9Bxl9Jxl9Fxl9NxV9BxV9JxV9Fx
V9Nx19Bx19Jx19Fx19NxN9BxN9JxN9FxN9Nxt9Bxt9Jxt9Fxt9Nxd9Bxd9Jx
d9Fxd9Nx99Bx99Jx99Fx99NxD9BxD9JxD9FxD9Nxj9Bxj9Jxj9Fxj9NxT9Bx
T9JxT9FxT9Nxz9Bxz9Jxz9Fxz9NxL9BxL9JxL9FxL9Nxr9Bxr9Jxr9Fxr9Nx
b9Bxb9Jxb9Fxb9Nx79Bx79Jx79Fx79NxH9BxH9JxH9FxH9Nxn9Bxn9Jxn9Fx
n9NxX9BxX9JxX9FxX9Nx39Bx39Jx39Fx39NxP9BxP9JxP9FxP9Nxv9Bxv9Jx
v9Fxv9Nxf9Bxf9Jxf9Fxf9Nx/9Bx/9Jx/9Hx/w/sfztuADpuQDpuIDpuYDpu
EDpuUDpuMDpucDpuCDpuSDpuKDpuaDpuGDpuWDpuODpueDpuBDpuRDpuJDpu
ZDpuFDpuVDpuNDpudDpuDDpuTDpuLDpubDpuHDpuXDpuPDpufDpuAjpuQjpu
IjpuYjpuEjpuUjpuMjpucjpuCjpuSjpuKjpuajpuGjpuWjpuOjpuejpuBjpu
RjpuJjpuZjpuFjpuVjpuNjpudjpuDjpuTjpuLjpubjpuHjpuXjpuPjpufjpu
ATpuQTpuITpuYTpuETpuUTpuMTpucTpuCTpuSTpuKTpuaTpuGTpuWTpuOTpu
eTpuBTpuRTpuJTpuZTpuFTpuVTpuNTpudTpuDTpuTTpuLTpubTpuHTpuXTpu
PTpufTpuAzpuQzpuIzpuYzpuEzpuUzpuMzpuczpuCzpuSzpuKzpuazpuGzpu
WzpuOzpuezpuBzpuRzpuJzpuZzpuFzpuVzpuNzpudzpuDzpuTzpuLzpubzpu
HzpuXzpuPzpufzruADruQDruIDruYDruEDruUDruMDrucDruCDruSDruKDru
aDruGDruWDruODrueDruBDruRDruJDruZDruFDruVDruNDrudDruDDruTDru
LDrubDruHDruXDruPDrufDruAjruQjruIjruYjruEjruUjruMjrucjruCjru
SjruKjruajruGjruWjruOjruejruBjruRjruJjruZjruFjruVjruNjrudjru
DjruTjruLjrubjruHjruXjruPjrufjruATruQTruITruYTruETruUTruMTru
cTruCTruSTruKTruaTruGTruWTruOTrueTruBTruRTruJTruZTruFTruVTru
NTrudTruDTruTTruLTrubTruHTruXTruPTrufTruAzruQzruIzruYzruEzru
UzruMzruczruCzruSzruKzruazruGzruWzruOzruezruBzruRzruJzruZzru
FzruVzruNzrudzruDzruTzruLzrubzruHzruXzruPzr+/0H9b8cNQMcNSMcN
RMcNTMcNQscNSscNRscNTscNQccNSccNRccNTccNQ8cNS8cNR8cNT8eNQMeN
SMeNRMeNTMeNQseNSseNRseNTseNQceNSceNRceNTceNQ8eNS8eNR8eNT8dN
QMdNSMdNRMdNTMdNQsdNSsdNRsdNTsdNQcdNScdNRcdNTcdNQ8dNS8dNR8dN
T8fNQMfNSMfNRMfNTMfNQsfNSsfNRsfNTsfNQcfNScfNRcfNTcfNQ8fNS8fN
R8fNT8ctQMctSMctRMctTMctQsctSsctRsctTsctQcctScctRcctTcctQ8ct
S8ctR8ctT8etQMetSMetRMetTMetQsetSsetRsetTsetQcetScetRcetTcet
Q8etS8etR8etT8dtQMdtSMdtRMdtTMdtQsdtSsdtRsdtTsdtQcdtScdtRcdt
TcdtQ8dtS8dtR8dtT8ftQMftSMftRMftTMftQsftSsftRsftTsftQcftScft
RcftTcftQ8ftS8ftR8ftT8cdQMcdSMcdRMcdTMcdQscdSscdRscdTscdQccd
SccdRccdTccdQ8cdS8cdR8cdT8edQMedSMedRMedTMedQsedSsedRsedTsed
QcedScedRcedTcedQ8edS8edR8edT8ddQMddSMddRMddTMddQsddSsddRsdd
TsddQcddScddRcddTcddQ8ddS8ddR8ddT8fdQMfdSMfdRMfdTMfdQsfdSsfd
RsfdTsfdQcfdScfdRcfdTcfdQ8fdS8fdR8fdT8c9QMc9SMc9RMc9TMc9Qsc9
Ssc9Rsc9Tsc9Qcc9Scc9Rcc9Tcc9Q8c9S8c9R8c9T8e9QMe9SMe9RMe9TMe9
Qse9Sse9Rse9Tse9Qce9Sce9Rce9Tce9Q8e9S8e9R8e9T8d9QMd9SMd9RMd9
TMd9Qsd9Ssd9Rsd9Tsd9Qcd9Scd9Rcd9Tcd9Q8d9S8d9R8d9T8f9QMf9SMf9
RMf9TMf9Qsf9Ssf9Rsf9Tsf9Qcf9Scf9Rcf9Tcf9Q8f9S8f9R8f/P6D/7bgB
6LgB6biB6LiB6bhB6LhB6bjB6LjB6bgh6Lgh6bih6Lih6bhh6Lhh6bjh6Ljh
6bgR6LgR6biR6LiR6bhR6LhR6bjR6LjR6bgx6Lgx6bix6Lix6bhx6Lhx6bjx
6Ljx6bgJ6LgJ6biJ6LiJ6bhJ6LhJ6bjJ6LjJ6bgp6Lgp6bip6Lip6bhp6Lhp
6bjp6Ljp6bgZ6LgZ6biZ6LiZ6bhZ6LhZ6bjZ6LjZ6bg56Lg56bi56Li56bh5
6Lh56bj56Lj56bgF6LgF6biF6LiF6bhF6LhF6bjF6LjF6bgl6Lgl6bil6Lil
6bhl6Lhl6bjl6Ljl6bgV6LgV6biV6LiV6bhV6LhV6bjV6LjV6bg16Lg16bi1
6Li16bh16Lh16bj16Lj16bgN6LgN6biN6LiN6bhN6LhN6bjN6LjN6bgt6Lgt
6bit6Lit6bht6Lht6bjt6Ljt6bgd6Lgd6bid6Lid6bhd6Lhd6bjd6Ljd6bg9
6Lg96bi96Li96bh96Lh96bj96Lj96bgD6LgD6biD6LiD6bhD6LhD6bjD6LjD
6bgj6Lgj6bij6Lij6bhj6Lhj6bjj6Ljj6bgT6LgT6biT6LiT6bhT6LhT6bjT
6LjT6bgz6Lgz6biz6Liz6bhz6Lhz6bjz6Ljz6bgL6LgL6biL6LiL6bhL6LhL
6bjL6LjL6bgr6Lgr6bir6Lir6bhr6Lhr6bjr6Ljr6bgb6Lgb6bib6Lib6bhb
6Lhb6bjb6Ljb6bg76Lg76bi76Li76bh76Lh76bj76Lj76bgH6LgH6biH6LiH
6bhH6LhH6bjH6LjH6bgn6Lgn6bin6Lin6bhn6Lhn6bjn6Ljn6bgX6LgX6biX
6LiX6bhX6LhX6bjX6LjX6bg36Lg36bi36Li36bh36Lh36bj36Lj36bgP6LgP
6biP6LiP6bhP6LhP6bjP6LjP6bgv6Lgv6biv6Liv6bhv6Lhv6bjv6Ljv6bgf
6Lgf6bif6Lif6bhf6Lhf6bjf6Ljf6bg/6Lg/6bi/6Li/6bh/6Lh/6bj/6Pj/
B/O/HTcAHTcgHTcQHTcwHTcIHTcoHTcYHTc4HTcEHTckHTcUHTc0HTcMHTcs
HTccHTc8HTcCHTciHTcSHTcyHTcKHTcqHTcaHTc6HTcGHTcmHTcWHTc2HTcO
HTcuHTceHTc+HTcBHTchHTcRHTcxHTcJHTcpHTcZHTc5HTcFHTclHTcVHTc1
HTcNHTctHTcdHTc9HTcDHTcjHTcTHTczHTcLHTcrHTcbHTc7HTcHHTcnHTcX
HTc3HTcPHTcvHTcfHTc/HbcAHbcgHbcQHbcwHbcIHbcoHbcYHbc4HbcEHbck
HbcUHbc0HbcMHbcsHbccHbc8HbcCHbciHbcSHbcyHbcKHbcqHbcaHbc6HbcG
HbcmHbcWHbc2HbcOHbcuHbceHbc+HbcBHbchHbcRHbcxHbcJHbcpHbcZHbc5
HbcFHbclHbcVHbc1HbcNHbctHbcdHbc9HbcDHbcjHbcTHbczHbcLHbcrHbcb
Hbc7HbcHHbcnHbcXHbc3HbcPHbcvHbcfHbc/HXcAHXcgHXcQHXcwHXcIHXco
HXcYHXc4HXcEHXckHXcUHXc0HXcMHXcsHXccHXc8HXcCHXciHXcSHXcyHXcK
HXcqHXcaHXc6HXcGHXcmHXcWHXc2HXcOHXcuHXceHXc+HXcBHXchHXcRHXcx
HXcJHXcpHXcZHXc5HXcFHXclHXcVHXc1HXcNHXctHXcdHXc9HXcDHXcjHXcT
HXczHXcLHXcrHXcbHXc7HXcHHXcnHXcXHXc3HXcPHXcvHXcfHXc/HfcAHfcg
HfcQHfcwHfcIHfcoHfcYHfc4HfcEHfckHfcUHfc0HfcMHfcsHfccHfc8HfcC
HfciHfcSHfcyHfcKHfcqHfcaHfc6HfcGHfcmHfcWHfc2HfcOHfcuHfceHfc+
HfcBHfchHfcRHfcxHfcJHfcpHfcZHfc5HfcFHfclHfcVHfc1HfcNHfctHfcd
Hfc9HfcDHfcjHfcTHfczHfcLHfcrHfcbHfc7HfcHHfcnHfcXHfc3HfcPHfcv
HfcfHf//QP634wag4wak4wai4wam4wah4wal4waj4wan44ag44ak44ai44am
44ah44al44aj44an40ag40ak40ai40am40ah40al40aj40an48ag48ak48ai
48am48ah48al48aj48an4yag4yak4yai4yam4yah4yal4yaj4yan46ag46ak
46ai46am46ah46al46aj46an42ag42ak42ai42am42ah42al42aj42an4+ag
4+ak4+ai4+am4+ah4+al4+aj4+an4xag4xak4xai4xam4xah4xal4xaj4xan
45ag45ak45ai45am45ah45al45aj45an41ag41ak41ai41am41ah41al41aj
41an49ag49ak49ai49am49ah49al49aj49an4zag4zak4zai4zam4zah4zal
4zaj4zan47ag47ak47ai47am47ah47al47aj47an43ag43ak43ai43am43ah
43al43aj43an4/ag4/ak4/ai4/am4/ah4/al4/aj4/an4w6g4w6k4w6i4w6m
4w6h4w6l4w6j4w6n446g446k446i446m446h446l446j446n406g406k406i
406m406h406l406j406n486g486k486i486m486h486l486j486n4y6g4y6k
4y6i4y6m4y6h4y6l4y6j4y6n466g466k466i466m466h466l466j466n426g
426k426i426m426h426l426j426n4+6g4+6k4+6i4+6m4+6h4+6l4+6j4+6n
4x6g4x6k4x6i4x6m4x6h4x6l4x6j4x6n456g456k456i456m456h456l456j
456n416g416k416i416m416h416l416j416n496g496k496i496m496h496l
496j496n4z6g4z6k4z6i4z6m4z6h4z6l4z6j4z6n476g476k476i476m476h
476l476j476n4/6Py3qKAoChljA62bZt2/Vn27Zt3ybbtm27Jtu2bbtur+3H
vWZ9z+f8jh3n9+w4f2DH+SM7zp/Ycf7MjvMXdpy/suP8jR3n7+w4/2DH+Sc7
zr/Ycf7NjvMfdvzfA/G/O86B2HEOzI5zEHacg7LjHIwd5+DsOIdgxzkkO86h
2HEOzY5zGHacw7LjHI4d5/DsOEdgxzkiO86R2HGOzI5zFHaco7LjHI0d5+js
OMdgxzkmO86x2HGOzY5zHHac47LjHI8d5/jsOCdgxzkhO86J2HFOzI5zEnac
k7LjnIwd5+TsOKdgxzklO86p2HFOzY5zGnac07LjnI4d5/TsOGdgxzkjO86Z
2HHOzI5zFnacs7LjnI0d5+zsOOdgxzknO8652HHOzY5zHnac87LjnI8d5/zs
OBdgxzmAHeeC7DgXYse5MDvORdhxLsqOczF2nIuz41yCHeeS7DiXYse5NDvO
ZdhxLsuOczl2nMuz41yBHeeK7DhXYse5MjvOVdhxrsqOczV2nKuz41yDHeea
7DjXYse5NjvOddhxrsuOcz12nOuz49yAHeeG7Dg3Yse5MTvOTdhxbsqOczN2
nJuz49yCHeeW7Di3Yse5NTvObdhxbsuOczt2nNuz49yBHeeO7Dh3Yse5MzvO
Xdhx7sqOczd2nLuz49yDHeee7Dj3Yse5NzvOfdhx7suO83/sOPdjxyk7zv3Z
cR7AjvNAdpwHseM8mB3nIew4D2XHeRg7zsPZcR7BjvNIdpxHseM8mh3nMew4
j2XHeRw7zuPZcZ7AjvNEdpwnseM8mR3nKew4T2XHeRo7ztPZcZ7BjvNMdpxn
seM8mx3nOew4z2XHeR47zvPZcV7AjvNCdpwXseO8mB3nJew4L2XHeRk7zsvZ
cV7BjvNKdpxXseO8mh3nNew4r2XHeR07zuvZcd7AjvNGdpw3seO8mR3nLew4
b2XHeRs7ztvZcd7BjvNOdpx3seO8mx3nPew472XHGTvO+9hx3s+O8wF2nA+y
43yIHefD7DgfYcf5KDvOx9hxPs6O8wl2nE+y43yKHefT7DifYcf5LDvO59hx
Ps+O8wV2nC+y43yJHefL7DhfYcf5KjvO19hxvs6O8w12nG+y43yLHefb7Djf
Ycf5LjvO99hxvs+O8wN2nB+y4/yIHefH7Dg/Ycf5KTvOz9hxfs6O8wt2nF+y
4/yKHefX7Di/Ycf5LTvO79hxfs+O8wd2nD+y4/yJHefP7Dh/Ycf5KzvO39hx
/s6O8w92nH+y4/yLHeff7Dj/Ycf/PQD/4wNw8XAORI+Lh3Ngelw8nIPQ4+Lh
HJQeFw/nYPS4eDgHp8fFwzkEPS4eziHpcfFwDkWPi4dzaHpcPJzD0OPi4RyW
HhcP53D0uHg4h6fHxcM5Aj0uHs4R6XHxcI5Ej4uHc2R6XDyco9Dj4uEclR4X
D+do9Lh4OEenx8XDOQY9Lh7OMelx8XCORY+Lh3Nselw8nOPQ4+LhHJceFw/n
ePS4eDjHp8fFwzkBPS4ezgnpcfFwTkSPi4dzYnpcPJyT0OPi4ZyUHhcP52T0
uHg4J6fHxcM5BT0uHs4p6XHxcE5Fj4uHc2p6XDyc09Dj4uGclh4XD+d09Lh4
OKenx8XDOQM9Lh7OGelx8XDORI+Lh3Nmelw8nLPQ4+LhnJUeFw/nbPS4eDhn
p8fFwzkHPS4ezjnpcfFwzkWPi4dzbnpcPJzz0OPi4ZyXHhcP53z0uHg456fH
xcO5AD0uHs4B9Lh4OBekx8XDuRA9Lh7Ohelx8XAuQo+Lh3NRelw8nIvR4+Lh
XJweFw/nEvS4eDiXpMfFw7kUPS4ezqXpcfFwLkOPi4dzWXpcPJzL0ePi4Vye
HhcP5wr0uHg4V6THxcO5Ej0uHs6V6XHxcK5Cj4uHc1V6XDycq9Hj4uFcnR4X
D+ca9Lh4ONekx8XDuRY9Lh7Otelx8XCuQ4+Lh3Ndelw8nOvR4+LhXJ8eFw/n
BvS4eDg3pMfFw7kRPS4ezo3pcfFwbkKPi4dzU3pcPJyb0ePi4dycHhcP5xb0
uHg4t6THxcO5FT0uHs6t6XHxcG5Dj4uHc1t6XDyc29Hj4uHcnh4XD+cO9Lh4
OHekx8XDuRM9Lh7Onelx8XDuQo+Lh3NXelw8nLvR4+Lh3J0eFw/nHvS4eDj3
pMfFw7kXPS4ezr3pcfFw7kOPi4dzX3pcPJz/o8fFw7kfPS4eTulx8XDuT4+L
h/MAelw8nAfS4+LhPIgeFw/nwfS4eDgPocfFw3koPS4ezsPocfFwHk6Pi4fz
CHpcPJxH0uPi4TyKHhcP59H0uHg4j6HHxcN5LD0uHs7j6HHxcB5Pj4uH8wR6
XDycJ9Lj4uE8iR4XD+fJ9Lh4OE+hx8XDeSo9Lh7O0+hx8XCeTo+Lh/MMelw8
nGfS4+LhPIseFw/n2fS4eDjPocfFw3kuPS4ezvPocfFwnk+Pi4fzAnpcPJwX
0uPi4byIHhcP58X0uHg4L6HHxcN5KT0uHs7L6HHxcF5Oj4uH8wp6XDycV9Lj
4uG8ih4XD+fV9Lh4OK+hx8XDeS09Lh7O6+hx8XBeT4+Lh/MGelw8nDfS4+Lh
vIkeFw/nzfS4eDhvocfFw3krPS4eztvocfFw3k6Pi4fzDnpcPJx30uPi4byL
HhcP5930uHg476HHxcN5Lz0uHs7ocfFw3kePi4fzfnpcPJwP0OPi4XyQHhcP
50P0uHg4H6bHxcP5CD0uHs5H6XHxcD5Gj4uH83F6XDycT9Dj4uF8kh4XD+dT
9Lh4OJ+mx8XD+Qw9Lh7OZ+lx8XA+R4+Lh/N5elw8nC/Q4+LhfJEeFw/nS/S4
eDhfpsfFw/kKPS4ezlfpcfFwvkaPi4fzdXpcPJxv0OPi4XyTHhcP51v0uHg4
36bHxcP5Dj0uHs536XHxcL5Hj4uH8316XDycH9Dj4uH8kB4XD+dH9Lh4OD+m
x8XD+Qk9Lh7OT+lx8XB+Ro+Lh/Nzelw8nF/Q4+Lh/JIeFw/nV/S4eDi/psfF
w/kNPS4ezm/pcfFwfkePi4fze3pcPJw/0OPi4fyRHhcP50/0uHg4f6bHxcP5
Cz0uHs5f6XHxcP5Gj4uH83d6XDycf9Dj4uH8kx4XD+df9Lh4OP+mx8XD+Q89
Lh7+7wP/vz0uHs6B6HHxcA5Mj4uHcxB6XDycg9Lj4uEcjB4XD+fg9Lh4OIeg
x8XDOSQ9Lh7Ooehx8XAOTY+Lh3MYelw8nMPS4+LhHI4eFw/n8PS4eDhHoMfF
wzkiPS4ezpHocfFwjkyPi4dzFHpcPJyj0uPi4RyNHhcP5+j0uHg4x6DHxcM5
Jj0uHs6x6HHxcI5Nj4uHcxx6XDyc49Lj4uEcjx4XD+f49Lh4OCegx8XDOSE9
Lh7Oiehx8XBOTI+Lh3MSelw8nJPS4+LhnIweFw/n5PS4eDinoMfFwzklPS4e
zqnocfFwTk2Pi4dzGnpcPJzT0uPi4ZyOHhcP5/T0uHg4Z6DHxcM5Iz0uHs6Z
6HHxcM5Mj4uHcxZ6XDycs9Lj4uGcjR4XD+fs9Lh4OOegx8XDOSc9Lh7Ouehx
8XDOTY+Lh3Meelw8nPPS4+LhnI8eFw/n/PS4eDgXoMfFwzmAHhcP54L0uHg4
F6LHxcO5MD0uHs5F6HHxcC5Kj4uHczF6XDyci9Pj4uFcgh4XD+eS9Lh4OJei
x8XDuTQ9Lh7OZehx8XAuS4+Lh3M5elw8nMvT4+LhXIEeFw/nivS4eDhXosfF
w7kyPS4ezlXocfFwrkqPi4dzNXpcPJyr0+Pi4VyDHhcP55r0uHg416LHxcO5
Nj0uHs516HHxcK5Lj4uHcz16XDyc69Pj4uHcgB4XD+eG9Lh4ODeix8XDuTE9
Lh7OTehx8XBuSo+Lh3Mzelw8nJvT4+Lh3IIeFw/nlvS4eDi3osfFw7k1PS4e
zm3ocfFwbkuPi4dzO3pcPJzb0+Pi4dyBHhcP5470uHg4d6LHxcO5Mz0uHs5d
6HHxcO5Kj4uHczd6XDycu9Pj4uHcgx4XD+ee9Lh4OPeix8XDuTc9Lh7Ofehx
8XDuS4+Lh/N/9Lh4OPejx8XDKT0uHs796XHxcB5Aj4uH80B6XDycB9Hj4uE8
mB4XD+ch9Lh4OA+lx8XDeRg9Lh7Ow+lx8XAeQY+Lh/NIelw8nEfR4+LhPJoe
Fw/nMfS4eDiPpcfFw3kcPS4ezuPpcfFwnkCPi4fzRHpcPJwn0ePi4TyZHhcP
5yn0uHg4T6XHxcN5Gj0uHs7T6XHxcJ5Bj4uH80x6XDycZ9Hj4uE8mx4XD+c5
9Lh4OM+lx8XDeR49Lh7O8+lx8XBeQI+Lh/NCelw8nBfR4+LhvJgeFw/nJfS4
eDgvpcfFw3kZPS4ezsvpcfFwXkGPi4fzSnpcPJxX0ePi4byaHhcP5zX0uHg4
r6XHxcN5HT0uHs7r6XHxcN5Aj4uH80Z6XDycN9Hj4uG8mR4XD+ct9Lh4OG+l
x8XDeRs9Lh7O2+lx8XDeQY+Lh/NOelw8nHfR4+LhvJseFw/nPfS4eDjvpcfF
wxk9Lh7O++hx8XDeT4+Lh/MBelw8nA/S4+LhfIgeFw/nw/S4eDgfocfFw/ko
PS4ezsfocfFwPk6Pi4fzCXpcPJxP0uPi4XyKHhcP59P0uHg4n6HHxcP5LD0u
Hs7n6HHxcD5Pj4uH8wV6XDycL9Lj4uF8iR4XD+fL9Lh4OF+hx8XD+So9Lh7O
1+hx8XC+To+Lh/MNelw8nG/S4+LhfIseFw/n2/S4eDjfocfFw/kuPS4ezvfo
cfFwvk+Pi4fzA3pcPJwf0uPi4fyIHhcP58f0uHg4P6HHxcP5KT0uHs7P6HHx
cH5Oj4uH8wt6XDycX9Lj4uH8ih4XD+fX9Lh4OL+hx8XD+S09Lh7O7+hx8XB+
T4+Lh/MHelw8nD/S4+Lh/IkeFw/nz/S4eDh/ocfFw/krPS4ezt/ocfFw/k6P
i4fzD3pcPJx/0uPi4fyLHhcP59/0uHg4/6HHxcP/fcD/t8fFwzkQPS4ezoHp
cfFwDkKPi4dzUHpcPJyD0ePi4RycHhcP5xD0uHg4h6THxcM5FD0uHs6h6XHx
cA5Dj4uHc1h6XDycw9Hj4uEcnh4XD+cI9Lh4OEekx8XDORI9Lh7Okelx8XCO
Qo+Lh3NUelw8nKPR4+LhHJ0eFw/nGPS4eDjHpMfFwzkWPS4ezrHpcfFwjkOP
i4dzXHpcPJzj0ePi4RyfHhcP5wT0uHg4J6THxcM5ET0uHs6J6XHxcE5Cj4uH
c1J6XDyck9Hj4uGcnB4XD+cU9Lh4OKekx8XDORU9Lh7Oqelx8XBOQ4+Lh3Na
elw8nNPR4+LhnJ4eFw/nDPS4eDhnpMfFwzkTPS4ezpnpcfFwzkKPi4dzVnpc
PJyz0ePi4ZydHhcP5xz0uHg456THxcM5Fz0uHs656XHxcM5Dj4uHc156XDyc
89Hj4uGcnx4XD+cC9Lh4OAfQ4+LhXJAeFw/nQvS4eDgXpsfFw7kIPS4ezkXp
cfFwLkaPi4dzcXpcPJxL0OPi4VySHhcP51L0uHg4l6bHxcO5DD0uHs5l6XHx
cC5Hj4uHc3l6XDycK9Dj4uFckR4XD+dK9Lh4OFemx8XDuQo9Lh7OVelx8XCu
Ro+Lh3N1elw8nGvQ4+LhXJMeFw/nWvS4eDjXpsfFw7kOPS4eznXpcfFwrkeP
i4dzfXpcPJwb0OPi4dyQHhcP50b0uHg4N6bHxcO5CT0uHs5N6XHxcG5Gj4uH
c3N6XDycW9Dj4uHckh4XD+dW9Lh4OLemx8XDuQ09Lh7Obelx8XBuR4+Lh3N7
elw8nDvQ4+Lh3JEeFw/nTvS4eDh3psfFw7kLPS4ezl3pcfFw7kaPi4dzd3pc
PJx70OPi4dyTHhcP5170uHg496bHxcO5Dz0uHs596XHxcP6PHhcP5370uHg4
pcfFw7k/PS4ezgPocfFwHkiPi4fzIHpcPJwH0+Pi4TyEHhcP56H0uHg4D6PH
xcN5OD0uHs4j6HHxcB5Jj4uH8yh6XDycR9Pj4uE8hh4XD+ex9Lh4OI+jx8XD
eTw9Lh7OE+hx8XCeSI+Lh/Mkelw8nCfT4+LhPIUeFw/nqfS4eDhPo8fFw3k6
PS4ezjPocfFwnkmPi4fzLHpcPJxn0+Pi4TyHHhcP57n0uHg4z6PHxcN5Pj0u
Hs4L6HHxcF5Ij4uH8yJ6XDycF9Pj4uG8hB4XD+el9Lh4OC+jx8XDeTk9Lh7O
K+hx8XBeSY+Lh/Mqelw8nFfT4+LhvIYeFw/ntfS4eDivo8fFw3k9PS4ezhvo
cfFw3kiPi4fzJnpcPJw30+Pi4byFHhcP5630uHg4b6PHxcN5Oz0uHs476HHx
cN5Jj4uH8y56XDycd9Pj4uG8hx4XD+e99Lh4OKPHxcN5Hz0uHs776XHxcD5A
j4uH80F6XDycD9Hj4uF8mB4XD+cj9Lh4OB+lx8XD+Rg9Lh7Ox+lx8XA+QY+L
h/NJelw8nE/R4+LhfJoeFw/nM/S4eDifpcfFw/kcPS4ezufpcfFwvkCPi4fz
RXpcPJwv0ePi4XyZHhcP5yv0uHg4X6XHxcP5Gj0uHs7X6XHxcL5Bj4uH8016
XDycb9Hj4uF8mx4XD+c79Lh4ON+lx8XD+R49Lh7O9+lx8XB+QI+Lh/NDelw8
nB/R4+Lh/JgeFw/nJ/S4eDg/pcfFw/kZPS4ezs/pcfFwfkGPi4fzS3pcPJxf
0ePi4fyaHhcP5zf0uHg4v6XHxcP5HT0uHs7v6XHxcP5Aj4uH80d6XDycP9Hj
4uH8mR4XD+cv9Lh4OH+lx8XD+Rs9Lh7O3+lx8XD+QY+Lh/NPelw8nH/R4+Lh
/JseFw/nP/S4ePi/D/T/9rh4OAeix8XDOTA9Lh7OQehx8XAOSo+Lh3Mwelw8
nIPT4+LhHIIeFw/nkPS4eDiHosfFwzk0PS4ezmHocfFwDkuPi4dzOHpcPJzD
0+Pi4RyBHhcP54j0uHg4R6LHxcM5Mj0uHs5R6HHxcI5Kj4uHczR6XDyco9Pj
4uEcgx4XD+eY9Lh4OMeix8XDOTY9Lh7Ocehx8XCOS4+Lh3M8elw8nOPT4+Lh
nIAeFw/nhPS4eDgnosfFwzkxPS4ezknocfFwTkqPi4dzMnpcPJyT0+Pi4ZyC
HhcP55T0uHg4p6LHxcM5NT0uHs5p6HHxcE5Lj4uHczp6XDyc09Pj4uGcgR4X
D+eM9Lh4OGeix8XDOTM9Lh7OWehx8XDOSo+Lh3M2elw8nLPT4+LhnIMeFw/n
nPS4eDjnosfFwzk3PS4eznnocfFwzkuPi4dzPnpcPJzz0+Pi4VyAHhcP5wB6
XDycC9Lj4uFciB4XD+fC9Lh4OBehx8XDuSg9Lh7Oxehx8XAuTo+Lh3MJelw8
nEvS4+LhXIoeFw/n0vS4eDiXocfFw7ksPS4ezuXocfFwLk+Pi4dzBXpcPJwr
0uPi4VyJHhcP58r0uHg4V6HHxcO5Kj0uHs7V6HHxcK5Oj4uHcw16XDyca9Lj
4uFcix4XD+fa9Lh4ONehx8XDuS49Lh7O9ehx8XCuT4+Lh3MDelw8nBvS4+Lh
3IgeFw/nxvS4eDg3ocfFw7kpPS4ezs3ocfFwbk6Pi4dzC3pcPJxb0uPi4dyK
HhcP59b0uHg4t6HHxcO5LT0uHs7t6HHxcG5Pj4uHcwd6XDycO9Lj4uHciR4X
D+fO9Lh4OHehx8XDuSs9Lh7O3ehx8XDuTo+Lh3MPelw8nHvS4+Lh3IseFw/n
3vS4eDj3ocfFw7kvPS4ezv/R4+Lh3I8eFw+n9Lh4OPenx8XDeQA9Lh7OA+lx
8XAeRI+Lh/Ngelw8nIfQ4+LhPJQeFw/nYfS4eDgPp8fFw3kEPS4eziPpcfFw
HkWPi4fzaHpcPJzH0OPi4TyWHhcP53H0uHg4j6fHxcN5Aj0uHs4T6XHxcJ5E
j4uH82R6XDycp9Dj4uE8lR4XD+dp9Lh4OE+nx8XDeQY9Lh7OM+lx8XCeRY+L
h/Nselw8nOfQ4+LhPJceFw/nefS4eDjPp8fFw3kBPS4ezgvpcfFwXkSPi4fz
YnpcPJyX0OPi4byUHhcP52X0uHg4L6fHxcN5BT0uHs4r6XHxcF5Fj4uH82p6
XDyc19Dj4uG8lh4XD+d19Lh4OK+nx8XDeQM9Lh7OG+lx8XDeRI+Lh/Nmelw8
nLfQ4+LhvJUeFw/nbfS4eDhvp8fFw3kHPS4ezjvpcfFw3kWPi4fzbnpcPJz3
0OPi4byXHhcPZ/S4eDjvo8fFw3k/PS4ezgfocfFwPkiPi4fzIXpcPJwP0+Pi
4XyEHhcP56P0uHg4H6PHxcP5OD0uHs4n6HHxcD5Jj4uH8yl6XDycT9Pj4uF8
hh4XD+ez9Lh4OJ+jx8XD+Tw9Lh7OF+hx8XC+SI+Lh/Mlelw8nC/T4+LhfIUe
Fw/nq/S4eDhfo8fFw/k6PS4ezjfocfFwvkmPi4fzLXpcPJxv0+Pi4XyHHhcP
57v0uHg436PHxcP5Pj0uHs4P6HHxcH5Ij4uH8yN6XDycH9Pj4uH8hB4XD+en
9Lh4OD+jx8XD+Tk9Lh7OL+hx8XB+SY+Lh/Mrelw8nF/T4+Lh/IYeFw/nt/S4
eDi/o8fFw/k9PS4ezh/ocfFw/kiPi4fzJ3pcPJw/0+Pi4fyFHhcP56/0uHg4
f6PHxcP5Oz0uHs4/6HHxcP5Jj4uH8y96XDycf9Pj4uH8hx4XD//3Af7fHhcP
50D0uHg4B6bHxcM5CD0uHs5B6XHxcA5Gj4uHc3B6XDycQ9Dj4uEckh4XD+dQ
9Lh4OIemx8XDOQw9Lh7OYelx8XAOR4+Lh3N4elw8nCPQ4+LhHJEeFw/nSPS4
eDhHpsfFwzkKPS4ezlHpcfFwjkaPi4dzdHpcPJxj0OPi4RyTHhcP51j0uHg4
x6bHxcM5Dj0uHs5x6XHxcI5Hj4uHc3x6XDycE9Dj4uGckB4XD+dE9Lh4OCem
x8XDOQk9Lh7OSelx8XBORo+Lh3Nyelw8nFPQ4+LhnJIeFw/nVPS4eDinpsfF
wzkNPS4ezmnpcfFwTkePi4dzenpcPJwz0OPi4ZyRHhcP50z0uHg4Z6bHxcM5
Cz0uHs5Z6XHxcM5Gj4uHc3Z6XDycc9Dj4uGckx4XD+dc9Lh4OOemx8XDOQ89
Lh7Oeelx8XDOR4+Lh3N+elw8nAvQ4+LhHECPi4dzQXpcPJwL0ePi4VyYHhcP
5yL0uHg4F6XHxcO5GD0uHs7F6XHxcC5Bj4uHc0l6XDycS9Hj4uFcmh4XD+cy
9Lh4OJelx8XDuRw9Lh7O5elx8XCuQI+Lh3NFelw8nCvR4+LhXJkeFw/nKvS4
eDhXpcfFw7kaPS4eztXpcfFwrkGPi4dzTXpcPJxr0ePi4VybHhcP5zr0uHg4
16XHxcO5Hj0uHs716XHxcG5Aj4uHc0N6XDycG9Hj4uHcmB4XD+cm9Lh4ODel
x8XDuRk9Lh7Ozelx8XBuQY+Lh3NLelw8nFvR4+Lh3JoeFw/nNvS4eDi3pcfF
w7kdPS4ezu3pcfFw7kCPi4dzR3pcPJw70ePi4dyZHhcP5y70uHg4d6XHxcO5
Gz0uHs7d6XHxcO5Bj4uHc096XDyce9Hj4uHcmx4XD+c+9Lh4OPelx8XD+T96
XDyc+9Hj4uGUHhcP5/70uHg4D6DHxcN5ID0uHs6D6HHxcB5Mj4uH8xB6XDyc
h9Lj4uE8jB4XD+fh9Lh4OI+gx8XDeSQ9Lh7Oo+hx8XAeTY+Lh/MYelw8nMfS
4+LhPI4eFw/n8fS4eDhPoMfFw3kiPS4ezpPocfFwnkyPi4fzFHpcPJyn0uPi
4TyNHhcP5+n0uHg4z6DHxcN5Jj0uHs6z6HHxcJ5Nj4uH8xx6XDyc59Lj4uE8
jx4XD+f59Lh4OC+gx8XDeSE9Lh7Oi+hx8XBeTI+Lh/MSelw8nJfS4+LhvIwe
Fw/n5fS4eDivoMfFw3klPS4ezqvocfFwXk2Pi4fzGnpcPJzX0uPi4byOHhcP
5/X0uHg4b6DHxcN5Iz0uHs6b6HHxcN5Mj4uH8xZ6XDyct9Lj4uG8jR4XD+ft
9Lh4OO+gx8XDeSc9Lh7Ou+hx8XDeTY+Lh/Meelw8nPfS4+LhjB4XD+d99Lh4
OO+nx8XD+QA9Lh7OB+lx8XA+RI+Lh/Nhelw8nI/Q4+LhfJQeFw/nY/S4eDgf
p8fFw/kEPS4ezifpcfFwPkWPi4fzaXpcPJzP0OPi4XyWHhcP53P0uHg4n6fH
xcP5Aj0uHs4X6XHxcL5Ej4uH82V6XDycr9Dj4uF8lR4XD+dr9Lh4OF+nx8XD
+QY9Lh7ON+lx8XC+RY+Lh/Ntelw8nO/Q4+LhfJceFw/ne/S4eDjfp8fFw/kB
PS4ezg/pcfFwfkSPi4fzY3pcPJyf0OPi4fyUHhcP52f0uHg4P6fHxcP5BT0u
Hs4v6XHxcH5Fj4uH82t6XDyc39Dj4uH8lh4XD+d39Lh4OL+nx8XD+QM9Lh7O
H+lx8XD+RI+Lh/Nnelw8nL/Q4+Lh/JUeFw/nb/S4eDh/p8fFw/kHPS4ezj/p
cfFw/kWPi4fzb3pcPJz/0OPi4f8+sP/b4+LhHIgeFw/nwPS4eDgHocfFwzko
PS4ezsHocfFwDk6Pi4dzCHpcPJxD0uPi4RyKHhcP59D0uHg4h6HHxcM5LD0u
Hs7h6HHxcA5Pj4uHcwR6XDycI9Lj4uEciR4XD+fI9Lh4OEehx8XDOSo9Lh7O
0ehx8XCOTo+Lh3MMelw8nGPS4+LhHIseFw/n2PS4eDjHocfFwzkuPS4ezvHo
cfFwjk+Pi4dzAnpcPJwT0uPi4ZyIHhcP58T0uHg4J6HHxcM5KT0uHs7J6HHx
cE5Oj4uHcwp6XDycU9Lj4uGcih4XD+fU9Lh4OKehx8XDOS09Lh7O6ehx8XBO
T4+Lh3MGelw8nDPS4+LhnIkeFw/nzPS4eDhnocfFwzkrPS4eztnocfFwzk6P
i4dzDnpcPJxz0uPi4ZyLHhcP59z0uHg456HHxcM5Lz0uHs756HHxcM5Pj4uH
cwF6XDycA+hx8XAuSI+Lh3Mhelw8nAvT4+LhXIQeFw/novS4eDgXo8fFw7k4
PS4eziXocfFwLkmPi4dzKXpcPJxL0+Pi4VyGHhcP57L0uHg4l6PHxcO5PD0u
Hs4V6HHxcK5Ij4uHcyV6XDycK9Pj4uFchR4XD+eq9Lh4OFejx8XDuTo9Lh7O
Nehx8XCuSY+Lh3Mtelw8nGvT4+LhXIceFw/nuvS4eDjXo8fFw7k+PS4ezg3o
cfFwbkiPi4dzI3pcPJwb0+Pi4dyEHhcP56b0uHg4N6PHxcO5OT0uHs4t6HHx
cG5Jj4uHcyt6XDycW9Pj4uHchh4XD+e29Lh4OLejx8XDuT09Lh7OHehx8XDu
SI+Lh3Mnelw8nDvT4+Lh3IUeFw/nrvS4eDh3o8fFw7k7PS4ezj3ocfFw7kmP
i4dzL3pcPJx70+Pi4dyHHhcP5770uHg4/0ePi4dzP3pcPJzS4+Lh3J8eFw/n
AfS4eDgPpMfFw3kQPS4ezoPpcfFwHkKPi4fzUHpcPJyH0ePi4TycHhcP5xH0
uHg4j6THxcN5FD0uHs6j6XHxcB5Dj4uH81h6XDycx9Hj4uE8nh4XD+cJ9Lh4
OE+kx8XDeRI9Lh7Ok+lx8XCeQo+Lh/NUelw8nKfR4+LhPJ0eFw/nGfS4eDjP
pMfFw3kWPS4ezrPpcfFwnkOPi4fzXHpcPJzn0ePi4TyfHhcP5wX0uHg4L6TH
xcN5ET0uHs6L6XHxcF5Cj4uH81J6XDycl9Hj4uG8nB4XD+cV9Lh4OK+kx8XD
eRU9Lh7Oq+lx8XBeQ4+Lh/Naelw8nNfR4+LhvJ4eFw/nDfS4eDhvpMfFw3kT
PS4ezpvpcfFw3kKPi4fzVnpcPJy30ePi4bydHhcP5x30uHg476THxcN5Fz0u
Hs676XHxcN5Dj4uH8156XDyc0ePi4byPHhcP5/30uHg4H6DHxcP5ID0uHs6H
6HHxcD5Mj4uH8xF6XDycj9Lj4uF8jB4XD+fj9Lh4OJ+gx8XD+SQ9Lh7Op+hx
8XA+TY+Lh/MZelw8nM/S4+LhfI4eFw/n8/S4eDhfoMfFw/kiPS4ezpfocfFw
vkyPi4fzFXpcPJyv0uPi4XyNHhcP5+v0uHg436DHxcP5Jj0uHs636HHxcL5N
j4uH8x16XDyc79Lj4uF8jx4XD+f79Lh4OD+gx8XD+SE9Lh7Oj+hx8XB+TI+L
h/MTelw8nJ/S4+Lh/IweFw/n5/S4eDi/oMfFw/klPS4ezq/ocfFwfk2Pi4fz
G3pcPJzf0uPi4fyOHhcP5/f0uHg4f6DHxcP5Iz0uHs6f6HHxcP5Mj4uH8xd6
XDycv9Lj4uH8jR4XD+fv9Lh4OP+gx8XD+Sc9Lh7Ov+hx8XD+TY+Lh/Mfelw8
/N8H9H97XDycA9Hj4uEcmB4XD+cg9Lh4OAelx8XDORg9Lh7Owelx8XAOQY+L
h3NIelw8nEPR4+LhHJoeFw/nMPS4eDiHpcfFwzkcPS4ezuHpcfFwjkCPi4dz
RHpcPJwj0ePi4RyZHhcP5yj0uHg4R6XHxcM5Gj0uHs7R6XHxcI5Bj4uHc0x6
XDycY9Hj4uEcmx4XD+c49Lh4OMelx8XDOR49Lh7O8elx8XBOQI+Lh3NCelw8
nBPR4+LhnJgeFw/nJPS4eDgnpcfFwzkZPS4ezsnpcfFwTkGPi4dzSnpcPJxT
0ePi4ZyaHhcP5zT0uHg4p6XHxcM5HT0uHs7p6XHxcM5Aj4uHc0Z6XDycM9Hj
4uGcmR4XD+cs9Lh4OGelx8XDORs9Lh7O2elx8XDOQY+Lh3NOelw8nHPR4+Lh
nJseFw/nPPS4eDjnpcfFwzkfPS4ezvnpcfFwLkCPi4dzAD0uHs4F6XHxcC5E
j4uHc2F6XDyci9Dj4uFclB4XD+di9Lh4OBenx8XDuQQ9Lh7OJelx8XAuRY+L
h3Npelw8nMvQ4+LhXJYeFw/ncvS4eDiXp8fFw7kCPS4ezhXpcfFwrkSPi4dz
ZXpcPJyr0OPi4VyVHhcP52r0uHg4V6fHxcO5Bj0uHs416XHxcK5Fj4uHc216
XDyc69Dj4uFclx4XD+d69Lh4ONenx8XDuQE9Lh7ODelx8XBuRI+Lh3Njelw8
nJvQ4+Lh3JQeFw/nZvS4eDg3p8fFw7kFPS4ezi3pcfFwbkWPi4dza3pcPJzb
0OPi4dyWHhcP53b0uHg4t6fHxcO5Az0uHs4d6XHxcO5Ej4uHc2d6XDycu9Dj
4uHclR4XD+du9Lh4OHenx8XDuQc9Lh7OPelx8XDuRY+Lh3Nvelw8nPvQ4+Lh
3JceFw/n/+hx8XDuR4+Lh1N6XDyc+9Pj4uE8gB4XD+eB9Lh4OA+ix8XDeTA9
Lh7OQ+hx8XAeSo+Lh/Mwelw8nIfT4+LhPIIeFw/nkfS4eDiPosfFw3k0PS4e
zmPocfFwHkuPi4fzOHpcPJzH0+Pi4TyBHhcP54n0uHg4T6LHxcN5Mj0uHs5T
6HHxcJ5Kj4uH8zR6XDycp9Pj4uE8gx4XD+eZ9Lh4OM+ix8XDeTY9Lh7Oc+hx
8XCeS4+Lh/M8elw8nOfT4+LhvIAeFw/nhfS4eDgvosfFw3kxPS4ezkvocfFw
XkqPi4fzMnpcPJyX0+Pi4byCHhcP55X0uHg4r6LHxcN5NT0uHs5r6HHxcF5L
j4uH8zp6XDyc19Pj4uG8gR4XD+eN9Lh4OG+ix8XDeTM9Lh7OW+hx8XDeSo+L
h/M2elw8nLfT4+LhvIMeFw/nnfS4eDjvosfFw3k3PS4eznvocfFw3kuPi4cz
elw8nPfR4+LhvJ8eFw/nA/S4eDgfpMfFw/kQPS4ezofpcfFwPkKPi4fzUXpc
PJyP0ePi4XycHhcP5xP0uHg4n6THxcP5FD0uHs6n6XHxcD5Dj4uH81l6XDyc
z9Hj4uF8nh4XD+cL9Lh4OF+kx8XD+RI9Lh7Ol+lx8XC+Qo+Lh/NVelw8nK/R
4+LhfJ0eFw/nG/S4eDjfpMfFw/kWPS4ezrfpcfFwvkOPi4fzXXpcPJzv0ePi
4XyfHhcP5wf0uHg4P6THxcP5ET0uHs6P6XHxcH5Cj4uH81N6XDycn9Hj4uH8
nB4XD+cX9Lh4OL+kx8XD+RU9Lh7Or+lx8XB+Q4+Lh/Nbelw8nN/R4+Lh/J4e
Fw/nD/S4eDh/pMfFw/kTPS4ezp/pcfFw/kKPi4fzV3pcPJy/0ePi4fydHhcP
5x/0uHg4/6THxcP5Fz0uHs6/6XHxcP5Dj4uH//tA/m+Pi4dzIHpcPJwD0+Pi
4RyEHhcP56D0uHg4B6PHxcM5OD0uHs4h6HHxcA5Jj4uHcyh6XDycQ9Pj4uEc
hh4XD+ew9Lh4OIejx8XDOTw9Lh7OEehx8XCOSI+Lh3Mkelw8nCPT4+LhHIUe
Fw/nqPS4eDhHo8fFwzk6PS4ezjHocfFwjkmPi4dzLHpcPJxj0+Pi4RyHHhcP
57j0uHg4x6PHxcM5Pj0uHs4J6HHxcE5Ij4uHcyJ6XDycE9Pj4uGchB4XD+ek
9Lh4OCejx8XDOTk9Lh7OKehx8XBOSY+Lh3Mqelw8nFPT4+LhnIYeFw/ntPS4
eDino8fFwzk9PS4ezhnocfFwzkiPi4dzJnpcPJwz0+Pi4ZyFHhcP56z0uHg4
Z6PHxcM5Oz0uHs456HHxcM5Jj4uHcy56XDycc9Pj4uGchx4XD+e89Lh4OOej
x8XDOT89Lh7OBehx8XAOoMfFw7kgPS4ezoXocfFwLkyPi4dzEXpcPJyL0uPi
4VyMHhcP5+L0uHg4l6DHxcO5JD0uHs6l6HHxcC5Nj4uHcxl6XDycy9Lj4uFc
jh4XD+fy9Lh4OFegx8XDuSI9Lh7Olehx8XCuTI+Lh3MVelw8nKvS4+LhXI0e
Fw/n6vS4eDjXoMfFw7kmPS4ezrXocfFwrk2Pi4dzHXpcPJzr0uPi4VyPHhcP
5/r0uHg4N6DHxcO5IT0uHs6N6HHxcG5Mj4uHcxN6XDycm9Lj4uHcjB4XD+fm
9Lh4OLegx8XDuSU9Lh7Orehx8XBuTY+Lh3Mbelw8nNvS4+Lh3I4eFw/n9vS4
eDh3oMfFw7kjPS4ezp3ocfFw7kyPi4dzF3pcPJy70uPi4dyNHhcP5+70uHg4
96DHxcO5Jz3+fy7rGQAAwICBYGrbtm3btm3bTm3btu02tW3btrX2xht+/+Lh
3JMeFw/nXvS4eDj3psfFw7kPPS4ezn3pcfFw7kePi4dTelw8nPvT4+LhPIAe
Fw/ngfS4eDgPosfFw3kwPS4ezkPocfFwHkqPi4fzMHpcPJyH0+Pi4TyCHhcP
55H0uHg4j6LHxcN5ND0uHs5j6HHxcB5Lj4uH8zh6XDycx9Pj4uE8gR4XD+eJ
9Lh4OE+ix8XDeTI9Lh7OU+hx8XCeSo+Lh/M0elw8nKfT4+LhPIMeFw/nmfS4
eDjPosfFw3k2PS4eznPocfFwnkuPi4fzPHpcPJzn0+Pi4byAHhcP54X0uHg4
L6LHxcN5MT0uHs5L6HHxcF5Kj4uH8zJ6XDycl9Pj4uG8gh4XD+eV9Lh4OK+i
x8XDeTU9Lh7Oa+hx8XBeS4+Lh/M6elw8nNfT4+LhvIEeFw/njfS4eDhvosfF
w3kzPS4ezlvocfFw3kqPi4fzNnpcPJy30+Pi4byDHhcP5530uHg476LHxcN5
Nz0uHs576HHxcN5Lj4uHM3pcPJz30ePi4byfHhcP5wP0uHg4H6THxcP5ED0u
Hs6H6XHxcD5Cj4uH81F6XDycj9Hj4uF8nB4XD+cT9Lh4OJ+kx8XD+RQ9Lh7O
p+lx8XA+Q4+Lh/NZelw8nM/R4+LhfJ4eFw/nC/S4eDhfpMfFw/kSPS4ezpfp
cfFwvkKPi4fzVXpcPJyv0ePi4XydHhcP5xv0uHg436THxcP5Fj0uHs636XHx
cL5Dj4uH8116XDyc79Hj4uF8nx4XD+cH9Lh4OD+kx8XD+RE9Lh7Oj+lx8XB+
Qo+Lh/NTelw8nJ/R4+Lh/JweFw/nF/S4eDi/pMfFw/kVPS4ezq/pcfFwfkOP
i4fzW3pcPJzf0ePi4fyeHhcP5w/0uHg4f6THxcP5Ez0uHs6f6XHxcP5Cj4uH
81d6XDycv9Hj4uH8nR4XD+cf9Lh4OP+kx8XD+Rc9Lh7Ov+lx8XD+Q4+Lh/83
gP/f4+LhHIAeFw/ngPS4eDgHosfFwzkwPS4ezkHocfFwDkqPi4dzMHpcPJyD
0+Pi4RyCHhcP55D0uHg4h6LHxcM5ND0uHs5h6HHxcA5Lj4uHczh6XDycw9Pj
4uEcgR4XD+eI9Lh4OEeix8XDOTI9Lh7OUehx8XCOSo+Lh3M0elw8nKPT4+Lh
HIMeFw/nmPS4eDjHosfFwzk2PS4eznHocfFwjkuPi4dzPHpcPJzj0+Pi4ZyA
HhcP54T0uHg4J6LHxcM5MT0uHs5J6HHxcE5Kj4uHczJ6XDyck9Pj4uGcgh4X
D+eU9Lh4OKeix8XDOTU9Lh7Oaehx8XBOS4+Lh3M6elw8nNPT4+LhnIEeFw/n
jPS4eDhnosfFwzkzPS4ezlnocfFwzkqPi4dzNnpcPJyz0+Pi4ZyDHhcP55z0
uHg456LHxcM5Nz0uHs556HHxcM5Lj4uHcz56XDyc89Pj4uFcgB4XD+eC9Lh4
OBeix8XDuTA9Lh7ORehx8XAuSo+Lh3Mxelw8nIvT4+LhXIIeFw/nkvS4eDiX
osfFw7k0PS4ezmXocfFwLkuPi4dzOXpcPJzL0+Pi4VyBHhcP54r0uHg4V6LH
xcO5Mj0uHs5V6HHxcK5Kj4uHczV6XDycq9Pj4uFcgx4XD+ea9Lh4ONeix8XD
uTY9Lh7Odehx8XCuS4+Lh3M9elw8nOvT4+Lh3IAeFw/nhvS4eDg3osfFw7kx
PS4ezk3ocfFwbkqPi4dzM3pcPJyb0+Pi4dyCHhcP55b0uHg4t6LHxcO5NT0u
Hs5t6HHxcG5Lj4uHczt6XDyc29Pj4uHcgR4XD+eO9Lh4OHeix8XDuTM9Lh7O
Xehx8XDuSo+Lh3M3elw8nLvT4+Lh3IMeFw/nnvS4eDj3osfFw7k3PS4ezn3o
cfFw7kuPi4dzP3pcPJzS4+Lh3J8eFw/nAfS4eDgPpMfFw3kQPS4ezoPpcfFw
HkKPi4fzUHpcPJyH0ePi4TycHhcP5xH0uHg4j6THxcN5FD0uHs6j6XHxcB5D
j4uH81h6XDycx9Hj4uE8nh4XD+cJ9Lh4OE+kx8XDeRI9Lh7Ok+lx8XCeQo+L
h/NUelw8nKfR4+LhPJ0eFw/nGfS4eDjPpMfFw3kWPS4ezrPpcfFwnkOPi4fz
XHpcPJzn0ePi4TyfHhcP5wX0uHg4L6THxcN5ET0uHs6L6XHxcF5Cj4uH81J6
XDycl9Hj4uG8nB4XD+cV9Lh4OK+kx8XDeRU9Lh7Oq+lx8XBeQ4+Lh/Naelw8
nNfR4+LhvJ4eFw/nDfS4eDhvpMfFw3kTPS4ezpvpcfFw3kKPi4fzVnpcPJy3
0ePi4bydHhcP5x30uHg476THxcN5Fz0uHs676XHxcN5Dj4uH8156XDyc0ePi
4byPHhcP5/30uHg4H6DHxcP5ID0uHs6H6HHxcD5Mj4uH8xF6XDycj9Lj4uF8
jB4XD+fj9Lh4OJ+gx8XD+SQ9Lh7Op+hx8XA+TY+Lh/MZelw8nM/S4+LhfI4e
Fw/n8/S4eDhfoMfFw/kiPS4ezpfocfFwvkyPi4fzFXpcPJyv0uPi4XyNHhcP
5+v0uHg436DHxcP5Jj0uHs636HHxcL5Nj4uH8x16XDyc79Lj4uF8jx4XD+f7
9Lh4OD+gx8XD+SE9Lh7Oj+hx8XB+TI+Lh/MTelw8nJ/S4+Lh/IweFw/n5/S4
eDi/oMfFw/klPS4ezq/ocfFwfk2Pi4fzG3pcPJzf0uPi4fyOHhcP5/f0uHg4
f6DHxcP5Iz0uHs6f6HHxcP5Mj4uH8xd6XDycv9Lj4uH8jR4XD+fv9Lh4OP+g
x8XD+Sc9Lh7Ov+hx8XD+TY+Lh/Mfelw8/L+B+/8eFw/nAPS4eDgHpMfFwzkQ
PS4ezoHpcfFwDkKPi4dzUHpcPJyD0ePi4RycHhcP5xD0uHg4h6THxcM5FD0u
Hs6h6XHxcA5Dj4uHc1h6XDycw9Hj4uEcnh4XD+cI9Lh4OEekx8XDORI9Lh7O
kelx8XCOQo+Lh3NUelw8nKPR4+LhHJ0eFw/nGPS4eDjHpMfFwzkWPS4ezrHp
cfFwjkOPi4dzXHpcPJzj0ePi4RyfHhcP5wT0uHg4J6THxcM5ET0uHs6J6XHx
cE5Cj4uHc1J6XDyck9Hj4uGcnB4XD+cU9Lh4OKekx8XDORU9Lh7Oqelx8XBO
Q4+Lh3Naelw8nNPR4+LhnJ4eFw/nDPS4eDhnpMfFwzkTPS4ezpnpcfFwzkKP
i4dzVnpcPJyz0ePi4ZydHhcP5xz0uHg456THxcM5Fz0uHs656XHxcM5Dj4uH
c156XDyc89Hj4uGcnx4XD+cC9Lh4OBekx8XDuRA9Lh7Ohelx8XAuQo+Lh3NR
elw8nIvR4+LhXJweFw/nEvS4eDiXpMfFw7kUPS4ezqXpcfFwLkOPi4dzWXpc
PJzL0ePi4VyeHhcP5wr0uHg4V6THxcO5Ej0uHs6V6XHxcK5Cj4uHc1V6XDyc
q9Hj4uFcnR4XD+ca9Lh4ONekx8XDuRY9Lh7Otelx8XCuQ4+Lh3Ndelw8nOvR
4+LhXJ8eFw/nBvS4eDg3pMfFw7kRPS4ezo3pcfFwbkKPi4dzU3pcPJyb0ePi
4dycHhcP5xb0uHg4t6THxcO5FT0uHs6t6XHxcG5Dj4uHc1t6XDyc29Hj4uHc
nh4XD+cO9Lh4OHekx8XDuRM9Lh7Onelx8XDuQo+Lh3NXelw8nLvR4+Lh3J0e
Fw/nHvS4eDj3pMfFw7kXPS4ezr3pcfFw7kOPi4dzX3pcPJz70ePi4ZQeFw/n
/vS4eDgPoMfFw3kgPS4ezoPocfFwHkyPi4fzEHpcPJyH0uPi4TyMHhcP5+H0
uHg4j6DHxcN5JD0uHs6j6HHxcB5Nj4uH8xh6XDycx9Lj4uE8jh4XD+fx9Lh4
OE+gx8XDeSI9Lh7Ok+hx8XCeTI+Lh/MUelw8nKfS4+LhPI0eFw/n6fS4eDjP
oMfFw3kmPS4ezrPocfFwnk2Pi4fzHHpcPJzn0uPi4TyPHhcP5/n0uHg4L6DH
xcN5IT0uHs6L6HHxcF5Mj4uH8xJ6XDycl9Lj4uG8jB4XD+fl9Lh4OK+gx8XD
eSU9Lh7Oq+hx8XBeTY+Lh/Maelw8nNfS4+LhvI4eFw/n9fS4eDhvoMfFw3kj
PS4ezpvocfFw3kyPi4fzFnpcPJy30uPi4byNHhcP5+30uHg476DHxcN5Jz0u
Hs676HHxcN5Nj4uH8x56XDyc99Lj4uGMHhcP5330uHg476fHxcP5AD0uHs4H
6XHxcD5Ej4uH82F6XDycj9Dj4uF8lB4XD+dj9Lh4OB+nx8XD+QQ9Lh7OJ+lx
8XA+RY+Lh/Npelw8nM/Q4+LhfJYeFw/nc/S4eDifp8fFw/kCPS4ezhfpcfFw
vkSPi4fzZXpcPJyv0OPi4XyVHhcP52v0uHg4X6fHxcP5Bj0uHs436XHxcL5F
j4uH8216XDyc79Dj4uF8lx4XD+d79Lh4ON+nx8XD+QE9Lh7OD+lx8XB+RI+L
h/Njelw8nJ/Q4+Lh/JQeFw/nZ/S4eDg/p8fFw/kFPS4ezi/pcfFwfkWPi4fz
a3pcPJzf0OPi4fyWHhcP53f0uHg4v6fHxcP5Az0uHs4f6XHxcP5Ej4uH82d6
XDycv9Dj4uH8lR4XD+dv9Lh4OH+nx8XD+Qc9Lh7OP+lx8XD+RY+Lh/Nvelw8
nP/Q4+Lh/w3Y//e4eDgHoMfFwzkgPS4ezoHocfFwDkyPi4dzEHpcPJyD0uPi
4RyMHhcP5+D0uHg4h6DHxcM5JD0uHs6h6HHxcA5Nj4uHcxh6XDycw9Lj4uEc
jh4XD+fw9Lh4OEegx8XDOSI9Lh7Okehx8XCOTI+Lh3MUelw8nKPS4+LhHI0e
Fw/n6PS4eDjHoMfFwzkmPS4ezrHocfFwjk2Pi4dzHHpcPJzj0uPi4RyPHhcP
5/j0uHg4J6DHxcM5IT0uHs6J6HHxcE5Mj4uHcxJ6XDyck9Lj4uGcjB4XD+fk
9Lh4OKegx8XDOSU9Lh7Oqehx8XBOTY+Lh3Maelw8nNPS4+LhnI4eFw/n9PS4
eDhnoMfFwzkjPS4ezpnocfFwzkyPi4dzFnpcPJyz0uPi4ZyNHhcP5+z0uHg4
56DHxcM5Jz0uHs656HHxcM5Nj4uHcx56XDyc89Lj4uGcjx4XD+f89Lh4OBeg
x8XDuSA9Lh7Ohehx8XAuTI+Lh3MRelw8nIvS4+LhXIweFw/n4vS4eDiXoMfF
w7kkPS4ezqXocfFwLk2Pi4dzGXpcPJzL0uPi4VyOHhcP5/L0uHg4V6DHxcO5
Ij0uHs6V6HHxcK5Mj4uHcxV6XDycq9Lj4uFcjR4XD+fq9Lh4ONegx8XDuSY9
Lh7Otehx8XCuTY+Lh3Mdelw8nOvS4+LhXI8eFw/n+vS4eDg3oMfFw7khPS4e
zo3ocfFwbkyPi4dzE3pcPJyb0uPi4dyMHhcP5+b0uHg4t6DHxcO5JT0uHs6t
6HHxcG5Nj4uHcxt6XDyc29Lj4uHcjh4XD+f29Lh4OHegx8XDuSM9Lh7Onehx
8XDuTI+Lh3MXelw8nLvS4+Lh3I0eFw/n7vS4eDj3oMfFw7knPS4ezr3ocfFw
7k2Pi4dzH3pcPJz70uPi4dyPHhcPp/S4eDj3p8fFw3kAPS4ezgPpcfFwHkSP
i4fzYHpcPJyH0OPi4TyUHhcP52H0uHg4D6fHxcN5BD0uHs4j6XHxcB5Fj4uH
82h6XDycx9Dj4uE8lh4XD+dx9Lh4OI+nx8XDeQI9Lh7OE+lx8XCeRI+Lh/Nk
elw8nKfQ4+LhPJUeFw/nafS4eDhPp8fFw3kGPS4ezjPpcfFwnkWPi4fzbHpc
PJzn0OPi4TyXHhcP53n0uHg4z6fHxcN5AT0uHs4L6XHxcF5Ej4uH82J6XDyc
l9Dj4uG8lB4XD+dl9Lh4OC+nx8XDeQU9Lh7OK+lx8XBeRY+Lh/Nqelw8nNfQ
4+LhvJYeFw/ndfS4eDivp8fFw3kDPS4ezhvpcfFw3kSPi4fzZnpcPJy30OPi
4byVHhcP5230uHg4b6fHxcN5Bz0uHs476XHxcN5Fj4uH8256XDyc99Dj4uG8
lx4XD2f0uHg476PHxcN5Pz0uHs4H6HHxcD5Ij4uH8yF6XDycD9Pj4uF8hB4X
D+ej9Lh4OB+jx8XD+Tg9Lh7OJ+hx8XA+SY+Lh/Mpelw8nE/T4+LhfIYeFw/n
s/S4eDifo8fFw/k8PS4ezhfocfFwvkiPi4fzJXpcPJwv0+Pi4XyFHhcP56v0
uHg4X6PHxcP5Oj0uHs436HHxcL5Jj4uH8y16XDycb9Pj4uF8hx4XD+e79Lh4
ON+jx8XD+T49Lh7OD+hx8XB+SI+Lh/Mjelw8nB/T4+Lh/IQeFw/np/S4eDg/
o8fFw/k5PS4ezi/ocfFwfkmPi4fzK3pcPJxf0+Pi4fyGHhcP57f0uHg4v6PH
xcP5PT0uHs4f6HHxcP5Ij4uH8yd6XDycP9Pj4uH8hR4XD+ev9Lh4OH+jx8XD
+Ts9Lh7OP+hx8XD+SY+Lh/Mvelw8nH/T4+Lh/IceFw//b6D+v8fFwzkAPS4e
zgHpcfFwDkSPi4dzYHpcPJyD0OPi4RyUHhcP52D0uHg4B6fHxcM5BD0uHs4h
6XHxcA5Fj4uHc2h6XDycw9Dj4uEclh4XD+dw9Lh4OIenx8XDOQI9Lh7OEelx
8XCORI+Lh3Nkelw8nKPQ4+LhHJUeFw/naPS4eDhHp8fFwzkGPS4ezjHpcfFw
jkWPi4dzbHpcPJzj0OPi4RyXHhcP53j0uHg4x6fHxcM5AT0uHs4J6XHxcE5E
j4uHc2J6XDyck9Dj4uGclB4XD+dk9Lh4OCenx8XDOQU9Lh7OKelx8XBORY+L
h3Nqelw8nNPQ4+LhnJYeFw/ndPS4eDinp8fFwzkDPS4ezhnpcfFwzkSPi4dz
ZnpcPJyz0OPi4ZyVHhcP52z0uHg4Z6fHxcM5Bz0uHs456XHxcM5Fj4uHc256
XDyc89Dj4uGclx4XD+d89Lh4OOenx8XDuQA9Lh7OBelx8XAuRI+Lh3Nhelw8
nIvQ4+LhXJQeFw/nYvS4eDgXp8fFw7kEPS4eziXpcfFwLkWPi4dzaXpcPJzL
0OPi4VyWHhcP53L0uHg4l6fHxcO5Aj0uHs4V6XHxcK5Ej4uHc2V6XDycq9Dj
4uFclR4XD+dq9Lh4OFenx8XDuQY9Lh7ONelx8XCuRY+Lh3Ntelw8nOvQ4+Lh
XJceFw/nevS4eDjXp8fFw7kBPS4ezg3pcfFwbkSPi4dzY3pcPJyb0OPi4dyU
HhcP52b0uHg4N6fHxcO5BT0uHs4t6XHxcG5Fj4uHc2t6XDyc29Dj4uHclh4X
D+d29Lh4OLenx8XDuQM9Lh7OHelx8XDuRI+Lh3Nnelw8nLvQ4+Lh3JUeFw/n
bvS4eDh3p8fFw7kHPS4ezj3pcfFw7kWPi4dzb3pcPJz70OPi4dyXHhcP5370
uHg4pcfFw7k/PS4ezgPocfFwHkiPi4fzIHpcPJwH0+Pi4TyEHhcP56H0uHg4
D6PHxcN5OD0uHs4j6HHxcB5Jj4uH8yh6XDycR9Pj4uE8hh4XD+ex9Lh4OI+j
x8XDeTw9Lh7OE+hx8XCeSI+Lh/Mkelw8nCfT4+LhPIUeFw/nqfS4eDhPo8fF
w3k6PS4ezjPocfFwnkmPi4fzLHpcPJxn0+Pi4TyHHhcP57n0uHg4z6PHxcN5
Pj0uHs4L6HHxcF5Ij4uH8yJ6XDycF9Pj4uG8hB4XD+el9Lh4OC+jx8XDeTk9
Lh7OK+hx8XBeSY+Lh/Mqelw8nFfT4+LhvIYeFw/ntfS4eDivo8fFw3k9PS4e
zhvocfFw3kiPi4fzJnpcPJw30+Pi4byFHhcP5630uHg4b6PHxcN5Oz0uHs47
6HHxcN5Jj4uH8y56XDycd9Pj4uG8hx4XD+e99Lh4OKPHxcN5Hz0uHs776XHx
cD5Aj4uH80F6XDycD9Hj4uF8mB4XD+cj9Lh4OB+lx8XD+Rg9Lh7Ox+lx8XA+
QY+Lh/NJelw8nE/R4+LhfJoeFw/nM/S4eDifpcfFw/kcPS4ezufpcfFwvkCP
i4fzRXpcPJwv0ePi4XyZHhcP5yv0uHg4X6XHxcP5Gj0uHs7X6XHxcL5Bj4uH
8016XDycb9Hj4uF8mx4XD+c79Lh4ON+lx8XD+R49Lh7O9+lx8XB+QI+Lh/ND
elw8nB/R4+Lh/JgeFw/nJ/S4eDg/pcfFw/kZPS4ezs/pcfFwfkGPi4fzS3pc
PJxf0ePi4fyaHhcP5zf0uHg4v6XHxcP5HT0uHs7v6XHxcP5Aj4uH80d6XDyc
P9Hj4uH8mR4XD+cv9Lh4OH+lx8XD+Rs9Lh7O3+lx8XD+QY+Lh/NPelw8nH/R
4+Lh/JseFw/nP/S4ePh/A/T/PS4ezgHocfFwDkiPi4dzIHpcPJwD0+Pi4RyE
HhcP56D0uHg4B6PHxcM5OD0uHs4h6HHxcA5Jj4uHcyh6XDycQ9Pj4uEchh4X
D+ew9Lh4OIejx8XDOTw9Lh7OEehx8XCOSI+Lh3Mkelw8nCPT4+LhHIUeFw/n
qPS4eDhHo8fFwzk6PS4ezjHocfFwjkmPi4dzLHpcPJxj0+Pi4RyHHhcP57j0
uHg4x6PHxcM5Pj0uHs4J6HHxcE5Ij4uHcyJ6XDycE9Pj4uGchB4XD+ek9Lh4
OCejx8XDOTk9Lh7OKehx8XBOSY+Lh3Mqelw8nFPT4+LhnIYeFw/ntPS4eDin
o8fFwzk9PS4ezhnocfFwzkiPi4dzJnpcPJwz0+Pi4ZyFHhcP56z0uHg4Z6PH
xcM5Oz0uHs456HHxcM5Jj4uHcy56XDycc9Pj4uGchx4XD+e89Lh4OOejx8XD
OT89Lh7OBehx8XAuSI+Lh3Mhelw8nAvT4+LhXIQeFw/novS4eDgXo8fFw7k4
PS4eziXocfFwLkmPi4dzKXpcPJxL0+Pi4VyGHhcP57L0uHg4l6PHxcO5PD0u
Hs4V6HHxcK5Ij4uHcyV6XDycK9Pj4uFchR4XD+eq9Lh4OFejx8XDuTo9Lh7O
Nehx8XCuSY+Lh3Mtelw8nGvT4+LhXIceFw/nuvS4eDjXo8fFw7k+PS4ezg3o
cfFwbkiPi4dzI3pcPJwb0+Pi4dyEHhcP56b0uHg4N6PHxcO5OT0uHs4t6HHx
cG5Jj4uHcyt6XDycW9Pj4uHchh4XD+e29Lh4OLejx8XDuT09Lh7OHehx8XDu
SI+Lh3Mnelw8nDvT4+Lh3IUeFw/nrvS4eDh3o8fFw7k7PS4ezj3ocfFw7kmP
i4dzL3pcPJx70+Pi4dyHHhcP5770uHg496PHxcMpPS4ezv3pcfFwHkCPi4fz
QHpcPJwH0ePi4TyYHhcP5yH0uHg4D6XHxcN5GD0uHs7D6XHxcB5Bj4uH80h6
XDycR9Hj4uE8mh4XD+cx9Lh4OI+lx8XDeRw9Lh7O4+lx8XCeQI+Lh/NEelw8
nCfR4+LhPJkeFw/nKfS4eDhPpcfFw3kaPS4eztPpcfFwnkGPi4fzTHpcPJxn
0ePi4TybHhcP5zn0uHg4z6XHxcN5Hj0uHs7z6XHxcF5Aj4uH80J6XDycF9Hj
4uG8mB4XD+cl9Lh4OC+lx8XDeRk9Lh7Oy+lx8XBeQY+Lh/NKelw8nFfR4+Lh
vJoeFw/nNfS4eDivpcfFw3kdPS4ezuvpcfFw3kCPi4fzRnpcPJw30ePi4byZ
HhcP5y30uHg4b6XHxcN5Gz0uHs7b6XHxcN5Bj4uH8056XDycd9Hj4uG8mx4X
D+c99Lh4OO+lx8XDGT0uHs776HHxcN5Pj4uH8wF6XDycD9Lj4uF8iB4XD+fD
9Lh4OB+hx8XD+Sg9Lh7Ox+hx8XA+To+Lh/MJelw8nE/S4+LhfIoeFw/n0/S4
eDifocfFw/ksPS4ezufocfFwPk+Pi4fzBXpcPJwv0uPi4XyJHhcP58v0uHg4
X6HHxcP5Kj0uHs7X6HHxcL5Oj4uH8w16XDycb9Lj4uF8ix4XD+fb9Lh4ON+h
x8XD+S49Lh7O9+hx8XC+T4+Lh/MDelw8nB/S4+Lh/IgeFw/nx/S4eDg/ocfF
w/kpPS4ezs/ocfFwfk6Pi4fzC3pcPJxf0uPi4fyKHhcP59f0uHg4v6HHxcP5
LT0uHs7v6HHxcH5Pj4uH8wd6XDycP9Lj4uH8iR4XD+fP9Lh4OH+hx8XD+Ss9
Lh7O3+hx8XD+To+Lh/MPelw8nH/S4+Lh/IseFw/n3/S4eDj/ocfFw/8bmP/v
cfFwDkCPi4dzQHpcPJwD0ePi4RyYHhcP5yD0uHg4B6XHxcM5GD0uHs7B6XHx
cA5Bj4uHc0h6XDycQ9Hj4uEcmh4XD+cw9Lh4OIelx8XDORw9Lh7O4elx8XCO
QI+Lh3NEelw8nCPR4+LhHJkeFw/nKPS4eDhHpcfFwzkaPS4eztHpcfFwjkGP
i4dzTHpcPJxj0ePi4RybHhcP5zj0uHg4x6XHxcM5Hj0uHs7x6XHxcE5Aj4uH
c0J6XDycE9Hj4uGcmB4XD+ck9Lh4OCelx8XDORk9Lh7Oyelx8XBOQY+Lh3NK
elw8nFPR4+LhnJoeFw/nNPS4eDinpcfFwzkdPS4ezunpcfFwzkCPi4dzRnpc
PJwz0ePi4ZyZHhcP5yz0uHg4Z6XHxcM5Gz0uHs7Z6XHxcM5Bj4uHc056XDyc
c9Hj4uGcmx4XD+c89Lh4OOelx8XDOR89Lh7O+elx8XAuQI+Lh3NBelw8nAvR
4+LhXJgeFw/nIvS4eDgXpcfFw7kYPS4ezsXpcfFwLkGPi4dzSXpcPJxL0ePi
4VyaHhcP5zL0uHg4l6XHxcO5HD0uHs7l6XHxcK5Aj4uHc0V6XDycK9Hj4uFc
mR4XD+cq9Lh4OFelx8XDuRo9Lh7O1elx8XCuQY+Lh3NNelw8nGvR4+LhXJse
Fw/nOvS4eDjXpcfFw7kePS4ezvXpcfFwbkCPi4dzQ3pcPJwb0ePi4dyYHhcP
5yb0uHg4N6XHxcO5GT0uHs7N6XHxcG5Bj4uHc0t6XDycW9Hj4uHcmh4XD+c2
9Lh4OLelx8XDuR09Lh7O7elx8XDuQI+Lh3NHelw8nDvR4+Lh3JkeFw/nLvS4
eDh3pcfFw7kbPS4ezt3pcfFw7kGPi4dzT3pcPJx70ePi4dybHhcP5z70uHg4
96XHxcO5Hz0uHk7pcfFw7k+Pi4fzAHpcPJwH0uPi4TyIHhcP58H0uHg4D6HH
xcN5KD0uHs7D6HHxcB5Oj4uH8wh6XDycR9Lj4uE8ih4XD+fR9Lh4OI+hx8XD
eSw9Lh7O4+hx8XAeT4+Lh/MEelw8nCfS4+LhPIkeFw/nyfS4eDhPocfFw3kq
PS4eztPocfFwnk6Pi4fzDHpcPJxn0uPi4TyLHhcP59n0uHg4z6HHxcN5Lj0u
Hs7z6HHxcJ5Pj4uH8wJ6XDycF9Lj4uG8iB4XD+fF9Lh4OC+hx8XDeSk9Lh7O
y+hx8XBeTo+Lh/MKelw8nFfS4+LhvIoeFw/n1fS4eDivocfFw3ktPS4ezuvo
cfFwXk+Pi4fzBnpcPJw30uPi4byJHhcP5830uHg4b6HHxcN5Kz0uHs7b6HHx
cN5Oj4uH8w56XDycd9Lj4uG8ix4XD+fd9Lh4OO+hx8XDeS89Lh7O6HHxcN5H
j4uH8356XDycD9Dj4uF8kB4XD+dD9Lh4OB+mx8XD+Qg9Lh7OR+lx8XA+Ro+L
h/Nxelw8nE/Q4+LhfJIeFw/nU/S4eDifpsfFw/kMPS4ezmfpcfFwPkePi4fz
eXpcPJwv0OPi4XyRHhcP50v0uHg4X6bHxcP5Cj0uHs5X6XHxcL5Gj4uH83V6
XDycb9Dj4uF8kx4XD+db9Lh4ON+mx8XD+Q49Lh7Od+lx8XC+R4+Lh/N9elw8
nB/Q4+Lh/JAeFw/nR/S4eDg/psfFw/kJPS4ezk/pcfFwfkaPi4fzc3pcPJxf
0OPi4fySHhcP51f0uHg4v6bHxcP5DT0uHs5v6XHxcH5Hj4uH83t6XDycP9Dj
4uH8kR4XD+dP9Lh4OH+mx8XD+Qs9Lh7OX+lx8XD+Ro+Lh/N3elw8nH/Q4+Lh
/JMeFw/nX/S4eDj/psfFw/kPPS4e/t+A/H+Pi4dzAHpcPJwD0uPi4RyIHhcP
58D0uHg4B6HHxcM5KD0uHs7B6HHxcA5Oj4uHcwh6XDycQ9Lj4uEcih4XD+fQ
9Lh4OIehx8XDOSw9Lh7O4ehx8XAOT4+Lh3MEelw8nCPS4+LhHIkeFw/nyPS4
eDhHocfFwzkqPS4eztHocfFwjk6Pi4dzDHpcPJxj0uPi4RyLHhcP59j0uHg4
x6HHxcM5Lj0uHs7x6HHxcI5Pj4uHcwJ6XDycE9Lj4uGciB4XD+fE9Lh4OCeh
x8XDOSk9Lh7Oyehx8XBOTo+Lh3MKelw8nFPS4+LhnIoeFw/n1PS4eDinocfF
wzktPS4ezunocfFwTk+Pi4dzBnpcPJwz0uPi4ZyJHhcP58z0uHg4Z6HHxcM5
Kz0uHs7Z6HHxcM5Oj4uHcw56XDycc9Lj4uGcix4XD+fc9Lh4OOehx8XDOS89
Lh7O+ehx8XDOT4+Lh3MBelw8nAvS4+LhXIgeFw/nwvS4eDgXocfFw7koPS4e
zsXocfFwLk6Pi4dzCXpcPJxL0uPi4VyKHhcP59L0uHg4l6HHxcO5LD0uHs7l
6HHxcC5Pj4uHcwV6XDycK9Lj4uFciR4XD+fK9Lh4OFehx8XDuSo9Lh7O1ehx
8XCuTo+Lh3MNelw8nGvS4+LhXIseFw/n2vS4eDjXocfFw7kuPS4ezvXocfFw
rk+Pi4dzA3pcPJwb0uPi4dyIHhcP58b0uHg4N6HHxcO5KT0uHs7N6HHxcG5O
j4uHcwt6XDycW9Lj4uHcih4XD+fW9Lh4OLehx8XDuS09Lh7O7ehx8XBuT4+L
h3MHelw8nDvS4+Lh3IkeFw/nzvS4eDh3ocfFw7krPS4ezt3ocfFw7k6Pi4dz
D3pcPJx70uPi4dyLHhcP5970uHg496HHxcO5Lz0uHs796HHxcEqPi4dzf3pc
PJwH0OPi4TyQHhcP50H0uHg4D6bHxcN5CD0uHs5D6XHxcB5Gj4uH83B6XDyc
R9Dj4uE8kh4XD+dR9Lh4OI+mx8XDeQw9Lh7OY+lx8XAeR4+Lh/N4elw8nCfQ
4+LhPJEeFw/nSfS4eDhPpsfFw3kKPS4ezlPpcfFwnkaPi4fzdHpcPJxn0OPi
4TyTHhcP51n0uHg4z6bHxcN5Dj0uHs5z6XHxcJ5Hj4uH83x6XDycF9Dj4uG8
kB4XD+dF9Lh4OC+mx8XDeQk9Lh7OS+lx8XBeRo+Lh/Nyelw8nFfQ4+LhvJIe
Fw/nVfS4eDivpsfFw3kNPS4ezmvpcfFwXkePi4fzenpcPJw30OPi4byRHhcP
5030uHg4b6bHxcN5Cz0uHs5b6XHxcN5Gj4uH83Z6XDycd9Dj4uG8kx4XD+dd
9Lh4OO+mx8XDeQ89Lh7Oe+lx8XBGj4uH8z56XDyc99Pj4uF8gB4XD+eD9Lh4
OB+ix8XD+TA9Lh7OR+hx8XA+So+Lh/Mxelw8nI/T4+LhfIIeFw/nk/S4eDif
osfFw/k0PS4ezmfocfFwPkuPi4fzOXpcPJzP0+Pi4XyBHhcP54v0uHg4X6LH
xcP5Mj0uHs5X6HHxcL5Kj4uH8zV6XDycr9Pj4uF8gx4XD+eb9Lh4ON+ix8XD
+TY9Lh7Od+hx8XC+S4+Lh/M9elw8nO/T4+Lh/IAeFw/nh/S4eDg/osfFw/kx
PS4ezk/ocfFwfkqPi4fzM3pcPJyf0+Pi4fyCHhcP55f0uHg4v6LHxcP5NT0u
Hs5v6HHxcH5Lj4uH8zt6XDyc39Pj4uH8gR4XD+eP9Lh4OH+ix8XD+TM9Lh7O
X+hx8XD+So+Lh/M3elw8nL/T4+Lh/IMeFw/nn/S4eDj/osfFw/k3PS4ezn/o
cfHw/wbi/3tcPJwD0OPi4RyQHhcP50D0uHg4B6bHxcM5CD0uHs5B6XHxcA5G
j4uHc3B6XDycQ9Dj4uEckh4XD+dQ9Lh4OIemx8XDOQw9Lh7OYelx8XAOR4+L
h3N4elw8nCPQ4+LhHJEeFw/nSPS4eDhHpsfFwzkKPS4ezlHpcfFwjkaPi4dz
dHpcPJxj0OPi4RyTHhcP51j0uHg4x6bHxcM5Dj0uHs5x6XHxcI5Hj4uHc3x6
XDycE9Dj4uGckB4XD+dE9Lh4OCemx8XDOQk9Lh7OSelx8XBORo+Lh3Nyelw8
nFPQ4+LhnJIeFw/nVPS4eDinpsfFwzkNPS4ezmnpcfFwTkePi4dzenpcPJwz
0OPi4ZyRHhcP50z0uHg4Z6bHxcM5Cz0uHs5Z6XHxcM5Gj4uHc3Z6XDycc9Dj
4uGckx4XD+dc9Lh4OOemx8XDOQ89Lh7Oeelx8XDOR4+Lh3N+elw8nAvQ4+Lh
XJAeFw/nQvS4eDgXpsfFw7kIPS4ezkXpcfFwLkaPi4dzcXpcPJxL0OPi4VyS
HhcP51L0uHg4l6bHxcO5DD0uHs5l6XHxcC5Hj4uHc3l6XDycK9Dj4uFckR4X
D+dK9Lh4OFemx8XDuQo9Lh7OVelx8XCuRo+Lh3N1elw8nGvQ4+LhXJMeFw/n
WvS4eDjXpsfFw7kOPS4eznXpcfFwrkePi4dzfXpcPJwb0OPi4dyQHhcP50b0
uHg4N6bHxcO5CT0uHs5N6XHxcG5Gj4uHc3N6XDycW9Dj4uHckh4XD+dW9Lh4
OLemx8XDuQ09Lh7Obelx8XBuR4+Lh3N7elw8nDvQ4+Lh3JEeFw/nTvS4eDh3
psfFw7kLPS4ezl3pcfFw7kaPi4dzd3pcPJx70OPi4dyT/r9d10MUAABurtHU
tj21bae27dS2nXamndpmattObdupbft1907v8i7+820T3HhxvD973HhxfAB7
3HhxfCB73HhxfBB73HhxfDB73HhxNHvceHF8CHvceHF8KHvceHE8kD1uvDge
xB43Xhwfxh43Xhwfzh43XhwPZo8bL46PYI8bL46PZI8bL46PYo8bL46PZo8b
L46PYY8bL46PZY8bL46PY48bL46PZ48bL45PYI8bL45PZI8bL45PYo8bL45P
Zo8bL45PYY8bL45PZY8bL45PY48bL45PZ48bL47PYI8bL47PZI8bL47PYo8b
L47PZo8bL47PYY8bL47PZY8bL47PY48bL47PZ48bL45hjxsvji9gjxsvji9k
jxsvji9ijxsvji9mjxsvji9hjxsvji9ljxsvji9jjxsvji9njxsvjq9gjxsv
jq9kjxsvjq9ijxsvjq9mjxsvjq9hjxsvjq9ljxsvjq9jjxsvjq9njxsvjm9g
jxsvjm9kjxsvjm9ijxsvjm9mjxsvjm9hjxsvjm9ljxsvjm9jjxsvjm9njxsv
ju9gjxsvju9kjxsvju9ijxsvju9mjxsvju9hjxsvju9ljxsvju9jjxsvjmWP
Gy+O72ePGy+OH2CPGy+OH2SPGy+OH2KPGy+OH2aPGy+OH2GPGy+OH2WPGy+O
H2OPGy+OH2ePGy+On2CPGy+On2SPGy+On2KPGy+On2aPGy+On2GPGy+On2WP
Gy+On2OPGy+On2ePGy+OX2CPGy+OX2SPGy+OX2KPGy+OX2aPGy+OX2GPGy+O
X2WPGy+OX2OPGy+OX2ePGy+O32CPGy+O32SPGy+O32KPGy+O32aPGy+O32GP
Gy+O32WPGy+OY48bL47fY48bL47fZ48bL44/YI8bL44/ZI8bL44/Yo8bL44/
Zo8bL44/YY8bL44/ZY8bL44/Y48bL44/Z48bL46/YI8bL46/ZI8bL46/Yo8b
L46/Zo8bL46/YY8bL46/ZY8bL46/Y48bL46/Z48bL45/YI8bL45/ZI8bL45/
Yo8bL45/Zo8bL45/YY8bL45/ZY8bL45/Y48bL45/Z48bL47/YI8bL47/ZI8b
L47/Yo8bL47/Zo8bL47/YY8bL/7fA+D/+AE4ceHGgxcfjoegjxMXbjx48eF4
SPo4ceHGgxcfjoeijxMXbjx48eF4aPo4ceHGgxcfjoehjxMXbjx48eF4WPo4
ceHGgxcfjoejjxMXbjx48eF4ePo4ceHGgxcfjkegjxMXbjx48eF4RPo4ceHG
gxcfjkeijxMXbjx48eF4ZPo4ceHGgxcfjkehjxMXbjx48eF4VPo4ceHGgxcf
jkejjxMXbjx48eF4dPo4ceHGgxcfjsegjxMXbjx48eF4TPo4ceHGgxcfjsei
jxMXbjx48eF4bPo4ceHGgxcfjsehjxMXbjx48eF4XPo4ceHGgxcfjsejjxMX
bjx48eF4fPo4ceHGgxcfjiegjxMXbjx48eF4Qvo4ceHGgxcfjieijxMXbjx4
8eF4Yvo4ceHGgxcfjiehjxMXbjx48eF4Uvo4ceHGgxcfjiejjxMXbjx48eF4
AH2cuHDjwYsPx5PTx4kLNx68+HA8BX2cuHDjwYsPx1PSx4kLNx68+HA8FX2c
uHDjwYsPx1PTx4kLNx68+HA8DX2cuHDjwYsPx9PSx4kLNx68+HA8HX2cuHDj
wYsPx9PTx4kLNx68+HA8A32cuHDjwYsPxzPSx4kLNx68+HA8E32cuHDjwYsP
xzPTx4kLNx68+HA8C32cuHDjwYsPx7PSx4kLNx68+HA8G32cuHDjwYsPx7PT
x4kLNx68+HA8B32cuHDjwYsPx3PSx4kLNx68+HA8F32cuHDjwYsPx3PTx4kL
Nx68+HA8D32cuHDjwYsPx/PSx4kLNx68+HA8H32cuHDjwYsPx/PTx4kLNx68
+HC8AH2cuHDjwYsPxwvSx4kLNx68+HC8EH2cuHDjwYsPxwvTx4kLNx68+HC8
CH2cuHDjwYsPx4vSx4kLNx68+HAkfZy4cOPBiw/Hi9HHiQs3Hrz4cLw4fZy4
cOPBiw/HS9DHiQs3Hrz4cLwkfZy4cOPBiw/HS9HHiQs3Hrz4cLw0fZy4cOPB
iw/Hy9DHiQs3Hrz4cLwsfZy4cOPBiw/Hy9HHiQs3Hrz4cLw8fZy4cOPBiw/H
K9DHiQs3Hrz4cLwifZy4cOPBiw/HK9HHiQs3Hrz4cLwyfZy4cOPBiw/Hq9DH
iQs3Hrz4cLwqfZy4cOPBiw/Hq9HHiQs3Hrz4cLw6fZy4cOPBiw/Ha9DHiQs3
Hrz4cLwmfZy4cOPBiw/Ha9HHiQs3Hrz4cLw2fZy4cOPBiw/H69DHiQs3Hrz4
cLwufZy4cOPBiw/H69HHiQs3Hrz4cLw+fZy4cOPBiw/HG9DHiQs3Hrz4cLwh
fZy4cOPBiw/HG9HHiQs3Hrz4cLwxfZy4cOPBiw/Hm9DHiQs3Hrz4cBR9nLhw
48GLD8eb0seJCzcevPhwvBl9nLhw48GLD8eb08eJCzcevPhwvAV9nLhw48GL
D8db0seJCzcevPhwvBV9nLhw48GLD8db08eJCzcevPhwvA19nLhw48GLD8fb
0seJCzcevPhwvB19nLhw48GLD8fb08eJCzcevPhwvAN9nLhw48GLD8c70seJ
CzcevPhwvBN9nLhw48GLD8c708eJCzcevPhwvAt9nLhw48GLD8e70seJCzce
vPhwvBt9nLhw48GLD8e708eJCzcevPhwvAd9nLhw48GLD8d70seJCzcevPhw
vBd9nLhw48GLD8d708eJCzcevPhwvA99nLhw48GLD8f70seJCzcevPhwvB99
nLhw48GLD8f708eJCzcevPhwfAB9nLhw48GLD8cH0seJCzcevPhwfBB9nLhw
48GLD8cH08eJCzcevPhwNH2cuHDjwYsPx4fQx4kLNx68+HB8KH2cuHDjwYsP
xwPp48SFGw9efDgeRB8nLtx48OLD8WH0ceLCjQcvPhwfTh8nLtx48OLD8WD6
OHHhxoMXH46PoI8TF248ePHh+Ej6OHHhxoMXH46Poo8TF248ePHh+Gj6OHHh
xoMXH46PoY8TF248ePHh+Fj6OHHhxoMXH46Po48TF248ePHh+Hj6OHHhxoMX
H45PoI8TF248ePHh+ET6OHHhxoMXH45Poo8TF248ePHh+GT6OHHhxoMXH45P
oY8TF248ePHh+FT6OHHhxoMXH45Po48TF248ePHh+HT6OHHhxoMXH47PoI8T
F248ePHh+Ez6OHHhxoMXH47Poo8TF248ePHh+Gz6OHHhxoMXH47PoY8TF248
ePHh+Fz6OHHhxoMXH47Po48TF248ePHh+Hz6OHHhxoMXH46hjxMXbjx48eH4
Avo4ceHGgxcfji+kjxMXbjx48eH4Ivo4ceHGgxcfji+mjxMXbjx48eH4Evo4
ceHGgxcfji+ljxMXbjx48eH4Mvo4ceHGgxcfji+njxMXbjx48eH4Cvo4ceHG
gxcfjq+kjxMXbjx48eH4Kvo4ceHGgxcfjq+mjxMXbjx48eH4Gvo4ceHGgxcf
jq+ljxMXbjx48eH4Ovo4ceHGgxcfjq+njxMXbjx48eH4Bvo4ceHGgxcfjm+k
jxMXbjx48eH4Jvo4ceHGgxcfjm+mjxMXbjx48eH4Fvo4ceHGgxcfjm+ljxMX
bjx48eH4Nvo4ceHGgxcfjm+njxMXbjx48eH4Dvo4ceHGgxcfju+kjxMXbjx4
8eH4Lvo4ceHGgxcfju+mjxMXbjx48eH4Hvo4ceHGgxcfju+ljxMXbjx48eH4
Pvo4ceHGgxcfjqWPExduPHjx4fh++jhx4caDFx+OH6CPExduPHjx4fhB+jhx
4caDFx+OH6KPExduPHjx4fhh+jhx4caDFx+OH6GPExduPHjx4fhR+jhx4caD
Fx+OH6OPExduPHjx4fhx+jhx4caDFx+On6CPExduPHjx4fhJ+jhx4caDFx+O
n6KPExduPHjx4fhp+jhx4caDFx+On6GPExduPHjx4fhZ+jhx4caDFx+On6OP
ExduPHjx4fh5+jhx4caDFx+OX6CPExduPHjx4fhF+jhx4caDFx+OX6KPExdu
PHjx4fhl+jhx4caDFx+OX6GPExduPHjx4fhV+jhx4caDFx+OX6OPExduPHjx
4fh1+jhx4caDFx+O36CPExduPHjx4fhN+jhx4caDFx+O36KPExduPHjx4fht
+jhx4caDFx+O36GPExduPHjx4fhd+jhx4caDFx+Oo48TF248ePHh+D36OHHh
xoMXH47fp48TF248ePHh+AP6OHHhxoMXH44/pI8TF248ePHh+CP6OHHhxoMX
H44/po8TF248ePHh+BP6OHHhxoMXH44/pY8TF248ePHh+DP6OHHhxoMXH44/
p48TF248ePHh+Av6OHHhxoMXH46/pI8TF248ePHh+Cv6OHHhxoMXH46/po8T
F248ePHh+Bv6OHHhxoMXH46/pY8TF248ePHh+Dv6OHHhxoMXH46/p48TF248
ePHh+Af6OHHhxoMXH45/pI8TF248ePHh+Cf6OHHhxoMXH45/po8TF248ePHh
+Bf6OHHhxoMXH45/pY8TF248ePHh+Df6OHHhxoMXH45/p48TF248ePHh+A/6
OHHhxoMXH47/pI8TF248ePHh+C/6OHHhxoMXH47/po8TF248ePHh+B/6OHHh
xoMXH/7fB/z/9nHiwo0HLz4cD0EfJy7cePDiw/GQ9HHiwo0HLz4cD0UfJy7c
ePDiw/HQ9HHiwo0HLz4cD0MfJy7cePDiw/Gw9HHiwo0HLz4cD0cfJy7cePDi
w/Hw9HHiwo0HLz4cj0AfJy7cePDiw/GI9HHiwo0HLz4cj0QfJy7cePDiw/HI
9HHiwo0HLz4cj0IfJy7cePDiw/Go9HHiwo0HLz4cj0YfJy7cePDiw/Ho9HHi
wo0HLz4cj0EfJy7cePDiw/GY9HHiwo0HLz4cj0UfJy7cePDiw/HY9HHiwo0H
Lz4cj0MfJy7cePDiw/G49HHiwo0HLz4cj0cfJy7cePDiw/H49HHiwo0HLz4c
T0AfJy7cePDiw/GE9HHiwo0HLz4cT0QfJy7cePDiw/HE9HHiwo0HLz4cT0If
Jy7cePDiw/Gk9HHiwo0HLz4cT0YfJy7cePDiw/EA+jhx4caDFx+OJ6ePExdu
PHjx4XgK+jhx4caDFx+Op6SPExduPHjx4Xgq+jhx4caDFx+Op6aPExduPHjx
4Xga+jhx4caDFx+Op6WPExduPHjx4Xg6+jhx4caDFx+Op6ePExduPHjx4XgG
+jhx4caDFx+OZ6SPExduPHjx4Xgm+jhx4caDFx+OZ6aPExduPHjx4XgW+jhx
4caDFx+OZ6WPExduPHjx4Xg2+jhx4caDFx+OZ6ePExduPHjx4XgO+jhx4caD
Fx+O56SPExduPHjx4Xgu+jhx4caDFx+O56aPExduPHjx4Xge+jhx4caDFx+O
56WPExduPHjx4Xg++jhx4caDFx+O56ePExduPHjx4XgB+jhx4caDFx+OF6SP
ExduPHjx4Xgh+jhx4caDFx+OF6aPExduPHjx4XgR+jhx4caDFx+OF6WPExdu
PHjx4Uj6OHHhxoMXH44Xo48TF248ePHheHH6OHHhxoMXH46XoI8TF248ePHh
eEn6OHHhxoMXH46Xoo8TF248ePHheGn6OHHhxoMXH46XoY8TF248ePHheFn6
OHHhxoMXH46Xo48TF248ePHheHn6OHHhxoMXH45XoI8TF248ePHheEX6OHHh
xoMXH45Xoo8TF248ePHheGX6OHHhxoMXH45XoY8TF248ePHheFX6OHHhxoMX
H45Xo48TF248ePHheHX6OHHhxoMXH47XoI8TF248ePHheE36OHHhxoMXH47X
oo8TF248ePHheG36OHHhxoMXH47XoY8TF248ePHheF36OHHhxoMXH47Xo48T
F248ePHheH36OHHhxoMXH443oI8TF248ePHheEP6OHHhxoMXH443oo8TF248
ePHheGP6OHHhxoMXH443oY8TF248ePHhKPo4ceHGgxcfjjeljxMXbjx48eF4
M/o4ceHGgxcfjjenjxMXbjx48eF4C/o4ceHGgxcfjrekjxMXbjx48eF4K/o4
ceHGgxcfjremjxMXbjx48eF4G/o4ceHGgxcfjreljxMXbjx48eF4O/o4ceHG
gxcfjrenjxMXbjx48eF4B/o4ceHGgxcfjnekjxMXbjx48eF4J/o4ceHGgxcf
jnemjxMXbjx48eF4F/o4ceHGgxcfjneljxMXbjx48eF4N/o4ceHGgxcfjnen
jxMXbjx48eF4D/o4ceHGgxcfjvekjxMXbjx48eF4L/o4ceHGgxcfjvemjxMX
bjx48eF4H/o4ceHGgxcfjveljxMXbjx48eF4P/o4ceHGgxcfjvenjxMXbjx4
8eH4APo4ceHGgxcfjg+kjxMXbjx48eH4IPo4ceHGgxcfjg+mjxMXbjx48eFo
+jhx4caDFx+OD6GPExduPHjx4fhQ+jhx4caDFx+OB9LHiQs3Hrz4cDyIPk5c
uPHgxYfjw+jjxIUbD158OD6cPk5cuPHgxYfjwfRx4sKNBy8+HB9BHycu3Hjw
4sPxkfRx4sKNBy8+HB9FHycu3Hjw4sPx0fRx4sKNBy8+HB9DHycu3Hjw4sPx
sfRx4sKNBy8+HB9HHycu3Hjw4sPx8fRx4sKNBy8+HJ9AHycu3Hjw4sPxifRx
4sKNBy8+HJ9EHycu3Hjw4sPxyfRx4sKNBy8+HJ9CHycu3Hjw4sPxqfRx4sKN
By8+HJ9GHycu3Hjw4sPx6fRx4sKNBy8+HJ9BHycu3Hjw4sPxmfRx4sKNBy8+
HJ9FHycu3Hjw4sPx2fRx4sKNBy8+HJ9DHycu3Hjw4sPxufRx4sKNBy8+HJ9H
Hycu3Hjw4sPx+fRx4sKNBy8+HEMfJy7cePDiw/EF9HHiwo0HLz4cX0gfJy7c
ePDiw/FF9HHiwo0HLz4cX0wfJy7cePDiw/El9HHiwo0HLz4cX0ofJy7cePDi
w/Fl9HHiwo0HLz4cX04fJy7cePDiw/EV9HHiwo0HLz4cX0kfJy7cePDiw/FV
9HHiwo0HLz4cX00fJy7cePDiw/E19HHiwo0HLz4cX0sfJy7cePDiw/F19HHi
wo0HLz4cX08fJy7cePDiw/EN9HHiwo0HLz4c30gfJy7cePDiw/FN9HHiwo0H
Lz4c30wfJy7cePDiw/Et9HHiwo0HLz4c30ofJy7cePDiw/Ft9HHiwo0HLz4c
304fJy7cePDiw/Ed9HHiwo0HLz4c30kfJy7cePDiw/Fd9HHiwo0HLz4c300f
Jy7cePDiw/E99HHiwo0HLz4c30sfJy7cePDiw/F99HHiwo0HLz4cSx8nLtx4
8OLD8f30ceLCjQcvPhw/QB8nLtx48OLD8YP0ceLCjQcvPhw/RB8nLtx48OLD
8cP0ceLCjQcvPhw/Qh8nLtx48OLD8aP0ceLCjQcvPhw/Rh8nLtx48OLD8eP0
ceLCjQcvPhw/QR8nLtx48OLD8ZP0ceLCjQcvPhw/RR8nLtx48OLD8dP0ceLC
jQcvPhw/Qx8nLtx48OLD8bP0ceLCjQcvPhw/Rx8nLtx48OLD8fP0ceLCjQcv
Phy/QB8nLtx48OLD8Yv0ceLCjQcvPhy/RB8nLtx48OLD8cv0ceLCjQcvPhy/
Qh8nLtx48OLD8av0ceLCjQcvPhy/Rh8nLtx48OLD8ev0ceLCjQcvPhy/QR8n
Ltx48OLD8Zv0ceLCjQcvPhy/RR8nLtx48OLD8dv0ceLCjQcvPhy/Qx8nLtx4
8OLD8bv0ceLCjQcvPhxHHycu3Hjw4sPxe/Rx4sKNBy8+HL9PHycu3Hjw4sPx
B/Rx4sKNBy8+HH9IHycu3Hjw4sPxR/Rx4sKNBy8+HH9MHycu3Hjw4sPxJ/Rx
4sKNBy8+HH9KHycu3Hjw4sPxZ/Rx4sKNBy8+HH9OHycu3Hjw4sPxF/Rx4sKN
By8+HH9JHycu3Hjw4sPxV/Rx4sKNBy8+HH9NHycu3Hjw4sPxN/Rx4sKNBy8+
HH9LHycu3Hjw4sPxd/Rx4sKNBy8+HH9PHycu3Hjw4sPxD/Rx4sKNBy8+HP9I
Hycu3Hjw4sPxT/Rx4sKNBy8+HP9MHycu3Hjw4sPxL/Rx4sKNBy8+HP9KHycu
3Hjw4sPxb/Rx4sKNBy8+HP9OHycu3Hjw4sPxH/Rx4sKNBy8+HP9JHycu3Hjw
4sPxX/Rx4sKNBy8+HP9NHycu3Hjw4sPxP/Rx4sKNBy8+/L8P8P/t48SFGw9e
fDgegj5OXLjx4MWH4yHp48SFGw9efDgeij5OXLjx4MWH46Hp48SFGw9efDge
hj5OXLjx4MWH42Hp48SFGw9efDgejj5OXLjx4MWH4+Hp48SFGw9efDgegT5O
XLjx4MWH4xHp48SFGw9efDgeiT5OXLjx4MWH45Hp48SFGw9efDgehT5OXLjx
4MWH41Hp48SFGw9efDgejT5OXLjx4MWH49Hp48SFGw9efDgegz5OXLjx4MWH
4zHp48SFGw9efDgeiz5OXLjx4MWH47Hp48SFGw9efDgehz5OXLjx4MWH43Hp
48SFGw9efDgejz5OXLjx4MWH4/Hp48SFGw9efDiegD5OXLjx4MWH4wnp48SF
Gw9efDieiD5OXLjx4MWH44np48SFGw9efDiehD5OXLjx4MWH40np48SFGw9e
fDiejD5OXLjx4MWH4wH0ceLCjQcvPhxPTh8nLtx48OLD8RT0ceLCjQcvPhxP
SR8nLtx48OLD8VT0ceLCjQcvPhxPTR8nLtx48OLD8TT0ceLCjQcvPhxPSx8n
Ltx48OLD8XT0ceLCjQcvPhxPTx8nLtx48OLD8Qz0ceLCjQcvPhzPSB8nLtx4
8OLD8Uz0ceLCjQcvPhzPTB8nLtx48OLD8Sz0ceLCjQcvPhzPSh8nLtx48OLD
8Wz0ceLCjQcvPhzPTh8nLtx48OLD8Rz0ceLCjQcvPhzPSR8nLtx48OLD8Vz0
ceLCjQcvPhzPTR8nLtx48OLD8Tz0ceLCjQcvPhzPSx8nLtx48OLD8Xz0ceLC
jQcvPhzPTx8nLtx48OLD8QL0ceLCjQcvPhwvSB8nLtx48OLD8UL0ceLCjQcv
PhwvTB8nLtx48OLD8SL0ceLCjQcvPhwvSh8nLtx48OLDkfRx4sKNBy8+HC9G
Hycu3Hjw4sPx4vRx4sKNBy8+HC9BHycu3Hjw4sPxkvRx4sKNBy8+HC9FHycu
3Hjw4sPx0vRx4sKNBy8+HC9DHycu3Hjw4sPxsvRx4sKNBy8+HC9HHycu3Hjw
4sPx8vRx4sKNBy8+HK9AHycu3Hjw4sPxivRx4sKNBy8+HK9EHycu3Hjw4sPx
yvRx4sKNBy8+HK9CHycu3Hjw4sPxqvRx4sKNBy8+HK9GHycu3Hjw4sPx6vRx
4sKNBy8+HK9BHycu3Hjw4sPxmvRx4sKNBy8+HK9FHycu3Hjw4sPx2vRx4sKN
By8+HK9DHycu3Hjw4sPxuvRx4sKNBy8+HK9HHycu3Hjw4sPx+vRx4sKNBy8+
HG9AHycu3Hjw4sPxhvRx4sKNBy8+HG9EHycu3Hjw4sPxxvRx4sKNBy8+HG9C
Hycu3Hjw4sNR9HHiwo0HLz4cb0ofJy7cePDiw/Fm9HHiwo0HLz4cb04fJy7c
ePDiw/EW9HHiwo0HLz4cb0kfJy7cePDiw/FW9HHiwo0HLz4cb00fJy7cePDi
w/E29HHiwo0HLz4cb0sfJy7cePDiw/F29HHiwo0HLz4cb08fJy7cePDiw/EO
9HHiwo0HLz4c70gfJy7cePDiw/FO9HHiwo0HLz4c70wfJy7cePDiw/Eu9HHi
wo0HLz4c70ofJy7cePDiw/Fu9HHiwo0HLz4c704fJy7cePDiw/Ee9HHiwo0H
Lz4c70kfJy7cePDiw/Fe9HHiwo0HLz4c700fJy7cePDiw/E+9HHiwo0HLz4c
70sfJy7cePDiw/F+9HHiwo0HLz4c708fJy7cePDiw/EB9HHiwo0HLz4cH0gf
Jy7cePDiw/FB9HHiwo0HLz4cH0wfJy7cePDiw9H0ceLCjQcvPhwfQh8nLtx4
8OLD8aH0ceLCjQcvPhwPpI8TF248ePHheBB9nLhw48GLD8eH0ceJCzcevPhw
fDh9nLhw48GLD8eD6ePEhRsPXnw4PoI+Tly48eDFh+Mj6ePEhRsPXnw4Poo+
Tly48eDFh+Oj6ePEhRsPXnw4PoY+Tly48eDFh+Nj6ePEhRsPXnw4Po4+Tly4
8eDFh+Pj6ePEhRsPXnw4PoE+Tly48eDFh+MT6ePEhRsPXnw4Pok+Tly48eDF
h+OT6ePEhRsPXnw4PoU+Tly48eDFh+NT6ePEhRsPXnw4Po0+Tly48eDFh+PT
6ePEhRsPXnw4PoM+Tly48eDFh+Mz6ePEhRsPXnw4Pos+Tly48eDFh+Oz6ePE
hRsPXnw4Poc+Tly48eDFh+Nz6ePEhRsPXnw4Po8+Tly48eDFh+Pz6ePEhRsP
Xnw4hj5OXLjx4MWH4wvo48SFGw9efDi+kD5OXLjx4MWH44vo48SFGw9efDi+
mD5OXLjx4MWH40vo48SFGw9efDi+lD5OXLjx4MWH48vo48SFGw9efDi+nD5O
XLjx4MWH4yvo48SFGw9efDi+kj5OXLjx4MWH46vo48SFGw9efDi+mj5OXLjx
4MWH42vo48SFGw9efDi+lj5OXLjx4MWH4+vo48SFGw9efDi+nj5OXLjx4MWH
4xvo48SFGw9efDi+kT5OXLjx4MWH45vo48SFGw9efDi+mT5OXLjx4MWH41vo
48SFGw9efDi+lT5OXLjx4MWH49vo48SFGw9efDi+nT5OXLjx4MWH4zvo48SF
Gw9efDi+kz5OXLjx4MWH47vo48SFGw9efDi+mz5OXLjx4MWH43vo48SFGw9e
fDi+lz5OXLjx4MWH4/vo48SFGw9efDiWPk5cuPHgxYfj++njxIUbD158OH6A
Pk5cuPHgxYfjB+njxIUbD158OH6IPk5cuPHgxYfjh+njxIUbD158OH6EPk5c
uPHgxYfjR+njxIUbD158OH6MPk5cuPHgxYfjx+njxIUbD158OH6CPk5cuPHg
xYfjJ+njxIUbD158OH6KPk5cuPHgxYfjp+njxIUbD158OH6GPk5cuPHgxYfj
Z+njxIUbD158OH6OPk5cuPHgxYfj5+njxIUbD158OH6BPk5cuPHgxYfjF+nj
xIUbD158OH6JPk5cuPHgxYfjl+njxIUbD158OH6FPk5cuPHgxYfjV+njxIUb
D158OH6NPk5cuPHgxYfj1+njxIUbD158OH6DPk5cuPHgxYfjN+njxIUbD158
OH6LPk5cuPHgxYfjt+njxIUbD158OH6HPk5cuPHgxYfjd+njxIUbD158OI4+
Tly48eDFh+P36OPEhRsPXnw4fp8+Tly48eDFh+MP6OPEhRsPXnw4/pA+Tly4
8eDFh+OP6OPEhRsPXnw4/pg+Tly48eDFh+NP6OPEhRsPXnw4/pQ+Tly48eDF
h+PP6OPEhRsPXnw4/pw+Tly48eDFh+Mv6OPEhRsPXnw4/pI+Tly48eDFh+Ov
6OPEhRsPXnw4/po+Tly48eDFh+Nv6OPEhRsPXnw4/pY+Tly48eDFh+Pv6OPE
hRsPXnw4/p4+Tly48eDFh+Mf6OPEhRsPXnw4/pE+Tly48eDFh+Of6OPEhRsP
Xnw4/pk+Tly48eDFh+Nf6OPEhRsPXnw4/pU+Tly48eDFh+Pf6OPEhRsPXnw4
/p0+Tly48eDFh+M/6OPEhRsPXnw4/pM+Tly48eDFh+O/6OPEhRsPXnw4/ps+
Tly48eDFh+N/6OPEhRsPXnz4fx/Q/9vHiQs3Hrz4cDwEfZy4cOPBiw/HQ9LH
iQs3Hrz4cDwUfZy4cOPBiw/HQ9PHiQs3Hrz4cDwMfZy4cOPBiw/Hw9LHiQs3
Hrz4cDwcfZy4cOPBiw/Hw9PHiQs3Hrz4cDwCfZy4cOPBiw/HI9LHiQs3Hrz4
cDwSfZy4cOPBiw/HI9PHiQs3Hrz4cDwKfZy4cOPBiw/Ho9LHiQs3Hrz4cDwa
fZy4cOPBiw/Ho9PHiQs3Hrz4cDwGfZy4cOPBiw/HY9LHiQs3Hrz4cDwWfZy4
cOPBiw/HY9PHiQs3Hrz4cDwOfZy4cOPBiw/H49LHiQs3Hrz4cDwefZy4cOPB
iw/H49PHiQs3Hrz4cDwBfZy4cOPBiw/HE9LHiQs3Hrz4cDwRfZy4cOPBiw/H
E9PHiQs3Hrz4cDwJfZy4cOPBiw/Hk9LHiQs3Hrz4cDwZfZy4cOPBiw/HA+jj
xIUbD158OJ6cPk5cuPHgxYfjKejjxIUbD158OJ6SPk5cuPHgxYfjqejjxIUb
D158OJ6aPk5cuPHgxYfjaejjxIUbD158OJ6WPk5cuPHgxYfj6ejjxIUbD158
OJ6ePk5cuPHgxYfjGejjxIUbD158OJ6RPk5cuPHgxYfjmejjxIUbD158OJ6Z
Pk5cuPHgxYfjWejjxIUbD158OJ6VPk5cuPHgxYfj2ejjxIUbD158OJ6dPk5c
uPHgxYfjOejjxIUbD158OJ6TPk5cuPHgxYfjuejjxIUbD158OJ6bPk5cuPHg
xYfjeejjxIUbD158OJ6XPk5cuPHgxYfj+ejjxIUbD158OJ6fPk5cuPHgxYfj
BejjxIUbD158OF6QPk5cuPHgxYfjhejjxIUbD158OF6YPk5cuPHgxYfjRejj
xIUbD158OF6UPk5cuPHgxYcj6ePEhRsPXnw4Xow+Tly48eDFh+PF6ePEhRsP
Xnw4XoI+Tly48eDFh+Ml6ePEhRsPXnw4Xoo+Tly48eDFh+Ol6ePEhRsPXnw4
XoY+Tly48eDFh+Nl6ePEhRsPXnw4Xo4+Tly48eDFh+Pl6ePEhRsPXnw4XoE+
Tly48eDFh+MV6ePEhRsPXnw4Xok+Tly48eDFh+OV6ePEhRsPXnw4XoU+Tly4
8eDFh+NV6ePEhRsPXnw4Xo0+Tly48eDFh+PV6ePEhRsPXnw4XoM+Tly48eDF
h+M16ePEhRsPXnw4Xos+Tly48eDFh+O16ePEhRsPXnw4Xoc+Tly48eDFh+N1
6ePEhRsPXnw4Xo8+Tly48eDFh+P16ePEhRsPXnw43oA+Tly48eDFh+MN6ePE
hRsPXnw43og+Tly48eDFh+ON6ePEhRsPXnw43oQ+Tly48eDFh6Po48SFGw9e
fDjelD5OXLjx4MWH483o48SFGw9efDjenD5OXLjx4MWH4y3o48SFGw9efDje
kj5OXLjx4MWH463o48SFGw9efDjemj5OXLjx4MWH423o48SFGw9efDjelj5O
XLjx4MWH4+3o48SFGw9efDjenj5OXLjx4MWH4x3o48SFGw9efDjekT5OXLjx
4MWH453o48SFGw9efDjemT5OXLjx4MWH413o48SFGw9efDjelT5OXLjx4MWH
493o48SFGw9efDjenT5OXLjx4MWH4z3o48SFGw9efDjekz5OXLjx4MWH473o
48SFGw9efDjemz5OXLjx4MWH433o48SFGw9efDjelz5OXLjx4MWH4/3o48SF
Gw9efDjenz5OXLjx4MWH4wPo48SFGw9efDg+kD5OXLjx4MWH44Po48SFGw9e
fDg+mD5OXLjx4MWHo+njxIUbD158OD6EPk5cuPHgxYfjQ+njxIUbD158OB5I
Hycu3Hjw4sPxIPo4ceHGgxcfjg+jjxMXbjx48eH4cPo4ceHGgxcfjgfTx4kL
Nx68+HB8xP/3/wNMCxDm
      "]]}, 
    {RGBColor[0.922526, 0.385626, 0.209179], PointSize[
      NCache[
       Rational[1, 360], 0.002777777777777778]], AbsoluteThickness[1.6], 
     LineBox[CompressedData["
1:eJxc2H94l9P/OPBJMkkmySSZJJNkkkySlySTZJJMJpPJJFm1av2QSTJJJskk
mSSTZJJMkkkySSbJJJkkk2SSTJLvW5+z6/q+Hvc/ux7X+fk853mfc792ysC7
+9xWLyYmJjI7Jua/v//31Fz8f3+rw9+YyKHPdKq449A6x0aOOfjUOS6S/ujK
PxLT69w08sDP15S2fKDO8ZGJvU+sXnJfnVtEBh/ssM4JtG8Vuavo8wad76pz
60jKd2ObLrq8zm0iOZsiLx6VU+fEyKCDT53bRhp++Xz2RQ3r3C4SHU/7yP+C
+d8EfgxOimS0++uD6TfX+ZzIQ/n/PXXuEBn3v9G/G1vncyNJM/cP/OjsOneM
nHww4DqfFzn34FPnTpGD0920Pfj8yMHlfKbOyZFZT/331PmCyLz/zf7L5+vc
OcyvzhdGzj8YQJ27RCa8tu34KyfU+SLqdw3x1/niyCdr/3t+CI5EDu/834qH
8rxI5MqDHdbVvyTy3+71PrGu/JLIwe34rq59t8iGBv91EJzXLcRXV35p5OD0
XqsrxzHdIwe3/9G68u5h/+vKL4ssf/u/p678srB/deU9Qn7VlfeIxB8MoK78
8sj7/3W/clsovzysb3BMSlivuvKUsJ915VeEfK0rvyLS6uBTV94zzP/7UN4z
9Bccc2WoX1d+ZZhfXXmvkK915b0iq6ff/L8etobyq0L8wXlXhfjrynuH/urK
e4d8+i6UXx15ecF/T3De1aH/uvLUkA/BkdQQT1391Oj+ylIjB9Olc137a8L5
UNf+msgNux8+7d20uvbXhP6rQvtrwvyDY/pE9v63PX8ER/qE+QXn9Qn5Xte+
T+SH/9Jn27eh/bWRMw4eIHXtrz34tkVeDOV514b1DS67NuTfltC+bzjPQnmk
b+Sf/73dM/eH8ry+kWH/pUt2Xfu+kVv/Kx5YN/51kasPviB17a+LHCz+qG78
68L7Eforuy7y667/nrrx+0UOvl7VwZF+4XypGx+X9QvjfRPaXx/mFxy5PuRD
cN71YX+Cy64P+bA5tE8L709wJC3sV3BeWsjf4LK0yP+1q2t/Q+SSgwv+dWh/
Q8ifTaH9DeF9CC67IXIwnJnBMf0jO/+7Ln7+KrTvH3njv+VYEpzXP/QfXNY/
rF9laH9jiL+u/Y1h/eva3xjul7r2N4b1CY5JD+tZ1z49nD+h/7z0cB4Gl6VH
uh986sa/KexPcOSmyMFw29WNf1PY37r2N4X8rms/ILo8MiByMF2//DK0HxDe
/+CyASGe4Jibw3w2hvY3h/v3i9D+5sjBcIqCy26OPP7f8NODYzLC/RGckBEZ
ffAJjmSE/QjOyAjrXdd/Rohnw/+5CJdlhPiCqzLC+1Y3/i0hP0J5wi2Rxgcv
+ODILWH+n4fxbwnjB+fdEvIjuOiWkB/rw/i3hPs3uOqW8P0QHDMw3AfBCQPD
90RwZGDI/+CMgdHt8waG+zG4aGDYn8/C+APD+RNcNTDcjxVh/FtDvn4axr81
vD/rwvi3hvPykzD+rSE/14bxbw3fGx+H8W8N+/VRGP/WkI/BVbdG+vz3ul1T
HsbPDOdrcAKOZEb+r15wRmbYv9BfXmY4D4OLMsN6hvplmeF9D67KDPn1YRj/
thB/cMJtkYPXx+7gyG0h3rrxb4vuP++2kB+hftFt4f6ui/+2yMHw/6qL/7aQ
L2G9YgaF8YITBkXa/E8PnxYcGRT2e00Yf1D4/gnOo7xoULgf68YfFO7PuvEH
hXyvW//bw/tdF//t4X6ri//2yH9fn00XBWfcHt0+7/bo/Smiv7LbIwdfl4tW
h/FvD+/DqjB+Voj//TB+VjgfgyNZof9QPyMr7GdwXlbYz1C/KCusX3BZVvge
WBnGzwr78V4Y/44wv1CecEdk6n/TeTiUR+6IHPz8bhrKM+4I93soz8NFd0SP
V3ZH+L6tG/+OkK914w8O5+G7YfzBYX3LwviDw++B4IzBYT9C/bzBYX1CedHg
cH4Flw0O+R3qVw0O+Rccc2e4n98J498ZzvPlYfw7w++P4Iw7Q7yhft6d4TwM
LqJ92Z3h+yi4CscMCffF22H8ISG/l4XxKc+gPG9IOJ/eCuMPCd9zpWH8IeF9
Da7CMXeF/QjtE+4K50tw5K7wfRCccVfkYHq9G9rn3RXOt7rxqV92VziP3wzj
3xXyMzhmaNiP4ISh4f5YGsbHGUOj+8sbGt6nMJ+ioSHfwvqUDQ35HVw1NHxf
BsfcHT3fBBy5O3p9M+6OXt+8uxn/7uj1KLs7nPd163935P/GrVv/7PD7OtSP
wwnZ0fuVlB3ul7r5ZUfvX2p2eD/C+mRkR+9ndna4L+vmnx3um+CC7Oj4i7Kj
4yvBZdnh+yXUr6C/KuZfkx29HjHDwv0SHDcsnL91+TAs3N/BScOi8ycyLDof
UodFx5cxLLz/oTx7GPuHC4ZF708R7UuYb9mwcP6G8oph0flaNSyct2+E+IeF
8/71EP/w8P0bHDc83KfBCcPD92hw0vBw3y0O8Q8P+R2cOjz8vgjOGB7yPTh7
eDg/gvPor2B4uC9fC/EPD/tdEuIfHtY3uAxXUL9qeMi/0F/N8JAPoTxmRMj3
UB43IqzfohD/iMj/pUtw0oiwH6+G+EeE30sLQ/wjIlu++e95JcQ/Ipy3oTwb
540I6/9yiH9EOG+Di+i/ZETYv1BeNiKs94IQ/4hwf4X6VSPC+fZiiH9EuJ/m
hfhzwv9HXgjx44Sc8P0e6iflhO/N50P8OSE/glNzQv4EZ+SE77HQX3ZO9Hzy
csJ5EVyQE/I11C/KCd/j80P8OSHfQ/2ynLD/xSF+XJUT8jOsT01O+H4J6xMz
Mno940aG75/gBMqTRkbvT2RkdP+ptM8YGX7/h/lnj4xcd/AJ8eVRXjAyOt6i
kdHxlIwM3wNhP8pwxcjo/aoaGX5PzA3xj4zer5hR0Y4bFb1fCaPC77nQPmlU
+L0b5hcZFb6PwvxSR4X756UQ/6hwH4b1yR4V7u9QP29UeN9D/YJR0ftbNCo6
P0pGhfO5bv9HRa9/xahwntbtP/3XjArfx2F/YkZHvz9xo8N9G+onjA73W3DS
6Oj9jYyOnk/q6Oj1yxgdvT7Z1M8bHT3fgtHhPAzzKcIlo6Pf77LR4fsvnDcV
o6PXo2p09HrWMH5MbnS8cbnR8SZQnpQbvZ6R3HCf1u1/bnQ8GbnR+5edG77v
6/I/l/zP5f2nvCQ3+n0oyw3fI8+F+HPD7/WQr1W54f994X2oySX/x0TXjxsT
3V8CThoTfl+E+hGcOibcz0Uh/jHh/pgT4h8Tzp/ZIf4x4fx/OsQ/JuRncNGY
8D49FeKnvIzyijHh/wszQ/xjwnn+RIh/TDgfZoT4x4b7IDhubPh+Kgjxjw33
52Mh/rHheys4MjZ8rwWnjg3xTgvxjw35OyXEPzbk34Mh/rHhfJkY4h8bzrNJ
If6x4bx8IMRPeVnd/O4L8deNPyHET/81dfMN9WPGRbePGxddnjAuerykcdHz
j4yL7j91XPT4GePCeuaF+MeF33v3hPjHhf0fF+Kv6390iH9cOG9HhfipX1Y3
3tAQf918M0P8df3dHuKnfsz4EP+wEP/40P+dIf7x0fWTcGR8dP+pde1vDPGP
D/PpG+KvG++WED/tC2hfRPuSuvIrQ/y4gvZVuIb6MfcEXxjixwn3RGL+/ycJ
R3AqzsDZOA8X4CJcgstwBa7CNThmQrTjcAJOwhGcijNwNs7DBbgIl+AyXIGr
cA2OuTfacTgBJ+EITsUZOBvn4QJchEtwGa7AVbgGx+RFOxbH4XicgBNxEk7G
EZyCU3EazsBZOBvn4jycjwtwIS7CxbgEl+IyXI4rcCWuwtW4BtfimPuiHYvj
cDxOwIk4CSfjCE7BqTgNZ+AsnI1zcR7OxwW4EBfhYlyCS3EZLscVuBJX4Wpc
g2txzMRox+I4HI8TcCJOwsk4glNwKk7DGTgLZ+NcnIfzcQEuxEW4GJfgUlyG
y3EFrsRVuBrX4Focc3+0Y3EcjscJOBEn4WQcwSk4FafhDJyFs3EuzsP5uAAX
4iJcjEtwKS7D5bgCV+IqXI1rcC2OmRTtWByH43ECTsRJOBlHcApOxWk4A2fh
bJyL83A+LsCFuAgX4xJcistwOa7AlbgKV+MaXItjHoh2LI7D8TgBJ+IknIwj
OAWn4jScgbNwNs7FeTgfF+BCXISLcQkuxWW4HFfgSlyFq3ENrsUxk6Mdi+Nw
PE7AiTgJJ+MITsGpOA1n4CycjXNxHs7HBbgQF+FiXIJLcRkuxxW4ElfhalyD
a3HMg9GOxXE4HifgRJyEk3EEp+BUnIYzcBbOxrk4D+fjAlyIi3AxLsGluAyX
4wpciatwNa7BtTgmP9qxOA7H4wSciJNwMo7gFJyK03AGzsLZOBfn4XxcgAtx
ES7GJbgUl+FyXIErcRWuxjW4Fsc8FO1YHIfjcQJOxEk4GUdwCk7FaTgDZ+Fs
nIvzcD4uwIW4CBfjElyKy3A5rsCVuApX4xpci2OmRDsWx+F4nIATcRJOxhGc
glNxGs7AWTgb5+I8nI8LcCEuwsW4BJfiMlyOK3AlrsLVuAbX4piHox2L43A8
TsCJOAkn4whOwak4DWfgLJyNc3EezscFuBAX4WJcgktxGS7HFbgSV+FqXINr
cczUaMfiOByPE3AiTsLJOIJTcCpOwxk4C2fjXJyH83EBLsRFuBiX4FJchstx
Ba7EVbga1+BaHPNItGNxHI7HCTgRJ+FkHMEpOBWn4QychbNxLs7D+bgAF+Ii
XIxLcCkuw+W4AlfiKlyNa3AtjpkW7Vgch+NxAk7ESTgZR3AKTsVpOANn4Wyc
i/NwPi7AhbgIF+MSXIrLcDmuwJW4ClfjGlyLYx6NdiyOw/E4ASfiJJyMIzgF
p+I0nIGzcDbOxXk4HxfgQlyEi3EJLsVluBxX4EpchatxDa7FMQXRro9jcSMc
h5vieNwCJ+DWOBG3w0m4I07GXXAEd8cpuBdOxX1xGk7HGTgTZ+EhOBvn4Fw8
HufhSTgfT8UFeAYuxLNxEZ6Hi/FCXIKX4FK8HJfhVbgcr8UVeAOuxJtxFd6G
q/FOXIP34Fq8H8c8Fu36OBY3wnG4KY7HLXACbo0TcTuchDviZNwFR3B3nIJ7
4VTcF6fhdJyBM3EWHoKzcQ7OxeNxHp6E8/FUXIBn4EI8GxfhebgYL8QleAku
xctxGV6Fy/FaXIE34Eq8GVfhbbga78Q1eA+uxftxzPRo18exuBGOw01xPG6B
E3BrnIjb4STcESfjLjiCu+MU3Aun4r44DafjDJyJs/AQnI1zcC4ej/PwJJyP
p+ICPAMX4tm4CM/DxXghLsFLcClejsvwKlyO1+IKvAFX4s24Cm/D1XgnrsF7
cC3ej2Mej3Z9HIsb4TjcFMfjFjgBt8aJuB1Owh1xMu6CI7g7TsG9cCrui9Nw
Os7AmTgLD8HZOAfn4vE4D0/C+XgqLsAzcCGejYvwPFyMF+ISvASX4uW4DK/C
5XgtrsAbcCXejKvwNlyNd+IavAfX4v04Zka06+NY3AjH4aY4HrfACbg1TsTt
cBLuiJNxFxzB3XEK7oVTcV+chtNxBs7EWXgIzsY5OBePx3l4Es7HU3EBnoEL
8WxchOfhYrwQl+AluBQvx2V4FS7Ha3EF3oAr8WZchbfharwT1+A9uBbvxzFP
RLs+jsWNcBxuiuNxC5yAW+NE3A4n4Y44GXfBEdwdp+BeOBX3xWk4HWfgTJyF
h+BsnINz8XichyfhfDwVF+AZuBDPxkV4Hi7GC3EJXoJL8XJchlfhcrwWV+AN
uBJvxlV4G67GO3EN3oNr8X4cMzPa9XEsboTjcFMcj1vgBNwaJ+J2OAl3xMm4
C47g7jgF98KpuC9Ow+k4A2fiLDwEZ+McnIvH4zw8CefjqbgAz8CFeDYuwvNw
MV6IS/ASXIqX4zK8CpfjtbgCb8CVeDOuwttwNd6Ja/AeXIv345gno10fx+JG
OA43xfG4BU7ArXEiboeTcEecjLvgCO6OU3AvnIr74jScjjNwJs7CQ3A2zsG5
eDzOw5NwPp6KC/AMXIhn4yI8DxfjhbgEL8GleDkuw6twOV6LK/AGXIk34yq8
DVfjnbgG78G1eD+OKYx2fRyLG+E43BTH4xY4AbfGibgdTsIdcTLugiO4O07B
vXAq7ovTcDrOwJk4Cw/B2TgH5+LxOA9Pwvl4Ki7AM3Ahno2L8DxcjBfiErwE
l+LluAyvwuV4La7AG3Al3oyr8DZcjXfiGrwH1+L9OOapaNfHsbgRjsNNcTxu
gRNwa5yI2+Ek3BEn4y44grvjFNwLp+K+OA2n4wycibPwEJyNc3AuHo/z8CSc
j6fiAjwDF+LZuAjPw8V4IS7BS3ApXo7L8CpcjtfiCrwBV+LNuApvw9V4J67B
e3At3o9jZkW7Po7FjXAcborjcQucgFvjRNwOJ+GOOBl3wRHcHafgXjgV98Vp
OB1n4EychYfgbJyDc/F4nIcn4Xw8FRfgGbgQz8ZFeB4uxgtxCV6CS/FyXIZX
4XK8FlfgDbgSb8ZVeBuuxjtxDd6Da/F+HPN0tOvjWNwIx+GmOB63wAm4NU7E
7XAS7oiTcRccwd1xCu6FU3FfnIbTcQbOxFl4CM7GOTgXj8d5eBLOx1NxAZ6B
C/FsXITn4WK8EJfgJbgUL8dleBUux2txBd6AK/FmXIW34Wq8E9fgPbgW78cx
s6NdH8fiRjgON8XxuAVOwK1xIm6Hk3BHnIy74AjujlNwL5yK++I0nI4zcCbO
wkNwNs7BuXg8zsOTcD6eigvwDFyIZ+MiPA8X44W4BC/BpXg5LsOrcDleiyvw
BlyJN+MqvA1X4524Bu/BtXg/jnkm2vVxLG6E43BTHI9b4ATcGifidjgJd8TJ
uAuO4O44BffCqbgvTsPpOANn4iw8BGfjHJyLx+M8PAnn46m4AM/AhXg2LsLz
cDFeiEvwElyKl+MyvAqX47W4Am/AlXgzrsLbcDXeiWvwHlyL9+OYOdGuj2Nx
IxyHm+J43AIn4NY4EbfDSbgjTsZdcAR3xym4F07FfXEaTscZOBNn4SE4G+fg
XDwe5+FJOB9PxQV4Bi7Es3ERnoeL8UJcgpfgUrwcl+FVuByvxRV4A67Em3EV
3oar8U5cg/fgWrwfxzwb7fo4FjfCcbgpjsctcAJujRNxO5yEO+Jk3AVHcHec
gnvhVNwXp+F0nIEzcRYegrNxDs7F43EenoTz8VRcgGfgQjwbF+F5uBgvxCV4
CS7Fy3EZXoXL8VpcgTfgSrwZV+FtuBrvxDV4D67F+3FMUbTr4fq4AY7FDXEj
3BjH4Sa4KW6G43Fz3AK3xAm4FW6N2+BE3Ba3w+1xEu6AO+JOOBl3xl1wVxzB
3XB33AOn4J64F+6NU3Ef3Bf3w2m4P07HA3AGHogz8SCchQfjIXgozsbDcQ4e
hXPxWDweT8B5eCKehCfjfDwFT8XTcAGejmfgmbgQz8Kz8RxchOfieXg+LsYL
8EK8CJfgxXgJXopL8TK8HK/AZXglXoVX43K8Bq/F63AFXo834I24Em/Cm/EW
XIW34m14O67GO/BOvAvX4N14D96La/E+vB8fwDHPRbsero8b4FjcEDfCjXEc
boKb4mY4HjfHLXBLnIBb4da4DU7EbXE73B4n4Q64I+6Ek3Fn3AV3xRHcDXfH
PXAK7ol74d44FffBfXE/nIb743Q8AGfggTgTD8JZeDAegofibDwc5+BROBeP
xePxBJyHJ+JJeDLOx1PwVDwNF+DpeAaeiQvxLDwbz8FFeC6eh+fjYrwAL8SL
cAlejJfgpbgUL8PL8QpchlfiVXg1Lsdr8Fq8Dlfg9XgD3ogr8Sa8GW/BVXgr
3oa342q8A+/Eu3AN3o334L24Fu/D+/EBHDM32vVwfdwAx+KGuBFujONwE9wU
N8PxuDlugVviBNwKt8ZtcCJui9vh9jgJd8AdcSecjDvjLrgrjuBuuDvugVNw
T9wL98apuA/ui/vhNNwfp+MBOAMPxJl4EM7Cg/EQPBRn4+E4B4/CuXgsHo8n
4Dw8EU/Ck3E+noKn4mm4AE/HM/BMXIhn4dl4Di7Cc/E8PB8X4wV4IV6ES/Bi
vAQvxaV4GV6OV+AyvBKvwqtxOV6D1+J1uAKvxxvwRlyJN+HNeAuuwlvxNrwd
V+MdeCfehWvwbrwH78W1eB/ejw/gmOejXQ/Xxw1wLG6IG+HGOA43wU1xMxyP
m+MWuCVOwK1wa9wGJ+K2uB1uj5NwB9wRd8LJuDPugrviCO6Gu+MeOAX3xL1w
b5yK++C+uB9Ow/1xOh6AM/BAnIkH4Sw8GA/BQ3E2Ho5z8Cici8fi8XgCzsMT
8SQ8GefjKXgqnoYL8HQ8A8/EhXgWno3n4CI8F8/D83ExXoAX4kW4BC/GS/BS
XIqX4eV4BS7DK/EqvBqX4zV4LV6HK/B6vAFvxJV4E96Mt+AqvBVvw9txNd6B
d+JduAbvxnvwXlyL9+H9+ACOmRfterg+boBjcUPcCDfGcbgJboqb4XjcHLfA
LXECboVb4zY4EbfF7XB7nIQ74I64E07GnXEX3BVHcDfcHffAKbgn7oV741Tc
B/fF/XAa7o/T8QCcgQfiTDwIZ+HBeAgeirPxcJyDR+FcPBaPxxNwHp6IJ+HJ
OB9PwVPxNFyAp+MZeCYuxLPwbDwHF+G5eB6ej4vxArwQL8IleDFegpfiUrwM
L8crcBleiVfh1bgcr8Fr8TpcgdfjDXgjrsSb8Ga8BVfhrXgb3o6r8Q68E+/C
NXg33oP34lq8D+/HB3DMC9Guh+vjBjgWN8SNcGMch5vgprgZjsfNcQvcEifg
Vrg1boMTcVvcDrfHSbgD7og74WTcGXfBXXEEd8PdcQ+cgnviXrg3TsV9cF/c
D6fh/jgdD8AZeCDOxINwFh6Mh+ChOBsPxzl4FM7FY/F4PAHn4Yl4Ep6M8/EU
PBVPwwV4Op6BZ+JCPAvPxnNwEZ6L5+H5uBgvwAvxIlyCF+MleCkuxcvwcrwC
l+GVeBVejcvxGrwWr8MVeD3egDfiSrwJb8ZbcBXeirfh7bga78A78S5cg3fj
PXgvrsX78H58AMfMj3Y9XB83wLG4IW6EG+M43AQ3xc1wPG6OW+CWOAG3wq1x
G5yI2+J2uD1Owh1wR9wJJ+POuAvuiiO4G+6Oe+AU3BP3wr1xKu6D++J+OA33
x+l4AM7AA3EmHoSz8GA8BA/F2Xg4zsGjcC4ei8fjCTgPT8ST8GScj6fgqXga
LsDT8Qw8ExfiWXg2noOL8Fw8D8/HxXgBXogX4RK8GC/BS3EpXoaX4xW4DK/E
q/BqXI7X4LV4Ha7A6/EGvBFX4k14M96Cq/BWvA1vx9V4B96Jd+EavBvvwXtx
Ld6H9+MDOObFaNfD9XEDHIsb4ka4MY7DTXBT3AzH4+a4BW6JE3Ar3Bq3wYm4
LW6H2+Mk3AF3xJ1wMu6Mu+CuOIK74e64B07BPXEv3Bun4j64L+6H03B/nI4H
4Aw8EGfiQTgLD8ZD8FCcjYfjHDwK5+KxeDyegPPwRDwJT8b5eAqeiqfhAjwd
z8AzcSGehWfjObgIz8Xz8HxcjBfghXgRLsGL8RK8FJfiZXg5XoHL8Eq8Cq/G
5XgNXovX4Qq8Hm/AG3El3oQ34y24Cm/F2/B2XI134J14F67Bu/EevBfX4n14
Pz6AY4qjXQ/Xxw1wLG6IG+HGOA43wU1xMxyPm+MWuCVOwK1wa9wGJ+K2uB1u
j5NwB9wRd8LJuDPugrviCO6Gu+MeOAX3xL1wb5yK++C+uB9Ow/1xOh6AM/BA
nIkH4Sw8GA/BQ3E2Ho5z8Cici8fi8XgCzsMT8SQ8GefjKXgqnoYL8HQ8A8/E
hXgWno3n4CI8F8/D83ExXoAX4kW4BC/GS/BSXIqX4eV4BS7DK/EqvBqX4zV4
LV6HK/B6vAFvxJV4E96Mt+AqvBVvw9txNd6Bd+JduAbvxnvwXlyL9+H9+ACO
eSna9XB93ADH4oa4EW6M43AT3BQ3w/G4OW6BW+IE3Aq3xm1wIm6L2+H2OAl3
wB1xJ5yMO+MuuCuO4G64O+6BU3BP3Av3xqm4D+6L++E03B+n4wE4Aw/EmXgQ
zsKD8RA8FGfj4TgHj8K5eCwejyfgPDwRT8KTcT6egqfiabgAT8cz8ExciGfh
2XgOLsJz8Tw8HxfjBXghXoRL8GK8BC/FpXgZXo5X4DK8Eq/Cq3E5XoPX4nW4
Aq/HG/BGXIk34c14C67CW/E2vB1X4x14J96Fa/BuvAfvxbV4H96PD+CYBdGu
h+vjBjgWN8SNcGMch5vgprgZjsfNcQvcEifgVrg1boMTcVvcDrfHSbgD7og7
4WTcGXfBXXEEd8PdcQ+cgnviXrg3TsV9cF/cD6fh/jgdD8AZeCDOxINwFh6M
h+ChOBsPxzl4FM7FY/F4PAHn4Yl4Ep6M8/EUPBVPwwV4Op6BZ+JCPAvPxnNw
EZ6L5+H5uBgvwAvxIlyCF+MleCkuxcvwcrwCl+GVeBVejcvxGrwWr8MVeD3e
gDfiSrwJb8ZbcBXeirfh7bga78A78S5cg3fjPXgvrsX78H58AMe8HO16uD5u
gGNxQ9wIN8ZxuAluipvheNwct8AtcQJuhVvjNjgRt8XtcHuchDvgjrgTTsad
cRfcFUdwN9wd98ApuCfuhXvjVNwH98X9cBruj9PxAJyBB+JMPAhn4cF4CB6K
s/FwnINH4Vw8Fo/HE3Aenogn4ck4H0/BU/E0XICn4xl4Ji7Es/BsPAcX4bl4
Hp6Pi/ECvBAvwiV4MV6Cl+JSvAwvxytwGV6JV+HVuByvwWvxOlyB1+MNeCOu
xJvwZrwFV+GteBvejqvxDrwT78I1eDfeg/fiWrwP78cHcMzCaNfD9XEDHIsb
4ka4MY7DTXBT3AzH4+a4BW6JE3Ar3Bq3wYm4LW6H2+Mk3AF3xJ1wMu6Mu+Cu
OIK74e64B07BPXEv3Bun4j64L+6H03B/nI4H4Aw8EGfiQTgLD8ZD8FCcjYfj
HDwK5+KxeDyegPPwRDwJT8b5eAqeiqfhAjwdz8AzcSGehWfjObgIz8Xz8Hxc
jBfghXgRLsGL8RK8FJfiZXg5XoHL8Eq8Cq/G5XgNXovX4Qq8Hm/AG3El3oQ3
4y24Cm/F2/B2XI134J14F67Bu/EevBfX4n14Pz6AY16Jdj1cHzfAsbghboQb
4zjcBDfFzXA8bo5b4JY4AbfCrXEbnIjb4na4PU7CHXBH3Akn4864C+6KI7gb
7o574BTcE/fCvXEq7oP74n44DffH6XgAzsADcSYehLPwYDwED8XZeDjOwaNw
Lh6Lx+MJOA9PxJPwZJyPp+CpeBouwNPxDDwTF+JZeDaeg4vwXDwPz8fFeAFe
iBfhErwYL8FLcSlehpfjFbgMr8Sr8GpcjtfgtXgdrsDr8Qa8EVfiTXgz3oKr
8Fa8DW/H1XgH3ol34Rq8G+/Be3Et3of34wM4ZlG06+H6uAGOxQ1xI9wYx+Em
uCluhuNxc9wCt8QJuBVujdvgRNwWt8PtcRLugDviTjgZd8ZdcFccwd1wd9wD
p+CeuBfujVNxH9wX98NpuD9OxwNwBh6IM/EgnIUH4yF4KM7Gw3EOHoVz8Vg8
Hk/AeXginoQn43w8BU/F03ABno5n4Jm4EM/Cs/EcXITn4nl4Pi7GC/BCvAiX
4MV4CV6KS/EyvByvwGV4JV6FV+NyvAavxetwBV6PN+CNuBJvwpvxFlyFt+Jt
eDuuxjvwTrwL1+DdeA/ei2vxPrwfH8Axr0a7Hq6PG+BY3BA3wo1xHG6Cm+Jm
OB43xy1wS5yAW+HWuA1OxG1xO9weJ+EOuCPuhJNxZ9wFd8UR3A13xz1wCu6J
e+HeOBX3wX1xP5yG++N0PABn4IE4Ew/CWXgwHoKH4mw8HOfgUTgXj8Xj8QSc
hyfiSXgyzsdT8FQ8DRfg6XgGnokL8Sw8G8/BRXgunofn42K8AC/Ei3AJXoyX
4KW4FC/Dy/EKXIZX4lV4NS7Ha/BavA5X4PV4A96IK/EmvBlvwVV4K96Gt+Nq
vAPvxLtwDd6N9+C9uBbvw/vxARxTEu1DcD18KK6PD8MN8OE4Fh+BG+IjcSN8
FG6Mj8Zx+BjcBB+Lm+LjcDN8PI7HJ+Dm+ETcAp+EW+KTcQI+BbfCp+LW+DTc
Bp+OE/EZuC0+E7fDZ+H2+GychM/BHfC5uCM+D3fC5+NkfAHujC/EXfBFuCu+
GEfwJbgbvhR3x5fhHvhynIKvwD3xlbgXvgr3xlfjVHwN7oOvxX3xdbgfvh6n
4Rtwf3wjTsc34QH4ZpyBb8ED8a04E9+GB+HbcRa+Aw/Gd+Ih+C48FN+Ns/Ew
PByPwDl4JB6FR+NcPAaPxePweHwPnoDvxXn4PjwR348n4QfwZPwgzscP4Sn4
YTwVP4Kn4UdxAX4MT8eP4xn4CTwTP4kL8VN4Fn4az8bP4Dn4WVyEn8Nz8fN4
Hn4Bz8cv4mL8El6AX8YL8St4EX4Vl+DX8GL8Ol6C38BL8Zu4FL+Fl+G38XL8
Dl6B38Vl+D28Er+PV+EP8Gr8IS7HH+E1+GO8Fn+C1+FPcQX+DK/Hn+MN+Au8
EX+JK/FXeBP+Gm/G3+At+Ftchb/DW/H3eBv+AW/HP+Jq/BPegX/GO/EveBf+
Fdfg3/Bu/Dveg//Ae/GfuBb/hffhv/F+/A8+gP/FMa9F+xBcDx+K6+PDcAN8
OI7FR+CG+EjcCB+FG+OjcRw+BjfBx+Km+DjcDB+P4/EJuDk+EbfAJ+GW+GSc
gE/BrfCpuDU+DbfBp+NEfAZui8/E7fBZuD0+Gyfhc3AHfC7uiM/DnfD5OBlf
gDvjC3EXfBHuii/GEXwJ7oYvxd3xZbgHvhyn4CtwT3wl7oWvwr3x1TgVX4P7
4GtxX3wd7oevx2n4Btwf34jT8U14AL4ZZ+Bb8EB8K87Et+FB+Hache/Ag/Gd
eAi+Cw/Fd+NsPAwPxyNwDh6JR+HROBePwWPxODwe34Mn4HtxHr4PT8T340n4
ATwZP4jz8UN4Cn4YT8WP4Gn4UVyAH8PT8eN4Bn4Cz8RP4kL8FJ6Fn8az8TN4
Dn4WF+Hn8Fz8PJ6HX8Dz8Yu4GL+EF+CX8UL8Cl6EX8Ul+DW8GL+Ol+A38FL8
Ji7Fb+Fl+G28HL+DV+B3cRl+D6/E7+NV+AO8Gn+Iy/FHeA3+GK/Fn+B1+FNc
gT/D6/HneAP+Am/EX+JK/BXehL/Gm/E3eAv+Flfh7/BW/D3ehn/A2/GPuBr/
hHfgn/FO/AvehX/FNfg3vBv/jvfgP/Be/CeuxX/hffhvvB//gw/gf3HM4mgf
guvhQ3F9fBhugA/HsfgI3BAfiRvho3BjfDSOw8fgJvhY3BQfh5vh43E8PgE3
xyfiFvgk3BKfjBPwKbgVPhW3xqfhNvh0nIjPwG3xmbgdPgu3x2fjJHwO7oDP
xR3xebgTPh8n4wtwZ3wh7oIvwl3xxTiCL8Hd8KW4O74M98CX4xR8Be6Jr8S9
8FW4N74ap+JrcB98Le6Lr8P98PU4Dd+A++MbcTq+CQ/AN+MMfAseiG/Fmfg2
PAjfjrPwHXgwvhMPwXfhofhunI2H4eF4BM7BI/EoPBrn4jF4LB6Hx+N78AR8
L87D9+GJ+H48CT+AJ+MHcT5+CE/BD+Op+BE8DT+KC/BjeDp+HM/AT+CZ+Elc
iJ/Cs/DTeDZ+Bs/Bz+Ii/Byei5/H8/ALeD5+ERfjl/AC/DJeiF/Bi/CruAS/
hhfj1/ES/AZeit/EpfgtvAy/jZfjd/AK/C4uw+/hlfh9vAp/gFfjD3E5/giv
wR/jtfgTvA5/iivwZ3g9/hxvwF/gjfhLXIm/wpvw13gz/gZvwd/iKvwd3oq/
x9vwD3g7/hFX45/wDvwz3ol/wbvwr7gG/4Z349/xHvwH3ov/xLX4L7wP/433
43/wAfwvjnk92ofgevhQXB8fhhvgw3EsPgI3xEfiRvgo3BgfjePwMbgJPhY3
xcfhZvh4HI9PwM3xibgFPgm3xCfjBHwKboVPxa3xabgNPh0n4jNwW3wmbofP
wu3x2TgJn4M74HNxR3we7oTPx8n4AtwZX4i74ItwV3wxjuBLcDd8Ke6OL8M9
8OU4BV+Be+IrcS98Fe6Nr8ap+BrcB1+L++LrcD98PU7DN+D++Eacjm/CA/DN
OAPfggfiW3Emvg0PwrfjLHwHHozvxEPwXXgovhtn42F4OB6Bc/BIPAqPxrl4
DB6Lx+Hx+B48Ad+L8/B9eCK+H0/CD+DJ+EGcjx/CU/DDeCp+BE/Dj+IC/Bie
jh/HM/ATeCZ+Ehfip/As/DSejZ/Bc/CzuAg/h+fi5/E8/AKej1/ExfglvAC/
jBfiV/Ai/Couwa/hxfh1vAS/gZfiN3Epfgsvw2/j5fgdvAK/i8vwe3glfh+v
wh/g1fhDXI4/wmvwx3gt/gSvw5/iCvwZXo8/xxvwF3gj/hJX4q/wJvw13oy/
wVvwt7gKf4e34u/xNvwD3o5/xNX4J7wD/4x34l/wLvwrrsG/4d34d7wH/4H3
4j9xLf4L78N/4/34H3wA/4tjlkT7EFwPH4rr48NwA3w4jsVH4Ib4SNwIH4Ub
46NxHD4GN8HH4qb4ONwMH4/j8Qm4OT4Rt8An4Zb4ZJyAT8Gt8Km4NT4Nt8Gn
40R8Bm6Lz8Tt8Fm4PT4bJ+FzcAd8Lu6Iz8Od8Pk4GV+AO+MLcRd8Ee6KL8YR
fAnuhi/F3fFluAe+HKfgK3BPfCXuha/CvfHVOBVfg/vga3FffB3uh6/HafgG
3B/fiNPxTXgAvhln4FvwQHwrzsS34UH4dpyF78CD8Z14CL4LD8V342w8DA/H
I3AOHolH4dE4F4/BY/E4PB7fgyfge3Eevg9PxPfjSfgBPBk/iPPxQ3gKfhhP
xY/gafhRXIAfw9Px43gGfgLPxE/iQvwUnoWfxrPxM3gOfhYX4efwXPw8nodf
wPPxi7gYv4QX4JfxQvwKXoRfxSX4NbwYv46X4DfwUvwmLsVv4WX4bbwcv4NX
4HdxGX4Pr8Tv41X4A7waf4jL8Ud4Df4Yr8Wf4HX4U1yBP8Pr8ed4A/4Cb8Rf
4kr8Fd6Ev8ab8Td4C/4WV+Hv8Fb8Pd6Gf8Db8Y+4Gv+Ed+Cf8U78C96Ff8U1
+De8G/+O9+A/8F78J67Ff+F9+G+8H/+DD+B/ccwb0T4E18OH4vr4MNwAH45j
8RG4IT4SN8JH4cb4aByHj8FN8LG4KT4ON8PH43h8Am6OT8Qt8Em4JT4ZJ+BT
cCt8Km6NT8Nt8Ok4EZ+B2+IzcTt8Fm6Pz8ZJ+BzcAZ+LO+LzcCd8Pk7GF+DO
+ELcBV+Eu+KLcQRfgrvhS3F3fBnugS/HKfgK3BNfiXvhq3BvfDVOxdfgPvha
3Bdfh/vh63EavgH3xzfidHwTHoBvxhn4FjwQ34oz8W14EL4dZ+E78GB8Jx6C
78JD8d04Gw/Dw/EInINH4lF4NM7FY/BYPA6Px/fgCfhenIfvwxPx/XgSfgBP
xg/ifPwQnoIfxlPxI3gafhQX4MfwdPw4noGfwDPxk7gQP4Vn4afxbPwMnoOf
xUX4OTwXP4/n4RfwfPwiLsYv4QX4ZbwQv4IX4VdxCX4NL8av4yX4DbwUv4lL
8Vt4GX4bL8fv4BX4XVyG38Mr8ft4Ff4Ar8Yf4nL8EV6DP8Zr8Sd4Hf4UV+DP
8Hr8Od6Av8Ab8Ze4En+FN+Gv8Wb8Dd6Cv8VV+Du8FX+Pt+Ef8Hb8I67GP+Ed
+Ge8E/+Cd+FfcQ3+De/Gv+M9+A+8F/+Ja/FfeB/+G+/H/+AD+F8cszTah+B6
+FBcHx+GG+DDcSw+AjfER+JG+CjcGB+N4/AxuAk+FjfFx+Fm+Hgcj0/AzfGJ
uAU+CbfEJ+MEfApuhU/FrfFpuA0+HSfiM3BbfCZuh8/C7fHZOAmfgzvgc3FH
fB7uhM/HyfgC3BlfiLvgi3BXfDGO4EtwN3wp7o4vwz3w5TgFX4F74itxL3wV
7o2vxqn4GtwHX4v74utwP3w9TsM34P74RpyOb8ID8M04A9+CB+JbcSa+DQ/C
t+MsfAcejO/EQ/BdeCi+G2fjYXg4HoFz8Eg8Co/GuXgMHovH4fH4HjwB34vz
8H14Ir4fT8IP4Mn4QZyPH8JT8MN4Kn4ET8OP4gL8GJ6OH8cz8BN4Jn4SF+Kn
8Cz8NJ6Nn8Fz8LO4CD+H5+Ln8Tz8Ap6PX8TF+CW8AL+MF+JX8CL8Ki7Br+HF
+HW8BL+Bl+I3cSl+Cy/Db+Pl+B28Ar+Ly/B7eCV+H6/CH+DV+ENcjj/Ca/DH
eC3+BK/Dn+IK/Blejz/HG/AXeCP+Elfir/Am/DXejL/BW/C3uAp/h7fi7/E2
/APejn/E1fgnvAP/jHfiX/Au/Cuuwb/h3fh3vAf/gffiP3Et/gvvw3/j/fgf
fAD/i2PejPYhuB4+FNfHh+EG+HAci4/ADfGRuBE+CjfGR+M4fAxugo/FTfFx
uBk+HsfjE3BzfCJugU/CLfHJOAGfglvhU3FrfBpug0/HifgM3Bafidvhs3B7
fDZOwufgDvhc3BGfhzvh83EyvgB3xhfiLvgi3BVfjCP4EtwNX4q748twD3w5
TsFX4J74StwLX4V746txKr4G98HX4r74OtwPX4/T8A24P74Rp+Ob8AB8M87A
t+CB+FaciW/Dg/DtOAvfgQfjO/EQfBceiu/G2XgYHo5H4Bw8Eo/Co3EuHoPH
4nF4PL4HT8D34jx8H56I78eT8AN4Mn4Q5+OH8BT8MJ6KH8HT8KO4AD+Gp+PH
8Qz8BJ6Jn8SF+Ck8Cz+NZ+Nn8Bz8LC7Cz+G5+Hk8D7+A5+MXcTF+CS/AL+OF
+BW8CL+KS/BreDF+HS/Bb+Cl+E1cit/Cy/DbeDl+B6/A7+Iy/B5eid/Hq/AH
eDX+EJfjj/Aa/DFeiz/B6/CnuAJ/htfjz/EG/AXeiL/ElfgrvAl/jTfjb/AW
/C2uwt/hrfh7vA3/gLfjH3E1/gnvwD/jnfgXvAv/imvwb3g3/h3vwX/gvfhP
XIv/wvvw33g//gcfwP/imNJoH4Lr4UNxfXwYboAPx7H4CNwQH4kb4aNwY3w0
jsPH4Cb4WNwUH4eb4eNxPD4BN8cn4hb4JNwSn4wT8Cm4FT4Vt8an4Tb4dJyI
z8Bt8Zm4HT4Lt8dn4yR8Du6Az8Ud8Xm4Ez4fJ+MLcGd8Ie6CL8Jd8cU4gi/B
3fCluDu+DPfAl+MUfAXuia/EvfBVuDe+Gqfia3AffC3ui6/D/fD1OA3fgPvj
G3E6vgkPwDfjDHwLHohvxZn4NjwI346z8B14ML4TD8F34aH4bpyNh+HheATO
wSPxKDwa5+IxeCweh8fje/AEfC/Ow/fhifh+PAk/gCfjB3E+fghPwQ/jqfgR
PA0/igvwY3g6fhzPwE/gmfhJXIifwrPw03g2fgbPwc/iIvwcnoufx/PwC3g+
fhEX45fwAvwyXohfwYvwq7gEv4YX49fxEvwGXorfxKX4LbwMv42X43fwCvwu
LsPv4ZX4fbwKf4BX4w9xOf4Ir8Ef47X4E7wOf4or8Gd4Pf4cb8Bf4I34S1yJ
v8Kb8Nd4M/4Gb8Hf4ir8Hd6Kv8fb8A94O/4RV+Of8A78M96Jf8G78K+4Bv+G
d+Pf8R78B96L/8S1+C+8D/+N9+N/8AH8L455K9qH4Hr4UFwfH4Yb4MNxLD4C
N8RH4kb4KNwYH43j8DG4CT4WN8XH4Wb4eByPT8DN8Ym4BT4Jt8Qn4wR8Cm6F
T8Wt8Wm4DT4dJ+IzcFt8Jm6Hz8Lt8dk4CZ+DO+BzcUd8Hu6Ez8fJ+ALcGV+I
u+CLcFd8MY7gS3A3fCnuji/DPfDlOAVfgXviK3EvfBXuja/Gqfga3Adfi/vi
63A/fD1Owzfg/vhGnI5vwgPwzTgD34IH4ltxJr4ND8K34yx8Bx6M78RD8F14
KL4bZ+NheDgegXPwSDwKj8a5eAwei8fh8fgePAHfi/PwfXgivh9Pwg/gyfhB
nI8fwlPww3gqfgRPw4/iAvwYno4fxzPwE3gmfhIX4qfwLPw0no2fwXPws7gI
P4fn4ufxPPwCno9fxMX4JbwAv4wX4lfwIvwqLsGv4cX4dbwEv4GX4jdxKX4L
L8Nv4+X4HbwCv4vL8Ht4JX4fr8If4NX4Q1yOP8Jr8Md4Lf4Er8Of4gr8GV6P
P8cb8Bd4I/4SV+Kv8Cb8Nd6Mv8Fb8Le4Cn+Ht+Lv8Tb8A96Of8TV+Ce8A/+M
d+Jf8C78K67Bv+Hd+He8B/+B9+I/cS3+C+/Df+P9+B98AP+LY5ZF+xBcDx+K
6+PDcAN8OI7FR+CG+EjcCB+FG+OjcRw+BjfBx+Km+DjcDB+P4/EJuDk+EbfA
J+GW+GScgE/BrfCpuDU+DbfBp+NEfAZui8/E7fBZuD0+Gyfhc3AHfC7uiM/D
nfD5OBlfgDvjC3EXfBHuii/GEXwJ7oYvxd3xZbgHvhyn4CtwT3wl7oWvwr3x
1TgVX4P74GtxX3wd7oevx2n4Btwf34jT8U14AL4ZZ+Bb8EB8K87Et+FB+Hac
he/Ag/GdeAi+Cw/Fd+NsPAwPxyNwDh6JR+HROBePwWPxODwe34Mn4HtxHr4P
T8T340n4ATwZP4jz8UN4Cn4YT8WP4Gn4UVyAH8PT8eN4Bn4Cz8RP4kL8FJ6F
n8az8TN4Dn4WF+Hn8Fz8PJ6HX8Dz8Yu4GL+EF+CX8UL8Cl6EX8Ul+DW8GL+O
l+A38FL8Ji7Fb+Fl+G28HL+DV+B3cRl+D6/E7+NV+AO8Gn+Iy/FHeA3+GK/F
n+B1+FNcgT/D6/HneAP+Am/EX+JK/BXehL/Gm/E3eAv+Flfh7/BW/D3ehn/A
2/GPuBr/hHfgn/FO/AvehX/FNfg3vBv/jvfgP/Be/CeuxX/hffhvvB//gw/g
f3HM29E+BNfDh+L6+DDcAB+OY/ERuCE+EjfCR+HG+Ggch4/BTfCxuCk+DjfD
x+N4fAJujk/ELfBJuCU+GSfgU3ArfCpujU/DbfDpOBGfgdviM3E7fBZuj8/G
Sfgc3AGfizvi83AnfD5OxhfgzvhC3AVfhLvii3EEX4K74Utxd3wZ7oEvxyn4
CtwTX4l74atwb3w1TsXX4D74WtwXX4f74etxGr4B98c34nR8Ex6Ab8YZ+BY8
EN+KM/FteBC+HWfhO/BgfCcegu/CQ/HdOBsPw8PxCJyDR+JReDTOxWPwWDwO
j8f34An4XpyH78MT8f14En4AT8YP4nz8EJ6CH8ZT8SN4Gn4UF+DH8HT8OJ6B
n8Az8ZO4ED+FZ+Gn8Wz8DJ6Dn8VF+Dk8Fz+P5+EX8Hz8Ii7GL+EF+GW8EL+C
F+FXcQl+DS/Gr+Ml+A28FL+JS/FbeBl+Gy/H7+AV+F1cht/DK/H7eBX+AK/G
H+Jy/BFegz/Ga/EneB3+FFfgz/B6/DnegL/AG/GXuBJ/hTfhr/Fm/A3egr/F
Vfg7vBV/j7fhH/B2/COuxj/hHfhnvBP/gnfhX3EN/g3vxr/jPfgPvBf/iWvx
X3gf/hvvx//gA/hfHLM82ofgevhQXB8fhhvgw3EsPgI3xEfiRvgo3BgfjePw
MbgJPhY3xcfhZvh4HI9PwM3xibgFPgm3xCfjBHwKboVPxa3xabgNPh0n4jNw
W3wmbofPwu3x2TgJn4M74HNxR3we7oTPx8n4AtwZX4i74ItwV3wxjuBLcDd8
Ke6OL8M98OU4BV+Be+IrcS98Fe6Nr8ap+BrcB1+L++LrcD98PU7DN+D++Eac
jm/CA/DNOAPfggfiW3Emvg0PwrfjLHwHHozvxEPwXXgovhtn42F4OB6Bc/BI
PAqPxrl4DB6Lx+Hx+B48Ad+L8/B9eCK+H0/CD+DJ+EGcjx/CU/DDeCp+BE/D
j+IC/Biejh/HM/ATeCZ+Ehfip/As/DSejZ/Bc/CzuAg/h+fi5/E8/AKej1/E
xfglvAC/jBfiV/Ai/Couwa/hxfh1vAS/gZfiN3Epfgsvw2/j5fgdvAK/i8vw
e3glfh+vwh/g1fhDXI4/wmvwx3gt/gSvw5/iCvwZXo8/xxvwF3gj/hJX4q/w
Jvw13oy/wVvwt7gKf4e34u/xNvwD3o5/xNX4J7wD/4x34l/wLvwrrsG/4d34
d7wH/4H34j9xLf4L78N/4/34H3wA/4tj3on2IbgePhTXx4fhBvhwHIuPwA3x
kbgRPgo3xkfjOHwMboKPxU3xcbgZPh7H4xNwc3wiboFPwi3xyTgBn4Jb4VNx
a3waboNPx4n4DNwWn4nb4bNwe3w2TsLn4A74XNwRn4c74fNxMr4Ad8YX4i74
ItwVX4wj+BLcDV+Ku+PLcA98OU7BV+Ce+ErcC1+Fe+OrcSq+BvfB1+K++Drc
D1+P0/ANuD++Eafjm/AAfDPOwLfggfhWnIlvw4Pw7TgL34EH4zvxEHwXHorv
xtl4GB6OR+AcPBKPwqNxLh6Dx+JxeDy+B0/A9+I8fB+eiO/Hk/ADeDJ+EOfj
h/AU/DCeih/B0/CjuAA/hqfjx/EM/ASeiZ/EhfgpPAs/jWfjZ/Ac/Cwuws/h
ufh5PA+/gOfjF3ExfgkvwC/jhfgVvAi/ikvwa3gxfh0vwW/gpfhNXIrfwsvw
23g5fgevwO/iMvweXonfx6vwB3g1/hCX44/wGvwxXos/wevwp7gCf4bX48/x
BvwF3oi/xJX4K7wJf40342/wFvwtrsLf4a34e7wN/4C34x9xNf4J78A/4534
F7wL/4pr8G94N/4d78F/4L34T1yL/8L78N94P/4HH8D/4pgV0T4E18OH4vr4
MNwAH45j8RG4IT4SN8JH4cb4aByHj8FN8LG4KT4ON8PH43h8Am6OT8Qt8Em4
JT4ZJ+BT8P/jqh62ADAMAAhubBttbNu2bdu2bdu2bdu2bdtJe80c5+0H7Ph4
AjwhnghPjCfBk+LJ8OR4CjwlngpPjafB0+Lp8PR4BjwjngnPjGfBs+LZ8Ox4
DjwnngvPjefB8+L58Px4AbwgXggvjBfBi+LF8OJ4CbwkXgovjZfBy+Ll8PJ4
BbwiXgmvjFfBq+LV8Op4DbwmXguvjdfB6+L18Pp4A7wh3ghvjDfBm+LN8OZ4
C7wl3gpvjbfB2+Lt8PZ4B7wj3gnvjHfBu+Ld8O54D7wn3gvvjffB++L98P74
AHwgPggfjA/Bh+LD8OH4CHwkPgofjY/Bx+Lj8PH4BHwiPgmfjE/Bp+LT8On4
DHwmPgufjc/B5+Lz8Pn4AnwhvghfjC/Bl+LL8OX4Cnwlvgpfja/B1+Lr8PX4
BnwjvgnfjG/Bt+Lb8O34Dnwnvgvfje/B9+L78P34Afwgfgg/jB/Bj+LH8OP4
Cfwkfgo/jZ/Bz+Ln8PP4Bfwifgm/jF/Br+LX8Ov4Dfwmfgu/jd/B7+L38Pv4
A/wh/gh/jD/Bn+LP8Of4C/wl/gp/jb/B3+Lv8Pf4B/wj/gn/jH/Bv+Lf8O/4
D/wn/gv/jf/B3fNvD4AHxAPhgfEgeFA8GB4cD4GHxEPhofEweFg8HB4ej4BH
xCPhkfEoeFQ8Gh4dj4HHxGPhsfF/8H/xOHhcPB4eH0+AJ8QT4YnxJHhSPBme
HE+Bp8RT4anxNHhaPB2eHs+AZ8Qz4ZnxLHhWPBueHc+B58Rz4bnxPHhePB+e
Hy+AF8QL4YXxInhRvBheHC+Bl8RL4aXxMnhZvBxeHq+AV8Qr4ZXxKnhVvBpe
Ha+B18Rr4bXxOnhdvB5eH2+AN8Qb4Y3xJnhTvBneHG+Bt8Rb4a3xNnhbvB3e
Hu+Ad8Q74Z3xLnhXvBveHe+B98R74b3xPnhfvB/eHx+AD8QH4YPxIfhQfBg+
HB+Bj8RH4aPxMfhYfBw+Hp+AT8Qn4ZPxKfhUfBo+HZ+Bz8Rn4bPxOfhcfB4+
H1+AL8QX4YvxJfhSfBm+HF+Br8RX4avxNfhafB2+Ht+Ab8Q34ZvxLfhWfBu+
Hd+B78R34bvxPfhefB++Hz+AH8QP4YfxI/hR/Bh+HD+Bn8RP4afxM/hZ/Bx+
Hr+AX8Qv4ZfxK/hV/Bp+Hb+B38Rv4bfxO/hd/B5+H3+AP8Qf4Y/xJ/hT/Bn+
HH+Bv8Rf4a/xN/hb/B3+Hv+Af8Q/4Z/xL/hX/Bv+Hf+B/8R/4b/xP7h7/+V9
cQPQcQPScQPRcQPTcYPQcYPScYPRcYPTcUPQcUPScUPRcUPTccPQccPSccPR
ccPTcSPQcSPScSPRcSPTcaPQcaPScaPRcaPTcWPQcWPScWPRcWPTcf+h4/5L
x41Dx41Lx41Hx41Px01Ax01Ix01Ex01Mx01Cx01Kx01Gx01Ox01Bx01Jx01F
x01Nx01Dx01Lx01Hx01Px81Ax81Ix81Ex81Mx81Cx81Kx81Gx81Ox81Bx81J
x81Fx81Nx81Dx81Lx81Hx81Pxy1Axy1Ixy1Exy1Mxy1Cxy1Kxy1Gxy1Oxy1B
xy1Jxy1Fxy1Nxy1Dxy1Lxy1Hxy1Px61Ax61Ix61Ex61Mx61Cx61Kx61Gx61O
x61Bx61Jx61Fx61Nx61Dx61Lx61Hx61Px21Ax21Ix21Ex21Mx21Cx21Kx21G
x21Ox21Bx21Jx21Fx21Nx21Dx21Lx21Hx21Px+1Ax+1Ix+1Ex+1Mx+1Cx+1K
x+1Gx+1Ox+1Bx+1Jx+1Fx+1Nx+1Dx+1Lx+1Hx+1Pxx1Axx1Ixx1Exx1Mxx1C
xx1Kxx1Gxx1Oxx1Bxx1Jxx1Fxx1Nxx1Dxx1Lxx1Hxx1Px51Ax51Ix51Ex51M
x51Cx51Kx51Gx51Ox51Bx51Jx51Fx51Nx51Dx51Lx51Hx51Px11Ax11Ix11E
x11Mx11Cx11Kx11Gx11Ox11Bx11Jx11Fx11Nx11Dx11Lx11Hx11Px91Ax91I
x91Ex91Mx91Cx91Kx91Gx91Ox91Bx91Jx91Fx91Nx91Dx91Lx91Hx91Pxz1A
xz1Ixz1Exz1Mxz1Cxz1Kxz1Gxz1Oxz1Bxz1Jxz1Fxz1Nxz1Dxz1Lxz1Hxz1P
x71Ax71Ix71Ex71Mx71Cx71Kx71Gx71Ox71Bx71Jx71Fx71Nx71Dx71Lx71H
x71Px31Ax31Ix31Ex31Mx31Cx31Kx31Gx31Ox31Bx31Jx31Fx31Nx31Dx31L
x31Hx31Px/1Ax/1Ix/1Ex/1Mx/1Cx/1Kx/1Gx/1Ox/1Bx/1Jx/1Fx/1Nx/1D
x/8f/L87bgA6bkA6biA6bmA6bhA6blA6bjA6bnA6bgg6bkg6big6bmg6bhg6
blg6bjg6bng6bgQ6bkQ6biQ6bmQ6bhQ6blQ6bjQ6bnQ6bgw6bkw6biw6bmw6
7j903H/puHHouHHpuPHouPHpuAnouAnpuInouInpuEnouEnpuMnouMnpuCno
uCnpuKnouKnpuGnouGnpuOnouOnpuBnouBnpuJnouJnpuFnouFnpuNnouNnp
uDnouDnpuLnouLnpuHnouHnpuPnouPnpuAXouAXpuIXouIXpuEXouEXpuMXo
uMXpuCXouCXpuKXouKXpuGXouGXpuOXouOXpuBXouBXpuJXouJXpuFXouFXp
uNXouNXpuDXouDXpuLXouLXpuHXouHXpuPXouPXpuA3ouA3puI3ouI3puE3o
uE3puM3ouM3puC3ouC3puK3ouK3puG3ouG3puO3ouO3puB3ouB3puJ3ouJ3p
uF3ouF3puN3ouN3puD3ouD3puL3ouL3puH3ouH3puP3ouP3puAPouAPpuIPo
uIPpuEPouEPpuMPouMPpuCPouCPpuKPouKPpuGPouGPpuOPouOPpuBPouBPp
uJPouJPpuFPouFPpuNPouNPpuDPouDPpuLPouLPpuHPouHPpuPPouPPpuAvo
uAvpuIvouIvpuEvouEvpuMvouMvpuCvouCvpuKvouKvpuGvouGvpuOvouOvp
uBvouBvpuJvouJvpuFvouFvpuNvouNvpuDvouDvpuLvouLvpuHvouHvpuPvo
uPvpuAfouAfpuIfouIfpuEfouEfpuMfouMfpuCfouCfpuKfouKfpuGfouGfp
uOfouOfpuBfouBfpuJfouJfpuFfouFfpuNfouNfpuDfouDfpuLfouLfpuHfo
uHfpuPfouPfpuA/ouA/puI/ouI/puE/ouE/puM/ouM/puC/ouC/puK/ouK/p
uG/ouG/puO/ouO/puB/ouB/puJ/ouJ/puF/ouF/puN/ouN/puD/ouD/puL/o
uL/puH/o+P8D/3fHDUDHDUjHDUTHDUzHDULHDUrHDUbHDU7HDUHHDUnHDUXH
DU3HDUPHDUvHDUfHDU/HjUDHjUjHjUTHjUzHjULHjUrHjUbHjU7HjUHHjUnH
jUXHjU3H/YeO+y8dNw4dNy4dNx4dNz4dNwEdNyEdNxEdNzEdNwkdNykdNxkd
NzkdNwUdNyUdNxUdNzUdNw0dNy0dNx0dNz0dNwMdNyMdNxMdNzMdNwsdNysd
NxsdNzsdNwcdNycdNxcdNzcdNw8dNy8dNx8dNz8dtwAdtyAdtxAdtzAdtwgd
tygdtxgdtzgdtwQdtyQdtxQdtzQdtwwdtywdtxwdtzwdtwIdtyIdtxIdtzId
twodtyodtxodtzodtwYdtyYdtxYdtzYdtw4dty4dtx4dtz4dtwEdtyEdtxEd
tzEdtwkdtykdtxkdtzkdtwUdtyUdtxUdtzUdtw0dty0dtx0dtz0dtwMdtyMd
txMdtzMdtwsdtysdtxsdtzsdtwcdtycdtxcdtzcdtw8dty8dtx8dtz8ddwAd
dyAddxAddzAddwgddygddxgddzgddwQddyQddxQddzQddwwddywddxwddzwd
dwIddyIddxIddzIddwoddyoddxoddzoddwYddyYddxYddzYddw4ddy4ddx4d
dz4ddwEddyEddxEddzEddwkddykddxkddzkddwUddyUddxUddzUddw0ddy0d
dx0ddz0ddwMddyMddxMddzMddwsddysddxsddzsddwcddycddxcddzcddw8d
dy8ddx8ddz8d9wAd9yAd9xAd9zAd9wgd9ygd9xgd9zgd9wQd9yQd9xQd9zQd
9wwd9ywd9xwd9zwd9wId9yId9xId9zId9wod9yod9xod9zod9wYd9yYd9xYd
9zYd9w4d9y4d9x4d9z4d9wEd9yEd9xEd9zEd9wkd9ykd9xkd9zkd9wUd9yUd
9xUd9zUd9w0d9y0d9x0d9z0d9wMd9yMd9xMd9zMd9wsd9ysd9xsd9zsd9wcd
9ycd9xcd9zcd9w8d/3/Q/+64Aei4Aem4gei4gem4Qei4Qem4wei4wem4Iei4
Iem4oei4oem4Yei4Yem44ei44em4Eei4Eem4kei4kem4Uei4Uem40ei40em4
Mei4Mem4sei4sem4/9Bx/6XjxqHjxqXjxqPjxqfjJqDjJqTjJqLjJqbjJqHj
JqXjJqPjJqfjpqDjpqTjpqLjpqbjpqHjpqXjpqPjpqfjZqDjZqTjZqLjZqbj
ZqHjZqXjZqPjZqfj5qDj5qTj5qLj5qbj5qHj5qXj5qPj5qfjFqDjFqTjFqLj
FqbjFqHjFqXjFqPjFqfjlqDjlqTjlqLjlqbjlqHjlqXjlqPjlqfjVqDjVqTj
VqLjVqbjVqHjVqXjVqPjVqfj1qDj1qTj1qLj1qbj1qHj1qXj1qPj1qfjNqDj
NqTjNqLjNqbjNqHjNqXjNqPjNqfjtqDjtqTjtqLjtqbjtqHjtqXjtqPjtqfj
dqDjdqTjdqLjdqbjdqHjdqXjdqPjdqfj9qDj9qTj9qLj9qbj9qHj9qXj9qPj
9qfjDqDjDqTjDqLjDqbjDqHjDqXjDqPjDqfjjqDjjqTjjqLjjqbjjqHjjqXj
jqPjjqfjTqDjTqTjTqLjTqbjTqHjTqXjTqPjTqfjzqDjzqTjzqLjzqbjzqHj
zqXjzqPjzqfjLqDjLqTjLqLjLqbjLqHjLqXjLqPjLqfjrqDjrqTjrqLjrqbj
rqHjrqXjrqPjrqfjbqDjbqTjbqLjbqbjbqHjbqXjbqPjbqfj7qDj7qTj7qLj
7qbj7qHj7qXj7qPj7qfjHqDjHqTjHqLjHqbjHqHjHqXjHqPjHqfjnqDjnqTj
nqLjnqbjnqHjnqXjnqPjnqfjXqDjXqTjXqLjXqbjXqHjXqXjXqPjXqfj3qDj
3qTj3qLj3qbj3qHj3qXj3qPj3qfjPqDjPqTjPqLjPqbjPqHjPqXjPqPjPqfj
vqDjvqTjvqLjvqbjvqHjvqXjvqPjvqfjfqDjfqTjfqLjfqbjfqHjfqXjfqPj
fqfj/qDj/qTj/qLj/qbj/qHj/w/43x03AB03IB03EB03MB03CB03KB03GB03
OB03BB03JB03FB03NB03DB03LB03HB03PB03Ah03Ih03Eh03Mh03Ch03Kh03
Gh03Oh03Bh03Jh03Fh03Nh33Hzruv3TcOHTcuHTceHTc+HTcBHTchHTcRHTc
xHTcJHTcpHTcZHTc5HTcFHTclHTcVHTc1HTcNHTctHTcdHTc9HTcDHTcjHTc
THTczHTcLHTcrHTcbHTc7HTcHHTcnHTcXHTc3HTcPHTcvHTcfHTc/HTcAnTc
gnTcQnTcwnTcInTconTcYnTc4nTcEnTcknTcUnTc0nTcMnTcsnTccnTc8nTc
CnTcinTcSnTcynTcKnTcqnTcanTc6nTcGnTcmnTcWnTc2nTcOnTcunTcenTc
+nTcBnTchnTcRnTcxnTcJnTcpnTcZnTc5nTcFnTclnTcVnTc1nTcNnTctnTc
dnTc9nTcDnTcjnTcTnTcznTcLnTcrnTcbnTc7nTcHnTcnnTcXnTc3nTcPnTc
vnTcfnTc/nTcAXTcgXTcQXTcwXTcIXTcoXTcYXTc4XTcEXTckXTcUXTc0XTc
MXTcsXTccXTc8XTcCXTciXTcSXTcyXTcKXTcqXTcaXTc6XTcGXTcmXTcWXTc
2XTcOXTcuXTceXTc+XTcBXTchXTcRXTcxXTcJXTcpXTcZXTc5XTcFXTclXTc
VXTc1XTcNXTctXTcdXTc9XTcDXTcjXTcTXTczXTcLXTcrXTcbXTc7XTcHXTc
nXTcXXTc3XTcPXTcvXTcfXTc/XTcA3Tcg3TcQ3Tcw3TcI3Tco3TcY3Tc43Tc
E3Tck3TcU3Tc03TcM3Tcs3Tcc3Tc83TcC3Tci3TcS3Tcy3TcK3Tcq3Tca3Tc
63TcG3Tcm3TcW3Tc23TcO3Tcu3Tce3Tc+3TcB3Tch3TcR3Tcx3TcJ3Tcp3Tc
Z3Tc53TcF3Tcl3TcV3Tc13TcN3Tct3Tcd3Tc93TcD3Tcj3TcT3Tcz3TcL3Tc
r3Tcb3Tc73TcH3Tcn3TcX3Tc33TcP3T8/8H+u+MGoOMGpOMGouMGpuMGoeMG
peMGo+MGp+OGoOOGpOOGouOGpuOGoeOGpeOGo+OGp+NGoONGpONGouNGpuNG
oeNGpeNGo+NGp+PGoOPGpOPGouPGpuP+Q8f9l44bh44bl44bj44bn46bgI6b
kI6biI6bmI6bhI6blI6bjI6bnI6bgo6bko6bio6bmo6bho6blo6bjo6bno6b
gY6bkY6biY6bmY6bhY6blY6bjY6bnY6bg46bk46bi46bm46bh46bl46bj46b
n45bgI5bkI5biI5bmI5bhI5blI5bjI5bnI5bgo5bko5bio5bmo5bho5blo5b
jo5bno5bgY5bkY5biY5bmY5bhY5blY5bjY5bnY5bg45bk45bi45bm45bh45b
l45bj45bn47bgI7bkI7biI7bmI7bhI7blI7bjI7bnI7bgo7bko7bio7bmo7b
ho7blo7bjo7bno7bgY7bkY7biY7bmY7bhY7blY7bjY7bnY7bg47bk47bi47b
m47bh47bl47bj47bn447gI47kI47iI47mI47hI47lI47jI47nI47go47ko47
io47mo47ho47lo47jo47no47gY47kY47iY47mY47hY47lY47jY47nY47g447
k447i447m447h447l447j447n467gI67kI67iI67mI67hI67lI67jI67nI67
go67ko67io67mo67ho67lo67jo67no67gY67kY67iY67mY67hY67lY67jY67
nY67g467k467i467m467h467l467j467n457gI57kI57iI57mI57hI57lI57
jI57nI57go57ko57io57mo57ho57lo57jo57no57gY57kY57iY57mY57hY57
lY57jY57nY57g457k457i457m457h457l457j457n477gI77kI77iI77mI77
hI77lI77jI77nI77go77ko77io77mo77ho77lo77jo77no77gY77kY77iY77
mY77hY77lY77jY77nY77g477k477i477m477h47/P9B/d9wAdNyAdNxAdNzA
dNwgdNygdNxgdNzgdNwQdNyQdNxQdNzQdNwwdNywdNxwdNzwdNwIdNyIdNxI
dNzIdNwodNyodNxodNzodNwYdNyYdNxYdNzYdNx/6Lj/0nHj0HHj0nHj0XHj
03ET0HET0nET0XET03GT0HGT0nGT0XGT03FT0HFT0nFT0XFT03HT0HHT0nHT
0XHT03Ez0HEz0nEz0XEz03Gz0HGz0nGz0XGz03Fz0HFz0nFz0XFz03Hz0HHz
0nHz0XHz03EL0HEL0nEL0XEL03GL0HGL0nGL0XGL03FL0HFL0nFL0XFL03HL
0HHL0nHL0XHL03Er0HEr0nEr0XEr03Gr0HGr0nGr0XGr03Fr0HFr0nFr0XFr
03Hr0HHr0nHr0XHr03Eb0HEb0nEb0XEb03Gb0HGb0nGb0XGb03Fb0HFb0nFb
0XFb03Hb0HHb0nHb0XHb03E70HE70nE70XE703G70HG70nG70XG703F70HF7
0nF70XF703H70HH70nH70XH703EH0HEH0nEH0XEH03GH0HGH0nGH0XGH03FH
0HFH0nFH0XFH03HH0HHH0nHH0XHH03En0HEn0nEn0XEn03Gn0HGn0nGn0XGn
03Fn0HFn0nFn0XFn03Hn0HHn0nHn0XHn03EX0HEX0nEX0XEX03GX0HGX0nGX
0XGX03FX0HFX0nFX0XFX03HX0HHX0nHX0XHX03E30HE30nE30XE303G30HG3
0nG30XG303F30HF30nF30XF303H30HH30nH30XH303EP0HEP0nEP0XEP03GP
0HGP0nGP0XGP03FP0HFP0nFP0XFP03HP0HHP0nHP0XHP03Ev0HEv0nEv0XEv
03Gv0HGv0nGv0XGv03Fv0HFv0nFv0XFv03Hv0HHv0nHv0XHv03Ef0HEf0nEf
0XEf03Gf0HGf0nGf0XGf03Ff0HFf0nFf0XFf03Hf0HHf0nHf0XHf03E/0HE/
0nE/0XE/03G/0HG/0nG/0XG/03F/0HF/0nF/0XF/03H/0PH/B/nvjhuAjhuQ
jhuIjhuYjhuEjhuUjhuMjhucjhuCjhuSjhuKjhuajhuGjhuWjhuOjhuejhuB
jhuRjhuJjhuZjhuFjhuVjhuNjhudjhuDjhuTjhuLjhubjvsPHfdfOm4cOm5c
Om48Om58Om4COm5COm4iOm5iOm4SOm5SOm4yOm5yOm4KOm5KOm4qOm5qOm4a
Om5aOm46Om56Om4GOm5GOm4mOm5mOm4WOm5WOm42Om52Om4OOm5OOm4uOm5u
Om4eOm5eOm4+Om5+Om4BOm5BOm4hOm5hOm4ROm5ROm4xOm5xOm4JOm5JOm4p
Om5pOm4ZOm5ZOm45Om55Om4FOm5FOm4lOm5lOm4VOm5VOm41Om51Om4NOm5N
Om4tOm5tOm4dOm5dOm49Om59Om4DOm5DOm4jOm5jOm4TOm5TOm4zOm5zOm4L
Om5LOm4rOm5rOm4bOm5bOm47Om57Om4HOm5HOm4nOm5nOm4XOm5XOm43Om53
Om4POm5POm4vOm5vOm4fOm5fOm4/Om5/Ou4AOu5AOu4gOu5gOu4QOu5QOu4w
Ou5wOu4IOu5IOu4oOu5oOu4YOu5YOu44Ou54Ou4EOu5EOu4kOu5kOu4UOu5U
Ou40Ou50Ou4MOu5MOu4sOu5sOu4cOu5cOu48Ou58Ou4COu5COu4iOu5iOu4S
Ou5SOu4yOu5yOu4KOu5KOu4qOu5qOu4aOu5aOu46Ou56Ou4GOu5GOu4mOu5m
Ou4WOu5WOu42Ou52Ou4OOu5OOu4uOu5uOu4eOu5eOu4+Ou5+Ou4BOu5BOu4h
Ou5hOu4ROu5ROu4xOu5xOu4JOu5JOu4pOu5pOu4ZOu5ZOu45Ou55Ou4FOu5F
Ou4lOu5lOu4VOu5VOu41Ou51Ou4NOu5NOu4tOu5tOu4dOu5dOu49Ou59Ou4D
Ou5DOu4jOu5jOu4TOu5TOu4zOu5zOu4LOu5LOu4rOu5rOu4bOu5bOu47Ou57
Ou4HOu5HOu4nOu5nOu4XOu5XOu43Ou53Ou4POu5POu4vOu5vOu4fOv7/AP/d
cQPQcQPScQPRcQPTcYPQcYPScYPRcYPTcUPQcUPScUPRcUPTccPQccPSccPR
ccPTcSPQcSPScSPRcSPTcaPQcaPScaPRcaPTcWPQcWPScWPRcWPTcf+h4/5L
x41Dx41Lx41Hx41Px01Ax01Ix01Ex01Mx01Cx01Kx01Gx01Ox01Bx01Jx01F
x01Nx01Dx01Lx01Hx01Px81Ax81Ix81Ex81Mx81Cx81Kx81Gx81Ox81Bx81J
x81Fx81Nx81Dx81Lx81Hx81Pxy1Axy1Ixy1Exy1Mxy1Cxy1Kxy1Gxy1Oxy1B
xy1Jxy1Fxy1Nxy1Dxy1Lxy1Hxy1Px61Ax61Ix61Ex61Mx61Cx61Kx61Gx61O
x61Bx61Jx61Fx61Nx61Dx61Lx61Hx61Px21Ax21Ix21Ex21Mx21Cx21Kx21G
x21Ox21Bx21Jx21Fx21Nx21Dx21Lx21Hx21Px+1Ax+1Ix+1Ex+1Mx+1Cx+1K
x+1Gx+1Ox+1Bx+1Jx+1Fx+1Nx+1Dx+1Lx+1Hx+1Pxx1Axx1Ixx1Exx1Mxx1C
xx1Kxx1Gxx1Oxx1Bxx1Jxx1Fxx1Nxx1Dxx1Lxx1Hxx1Px51Ax51Ix51Ex51M
x51Cx51Kx51Gx51Ox51Bx51Jx51Fx51Nx51Dx51Lx51Hx51Px11Ax11Ix11E
x11Mx11Cx11Kx11Gx11Ox11Bx11Jx11Fx11Nx11Dx11Lx11Hx11Px91Ax91I
x91Ex91Mx91Cx91Kx91Gx91Ox91Bx91Jx91Fx91Nx91Dx91Lx91Hx91Pxz1A
xz1Ixz1Exz1Mxz1Cxz1Kxz1Gxz1Oxz1Bxz1Jxz1Fxz1Nxz1Dxz1Lxz1Hxz1P
x71Ax71Ix71Ex71Mx71Cx71Kx71Gx71Ox71Bx71Jx71Fx71Nx71Dx71Lx71H
x71Px31Ax31Ix31Ex31Mx31Cx31Kx31Gx31Ox31Bx31Jx31Fx31Nx31Dx31L
x31Hx31Px/1Ax/1Ix/1Ex/1Mx/1Cx/1Kx/1Gx/1Ox/1Bx/1Jx/1Fx/1Nx/1D
x/8f3L87bgA6bkA6biA6bmA6bhA6blA6bjA6bnA6bgg6bkg6big6bmg6bhg6
blg6bjg6bng6bgQ6bkQ6biQ6bmQ6bhQ6blQ6bjQ6bnQ6bgw6bkw6biw6bmw6
7j903H/puHHouHHpuPHouPHpuAnouAnpuInouInpuEnouEnpuMnouMnpuCno
uCnpuKnouKnpuGnouGnpuOnouOnpuBnouBnpuJnouJnpuFnouFnpuNnouNnp
uDnouDnpuLnouLnpuHnouHnpuPnouPnpuAXouAXpuIXouIXpuEXouEXpuMXo
uMXpuCXouCXpuKXouKXpuGXouGXpuOXouOXpuBXouBXpuJXouJXpuFXouFXp
uNXouNXpuDXouDXpuLXouLXpuHXouHXpuPXouPXpuA3ouA3puI3ouI3puE3o
uE3puM3ouM3puC3ouC3puK3ouK3puG3ouG3puO3ouO3puB3ouB3puJ3ouJ3p
uF3ouF3puN3ouN3puD3ouD3puL3ouL3puH3ouH3puP3ouP3puAPouAPpuIPo
uIPpuEPouEPpuMPouMPpuCPouCPpuKPouKPpuGPouGPpuOPouOPpuBPouBPp
uJPouJPpuFPouFPpuNPouNPpuDPouDPpuLPouLPpuHPouHPpuPPouPPpuAvo
uAvpuIvouIvpuEvouEvpuMvouMvpuCvouCvpuKvouKvpuGvouGvpuOvouOvp
uBvouBvpuJvouJvpuFvouFvpuNvouNvpuDvouDvpuLvouLvpuHvouHvpuPvo
uPvpuAfouAfpuIfouIfpuEfouEfpuMfouMfpuCfouCfpuKfouKfpuGfouGfp
uOfouOfpuBfouBfpuJfouJfpuFfouFfpuNfouNfpuDfouDfpuLfouLfpuHfo
uHfpuPfouPfpuA/ouA/puI/ouI/puE/ouE/puM/ouM/puC/ouC/puK/ouK/p
uG/ouG/puO/ouO/puB/ouB/puJ/ouJ/puF/ouF/puN/ouN/puD/ouD/puL/o
uL/puH/o+P8D+3fHDUDHDUjHDUTHDUzHDULHDUrHDUbHDU7HDUHHDUnHDUXH
DU3HDUPHDUvHDUfHDU/HjUDHjUjHjUTHjUzHjULHjUrHjUbHjU7HjUHHjUnH
jUXHjU3H/YeO+y8dNw4dNy4dNx4dNz4dNwEdNyEdNxEdNzEdNwkdNykdNxkd
NzkdNwUdNyUdNxUdNzUdNw0dNy0dNx0dNz0dNwMdNyMdNxMdNzMdNwsdNysd
NxsdNzsdNwcdNycdNxcdNzcdNw8dNy8dNx8dNz8dtwAdtyAdtxAdtzAdtwgd
tygdtxgdtzgdtwQdtyQdtxQdtzQdtwwdtywdtxwdtzwdtwIdtyIdtxIdtzId
twodtyodtxodtzodtwYdtyYdtxYdtzYdtw4dty4dtx4dtz4dtwEdtyEdtxEd
tzEdtwkdtykdtxkdtzkdtwUdtyUdtxUdtzUdtw0dty0dtx0dtz0dtwMdtyMd
txMdtzMdtwsdtysdtxsdtzsdtwcdtycdtxcdtzcdtw8dty8dtx8dtz8ddwAd
dyAddxAddzAddwgddygddxgddzgddwQddyQddxQddzQddwwddywddxwddzwd
dwIddyIddxIddzIddwoddyoddxoddzoddwYddyYddxYddzYddw4ddy4ddx4d
dz4ddwEddyEddxEddzEddwkddykddxkddzkddwUddyUddxUddzUddw0ddy0d
dx0ddz0ddwMddyMddxMddzMddwsddysddxsddzsddwcddycddxcddzcddw8d
dy8ddx8ddz8d9wAd9yAd9xAd9zAd9wgd9ygd9xgd9zgd9wQd9yQd9xQd9zQd
9wwd9ywd9xwd9zwd9wId9yId9xId9zId9wod9yod9xod9zod9wYd9yYd9xYd
9zYd9w4d9y4d9x4d9z4d9wEd9yEd9xEd9zEd9wkd9ykd9xkd9zkd9wUd9yUd
9xUd9zUd9w0d9y0d9x0d9z0d9wMd9yMd9xMd9zMd9wsd9ysd9xsd9zsd9wcd
9ycd9xcd9zcd9w8d/39Q/+64Aei4Aem4gei4gem4Qei4Qem4wei4wem4Iei4
Iem4oei4oem4Yei4Yem44ei44em4Eei4Eem4kei4kem4Uei4Uem40ei40em4
Mei4Mem4sei4sem4/9Bx/6XjxqHjxqXjxqPjxqfjJqDjJqTjJqLjJqbjJqHj
JqXjJqPjJqfjpqDjpqTjpqLjpqbjpqHjpqXjpqPjpqfjZqDjZqTjZqLjZqbj
ZqHjZqXjZqPjZqfj5qDj5qTj5qLj5qbj5qHj5qXj5qPj5qfjFqDjFqTjFqLj
FqbjFqHjFqXjFqPjFqfjlqDjlqTjlqLjlqbjlqHjlqXjlqPjlqfjVqDjVqTj
VqLjVqbjVqHjVqXjVqPjVqfj1qDj1qTj1qLj1qbj1qHj1qXj1qPj1qfjNqDj
NqTjNqLjNqbjNqHjNqXjNqPjNqfjtqDjtqTjtqLjtqbjtqHjtqXjtqPjtqfj
dqDjdqTjdqLjdqbjdqHjdqXjdqPjdqfj9qDj9qTj9qLj9qbj9qHj9qXj9qPj
9qfjDqDjDqTjDqLjDqbjDqHjDqXjDqPjDqfjjqDjjqTjjqLjjqbjjqHjjqXj
jqPjjqfjTqDjTqTjTqLjTqbjTqHjTqXjTqPjTqfjzqDjzqTjzqLjzqbjzqHj
zqXjzqPjzqfjLqDjLqTjLqLjLqbjLqHjLqXjLqPjLqfjrqDjrqTjrqLjrqbj
rqHjrqXjrqPjrqfjbqDjbqTjbqLjbqbjbqHjbqXjbqPjbqfj7qDj7qTj7qLj
7qbj7qHj7qXj7qPj7qfjHqDjHqTjHqLjHqbjHqHjHqXjHqPjHqfjnqDjnqTj
nqLjnqbjnqHjnqXjnqPjnqfjXqDjXqTjXqLjXqbjXqHjXqXjXqPjXqfj3qDj
3qTj3qLj3qbj3qHj3qXj3qPj3qfjPqDjPqTjPqLjPqbjPqHjPqXjPqPjPqfj
vqDjvqTjvqLjvqbjvqHjvqXjvqPjvqfjfqDjfqTjfqLjfqbjfqHjfqXjfqPj
fqfj/qDj/qTj/qLj/qbj/qHj/w/o3x03AB03IB03EB03MB03CB03KB03GB03
OB03BB03JB03FB03NB03DB03LB03HB03PB03Ah03Ih03Eh03Mh03Ch03Kh03
Gh03Oh03Bh03Jh03Fh03Nh33Hzruv3TcOHTcuHTceHTc+HTcBHTchHTcRHTc
xHTcJHTcpHTcZHTc5HTcFHTclHTcVHTc1HTcNHTctHTcdHTc9HTcDHTcjHTc
THTczHTcLHTcrHTcbHTc7HTcHHTcnHTcXHTc3HTcPHTcvHTcfHTc/HTcAnTc
gnTcQnTcwnTcInTconTcYnTc4nTcEnTcknTcUnTc0nTcMnTcsnTccnTc8nTc
CnTcinTcSnTcynTcKnTcqnTcanTc6nTcGnTcmnTcWnTc2nTcOnTcunTcenTc
+nTcBnTchnTcRnTcxnTcJnTcpnTcZnTc5nTcFnTclnTcVnTc1nTcNnTctnTc
dnTc9nTcDnTcjnTcTnTcznTcLnTcrnTcbnTc7nTcHnTcnnTcXnTc3nTcPnTc
vnTcfnTc/nTcAXTcgXTcQXTcwXTcIXTcoXTcYXTc4XTcEXTckXTcUXTc0XTc
MXTcsXTccXTc8XTcCXTciXTcSXTcyXTcKXTcqXTcaXTc6XTcGXTcmXTcWXTc
2XTcOXTcuXTceXTc+XTcBXTchXTcRXTcxXTcJXTcpXTcZXTc5XTcFXTclXTc
VXTc1XTcNXTctXTcdXTc9XTcDXTcjXTcTXTczXTcLXTcrXTcbXTc7XTcHXTc
nXTcXXTc3XTcPXTcvXTcfXTc/XTcA3Tcg3TcQ3Tcw3TcI3Tco3TcY3Tc43Tc
E3Tck3TcU3Tc03TcM3Tcs3Tcc3Tc83TcC3Tci3TcS3Tcy3TcK3Tcq3Tca3Tc
63TcG3Tcm3TcW3Tc23TcO3Tcu3Tce3Tc+3TcB3Tch3TcR3Tcx3TcJ3Tcp3Tc
Z3Tc53TcF3Tcl3TcV3Tc13TcN3Tct3Tcd3Tc93TcD3Tcj3TcT3Tcz3TcL3Tc
r3Tcb3Tc73TcH3Tcn3TcX3Tc33TcP3T8/8H8u+MGoOMGpOMGouMGpuMGoeMG
peMGo+MGp+OGoOOGpOOGouOGpuOGoeOGpeOGo+OGp+NGoONGpONGouNGpuNG
oeNGpeNGo+NGp+PGoOPGpOPGouPGpuP+Q8f9l44bh44bl44bj44bn46bgI6b
kI6biI6bmI6bhI6blI6bjI6bnI6bgo6bko6bio6bmo6bho6blo6bjo6bno6b
gY6bkY6biY6bmY6bhY6blY6bjY6bnY6bg46bk46bi46bm46bh46bl46bj46b
n45bgI5bkI5biI5bmI5bhI5blI5bjI5bnI5bgo5bko5bio5bmo5bho5blo5b
jo5bno5bgY5bkY5biY5bmY5bhY5blY5bjY5bnY5bg45bk45bi45bm45bh45b
l45bj45bn47bgI7bkI7biI7bmI7bhI7blI7bjI7bnI7bgo7bko7bio7bmo7b
ho7blo7bjo7bno7bgY7bkY7biY7bmY7bhY7blY7bjY7bnY7bg47bk47bi47b
m47bh47bl47bj47bn447gI47kI47iI47mI47hI47lI47jI47nI47go47ko47
io47mo47ho47lo47jo47no47gY47kY47iY47mY47hY47lY47jY47nY47g447
k447i447m447h447l447j447n467gI67kI67iI67mI67hI67lI67jI67nI67
go67ko67io67mo67ho67lo67jo67no67gY67kY67iY67mY67hY67lY67jY67
nY67g467k467i467m467h467l467j467n457gI57kI57iI57mI57hI57lI57
jI57nI57go57ko57io57mo57ho57lo57jo57no57gY57kY57iY57mY57hY57
lY57jY57nY57g457k457i457m457h457l457j457n477gI77kI77iI77mI77
hI77lI77jI77nI77go77ko77io77mo77ho77lo77jo77no77gY77kY77iY77
mY77hY77lY77jY77nY77g477k477i477m477h47/P5B/d9wAdNyAdNxAdNzA
dNwgdNygdNxgdNzgdNwQdNyQdNxQdNzQdNwwdNywdNxwdNzwdNwIdNyIdNxI
dNzIdNwodNyodNxodNzodNwYdNyYdNxYdNzYdNx/6Lj/0nHj0HHj0nHj0XHj
03ET0HET0nET0XET03GT0HGT0nGT0XGT03FT0HFT0nFT0XFT03HT0HHT0nHT
0XHT03Ez0HEz0nEz0XEz03Gz0HGz0nGz0XGz03Fz0HFz0nFz0XFz03Hz0HHz
0nHz0XHz03EL0HEL0nEL0XEL03GL0HGL0nGL0XGL03FL0HFL0nFL0XFL03HL
0HHL0nHL0XHL03Er0HEr0nEr0XEr03Gr0HGr0nGr0XGr03Fr0HFr0nFr0XFr
03Hr0HHr0nHr0XHr03Eb0HEb0nEb0XEb03Gb0HGb0nGb0XGb03Fb0HFb0nFb
0XFb03Hb0HHb0nHb0XHb03E70HE70nE70XE703G70HG70nG70XG703F70HF7
0nF70XF703H70HH70nH70XH703EH0HEH0nEH0XEH03GH0HGH0nGH0XGH03FH
0HFH0nFH0XFH03HH0HHH0nHH0XHH03En0HEn0nEn0XEn03Gn0HGn0nGn0XGn
03Fn0HFn0nFn0XFn03Hn0HHn0nHn0XHn03EX0HEX0nEX0XEX03GX0HGX0nGX
0XGX03FX0HFX0nFX0XFX03HX0HHX0nHX0XHX03E30HE30nE30XE303G30HG3
0nG30XG303F30HF30nF30XF303H30HH30nH30XH303EP0HEP0nEP0XEP03GP
0HGP0nGP0XGP03FP0HFP0nFP0XFP03HP0HHP0nHP0XHP03Ev0HEv0nEv0XEv
03Gv0HGv0nGv0XGv03Fv0HFv0nFv0XFv03Hv0HHv0nHv0XHv03Ef0HEf0nEf
0XEf03Gf0HGf0nGf0XGf03Ff0HFf0nFf0XFf03Hf0HHf0nHf0XHf03E/0HE/
0nE/0XE/03G/0HG/0nG/0XG/03F/0HF/0nF/0XF/03H/0PH/B/HvjhuAjhuQ
jhuIjhuYjhuEjhuUjhuMjhucjhuCjhuSjhuKjhuajhuGjhuWjhuOjhuejhuB
jhuRjhuJjv/HZT1FAcBQSxidbrZt2/afbdu2XZNt27Zdk23btl231/bjXrO+
53NyFHaco7LjHI0d5+jsOMdgxzkmO86x2HGOzY5zHHac47LjHI8d5/jsOCdg
xzkhO86J2HFOzI5zEnack7LjnIwd5+TsOKdgxzklO86p2HFOzY5zGnac07Lj
nI4d5/TsOGdgxzkjO86Z2HHOzI5zFnacs7LjnI0d5+zsOOdgxzknO8652HHO
zY5zHnac87LjnI8d5/zsOAew41yAHeeC7DgXYse5MDvORdhxLsqOczF2nIuz
41yCHeeS7DiXYse5NDvOZdhxLsuOczl2nMuz41yBHeeK7DhXYse5MjvOVdhx
rsqOczV2nKuz41yDHeea7DjXYse5NjvOddhxrsuOcz12nOuz49yAHeeG7Dg3
Yse5MTvOTdhxbsqOczN2nJuz49yCHeeW7Di3Yse5NTvObdhxbsuOczt2nNuz
49yBHeeO7Dh3Yse5MzvOXdhx7sqOczd2nLuz49yDHeee7Dj3Yse5NzvOfdhx
7suOcz92nLLj3J8d5wHsOA9kx3kQO86D2XEewo7zUHach7HjPJwd5xHsOI9k
x3kUO86j2XEew47zWHacx7HjPJ4d5wnsOE9kx3kSO86T2XGewo7zVHacp7Hj
PJ0d5xnsOM9kx3kWO86z2XGew47zXHac57HjPJ8d5wXsOC9kx3kRO86L2XFe
wo7zUnacl7HjvJwd5xXsOK9kx3kVO86r2XFew47zWnac17HjvJ4d5w3sOG9k
x3kTO86b2XHewo7zVnact7HjvJ0d5x3sOO9kx3kXO8672XHew47zXnacseO8
jx3n/ew4H2DH+SA7zofYcT7MjvMRdpyPsuN8jB3n4+w4n2DH+SQ7zqfYcT7N
jvMZdpzPsuN8jh3n8+w4X2DH+SI7zpfYcb7MjvMVdpyvsuN8jR3n6+w432DH
+SY7zrfYcb7NjvMddpzvsuN8jx3n++w4P2DH+SE7zo/YcX7MjvMTdpyfsuP8
jB3n5+w4v2DH+SU7zq/YcX7NjvMbdpzfsuP8jh3n9+w4f2DH+SM7zp/Ycf7M
jvMXdpy/suP8jR3n7+w4/2DH+Sc7zr/Ycf7NjvMfdvzfA/A/PgAXD+dA9Lh4
OP9Hj4uHc2B6XDycg9Dj4uEclB4XD+dg9Lh4OAenx8XDOQQ9Lh7OIelx8XAO
RY+Lh3Noelw8nMPQ4+LhHJYeFw/ncPS4eDiHp8fFwzkCPS4ezhHpcfFwjkSP
i4dzZHpcPJyj0OPi4RyVHhcP52j0uHg4R6fHxcM5Bj0uHs4x6XHxcI5Fj4uH
c2x6XDyc49Dj4uEclx4XD+d49Lh4OMenx8XDOQE9Lh7OCelx8XBORI+Lh3Ni
elw8nJPQ4+LhnJQeFw/nZPS4eDgnp8fFwzkFPS4ezinpcfFwTkWPi4dzanpc
PJzT0OPi4ZyWHhcP53T0uHg4p6fHxcM5Az0uHs4Z6XHxcM5Ej4uHc2Z6XDyc
s9Dj4uGclR4XD+ds9Lh4OGenx8XDOQc9Lh7OOelx8XDORY+Lh3Nuelw8nPPQ
4+LhnJceFw/nfPS4eDjnp8fFwzmAHhcP5wL0uHg4F6THxcO5ED0uHs6F6XHx
cC5Cj4uHc1F6XDyci9Hj4uFcnB4XD+cS9Lh4OJekx8XDuRQ9Lh7Opelx8XAu
Q4+Lh3NZelw8nMvR4+LhXJ4eFw/nCvS4eDhXpMfFw7kSPS4ezpXpcfFwrkKP
i4dzVXpcPJyr0ePi4VydHhcP5xr0uHg416THxcO5Fj0uHs616XHxcK5Dj4uH
c116XDyc69Hj4uFcnx4XD+cG9Lh4ODekx8XDuRE9Lh7Ojelx8XBuQo+Lh3NT
elw8nJvR4+Lh3JweFw/nFvS4eDi3pMfFw7kVPS4ezq3pcfFwbkOPi4dzW3pc
PJzb0ePi4dyeHhcP5w70uHg4d6THxcO5Ez0uHs6d6XHxcO5Cj4uHc1d6XDyc
u9Hj4uHcnR4XD+ce9Lh4OPekx8XDuRc9Lh7Ovelx8XDuQ4+Lh3Nfelw8nPvR
4+LhlB4XD+f+9Lh4OA+gx8XDeSA9Lh7Og+hx8XAeTI+Lh/MQelw8nIfS4+Lh
PIweFw/n4fS4eDiPoMfFw3kkPS4ezqPocfFwHk2Pi4fzGHpcPJzH0uPi4TyO
HhcP5/H0uHg4T6DHxcN5Ij0uHs6T6HHxcJ5Mj4uH8xR6XDycp9Lj4uE8jR4X
D+fp9Lh4OM+gx8XDeSY9Lh7Os+hx8XCeTY+Lh/Mcelw8nOfS4+LhPI8eFw/n
+fS4eDgvoMfFw3khPS4ezovocfFwXkyPi4fzEnpcPJyX0uPi4byMHhcP5+X0
uHg4r6DHxcN5JT0uHs6r6HHxcF5Nj4uH8xp6XDyc19Lj4uG8jh4XD+f19Lh4
OG+gx8XDeSM9Lh7Om+hx8XDeTI+Lh/MWelw8nLfS4+LhvI0eFw/n7fS4eDjv
oMfFw3knPS4ezrvocfFw3k2Pi4fzHnpcPJz30uPi4YweFw/nffS4eDjvp8fF
w/kAPS4ezgfpcfFwPkSPi4fzYXpcPJyP0OPi4XyUHhcP52P0uHg4H6fHxcP5
BD0uHs4n6XHxcD5Fj4uH82l6XDycz9Dj4uF8lh4XD+dz9Lh4OJ+nx8XD+QI9
Lh7OF+lx8XC+RI+Lh/Nlelw8nK/Q4+LhfJUeFw/na/S4eDhfp8fFw/kGPS4e
zjfpcfFwvkWPi4fzbXpcPJzv0OPi4XyXHhcP53v0uHg436fHxcP5AT0uHs4P
6XHxcH5Ej4uH82N6XDycn9Dj4uH8lB4XD+dn9Lh4OD+nx8XD+QU9Lh7OL+lx
8XB+RY+Lh/Nrelw8nN/Q4+Lh/JYeFw/nd/S4eDi/p8fFw/kDPS4ezh/pcfFw
/kSPi4fzZ3pcPJy/0OPi4fyVHhcP52/0uHg4f6fHxcP5Bz0uHs4/6XHxcP5F
j4uH8296XDyc/9Dj4uH/PvD/2+Pi4RyIHhcP5//ocfFwDkyPi4dzEHpcPJyD
0uPi4RyMHhcP5+D0uHg4h6DHxcM5JD0uHs6h6HHxcA5Nj4uHcxh6XDycw9Lj
4uEcjh4XD+fw9Lh4OEegx8XDOSI9Lh7Okehx8XCOTI+Lh3MUelw8nKPS4+Lh
HI0eFw/n6PS4eDjHoMfFwzkmPS4ezrHocfFwjk2Pi4dzHHpcPJzj0uPi4RyP
HhcP5/j0uHg4J6DHxcM5IT0uHs6J6HHxcE5Mj4uHcxJ6XDyck9Lj4uGcjB4X
D+fk9Lh4OKegx8XDOSU9Lh7Oqehx8XBOTY+Lh3Maelw8nNPS4+LhnI4eFw/n
9PS4eDhnoMfFwzkjPS4ezpnocfFwzkyPi4dzFnpcPJyz0uPi4ZyNHhcP5+z0
uHg456DHxcM5Jz0uHs656HHxcM5Nj4uHcx56XDyc89Lj4uGcjx4XD+f89Lh4
OAfQ4+LhXIAeFw/ngvS4eDgXosfFw7kwPS4ezkXocfFwLkqPi4dzMXpcPJyL
0+Pi4VyCHhcP55L0uHg4l6LHxcO5ND0uHs5l6HHxcC5Lj4uHczl6XDycy9Pj
4uFcgR4XD+eK9Lh4OFeix8XDuTI9Lh7OVehx8XCuSo+Lh3M1elw8nKvT4+Lh
XIMeFw/nmvS4eDjXosfFw7k2PS4eznXocfFwrkuPi4dzPXpcPJzr0+Pi4dyA
HhcP54b0uHg4N6LHxcO5MT0uHs5N6HHxcG5Kj4uHczN6XDycm9Pj4uHcgh4X
D+eW9Lh4OLeix8XDuTU9Lh7Obehx8XBuS4+Lh3M7elw8nNvT4+Lh3IEeFw/n
jvS4eDh3osfFw7kzPS4ezl3ocfFw7kqPi4dzN3pcPJy70+Pi4dyDHhcP5570
uHg496LHxcO5Nz0uHs596HHxcO5Lj4uHcz96XDyc0uPi4dyfHhcP5wH0uHg4
D6THxcN5ED0uHs6D6XHxcB5Cj4uH81B6XDych9Hj4uE8nB4XD+cR9Lh4OI+k
x8XDeRQ9Lh7Oo+lx8XAeQ4+Lh/NYelw8nMfR4+LhPJ4eFw/nCfS4eDhPpMfF
w3kSPS4ezpPpcfFwnkKPi4fzVHpcPJyn0ePi4TydHhcP5xn0uHg4z6THxcN5
Fj0uHs6z6XHxcJ5Dj4uH81x6XDyc59Hj4uE8nx4XD+cF9Lh4OC+kx8XDeRE9
Lh7Oi+lx8XBeQo+Lh/NSelw8nJfR4+LhvJweFw/nFfS4eDivpMfFw3kVPS4e
zqvpcfFwXkOPi4fzWnpcPJzX0ePi4byeHhcP5w30uHg4b6THxcN5Ez0uHs6b
6XHxcN5Cj4uH81Z6XDyct9Hj4uG8nR4XD+cd9Lh4OO+kx8XDeRc9Lh7Ou+lx
8XDeQ4+Lh/Neelw8nNHj4uG8jx4XD+f99Lh4OB+gx8XD+SA9Lh7Oh+hx8XA+
TI+Lh/MRelw8nI/S4+LhfIweFw/n4/S4eDifoMfFw/kkPS4ezqfocfFwPk2P
i4fzGXpcPJzP0uPi4XyOHhcP5/P0uHg4X6DHxcP5Ij0uHs6X6HHxcL5Mj4uH
8xV6XDycr9Lj4uF8jR4XD+fr9Lh4ON+gx8XD+SY9Lh7Ot+hx8XC+TY+Lh/Md
elw8nO/S4+LhfI8eFw/n+/S4eDg/oMfFw/khPS4ezo/ocfFwfkyPi4fzE3pc
PJyf0uPi4fyMHhcP5+f0uHg4v6DHxcP5JT0uHs6v6HHxcH5Nj4uH8xt6XDyc
39Lj4uH8jh4XD+f39Lh4OH+gx8XD+SM9Lh7On+hx8XD+TI+Lh/MXelw8nL/S
4+Lh/I0eFw/n7/S4eDj/oMfFw/knPS4ezr/ocfFw/k2Pi4fzH3pcPPzfB/x/
e1w8nAPR4+Lh/B89Lh7Ogelx8XAOQo+Lh3NQelw8nIPR4+LhHJweFw/nEPS4
eDiHpMfFwzkUPS4ezqHpcfFwDkOPi4dzWHpcPJzD0ePi4RyeHhcP5wj0uHg4
R6THxcM5Ej0uHs6R6XHxcI5Cj4uHc1R6XDyco9Hj4uEcnR4XD+cY9Lh4OMek
x8XDORY9Lh7Oselx8XCOQ4+Lh3Ncelw8nOPR4+LhHJ8eFw/nBPS4eDgnpMfF
wzkRPS4ezonpcfFwTkKPi4dzUnpcPJyT0ePi4ZycHhcP5xT0uHg4p6THxcM5
FT0uHs6p6XHxcE5Dj4uHc1p6XDyc09Hj4uGcnh4XD+cM9Lh4OGekx8XDORM9
Lh7Omelx8XDOQo+Lh3NWelw8nLPR4+LhnJ0eFw/nHPS4eDjnpMfFwzkXPS4e
zrnpcfFwzkOPi4dzXnpcPJzz0ePi4ZyfHhcP5wB6XDycC9Dj4uFckB4XD+dC
9Lh4OBemx8XDuQg9Lh7ORelx8XAuRo+Lh3Nxelw8nEvQ4+LhXJIeFw/nUvS4
eDiXpsfFw7kMPS4ezmXpcfFwLkePi4dzeXpcPJwr0OPi4VyRHhcP50r0uHg4
V6bHxcO5Cj0uHs5V6XHxcK5Gj4uHc3V6XDyca9Dj4uFckx4XD+da9Lh4ONem
x8XDuQ49Lh7Odelx8XCuR4+Lh3N9elw8nBvQ4+Lh3JAeFw/nRvS4eDg3psfF
w7kJPS4ezk3pcfFwbkaPi4dzc3pcPJxb0OPi4dySHhcP51b0uHg4t6bHxcO5
DT0uHs5t6XHxcG5Hj4uHc3t6XDycO9Dj4uHckR4XD+dO9Lh4OHemx8XDuQs9
[truncated: 1,400,561 more chars]
