# Supplementary material for: Extended haplodiploidy hypothesis
Source: Evol Lett. 2019 Apr 29;3(3):263–70. doi: 10.1002/evl3.119 (PMC6546379; doi:10.1002/evl3.119)
Supplement: Supplementary file 1 — Supplementary material for “Extended haplodiploidy hypothesis” by Petri Rautiala, Heikki Helanterä and Mikael Puurtinen. [file EVL3-3-263-s001.zip › dd male.nb]

(*CacheID: 234*)
(* Internal cache information:
NotebookFileLineBreakTest
NotebookFileLineBreakTest
NotebookDataPosition[         0,          0]
NotebookDataLength[   1806121,      30181]
NotebookOptionsPosition[   1804824,      30151]
NotebookOutlinePosition[   1805170,      30166]
CellTagsIndexPosition[   1805127,      30163]
WindowFrame->Normal*)

(* Beginning of Notebook Content *)
Notebook[{

Cell[CellGroupData[{
Cell[BoxData[{
 RowBox[{
  RowBox[{"ClearAll", "[", "\"\<Global`*\>\"", "]"}], 
  ";"}], "\[IndentingNewLine]", 
 RowBox[{
  RowBox[{
   RowBox[{"SetDirectory", "[", 
    RowBox[{"NotebookDirectory", "[", "]"}], "]"}], ";"}], 
  "\[IndentingNewLine]", "\[IndentingNewLine]", 
  RowBox[{"(*", "VARIABLES", "*)"}]}], "\[IndentingNewLine]", 
 RowBox[{
  RowBox[{
   RowBox[{"title", "=", "\"\<dd male indiscriminate rearing, psr=0.5\>\""}], 
   ";"}], 
  RowBox[{"(*", 
   RowBox[{
   "the", " ", "combination", " ", "of", " ", "simulation", " ", 
    "assumptions"}], "*)"}]}], "\[IndentingNewLine]", 
 RowBox[{
  RowBox[{
   RowBox[{"titleshort", "=", "\"\<dd male ind, psr=0.5\>\""}], ";"}], 
  RowBox[{"(*", 
   RowBox[{"short", " ", "title", " ", "for", " ", "the", " ", "table"}], 
   "*)"}]}], "\[IndentingNewLine]", 
 RowBox[{
  RowBox[{
   RowBox[{"mp", "=", "2"}], ";"}], 
  RowBox[{"(*", 
   RowBox[{"male", " ", "ploidy", " ", "level"}], 
   "*)"}]}], "\[IndentingNewLine]", 
 RowBox[{
  RowBox[{
   RowBox[{"helpf", "=", "0"}], ";"}], 
  RowBox[{"(*", 
   RowBox[{
    RowBox[{
    "females", " ", "of", " ", "the", " ", "first", " ", "cohort", " ", "can",
      " ", "become", " ", "helpers", " ", "if", " ", "this"}], " ", "=", 
    "1"}], "*)"}]}], "\[IndentingNewLine]", 
 RowBox[{
  RowBox[{
   RowBox[{"helpm", "=", "1"}], ";"}], 
  RowBox[{"(*", 
   RowBox[{
    RowBox[{
    "males", " ", "of", " ", "the", " ", "first", " ", "cohort", " ", "can", 
     " ", "become", " ", "helpers", " ", "if", " ", "this"}], " ", "=", "1"}],
    "*)"}]}], "\[IndentingNewLine]", 
 RowBox[{
  RowBox[{
   RowBox[{"n", "=", "300"}], ";"}], 
  RowBox[{"(*", 
   RowBox[{"number", " ", "of", " ", "nest", " ", "sites", " ", "that", " ", 
    RowBox[{"die", "/", "are"}], " ", "freed", " ", "each", " ", 
    RowBox[{"generation", "/", "2"}], "*", "n", " ", "is", " ", "the", " ", 
    "total", " ", "number", " ", "of", " ", "nests"}], 
   "*)"}]}], "\[IndentingNewLine]", 
 RowBox[{
  RowBox[{
   RowBox[{"s", "=", 
    RowBox[{"1", "/", "2"}]}], ";"}], 
  RowBox[{"(*", 
   RowBox[{
    RowBox[{"mode", " ", "of", " ", "helping"}], ",", " ", 
    RowBox[{
     RowBox[{"i", ".", "e", ".", " ", "proportion"}], " ", "of", " ", 
     "brothers", " ", "in", " ", "reared", " ", "siblings"}]}], 
   "*)"}]}], "\[IndentingNewLine]", 
 RowBox[{
  RowBox[{
   RowBox[{"fecf1", "=", "8"}], ";"}], 
  RowBox[{"(*", 
   RowBox[{
   "base", " ", "female", " ", "production", " ", "for", " ", "first", " ", 
    "cohort"}], "*)"}]}], "\[IndentingNewLine]", 
 RowBox[{
  RowBox[{
   RowBox[{"fecm1", "=", "8"}], ";"}], 
  RowBox[{"(*", 
   RowBox[{
   "base", " ", "male", " ", "production", " ", "for", " ", "firts", " ", 
    "cohort"}], "*)"}]}], "\[IndentingNewLine]", 
 RowBox[{
  RowBox[{
   RowBox[{"fecf2", "=", "20"}], ";"}], 
  RowBox[{"(*", 
   RowBox[{
   "base", " ", "female", " ", "production", " ", "for", " ", "second", " ", 
    "cohort"}], "*)"}]}], "\[IndentingNewLine]", 
 RowBox[{
  RowBox[{
   RowBox[{"fecm2", "=", "20"}], ";"}], 
  RowBox[{"(*", 
   RowBox[{
   "base", " ", "male", " ", "production", " ", "for", " ", "second", " ", 
    "cohort"}], "*)"}]}], "\[IndentingNewLine]", 
 RowBox[{
  RowBox[{
   RowBox[{"btre", "=", "2"}], ";"}], 
  RowBox[{"(*", 
   RowBox[{
    RowBox[{"benefit", " ", "threshold"}], ",", " ", 
    RowBox[{
     RowBox[{"tests", " ", "are", " ", "done", " ", "with"}], " ", "+", 
     RowBox[{
      RowBox[{"-", "20"}], "%", " ", "of", " ", "that", " ", "value"}]}]}], 
   "*)"}]}], "\[IndentingNewLine]", 
 RowBox[{
  RowBox[{
   RowBox[{"h1", "=", "0"}], ";"}], 
  RowBox[{"(*", 
   RowBox[{
    RowBox[{"lower", " ", "helping", " ", "allele", " ", "value"}], ",", " ", 
    
    RowBox[{
    "probability", " ", "of", " ", "remaining", " ", "a", " ", "helper"}]}], 
   "*)"}]}], "\[IndentingNewLine]", 
 RowBox[{
  RowBox[{
   RowBox[{"h2", "=", "1"}], ";"}], 
  RowBox[{"(*", 
   RowBox[{
    RowBox[{"higher", " ", "helping", " ", "allele", " ", "value"}], ",", " ", 
    RowBox[{
    "probability", " ", "of", " ", "remaining", " ", "a", " ", "helper"}]}], 
   "*)"}]}], "\[IndentingNewLine]", 
 RowBox[{
  RowBox[{
   RowBox[{"SIM", "=", "10"}], ";"}], 
  RowBox[{"(*", 
   RowBox[{"number", " ", "of", " ", "runs"}], 
   "*)"}]}], "\[IndentingNewLine]", 
 RowBox[{
  RowBox[{
   RowBox[{"MAX", "=", "40000"}], ";"}], 
  RowBox[{"(*", 
   RowBox[{
   "maximum", " ", "number", " ", "of", " ", "generations", " ", "to", " ", 
    "run"}], "*)"}]}], "\[IndentingNewLine]", 
 RowBox[{
  RowBox[{
   RowBox[{"SeedRandom", "[", "2", "]"}], ";"}], 
  RowBox[{"(*", 
   RowBox[{
   "random", " ", "seed", " ", "to", " ", "guarantee", " ", "the", " ", 
    "simulations", " ", "can", " ", "be", " ", 
    RowBox[{"replicated", ".", " ", "Each"}], " ", "simulation", " ", "has", 
    " ", "its", " ", "own", " ", "unique", " ", "seed"}], "*)"}], 
  "\[IndentingNewLine]", "\[IndentingNewLine]", 
  RowBox[{"(*", 
   RowBox[{"TABLES", " ", "to", " ", "store", " ", "results"}], 
   "*)"}]}], "\[IndentingNewLine]", 
 RowBox[{
  RowBox[{
   RowBox[{"PSR", "=", 
    RowBox[{"Table", "[", 
     RowBox[{"0", ",", 
      RowBox[{"{", "2", "}"}], ",", 
      RowBox[{"{", "SIM", "}"}], ",", 
      RowBox[{"{", "MAX", "}"}]}], "]"}]}], ";"}], " ", 
  RowBox[{"(*", 
   RowBox[{"population", " ", "sex", " ", "ratio"}], 
   "*)"}]}], "\[IndentingNewLine]", 
 RowBox[{
  RowBox[{
   RowBox[{"PAF", "=", 
    RowBox[{"Table", "[", 
     RowBox[{"0", ",", 
      RowBox[{"{", "2", "}"}], ",", 
      RowBox[{"{", "SIM", "}"}], ",", 
      RowBox[{"{", "MAX", "}"}]}], "]"}]}], ";"}], 
  RowBox[{"(*", 
   RowBox[{
   "allele", " ", "frequency", " ", "of", " ", "the", " ", "helping", " ", 
    "allele"}], "*)"}]}], "\[IndentingNewLine]", 
 RowBox[{
  RowBox[{
   RowBox[{"PAFMAX", "=", 
    RowBox[{"Table", "[", 
     RowBox[{"0", ",", 
      RowBox[{"{", "2", "}"}]}], "]"}]}], ";"}], 
  RowBox[{"(*", 
   RowBox[{
   "the", " ", "maximum", " ", "number", " ", "of", " ", "rounds", " ", "it", 
    " ", "took", " ", "for", " ", "one", " ", "allele", " ", "to", " ", 
    "fixate"}], "*)"}], "\[IndentingNewLine]", "\[IndentingNewLine]", 
  RowBox[{"(*", "FUNCTIONS", "*)"}], "\[IndentingNewLine]", 
  RowBox[{"(*", 
   RowBox[{
    RowBox[{
    "rounds", " ", "x", " ", "to", " ", "a", " ", "full", " ", "number"}], 
    ",", " ", 
    RowBox[{
    "taking", " ", "into", " ", "account", " ", "the", " ", "decimals", " ", 
     "as", " ", "weights"}]}], "*)"}]}], "\[IndentingNewLine]", 
 RowBox[{
  RowBox[{
   RowBox[{
    RowBox[{"R", "[", "x_", "]"}], ":=", 
    RowBox[{"If", "[", 
     RowBox[{
      RowBox[{
       RowBox[{"RandomReal", "[", "]"}], "\[GreaterEqual]", " ", 
       RowBox[{"FractionalPart", "[", "x", "]"}]}], ",", 
      RowBox[{"IntegerPart", "[", "x", "]"}], ",", 
      RowBox[{
       RowBox[{"IntegerPart", "[", "x", "]"}], "+", "1"}]}], "]"}]}], ";"}], 
  "\[IndentingNewLine]", 
  RowBox[{"(*", 
   RowBox[{
   "function", " ", "to", " ", "help", " ", "with", " ", "going", " ", 
    "through", " ", "generations", " ", "in", " ", "the", " ", "loop"}], 
   "*)"}]}], "\[IndentingNewLine]", 
 RowBox[{
  RowBox[{
   RowBox[{
    RowBox[{"Gen", "[", "x_", "]"}], ":=", 
    RowBox[{"Mod", "[", 
     RowBox[{"x", ",", "2", ",", "1"}], "]"}]}], ";"}], "\[IndentingNewLine]", 
  RowBox[{"(*", 
   RowBox[{
   "function", " ", "to", " ", "map", " ", "genotype", " ", "to", " ", "the", 
    " ", 
    RowBox[{"parents", "'"}], " ", "alleles"}], 
   "*)"}]}], "\[IndentingNewLine]", 
 RowBox[{
  RowBox[{
   RowBox[{
    RowBox[{"PG", "[", "x_", "]"}], ":=", 
    RowBox[{"Piecewise", "[", 
     RowBox[{"{", "\[IndentingNewLine]", 
      RowBox[{
       RowBox[{"{", 
        RowBox[{
         RowBox[{"{", 
          RowBox[{"1", ",", "1"}], "}"}], ",", 
         RowBox[{"x", "==", "1"}]}], "}"}], ",", "\[IndentingNewLine]", 
       RowBox[{"{", 
        RowBox[{
         RowBox[{"{", 
          RowBox[{"2", ",", "1"}], "}"}], ",", 
         RowBox[{"x", "==", "2"}]}], "}"}], ",", "\[IndentingNewLine]", 
       RowBox[{"{", 
        RowBox[{
         RowBox[{"{", 
          RowBox[{"1", ",", "2"}], "}"}], ",", 
         RowBox[{"x", "==", "3"}]}], "}"}], ",", "\[IndentingNewLine]", 
       RowBox[{"{", 
        RowBox[{
         RowBox[{"{", 
          RowBox[{"2", ",", "2"}], "}"}], ",", 
         RowBox[{"x", "==", "4"}]}], "}"}]}], "\[IndentingNewLine]", "}"}], 
     "]"}]}], ";"}], "\[IndentingNewLine]", "\[IndentingNewLine]", 
  RowBox[{"(*", "SIMULATION", "*)"}]}], "\[IndentingNewLine]", 
 RowBox[{
  RowBox[{"Do", "[", "\[IndentingNewLine]", 
   RowBox[{"(*", 
    RowBox[{
     RowBox[{"the", " ", "benefit", " ", "of", " ", 
      RowBox[{"helping", ".", " ", "The"}], " ", "number", " ", "of", " ", 
      "siblings", " ", "a", " ", "helper", " ", "of", " ", "cohort", " ", "j",
       " ", "rears", " ", "to", " ", "cohort", " ", "j"}], "+", 
     RowBox[{
     "1.", " ", "The", " ", "full", " ", "effort", " ", "of", " ", "helpers", 
      " ", "of", " ", "a", " ", "single", " ", "cohort", " ", "in", " ", "a", 
      " ", "single", " ", "nest", " ", "is", " ", "pooled", " ", "and", " ", 
      "then", " ", "rounded", " ", "with", " ", "the", " ", "function", " ", 
      RowBox[{"R", "[", "x", "]"}]}]}], "*)"}], "\[IndentingNewLine]", 
   RowBox[{
    RowBox[{
     RowBox[{"b", "=", 
      RowBox[{"btre", "*", 
       RowBox[{"If", "[", 
        RowBox[{
         RowBox[{"B", "\[Equal]", "1"}], ",", 
         RowBox[{"4", "/", "5"}], ",", 
         RowBox[{"6", "/", "5"}]}], "]"}]}]}], ";", "\[IndentingNewLine]", 
     RowBox[{"(*", 
      RowBox[{
      "sets", " ", "the", " ", "allele", " ", "frequency", " ", "of", " ", 
       "predicted", " ", "winner", " ", "of", " ", "to", " ", "25", "%"}], 
      "*)"}], "\[IndentingNewLine]", 
     RowBox[{"afreq", "=", 
      RowBox[{"If", "[", 
       RowBox[{
        RowBox[{"B", "\[Equal]", "1"}], ",", 
        RowBox[{"3", "/", "4"}], ",", 
        RowBox[{"1", "/", "4"}]}], "]"}]}], ";", "\[IndentingNewLine]", 
     RowBox[{"(*", 
      RowBox[{
      "simulation", " ", "for", " ", "the", " ", "above", " ", "set", " ", 
       "benefit", " ", "value"}], "*)"}], "\[IndentingNewLine]", 
     RowBox[{"Do", "[", "\[IndentingNewLine]", 
      RowBox[{"(*", 
       RowBox[{
       "each", " ", "combination", " ", "is", " ", "ran", " ", "SIM", " ", 
        "times"}], "*)"}], "\[IndentingNewLine]", 
      RowBox[{"(*", 
       RowBox[{
       "create", " ", "a", " ", "table", " ", "for", " ", "the", " ", 
        "population"}], "*)"}], "\[IndentingNewLine]", 
      RowBox[{"(*", 
       RowBox[{
        RowBox[{
        "the", " ", "population", " ", "has", " ", "2", " ", "types", " ", 
         "of", " ", "nests"}], ",", 
        RowBox[{
        "ones", " ", "that", " ", "die", " ", "and", " ", "are", " ", 
         "refilled", " ", "on", " ", "odd", " ", "generations", " ", "and", 
         " ", "ones", " ", "on", " ", "even"}]}], "*)"}], 
      "\[IndentingNewLine]", 
      RowBox[{
       RowBox[{
        RowBox[{"M", "=", 
         RowBox[{"Table", "[", 
          RowBox[{"0", ",", 
           RowBox[{"{", "2", "}"}]}], "]"}]}], ";", "\[IndentingNewLine]", 
        RowBox[{"(*", 
         RowBox[{
         "each", " ", "generation", " ", "has", " ", "n", " ", "nests"}], 
         "*)"}], "\[IndentingNewLine]", 
        RowBox[{"Do", "[", 
         RowBox[{
          RowBox[{
           RowBox[{"M", "[", 
            RowBox[{"[", "i", "]"}], "]"}], "=", 
           RowBox[{"Table", "[", 
            RowBox[{"0", ",", 
             RowBox[{"{", "n", "}"}]}], "]"}]}], ",", 
          RowBox[{"{", 
           RowBox[{"i", ",", "1", ",", "2"}], "}"}]}], "]"}], ";", 
        "\[IndentingNewLine]", 
        RowBox[{"(*", 
         RowBox[{
          RowBox[{
          "each", " ", "nest", " ", "consists", " ", "of", " ", "mother"}], 
          ",", " ", "father", ",", " ", 
          RowBox[{"and", " ", "2", " ", "cohorts", " ", "of", " ", 
           RowBox[{"offspring", ".", " ", "Generation"}], " ", "i"}], ",", 
          " ", 
          RowBox[{"nest", " ", "j", " ", 
           RowBox[{"mother", "'"}], "s", " ", "genotype", " ", "is", " ", 
           "located", " ", "in", " ", 
           RowBox[{"M", "[", 
            RowBox[{"[", 
             RowBox[{"i", ",", "j", ",", "3"}], "]"}], "]"}], " ", "and", " ", 
           RowBox[{"father", "'"}], "s", " ", "in", " ", 
           RowBox[{"M", "[", 
            RowBox[{"[", 
             RowBox[{"i", ",", "j", ",", "4"}], "]"}], "]"}]}]}], "*)"}], 
        "\[IndentingNewLine]", 
        RowBox[{"Do", "[", 
         RowBox[{
          RowBox[{
           RowBox[{"M", "[", 
            RowBox[{"[", 
             RowBox[{"i", ",", "j"}], "]"}], "]"}], "=", 
           RowBox[{"Table", "[", 
            RowBox[{"0", ",", 
             RowBox[{"{", "4", "}"}]}], "]"}]}], ",", 
          RowBox[{"{", 
           RowBox[{"i", ",", "1", ",", "2"}], "}"}], ",", 
          RowBox[{"{", 
           RowBox[{"j", ",", "1", ",", "n"}], "}"}]}], "]"}], ";", 
        "\[IndentingNewLine]", 
        RowBox[{"(*", 
         RowBox[{
          RowBox[{"create", " ", "the", " ", 
           RowBox[{"mothers", "'"}], " ", "alleles"}], ",", " ", 
          RowBox[{
          "first", " ", "by", " ", "setting", " ", "every", " ", "allele", 
           " ", "to", " ", "the", " ", "lower", " ", "value"}]}], "*)"}], 
        "\[IndentingNewLine]", 
        RowBox[{"Do", "[", 
         RowBox[{
          RowBox[{
           RowBox[{"M", "[", 
            RowBox[{"[", 
             RowBox[{"i", ",", "j", ",", "3"}], "]"}], "]"}], "=", 
           RowBox[{"Table", "[", 
            RowBox[{"h1", ",", 
             RowBox[{"{", "2", "}"}]}], "]"}]}], ",", 
          RowBox[{"{", 
           RowBox[{"i", ",", "1", ",", "2"}], "}"}], ",", 
          RowBox[{"{", 
           RowBox[{"j", ",", "1", ",", "n"}], "}"}]}], "]"}], ";", 
        "\[IndentingNewLine]", 
        RowBox[{"(*", 
         RowBox[{
         "then", " ", "randomly", " ", "assign", " ", "afreq", " ", "of", " ",
           "those", " ", "alleles", " ", "to", " ", "the", " ", "higher", " ",
           "value"}], "*)"}], "\[IndentingNewLine]", 
        RowBox[{"Do", "[", 
         RowBox[{
          RowBox[{
           RowBox[{"H", "=", 
            RowBox[{"RandomSample", "[", 
             RowBox[{
              RowBox[{"Range", "[", "n", "]"}], ",", 
              RowBox[{"IntegerPart", "[", 
               RowBox[{"n", "*", "afreq"}], "]"}]}], "]"}]}], ";", 
           RowBox[{"Do", "[", 
            RowBox[{
             RowBox[{
              RowBox[{"M", "[", 
               RowBox[{"[", 
                RowBox[{"i", ",", 
                 RowBox[{"H", "[", 
                  RowBox[{"[", "j", "]"}], "]"}], ",", "3", ",", "k"}], "]"}],
                "]"}], "=", "h2"}], ",", 
             RowBox[{"{", 
              RowBox[{"j", ",", "1", ",", 
               RowBox[{"IntegerPart", "[", 
                RowBox[{"n", "*", "afreq"}], "]"}]}], "}"}]}], "]"}]}], ",", 
          RowBox[{"{", 
           RowBox[{"i", ",", "1", ",", "2"}], "}"}], ",", 
          RowBox[{"{", 
           RowBox[{"k", ",", "1", ",", "2"}], "}"}]}], "]"}], ";", 
        "\[IndentingNewLine]", 
        RowBox[{"(*", 
         RowBox[{
          RowBox[{"create", " ", "the", " ", 
           RowBox[{"fathers", "'"}], " ", "alleles", " ", "in", " ", "the", 
           " ", "same", " ", "fashion"}], ",", " ", 
          RowBox[{
          "hd", " ", "males", " ", "have", " ", "two", " ", "alleles", " ", 
           "to", " ", "avoid", " ", "problems", " ", "with", " ", "the", " ", 
           
           RowBox[{"table", "'"}], "s", " ", "dimensions"}]}], "*)"}], 
        "\[IndentingNewLine]", 
        RowBox[{"Do", "[", 
         RowBox[{
          RowBox[{
           RowBox[{"M", "[", 
            RowBox[{"[", 
             RowBox[{"i", ",", "j", ",", "4"}], "]"}], "]"}], "=", 
           RowBox[{"Table", "[", 
            RowBox[{"h1", ",", 
             RowBox[{"{", "2", "}"}]}], "]"}]}], ",", 
          RowBox[{"{", 
           RowBox[{"i", ",", "1", ",", "2"}], "}"}], ",", 
          RowBox[{"{", 
           RowBox[{"j", ",", "1", ",", "n"}], "}"}]}], "]"}], ";", 
        "\[IndentingNewLine]", 
        RowBox[{"Do", "[", 
         RowBox[{
          RowBox[{
           RowBox[{"H", "=", 
            RowBox[{"RandomSample", "[", 
             RowBox[{
              RowBox[{"Range", "[", "n", "]"}], ",", 
              RowBox[{"IntegerPart", "[", 
               RowBox[{"n", "*", "afreq"}], "]"}]}], "]"}]}], ";", 
           RowBox[{"Do", "[", 
            RowBox[{
             RowBox[{
              RowBox[{"M", "[", 
               RowBox[{"[", 
                RowBox[{"i", ",", 
                 RowBox[{"H", "[", 
                  RowBox[{"[", "j", "]"}], "]"}], ",", "4", ",", "k"}], "]"}],
                "]"}], "=", "h2"}], ",", 
             RowBox[{"{", 
              RowBox[{"j", ",", "1", ",", 
               RowBox[{"IntegerPart", "[", 
                RowBox[{"n", "*", "afreq"}], "]"}]}], "}"}]}], "]"}]}], ",", 
          RowBox[{"{", 
           RowBox[{"i", ",", "1", ",", "2"}], "}"}], ",", 
          RowBox[{"{", 
           RowBox[{"k", ",", "1", ",", "2"}], "}"}]}], "]"}], ";", 
        "\[IndentingNewLine]", 
        RowBox[{"(*", 
         RowBox[{
         "as", " ", "a", " ", "failsafe", " ", "hd", " ", "males", " ", 
          "will", " ", "have", " ", "their", " ", "second", " ", "allele", 
          " ", "set", " ", "to", " ", "the", " ", "same", " ", "value", " ", 
          "as", " ", "the", " ", "one", " ", "they", " ", "got", " ", "from", 
          " ", "their", " ", "mother"}], "*)"}], "\[IndentingNewLine]", 
        RowBox[{"If", "[", 
         RowBox[{
          RowBox[{"mp", "\[Equal]", "1"}], ",", 
          RowBox[{"Do", "[", 
           RowBox[{
            RowBox[{
             RowBox[{"M", "[", 
              RowBox[{"[", 
               RowBox[{"i", ",", "j", ",", "4", ",", "2"}], "]"}], "]"}], "=", 
             RowBox[{"M", "[", 
              RowBox[{"[", 
               RowBox[{"i", ",", "j", ",", "4", ",", "1"}], "]"}], "]"}]}], 
            ",", 
            RowBox[{"{", 
             RowBox[{"i", ",", "1", ",", "2"}], "}"}], ",", 
            RowBox[{"{", 
             RowBox[{"j", ",", "1", ",", "n"}], "}"}]}], "]"}]}], "]"}], ";", 
        "\[IndentingNewLine]", 
        RowBox[{"(*", 
         RowBox[{
          RowBox[{
          "both", " ", "cohorts", " ", "of", " ", "each", " ", "nest", " ", 
           "has", " ", "4", " ", "different", " ", "types", " ", "of", " ", 
           RowBox[{"offspring", ":", " ", "daughters"}]}], ",", " ", "sons", 
          ",", " ", 
          RowBox[{
          "daughter", " ", "helpers", " ", "and", " ", "son", " ", 
           "helpers"}]}], "*)"}], "\[IndentingNewLine]", 
        RowBox[{"Do", "[", 
         RowBox[{
          RowBox[{
           RowBox[{"M", "[", 
            RowBox[{"[", 
             RowBox[{"i", ",", "j", ",", "k"}], "]"}], "]"}], "=", 
           RowBox[{"Table", "[", 
            RowBox[{"0", ",", 
             RowBox[{"{", "4", "}"}]}], "]"}]}], ",", 
          RowBox[{"{", 
           RowBox[{"i", ",", "1", ",", "2"}], "}"}], ",", 
          RowBox[{"{", 
           RowBox[{"j", ",", "1", ",", "n"}], "}"}], ",", 
          RowBox[{"{", 
           RowBox[{"k", ",", "1", ",", "2"}], "}"}]}], "]"}], ";", 
        "\[IndentingNewLine]", 
        RowBox[{"(*", 
         RowBox[{
          RowBox[{"daughter", " ", "genotypes"}], ",", " ", 
          RowBox[{"4", " ", "for", " ", "dd"}], ",", " ", 
          RowBox[{"2", " ", "for", " ", "hd"}]}], "*)"}], 
        "\[IndentingNewLine]", 
        RowBox[{"Do", "[", 
         RowBox[{
          RowBox[{
           RowBox[{"M", "[", 
            RowBox[{"[", 
             RowBox[{"i", ",", "j", ",", "k", ",", "1"}], "]"}], "]"}], "=", 
           RowBox[{"Table", "[", 
            RowBox[{"0", ",", 
             RowBox[{"{", 
              RowBox[{"2", "*", "mp"}], "}"}]}], "]"}]}], ",", 
          RowBox[{"{", 
           RowBox[{"i", ",", "1", ",", "2"}], "}"}], ",", 
          RowBox[{"{", 
           RowBox[{"j", ",", "1", ",", "n"}], "}"}], ",", 
          RowBox[{"{", 
           RowBox[{"k", ",", "1", ",", "2"}], "}"}]}], "]"}], ";", 
        "\[IndentingNewLine]", 
        RowBox[{"(*", 
         RowBox[{
          RowBox[{"son", " ", "genotypes"}], ",", " ", 
          RowBox[{"4", " ", "for", " ", "dd"}], ",", " ", 
          RowBox[{"2", " ", "for", " ", "hd"}]}], "*)"}], 
        "\[IndentingNewLine]", 
        RowBox[{"Do", "[", 
         RowBox[{
          RowBox[{
           RowBox[{"M", "[", 
            RowBox[{"[", 
             RowBox[{"i", ",", "j", ",", "k", ",", "2"}], "]"}], "]"}], "=", 
           RowBox[{"Table", "[", 
            RowBox[{"0", ",", 
             RowBox[{"{", 
              RowBox[{"2", "*", "mp"}], "}"}]}], "]"}]}], ",", 
          RowBox[{"{", 
           RowBox[{"i", ",", "1", ",", "2"}], "}"}], ",", 
          RowBox[{"{", 
           RowBox[{"j", ",", "1", ",", "n"}], "}"}], ",", 
          RowBox[{"{", 
           RowBox[{"k", ",", "1", ",", "2"}], "}"}]}], "]"}], ";", 
        "\[IndentingNewLine]", 
        RowBox[{"(*", 
         RowBox[{
          RowBox[{
          "each", " ", "nest", " ", "produces", " ", "fecf1", " ", 
           "daughters", " ", "and", " ", "fecm1", " ", "sons", " ", "to", " ",
            "first", " ", "cohort"}], ",", " ", 
          RowBox[{
          "and", " ", "fecf2", " ", "and", " ", "fecm2", " ", "to", " ", 
           "the", " ", "second", " ", "respectively"}], ",", " ", 
          RowBox[{
          "randomly", " ", "assigned", " ", "to", " ", "different", " ", 
           "genotypes"}]}], "*)"}], "\[IndentingNewLine]", 
        RowBox[{"Do", "[", 
         RowBox[{
          RowBox[{
           RowBox[{"MH1", "=", 
            RowBox[{"RandomChoice", "[", 
             RowBox[{
              RowBox[{"Range", "[", 
               RowBox[{"2", "*", "mp"}], "]"}], ",", 
              RowBox[{"If", "[", 
               RowBox[{
                RowBox[{"m", "\[Equal]", "1"}], ",", 
                RowBox[{"If", "[", 
                 RowBox[{
                  RowBox[{"k", "\[Equal]", "1"}], ",", "fecf1", ",", 
                  "fecf2"}], "]"}], ",", 
                RowBox[{"If", "[", 
                 RowBox[{
                  RowBox[{"k", "\[Equal]", "1"}], ",", "fecm1", ",", 
                  "fecm2"}], "]"}]}], "]"}]}], "]"}]}], ";", 
           RowBox[{"Do", "[", 
            RowBox[{
             RowBox[{
              RowBox[{"M", "[", 
               RowBox[{"[", 
                RowBox[{"i", ",", "j", ",", "k", ",", "m", ",", 
                 RowBox[{"MH1", "[", 
                  RowBox[{"[", "d", "]"}], "]"}]}], "]"}], "]"}], "++"}], ",", 
             RowBox[{"{", 
              RowBox[{"d", ",", "1", ",", 
               RowBox[{"If", "[", 
                RowBox[{
                 RowBox[{"m", "\[Equal]", "1"}], ",", 
                 RowBox[{"If", "[", 
                  RowBox[{
                   RowBox[{"k", "\[Equal]", "1"}], ",", "fecf1", ",", 
                   "fecf2"}], "]"}], ",", 
                 RowBox[{"If", "[", 
                  RowBox[{
                   RowBox[{"k", "\[Equal]", "1"}], ",", "fecm1", ",", 
                   "fecm2"}], "]"}]}], "]"}]}], "}"}]}], "]"}]}], ",", 
          RowBox[{"{", 
           RowBox[{"m", ",", "1", ",", "2"}], "}"}], ",", 
          RowBox[{"{", 
           RowBox[{"k", ",", "1", ",", "2"}], "}"}], ",", 
          RowBox[{"{", 
           RowBox[{"j", ",", "1", ",", "n"}], "}"}], ",", 
          RowBox[{"{", 
           RowBox[{"i", ",", "1", ",", "2"}], "}"}]}], "]"}], ";", 
        "\[IndentingNewLine]", 
        RowBox[{"(*", 
         RowBox[{
         "helpers", " ", "and", " ", "their", " ", "benefit", " ", "to", " ", 
          "the", " ", "second", " ", "cohort"}], "*)"}], 
        "\[IndentingNewLine]", 
        RowBox[{"Do", "[", "\[IndentingNewLine]", 
         RowBox[{"(*", 
          RowBox[{
          "assign", " ", "helpers", " ", "to", " ", "the", " ", "first", " ", 
           "cohort"}], "*)"}], "\[IndentingNewLine]", 
         RowBox[{
          RowBox[{
           RowBox[{"Do", "[", "\[IndentingNewLine]", 
            RowBox[{
             RowBox[{
              RowBox[{"If", "[", 
               RowBox[{
                RowBox[{"helpf", "\[Equal]", "1"}], ",", 
                RowBox[{"Do", "[", 
                 RowBox[{
                  RowBox[{"If", "[", 
                   RowBox[{
                    RowBox[{
                    RowBox[{"RandomReal", "[", "]"}], "<", 
                    RowBox[{
                    RowBox[{"(", 
                    RowBox[{
                    RowBox[{"M", "[", 
                    RowBox[{"[", 
                    RowBox[{
                    RowBox[{"Gen", "[", "K", "]"}], ",", "i", ",", "3", ",", 
                    RowBox[{
                    RowBox[{"PG", "[", "p", "]"}], "[", 
                    RowBox[{"[", "1", "]"}], "]"}]}], "]"}], "]"}], "+", 
                    RowBox[{"M", "[", 
                    RowBox[{"[", 
                    RowBox[{
                    RowBox[{"Gen", "[", "K", "]"}], ",", "i", ",", "4", ",", 
                    RowBox[{
                    RowBox[{"PG", "[", "p", "]"}], "[", 
                    RowBox[{"[", "2", "]"}], "]"}]}], "]"}], "]"}]}], ")"}], 
                    "/", "2"}]}], " ", ",", 
                    RowBox[{
                    RowBox[{
                    RowBox[{"M", "[", 
                    RowBox[{"[", 
                    RowBox[{
                    RowBox[{"Gen", "[", "K", "]"}], ",", "i", ",", "1", ",", 
                    "3"}], "]"}], "]"}], "++"}], ";", 
                    RowBox[{
                    RowBox[{"M", "[", 
                    RowBox[{"[", 
                    RowBox[{
                    RowBox[{"Gen", "[", "K", "]"}], ",", "i", ",", "1", ",", 
                    "1", ",", "p"}], "]"}], "]"}], "--"}]}]}], "]"}], 
                  "\[IndentingNewLine]", ",", 
                  RowBox[{"{", 
                   RowBox[{"M", "[", 
                    RowBox[{"[", 
                    RowBox[{
                    RowBox[{"Gen", "[", "K", "]"}], ",", "i", ",", "1", ",", 
                    "1", ",", "p"}], "]"}], "]"}], "}"}]}], "]"}]}], "]"}], 
              ";", "\[IndentingNewLine]", 
              RowBox[{"If", "[", 
               RowBox[{
                RowBox[{"helpm", "==", "1"}], ",", 
                RowBox[{"Do", "[", 
                 RowBox[{
                  RowBox[{"If", "[", 
                   RowBox[{
                    RowBox[{
                    RowBox[{"RandomReal", "[", "]"}], "<", 
                    RowBox[{"If", 
                    StyleBox["[", "Code"], 
                    RowBox[{
                    RowBox[{
                    StyleBox["mp", "Code"], 
                    StyleBox["\[Equal]", "Code"], "2"}], 
                    StyleBox[",", "Code"], 
                    RowBox[{
                    RowBox[{"(", 
                    RowBox[{
                    RowBox[{"M", "[", 
                    RowBox[{"[", 
                    RowBox[{
                    RowBox[{"Gen", "[", "K", "]"}], ",", "i", ",", "3", ",", 
                    RowBox[{
                    RowBox[{"PG", "[", "p", "]"}], "[", 
                    RowBox[{"[", "1", "]"}], "]"}]}], "]"}], "]"}], "+", 
                    RowBox[{"M", "[", 
                    RowBox[{"[", 
                    RowBox[{
                    RowBox[{"Gen", "[", "K", "]"}], ",", "i", ",", "4", ",", 
                    RowBox[{
                    RowBox[{"PG", "[", "p", "]"}], "[", 
                    RowBox[{"[", "2", "]"}], "]"}]}], "]"}], "]"}]}], ")"}], 
                    "/", "2"}], " ", ",", 
                    RowBox[{"M", "[", 
                    RowBox[{"[", 
                    RowBox[{
                    RowBox[{"Gen", "[", "K", "]"}], ",", "i", ",", "3", ",", 
                    RowBox[{
                    RowBox[{"PG", "[", "p", "]"}], "[", 
                    RowBox[{"[", "1", "]"}], "]"}]}], "]"}], "]"}]}], "]"}]}],
                     ",", 
                    RowBox[{
                    RowBox[{
                    RowBox[{"M", "[", 
                    RowBox[{"[", 
                    RowBox[{
                    RowBox[{"Gen", "[", "K", "]"}], ",", "i", ",", "1", ",", 
                    "4"}], "]"}], "]"}], "++"}], ";", 
                    RowBox[{
                    RowBox[{"M", "[", 
                    RowBox[{"[", 
                    RowBox[{
                    RowBox[{"Gen", "[", "K", "]"}], ",", "i", ",", "1", ",", 
                    "2", ",", "p"}], "]"}], "]"}], "--"}]}]}], "]"}], 
                  "\[IndentingNewLine]", ",", 
                  RowBox[{"{", 
                   RowBox[{"M", "[", 
                    RowBox[{"[", 
                    RowBox[{
                    RowBox[{"Gen", "[", "K", "]"}], ",", "i", ",", "1", ",", 
                    "2", ",", "p"}], "]"}], "]"}], "}"}]}], "]"}]}], "]"}]}], 
             "\[IndentingNewLine]", ",", 
             RowBox[{"{", 
              RowBox[{"i", ",", "1", ",", "n"}], "}"}], ",", 
             RowBox[{"{", 
              RowBox[{"p", ",", "1", ",", 
               RowBox[{"2", "*", "mp"}]}], "}"}]}], "]"}], ";", 
           "\[IndentingNewLine]", 
           RowBox[{"(*", 
            RowBox[{
            "add", " ", "reared", " ", "siblings", " ", "to", " ", "the", " ",
              "second", " ", "cohort"}], "*)"}], "\[IndentingNewLine]", 
           RowBox[{"Do", "[", "\[IndentingNewLine]", 
            RowBox[{
             RowBox[{
              RowBox[{"tempfQ", "=", 
               RowBox[{"R", "[", 
                RowBox[{"b", "*", 
                 RowBox[{"(", 
                  RowBox[{
                   RowBox[{"M", "[", 
                    RowBox[{"[", 
                    RowBox[{
                    RowBox[{"Gen", "[", "K", "]"}], ",", "i", ",", "1", ",", 
                    "3"}], "]"}], "]"}], "+", 
                   RowBox[{"M", "[", 
                    RowBox[{"[", 
                    RowBox[{
                    RowBox[{"Gen", "[", "K", "]"}], ",", "i", ",", "1", ",", 
                    "4"}], "]"}], "]"}]}], ")"}], "*", 
                 RowBox[{"(", 
                  RowBox[{"1", "-", "s"}], ")"}]}], "]"}]}], ";", 
              "\[IndentingNewLine]", 
              RowBox[{"tempmQ", "=", 
               RowBox[{"R", "[", 
                RowBox[{"b", "*", 
                 RowBox[{"(", 
                  RowBox[{
                   RowBox[{"M", "[", 
                    RowBox[{"[", 
                    RowBox[{
                    RowBox[{"Gen", "[", "K", "]"}], ",", "i", ",", "1", ",", 
                    "3"}], "]"}], "]"}], "+", 
                   RowBox[{"M", "[", 
                    RowBox[{"[", 
                    RowBox[{
                    RowBox[{"Gen", "[", "K", "]"}], ",", "i", ",", "1", ",", 
                    "4"}], "]"}], "]"}]}], ")"}], "*", "s"}], "]"}]}], ";", 
              "\[IndentingNewLine]", 
              RowBox[{"If", "[", 
               RowBox[{
                RowBox[{"tempfQ", ">", "0"}], ",", 
                RowBox[{
                 RowBox[{"tempf", "=", 
                  RowBox[{"RandomChoice", "[", 
                   RowBox[{
                    RowBox[{"Range", "[", 
                    RowBox[{"2", "*", "mp"}], "]"}], ",", "tempfQ"}], "]"}]}],
                  ";", 
                 RowBox[{"Do", "[", 
                  RowBox[{
                   RowBox[{
                    RowBox[{"M", "[", 
                    RowBox[{"[", 
                    RowBox[{
                    RowBox[{"Gen", "[", "K", "]"}], ",", "i", ",", "2", ",", 
                    "1", ",", 
                    RowBox[{"tempf", "[", 
                    RowBox[{"[", "pp", "]"}], "]"}]}], "]"}], "]"}], "++"}], 
                   ",", 
                   RowBox[{"{", 
                    RowBox[{"pp", ",", "1", ",", "tempfQ"}], "}"}]}], 
                  "]"}]}]}], "]"}], ";", "\[IndentingNewLine]", 
              RowBox[{"If", "[", 
               RowBox[{
                RowBox[{"tempmQ", ">", "0"}], ",", 
                RowBox[{
                 RowBox[{"tempm", "=", 
                  RowBox[{"RandomChoice", "[", 
                   RowBox[{
                    RowBox[{"Range", "[", 
                    RowBox[{"2", "*", "mp"}], "]"}], ",", "tempmQ"}], "]"}]}],
                  ";", 
                 RowBox[{"Do", "[", 
                  RowBox[{
                   RowBox[{
                    RowBox[{"M", "[", 
                    RowBox[{"[", 
                    RowBox[{
                    RowBox[{"Gen", "[", "K", "]"}], ",", "i", ",", "2", ",", 
                    "2", ",", 
                    RowBox[{"tempm", "[", 
                    RowBox[{"[", "pp", "]"}], "]"}]}], "]"}], "]"}], "++"}], 
                   ",", 
                   RowBox[{"{", 
                    RowBox[{"pp", ",", "1", ",", "tempmQ"}], "}"}]}], 
                  "]"}]}]}], "]"}], ";"}], "\[IndentingNewLine]", ",", 
             RowBox[{"{", 
              RowBox[{"i", ",", "1", ",", "n"}], "}"}]}], "]"}]}], 
          "\[IndentingNewLine]", ",", 
          RowBox[{"{", 
           RowBox[{"K", ",", "1", ",", "2"}], "}"}]}], "]"}], ";", 
        "\[IndentingNewLine]", "\[IndentingNewLine]", 
        RowBox[{"(*", 
         RowBox[{
          RowBox[{"actual", " ", "simulation", " ", "starts"}], ",", " ", 
          RowBox[{"K", " ", "tracks", " ", "the", " ", "generations"}]}], 
         "*)"}], "\[IndentingNewLine]", 
        RowBox[{"K", "=", "1"}], ";", "\[IndentingNewLine]", 
        RowBox[{"While", "[", "\[IndentingNewLine]", 
         RowBox[{"(*", 
          RowBox[{
           RowBox[{
           "loop", " ", "ends", " ", "when", " ", "either", " ", "one", " ", 
            "allele", " ", "goes", " ", "to", " ", "fixation"}], ",", " ", 
           RowBox[{"or", " ", "after", " ", "MAX", " ", "generations"}]}], 
          "*)"}], "\[IndentingNewLine]", 
         RowBox[{
          RowBox[{"1", "<", "2"}], ",", "\[IndentingNewLine]", 
          RowBox[{"(*", 
           RowBox[{
            RowBox[{
            "number", " ", "of", " ", "females", " ", "and", " ", "males", 
             " ", "in", " ", "the", " ", "focal", " ", "generation", " ", 
             "mating", " ", "pool"}], ",", " ", 
            RowBox[{"done", " ", "first", " ", "for", " ", "simplicity"}]}], 
           "*)"}], "\[IndentingNewLine]", 
          RowBox[{
           RowBox[{"Fema", "=", 
            RowBox[{"Sum", "[", 
             RowBox[{
              RowBox[{"M", "[", 
               RowBox[{"[", 
                RowBox[{
                 RowBox[{"Gen", "[", 
                  RowBox[{"K", "+", "i"}], 
                  StyleBox["]", "Input"]}], ",", "j", ",", 
                 RowBox[{"2", "-", "i"}], ",", "1", ",", "k"}], "]"}], "]"}], 
              ",", 
              RowBox[{"{", 
               RowBox[{"i", ",", "0", ",", "1"}], "}"}], ",", 
              RowBox[{"{", 
               RowBox[{"j", ",", "1", ",", "n"}], "}"}], ",", 
              RowBox[{"{", 
               RowBox[{"k", ",", "1", ",", 
                RowBox[{"2", "*", "mp"}]}], "}"}]}], "]"}]}], ";", 
           "\[IndentingNewLine]", 
           RowBox[{"Male", "=", 
            RowBox[{"Sum", "[", 
             RowBox[{
              RowBox[{"M", "[", 
               RowBox[{"[", 
                RowBox[{
                 RowBox[{"Gen", "[", 
                  RowBox[{"K", "+", "i"}], 
                  StyleBox["]", "Input"]}], ",", "j", ",", 
                 RowBox[{"2", "-", "i"}], ",", "2", ",", "k"}], "]"}], "]"}], 
              ",", 
              RowBox[{"{", 
               RowBox[{"i", ",", "0", ",", "1"}], "}"}], ",", 
              RowBox[{"{", 
               RowBox[{"j", ",", "1", ",", "n"}], "}"}], ",", 
              RowBox[{"{", 
               RowBox[{"k", ",", "1", ",", 
                RowBox[{"2", "*", "mp"}]}], "}"}]}], "]"}]}], ";", 
           "\[IndentingNewLine]", 
           RowBox[{"(*", 
            RowBox[{"store", " ", "the", " ", "mating", " ", 
             RowBox[{"pool", "'"}], "s", " ", "sex", " ", "ratio", " ", "as", 
             " ", "the", " ", "population", " ", "sex", " ", "ratio"}], 
            "*)"}], "\[IndentingNewLine]", 
           RowBox[{
            RowBox[{"PSR", "[", 
             RowBox[{"[", 
              RowBox[{"B", ",", "dd", ",", "K"}], "]"}], "]"}], "=", 
            RowBox[{"Male", "/", 
             RowBox[{"(", 
              RowBox[{"Male", "+", "Fema"}], ")"}]}]}], ";", 
           "\[IndentingNewLine]", 
           RowBox[{"(*", 
            RowBox[{
            "calculate", " ", "the", " ", "allele", " ", "frequency", " ", 
             "of", " ", "the", " ", "larger", " ", "allele", " ", "from", " ",
              "the", " ", "mothers", " ", "and", " ", "fathers", " ", "in", 
             " ", "the", " ", "population"}], "*)"}], "\[IndentingNewLine]", 
           RowBox[{"aveG", "=", 
            RowBox[{"If", "[", 
             RowBox[{
              RowBox[{"mp", "\[Equal]", "2"}], ",", 
              RowBox[{
               RowBox[{"(", 
                RowBox[{
                 RowBox[{
                  RowBox[{"Sum", "[", 
                   RowBox[{
                    RowBox[{
                    RowBox[{"M", "[", 
                    RowBox[{"[", 
                    RowBox[{"i", ",", "j", ",", "3", ",", "1"}], "]"}], "]"}],
                     "+", 
                    RowBox[{"M", "[", 
                    RowBox[{"[", 
                    RowBox[{"i", ",", "j", ",", "3", ",", "2"}], "]"}], "]"}],
                     "+", 
                    RowBox[{"M", "[", 
                    RowBox[{"[", 
                    RowBox[{"i", ",", "j", ",", "4", ",", "1"}], "]"}], "]"}],
                     "+", 
                    RowBox[{"M", "[", 
                    RowBox[{"[", 
                    RowBox[{"i", ",", "j", ",", "4", ",", "2"}], "]"}], 
                    "]"}]}], ",", 
                    RowBox[{"{", 
                    RowBox[{"i", ",", "1", ",", "2"}], "}"}], ",", 
                    RowBox[{"{", 
                    RowBox[{"j", ",", "1", ",", "n"}], "}"}]}], "]"}], "/", 
                  RowBox[{"(", 
                   RowBox[{"8", "*", "n"}], ")"}]}], "-", "h1"}], ")"}], "/", 
               
               RowBox[{"(", 
                RowBox[{"h2", "-", "h1"}], ")"}]}], "\[IndentingNewLine]", 
              ",", 
              RowBox[{
               RowBox[{"(", 
                RowBox[{
                 RowBox[{
                  RowBox[{"Sum", "[", 
                   RowBox[{
                    RowBox[{
                    RowBox[{"M", "[", 
                    RowBox[{"[", 
                    RowBox[{"i", ",", "j", ",", "3", ",", "1"}], "]"}], "]"}],
                     "+", 
                    RowBox[{"M", "[", 
                    RowBox[{"[", 
                    RowBox[{"i", ",", "j", ",", "3", ",", "2"}], "]"}], "]"}],
                     "+", 
                    RowBox[{"M", "[", 
                    RowBox[{"[", 
                    RowBox[{"i", ",", "j", ",", "4", ",", "1"}], "]"}], 
                    "]"}]}], ",", 
                    RowBox[{"{", 
                    RowBox[{"i", ",", "1", ",", "2"}], "}"}], ",", 
                    RowBox[{"{", 
                    RowBox[{"j", ",", "1", ",", "n"}], "}"}]}], "]"}], "/", 
                  RowBox[{"(", 
                   RowBox[{"6", "*", "n"}], ")"}]}], "-", "h1"}], ")"}], "/", 
               
               RowBox[{"(", 
                RowBox[{"h2", "-", "h1"}], ")"}]}]}], "]"}]}], ";", 
           "\[IndentingNewLine]", 
           RowBox[{"(*", 
            RowBox[{"store", " ", "the", " ", "allele", " ", "frequency"}], 
            "*)"}], "\[IndentingNewLine]", 
           RowBox[{
            RowBox[{"PAF", "[", 
             RowBox[{"[", 
              RowBox[{"B", ",", "dd", ",", "K"}], "]"}], "]"}], "=", "aveG"}],
            ";", "\[IndentingNewLine]", "\[IndentingNewLine]", 
           RowBox[{"(*", 
            RowBox[{
             RowBox[{
             "check", " ", "if", " ", "one", " ", "allele", " ", "has", " ", 
              "gone", " ", "to", " ", "fixation"}], ",", " ", 
             RowBox[{
             "or", " ", "MAX", " ", "generations", " ", "has", " ", "been", 
              " ", "reached"}]}], "*)"}], "\[IndentingNewLine]", 
           RowBox[{"If", "[", 
            RowBox[{
             RowBox[{"1", "\[Equal]", "aveG"}], ",", "\[IndentingNewLine]", 
             RowBox[{"(*", 
              RowBox[{
               RowBox[{"as", " ", "a", " ", "failsafe"}], ",", " ", 
               RowBox[{
               "finish", " ", "the", " ", "table", " ", "for", " ", "allele", 
                " ", "frequency", " ", "and", " ", "population", " ", "sex", 
                " ", "ratios", " ", "with", " ", "the", " ", "last", " ", 
                RowBox[{"round", "'"}], "s", " ", "respective", " ", 
                "values"}]}], "*)"}], "\[IndentingNewLine]", 
             RowBox[{
              RowBox[{"Do", "[", 
               RowBox[{
                RowBox[{
                 RowBox[{"PAF", "[", 
                  RowBox[{"[", 
                   RowBox[{"B", ",", "dd", ",", "KK"}], "]"}], "]"}], "=", 
                 "aveG"}], ",", 
                RowBox[{"{", 
                 RowBox[{"KK", ",", "K", ",", "MAX"}], "}"}]}], "]"}], ";", 
              "\[IndentingNewLine]", 
              RowBox[{"Do", "[", 
               RowBox[{
                RowBox[{
                 RowBox[{"PSR", "[", 
                  RowBox[{"[", 
                   RowBox[{"B", ",", "dd", ",", "KK"}], "]"}], "]"}], "=", 
                 RowBox[{"PSR", "[", 
                  RowBox[{"[", 
                   RowBox[{"B", ",", "dd", ",", "K"}], "]"}], "]"}]}], ",", 
                RowBox[{"{", 
                 RowBox[{"KK", ",", 
                  RowBox[{"K", "+", "1"}], ",", "MAX"}], "}"}]}], "]"}], ";", 
              "\[IndentingNewLine]", 
              RowBox[{"(*", 
               RowBox[{
               "store", " ", "the", " ", "number", " ", "of", " ", 
                "generations", " ", "needed", " ", "for", " ", "one", " ", 
                "allele", " ", "to", " ", "go", " ", "to", " ", 
                RowBox[{"fixation", ".", " ", "Used"}], " ", "in", " ", 
                "plotting", " ", "the", " ", "figures"}], "*)"}], 
              "\[IndentingNewLine]", 
              RowBox[{
               RowBox[{"PAFMAX", "[", 
                RowBox[{"[", "B", "]"}], "]"}], "=", 
               RowBox[{"Max", "[", 
                RowBox[{"K", ",", 
                 RowBox[{"PAFMAX", "[", 
                  RowBox[{"[", "B", "]"}], "]"}]}], "]"}]}], ";", 
              "\[IndentingNewLine]", 
              RowBox[{"(*", 
               RowBox[{
               "stop", " ", "the", " ", "while", " ", "loop", " ", "and", " ",
                 "go", " ", "on", " ", "to", " ", "the", " ", "next", " ", 
                "simulation"}], "*)"}], "\[IndentingNewLine]", 
              RowBox[{"Break", "[", "]"}]}]}], "]"}], ";", 
           "\[IndentingNewLine]", 
           RowBox[{"If", "[", 
            RowBox[{
             RowBox[{"0", "\[Equal]", "aveG"}], ",", "\[IndentingNewLine]", 
             RowBox[{
              RowBox[{"Do", "[", 
               RowBox[{
                RowBox[{
                 RowBox[{"PAF", "[", 
                  RowBox[{"[", 
                   RowBox[{"B", ",", "dd", ",", "KK"}], "]"}], "]"}], "=", 
                 "aveG"}], ",", 
                RowBox[{"{", 
                 RowBox[{"KK", ",", "K", ",", "MAX"}], "}"}]}], "]"}], ";", 
              "\[IndentingNewLine]", 
              RowBox[{"Do", "[", 
               RowBox[{
                RowBox[{
                 RowBox[{"PSR", "[", 
                  RowBox[{"[", 
                   RowBox[{"B", ",", "dd", ",", "KK"}], "]"}], "]"}], "=", 
                 RowBox[{"PSR", "[", 
                  RowBox[{"[", 
                   RowBox[{"B", ",", "dd", ",", "K"}], "]"}], "]"}]}], ",", 
                RowBox[{"{", 
                 RowBox[{"KK", ",", 
                  RowBox[{"K", "+", "1"}], ",", "MAX"}], "}"}]}], "]"}], ";", 
              "\[IndentingNewLine]", 
              RowBox[{
               RowBox[{"PAFMAX", "[", 
                RowBox[{"[", "B", "]"}], "]"}], "=", 
               RowBox[{"Max", "[", 
                RowBox[{"K", ",", 
                 RowBox[{"PAFMAX", "[", 
                  RowBox[{"[", "B", "]"}], "]"}]}], "]"}]}], ";", 
              "\[IndentingNewLine]", 
              RowBox[{"Break", "[", "]"}]}]}], "]"}], ";", 
           "\[IndentingNewLine]", 
           RowBox[{"If", "[", 
            RowBox[{
             RowBox[{"K", "\[Equal]", "MAX"}], ",", "\[IndentingNewLine]", 
             RowBox[{"(*", 
              RowBox[{
               RowBox[{
               "if", " ", "neither", " ", "allele", " ", "has", " ", "gone", 
                " ", "to", " ", "fixation", " ", "by", " ", "generation", " ",
                 "MAX"}], ",", " ", 
               RowBox[{
               "it", " ", "stops", " ", "and", " ", "goes", " ", "to", " ", 
                "the", " ", "next", " ", "run"}]}], "*)"}], 
             "\[IndentingNewLine]", 
             RowBox[{
              RowBox[{
               RowBox[{"PAFMAX", "[", 
                RowBox[{"[", "B", "]"}], "]"}], "=", "MAX"}], ";", 
              "\[IndentingNewLine]", 
              RowBox[{"Break", "[", "]"}]}]}], "]"}], ";", 
           "\[IndentingNewLine]", "\[IndentingNewLine]", 
           RowBox[{"(*", 
            RowBox[{
            "create", " ", "temporary", " ", "tables", " ", "for", " ", "the",
              " ", "mating", " ", "pool"}], "*)"}], "\[IndentingNewLine]", 
           RowBox[{"POOLF", "=", 
            RowBox[{"Table", "[", 
             RowBox[{"0", ",", 
              RowBox[{"{", "Fema", "}"}]}], "]"}]}], ";", 
           "\[IndentingNewLine]", 
           RowBox[{"POOLM", "=", 
            RowBox[{"Table", "[", 
             RowBox[{"0", ",", 
              RowBox[{"{", "Male", "}"}]}], "]"}]}], ";", 
           "\[IndentingNewLine]", 
           RowBox[{"II", "=", "1"}], ";", "\[IndentingNewLine]", 
           RowBox[{"KK", "=", "1"}], ";", "\[IndentingNewLine]", 
           RowBox[{"(*", 
            RowBox[{
             RowBox[{
             "each", " ", "individual", " ", "in", " ", "the", " ", "mating", 
              " ", "pool", " ", "is", " ", "a", " ", "combination", " ", "of",
               " ", "the", " ", "alleles", " ", "called", " ", "by", " ", 
              "function", " ", 
              RowBox[{"PG", ".", " ", "The"}], " ", "males", " ", "are", " ", 
              "considered", " ", "diploid", " ", "for", " ", "the", " ", 
              "sake", " ", "of", " ", "table", " ", "dimensions", " ", "even",
               " ", "for", " ", "hd", " ", "population"}], ",", " ", 
             RowBox[{"but", " ", "are", " ", "corrected", " ", "below"}]}], 
            "*)"}], "\[IndentingNewLine]", 
           RowBox[{"Do", "[", 
            RowBox[{
             RowBox[{"Do", "[", 
              RowBox[{
               RowBox[{
                RowBox[{
                 RowBox[{"POOLF", "[", 
                  RowBox[{"[", "II", "]"}], "]"}], "=", 
                 RowBox[{"{", 
                  RowBox[{
                   RowBox[{"M", "[", 
                    RowBox[{"[", 
                    RowBox[{
                    RowBox[{"Gen", "[", 
                    RowBox[{"K", "+", "i"}], "]"}], ",", "j", ",", "3", ",", 
                    RowBox[{
                    RowBox[{"PG", "[", "k", "]"}], "[", 
                    RowBox[{"[", "1", "]"}], "]"}]}], "]"}], "]"}], ",", 
                   RowBox[{"M", "[", 
                    RowBox[{"[", 
                    RowBox[{
                    RowBox[{"Gen", "[", 
                    RowBox[{"K", "+", "i"}], "]"}], ",", "j", ",", "4", ",", 
                    RowBox[{
                    RowBox[{"PG", "[", "k", "]"}], "[", 
                    RowBox[{"[", "2", "]"}], "]"}]}], "]"}], "]"}]}], "}"}]}],
                 ";", 
                RowBox[{"II", "++"}]}], ",", 
               RowBox[{"{", 
                RowBox[{"M", "[", 
                 RowBox[{"[", 
                  RowBox[{
                   RowBox[{"Gen", "[", 
                    RowBox[{"K", "+", "i"}], "]"}], ",", "j", ",", 
                   RowBox[{"2", "-", "i"}], ",", "1", ",", "k"}], "]"}], 
                 "]"}], "}"}]}], "]"}], ",", 
             RowBox[{"{", 
              RowBox[{"i", ",", "0", ",", "1"}], "}"}], ",", 
             RowBox[{"{", 
              RowBox[{"j", ",", "1", ",", "n"}], "}"}], ",", 
             RowBox[{"{", 
              RowBox[{"k", ",", "1", ",", 
               RowBox[{"2", "*", "mp"}]}], "}"}]}], "]"}], ";", 
           "\[IndentingNewLine]", 
           RowBox[{"Do", "[", 
            RowBox[{
             RowBox[{"Do", "[", 
              RowBox[{
               RowBox[{
                RowBox[{
                 RowBox[{"POOLM", "[", 
                  RowBox[{"[", "KK", "]"}], "]"}], "=", 
                 RowBox[{"{", 
                  RowBox[{
                   RowBox[{"M", "[", 
                    RowBox[{"[", 
                    RowBox[{
                    RowBox[{"Gen", "[", 
                    RowBox[{"K", "+", "i"}], "]"}], ",", "j", ",", "3", ",", 
                    RowBox[{
                    RowBox[{"PG", "[", "k", "]"}], "[", 
                    RowBox[{"[", "1", "]"}], "]"}]}], "]"}], "]"}], ",", 
                   RowBox[{"M", "[", 
                    RowBox[{"[", 
                    RowBox[{
                    RowBox[{"Gen", "[", 
                    RowBox[{"K", "+", "i"}], "]"}], ",", "j", ",", "4", ",", 
                    RowBox[{
                    RowBox[{"PG", "[", "k", "]"}], "[", 
                    RowBox[{"[", "2", "]"}], "]"}]}], "]"}], "]"}]}], "}"}]}],
                 ";", 
                RowBox[{"KK", "++"}]}], ",", 
               RowBox[{"{", 
                RowBox[{"M", "[", 
                 RowBox[{"[", 
                  RowBox[{
                   RowBox[{"Gen", "[", 
                    RowBox[{"K", "+", "i"}], "]"}], ",", "j", ",", 
                   RowBox[{"2", "-", "i"}], ",", "2", ",", "k"}], "]"}], 
                 "]"}], "}"}]}], "]"}], ",", 
             RowBox[{"{", 
              RowBox[{"i", ",", "0", ",", "1"}], "}"}], ",", 
             RowBox[{"{", 
              RowBox[{"j", ",", "1", ",", "n"}], "}"}], ",", 
             RowBox[{"{", 
              RowBox[{"k", ",", "1", ",", 
               RowBox[{"2", "*", "mp"}]}], "}"}]}], "]"}], ";", 
           "\[IndentingNewLine]", 
           RowBox[{"(*", 
            RowBox[{"failsafe", " ", "for", " ", "hd", " ", "males"}], "*)"}],
            "\[IndentingNewLine]", 
           RowBox[{"If", "[", 
            RowBox[{
             RowBox[{"mp", "\[Equal]", "1"}], ",", 
             RowBox[{"Do", "[", 
              RowBox[{
               RowBox[{
                RowBox[{"POOLM", "[", 
                 RowBox[{"[", 
                  RowBox[{"i", ",", "2"}], "]"}], "]"}], "=", 
                RowBox[{"POOLM", "[", 
                 RowBox[{"[", 
                  RowBox[{"i", ",", "1"}], "]"}], "]"}]}], ",", 
               RowBox[{"{", 
                RowBox[{"i", ",", "1", ",", "Male"}], "}"}]}], "]"}]}], "]"}],
            ";", "\[IndentingNewLine]", 
           RowBox[{"(*", 
            RowBox[{
            "create", " ", "new", " ", "nests", " ", "and", " ", "assing", 
             " ", "new", " ", "parents"}], "*)"}], "\[IndentingNewLine]", 
           RowBox[{"(*", 
            RowBox[{
            "females", " ", "in", " ", "mating", " ", "pool", " ", "who", " ",
              "will", " ", "win", " ", "a", " ", "nest"}], "*)"}], 
           "\[IndentingNewLine]", 
           RowBox[{"WINF", "=", 
            RowBox[{"RandomSample", "[", 
             RowBox[{
              RowBox[{"Range", "[", "Fema", "]"}], ",", "n"}], "]"}]}], ";", 
           "\[IndentingNewLine]", 
           RowBox[{"(*", 
            RowBox[{
             RowBox[{
             "males", " ", "in", " ", "mating", " ", "pool", " ", "who", " ", 
              "will", " ", "win", " ", "a", " ", "nest"}], ",", " ", 
             RowBox[{
             "this", " ", "also", " ", "randomises", " ", "mating"}]}], 
            "*)"}], "\[IndentingNewLine]", 
           RowBox[{"WINM", "=", 
            RowBox[{"RandomSample", "[", 
             RowBox[{
              RowBox[{"Range", "[", "Male", "]"}], ",", "n"}], "]"}]}], ";", 
           "\[IndentingNewLine]", 
           RowBox[{"(*", 
            RowBox[{
            "move", " ", "winning", " ", "individuals", " ", "as", " ", "the",
              " ", "new", " ", "parents", " ", "of", " ", "the", " ", "dying",
              " ", "nests"}], "*)"}], "\[IndentingNewLine]", 
           RowBox[{"Do", "[", 
            RowBox[{
             RowBox[{
              RowBox[{
               RowBox[{"M", "[", 
                RowBox[{"[", 
                 RowBox[{
                  RowBox[{"Gen", "[", "K", "]"}], ",", "i", ",", "3"}], "]"}],
                 "]"}], "=", 
               RowBox[{"POOLF", "[", 
                RowBox[{"[", 
                 RowBox[{"WINF", "[", 
                  RowBox[{"[", "i", "]"}], "]"}], "]"}], "]"}]}], ";", 
              RowBox[{
               RowBox[{"M", "[", 
                RowBox[{"[", 
                 RowBox[{
                  RowBox[{"Gen", "[", "K", "]"}], ",", "i", ",", "4"}], "]"}],
                 "]"}], "=", 
               RowBox[{"POOLM", "[", 
                RowBox[{"[", 
                 RowBox[{"WINM", "[", 
                  RowBox[{"[", "i", "]"}], "]"}], "]"}], "]"}]}]}], ",", 
             RowBox[{"{", 
              RowBox[{"i", ",", "1", ",", "n"}], "}"}]}], "]"}], ";", 
           "\[IndentingNewLine]", 
           RowBox[{"(*", 
            RowBox[{"reset", " ", "the", " ", "new", " ", 
             RowBox[{"nests", "'"}], " ", "cohorts"}], "*)"}], 
           "\[IndentingNewLine]", 
           RowBox[{"Do", "[", 
            RowBox[{
             RowBox[{
              RowBox[{"M", "[", 
               RowBox[{"[", 
                RowBox[{
                 RowBox[{"Gen", "[", "K", "]"}], ",", "i", ",", "j", ",", "k",
                  ",", "p"}], "]"}], "]"}], "=", "0"}], ",", 
             RowBox[{"{", 
              RowBox[{"i", ",", "1", ",", "n"}], "}"}], ",", 
             RowBox[{"{", 
              RowBox[{"j", ",", "1", ",", "2"}], "}"}], ",", 
             RowBox[{"{", 
              RowBox[{"k", ",", "1", ",", "2"}], "}"}], ",", 
             RowBox[{"{", 
              RowBox[{"p", ",", "1", ",", 
               RowBox[{"2", "*", "mp"}]}], "}"}]}], "]"}], ";", " ", 
           "\[IndentingNewLine]", 
           RowBox[{"Do", "[", 
            RowBox[{
             RowBox[{
              RowBox[{"M", "[", 
               RowBox[{"[", 
                RowBox[{
                 RowBox[{"Gen", "[", "K", "]"}], ",", "i", ",", "j", ",", 
                 "k"}], "]"}], "]"}], "=", "0"}], ",", 
             RowBox[{"{", 
              RowBox[{"i", ",", "1", ",", "n"}], "}"}], ",", 
             RowBox[{"{", 
              RowBox[{"j", ",", "1", ",", "2"}], "}"}], ",", 
             RowBox[{"{", 
              RowBox[{"k", ",", "3", ",", "4"}], "}"}]}], "]"}], ";", 
           "\[IndentingNewLine]", 
           RowBox[{"(*", 
            RowBox[{
            "assign", " ", "the", " ", "base", " ", "reproduction", " ", "of",
              " ", "new", " ", "nests"}], "*)"}], "\[IndentingNewLine]", 
           RowBox[{"Do", "[", 
            RowBox[{
             RowBox[{
              RowBox[{"MH1", "=", 
               RowBox[{"RandomChoice", "[", 
                RowBox[{
                 RowBox[{"Range", "[", 
                  RowBox[{"2", "*", "mp"}], "]"}], ",", 
                 RowBox[{"If", "[", 
                  RowBox[{
                   RowBox[{"k", "\[Equal]", "1"}], ",", 
                   RowBox[{"If", "[", 
                    RowBox[{
                    RowBox[{"j", "\[Equal]", "1"}], ",", "fecf1", ",", 
                    "fecf2"}], "]"}], ",", 
                   RowBox[{"If", "[", 
                    RowBox[{
                    RowBox[{"j", "\[Equal]", "1"}], ",", "fecm1", ",", 
                    "fecm2"}], "]"}]}], "]"}]}], "]"}]}], ";", 
              RowBox[{"Do", "[", 
               RowBox[{
                RowBox[{
                 RowBox[{"M", "[", 
                  RowBox[{"[", 
                   RowBox[{
                    RowBox[{"Gen", "[", "K", "]"}], ",", "i", ",", "j", ",", 
                    "k", ",", 
                    RowBox[{"MH1", "[", 
                    RowBox[{"[", "d", "]"}], "]"}]}], "]"}], "]"}], "++"}], 
                ",", 
                RowBox[{"{", 
                 RowBox[{"d", ",", "1", ",", 
                  RowBox[{"If", "[", 
                   RowBox[{
                    RowBox[{"k", "\[Equal]", "1"}], ",", 
                    RowBox[{"If", "[", 
                    RowBox[{
                    RowBox[{"j", "\[Equal]", "1"}], ",", "fecf1", ",", 
                    "fecf2"}], "]"}], ",", 
                    RowBox[{"If", "[", 
                    RowBox[{
                    RowBox[{"j", "\[Equal]", "1"}], ",", "fecm1", ",", 
                    "fecm2"}], "]"}]}], "]"}]}], "}"}]}], "]"}]}], ",", 
             RowBox[{"{", 
              RowBox[{"k", ",", "1", ",", "2"}], "}"}], ",", 
             RowBox[{"{", 
              RowBox[{"j", ",", "1", ",", "2"}], "}"}], ",", 
             RowBox[{"{", 
              RowBox[{"i", ",", "1", ",", "n"}], "}"}]}], "]"}], ";", 
           "\[IndentingNewLine]", "\[IndentingNewLine]", 
           RowBox[{"(*", 
            RowBox[{
            "helpers", " ", "and", " ", "their", " ", "benefit", " ", "to", 
             " ", "the", " ", "second", " ", "cohort", " ", "for", " ", "the",
              " ", "newly", " ", "formed", " ", "nests"}], "*)"}], 
           "\[IndentingNewLine]", 
           RowBox[{"Do", "[", "\[IndentingNewLine]", 
            RowBox[{
             RowBox[{
              RowBox[{"If", "[", 
               RowBox[{
                RowBox[{"helpf", "\[Equal]", "1"}], ",", 
                "\[IndentingNewLine]", 
                RowBox[{"Do", "[", 
                 RowBox[{
                  RowBox[{"If", "[", 
                   RowBox[{
                    RowBox[{
                    RowBox[{"RandomReal", "[", "]"}], "<", 
                    RowBox[{
                    RowBox[{"(", 
                    RowBox[{
                    RowBox[{"M", "[", 
                    RowBox[{"[", 
                    RowBox[{
                    RowBox[{"Gen", "[", "K", "]"}], ",", "i", ",", "3", ",", 
                    RowBox[{
                    RowBox[{"PG", "[", "p", "]"}], "[", 
                    RowBox[{"[", "1", "]"}], "]"}]}], "]"}], "]"}], "+", 
                    RowBox[{"M", "[", 
                    RowBox[{"[", 
                    RowBox[{
                    RowBox[{"Gen", "[", "K", "]"}], ",", "i", ",", "4", ",", 
                    RowBox[{
                    RowBox[{"PG", "[", "p", "]"}], "[", 
                    RowBox[{"[", "2", "]"}], "]"}]}], "]"}], "]"}]}], ")"}], 
                    "/", "2"}]}], " ", ",", 
                    RowBox[{
                    RowBox[{
                    RowBox[{"M", "[", 
                    RowBox[{"[", 
                    RowBox[{
                    RowBox[{"Gen", "[", "K", "]"}], ",", "i", ",", "1", ",", 
                    "3"}], "]"}], "]"}], "++"}], ";", 
                    RowBox[{
                    RowBox[{"M", "[", 
                    RowBox[{"[", 
                    RowBox[{
                    RowBox[{"Gen", "[", "K", "]"}], ",", "i", ",", "1", ",", 
                    "1", ",", "p"}], "]"}], "]"}], "--"}]}]}], "]"}], 
                  "\[IndentingNewLine]", ",", 
                  RowBox[{"{", 
                   RowBox[{"M", "[", 
                    RowBox[{"[", 
                    RowBox[{
                    RowBox[{"Gen", "[", "K", "]"}], ",", "i", ",", "1", ",", 
                    "1", ",", "p"}], "]"}], "]"}], "}"}]}], "]"}]}], "]"}], 
              ";", "\[IndentingNewLine]", 
              RowBox[{"If", "[", 
               RowBox[{
                RowBox[{"helpm", "\[Equal]", "1"}], ",", 
                RowBox[{"Do", "[", 
                 RowBox[{
                  RowBox[{"If", "[", 
                   RowBox[{
                    RowBox[{
                    RowBox[{"RandomReal", "[", "]"}], "<", 
                    RowBox[{"If", 
                    StyleBox["[", "Code"], 
                    RowBox[{
                    RowBox[{
                    StyleBox["mp", "Code"], 
                    StyleBox["\[Equal]", "Code"], "2"}], 
                    StyleBox[",", "Code"], 
                    RowBox[{
                    RowBox[{"(", 
                    RowBox[{
                    RowBox[{"M", "[", 
                    RowBox[{"[", 
                    RowBox[{
                    RowBox[{"Gen", "[", "K", "]"}], ",", "i", ",", "3", ",", 
                    RowBox[{
                    RowBox[{"PG", "[", "p", "]"}], "[", 
                    RowBox[{"[", "1", "]"}], "]"}]}], "]"}], "]"}], "+", 
                    RowBox[{"M", "[", 
                    RowBox[{"[", 
                    RowBox[{
                    RowBox[{"Gen", "[", "K", "]"}], ",", "i", ",", "4", ",", 
                    RowBox[{
                    RowBox[{"PG", "[", "p", "]"}], "[", 
                    RowBox[{"[", "2", "]"}], "]"}]}], "]"}], "]"}]}], ")"}], 
                    "/", "2"}], " ", ",", 
                    RowBox[{"M", "[", 
                    RowBox[{"[", 
                    RowBox[{
                    RowBox[{"Gen", "[", "K", "]"}], ",", "i", ",", "3", ",", 
                    RowBox[{
                    RowBox[{"PG", "[", "p", "]"}], "[", 
                    RowBox[{"[", "1", "]"}], "]"}]}], "]"}], "]"}]}], "]"}]}],
                     ",", 
                    RowBox[{
                    RowBox[{
                    RowBox[{"M", "[", 
                    RowBox[{"[", 
                    RowBox[{
                    RowBox[{"Gen", "[", "K", "]"}], ",", "i", ",", "1", ",", 
                    "4"}], "]"}], "]"}], "++"}], ";", 
                    RowBox[{
                    RowBox[{"M", "[", 
                    RowBox[{"[", 
                    RowBox[{
                    RowBox[{"Gen", "[", "K", "]"}], ",", "i", ",", "1", ",", 
                    "2", ",", "p"}], "]"}], "]"}], "--"}]}]}], "]"}], 
                  "\[IndentingNewLine]", ",", 
                  RowBox[{"{", 
                   RowBox[{"M", "[", 
                    RowBox[{"[", 
                    RowBox[{
                    RowBox[{"Gen", "[", "K", "]"}], ",", "i", ",", "1", ",", 
                    "2", ",", "p"}], "]"}], "]"}], "}"}]}], "]"}]}], "]"}]}], 
             "\[IndentingNewLine]", ",", 
             RowBox[{"{", 
              RowBox[{"i", ",", "1", ",", "n"}], "}"}], ",", 
             RowBox[{"{", 
              RowBox[{"p", ",", "1", ",", 
               RowBox[{"2", "*", "mp"}]}], "}"}]}], "]"}], ";", 
           "\[IndentingNewLine]", 
           RowBox[{"Do", "[", "\[IndentingNewLine]", 
            RowBox[{
             RowBox[{
              RowBox[{"tempfQ", "=", 
               RowBox[{"R", "[", 
                RowBox[{"b", "*", 
                 RowBox[{"(", 
                  RowBox[{
                   RowBox[{"M", "[", 
                    RowBox[{"[", 
                    RowBox[{
                    RowBox[{"Gen", "[", "K", "]"}], ",", "i", ",", "1", ",", 
                    "3"}], "]"}], "]"}], "+", 
                   RowBox[{"M", "[", 
                    RowBox[{"[", 
                    RowBox[{
                    RowBox[{"Gen", "[", "K", "]"}], ",", "i", ",", "1", ",", 
                    "4"}], "]"}], "]"}]}], ")"}], "*", 
                 RowBox[{"(", 
                  RowBox[{"1", "-", "s"}], ")"}]}], "]"}]}], ";", 
              "\[IndentingNewLine]", 
              RowBox[{"tempmQ", "=", 
               RowBox[{"R", "[", 
                RowBox[{"b", "*", 
                 RowBox[{"(", 
                  RowBox[{
                   RowBox[{"M", "[", 
                    RowBox[{"[", 
                    RowBox[{
                    RowBox[{"Gen", "[", "K", "]"}], ",", "i", ",", "1", ",", 
                    "3"}], "]"}], "]"}], "+", 
                   RowBox[{"M", "[", 
                    RowBox[{"[", 
                    RowBox[{
                    RowBox[{"Gen", "[", "K", "]"}], ",", "i", ",", "1", ",", 
                    "4"}], "]"}], "]"}]}], ")"}], "*", "s"}], "]"}]}], ";", 
              "\[IndentingNewLine]", 
              RowBox[{"If", "[", 
               RowBox[{
                RowBox[{"tempfQ", ">", "0"}], ",", 
                RowBox[{
                 RowBox[{"tempf", "=", 
                  RowBox[{"RandomChoice", "[", 
                   RowBox[{
                    RowBox[{"Range", "[", 
                    RowBox[{"2", "*", "mp"}], "]"}], ",", "tempfQ"}], "]"}]}],
                  ";", 
                 RowBox[{"Do", "[", 
                  RowBox[{
                   RowBox[{
                    RowBox[{"M", "[", 
                    RowBox[{"[", 
                    RowBox[{
                    RowBox[{"Gen", "[", "K", "]"}], ",", "i", ",", "2", ",", 
                    "1", ",", 
                    RowBox[{"tempf", "[", 
                    RowBox[{"[", "pp", "]"}], "]"}]}], "]"}], "]"}], "++"}], 
                   ",", 
                   RowBox[{"{", 
                    RowBox[{"pp", ",", "1", ",", "tempfQ"}], "}"}]}], 
                  "]"}]}]}], "]"}], ";", "\[IndentingNewLine]", 
              RowBox[{"If", "[", 
               RowBox[{
                RowBox[{"tempmQ", ">", "0"}], ",", 
                RowBox[{
                 RowBox[{"tempm", "=", 
                  RowBox[{"RandomChoice", "[", 
                   RowBox[{
                    RowBox[{"Range", "[", 
                    RowBox[{"2", "*", "mp"}], "]"}], ",", "tempmQ"}], "]"}]}],
                  ";", 
                 RowBox[{"Do", "[", 
                  RowBox[{
                   RowBox[{
                    RowBox[{"M", "[", 
                    RowBox[{"[", 
                    RowBox[{
                    RowBox[{"Gen", "[", "K", "]"}], ",", "i", ",", "2", ",", 
                    "2", ",", 
                    RowBox[{"tempm", "[", 
                    RowBox[{"[", "pp", "]"}], "]"}]}], "]"}], "]"}], "++"}], 
                   ",", 
                   RowBox[{"{", 
                    RowBox[{"pp", ",", "1", ",", "tempmQ"}], "}"}]}], 
                  "]"}]}]}], "]"}], ";"}], "\[IndentingNewLine]", ",", 
             RowBox[{"{", 
              RowBox[{"i", ",", "1", ",", "n"}], "}"}]}], "]"}], 
           "\[IndentingNewLine]", ";", 
           RowBox[{"K", "++"}]}]}], "]"}]}], "\[IndentingNewLine]", ",", 
       RowBox[{"{", 
        RowBox[{"dd", ",", "1", ",", "SIM"}], "}"}]}], "]"}], ";", 
     "\[IndentingNewLine]", 
     RowBox[{"(*", 
      RowBox[{
       RowBox[{
       "prints", " ", "out", " ", "\"\<first part done\>\"", " ", "when", " ",
         "the", " ", "simulation", " ", "has", " ", "run", " ", "everything", 
        " ", "for", " ", "the", " ", "lower", " ", "benefit"}], ",", " ", 
       RowBox[{
        RowBox[{"i", ".", "e", ".", " ", "the"}], " ", 
        "\"\<half point\>\""}]}], "*)"}], "\[IndentingNewLine]", 
     RowBox[{"If", "[", 
      RowBox[{
       RowBox[{"B", "\[Equal]", "1"}], ",", 
       RowBox[{"Print", "[", "\"\<first part done\>\"", "]"}]}], "]"}]}], 
    "\[IndentingNewLine]", ",", 
    RowBox[{"{", 
     RowBox[{"B", ",", "1", ",", "2"}], "}"}]}], "]"}], 
  "\[IndentingNewLine]"}], "\[IndentingNewLine]", 
 RowBox[{"Fig1", "=", 
  RowBox[{"ListLinePlot", "[", 
   RowBox[{
    RowBox[{"Table", "[", 
     RowBox[{
      RowBox[{"PAF", "[", 
       RowBox[{"[", 
        RowBox[{"1", ",", "k"}], "]"}], "]"}], ",", 
      RowBox[{"{", 
       RowBox[{"k", ",", "1", ",", "SIM"}], "}"}]}], "]"}], ",", 
    RowBox[{"PlotRange", "\[Rule]", 
     RowBox[{"{", 
      RowBox[{
       RowBox[{"{", 
        RowBox[{"1", ",", 
         RowBox[{"PAFMAX", "[", 
          RowBox[{"[", "1", "]"}], "]"}]}], "}"}], ",", 
       RowBox[{"{", 
        RowBox[{"0", ",", "1"}], "}"}]}], "}"}]}], ",", 
    RowBox[{"AxesOrigin", "\[Rule]", 
     RowBox[{"{", 
      RowBox[{"1", ",", "0"}], "}"}]}], ",", 
    RowBox[{"Ticks", "\[Rule]", 
     RowBox[{"{", 
      RowBox[{
       RowBox[{"{", 
        RowBox[{"1", ",", 
         RowBox[{"PAFMAX", "[", 
          RowBox[{"[", "1", "]"}], "]"}]}], "}"}], ",", 
       RowBox[{"{", 
        RowBox[{"0", ",", "1"}], "}"}]}], "}"}]}]}], 
   "]"}]}], "\[IndentingNewLine]", 
 RowBox[{
  RowBox[{"Fig2", "=", 
   RowBox[{"ListLinePlot", "[", 
    RowBox[{
     RowBox[{"Table", "[", 
      RowBox[{
       RowBox[{"PAF", "[", 
        RowBox[{"[", 
         RowBox[{"2", ",", "k"}], "]"}], "]"}], ",", 
       RowBox[{"{", 
        RowBox[{"k", ",", "1", ",", "SIM"}], "}"}]}], "]"}], ",", 
     RowBox[{"PlotRange", "\[Rule]", 
      RowBox[{"{", 
       RowBox[{
        RowBox[{"{", 
         RowBox[{"1", ",", 
          RowBox[{"PAFMAX", "[", 
           RowBox[{"[", "2", "]"}], "]"}]}], "}"}], ",", 
        RowBox[{"{", 
         RowBox[{"0", ",", "1"}], "}"}]}], "}"}]}], ",", 
     RowBox[{"AxesOrigin", "\[Rule]", 
      RowBox[{"{", 
       RowBox[{"1", ",", "0"}], "}"}]}], ",", 
     RowBox[{"Ticks", "\[Rule]", 
      RowBox[{"{", 
       RowBox[{
        RowBox[{"{", 
         RowBox[{"1", ",", 
          RowBox[{"PAFMAX", "[", 
           RowBox[{"[", "2", "]"}], "]"}]}], "}"}], ",", 
        RowBox[{"{", 
         RowBox[{"0", ",", "1"}], "}"}]}], "}"}]}]}], "]"}]}], 
  "\[IndentingNewLine]"}], "\[IndentingNewLine]", 
 RowBox[{"Export", "[", 
  RowBox[{"\"\<Lowerb.pdf\>\"", ",", "Fig1"}], "]"}], "\[IndentingNewLine]", 
 RowBox[{"Export", "[", 
  RowBox[{"\"\<Higherb.pdf\>\"", ",", "Fig2"}], 
  "]"}], "\[IndentingNewLine]", 
 RowBox[{"Export", "[", 
  RowBox[{"\"\<PSR.MAT\>\"", ",", "PSR"}], "]"}], "\[IndentingNewLine]", 
 RowBox[{"Export", "[", 
  RowBox[{"\"\<PAF.MAT\>\"", ",", "PAF"}], "]"}], "\[IndentingNewLine]", 
 RowBox[{"Export", "[", 
  RowBox[{"\"\<PAFMAX.MAT\>\"", ",", "PAFMAX"}], "]"}]}], "Input",
 CellChangeTimes->{{3.7336613466868467`*^9, 3.733661680819659*^9}, {
   3.733661722443984*^9, 3.733661811251336*^9}, {3.733661855845365*^9, 
   3.733662016002928*^9}, {3.7336620468477697`*^9, 3.7336623655266657`*^9}, {
   3.7336624322947206`*^9, 3.733662635986209*^9}, {3.733662916763439*^9, 
   3.733662941441647*^9}, {3.733734746224395*^9, 3.733734874143558*^9}, {
   3.733735413451027*^9, 3.733735440233363*^9}, {3.7337355682352533`*^9, 
   3.733735585086471*^9}, {3.733735617112268*^9, 3.733735692631958*^9}, {
   3.733735828701089*^9, 3.733735899151976*^9}, {3.733736081468656*^9, 
   3.73373626686987*^9}, {3.733736305026849*^9, 3.7337363483088417`*^9}, {
   3.733736466886874*^9, 3.733736468453308*^9}, {3.733736540175083*^9, 
   3.7337366449840927`*^9}, {3.7337366808008003`*^9, 3.733736923117189*^9}, {
   3.733737001202976*^9, 3.7337370086114473`*^9}, {3.733737447398184*^9, 
   3.733737567405072*^9}, {3.733737609193263*^9, 3.7337376139713373`*^9}, {
   3.7337376456436157`*^9, 3.733737690352157*^9}, {3.733737729547615*^9, 
   3.733737785758745*^9}, {3.733740542399146*^9, 3.73374056951705*^9}, {
   3.733740606017089*^9, 3.733740610472557*^9}, {3.733740669967924*^9, 
   3.733740681381317*^9}, {3.73374071340845*^9, 3.73374086702532*^9}, {
   3.734074903967091*^9, 3.734074941929537*^9}, {3.7340749965383253`*^9, 
   3.734075030483169*^9}, {3.734075077705679*^9, 3.734075152579101*^9}, {
   3.734076583339517*^9, 3.734076609823588*^9}, {3.734084557577877*^9, 
   3.734084733608086*^9}, {3.734084764608347*^9, 3.734085032188246*^9}, {
   3.73408507491604*^9, 3.734085076882112*^9}, {3.734085143794572*^9, 
   3.734085206190338*^9}, {3.734085238794572*^9, 3.734085481417199*^9}, {
   3.7341604861883717`*^9, 3.734160721599558*^9}, {3.734160987176702*^9, 
   3.7341610987602043`*^9}, {3.7341612082355137`*^9, 3.734161329420269*^9}, {
   3.734161412840056*^9, 3.734161533816722*^9}, {3.734161585264452*^9, 
   3.7341615867550898`*^9}, {3.734161624016376*^9, 3.7341616707670918`*^9}, {
   3.73416171928655*^9, 3.734161735308916*^9}, {3.7341617813342657`*^9, 
   3.73416184221134*^9}, {3.734162070775654*^9, 3.7341620713562727`*^9}, {
   3.734162105342046*^9, 3.7341622764466887`*^9}, 3.734162610802497*^9, {
   3.734162710255604*^9, 3.7341627193674173`*^9}, {3.734163070790937*^9, 
   3.734163078614964*^9}, {3.734163127873336*^9, 3.734163268026462*^9}, {
   3.7341640854356117`*^9, 3.734164089695095*^9}, {3.7341641251283197`*^9, 
   3.734164179443431*^9}, {3.73416424686635*^9, 3.734164481355777*^9}, {
   3.734164516429427*^9, 3.7341645895024157`*^9}, {3.7341646264342117`*^9, 
   3.734164734036538*^9}, {3.734164881873124*^9, 3.734164887525132*^9}, {
   3.734165102023761*^9, 3.734165104349801*^9}, {3.734262305742523*^9, 
   3.734262308789714*^9}, {3.734262342386701*^9, 3.734262348246621*^9}, 
   3.734262423666397*^9, {3.734262460683168*^9, 3.734262861743464*^9}, {
   3.734263901593803*^9, 3.7342639192532673`*^9}, {3.7342639636943407`*^9, 
   3.734264100860278*^9}, {3.734264167247714*^9, 3.734264260144043*^9}, {
   3.734264295140024*^9, 3.7342643087301483`*^9}, {3.734264603604116*^9, 
   3.734264650503183*^9}, {3.73433431597614*^9, 3.7343343559856567`*^9}, {
   3.734334411580265*^9, 3.734334444822444*^9}, {3.734334646323825*^9, 
   3.7343348488941183`*^9}, {3.734334885816019*^9, 3.734334887949733*^9}, {
   3.7343353394264107`*^9, 3.73433540756663*^9}, {3.734335441095343*^9, 
   3.734335570659349*^9}, {3.7343356818865623`*^9, 3.734335685888629*^9}, {
   3.734335731090537*^9, 3.734335856427413*^9}, {3.7343360801306267`*^9, 
   3.7343361092889223`*^9}, {3.734336400446541*^9, 3.7343366515796623`*^9}, {
   3.734336760970509*^9, 3.7343368259110394`*^9}, {3.7343368759695177`*^9, 
   3.7343369664643784`*^9}, {3.7343370434435043`*^9, 3.734337123458297*^9}, {
   3.734339429668459*^9, 3.734339448597581*^9}, {3.734339588592166*^9, 
   3.7343396068545103`*^9}, {3.73434125417904*^9, 3.734341362574813*^9}, {
   3.734353850725214*^9, 3.734353860951807*^9}, {3.734354014171398*^9, 
   3.734354015953752*^9}, {3.734357134201619*^9, 3.734357253845646*^9}, {
   3.73435790371771*^9, 3.734357917047714*^9}, {3.734358138312839*^9, 
   3.734358155339141*^9}, {3.734358209495407*^9, 3.734358267147159*^9}, {
   3.734358672846695*^9, 3.734358680078508*^9}, {3.734421419164007*^9, 
   3.7344214736900053`*^9}, {3.734421517035738*^9, 3.73442166678265*^9}, {
   3.734421697507428*^9, 3.734421717122664*^9}, {3.7344217569902077`*^9, 
   3.7344219261590643`*^9}, 3.734421961242208*^9, {3.734422042347101*^9, 
   3.7344220718192587`*^9}, {3.734422127675798*^9, 3.734422152830571*^9}, {
   3.734422207766905*^9, 3.7344222804679337`*^9}, {3.734422706946568*^9, 
   3.734422711065802*^9}, {3.734422782711136*^9, 3.734423012174395*^9}, {
   3.7344230449866056`*^9, 3.734423094329755*^9}, {3.7344240664860363`*^9, 
   3.734424171613574*^9}, {3.7344339692865953`*^9, 3.7344339767233677`*^9}, {
   3.734434014394269*^9, 3.734434076304291*^9}, {3.734434300751294*^9, 
   3.734434610259804*^9}, {3.734434650299037*^9, 3.7344347182634783`*^9}, {
   3.734434769157214*^9, 3.734434777650345*^9}, {3.7344382161497393`*^9, 
   3.734438218463069*^9}, {3.7344382767292747`*^9, 3.7344382919523907`*^9}, {
   3.734438330022743*^9, 3.734438360748693*^9}, {3.734438463295856*^9, 
   3.7344384864101963`*^9}, {3.734438671238224*^9, 3.734438692624797*^9}, {
   3.734438777637455*^9, 3.734438839643963*^9}, {3.734438943266605*^9, 
   3.73443894513063*^9}, 3.734438987580364*^9, {3.734439018692916*^9, 
   3.734439043841655*^9}, {3.734440334598874*^9, 3.734440344395748*^9}, {
   3.734440449341434*^9, 3.734440603060141*^9}, {3.734440687059394*^9, 
   3.7344407293777647`*^9}, {3.73444098519044*^9, 3.734441036461483*^9}, {
   3.7344417499337063`*^9, 3.734441977854856*^9}, {3.73444201899798*^9, 
   3.7344420542269373`*^9}, {3.7344420863119583`*^9, 3.734442094953332*^9}, {
   3.734442374985574*^9, 3.734442436713688*^9}, {3.734442470978037*^9, 
   3.734442536762064*^9}, {3.734442627593524*^9, 3.734442628622938*^9}, {
   3.734442748646482*^9, 3.734442749203354*^9}, {3.734442809671994*^9, 
   3.734442813491766*^9}, {3.7344428566023703`*^9, 3.734442869821752*^9}, 
   3.734443810842733*^9, {3.7344438862514877`*^9, 3.734443919326941*^9}, {
   3.734444043441135*^9, 3.734444056451182*^9}, {3.7346792209535513`*^9, 
   3.734679226894589*^9}, 3.7346799166757307`*^9, {3.7346802533544903`*^9, 
   3.734680308040471*^9}, {3.734680341457803*^9, 3.734680460275625*^9}, {
   3.734681195156247*^9, 3.734681200289288*^9}, {3.734681659957746*^9, 
   3.7346818374747677`*^9}, {3.734681870453024*^9, 3.734681909186585*^9}, {
   3.734681965876762*^9, 3.734681998371811*^9}, {3.734682049477171*^9, 
   3.7346822035749493`*^9}, {3.7346822417932463`*^9, 3.734682360986206*^9}, {
   3.734682666447823*^9, 3.734682673724876*^9}, {3.734684508420167*^9, 
   3.734684515450777*^9}, {3.7346845507556467`*^9, 3.734684632750806*^9}, {
   3.7347684060724154`*^9, 3.734768434207715*^9}, {3.734768472713615*^9, 
   3.7347685444039803`*^9}, {3.734768623050384*^9, 3.734768764448633*^9}, 
   3.734768870946595*^9, {3.734769339760109*^9, 3.734769471462286*^9}, {
   3.734769563254092*^9, 3.73476956677381*^9}, 3.734769618683752*^9, {
   3.7347696952668467`*^9, 3.734769780114546*^9}, {3.7347710447192793`*^9, 
   3.7347710681711683`*^9}, {3.7347710986353273`*^9, 3.734771107896267*^9}, {
   3.734771441575742*^9, 3.734771540305131*^9}, {3.734771574520254*^9, 
   3.734771620527964*^9}, {3.734771658343721*^9, 3.734771672209427*^9}, {
   3.734772427592607*^9, 3.734772430358142*^9}, {3.734772460862176*^9, 
   3.73477251011304*^9}, {3.734772682700335*^9, 3.734772692620388*^9}, {
   3.734772897284232*^9, 3.734772905378139*^9}, {3.734773034667849*^9, 
   3.734773072635645*^9}, {3.734773168740344*^9, 3.7347732053063793`*^9}, {
   3.7347732928280907`*^9, 3.7347732976546183`*^9}, 3.73477333268381*^9, {
   3.73477337194383*^9, 3.734773438358543*^9}, {3.7347734835791492`*^9, 
   3.734773537592214*^9}, {3.734773588819394*^9, 3.734773635321616*^9}, {
   3.734773689373225*^9, 3.73477370670313*^9}, {3.734773746912077*^9, 
   3.7347738615764112`*^9}, 3.734773984424409*^9, {3.7347827324961987`*^9, 
   3.734782830241206*^9}, {3.734783001663969*^9, 3.734783061574073*^9}, {
   3.73478311149034*^9, 3.734783263057447*^9}, {3.734783341369583*^9, 
   3.73478336140521*^9}, {3.734783393063025*^9, 3.7347833975799513`*^9}, {
   3.734783443146944*^9, 3.734783444925974*^9}, {3.7347834750153227`*^9, 
   3.734783476337755*^9}, {3.73478352469177*^9, 3.734783535897682*^9}, {
   3.734783651277699*^9, 3.734783660750951*^9}, {3.734784140066052*^9, 
   3.734784149222372*^9}, {3.7347842096951933`*^9, 3.7347842098999863`*^9}, {
   3.7347842566045237`*^9, 3.734784311462501*^9}, {3.73478434357425*^9, 
   3.734784356086862*^9}, {3.7347844099894123`*^9, 3.7347844990849543`*^9}, {
   3.734784564130529*^9, 3.734784567608458*^9}, {3.73478460247847*^9, 
   3.734784626088585*^9}, {3.734784662123362*^9, 3.734784673273602*^9}, 
   3.7347848730511637`*^9, {3.734784994078835*^9, 3.734785170088924*^9}, {
   3.7347855702497673`*^9, 3.734785591415636*^9}, {3.734785803498242*^9, 
   3.73478585845186*^9}, {3.734785909494128*^9, 3.734785938807939*^9}, {
   3.734785988851983*^9, 3.7347860143968287`*^9}, {3.734786054087562*^9, 
   3.734786069248384*^9}, {3.7347861501096487`*^9, 3.734786175313336*^9}, {
   3.734786267876773*^9, 3.734786321900846*^9}, 3.7347865437667637`*^9, {
   3.734849458477528*^9, 3.734849489038035*^9}, {3.734849617975225*^9, 
   3.734849629910145*^9}, {3.734849837912705*^9, 3.734849839247541*^9}, {
   3.7348510587290277`*^9, 3.7348510589001417`*^9}, 3.734851105920681*^9, {
   3.734851204453601*^9, 3.7348512082416763`*^9}, 3.734851249450301*^9, {
   3.73485128172545*^9, 3.734851327346979*^9}, 3.734851458712357*^9, {
   3.7348528288219137`*^9, 3.734852923076078*^9}, 3.734852959611991*^9, 
   3.734852990392297*^9, {3.734853096854607*^9, 3.734853116903926*^9}, {
   3.734866963976514*^9, 3.734866966007989*^9}, {3.734867018127721*^9, 
   3.734867091353675*^9}, {3.734867147899267*^9, 3.734867157698855*^9}, {
   3.734867213465873*^9, 3.7348672455645514`*^9}, {3.7348672935531387`*^9, 
   3.7348673758997498`*^9}, {3.734867940826108*^9, 3.734868002139703*^9}, {
   3.734868154087741*^9, 3.734868277040666*^9}, 3.734868473205641*^9, {
   3.7348687085751534`*^9, 3.7348687920676003`*^9}, 3.734868842803111*^9, {
   3.7348691277779207`*^9, 3.734869141180026*^9}, {3.734869239007041*^9, 
   3.734869263357725*^9}, {3.734869513408252*^9, 3.7348695380325613`*^9}, {
   3.7348697804223022`*^9, 3.7348697891617527`*^9}, {3.734869896095284*^9, 
   3.734869904869256*^9}, {3.734870003507373*^9, 3.73487004380273*^9}, {
   3.7348700908850594`*^9, 3.734870125675872*^9}, {3.7348701696415243`*^9, 
   3.7348701981873207`*^9}, 3.734870299063107*^9, {3.73487046943972*^9, 
   3.7348704794538937`*^9}, {3.734870679926046*^9, 3.73487068440303*^9}, {
   3.734870807394301*^9, 3.7348708737623873`*^9}, 3.734870926852644*^9, {
   3.734871101468278*^9, 3.73487110564762*^9}, {3.7348711586681433`*^9, 
   3.734871159281806*^9}, {3.734871246605173*^9, 3.7348712488187103`*^9}, 
   3.734871310807713*^9, {3.734871377438311*^9, 3.734871385176993*^9}, {
   3.734871419137539*^9, 3.734871462155416*^9}, 3.734871499772397*^9, {
   3.7348716024036427`*^9, 3.734871605142242*^9}, {3.734871704122617*^9, 
   3.734871718255546*^9}, 3.734871763755763*^9, {3.7348717959001513`*^9, 
   3.734871817727435*^9}, {3.734957577534137*^9, 3.7349575777969837`*^9}, {
   3.734957634352124*^9, 3.734957639019384*^9}, {3.7349577771467037`*^9, 
   3.7349577817287693`*^9}, {3.734957847149712*^9, 3.73495789022545*^9}, {
   3.734957970007584*^9, 3.73495798665245*^9}, {3.734958019103805*^9, 
   3.7349580196865892`*^9}, {3.7349580749417887`*^9, 
   3.7349581023963537`*^9}, {3.734958466442575*^9, 3.734958471635064*^9}, {
   3.734958562587743*^9, 3.734958638496166*^9}, {3.734958673480441*^9, 
   3.734958855618779*^9}, {3.734958893938672*^9, 3.734958894542408*^9}, 
   3.734958962587637*^9, {3.734959010786366*^9, 3.7349590109509907`*^9}, {
   3.7349590665224123`*^9, 3.734959074505919*^9}, {3.7349591916352177`*^9, 
   3.734959194002842*^9}, {3.7349594393494062`*^9, 3.734959440345417*^9}, {
   3.734959640608447*^9, 3.7349596444245243`*^9}, {3.734959699047758*^9, 
   3.734959701257679*^9}, {3.734959838557205*^9, 3.7349598439538403`*^9}, {
   3.734959909236229*^9, 3.7349599098045*^9}, {3.734960135749147*^9, 
   3.734960155332864*^9}, 3.734960198791957*^9, 3.734960244762682*^9, {
   3.734960589814591*^9, 3.734960593500472*^9}, {3.734966764354371*^9, 
   3.7349668281492968`*^9}, {3.7349680741726837`*^9, 3.734968075122882*^9}, {
   3.734973344437727*^9, 3.734973359586878*^9}, {3.734976292843397*^9, 
   3.734976297613316*^9}, 3.7349763305237503`*^9, {3.7349763806373463`*^9, 
   3.7349763946807013`*^9}, {3.734976427551125*^9, 3.734976478914266*^9}, {
   3.734976512395261*^9, 3.734976521250526*^9}, {3.7349767152799273`*^9, 
   3.734976733275279*^9}, {3.734976814451454*^9, 3.7349768259026117`*^9}, {
   3.734976918228869*^9, 3.734976973368778*^9}, {3.734977079044648*^9, 
   3.734977104087481*^9}, {3.7349771517429256`*^9, 3.734977167375031*^9}, {
   3.734977231308935*^9, 3.734977349208625*^9}, {3.7349777148959627`*^9, 
   3.734977717703926*^9}, {3.734977779794681*^9, 3.734977805975051*^9}, {
   3.734977857724802*^9, 3.734977881874258*^9}, {3.734977931796232*^9, 
   3.73497795778463*^9}, {3.73497984629663*^9, 3.734979853323976*^9}, {
   3.734980099679595*^9, 3.734980106098634*^9}, {3.735006298893669*^9, 
   3.7350063056765623`*^9}, 3.7350063598582993`*^9, {3.735015147257217*^9, 
   3.7350151828591423`*^9}, 3.735015218892531*^9, {3.7350161052650423`*^9, 
   3.735016137111294*^9}, {3.7350168759222927`*^9, 3.7350169116655903`*^9}, {
   3.7350176283857718`*^9, 3.735017639520578*^9}, {3.7350186267333813`*^9, 
   3.735018643772587*^9}, {3.735018849664734*^9, 3.735018875747493*^9}, {
   3.735018912903534*^9, 3.735018913030167*^9}, {3.735022672344687*^9, 
   3.735022844307981*^9}, {3.7350229451259604`*^9, 3.735023107488759*^9}, {
   3.735023138426042*^9, 3.735023140130514*^9}, {3.7350231913732147`*^9, 
   3.735023212166193*^9}, {3.735023250732773*^9, 3.7350232805356092`*^9}, {
   3.735023363407626*^9, 3.7350233843192596`*^9}, {3.735023414822629*^9, 
   3.735023442906796*^9}, {3.735023738337493*^9, 3.7350237522831793`*^9}, {
   3.73502405551536*^9, 3.73502405588311*^9}, {3.735024347931436*^9, 
   3.7350243861566467`*^9}, {3.7350273028610477`*^9, 3.7350273052904663`*^9}, 
   3.73502759270045*^9, 3.735028109390501*^9, 3.735028580280506*^9, {
   3.73502913372281*^9, 3.735029134810557*^9}, {3.7350301640760517`*^9, 
   3.7350301944374*^9}, {3.735030297947011*^9, 3.735030299125997*^9}, {
   3.735030498449139*^9, 3.735030507452634*^9}, {3.735285881361442*^9, 
   3.735285947596162*^9}, {3.735286067741796*^9, 3.735286119887548*^9}, {
   3.735286193472067*^9, 3.735286220677297*^9}, {3.73528629354493*^9, 
   3.73528629751898*^9}, {3.735286381166895*^9, 3.7352864056851788`*^9}, {
   3.7352866009615803`*^9, 3.73528662703519*^9}, 3.735286692709392*^9, {
   3.735286877654139*^9, 3.735286923514471*^9}, {3.735286957170135*^9, 
   3.735286961383892*^9}, {3.7352869968748302`*^9, 3.735286997778129*^9}, {
   3.735287127678216*^9, 3.735287177783044*^9}, {3.735287468384774*^9, 
   3.735287561017271*^9}, {3.735287705886086*^9, 3.7352877212433357`*^9}, {
   3.73528781082732*^9, 3.7352878254239264`*^9}, 3.735287873923068*^9, {
   3.735288042185277*^9, 3.735288114713917*^9}, {3.735288178025996*^9, 
   3.735288193014271*^9}, 3.7352882650349417`*^9, {3.735288544688952*^9, 
   3.735288557010366*^9}, {3.735289298845051*^9, 3.735289300891914*^9}, {
   3.735289343661955*^9, 3.735289377108347*^9}, {3.7352904338906918`*^9, 
   3.735290476626186*^9}, {3.7352905069350557`*^9, 3.735290563183846*^9}, {
   3.7352907291735764`*^9, 3.735290734791482*^9}, {3.7352909198627043`*^9, 
   3.735290949830703*^9}, {3.735290996864809*^9, 3.735291026398841*^9}, 
   3.7352910575652637`*^9, {3.735291199500374*^9, 3.735291219635683*^9}, {
   3.735291250433837*^9, 3.735291275150091*^9}, {3.735291360288022*^9, 
   3.735291464253501*^9}, {3.735291592831353*^9, 3.735291620254571*^9}, {
   3.735291680731398*^9, 3.735291685764394*^9}, 3.735291734672217*^9, 
   3.73529194052526*^9, {3.735292056104433*^9, 3.7352920562752132`*^9}, 
   3.735292381027865*^9, {3.735292469739262*^9, 3.73529247006278*^9}, {
   3.735292611915428*^9, 3.7352926251689463`*^9}, 3.735292683915823*^9, {
   3.735292953260228*^9, 3.735292988145857*^9}, {3.735293347618593*^9, 
   3.735293356020496*^9}, {3.735293430408347*^9, 3.7352934309345083`*^9}, 
   3.735293514861044*^9, 3.735293549124955*^9, 3.7352936012906847`*^9, {
   3.735294901552367*^9, 3.735294920823674*^9}, {3.735459531215323*^9, 
   3.735459597447131*^9}, {3.735459672426139*^9, 3.735459678306191*^9}, {
   3.735459718574786*^9, 3.735459718921432*^9}, {3.735459762703844*^9, 
   3.735459964912759*^9}, {3.735460010008091*^9, 3.735460013062625*^9}, {
   3.7354601534403343`*^9, 3.735460182506255*^9}, {3.735460217895549*^9, 
   3.735460225908008*^9}, {3.735460267180469*^9, 3.7354602738032093`*^9}, {
   3.73546037622344*^9, 3.735460419879191*^9}, {3.7354604687211657`*^9, 
   3.735460477248616*^9}, {3.735460966493281*^9, 3.7354610439849377`*^9}, {
   3.7354610859452553`*^9, 3.735461129099399*^9}, {3.735461160251182*^9, 
   3.735461220230074*^9}, {3.735461265443121*^9, 3.7354613100667458`*^9}, {
   3.7354613457029667`*^9, 3.735461451193389*^9}, {3.735461501951393*^9, 
   3.735461565330353*^9}, {3.735461600624386*^9, 3.735461688795846*^9}, 
   3.7354618222977943`*^9, {3.735461869927454*^9, 3.735461872996726*^9}, {
   3.735462011490665*^9, 3.73546205702658*^9}, {3.735462101714346*^9, 
   3.7354621245369864`*^9}, {3.7354621627357407`*^9, 3.73546216930942*^9}, {
   3.735462218776205*^9, 3.735462251033478*^9}, {3.735473380290029*^9, 
   3.735473419988283*^9}, {3.735473458110508*^9, 3.7354734848937187`*^9}, {
   3.735473527732498*^9, 3.7354735278492613`*^9}, {3.7354738077935553`*^9, 
   3.735473829112318*^9}, {3.735473860923216*^9, 3.735473861133685*^9}, {
   3.73547391357978*^9, 3.735473915429118*^9}, {3.735473958623599*^9, 
   3.735473959084159*^9}, 3.7354739922746077`*^9, {3.735474042937448*^9, 
   3.7354740586539707`*^9}, {3.7354744589574833`*^9, 3.735474471895226*^9}, 
   3.735474685268302*^9, 3.735474836255468*^9, {3.7354749729265623`*^9, 
   3.735474975450536*^9}, {3.7354750347298737`*^9, 3.7354750366451283`*^9}, {
   3.735550291230386*^9, 3.735550452571344*^9}, {3.735550790898909*^9, 
   3.7355508423805847`*^9}, {3.735550878060845*^9, 3.735550881540474*^9}, {
   3.735550979325303*^9, 3.735551050433043*^9}, {3.735554262298311*^9, 
   3.735554301563299*^9}, {3.735554455364841*^9, 3.735554459405298*^9}, {
   3.7355544904074297`*^9, 3.7355544946446657`*^9}, {3.73555452916658*^9, 
   3.73555464478554*^9}, {3.735554680722356*^9, 3.735554687361721*^9}, {
   3.735555428870916*^9, 3.735555441890544*^9}, {3.735555613556786*^9, 
   3.735555675618032*^9}, {3.73555606554706*^9, 3.735556097978237*^9}, {
   3.735556320444748*^9, 3.735556355245634*^9}, {3.735556396766676*^9, 
   3.735556396976675*^9}, {3.7355564380518084`*^9, 3.735556461524399*^9}, {
   3.735556493635137*^9, 3.7355566587118797`*^9}, {3.735556703111203*^9, 
   3.735556703306261*^9}, {3.735556747528199*^9, 3.735556795773991*^9}, {
   3.735556887971285*^9, 3.7355568926740627`*^9}, {3.735557052724469*^9, 
   3.7355570673162947`*^9}, 3.735557199217619*^9, {3.735557407103043*^9, 
   3.7355574120489073`*^9}, {3.735557541075468*^9, 3.7355575413959017`*^9}, {
   3.7355576183195553`*^9, 3.735557618459587*^9}, {3.7356292421534243`*^9, 
   3.735629243582465*^9}, 3.7356292820699453`*^9, {3.735973258737837*^9, 
   3.735973322231278*^9}, {3.7359733740718603`*^9, 3.7359733974047327`*^9}, {
   3.735973480081065*^9, 3.735973549573187*^9}, {3.735973740098494*^9, 
   3.735973777446879*^9}, {3.735973816560174*^9, 3.735973861095252*^9}, {
   3.735973905490964*^9, 3.735973911497037*^9}, {3.73597399436898*^9, 
   3.735973997245625*^9}, {3.735974223631054*^9, 3.735974228985886*^9}, {
   3.735974261985611*^9, 3.735974367081794*^9}, {3.7359746381469183`*^9, 
   3.7359746496921787`*^9}, {3.735974696763463*^9, 3.735974696921452*^9}, {
   3.7359747514739017`*^9, 3.73597475209406*^9}, 3.735974818024405*^9, {
   3.735974866686667*^9, 3.7359748789931602`*^9}, {3.7359749475345097`*^9, 
   3.7359749531957617`*^9}, {3.735975017675088*^9, 3.735975017902776*^9}, {
   3.7359750782903423`*^9, 3.735975080748954*^9}, {3.735975154890329*^9, 
   3.73597515637731*^9}, {3.735975495975502*^9, 3.735975546618165*^9}, {
   3.73597558108527*^9, 3.7359756672745237`*^9}, {3.7359758850777903`*^9, 
   3.7359759043990726`*^9}, {3.735976018449667*^9, 3.735976018629168*^9}, {
   3.735976179862688*^9, 3.735976183859371*^9}, {3.7359860814605217`*^9, 
   3.7359860933335247`*^9}, {3.7359863562766438`*^9, 3.735986359383919*^9}, {
   3.735986595360243*^9, 3.735986596285955*^9}, {3.735999740834462*^9, 
   3.735999765556115*^9}, {3.735999817908544*^9, 3.7359998393258553`*^9}, 
   3.735999968022379*^9, {3.736000060096794*^9, 3.736000078065599*^9}, {
   3.736002845147046*^9, 3.736002856801927*^9}, {3.7360038036623087`*^9, 
   3.736003844833723*^9}, {3.736003913820703*^9, 3.736003934223041*^9}, {
   3.736170046228674*^9, 3.736170060245928*^9}, {3.736170091179969*^9, 
   3.7361701358741007`*^9}, 3.736170371922367*^9, {3.736171665981893*^9, 
   3.7361717394963207`*^9}, {3.736249327781664*^9, 3.73624933729749*^9}, 
   3.736498855100478*^9, {3.736498925115902*^9, 3.7364989461602297`*^9}, {
   3.736499693491791*^9, 3.736499697463472*^9}, {3.7364997301876793`*^9, 
   3.7364997389190693`*^9}, {3.736499789684103*^9, 3.7364998232639027`*^9}, {
   3.736499863047241*^9, 3.736499895551661*^9}, {3.736499934175646*^9, 
   3.736500023438799*^9}, {3.736500115044571*^9, 3.736500128028056*^9}, {
   3.7365002342348948`*^9, 3.736500241712373*^9}, {3.736500325940571*^9, 
   3.736500372307942*^9}, {3.736500434784039*^9, 3.736500572591363*^9}, {
   3.736500724825235*^9, 3.7365007252498913`*^9}, 3.736500760203353*^9, {
   3.736500851273974*^9, 3.736500851374481*^9}, 3.736500883960935*^9, {
   3.736501151341424*^9, 3.736501204336658*^9}, 3.7365012360076942`*^9, {
   3.7365012777555227`*^9, 3.7365012912040157`*^9}, 3.73650158558324*^9, {
   3.736501839887904*^9, 3.736501899630472*^9}, 3.736501948369443*^9, {
   3.736502024670526*^9, 3.736502061196042*^9}, {3.736508683161311*^9, 
   3.736508698613546*^9}, {3.7365087511010847`*^9, 3.736508773627976*^9}, {
   3.7365088223991413`*^9, 3.736508854156287*^9}, {3.736508898176642*^9, 
   3.736508946179748*^9}, {3.7365089944239902`*^9, 3.736509050589363*^9}, {
   3.736509143061699*^9, 3.7365091617890663`*^9}, {3.736509197849909*^9, 
   3.736509201360331*^9}, {3.7365092409526777`*^9, 3.736509244824657*^9}, {
   3.736509429844141*^9, 3.736509523853072*^9}, {3.736509620613164*^9, 
   3.736509657227468*^9}, {3.736509890429802*^9, 3.736509916483313*^9}, {
   3.736509962775362*^9, 3.736509965393318*^9}, {3.736510170416728*^9, 
   3.736510172823907*^9}, {3.736510227284748*^9, 3.7365102662570467`*^9}, {
   3.736510326784734*^9, 3.736510395480781*^9}, {3.736510427785056*^9, 
   3.736510473991769*^9}, {3.736510516607429*^9, 3.736510550181795*^9}, {
   3.736510586321868*^9, 3.73651059960458*^9}, {3.73651155028903*^9, 
   3.736511557535902*^9}, {3.736511599547975*^9, 3.736511639936769*^9}, {
   3.736511724718073*^9, 3.7365117532342854`*^9}, {3.7365117882331533`*^9, 
   3.736511858800138*^9}, {3.7365120479689493`*^9, 3.736512061268319*^9}, {
   3.736512126122014*^9, 3.736512155373451*^9}, {3.736512185867682*^9, 
   3.736512381888794*^9}, {3.736512421628561*^9, 3.73651245106603*^9}, {
   3.736512626493435*^9, 3.7365126370714493`*^9}, {3.736512978339101*^9, 
   3.7365129788435507`*^9}, {3.736513437822343*^9, 3.736513548095236*^9}, {
   3.736513822082449*^9, 3.736513837899497*^9}, {3.736514653342045*^9, 
   3.7365146602605352`*^9}, {3.736514690785901*^9, 3.7365148648729258`*^9}, {
   3.73651500289217*^9, 3.736515123401475*^9}, {3.736515164284528*^9, 
   3.7365152037518587`*^9}, {3.736515241592511*^9, 3.736515243122534*^9}, 
   3.7365152755510263`*^9, 3.736515373094133*^9, {3.736515443222085*^9, 
   3.736515475802294*^9}, {3.7365155891952953`*^9, 3.7365155987956676`*^9}, {
   3.7365156301431007`*^9, 3.7365158009564743`*^9}, {3.736575473643325*^9, 
   3.736575495275248*^9}, {3.736575530270821*^9, 3.736575532871541*^9}, 
   3.736576190184766*^9, {3.736576221318112*^9, 3.7365762464297123`*^9}, {
   3.736576298172554*^9, 3.736576300543119*^9}, {3.736576360482581*^9, 
   3.736576368681375*^9}, {3.73657642457233*^9, 3.736576458613999*^9}, {
   3.736576488664934*^9, 3.7365764966848907`*^9}, {3.7365765420512447`*^9, 
   3.736576554623176*^9}, 3.736577688595653*^9, {3.736578079067305*^9, 
   3.736578127914914*^9}, {3.736578404856251*^9, 3.736578448300885*^9}, {
   3.736578958028165*^9, 3.736578958278863*^9}, 3.7365874135764437`*^9, {
   3.736587488391561*^9, 3.736587529389201*^9}, {3.736587565565716*^9, 
   3.7365875864967823`*^9}, {3.736592131992297*^9, 3.736592182853599*^9}, {
   3.73659499871025*^9, 3.736595004682185*^9}, {3.736595404456715*^9, 
   3.736595427019903*^9}, 3.7365954904360647`*^9, {3.736595608862276*^9, 
   3.7365956223479033`*^9}, {3.736613030636693*^9, 3.7366130372806063`*^9}, {
   3.736670670251254*^9, 3.7366706842191553`*^9}, {3.7366707161749697`*^9, 
   3.736670721685988*^9}, 3.7366707643863277`*^9, {3.7366712998350353`*^9, 
   3.736671305081244*^9}, 3.73667153305867*^9, {3.7366720191329803`*^9, 
   3.736672023588107*^9}, {3.736672393969524*^9, 3.7366724034662113`*^9}, {
   3.736672826873275*^9, 3.7366728382711143`*^9}, 3.736673433434298*^9, 
   3.736674065847742*^9, 3.736674764194248*^9, {3.736679789476016*^9, 
   3.736679909264423*^9}, {3.736679952028586*^9, 3.736679955188311*^9}, {
   3.736750545364257*^9, 3.736750549065617*^9}, {3.7367507342124977`*^9, 
   3.7367507819291563`*^9}, {3.7367535710870457`*^9, 3.736753701868444*^9}, {
   3.736753840638042*^9, 3.736753965270069*^9}, {3.7367540928753242`*^9, 
   3.7367542030952873`*^9}, {3.736754413689294*^9, 3.7367544671403008`*^9}, {
   3.736754498291902*^9, 3.7367545939534073`*^9}, {3.736754884042145*^9, 
   3.7367548851634417`*^9}, {3.736759593230013*^9, 3.7367596493351517`*^9}, 
   3.736759720065276*^9, {3.7367597597625628`*^9, 3.736759767106516*^9}, {
   3.736759816526935*^9, 3.736759858409088*^9}, 3.736760039874543*^9, {
   3.736760794318014*^9, 3.736760833118449*^9}, {3.7367614641336193`*^9, 
   3.736761500467658*^9}, {3.736761800688933*^9, 3.7367618359017067`*^9}, {
   3.736761868975313*^9, 3.736761881654717*^9}, {3.736829483587771*^9, 
   3.736829649839369*^9}, {3.736829681693077*^9, 3.7368297389783487`*^9}, {
   3.736829912898616*^9, 3.736830186369815*^9}, {3.7368302374942417`*^9, 
   3.7368302538284388`*^9}, {3.736830283926238*^9, 3.736830299200058*^9}, {
   3.7368311142731323`*^9, 3.736831266912554*^9}, {3.7368327483497972`*^9, 
   3.73683315146738*^9}, {3.7368333105423813`*^9, 3.736833311077721*^9}, {
   3.7368333821113157`*^9, 3.736833391136224*^9}, {3.73683343677835*^9, 
   3.7368334701137743`*^9}, {3.7368342263062887`*^9, 
   3.7368342423756657`*^9}, {3.736835600968944*^9, 3.736835613033588*^9}, {
   3.736837799974894*^9, 3.7368378045526123`*^9}, {3.736852347033732*^9, 
   3.736852376489532*^9}, {3.736859398571787*^9, 3.7368594043886833`*^9}, {
   3.737095637516679*^9, 3.7370956547913113`*^9}, {3.7371079379967003`*^9, 
   3.737107947873005*^9}, {3.7371170651685534`*^9, 3.7371170792810163`*^9}, {
   3.737132352228149*^9, 3.737132373839468*^9}, {3.737205071546197*^9, 
   3.73720507387713*^9}, {3.737274399284514*^9, 3.737274572718856*^9}, {
   3.7372751456013527`*^9, 3.73727528569978*^9}, {3.737275323800723*^9, 
   3.737275450847719*^9}, {3.73727548287626*^9, 3.737275585299285*^9}, {
   3.7372757453765182`*^9, 3.7372757838681803`*^9}, {3.7372758918845263`*^9, 
   3.737276076686605*^9}, {3.737276178472292*^9, 3.737276183220798*^9}, {
   3.737276247203156*^9, 3.7372764543196697`*^9}, {3.737276592035632*^9, 
   3.737276612450707*^9}, {3.737277141167097*^9, 3.737277147113228*^9}, {
   3.737277205746601*^9, 3.737277264127824*^9}, {3.737277320243046*^9, 
   3.737277376331018*^9}, {3.737277799654818*^9, 3.73727802057028*^9}, {
   3.737278071645651*^9, 3.737278156661111*^9}, {3.737278196535315*^9, 
   3.7372782376558657`*^9}, {3.737278404243011*^9, 3.7372785282629004`*^9}, {
   3.737278563382271*^9, 3.737278681309875*^9}, {3.737278794455957*^9, 
   3.7372788022335873`*^9}, {3.737278842657878*^9, 3.737278890045752*^9}, {
   3.737278952761324*^9, 3.7372791763071203`*^9}, {3.737279225625745*^9, 
   3.737279236113165*^9}, {3.737279476404451*^9, 3.737279560689001*^9}, {
   3.7372800274808807`*^9, 3.73728025444142*^9}, {3.737280295966367*^9, 
   3.73728041140482*^9}, {3.737280459768503*^9, 3.737280671279089*^9}, {
   3.7372807164598837`*^9, 3.7372807287224607`*^9}, {3.737280810000443*^9, 
   3.7372808916829977`*^9}, {3.737281023268965*^9, 3.737281051169244*^9}, 
   3.737281092307664*^9, {3.73728112397342*^9, 3.7372812063277493`*^9}, {
   3.7372815061556*^9, 3.737281518996662*^9}, {3.7372816319096327`*^9, 
   3.7372817205426807`*^9}, {3.737281817395773*^9, 3.7372818320224247`*^9}, {
   3.7372818884219933`*^9, 3.737282103807006*^9}, {3.737282181254507*^9, 
   3.7372821867735023`*^9}, {3.737282335588306*^9, 3.737282376242132*^9}, {
   3.7373614310628233`*^9, 3.7373614327869387`*^9}, {3.737362139623355*^9, 
   3.737362144859208*^9}, 3.7373622481665373`*^9, {3.737364186973003*^9, 
   3.737364218088718*^9}, {3.737364361820388*^9, 3.737364388046492*^9}, {
   3.7373645623244333`*^9, 3.737364588001734*^9}, {3.737366495891827*^9, 
   3.7373665599916677`*^9}, {3.7373665966342983`*^9, 3.7373666941688023`*^9}, 
   3.737366774399681*^9, {3.737366846399226*^9, 3.7373668542002296`*^9}, 
   3.737869641977816*^9, {3.7378696729786863`*^9, 3.737869680338325*^9}, {
   3.737869729800325*^9, 3.737869731520771*^9}, {3.737869820832528*^9, 
   3.737869960512032*^9}, {3.737869997391673*^9, 3.7378701052231007`*^9}, {
   3.737870143535965*^9, 3.737870181156848*^9}, {3.7378702285545883`*^9, 
   3.737870348513867*^9}, {3.737870393942148*^9, 3.7378705203463173`*^9}, {
   3.737870571417562*^9, 3.737870573062872*^9}, {3.737870681025528*^9, 
   3.737870699381481*^9}, {3.7378707312028646`*^9, 3.737870870278202*^9}, {
   3.737870917522112*^9, 3.737870946257683*^9}, {3.737870982997942*^9, 
   3.7378709891506977`*^9}, {3.7378710374170723`*^9, 3.737871076741334*^9}, {
   3.737871119959087*^9, 3.737871271715321*^9}, {3.737871343892535*^9, 
   3.7378713837147293`*^9}, {3.7378714422672977`*^9, 3.737871532319543*^9}, {
   3.73787157631183*^9, 3.737871583939913*^9}, {3.737871667328906*^9, 
   3.737871864303129*^9}, {3.7378719231757603`*^9, 3.7378719450278463`*^9}, {
   3.737872004905116*^9, 3.7378720460447702`*^9}, {3.737873676958581*^9, 
   3.737873691852614*^9}, {3.737877655134923*^9, 3.737877791526764*^9}, {
   3.7378786607075577`*^9, 3.7378786627493362`*^9}, {3.7378801517680597`*^9, 
   3.7378801585333157`*^9}, 3.737881878459334*^9, {3.737885427974547*^9, 
   3.737885463289036*^9}, {3.737909948333761*^9, 3.737909948462751*^9}, {
   3.737910003434218*^9, 3.737910003875802*^9}, {3.737910077298047*^9, 
   3.7379100834592*^9}, 3.7379101176549377`*^9, {3.737910365996491*^9, 
   3.737910392520522*^9}, {3.737943609199835*^9, 3.737943614043647*^9}, {
   3.738011205880199*^9, 3.738011208069495*^9}, {3.7380454449488564`*^9, 
   3.738045472543992*^9}, 3.738151433061966*^9, {3.738151520309229*^9, 
   3.7381516192081966`*^9}, {3.7381516985155363`*^9, 
   3.7381517029611635`*^9}, {3.738151818295475*^9, 3.738151869083268*^9}, {
   3.7381519312284045`*^9, 3.738151932069031*^9}, {3.738219148877116*^9, 
   3.7382191856741295`*^9}, {3.738219235601967*^9, 3.7382192444333534`*^9}, {
   3.7382192992678084`*^9, 3.738219372865691*^9}, 3.7382464861684084`*^9, {
   3.7409694190099616`*^9, 3.7409694258775864`*^9}, {3.7449530282872915`*^9, 
   3.744953028556445*^9}, {3.7524861654964046`*^9, 3.752486196305553*^9}, {
   3.7524862721676407`*^9, 3.752486345248811*^9}, {3.752486383494035*^9, 
   3.752486386073276*^9}, {3.75248659108598*^9, 3.7524866155316677`*^9}, 
   3.752486681640609*^9, {3.7524867153343287`*^9, 3.752486725139408*^9}, {
   3.752486768794829*^9, 3.752486780401215*^9}, {3.752486816095772*^9, 
   3.752486828673321*^9}, {3.752486936047159*^9, 3.752486943905018*^9}, {
   3.7524870243348227`*^9, 3.7524870604376097`*^9}, {3.752487748378622*^9, 
   3.752487764578298*^9}, {3.752487809217525*^9, 3.752487818290511*^9}, {
   3.752488030976404*^9, 3.752488038227976*^9}, {3.752488300975902*^9, 
   3.752488438262857*^9}, {3.75248850381824*^9, 3.752488511710824*^9}, {
   3.752488544008977*^9, 3.752488662624508*^9}, {3.7524896779161587`*^9, 
   3.752489693538266*^9}, {3.752489742342965*^9, 3.752489749672873*^9}, 
   3.7524897850424423`*^9, {3.7524899740441628`*^9, 3.752489977697757*^9}, {
   3.752490341067745*^9, 3.752490342754274*^9}, {3.752490794546686*^9, 
   3.7524908365463467`*^9}, {3.752490895001153*^9, 3.7524909581464376`*^9}, {
   3.75249227165379*^9, 3.7524923227598515`*^9}, {3.752492392994095*^9, 
   3.752492393859824*^9}, {3.7525175156598396`*^9, 3.7525175177856293`*^9}, {
   3.75251757312738*^9, 3.752517595648113*^9}, {3.752553229024864*^9, 
   3.7525532900323114`*^9}, {3.7525533265614915`*^9, 3.75255352620665*^9}, {
   3.7525535599754443`*^9, 3.75255359669468*^9}, {3.7525536380654054`*^9, 
   3.7525536524622517`*^9}, 3.75255547311102*^9, {3.7525556058068333`*^9, 
   3.7525556543966646`*^9}, {3.7525556864303727`*^9, 
   3.7525557796210065`*^9}, {3.7525558670647235`*^9, 3.752555942894641*^9}, {
   3.752557688895293*^9, 3.7525577093323364`*^9}, {3.7526546880744395`*^9, 
   3.752654697279964*^9}, {3.7527621016129246`*^9, 3.752762103069059*^9}, {
   3.752861617261154*^9, 3.7528616176567993`*^9}, 3.756813492103634*^9, {
   3.7568135312461243`*^9, 3.756813583855937*^9}, {3.7568136285214453`*^9, 
   3.756813721765275*^9}, {3.7568137887622547`*^9, 3.756813789731662*^9}, {
   3.756813838518566*^9, 3.756813844654995*^9}, {3.756813989469483*^9, 
   3.7568139994218283`*^9}, {3.7568140476560307`*^9, 3.7568140482405024`*^9}, 
   3.7568141298093357`*^9, {3.756814177276435*^9, 3.756814219719314*^9}, {
   3.756814258495769*^9, 3.756814288554564*^9}, {3.756814347979629*^9, 
   3.7568144054799757`*^9}, {3.756814443146748*^9, 3.756814471382565*^9}, {
   3.756814516236704*^9, 3.756814540121458*^9}, {3.7568148948285933`*^9, 
   3.756814906717598*^9}, {3.756814953018752*^9, 3.7568149577362213`*^9}, {
   3.756815115896628*^9, 3.756815280864328*^9}, {3.756815332306151*^9, 
   3.756815339144775*^9}, {3.7568193956991477`*^9, 3.756819409267872*^9}, {
   3.756819739941109*^9, 3.7568197541028104`*^9}, {3.756821479337372*^9, 
   3.756821510628838*^9}, {3.756825081456606*^9, 3.7568250840128*^9}, {
   3.7568293637677193`*^9, 3.75682936563869*^9}, {3.7568347515521393`*^9, 
   3.7568347534420996`*^9}},
 CellLabel->"In[1]:=",ExpressionUUID->"8c2ee34d-7d70-4b4b-be9d-15b89aa22fe3"],

Cell[BoxData["\<\"first part done\"\>"], "Print",
 CellChangeTimes->{{3.7568145485032682`*^9, 3.756814573668478*^9}, 
   3.756814966203705*^9, 3.756815310035239*^9, 3.7568153524391003`*^9, 
   3.756818980298375*^9, 3.7568194163519325`*^9, 3.7568203060685673`*^9, 
   3.7568223937510843`*^9, 3.7568261071784286`*^9, 3.7568308809890985`*^9, 
   3.756836474955021*^9},
 CellLabel->
  "During evaluation of \
In[1]:=",ExpressionUUID->"3db8616a-90a3-4ced-b9b7-5164b1ca87f1"],

Cell[BoxData[
 GraphicsBox[{{}, {{}, {}, 
    {RGBColor[0.368417, 0.506779, 0.709798], PointSize[
      NCache[
       Rational[1, 360], 0.002777777777777778]], AbsoluteThickness[1.6], 
     LineBox[CompressedData["
1:eJxc2X+8j+X9OPCTTGcmO5npTKaTyU5mOkk6SXon6STpJOkk6STpJOnQieNH
euPg4KSTpJOkk0wnSSdJJ0lnkp1MdibTmclOJjszszMzMzP7frLr/Xh87+f7
H49n133f131dr9f1uq77dNGIRwc90CQpKSm2NCnpm3//92u89n//NoR/k2Kf
Xrr41IhP/xicHDt8W1X7WX9OOCXW6aOco/MvTlzfOpZ687S3D5yfcGrs8jO/
hNvFzn6pR+1DZyecFmv+xav51zRPuENs0DePvy3hjrE7zvwS7hQ78/ibE06P
3fV/vX+Uk3DnWNZXk1uvuTHhLrGtC+/t8q9PEu/bNfbauQV7Yq8lnBF7d/rA
CxrWJXxZbMY3nJ5wt9iz39y+MOHLub97bNw134wg4SvC+BPuEbvw/0ZT1T7h
K2P/N/j/m4GDwZmxPWeemPBVYfyJ63vGjqcPe3rzPxLtV8fOTNcXCfcK85m4
/prY/WcClmjvHeYv4WtjE8/8Eo5FHY+F8Sbar4udeZ2qRPt1sV3Nej5S/nmi
vU/sm+y4dHGivU+s4MyAEu3Xx647M2GJ9utj//fw/+vh69DeN9byzA2J9r6x
M+H7KtF+QxhPcPyG8LxEe7/w/on2frEuZzpItN8Yyzjzgon2G2NnwnVNoj0r
jO9AaM+KlX/+zQCDk24K8U603xSbW/zNL9HeP/ZNdNKHJdr7x/qe+SXab449
cuaBifabY6PO/BLtA8L7Jdpx0i2xjR988/tDaL8ldqa7p4OTBoZ8T7QPDPOf
aL815HOi/dbYmeVydH9ozw75Gtpj2SEfQ3s8O8Q3uDo79s3qm/Z24v7bQj4E
x24L75u4/7bYmfSflbj/ttgbq775Je4fFN4vcf+gEI/E/YPCfCXuHxTyOXH/
7bEOZ36J+28P938V7r89PD+4+vbY/+4LThoc++uRb3714f7B0fb44FDfEvcP
DvMfrk+6I9bzTIAT998R3jc4fkds9JkFGlx9R6gHifuHhPdP3D8k1Nffh/uH
hPwPrh4S+2z7N7994f47Qz4Gx+4M8QqO3xni8WW4/86wPoKTckJ+B8dwPCe8
b+L+nFDPE/ffFfrfG+6/K9Tj4PhdsTPT91Fw9V2xFd+Ur1eDk4bGvv4mnQ78
Ltw/NORH4v6hof4l7h8a4pm4/+6Q74n+7w7rO3H/3WH9Je6/O+Rv4v5hYb0n
+h8Wxhscx9XDYpecWfB7wv33hPUSHLsn9Bccvyfsb4n77wnrO9H/8Ni+L7/5
JfofHn1efHhsyjflcHJwNU66N/bxN+m4+bfh/ntDfQyO3xvyN7j63lCvgpNy
w/qt+5/TcsN6CI7lhniH63NzYyXflI/5iefnhvwMLs8N6zPRX27Yf8Pz6nNj
V57ZAIOT7gv1MtH/fbEzw2ud6P++kL9fhP7vC/tTcPy+kM/B5ffFzjvzC66+
L+Tf7tD/fWG9BSeNiC154Zvfb0L/I8J5Jzg2IsR7V+h/ROjv89D/iPB+weUj
wvN3hv5HhPz+deh/ROyb7B14QWhPuj/0F9rT7g/nkeDY/aG+B+feH/K3NvR/
f1jvweX3h/UYXH1/7Mzx4KXg+vtjZ7pvCE4aGep/ov+RIV8T/Y8M9SvR/8jY
mePXtOD4yFAvgstHhv08Mf6R0fHVjwz7dXDSA9Hxpj0Q8jfR/wPR9819IKz3
xPgfCPOdGP8Dof4nxv9AyL/E+B8I56vE+EeF9/lV6H9UWA87Qv+jQn5/Fvof
Fcbzy9D/qJBf20P/o2LnnNkQwv3Vo8L6Cc+vHxX7X7+J/h8M+0Vw2oPR8cYe
DP0n5v/B2JnlsSYx/7j8wbA+g6sfDP0n5v/BsD4S858X8jHRf144X4b3jeWF
eATn5oX6EMYXzwv1Nrg8L8x/YvzcX58X6l9oT3oojD847aHo/MUeCvttcO5D
0fjEHwr7ZYhP+UNhPw6ufiisn+D6h8L6DU4aHepRiF/a6DAfwbHRxH902H8S
/Y+Ojrd8dDjvhPFWjw7rJzH+0aEeByc9HMabmP+HQ71IzP/DYX9KzD+OPxz2
00T+Pxxdv9UPh/N0Iv8fjtaDpDGs/zGxW89MQGL9jYnWr9wx4fyYyL8xof4l
8m9MtD5Ujwn7UyL/xkTrQdIj0fxNeyR8HyX6fyTkW2L9PxJ9v/gjYT4T/T9C
/nN9/SPR90saG63HaWOj9Ts2lvo7NpxPEvVnbPj+SvQ/NhrP6rFhfIn4jw3x
ScT/0TB/ifrzaIhHIv6PhvWayL9Ho/kafzSs11CPyh8N+RZc/WhYn9tC/4+G
9ReclB9tT8kP6zE4LT/sx8EZ+WH9Bcfyw/4d3ic7P5yXEu+bH843wfn54XyY
WD/5Yb8K95fmM578cJ4I91fmh/gl1nd+tL7W5kfXX31+dH4b80M+JOZ/XHQ9
p4wL8U3Uo3HR+pYxLrreY+Oi6zF7XLS/3HHRepVPf/Fx0fpVOi7kX6KejIvW
w8pxYf0m6uu46Hhqx4X9MbTXjwvrP7hxXLSeJo2P5lfK+LDew/ynjY/lnimY
IT4Z48N5I1Efx4f8Dtdnj4/977mhPXd8mI/Qnj+e/XN8WL/BpeOj+VY+Pvy9
4NMw/vFh/KG9eny0XteOj+Zj/fiwPsP4GseH80ai/j8Wre8pj4XvjcR+8Fh0
/8h4LJqPscei85P9WDifJ8b/WHQ95D8Wzm+J9ftYOO8n8p/ryx+LznflY2E+
EvmPax+Lrqf6x6LxaXwsGt+kgvA9Ga5PKQjn3cT4C8J6CtdnFIT6FRwriMYr
uyAar9yCMN/B+QUhP8P18YJofpQWhPWXiD+uLAj5nqhvBdHx1NJeXxDiF/pv
LAj7UXDS42E9J+rf42H/Ce1pj4fvuZowfhx7PNSrX4TxPx7W29Yw/sfDegvO
fzz8vfCTMP7Hw/lxSxj/46GefRzG/3j4XguufDzEM7g60d/mMH7ur3881JvQ
3vh4qC/BSRPC+v95GP+EkG/VYfwTwvkiOGNCOD+F62MTQr4GZ08I8fgojH9C
WE/h/nz6i08I8QkunRD+vhver3xC2M9De+WE8L0WXD0h7AfBtbxf/YSw/oMb
GU/SxOh4UyZG3y9tYljPifFPDPUqjC82Meynm8L4J4bzSnDuxJBfwfkTo/MT
nxi+R8LzSyeG79vQXk7/lROj81U9MeynifhPDPUxuH5iWD+J+E8M6y3kR1Jh
iF/Ix5TCsN+EfE0rDOshtGcUhvkNjhWG9wnOLgzzGfI5tzDU+9BffmHYD8P7
xAvD+SAR/8KwPoLLCxl/Yex/7x1cXRjqaXBtYdgPgusT77MxjL8w7NcfhPFP
ijplUvhe3BDGPyl6f8akMF8fhvFPCvtNaM+eFPI1tOdOCvUxEf9JYfzB8Ulh
/0jEf1I0f8snhe+ZRP5Piq636knR/K6dFJ2P+klh/kM+NfI+SZOj7SmTo+sj
bXLYHxL5PzmcVxLrf3K0PmVPDvtFcO7kUP9CvPMnh/NpaI9PDt8TwaWTo/lS
Pjmst0T9mxzyMTH+ydF6UDuZ8TOexsnh+zqx/qeE83Ri/U8J+3Fi/FOi8cmY
Eq0PsSnR+pM9JVrvcqeE/ThR/6ZE61l8SjTfS6dE41k+JeynifhPicajekq0
ntROCfEIrp8S+984E+OfEvI1Mf6p0XqSMjU6n2lTo+PLmBrdT2JTQ/0Lzp4a
HU/u1Oh859MenxrN79Kp0fVenugv5Gvl1LA/BFfj2qkhn8J6rp/K+k88Pzjp
iej6TXki1Mdwf9oToR6GepDxRNg/g2NPhP0/XJ/N83KfCOshtOc/Eep1uD/+
RPi+CC59Iuzf4fryJ6L1qPKJEK/3w/jpv/aJUO/D9fVPhO/J0N7I+yVNo/5N
C/kX6lfatHBeCs6YFt3fYtPC389CvmVPC/FN1L9pIV9Df/nTQrxDe3xaNL6l
08LfDxPxnxatT5XTouuzelq0HtROC/Utsf9NC+fVUD8ap4V4Js4/T4a/Xyby
/8lofUt7MlpvM54M3wuJ9f9ktL5kPxldv7lPkv9PRvf7+JPR8ZQ+Gc6XifE/
Gfvfeyb2vyej67v6yWi8ap+M5k/9k+R/4n0S8Y9H8yc5znqIR9dDKtenxaP9
p8fJF67PjEfzIRYP8QnjyYqH80viPBWPnp9yeH5uPLrf5sVDPIPz46F+BhfG
o/kaj0fnuzgeztehvTQePe+VxcPfR8L7lOMKXBkP3yNh/FXxaDyq49F41DCe
WuarLh49f9QzvoZ49DzaGI+uxxPxsD8m4j897G/BydOj9TFleti/Qz1JnR7m
qyrEf3rI5+D06WH/C86YHq13mdPD92CoX7Hp4bwTnEV7NvfnTA/fS+H5udPD
/vdeiD/t+dPDeTC4cHr4e3S4Pj49Wi+Lp0frfen0aL0vmx6tv+XMTwXjqZwe
8nd9iP/0EJ/g6umh/gXXTA/7WXDt9JAf60L8p4f4vxvin4hXaG+YHuIb3Dg9
1P93Qvxx0oywvoOTZ4T9KjhlRtj/3w7xnxHqVWWI/4zwvfJWiP+MUK+DM2aE
ehWcOSOMb02IP+1ZM8L6fTPEf0ao5+H6HNpz6S9vRsi/8H75M0I+BBfOCPU7
jCc+I5x3got5XinjLZsR8mFtiP+MEO9wf8WMcN4L11fiqhnh/Biur54R9q/g
Glw7I+xHwXUzwnkg9F+PG2bE/vNNeTkV3DiD+M8I+2vIj6SZYf0HJ88M9SLk
V8rMaH6mcn3azFDPgtNnhvoV7s+YGe0vc2Y4n4X3ieGsmdF8zKY9h+flzgz7
S2jP4/58ri+cGfaP8H7xmdH1VDwz/H0vuHRmdP2W4fKZYb8KrpgZ6n9w5cxQ
n8PzqnD1zPA9mFj/M0P+hfpUOzOcL0L9qpsZrT/1M6P1smFmWK/BjTOj9fPE
zGh9TiqK/e/f4OSisD+G/lOKov2nFkX7TyuKni/Ti8LfoxLn5aLo+2UWhXxO
1P+isN+G/rKKovmTXRSNR05RNP9ycV5RdH7zi8J5JhF/ro8XRfOhuCia/6VF
0fpaVhTNp/LEeMN6qyiK1s/KorB/h+urikI9S9T/ouj6qSmK5nst71/H9fVF
rP+iaL1qxCdw0qxoPUyeFb4HEvV/VnR8qbOi9S9tVvh+CU6fFa2HGbPC/hja
M2eF/TU4NivkU7g+a1a0fmfPitbLHNpzeZ+8WeHvC4n1Pyu6HxbOitaL+Kzo
fBfPCufZRPxnRfOlbFY4LyTq/6zofFbMCvUy7FeVs8L5MewnVbOi+131rPA9
FPazmlnR/bGW++tmRffj+llhfSfiz3w2zoruJydmhfNQIv6zo++fPDus9+CU
2dH9K5X2tNnR/TV9djSfMmZH45c5O/q+MdqzuD97dnS8ObTncn/ebPb/2aH+
hPbC2eH/P4T+47Oj8SyeHT0PlM4O59vE/j87/L0yxKs8cf+qEP/Z4f+frA7x
nx09v1TNjuZH9ewQn9dD/BPvXxHiPzvEK7hudjjvvhbiPzucZ4MbZofz4ooQ
/9nhvLkyxH92OB8sD/GfE+JfHuI/J/a//x6cMieM96UQ/zmhPgan0Z4+J6zv
JSH+c0I+LwvxnxPmZ2mI/5ww3y+E+M8J30svhvjPCeN9PsR/TohHWYg/7Xlz
wngXh/jPCfV6UYj/nLCfPBfiPyfUz4Uh/nPC/vRMiP+cUA+fDfGfE+Y3PK98
TtgfgivmhO/vcH3lnLC/hP6q5oTzQni/asZTw3hqGU8d46lnPA1c3zgn7Ofh
eSdwUnH0/ZKLo/enFIf1Hd4vtTjsPyF+acXR+KbjDJxZHM2fGM4qjuZPNv3n
FEfzJbc47DfBeYwnvzg6P4U4Xhydj2L6L+X5ZYy/nOsrGE9lcfj7clhPVcXh
fBryu5rx1RRH86G2OOy/4fl1vE89/TcUR/OnkfGeYP6S5kbjnTw3mu8pc0O9
DusjdW6o/6Uh/nPD99/TIf5zo+sng/szuT82N5rPWXOj6yeb63PmRtdb7tzw
96PE+p8bXV/5PK+Q/uJzo+u5mPctnRvO+wtC/OeG88FTIf5zQ/0LrsCVc0N8
i0P8ub96btiP5oX4J+IxO8Q/Md6iEP+5Yb+bHuI/N+RXPMQ/8fwnQvwT7z8t
xJ/2pHmh3k4J8Z8X8mdiiP+86PNT50XvT5sXfZ/0eSH+wRnzQnzmhPjPC/k3
N8R/XnT8WbRn054zLzqfuTw/j/Z87i+cF41nPDG+kF/FuHReNF5l86L5WD4v
ul4q5kXzq3JedH+pov9qnl+Da+eF/bIkxD8RnzDe+nnRfGlI9DcjxJ/4nSBe
SfOj7cnzw3hmhvjPj+Zf6vzo89PmR+OdzvUZ86PxzJwfjU9sfnS9ZOHs+dF4
5MyPrs/c+dH5zOP6/PnReBVyfXx+dP6Kef9SxlfGfJXTXjE/Or+V86PrpWp+
dD1Wz4+ut5rEfE0K8U+834QQ/8Tzx4X4c3/D/Oh6buR5JxLjKwjxL4k6uST6
/BScitNKou+XXhIdb0ZJ2H9mhfiXROcvVhJ936yS6Hxml0TnK4frc+kvrySa
n/n0X1gSXT/xEuJfEq0XpSXRfC3j+nKeX1ESXT+VvE9VSTQe1VxfUxLNv1rG
W8d81yfmZ2yIf2J8D4b4J543MsQfJz0VdTJOwak47anwfg+H+D8V7T+D6zNp
j+Gsp6L5lf1UND9zcO5T0fzPeyo6P/m0Fz4Vnc/4U9H8Keb+UsZX9lSI5/gQ
f9orGG8l7VW0Vyfa7w7xp702MR/3hfhzfT3z10B/jbSf4HlJC6JOxikLiD/t
aYn2wSH+C6Lvl4EzuT6WaL85xB9nJ3x1iD/OxXncn48L6T/O+xXzvNIFsaT/
/1eGy3EFrsRVuBrX4Fpch+txA27EJ3DS01En4xScitNwOs7AmTiGs3A2zsG5
OA/n40Icx8W4FJfhclyBK3EVrsY1uBbX4XrcgBvxCZxUGnVTnIxb4BTcGqfi
djgNd8TpuAvOwN1xJu6FY7gvzsIDcDYejHPwMJyLR+I8PAbn4wJciKfiOC7C
xbgEl+JFuAwvxeV4Ba7Aq3ElXoer8EZcjbfgGrwd1+JduA7vxfX4AG7Ah3Ej
PoZP4FM46Zmom+Jk3AKn4NY4FbfDabgjTsddcAbujjNxLxzDfXEWHoCz8WCc
g4fhXDwS5+ExOB8X4EI8FcdxES7GJbgUL8JleCkuxytwBV6NK/E6XIU34mq8
Bdfg7bgW78J1eC+uxwdwAz6MG/ExfAKfwkkLo26Kk3ELnIJb41TcDqfhjjgd
d8EZuDvOxL1wDPfFWXgAzsaDcQ4ehnPxSJyHx+B8XIAL8VQcx0W4GJfgUrwI
l+GluByvwBV4Na7E63AV3oir8RZcg7fjWrwL1+G9uB4fwA34MG7Ex/AJfAon
PRt1U5yMW+AU3Bqn4nY4DXfE6bgLzsDdcSbuhWO4L87CA3A2Hoxz8DCci0fi
PDwG5+MCXIin4jguwsW4BJfiRbgML8XleAWuwKtxJV6Hq/BGXI234Bq8Hdfi
XbgO78X1+ABuwIdxIz6GT+BTOGlR1E1xMm6BU3BrnIrb4TTcEafjLjgDd8eZ
uBeO4b44Cw/A2XgwzsHDcC4eifPwGJyPC3AhnorjuAgX4xJcihfhMrwUl+MV
uAKvxpV4Ha7CG3E13oJr8HZci3fhOrwX1+MDuAEfxo34GD6BT+Gk56JuipNx
C5yCW+NU3A6n4Y44HXfBGbg7zsS9cAz3xVl4AM7Gg3EOHoZz8Uich8fgfFyA
C/FUHMdFuBiX4FK8CJfhpbgcr8AVeDWuxOtwFd6Iq/EWXIO341q8C9fhvbge
H8AN+DBuxMfwCXwKJy2OuilOxi1wCm6NU3E7nIY74nTcBWfg7jgT98Ix3Bdn
4QE4Gw/GOXgYzsUjcR4eg/NxAS7EU3EcF+FiXIJL8SJchpficrwCV+DVuBKv
w1V4I67GW3AN3o5r8S5ch/fienwAN+DDuBEfwyfwKZz0fNRNcTJugVNwa5yK
2+E03BGn4y44A3fHmbgXjuG+OAsPwNl4MM7Bw3AuHonz8BicjwtwIZ6K47gI
F+MSXIoX4TK8FJfjFbgCr8aVeB2uwhtxNd6Ca/B2XIt34Tq8F9fjA7gBH8aN
+Bg+gU/hpLKom+Jk3AKn4NY4FbfDabgjTsddcAbujjNxLxzDfXEWHoCz8WCc
g4fhXDwS5+ExOB8X4EI8FcdxES7GJbgUL8JleCkuxytwBV6NK/E6XIU34mq8
Bdfg7bgW78J1eC+uxwdwAz6MG/ExfAKfwkkvRN0UJ+MWOAW3xqm4HU7DHXE6
7oIzcHeciXvhGO6Ls/AAnI0H4xw8DOfikTgPj8H5uAAX4qk4jotwMS7BpXgR
LsNLcTlegSvwalyJ1+EqvBFX4y24Bm/HtXgXrsN7cT0+gBvwYdyIj+ET+BRO
WhJ1U5yMW+AU3Bqn4nY4DXfE6bgLzsDdcSbuhWO4L87CA3A2Hoxz8DCci0fi
PDwG5+MCXIin4jguwsW4BJfiRbgML8XleAWuwKtxJV6Hq/BGXI234Bq8Hdfi
XbgO78X1+ABuwIdxIz6GT+BTOOnFqJviZNwCp+DWOBW3w2m4I07HXXAG7o4z
cS8cw31xFh6As/FgnIOH4Vw8EufhMTgfF+BCPBXHcREuxiW4FC/CZXgpLscr
cAVejSvxOlyFN+JqvAXX4O24Fu/CdXgvrscHcAM+jBvxMXwCn8JJS6NuipNx
C5yCW+NU3A6n4Y44HXfBGbg7zsS9cAz3xVl4AM7Gg3EOHoZz8Uich8fgfFyA
C/FUHMdFuBiX4FK8CJfhpbgcr8AVeDWuxOtwFd6Iq/EWXIO341q8C9fhvbge
H8AN+DBuxMfwCXwKJ70UdVOcjFvgFNwap+J2OA13xOm4C87A3XEm7oVjuC/O
wgNwNh6Mc/AwnItH4jw8BufjAlyIp+I4LsLFuASX4kW4DC/F5XgFrsCrcSVe
h6vwRlyNt+AavB3X4l24Du/F9fgAbsCHcSM+hk/gUzhpWdRNcTJugVNwa5yK
2+E03BGn4y44A3fHmbgXjuG+OAsPwNl4MM7Bw3AuHonz8BicjwtwIZ6K47gI
F+MSXIoX4TK8FJfjFbgCr8aVeB2uwhtxNd6Ca/B2XIt34Tq8F9fjA7gBH8aN
+Bg+gU/hpJejboqTcQucglvjVNwOp+GOOB13wRm4O87EvXAM98VZeADOxoNx
Dh6Gc/FInIfH4HxcgAvxVBzHRbgYl+BSvAiX4aW4HK/AFXg1rsTrcBXeiKvx
FlyDt+NavAvX4b24Hh/ADfgwbsTH8Al8CieVR90EN8XNcDJujlvgljgFt8Kt
cRucitvidrg9TsMdcEfcCafjzrgL7oozcDfcHffAmbgn7oV74xjug/vifjgL
98cD8ECcjQfhwXgIzsFD8TA8HOfiEXgkHoXz8Gg8Bo/F+Xg8LsATcCGejKfi
aTiOZ+AiPBsX43m4BC/ApXghXoQX4zK8BC/Fy3A5Xo5X4JW4Aq/Cq/EaXInX
4nV4Pa7CG/BGvAlX4814C96Ka/A2vB3vwLV4J96Fd+M6vAfvxftwPd6PD+CD
uAEfwofxEdyIj+Jj+Dg+gU/iU/g0Tnol6ia4KW6Gk3Fz3AK3xCm4FW6N2+BU
3Ba3w+1xGu6AO+JOOB13xl1wV5yBu+HuuAfOxD1xL9wbx3Af3Bf3w1m4Px6A
B+JsPAgPxkNwDh6Kh+HhOBePwCPxKJyHR+MxeCzOx+NxAZ6AC/FkPBVPw3E8
Axfh2bgYz8MleAEuxQvxIrwYl+EleClehsvxcrwCr8QVeBVejdfgSrwWr8Pr
cRXegDfiTbgab8Zb8FZcg7fh7XgHrsU78S68G9fhPXgv3ofr8X58AB/EDfgQ
PoyP4EZ8FB/Dx/EJfBKfwqdx0vKom+CmuBlOxs1xC9wSp+BWuDVug1NxW9wO
t8dpuAPuiDvhdNwZd8FdcQbuhrvjHjgT98S9cG8cw31wX9wPZ+H+eAAeiLPx
IDwYD8E5eCgehofjXDwCj8SjcB4ejcfgsTgfj8cFeAIuxJPxVDwNx/EMXIRn
42I8D5fgBbgUL8SL8GJchpfgpXgZLsfL8Qq8ElfgVXg1XoMr8Vq8Dq/HVXgD
3og34Wq8GW/BW3EN3oa34x24Fu/Eu/BuXIf34L14H67H+/EBfBA34EP4MD6C
G/FRfAwfxyfwSXwKn8ZJr0bdBDfFzXAybo5b4JY4BbfCrXEbnIrb4na4PU7D
HXBH3Amn4864C+6KM3A33B33wJm4J+6Fe+MY7oP74n44C/fHA/BAnI0H4cF4
CM7BQ/EwPBzn4hF4JB6F8/BoPAaPxfl4PC7AE3Ahnoyn4mk4jmfgIjwbF+N5
uAQvwKV4IV6EF+MyvAQvxctwOV6OV+CVuAKvwqvxGlyJ1+J1eD2uwhvwRrwJ
V+PNeAveimvwNrwd78C1eCfehXfjOrwH78X7cD3ejw/gg7gBH8KH8RHciI/i
Y/g4PoFP4lP4NE5aEXUT3BQ3w8m4OW6BW+IU3Aq3xm1wKm6L2+H2OA13wB1x
J5yOO+MuuCvOwN1wd9wDZ+KeuBfujWO4D+6L++Es3B8PwANxNh6EB+MhOAcP
xcPwcJyLR+CReBTOw6PxGDwW5+PxuABPwIV4Mp6Kp+E4noGL8GxcjOfhErwA
l+KFeBFejMvwErwUL8PleDlegVfiCrwKr8ZrcCVei9fh9bgKb8Ab8SZcjTfj
LXgrrsHb8Ha8A9finXgX3o3r8B68F+/D9Xg/PoAP4gZ8CB/GR3AjPoqP4eP4
BD6JT+HTOOlnUTfBTXEznIyb4xa4JU7BrXBr3Aan4ra4HW6P03AH3BF3wum4
M+6Cu+IM3A13xz1wJu6Je+HeOIb74L64H87C/fEAPBBn40F4MB6Cc/BQPAwP
x7l4BB6JR+E8PBqPwWNxPh6PC/AEXIgn46l4Go7jGbgIz8bFeB4uwQtwKV6I
F+HFuAwvwUvxMlyOl+MVeCWuwKvwarwGV+K1eB1ej6vwBrwRb8LVeDPegrfi
GrwNb8c7cC3eiXfh3bgO78F78T5cj/fjA/ggbsCH8GF8BDfio/gYPo5P4JP4
FD6Nk1ZG3QQ3xc1wMm6OW+CWOAW3wq1xG5yK2+J2uD1Owx1wR9wJp+POuAvu
ijNwN9wd98CZuCfuhXvjGO6D++J+OAv3xwPwQJyNB+HBeAjOwUPxMDwc5+IR
eCQehfPwaDwGj8X5eDwuwBNwIZ6Mp+JpOI5n4CI8GxfjebgEL8CleCFehBfj
MrwEL8XLcDlejlfglbgCr8Kr8RpcidfidXg9rsIb8Ea8CVfjzXgL3opr8Da8
He/AtXgn3oV34zq8B+/F+3A93o8P4IO4AR/Ch/ER3IiP4mP4OD6BT+JT+DRO
ei3qJrgpboaTcXPcArfEKbgVbo3b4FTcFrfD7XEa7oA74k44HXfGXXBXnIG7
4e64B87EPXEv3BvHcB/cF/fDWbg/HoAH4mw8CA/GQ3AOHoqH4eE4F4/AI/Eo
nIdH4zF4LM7H43EBnoAL8WQ8FU/DcTwDF+HZuBjPwyV4AS7FC/EivBiX4SV4
KV6Gy/FyvAKvxBV4FV6N1+BKvBavw+txFd6AN+JNuBpvxlvwVlyDt+HteAeu
xTvxLrwb1+E9eC/eh+vxfnwAH8QN+BA+jI/gRnwUH8PH8Ql8Ep/Cp3FSRdRN
cFPcDCfj5rgFbolTcCvcGrfBqbgtbofb4zTcAXfEnXA67oy74K44A3fD3XEP
nIl74l64N47hPrgv7oezcH88AA/E2XgQHoyH4Bw8FA/Dw3EuHoFH4lE4D4/G
Y/BYnI/H4wI8ARfiyXgqnobjeAYuwrNxMZ6HS/ACXIoX4kV4MS7DS/BSvAyX
4+V4BV6JK/AqvBqvwZV4LV6H1+MqvAFvxJtwNd6Mt+CtuAZvw9vxDlyLd+Jd
eDeuw3vwXrwP1+P9+AA+iBvwIXwYH8GN+Cg+ho/jE/gkPoVP46TXo26Cm+Jm
OBk3xy1wS5yCW+HWuA1OxW1xO9wep+EOuCPuhNNxZ9wFd8UZuBvujnvgTNwT
98K9cQz3wX1xP5yF++MBeCDOxoPwYDwE5+CheBgejnPxCDwSj8J5eDQeg8fi
fDweF+AJuBBPxlPxNBzHM3ARno2L8TxcghfgUrwQL8KLcRlegpfiZbgcL8cr
8EpcgVfh1XgNrsRr8Tq8HlfhDXgj3oSr8Wa8BW/FNXgb3o534Fq8E+/Cu3Ed
3oP34n24Hu/HB/BB3IAP4cP4CG7ER/ExfByfwCfxKXwaJ62KugluipvhZNwc
t8AtcQpuhVvjNjgVt8XtcHuchjvgjrgTTsedcRfcFWfgbrg77oEzcU/cC/fG
MdwH98X9cBbujwfggTgbD8KD8RCcg4fiYXg4zsUj8Eg8Cufh0XgMHovz8Xhc
gCfgQjwZT8XTcBzPwEV4Ni7G83AJXoBL8UK8CC/GZXgJXoqX4XK8HK/AK3EF
XoVX4zW4Eq/F6/B6XIU34I14E67Gm/EWvBXX4G14O96Ba/FOvAvvxnV4D96L
9+F6vB8fwAdxAz6ED+MjuBEfxcfwcXwCn8Sn8Gmc9EbUTXBT3Awn4+a4BW6J
U3Ar3Bq3wam4LW6H2+M03AF3xJ1wOu6Mu+CuOAN3w91xD5yJe+JeuDeO4T64
L+6Hs3B/PAAPxNl4EB6Mh+AcPBQPw8NxLh6BR+JROA+PxmPwWJyPx+MCPAEX
4sl4Kp6G43gGLsKzcTGeh0vwAlyKF+JFeDEuw0vwUrwMl+PleAVeiSvwKrwa
r8GVeC1eh9fjKrwBb8SbcDXejLfgrbgGb8Pb8Q5ci3fiXXg3rsN78F68D9fj
/fgAPogb8CF8GB/BjfgoPoaP4xP4JD6FT+Ok1VE3wU1xM5yMm+MWuCVOwa1w
a9wGp+K2uB1uj9NwB9wRd8LpuDPugrviDNwNd8c9cCbuiXvh3jiG++C+uB/O
wv3xADwQZ+NBeDAegnPwUDwMD8e5eAQeiUfhPDwaj8FjcT4ejwvwBFyIJ+Op
eBqO4xm4CM/GxXgeLsELcCleiBfhxbgML8FL8TJcjpfjFXglrsCr8Gq8Blfi
tXgdXo+r8Aa8EW/C1Xgz3oK34hq8DW/HO3At3ol34d24Du/Be/E+XI/34wP4
IG7Ah/BhfAQ34qP4GD6OT+CT+BQ+jZPejLoJboqb4WTcHLfALXEKboVb4zY4
FbfF7XB7nIY74I64E07HnXEX3BVn4G64O+6BM3FP3Av3xjHcB/fF/XAW7o8H
4IE4Gw/Cg/EQnIOH4mF4OM7FI/BIPArn4dF4DB6L8/F4XIAn4EI8GU/F03Ac
z8BFeDYuxvNwCV6AS/FCvAgvxmV4CV6Kl+FyvByvwCtxBV6FV+M1uBKvxevw
elyFN+CNeBOuxpvxFrwV1+BteDvegWvxTrwL78Z1eA/ei/fherwfH8AHcQM+
hA/jI7gRH8XH8HF8Ap/Ep/BpnLQm6ia4KW6Gk3Fz3AK3xCm4FW6N2+BU3Ba3
w+1xGu6AO+JOOB13xl1wV5yBu+HuuAfOxD1xL9wbx3Af3Bf3w1m4Px6AB+Js
PAgPxkNwDh6Kh+HhOBePwCPxKJyHR+MxeCzOx+NxAZ6AC/FkPBVPw3E8Axfh
2bgYz8MleAEuxQvxIrwYl+EleClehsvxcrwCr8QVeBVejdfgSrwWr8PrcRXe
gDfiTbgab8Zb8FZcg7fh7XgHrsU78S68G9fhPXgv3ofr8X58AB/EDfgQPoyP
4EZ8FB/Dx/EJfBKfwqdx0ltRN8FNcTOcjJvjFrglTsGtcGvcBqfitrgdbo/T
cAfcEXfC6bgz7oK74gzcDXfHPXAm7ol74d44hvvgvrgfzsL98QA8EGfjQXgw
HoJz8FA8DA/HuXgEHolH4Tw8Go/BY3E+Ho8L8ARciCfjqXgajuMZuAjPxsV4
Hi7BC3ApXogX4cW4DC/BS/EyXI6X4xV4Ja7Aq/BqvAZX4rV4HV6Pq/AGvBFv
wtV4M96Ct+IavA1vxztwLd6Jd+HduA7vwXvxPlyP9+MD+CBuwIfwYXwEN+Kj
+Bg+jk/gk/gUPo2TKqM+CzfBZ+Om+Fu4GT4HJ+Nv4+b4O7gFPhe3xN/FKfg8
3Ap/D7fG38dt8Pk4Ff8At8UX4Hb4h7g9vhCn4YtwB/wj3BFfjDvhH+N0fAnu
jH+Cu+Cf4q74UpyBL8Pd8OW4O74C98BX4kx8Fe6Jr8a98DW4N74Wx/B1uA++
HvfFN+B++EachW/C/fHNeAC+BQ/Et+JsfBsehG/Hg/EdeAi+E+fgu/BQfDce
hu/Bw/G9OBffh0fg+/FI/AAehR/EefghPBo/jMfgR/BY/CjOx+PwePwYLsCP
4wl4Ii7Ek/BkPAVPxU/gafhJHMfT8Qw8ExfhWXg2noOL8Vw8D8/HJfgpvAA/
jUvxM3ghfhYvws/hxfh5XIZfwEvwi3gpfgkvwy/jcvwKXo5fxSvwz/BK/Bqu
wK/jVfgNvBq/idfgt3Alfhuvxe/gdfhdvB6/h6vw+3gD/gBvxB/iTfgjXI1/
jjfjj/EW/Anein+Ba/CneBv+Jd6OP8M78K9wLf413ok/x7vwb/Bu/AWuw7/F
e/Dv8F78Jd6Hf4/r8Vd4P/4DPoC/xgfxH3ED/hM+hP+MD+O/4CP4r7gR/w0f
xX/Hx/A/8HH8T3wC/wufxP/Gp/B/8Gn8X5z0dtRn4Sb4bNwUfws3w+fgZPxt
3Bx/B7fA5+KW+Ls4BZ+HW+Hv4db4+7gNPh+n4h/gtvgC3A7/ELfHF+I0fBHu
gH+EO+KLcSf8Y5yOL8Gd8U9wF/xT3BVfijPwZbgbvhx3x1fgHvhKnImvwj3x
1bgXvgb3xtfiGL4O98HX4774BtwP34iz8E24P74ZD8C34IH4VpyNb8OD8O14
ML4DD8F34hx8Fx6K78bD8D14OL4X5+L78Ah8Px6JH8Cj8IM4Dz+ER+OH8Rj8
CB6LH8X5eBwejx/DBfhxPAFPxIV4Ep6Mp+Cp+Ak8DT+J43g6noFn4iI8C8/G
c3Axnovn4fm4BD+FF+CncSl+Bi/Ez+JF+Dm8GD+Py/ALeAl+ES/FL+Fl+GVc
jl/By/GreAX+GV6JX8MV+HW8Cr+BV+M38Rr8Fq7Eb+O1+B28Dr+L1+P3cBV+
H2/AH+CN+EO8CX+Eq/HP8Wb8Md6CP8Fb8S9wDf4Ub8O/xNvxZ3gH/hWuxb/G
O/HneBf+Dd6Nv8B1+Ld4D/4d3ou/xPvw73E9/grvx3/AB/DX+CD+I27Af8KH
8J/xYfwXfAT/FTfiv+Gj+O/4GP4HPo7/iU/gf+GT+N/4FP4PPo3/i5PWRn0W
boLPxk3xt3AzfA5Oxt/GzfF3cAt8Lm6Jv4tT8Hm4Ff4ebo2/j9vg83Eq/gFu
iy/A7fAPcXt8IU7DF+EO+Ee4I74Yd8I/xun4EtwZ/wR3wT/FXfGlOANfhrvh
y3F3fAXuga/Emfgq3BNfjXvha3BvfC2O4etwH3w97otvwP3wjTgL34T745vx
AHwLHohvxdn4NjwI344H4zvwEHwnzsF34aH4bjwM34OH43txLr4Pj8D345H4
ATwKP4jz8EN4NH4Yj8GP4LH4UZyPx+Hx+DFcgB/HE/BEXIgn4cl4Cp6Kn8DT
8JM4jqfjGXgmLsKz8Gw8BxfjuXgeno9L8FN4AX4al+Jn8EL8LF6En8OL8fO4
DL+Al+AX8VL8El6GX8bl+BW8HL+KV+Cf4ZX4NVyBX8er8Bt4NX4Tr8Fv4Ur8
Nl6L38Hr8Lt4PX4PV+H38Qb8Ad6IP8Sb8Ee4Gv8cb8Yf4y34E7wV/wLX4E/x
NvxLvB1/hnfgX+Fa/Gu8E3+Od+Hf4N34C1yHf4v34N/hvfhLvA//Htfjr/B+
/Ad8AH+ND+I/4gb8J3wI/xkfxn/BR/BfcSP+Gz6K/46P4X/g4/if+AT+Fz6J
/41P4f/g0/i/OOmdqM/CTfDZuCn+Fm6Gz8HJ+Nu4Of4OboHPxS3xd3EKPg+3
wt/DrfH3cRt8Pk7FP8Bt8QW4Hf4hbo8vxGn4ItwB/wh3xBfjTvjHOB1fgjvj
n+Au+Ke4K74UZ+DLcDd8Oe6Or8A98JU4E1+Fe+KrcS98De6Nr8UxfB3ug6/H
ffENuB++EWfhm3B/fDMegG/BA/GtOBvfhgfh2/FgfAcegu/EOfguPBTfjYfh
e/BwfC/OxffhEfh+PBI/gEfhB3EefgiPxg/jMfgRPBY/ivPxODweP4YL8ON4
Ap6IC/EkPBlPwVPxE3gafhLH8XQ8A8/ERXgWno3n4GI8F8/D83EJfgovwE/j
UvwMXoifxYvwc3gxfh6X4RfwEvwiXopfwsvwy7gcv4KX41fxCvwzvBK/hivw
63gVfgOvxm/iNfgtXInfxmvxO3gdfhevx+/hKvw+3oA/wBvxh3gT/ghX45/j
zfhjvAV/grfiX+Aa/Cnehn+Jt+PP8A78K1yLf4134s/xLvwbvBt/gevwb/Ee
/Du8F3+J9+Hf43r8Fd6P/4AP4K/xQfxH3ID/hA/hP+PD+C/4CP4rbsR/w0fx
3/Ex/A98HP8Tn8D/wifxv/Ep/B98Gv8XJ62L+izcBJ+Nm+Jv4Wb4HJyMv42b
4+/gFvhc3BJ/F6fg83Ar/D3cGn8ft8Hn41T8A9wWX4Db4R/i9vhCnIYvwh3w
j3BHfDHuhH+M0/EluDP+Ce6Cf4q74ktxBr4Md8OX4+74CtwDX4kz8VW4J74a
98LX4N74WhzD1+E++HrcF9+A++EbcRa+CffHN+MB+BY8EN+Ks/FteBC+HQ/G
d+Ah+E6cg+/CQ/HdeBi+Bw/H9+JcfB8ege/HI/EDeBR+EOfhh/Bo/DAegx/B
Y/GjOB+Pw+PxY7gAP44n4Im4EE/Ck/EUPBU/gafhJ3EcT8cz8ExchGfh2XgO
LsZz8Tw8H5fgp/AC/DQuxc/ghfhZvAg/hxfj53EZfgEvwS/ipfglvAy/jMvx
K3g5fhWvwD/DK/FruAK/jlfhN/Bq/CZeg9/ClfhtvBa/g9fhd/F6/B6uwu/j
DfgDvBF/iDfhj3A1/jnejD/GW/AneCv+Ba7Bn+Jt+Jd4O/4M78C/wrX413gn
/hzvwr/Bu/EXuA7/Fu/Bv8N78Zd4H/49rsdf4f34D/gA/hofxH/EDfhP+BD+
Mz6M/4KP4L/iRvw3fBT/HR/D/8DH8T/xCfwvfBL/G5/C/8Gn8X9x0rtRn4Wb
4LNxU/wt3Ayfg5Pxt3Fz/B3cAp+LW+Lv4hR8Hm6Fv4db4+/jNvh8nIp/gNvi
C3A7/EPcHl+I0/BFuAP+Ee6IL8ad8I9xOr4Ed8Y/wV3wT3FXfCnOwJfhbvhy
3B1fgXvgK3Emvgr3xFfjXvga3Btfi2P4OtwHX4/74htwP3wjzsI34f74ZjwA
34IH4ltxNr4ND8K348H4DjwE34lz8F14KL4bD8P34OH4XpyL78Mj8P14JH4A
j8IP4jz8EB6NH8Zj8CN4LH4U5+NxeDx+DBfgx/EEPBEX4kl4Mp6Cp+In8DT8
JI7j6XgGnomL8Cw8G8/BxXgunofn4xL8FF6An8al+Bm8ED+LF+Hn8GL8PC7D
L+Al+EW8FL+El+GXcTl+BS/Hr+IV+Gd4JX4NV+DX8Sr8Bl6N38Rr8Fu4Er+N
1+J38Dr8Ll6P38NV+H28AX+AN+IP8Sb8Ea7GP8eb8cd4C/4Eb8W/wDX4U7wN
/xJvx5/hHfhXuBb/Gu/En+Nd+Dd4N/4C1+Hf4j34d3gv/hLvw7/H9fgrvB//
AR/AX+OD+I+4Af8JH8J/xofxX/AR/FfciP+Gj+K/42P4H/g4/ic+gf+FT+J/
41P4P/g0/i9OWh/1WbgJPhs3xd/CzfA5OBl/GzfH38Et8Lm4Jf4uTsHn4Vb4
e7g1/j5ug8/HqfgHuC2+ALfDP8Tt8YU4DV+EO+Af4Y74YtwJ/xin40twZ/wT
3AX/FHfFl+IMfBnuhi/H3fEVuAe+Emfiq3BPfDXuha/BvfG1OIavw33w9bgv
vgH3wzfiLHwT7o9vxgPwLXggvhVn49vwIHw7HozvwEPwnTgH34WH4rvxMHwP
Ho7vxbn4PjwC349H4gfwKPwgzsMP4dH4YTwGP4LH4kdxPh6Hx+PHcAF+HE/A
E3EhnoQn4yl4Kn4CT8NP4jiejmfgmbgIz8Kz8RxcjOfieXg+LsFP4QX4aVyK
n8EL8bN4EX4OL8bP4zL8Al6CX8RL8Ut4GX4Zl+NX8HL8Kl6Bf4ZX4tdwBX4d
r8Jv4NX4TbwGv4Ur8dt4LX4Hr8Pv4vX4PVyF38cb8Ad4I/4Qb8If4Wr8c7wZ
f4y34E/wVvwLXIM/xdvwL/F2/BnegX+Fa/Gv8U78Od6Ff4N34y9wHf4t3oN/
h/fiL/E+/Htcj7/C+/Ef8AH8NT6I/4gb8J/wIfxnfBj/BR/Bf8WN+G/4KP47
Pob/gY/jf+IT+F/4JP43PoX/g0/j/+Kk96I+CzfBZ+Om+Fu4GT4HJ+Nv4+b4
O7gFPhe3xN/FKfg83Ap/D7fG38dt8Pk4Ff8At8UX4Hb4h7g9vhCn4YtwB/wj
3BFfjDvhH+N0fAnujH+Cu+Cf4q74UpyBL8Pd8OW4O74C98BX4kx8Fe6Jr8a9
8DW4N74Wx/B1uA++HvfFN+B++EachW/C/fHNeAC+BQ/Et+JsfBsehG/Hg/Ed
eAi+E+fgu/BQfDcehu/Bw/G9OBffh0fg+/FI/AAehR/EefghPBo/jMfgR/BY
/CjOx+PwePwYLsCP4wl4Ii7Ek/BkPAVPxU/gafhJHMfT8Qw8ExfhWXg2noOL
8Vw8D8/HJfgpvAA/jUvxM3ghfhYvws/hxfh5XIZfwEvwi3gpfgkvwy/jcvwK
Xo5fxSvwz/BK/BquwK/jVfgNvBq/idfgt3Alfhuvxe/gdfhdvB6/h6vw+3gD
/gBvxB/iTfgjXI1/jjfjj/EW/Anein+Ba/CneBv+Jd6OP8M78K9wLf413ok/
x7vwb/Bu/AWuw7/Fe/Dv8F78Jd6Hf4/r8Vd4P/4DPoC/xgfxH3ED/hM+hP+M
D+O/4CP4r7gR/w0fxX/Hx/A/8HH8T3wC/wufxP/Gp/B/8Gn8X5xUFfVZuAk+
GzfF38LN8Dk4GX8bN8ffwS3wubgl/i5OwefhVvh7uDX+Pm6Dz8ep+Ae4Lb4A
t8M/xO3xhTgNX4Q74B/hjvhi3An/GKfjS3Bn/BPcBf8Ud8WX4gx8Ge6GL8fd
8RW4B74SZ+KrcE98Ne6Fr8G98bU4hq/DffD1uC++AffDN+IsfBPuj2/GA/At
eCC+FWfj2/AgfDsejO/AQ/CdOAffhYfiu/EwfA8eju/Fufg+PALfj0fiB/Ao
/CDOww/h0fhhPAY/gsfiR3E+HofH48dwAX4cT8ATcSGehCfjKXgqfgJPw0/i
OJ6OZ+CZuAjPwrPxHFyM5+J5eD4uwU/hBfhpXIqfwQvxs3gRfg4vxs/jMvwC
XoJfxEvxS3gZfhmX41fwcvwqXoF/hlfi13AFfh2vwm/g1fhNvAa/hSvx23gt
fgevw+/i9fg9XIXfxxvwB3gj/hBvwh/havxzvBl/jLfgT/BW/Atcgz/F2/Av
8Xb8Gd6Bf4Vr8a/xTvw53oV/g3fjL3Ad/i3eg3+H9+Iv8T78e1yPv8L78R/w
Afw1Poj/iBvwn/Ah/Gd8GP8FH8F/xY34b/go/js+hv+Bj+N/4hP4X/gk/jc+
hf+DT+P/4qT3oz4LN8Fn46b4W7gZPgcn42/j5vg7uAU+F7fE38Up+DzcCn8P
t8bfx23w+TgV/wC3xRfgdviHuD2+EKfhi3AH/CPcEV+MO+Ef43R8Ce6Mf4K7
4J/irvhSnIEvw93w5bg7vgL3wFfiTHwV7omvxr3wNbg3vhbH8HW4D74e98U3
4H74RpyFb8L98c14AL4FD8S34mx8Gx6Eb8eD8R14CL4T5+C78FB8Nx6G78HD
8b04F9+HR+D78Uj8AB6FH8R5+CE8Gj+Mx+BH8Fj8KM7H4/B4/BguwI/jCXgi
LsST8GQ8BU/FT+Bp+Ekcx9PxDDwTF+FZeDaeg4vxXDwPz8cl+Cm8AD+NS/Ez
eCF+Fi/Cz+HF+Hlchl/AS/CLeCl+CS/DL+Ny/Apejl/FK/DP8Er8Gq7Ar+NV
+A28Gr+J1+C3cCV+G6/F7+B1+F28Hr+Hq/D7eAP+AG/EH+JN+CNcjX+ON+OP
8Rb8Cd6Kf4Fr8Kd4G/4l3o4/wzvwr3At/jXeiT/Hu/Bv8G78Ba7Dv8V78O/w
Xvwl3od/j+vxV3g//gM+gL/GB/EfcQP+Ez6E/4wP47/gI/ivuBH/DR/Ff8fH
8D/wcfxPfAL/C5/E/8an8H/wafxfnLQh6rNwE3w2boq/hZvhc3Ay/jZujr+D
W+BzcUv8XZyCz8Ot8Pdwa/x93Aafj1PxD3BbfAFuh3+I2+MLcRq+CHfAP8Id
8cW4E/4xTseX4M74J7gL/inuii/FGfgy3A1fjrvjK3APfCXOxFfhnvhq3Atf
g3vja3EMX4f74OtxX3wD7odvxFn4Jtwf34wH4FvwQHwrzsa34UH4djwY34GH
4DtxDr4LD8V342H4Hjwc34tz8X14BL4fj8QP4FH4QZyHH8Kj8cN4DH4Ej8WP
4nw8Do/Hj+EC/DiegCfiQjwJT8ZT8FT8BJ6Gn8RxPB3PwDNxEZ6FZ+M5uBjP
xfPwfFyCn8IL8NO4FD+DF+Jn8SL8HF6Mn8dl+AW8BL+Il+KX8DL8Mi7Hr+Dl
+FW8Av8Mr8Sv4Qr8Ol6F38Cr8Zt4DX4LV+K38Vr8Dl6H38Xr8Xu4Cr+PN+AP
8Eb8Id6EP8LV+Od4M/4Yb8Gf4K34F7gGf4q34V/i7fgzvAP/CtfiX+Od+HO8
C/8G78Zf4Dr8W7wH/w7vxV/iffj3uB5/hffjP+AD+Gt8EP8RN+A/4UP4z/gw
/gs+gv+KG/Hf8FH8d3wM/wMfx//EJ/C/8En8b3wK/wefxv/FSR9EfRZugs/G
TfG3cDN8Dk7G38bN8XdwC3wubom/i1PwebgV/h5ujb+P2+DzcSr+AW6LL8Dt
8A9xe3whTsMX4Q74R7gjvhh3wj/G6fgS3Bn/BHfBP8Vd8aU4A1+Gu+HLcXd8
Be6Br8SZ+CrcE1+Ne+FrcG98LY7h63AffD3ui2/A/fCNOAvfhPvjm/EAfAse
iG/F2fg2PAjfjgfjO/AQfCfOwXfhofhuPAzfg4fje3Euvg+PwPfjkfgBPAo/
iPPwQ3g0fhiPwY/gsfhRnI/H4fH4MVyAH8cT8ERciCfhyXgKnoqfwNPwkziO
p+MZeCYuwrPwbDwHF+O5eB6ej0vwU3gBfhqX4mfwQvwsXoSfw4vx87gMv4CX
4BfxUvwSXoZfxuX4Fbwcv4pX4J/hlfg1XIFfx6vwG3g1fhOvwW/hSvw2Xovf
wevwu3g9fg9X4ffxBvwB3og/xJvwR7ga/xxvxh/jLfgTvBX/AtfgT/E2/Eu8
HX+Gd+Bf4Vr8a7wTf4534d/g3fgLXId/i/fg3+G9+Eu8D/8e1+Ov8H78B3wA
f40P4j/iBvwnfAj/GR/Gf8FH8F9xI/4bPor/jo/hf+Dj+J/4BP4XPon/jU/h
/+DT+L84aWPUZ+Em+GzcFH8LN8Pn4GT8bdwcfwe3wOfilvi7OAWfh1vh7+HW
+Pu4DT4fp+If4Lb4AtwO/xC3xxfiNHwR7oB/hDvii3En/GOcji/BnfFPcBf8
U9wVX4oz8GW4G74cd8dX4B74SpyJr8I98dW4F74G98bX4hi+DvfB1+O++Abc
D9+Is/BNuD++GQ/At+CB+FacjW/Dg/DteDC+Aw/Bd+IcfBceiu/Gw/A9eDi+
F+fi+/AIfD8eiR/Ao/CDOA8/hEfjh/EY/Ageix/F+XgcHo8fwwX4cTwBT8SF
eBKejKfgqfgJPA0/ieN4Op6BZ+IiPAvPxnNwMZ6L5+H5uAQ/hRfgp3EpfgYv
xM/iRfg5vBg/j8vwC3gJfhEvxS/hZfhlXI5fwcvxq3gF/hleiV/DFfh1vAq/
gVfjN/Ea/BauxG/jtfgdvA6/i9fj93AVfh9vwB/gjfhDvAl/hKvxz/Fm/DHe
gj/BW/EvcA3+FG/Dv8Tb8Wd4B/4VrsW/xjvx53gX/g3ejb/Adfi3eA/+Hd6L
v8T78O9xPf4K78d/wAfw1/gg/iNuwH/Ch/Cf8WH8F3wE/xU34r/ho/jv+Bj+
Bz6O/4lP4H/hk/jf+BT+Dz6N/4uTPoz6LNwEn42b4m/hZvgcnIy/jZvj7+AW
+FzcEn8Xp+DzcCv8Pdwafx+3wefjVPwD3BZfgNvhH+L2+EKchi/CHfCPcEd8
Me6Ef4zT8SW4M/4J7oJ/irviS3EGvgx3w5fj7vgK3ANfiTPxVbjn/+OqHrIA
MBQECHZs27Zt27Zt27Zt27Zt27btZGb7a1mvD9B4Ljw3ngfPi+fD8+MF8IJ4
IbwwXgQvihfDi+Ml8JJ4Kbw0XgYvi5fDy+MV8Ip4JbwyXgWvilfDq+M18Jp4
Lbw2Xgevi9fD6+MN8IZ4I7wx3gRvijfDm+Mt8JZ4K7w13gZvi7fD2+Md8I54
J7wz3gXvinfDu+M98J54L7w33gfvi/fD++MD8IH4IHwwPgQfig/Dh+Mj8JH4
KHw0PgYfi4/Dx+MT8In4JHwyPgWfik/Dp+Mz8Jn4LHw2Pgefi8/D5+ML8IX4
InwxvgRfii/Dl+Mr8JX4Knw1vgZfi6/D1+Mb8I34JnwzvgXfim/Dt+M78J34
Lnw3vgffi+/D9+MH8IP4IfwwfgQ/ih/Dj+Mn8JP4Kfw0fgY/i5/Dz+MX8Iv4
JfwyfgW/il/Dr+M38Jv4Lfw2fge/i9/D7+MP8If4I/wx/gR/ij/Dn+Mv8Jf4
K/w1/gZ/i7/D3+Mf8I/4J/wz/gX/in/Dv+M/8J/4L/w3/gf/i//D3fu/HgAP
iAfCA+NB8KB4MDw4HgIPiYfCQ+Nh8LB4ODw8HgGPiEfCI+NR8Kh4NDw6HgOP
icfCY+Nx8Lh4PDw+ngBPiCfCE+NJ8KR4Mjw5ngJPiafCU+Np8LR4Ojw9ngHP
iGfCM+NZ8Kx4Njw7ngPPiefCc+N58Lx4Pjw/XgAviBfCC+NF8KJ4Mbw4XgIv
iZfCS+Nl8LJ4Obw8XgGviFfCK+NV8Kp4Nbw6XgOvidfCa+N18Lp4Pbw+3gBv
iDfCG+NN8KZ4M7w53gJvibfCW+Nt8LZ4O7w93gHviHfCO+Nd8K54N7w73gPv
iffCe+N98L54P7w/PgAfiA/CB+ND8KH4MHw4PgIfiY/CR+Nj8LH4OHw8PgGf
iE/CJ+NT8Kn4NHw6PgOfic/CZ+Nz8Ln4PHw+vgBfiC/CF+NL8KX4Mnw5vgJf
ia/CV+Nr8LX4Onw9vgHfiG/CN+Nb8K34Nnw7vgPfie/Cd+N78L34Pnw/fgA/
iB/CD+NH8KP4Mfw4fgI/iZ/CT+Nn8LP4Ofw8fgG/iF/CL+NX8Kv4Nfw6fgO/
id/Cb+N38Lv4Pfw+/gB/iD/CH+NP8Kf4M/w5/gJ/ib/CX+Nv8Lf4O/w9/gH/
iH/CP+Nf8K/4N/w7/gP/if/Cf+N/8L/4P9x9/+sB8IB4IDwwHgQPigfDg+Mh
8JB4KDw0HgYPi4fDw+MR8Ih4JDwyHgWPikfDo+Mx8Jh4LDw2HgePi8fD4+MJ
8IR4IjwxngRPiifDk+Mp8JR4Kjw1ngZPi6fD0+MZ8Ix4JjwzngXPimfDs+M5
8Jx4Ljw3ngfPi+fD8+MF8IJ4IbwwXgQvihfDi+Ml8JJ4Kbw0XgYvi5fDy+MV
8Ip4JbwyXgWvilfDq+M18Jp4Lbw2Xgevi9fD6+MN8IZ4I7wx3gRvijfDm+Mt
8JZ4K7w13gZvi7fD2+Md8I54J7wz3gXvinfDu+M98J54L7w33gfvi/fD++MD
8IH4IHwwPgQfig/Dh+Mj8JH4KHw0PgYfi4/Dx+MT8In4JHwyPgWfik/Dp+Mz
8Jn4LHw2Pgefi8/D5+ML8IX4InwxvgRfii/Dl+Mr8JX4Knw1vgZfi6/D1+Mb
8I34JnwzvgXfim/Dt+M78J34Lnw3vgffi+/D9+MH8IP4IfwwfgQ/ih/Dj+Mn
8JP4Kfw0fgY/i5/Dz+MX8Iv4JfwyfgW/il/Dr+M38Jv4Lfw2fge/i9/D7+MP
8If4I/wx/gR/ij/Dn+Mv8Jf4K/w1/gZ/i7/D3+Mf8I/4J/wz/gX/in/Dv+M/
8J/4L/w3/gf/i//D3f8/3h83AB03IB03EB03MB03CB03KB03GB03OB03BB03
JB03FB03NB03DB03LB03HB03PB03Ah03Ih03Eh03Mh03Ch03Kh03Gh03Oh03
Bh03Jh03Fh03Nh03Dh03Lh03Hh03Ph03AR03IR03ER03MR03CR03KR03GR03
OR03BR03JR03FR03NR03DR03LR03HR03PR03Ax03Ix03Ex03Mx03Cx03Kx03
Gx03Ox03Bx03Jx03Fx03Nx03Dx03Lx03Hx03Px23AB23IB23EB23MB23CB23
KB23GB23OB23BB23JB23FB23NB23DB23LB23HB23PB23Ah23Ih23Eh23Mh23
Ch23Kh23Gh23Oh23Bh23Jh23Fh23Nh23Dh23Lh23Hh23Ph23AR23IR23ER23
MR23CR23KR23GR23OR23BR23JR23FR23NR23DR23LR23HR23PR23Ax23Ix23
Ex23Mx23Cx23Kx23Gx23Ox23Bx23Jx23Fx23Nx23Dx23Lx23Hx23Px13AB13
IB13EB13MB13CB13KB13GB13OB13BB13JB13FB13NB13DB13LB13HB13PB13
Ah13Ih13Eh13Mh13Ch13Kh13Gh13Oh13Bh13Jh13Fh13Nh13Dh13Lh13Hh13
Ph13AR13IR13ER13MR13CR13KR13GR13OR13BR13JR13FR13NR13DR13LR13
HR13PR13Ax13Ix13Ex13Mx13Cx13Kx13Gx13Ox13Bx13Jx13Fx13Nx13Dx13
Lx13Hx13Px33AB33IB33EB33MB33CB33KB33GB33OB33BB33JB33FB33NB33
DB33LB33HB33PB33Ah33Ih33Eh33Mh33Ch33Kh33Gh33Oh33Bh33Jh33Fh33
Nh33Dh33Lh33Hh33Ph33AR33IR33ER33MR33CR33KR33GR33OR33BR33JR33
FR33NR33DR33LR33HR33PR33Ax33Ix33Ex33Mx33Cx33Kx33Gx33Ox33Bx33
Jx33Fx33Nx33Dx33Lx33Hx3//+D/t+MGoOMGpOMGouMGpuMGoeMGpeMGo+MG
p+OGoOOGpOOGouOGpuOGoeOGpeOGo+OGp+NGoONGpONGouNGpuNGoeNGpeNG
o+NGp+PGoOPGpOPGouPGpuPGoePGpePGo+PGp+MmoOMmpOMmouMmpuMmoeMm
peMmo+Mmp+OmoOOmpOOmouOmpuOmoeOmpeOmo+Omp+NmoONmpONmouNmpuNm
oeNmpeNmo+Nmp+PmoOPmpOPmouPmpuPmoePmpePmo+Pmp+MWoOMWpOMWouMW
puMWoeMWpeMWo+MWp+OWoOOWpOOWouOWpuOWoeOWpeOWo+OWp+NWoONWpONW
ouNWpuNWoeNWpeNWo+NWp+PWoOPWpOPWouPWpuPWoePWpePWo+PWp+M2oOM2
pOM2ouM2puM2oeM2peM2o+M2p+O2oOO2pOO2ouO2puO2oeO2peO2o+O2p+N2
oON2pON2ouN2puN2oeN2peN2o+N2p+P2oOP2pOP2ouP2puP2oeP2peP2o+P2
p+MOoOMOpOMOouMOpuMOoeMOpeMOo+MOp+OOoOOOpOOOouOOpuOOoeOOpeOO
o+OOp+NOoONOpONOouNOpuNOoeNOpeNOo+NOp+POoOPOpOPOouPOpuPOoePO
pePOo+POp+MuoOMupOMuouMupuMuoeMupeMuo+Mup+OuoOOupOOuouOupuOu
oeOupeOuo+Oup+NuoONupONuouNupuNuoeNupeNuo+Nup+PuoOPupOPuouPu
puPuoePupePuo+Pup+MeoOMepOMeouMepuMeoeMepeMeo+Mep+OeoOOepOOe
ouOepuOeoeOepeOeo+Oep+NeoONepONeouNepuNeoeNepeNeo+Nep+PeoOPe
pOPeouPepuPeoePepePeo+Pep+M+oOM+pOM+ouM+puM+oeM+peM+o+M+p+O+
oOO+pOO+ouO+puO+oeO+peO+o+O+p+N+oON+pON+ouN+puN+oeN+peN+o+N+
p+P+oOP+pOP+ouP+puP+oeP+peP+o+P/H/j/dtwAdNyAdNxAdNzAdNwgdNyg
dNxgdNzgdNwQdNyQdNxQdNzQdNwwdNywdNxwdNzwdNwIdNyIdNxIdNzIdNwo
dNyodNxodNzodNwYdNyYdNxYdNzYdNw4dNy4dNx4dNz4dNwEdNyEdNxEdNzE
dNwkdNykdNxkdNzkdNwUdNyUdNxUdNzUdNw0dNy0dNx0dNz0dNwMdNyMdNxM
dNzMdNwsdNysdNxsdNzsdNwcdNycdNxcdNzcdNw8dNy8dNx8dNz8dNwCdNyC
dNxCdNzCdNwidNyidNxidNzidNwSdNySdNxSdNzSdNwydNyydNxydNzydNwK
dNyKdNxKdNzKdNwqdNyqdNxqdNzqdNwadNyadNxadNzadNw6dNy6dNx6dNz6
dNwGdNyGdNxGdNzGdNwmdNymdNxmdNzmdNwWdNyWdNxWdNzWdNw2dNy2dNx2
dNz2dNwOdNyOdNxOdNzOdNwudNyudNxudNzudNwedNyedNxedNzedNw+dNy+
dNx+dNz+dNwBdNyBdNxBdNzBdNwhdNyhdNxhdNzhdNwRdNyRdNxRdNzRdNwx
dNyxdNxxdNzxdNwJdNyJdNxJdNzJdNwpdNypdNxpdNzpdNwZdNyZdNxZdNzZ
dNw5dNy5dNx5dNz5dNwFdNyFdNxFdNzFdNwldNyldNxldNzldNwVdNyVdNxV
dNzVdNw1dNy1dNx1dNz1dNwNdNyNdNxNdNzNdNwtdNytdNxtdNztdNwddNyd
dNxddNzddNw9dNy9dNx9dNz9dNwDdNyDdNxDdNzDdNwjdNyjdNxjdNzjdNwT
dNyTdNxTdNzTdNwzdNyzdNxzdNzzdNwLdNyLdNxLdNzLdNwrdNyrdNxrdNzr
dNwbdNybdNxbdNzbdNw7dNy7dNx7dNz7dNwHdNyHdNxHdNzHdNwndNyndNxn
dNzndNwXdNyXdNxXdNzXdNw3dNy3dNx3dNz3dNwPdNyPdNxPdNzPdNwvdNyv
dNxvdNzvdNwfdNyfdNxfdNzfdNw/dNy/dNx/dPz/g/7fjhuAjhuQjhuIjhuY
jhuEjhuUjhuMjhucjhuCjhuSjhuKjhuajhuGjhuWjhuOjhuejhuBjhuRjhuJ
jhuZjhuFjhuVjhuNjhudjhuDjhuTjhuLjhubjhuHjhuXjhuPjhufjpuAjpuQ
jpuIjpuYjpuEjpuUjpuMjpucjpuCjpuSjpuKjpuajpuGjpuWjpuOjpuejpuB
jpuRjpuJjpuZjpuFjpuVjpuNjpudjpuDjpuTjpuLjpubjpuHjpuXjpuPjpuf
jluAjluQjluIjluYjluEjluUjluMjlucjluCjluSjluKjluajluGjluWjluO
jluejluBjluRjluJjluZjluFjluVjluNjludjluDjluTjluLjlubjluHjluX
jluPjlufjtuAjtuQjtuIjtuYjtuEjtuUjtuMjtucjtuCjtuSjtuKjtuajtuG
jtuWjtuOjtuejtuBjtuRjtuJjtuZjtuFjtuVjtuNjtudjtuDjtuTjtuLjtub
jtuHjtuXjtuPjtufjjuAjjuQjjuIjjuYjjuEjjuUjjuMjjucjjuCjjuSjjuK
jjuajjuGjjuWjjuOjjuejjuBjjuRjjuJjjuZjjuFjjuVjjuNjjudjjuDjjuT
jjuLjjubjjuHjjuXjjuPjjufjruAjruQjruIjruYjruEjruUjruMjrucjruC
jruSjruKjruajruGjruWjruOjruejruBjruRjruJjruZjruFjruVjruNjrud
jruDjruTjruLjrubjruHjruXjruPjrufjnuAjnuQjnuIjnuYjnuEjnuUjnuM
jnucjnuCjnuSjnuKjnuajnuGjnuWjnuOjnuejnuBjnuRjnuJjnuZjnuFjnuV
jnuNjnudjnuDjnuTjnuLjnubjnuHjnuXjnuPjnufjvuAjvuQjvuIjvuYjvuE
jvuUjvuMjvucjvuCjvuSjvuKjvuajvuGjvuWjvuOjvuejvuBjvuRjvuJjvuZ
jvuFjvuVjvuNjvudjvuDjvuTjvuLjvubjvuHjvuXjvuPjv9/wP/bcQPQcQPS
cQPRcQPTcYPQcYPScYPRcYPTcUPQcUPScUPRcUPTccPQccPSccPRccPTcSPQ
cSPScSPRcSPTcaPQcaPScaPRcaPTcWPQcWPScWPRcWPTcePQcePScePRcePT
cRPQcRPScRPRcRPTcZPQcZPScZPRcZPTcVPQcVPScVPRcVPTcdPQcdPScdPR
cdPTcTPQcTPScTPRcTPTcbPQcbPScbPRcbPTcXPQcXPScXPRcXPTcfPQcfPS
cfPRcfPTcQvQcQvScQvRcQvTcYvQcYvScYvRcYvTcUvQcUvScUvRcUvTccvQ
ccvSccvRccvTcSvQcSvScSvRcSvTcavQcavScavRcavTcWvQcWvScWvRcWvT
cevQcevScevRcevTcRvQcRvScRvRcRvTcZvQcZvScZvRcZvTcVvQcVvScVvR
cVvTcdvQcdvScdvRcdvTcTvQcTvScTvRcTvTcbvQcbvScbvRcbvTcXvQcXvS
cXvRcXvTcfvQcfvScfvRcfvTcQfQcQfScQfRcQfTcYfQcYfScYfRcYfTcUfQ
cUfScUfRcUfTccfQccfSccfRccfTcSfQcSfScSfRcSfTcafQcafScafRcafT
cWfQcWfScWfRcWfTcefQcefScefRcefTcRfQcRfScRfRcRfTcZfQcZfScZfR
cZfTcVfQcVfScVfRcVfTcdfQcdfScdfRcdfTcTfQcTfScTfRcTfTcbfQcbfS
cbfRcbfTcXfQcXfScXfRcXfTcffQcffScffRcffTcQ/QcQ/ScQ/RcQ/TcY/Q
cY/ScY/RcY/TcU/QcU/ScU/RcU/Tcc/Qcc/Scc/Rcc/TcS/QcS/ScS/RcS/T
ca/Qca/Sca/Rca/TcW/QcW/ScW/RcW/Tce/Qce/Sce/Rce/TcR/QcR/ScR/R
cR/TcZ/QcZ/ScZ/RcZ/TcV/QcV/ScV/RcV/Tcd/Qcd/Scd/Rcd/TcT/QcT/S
cT/RcT/Tcb/Qcb/Scb/Rcb/TcX/QcX/ScX/RcX/Tcf/Qcf/Scf/R8f8P9n87
bgA6bkA6biA6bmA6bhA6blA6bjA6bnA6bgg6bkg6big6bmg6bhg6blg6bjg6
bng6bgQ6bkQ6biQ6bmQ6bhQ6blQ6bjQ6bnQ6bgw6bkw6biw6bmw6bhw6blw6
bjw6bnw6bgI6bkI6biI6bmI6bhI6blI6bjI6bnI6bgo6bko6bio6bmo6bho6
blo6bjo6bno6bgY6bkY6biY6bmY6bhY6blY6bjY6bnY6bg46bk46bi46bm46
bh46bl46bj46bn46bgE6bkE6biE6bmE6bhE6blE6bjE6bnE6bgk6bkk6bik6
bmk6bhk6blk6bjk6bnk6bgU6bkU6biU6bmU6bhU6blU6bjU6bnU6bg06bk06
bi06bm06bh06bl06bj06bn06bgM6bkM6biM6bmM6bhM6blM6bjM6bnM6bgs6
bks6bis6bms6bhs6bls6bjs6bns6bgc6bkc6bic6bmc6bhc6blc6bjc6bnc6
bg86bk86bi86bm86bh86bl86bj86bn867gA67kA67iA67mA67hA67lA67jA6
7nA67gg67kg67ig67mg67hg67lg67jg67ng67gQ67kQ67iQ67mQ67hQ67lQ6
7jQ67nQ67gw67kw67iw67mw67hw67lw67jw67nw67gI67kI67iI67mI67hI6
7lI67jI67nI67go67ko67io67mo67ho67lo67jo67no67gY67kY67iY67mY6
7hY67lY67jY67nY67g467k467i467m467h467l467j467n467gE67kE67iE6
7mE67hE67lE67jE67nE67gk67kk67ik67mk67hk67lk67jk67nk67gU67kU6
7iU67mU67hU67lU67jU67nU67g067k067i067m067h067l067j067n067gM6
7kM67iM67mM67hM67lM67jM67nM67gs67ks67is67ms67hs67ls67js67ns6
7gc67kc67ic67mc67hc67lc67jc67nc67g867k867i867m867h867l867j86
/v+B/m/HDUDHDUjHDUTHDUzHDULHDUrHDUbHDU7HDUHHDUnHDUXHDU3HDUPH
DUvHDUfHDU/HjUDHjUjHjUTHjUzHjULHjUrHjUbHjU7HjUHHjUnHjUXHjU3H
jUPHjUvHjUfHjU/HTUDHTUjHTUTHTUzHTULHTUrHTUbHTU7HTUHHTUnHTUXH
TU3HTUPHTUvHTUfHTU/HzUDHzUjHzUTHzUzHzULHzUrHzUbHzU7HzUHHzUnH
zUXHzU3HzUPHzUvHzUfHzU/HLUDHLUjHLUTHLUzHLULHLUrHLUbHLU7HLUHH
LUnHLUXHLU3HLUPHLUvHLUfHLU/HrUDHrUjHrUTHrUzHrULHrUrHrUbHrU7H
rUHHrUnHrUXHrU3HrUPHrUvHrUfHrU/HbUDHbUjHbUTHbUzHbULHbUrHbUbH
bU7HbUHHbUnHbUXHbU3HbUPHbUvHbUfHbU/H7UDH7UjH7UTH7UzH7ULH7UrH
7UbH7U7H7UHH7UnH7UXH7U3H7UPH7UvH7UfH7U/HHUDHHUjHHUTHHUzHHULH
HUrHHUbHHU7HHUHHHUnHHUXHHU3HHUPHHUvHHUfHHU/HnUDHnUjHnUTHnUzH
nULHnUrHnUbHnU7HnUHHnUnHnUXHnU3HnUPHnUvHnUfHnU/HXUDHXUjHXUTH
XUzHXULHXUrHXUbHXU7HXUHHXUnHXUXHXU3HXUPHXUvHXUfHXU/H3UDH3UjH
3UTH3UzH3ULH3UrH3UbH3U7H3UHH3UnH3UXH3U3H3UPH3UvH3UfH3U/HPUDH
PUjHPUTHPUzHPULHPUrHPUbHPU7HPUHHPUnHPUXHPU3HPUPHPUvHPUfHPU/H
vUDHvUjHvUTHvUzHvULHvUrHvUbHvU7HvUHHvUnHvUXHvU3HvUPHvUvHvUfH
vU/HfUDHfUjHfUTHfUzHfULHfUrHfUbHfU7HfUHHfUnHfUXHfU3HfUPHfUvH
fUfHfU/H/UDH/UjH/UTH/UzH/ULH/UrH/UbH/U7H/UHH/UnH/UXH/U3H/UPH
/UvH/UfH/z/I/+24Aei4Aem4gei4gem4Qei4Qem4wei4wem4Iei4Iem4oei4
oem4Yei4Yem44ei44em4Eei4Eem4kei4kem4Uei4Uem40ei40em4Mei4Mem4
sei4sem4cei4cem48ei48em4Cei4Cem4iei4iem4Sei4Sem4yei4yem4Kei4
Kem4qei4qem4aei4aem46ei46em4Gei4Gem4mei4mem4Wei4Wem42ei42em4
Oei4Oem4uei4uem4eei4eem4+ei4+em4Bei4Bem4hei4hem4Rei4Rem4xei4
xem4Jei4Jem4pei4pem4Zei4Zem45ei45em4Fei4Fem4lei4lem4Vei4Vem4
1ei41em4Nei4Nem4tei4tem4dei4dem49ei49em4Dei4Dem4jei4jem4Tei4
Tem4zei4zem4Lei4Lem4rei4rem4bei4bem47ei47em4Hei4Hem4nei4nem4
Xei4Xem43ei43em4Pei4Pem4vei4vem4fei4fem4/ei4/em4A+i4A+m4g+i4
g+m4Q+i4Q+m4w+i4w+m4I+i4I+m4o+i4o+m4Y+i4Y+m44+i44+m4E+i4E+m4
k+i4k+m4U+i4U+m40+i40+m4M+i4M+m4s+i4s+m4c+i4c+m48+i48+m4C+i4
C+m4i+i4i+m4S+i4S+m4y+i4y+m4K+i4K+m4q+i4q+m4a+i4a+m46+i46+m4
G+i4G+m4m+i4m+m4W+i4W+m42+i42+m4O+i4O+m4u+i4u+m4e+i4e+m4++i4
++m4B+i4B+m4h+i4h+m4R+i4R+m4x+i4x+m4J+i4J+m4p+i4p+m4Z+i4Z+m4
5+i45+m4F+i4F+m4l+i4l+m4V+i4V+m41+i41+m4N+i4N+m4t+i4t+m4d+i4
d+m49+i49+m4D+i4D+m4j+i4j+m4T+i4T+m4z+i4z+m4L+i4L+m4r+i4r+m4
b+i4b+m47+i47+m4H+i4H+m4n+i4n+m4X+i4X+m43+i43+m4P+i4P+m4v+i4
v+m4f+i4f+m4/+j4/wf4vx03AB03IB03EB03MB03CB03KB03GB03OB03BB03
JB03FB03NB03DB03LB03HB03PB03Ah03Ih03Eh03Mh03Ch03Kh03Gh03Oh03
Bh03Jh03Fh03Nh03Dh03Lh03Hh03Ph03AR03IR03ER03MR03CR03KR03GR03
OR03BR03JR03FR03NR03DR03LR03HR03PR03Ax03Ix03Ex03Mx03Cx03Kx03
Gx03Ox03Bx03Jx03Fx03Nx03Dx03Lx03Hx03Px23AB23IB23EB23MB23CB23
KB23GB23OB23BB23JB23FB23NB23DB23LB23HB23PB23Ah23Ih23Eh23Mh23
Ch23Kh23Gh23Oh23Bh23Jh23Fh23Nh23Dh23Lh23Hh23Ph23AR23IR23ER23
MR23CR23KR23GR23OR23BR23JR23FR23NR23DR23LR23HR23PR23Ax23Ix23
Ex23Mx23Cx23Kx23Gx23Ox23Bx23Jx23Fx23Nx23Dx23Lx23Hx23Px13AB13
IB13EB13MB13CB13KB13GB13OB13BB13JB13FB13NB13DB13LB13HB13PB13
Ah13Ih13Eh13Mh13Ch13Kh13Gh13Oh13Bh13Jh13Fh13Nh13Dh13Lh13Hh13
Ph13AR13IR13ER13MR13CR13KR13GR13OR13BR13JR13FR13NR13DR13LR13
HR13PR13Ax13Ix13Ex13Mx13Cx13Kx13Gx13Ox13Bx13Jx13Fx13Nx13Dx13
Lx13Hx13Px33AB33IB33EB33MB33CB33KB33GB33OB33BB33JB33FB33NB33
DB33LB33HB33PB33Ah33Ih33Eh33Mh33Ch33Kh33Gh33Oh33Bh33Jh33Fh33
Nh33Dh33Lh33Hh33Ph33AR33IR33ER33MR33CR33KR33GR33OR33BR33JR33
FR33NR33DR33LR33HR33PR33Ax33Ix33Ex33Mx33Cx33Kx33Gx33Ox33Bx33
Jx33Fx33Nx33Dx33Lx33Hx3//+D+t+MGoOMGpOMGouMGpuMGoeMGpeMGo+MG
p+OGoOOGpOOGouOGpuOGoeOGpeOGo+OGp+NGoONGpONGouNGpuNGoeNGpeNG
o+NGp+PGoOPGpOPGouPGpuPGoePGpePGo+PGp+MmoOMmpOMmouMmpuMmoeMm
peMmo+Mmp+OmoOOmpOOmouOmpuOmoeOmpeOmo+Omp+NmoONmpONmouNmpuNm
oeNmpeNmo+Nmp+PmoOPmpOPmouPmpuPmoePmpePmo+Pmp+MWoOMWpOMWouMW
puMWoeMWpeMWo+MWp+OWoOOWpOOWouOWpuOWoeOWpeOWo+OWp+NWoONWpONW
ouNWpuNWoeNWpeNWo+NWp+PWoOPWpOPWouPWpuPWoePWpePWo+PWp+M2oOM2
pOM2ouM2puM2oeM2peM2o+M2p+O2oOO2pOO2ouO2puO2oeO2peO2o+O2p+N2
oON2pON2ouN2puN2oeN2peN2o+N2p+P2oOP2pOP2ouP2puP2oeP2peP2o+P2
p+MOoOMOpOMOouMOpuMOoeMOpeMOo+MOp+OOoOOOpOOOouOOpuOOoeOOpeOO
o+OOp+NOoONOpONOouNOpuNOoeNOpeNOo+NOp+POoOPOpOPOouPOpuPOoePO
pePOo+POp+MuoOMupOMuouMupuMuoeMupeMuo+Mup+OuoOOupOOuouOupuOu
oeOupeOuo+Oup+NuoONupONuouNupuNuoeNupeNuo+Nup+PuoOPupOPuouPu
puPuoePupePuo+Pup+MeoOMepOMeouMepuMeoeMepeMeo+Mep+OeoOOepOOe
ouOepuOeoeOepeOeo+Oep+NeoONepONeouNepuNeoeNepeNeo+Nep+PeoOPe
pOPeouPepuPeoePepePeo+Pep+M+oOM+pOM+ouM+puM+oeM+peM+o+M+p+O+
oOO+pOO+ouO+puO+oeO+peO+o+O+p+N+oON+pON+ouN+puN+oeN+peN+o+N+
p+P+oOP+pOP+ouP+puP+oeP+peP+o+P/H9j/dtwAdNyAdNxAdNzAdNwgdNyg
dNxgdNzgdNwQdNyQdNxQdNzQdNwwdNywdNxwdNzwdNwIdNyIdNxIdNzIdNwo
dNyodNxodNzodNwYdNyYdNxYdNzYdNw4dNy4dNx4dNz4dNwEdNyEdNxEdNzE
dNwkdNykdNxkdNzkdNwUdNyUdNxUdNzUdNw0dNy0dNx0dNz0dNwMdNyMdNxM
dNzMdNwsdNysdNxsdNzsdNwcdNycdNxcdNzcdNw8dNy8dNx8dNz8dNwCdNyC
dNxCdNzCdNwidNyidNxidNzidNwSdNySdNxSdNzSdNwydNyydNxydNzydNwK
dNyKdNxKdNzKdNwqdNyqdNxqdNzqdNwadNyadNxadNzadNw6dNy6dNx6dNz6
dNwGdNyGdNxGdNzGdNwmdNymdNxmdNzmdNwWdNyWdNxWdNzWdNw2dNy2dNx2
dNz2dNwOdNyOdNxOdNzOdNwudNyudNxudNzudNwedNyedNxedNzedNw+dNy+
dNx+dNz+dNwBdNyBdNxBdNzBdNwhdNyhdNxhdNzhdNwRdNyRdNxRdNzRdNwx
dNyxdNxxdNzxdNwJdNyJdNxJdNzJdNwpdNypdNxpdNzpdNwZdNyZdNxZdNzZ
dNw5dNy5dNx5dNz5dNwFdNyFdNxFdNzFdNwldNyldNxldNzldNwVdNyVdNxV
dNzVdNw1dNy1dNx1dNz1dNwNdNyNdNxNdNzNdNwtdNytdNxtdNztdNwddNyd
dNxddNzddNw9dNy9dNx9dNz9dNwDdNyDdNxDdNzDdNwjdNyjdNxjdNzjdNwT
dNyTdNxTdNzTdNwzdNyzdNxzdNzzdNwLdNyLdNxLdNzLdNwrdNyrdNxrdNzr
dNwbdNybdNxbdNzbdNw7dNy7dNx7dNz7dNwHdNyHdNxHdNzHdNwndNyndNxn
dNzndNwXdNyXdNxXdNzXdNw3dNy3dNx3dNz3dNwPdNyPdNxPdNzPdNwvdNyv
dNxvdNzvdNwfdNyfdNxfdNzfdNw/dNy/dNx/dPz/g/rfjhuAjhuQjhuIjhuY
jhuEjhuUjhuMjhucjhuCjhuSjhuKjhuajhuGjhuWjhuOjhuejhuBjhuRjhuJ
jhuZjhuFjhuVjhuNjhudjhuDjhuTjhuLjhubjhuHjhuXjhuPjhufjpuAjpuQ
jpuIjpuYjpuEjpuUjpuMjpucjpuCjpuSjpuKjpuajpuGjpuWjpuOjpuejpuB
jpuRjpuJjpuZjpuFjpuVjpuNjpudjpuDjpuTjpuLjpubjpuHjpuXjpuPjpuf
jluAjluQjluIjluYjluEjluUjluMjlucjluCjluSjluKjluajluGjluWjluO
jluejluBjluRjluJjluZjluFjluVjluNjludjluDjluTjluLjlubjluHjluX
jluPjlufjtuAjtuQjtuIjtuYjtuEjtuUjtuMjtucjtuCjtuSjtuKjtuajtuG
jtuWjtuOjtuejtuBjtuRjtuJjtuZjtuFjtuVjtuNjtudjtuDjtuTjtuLjtub
jtuHjtuXjtuPjtufjjuAjjuQjjuIjjuYjjuEjjuUjjuMjjucjjuCjjuSjjuK
jjuajjuGjjuWjjuOjjuejjuBjjuRjjuJjjuZjjuFjjuVjjuNjjudjjuDjjuT
jjuLjjubjjuHjjuXjjuPjjufjruAjruQjruIjruYjruEjruUjruMjrucjruC
jruSjruKjruajruGjruWjruOjruejruBjruRjruJjruZjruFjruVjruNjrud
jruDjruTjruLjrubjruHjruXjruPjrufjnuAjnuQjnuIjnuYjnuEjnuUjnuM
jnucjnuCjnuSjnuKjnuajnuGjnuWjnuOjnuejnuBjnuRjnuJjnuZjnuFjnuV
jnuNjnudjnuDjnuTjnuLjnubjnuHjnuXjnuPjnufjvuAjvuQjvuIjvuYjvuE
jvuUjvuMjvucjvuCjvuSjvuKjvuajvuGjvuWjvuOjvuejvuBjvuRjvuJjvuZ
jvuFjvuVjvuNjvudjvuDjvuTjvuLjvubjvuHjvuXjvuPjv9/QP/bcQPQcQPS
cQPRcQPTcYPQcYPScYPRcYPTcUPQcUPScUPRcUPTccPQccPSccPRccPTcSPQ
cSPScSPRcSPTcaPQcaPScaPRcaPTcWPQcWPScWPRcWPTcePQcePScePRcePT
cRPQcRPScRPRcRPTcZPQcZPScZPRcZPTcVPQcVPScVPRcVPTcdPQcdPScdPR
cdPTcTPQcTPScTPRcTPTcbPQcbPScbPRcbPTcXPQcXPScXPRcXPTcfPQcfPS
cfPRcfPTcQvQcQvScQvRcQvTcYvQcYvScYvRcYvTcUvQcUvScUvRcUvTccvQ
ccvSccvRccvTcSvQcSvScSvRcSvTcavQcavScavRcavTcWvQcWvScWvRcWvT
cevQcevScevRcevTcRvQcRvScRvRcRvTcZvQcZvScZvRcZvTcVvQcVvScVvR
cVvTcdvQcdvScdvRcdvTcTvQcTvScTvRcTvTcbvQcbvScbvRcbvTcXvQcXvS
cXvRcXvTcfvQcfvScfvRcfvTcQfQcQfScQfRcQfTcYfQcYfScYfRcYfTcUfQ
cUfScUfRcUfTccfQccfSccfRccfTcSfQcSfScSfRcSfTcafQcafScafRcafT
cWfQcWfScWfRcWfTcefQcefScefRcefTcRfQcRfScRfRcRfTcZfQcZfScZfR
cZfTcVfQcVfScVfRcVfTcdfQcdfScdfRcdfTcTfQcTfScTfRcTfTcbfQcbfS
cbfRcbfTcXfQcXfScXfRcXfTcffQcffScffRcffTcQ/QcQ/ScQ/RcQ/TcY/Q
cY/ScY/RcY/TcU/QcU/ScU/RcU/Tcc/Qcc/Scc/Rcc/TcS/QcS/ScS/RcS/T
ca/Qca/Sca/Rca/TcW/QcW/ScW/RcW/Tce/Qce/Sce/Rce/TcR/QcR/ScR/R
cR/TcZ/QcZ/ScZ/RcZ/TcV/QcV/ScV/RcV/Tcd/Qcd/Scd/Rcd/TcT/QcT/S
cT/RcT/Tcb/Qcb/Scb/Rcb/TcX/QcX/ScX/RcX/Tcf/Qcf/Scf/R8f8P5n87
bgA6bkA6biA6bmA6bhA6blA6bjA6bnA6bgg6bkg6big6bmg6bhg6blg6bjg6
bng6bgQ6bkQ6biQ6bmQ6bhQ6blQ6bjQ6bnQ6bgw6bkw6biw6bmw6bhw6blw6
bjw6bnw6bgI6bkI6biI6bmI6bhI6blI6bjI6bnI6bgo6bko6bio6bmo6bho6
blo6bjo6bno6bgY6bkY6biY6bmY6bhY6blY6bjY6bnY6bg46bk46bi46bm46
bh46bl46bj46bn46bgE6bkE6biE6bmE6bhE6blE6bjE6bnE6bgk6bkk6bik6
bmk6bhk6blk6bjk6bnk6bgU6bkU6biU6bmU6bhU6blU6bjU6bnU6bg06bk06
bi06bm06bh06bl06bj06bn06bgM6bkM6biM6bmM6bhM6blM6bjM6bnM6bgs6
bks6bis6bms6bhs6bls6bjs6bns6bgc6bkc6bic6bmc6bhc6blc6bjc6bnc6
bg86bk86bi86bm86bh86bl86bj86bn867gA67kA67iA67mA67hA67lA67jA6
7nA67gg67kg67ig67mg67hg67lg67jg67ng67gQ67kQ67iQ67mQ67hQ67lQ6
7jQ67nQ67gw67kw67iw67mw67hw67lw67jw67nw67gI67kI67iI67mI67hI6
7lI67jI67nI67go67ko67io67mo67ho67lo67jo67no67gY67kY67iY67mY6
7hY67lY67jY67nY67g467k467i467m467h467l467j467n467gE67kE67iE6
7mE67hE67lE67jE67nE67gk67kk67ik67mk67hk67lk67jk67nk67gU67kU6
7iU67mU67hU67lU67jU67nU67g067k067i067m067h067l067j067n067gM6
7kM67iM67mM67hM67lM67jM67nM67gs67ks67is67ms67hs67ls67js67ns6
7gc67kc67ic67mc67hc67lc67jc67nc67g867k867i867m867h867l867j86
/v+B/G/HDUDHDUjHDUTHDUzHDULHDUrHDUbHDU7HDUHHDUnHDUXHDU3HDUPH
DUvHDUfHDU/HjUDHjUjHjUTHjUzHjULHjUrHjUbHjU7HjUHHjUnHjUXHjU3H
jUPHjUvHjUfHjU/HTUDHTUjHTUTHTUzHTULHTUrHTUbHTU7HTUHHTUnHTUXH
TU3HTUPHTUvHTUfHTU/HzUDHzUjHzUTHzUzHzULHzUrHzUbHzU7HzUHHzUnH
zUXHzU3HzUPHzUvHzUfHzU/HLUDHLUjHLUTHLUzHLULHLUrHLUbHLU7HLUHH
LUnHLUXHLU3HLUPHLUvHLUfHLU/HrUDHrUjHrUTHrUzHrULHrUrHrUbHrU7H
rUHHrUnHrUXHrU3HrUPHrUvHrUfHrU/HbUDHbUjHbUTHbUzHbULHbUrHbUbH
bU7HbUHHbUnHbUXHbU3HbUPHbUvHbUfHbU/H7UDH7UjH7UTH7UzH7ULH7UrH
7UbH7U7H7UHH7UnH7UXH7U3H7UPH7UvH7UfH7U/HHUDHHUjHHUTHHUzHHULH
HUrHHUbHHU7HHUHHHUnHHUXHHU3HHUPHHUvHHUfHHU/HnUDHnUjHnUTHnUzH
nULHnUrHnUbHnU7HnUHHnUnHnUXHnU3HnUPHnUvHnUf/Py7rKQoAhlrC6GTb
tm3Xn23btn2bbNu27Zps27btur22H/ea9T2fg/M8dpzns+O8gB3nhew4L2LH
eTE7zkvYcV7KjvMydpyXs+O8gh3nlew4r2LHeTU7zmvYcV7LjvM6dpzXs+O8
gR3njew4b2LHeTM7zlvYcd7KjvM2dpy3s+O8gx3nnew472LHeTc7znvYcd7L
jjN2nPex47yfHecD7DgfZMf5EDvOh9lxPsKO81F2nI+x43ycHecT7DifZMf5
FDvOp9lxPsOO81l2nM+x43yeHecL7DhfZMf5EjvOl9lxvsKO81V2nK+x43yd
Hecb7DjfZMf5FjvOt9lxvsOO8112nO+x43yfHecH7Dg/ZMf5ETvOj9lxfsKO
81N2nJ+x4/ycHecX7Di/ZMf5FTvOr9lxfsOO81t2nN+x4/yeHecP7Dh/ZMf5
EzvOn9lx/sKO81d2nL+x4/ydHecf7Dj/ZMf5FzvOv9lx/sOO/3sg/nfHORA7
zoHZcQ7CjnNQdpyDseMcnB3nEOw4h2THORQ7zqHZcQ7DjnNYdpzDseMcnh3n
COw4R2THORI7zpHZcY7CjnNUdpyjseMcnR3nGOw4x2THORY7zrHZcY7DjnNc
dpzjseMcnx3nBOw4J2THORE7zonZcU7CjnNSdpyTseOcnB3nFOw4p2THORU7
zqnZcU7DjnNadpzTseOcnh3nDOw4Z2THORM7zpnZcc7CjnNWdpyzseOcnR3n
HOw452THORc7zrnZcc7DjnNedpzzseOcnx3nAuw4B7DjXJAd50LsOBdmx7kI
O85F2XEuxo5zcXacS7DjXJId51LsOJdmx7kMO85l2XEux45zeXacK7DjXJEd
50rsOFdmx7kKO85V2XGuxo5zdXaca7DjXJMd51rsONdmx7kOO8512XGux45z
fXacG7Dj3JAd50bsODdmx7kJO85N2XFuxo5zc3acW7Dj3JId51bsOLdmx7kN
O85t2XFux45ze3acO7Dj3JEd507sOHdmx7kLO85d2XHuxo5zd3ace7Dj3JMd
517sOPdmx7kPO8592XH+jx3nfuw4Zce5PzvOA9hxHsiO8yB2nAez4zyEHeeh
7DgPY8d5ODvOI9hxHsmO8yh2nEez4zyGHeex7DiPY8d5PDvOE9hxnsiO8yR2
nCez4zyFHeep7DhPY8d5OjvOM9hxnsmO8yx2nGez4zyHHee57DjPY8d5PjvO
C9hxXsiO8yJ2nBez47yEHeel7DgvY8d5OTvOK9hxXsmO8yp2nFez47yGHee1
7DivY8d5PTvOG9hx3siO8yZ2nDez47yFHeet7DhvY8d5OzvOO9hx3smO8y52
nHez47yHHee97Dhjx3kfO8772XE+wI7zQXacD7HjfJgd5yPsOB9lx/kYO87H
2XE+wY7zSXacT7HjfJod5zPsOJ9lx/kcO87n2XG+wI7zRXacL7HjfJkd5yvs
OF9lx/kaO87X2XG+wY7zTXacb7HjfJsd5zvsON9lx/keO8732XF+wI7zQ3ac
H7Hj/Jgd5yfsOD9lx/kZO87P2XF+wY7zS3acX7Hj/Jod5zfsOL9lx/kdO87v
2XH+wI7zR3acP7Hj/Jkd5y/sOH9lx/kbO87f2XH+wY7zT3acf7Hj/Jsd5z/s
+L8H4H98AC4ezoHocfFwDkyPi4dzEHpcPJyD0uPi4RyMHhcP5+D0uHg4h6DH
xcM5JD0uHs6h6HHxcA5Nj4uHcxh6XDycw9Lj4uEcjh4XD+fw9Lh4OEegx8XD
OSI9Lh7Okehx8XCOTI+Lh3MUelw8nKPS4+LhHI0eFw/n6PS4eDjHoMfFwzkm
PS4ezrHocfFwjk2Pi4dzHHpcPJzj0uPi4RyPHhcP5/j0uHg4J6DHxcM5IT0u
Hs6J6HHxcE5Mj4uHcxJ6XDyck9Lj4uGcjB4XD+fk9Lh4OKegx8XDOSU9Lh7O
qehx8XBOTY+Lh3Maelw8nNPS4+LhnI4eFw/n9PS4eDhnoMfFwzkjPS4ezpno
cfFwzkyPi4dzFnpcPJyz0uPi4ZyNHhcP5+z0uHg456DHxcM5Jz0uHs656HHx
cM5Nj4uHcx56XDyc89Lj4uGcjx4XD+f89Lh4OBegx8XDOYAeFw/ngvS4eDgX
osfFw7kwPS4ezkXocfFwLkqPi4dzMXpcPJyL0+Pi4VyCHhcP55L0uHg4l6LH
xcO5ND0uHs5l6HHxcC5Lj4uHczl6XDycy9Pj4uFcgR4XD+eK9Lh4OFeix8XD
uTI9Lh7OVehx8XCuSo+Lh3M1elw8nKvT4+LhXIMeFw/nmvS4eDjXosfFw7k2
PS4eznXocfFwrkuPi4dzPXpcPJzr0+Pi4dyAHhcP54b0uHg4N6LHxcO5MT0u
Hs5N6HHxcG5Kj4uHczN6XDycm9Pj4uHcgh4XD+eW9Lh4OLeix8XDuTU9Lh7O
behx8XBuS4+Lh3M7elw8nNvT4+Lh3IEeFw/njvS4eDh3osfFw7kzPS4ezl3o
cfFw7kqPi4dzN3pcPJy70+Pi4dyDHhcP5570uHg496LHxcO5Nz0uHs596HHx
cO5Lj4uH83/0uHg496PHxcMpPS4ezv3pcfFwHkCPi4fzQHpcPJwH0ePi4TyY
HhcP5yH0uHg4D6XHxcN5GD0uHs7D6XHxcB5Bj4uH80h6XDycR9Hj4uE8mh4X
D+cx9Lh4OI+lx8XDeRw9Lh7O4+lx8XCeQI+Lh/NEelw8nCfR4+LhPJkeFw/n
KfS4eDhPpcfFw3kaPS4eztPpcfFwnkGPi4fzTHpcPJxn0ePi4TybHhcP5zn0
uHg4z6XHxcN5Hj0uHs7z6XHxcF5Aj4uH80J6XDycF9Hj4uG8mB4XD+cl9Lh4
OC+lx8XDeRk9Lh7Oy+lx8XBeQY+Lh/NKelw8nFfR4+LhvJoeFw/nNfS4eDiv
pcfFw3kdPS4ezuvpcfFw3kCPi4fzRnpcPJw30ePi4byZHhcP5y30uHg4b6XH
xcN5Gz0uHs7b6XHxcN5Bj4uH8056XDycd9Hj4uG8mx4XD+c99Lh4OO+lx8XD
GT0uHs776HHxcN5Pj4uH8wF6XDycD9Lj4uF8iB4XD+fD9Lh4OB+hx8XD+Sg9
Lh7Ox+hx8XA+To+Lh/MJelw8nE/S4+LhfIoeFw/n0/S4eDifocfFw/ksPS4e
zufocfFwPk+Pi4fzBXpcPJwv0uPi4XyJHhcP58v0uHg4X6HHxcP5Kj0uHs7X
6HHxcL5Oj4uH8w16XDycb9Lj4uF8ix4XD+fb9Lh4ON+hx8XD+S49Lh7O9+hx
8XC+T4+Lh/MDelw8nB/S4+Lh/IgeFw/nx/S4eDg/ocfFw/kpPS4ezs/ocfFw
fk6Pi4fzC3pcPJxf0uPi4fyKHhcP59f0uHg4v6HHxcP5LT0uHs7v6HHxcH5P
j4uH8wd6XDycP9Lj4uH8iR4XD+fP9Lh4OH+hx8XD+Ss9Lh7O3+hx8XD+To+L
h/MPelw8nH/S4+Lh/IseFw/n3/S4eDj/ocfFw/994P+3x8XDORA9Lh7Ogelx
8XAOQo+Lh3NQelw8nIPR4+LhHJweFw/nEPS4eDiHpMfFwzkUPS4ezqHpcfFw
DkOPi4dzWHpcPJzD0ePi4RyeHhcP5wj0uHg4R6THxcM5Ej0uHs6R6XHxcI5C
j4uHc1R6XDyco9Hj4uEcnR4XD+cY9Lh4OMekx8XDORY9Lh7Oselx8XCOQ4+L
h3Ncelw8nOPR4+LhHJ8eFw/nBPS4eDgnpMfFwzkRPS4ezonpcfFwTkKPi4dz
UnpcPJyT0ePi4ZycHhcP5xT0uHg4p6THxcM5FT0uHs6p6XHxcE5Dj4uHc1p6
XDyc09Hj4uGcnh4XD+cM9Lh4OGekx8XDORM9Lh7Omelx8XDOQo+Lh3NWelw8
nLPR4+LhnJ0eFw/nHPS4eDjnpMfFwzkXPS4ezrnpcfFwzkOPi4dzXnpcPJzz
0ePi4ZyfHhcP5wL0uHg4B9Dj4uFckB4XD+dC9Lh4OBemx8XDuQg9Lh7ORelx
8XAuRo+Lh3Nxelw8nEvQ4+LhXJIeFw/nUvS4eDiXpsfFw7kMPS4ezmXpcfFw
LkePi4dzeXpcPJwr0OPi4VyRHhcP50r0uHg4V6bHxcO5Cj0uHs5V6XHxcK5G
j4uHc3V6XDyca9Dj4uFckx4XD+da9Lh4ONemx8XDuQ49Lh7Odelx8XCuR4+L
h3N9elw8nBvQ4+Lh3JAeFw/nRvS4eDg3psfFw7kJPS4ezk3pcfFwbkaPi4dz
c3pcPJxb0OPi4dySHhcP51b0uHg4t6bHxcO5DT0uHs5t6XHxcG5Hj4uHc3t6
XDycO9Dj4uHckR4XD+dO9Lh4OHemx8XDuQs9Lh7OXelx8XDuRo+Lh3N3elw8
nHvQ4+Lh3JMeFw/nXvS4eDj3psfFw7kPPS4ezn3pcfFw/o8eFw/nfvS4eDil
x8XDuT89Lh7OA+hx8XAeSI+Lh/Mgelw8nAfT4+LhPIQeFw/nofS4eDgPo8fF
w3k4PS4eziPocfFwHkmPi4fzKHpcPJxH0+Pi4TyGHhcP57H0uHg4j6PHxcN5
PD0uHs4T6HHxcJ5Ij4uH8yR6XDycJ9Pj4uE8hR4XD+ep9Lh4OE+jx8XDeTo9
Lh7OM+hx8XCeSY+Lh/Mselw8nGfT4+LhPIceFw/nufS4eDjPo8fFw3k+PS4e
zgvocfFwXkiPi4fzInpcPJwX0+Pi4byEHhcP56X0uHg4L6PHxcN5OT0uHs4r
6HHxcF5Jj4uH8yp6XDycV9Pj4uG8hh4XD+e19Lh4OK+jx8XDeT09Lh7OG+hx
8XDeSI+Lh/Mmelw8nDfT4+LhvIUeFw/nrfS4eDhvo8fFw3k7PS4ezjvocfFw
3kmPi4fzLnpcPJx30+Pi4byHHhcP5730uHg4o8fFw3kfPS4ezvvpcfFwPkCP
i4fzQXpcPJwP0ePi4XyYHhcP5yP0uHg4H6XHxcP5GD0uHs7H6XHxcD5Bj4uH
80l6XDycT9Hj4uF8mh4XD+cz9Lh4OJ+lx8XD+Rw9Lh7O5+lx8XC+QI+Lh/NF
elw8nC/R4+LhfJkeFw/nK/S4eDhfpcfFw/kaPS4eztfpcfFwvkGPi4fzTXpc
PJxv0ePi4XybHhcP5zv0uHg436XHxcP5Hj0uHs736XHxcH5Aj4uH80N6XDyc
H9Hj4uH8mB4XD+cn9Lh4OD+lx8XD+Rk9Lh7Oz+lx8XB+QY+Lh/NLelw8nF/R
4+Lh/JoeFw/nN/S4eDi/pcfFw/kdPS4ezu/pcfFw/kCPi4fzR3pcPJw/0ePi
4fyZHhcP5y/0uHg4f6XHxcP5Gz0uHs7f6XHxcP5Bj4uH8096XDycf9Hj4uH8
mx4XD+c/9Lh4+L8P+P/2uHg4B6LHxcM5MD0uHs5B6HHxcA5Kj4uHczB6XDyc
g9Pj4uEcgh4XD+eQ9Lh4OIeix8XDOTQ9Lh7OYehx8XAOS4+Lh3M4elw8nMPT
4+LhHIEeFw/niPS4eDhHosfFwzkyPS4ezlHocfFwjkqPi4dzNHpcPJyj0+Pi
4RyDHhcP55j0uHg4x6LHxcM5Nj0uHs5x6HHxcI5Lj4uHczx6XDyc49Pj4uGc
gB4XD+eE9Lh4OCeix8XDOTE9Lh7OSehx8XBOSo+Lh3Myelw8nJPT4+LhnIIe
Fw/nlPS4eDinosfFwzk1PS4ezmnocfFwTkuPi4dzOnpcPJzT0+Pi4ZyBHhcP
54z0uHg4Z6LHxcM5Mz0uHs5Z6HHxcM5Kj4uHczZ6XDycs9Pj4uGcgx4XD+ec
9Lh4OOeix8XDOTc9Lh7Oeehx8XDOS4+Lh3M+elw8nPPT4+LhXIAeFw/nAHpc
PJwL0uPi4VyIHhcP58L0uHg4F6HHxcO5KD0uHs7F6HHxcC5Oj4uHcwl6XDyc
S9Lj4uFcih4XD+fS9Lh4OJehx8XDuSw9Lh7O5ehx8XAuT4+Lh3MFelw8nCvS
4+LhXIkeFw/nyvS4eDhXocfFw7kqPS4eztXocfFwrk6Pi4dzDXpcPJxr0uPi
4VyLHhcP59r0uHg416HHxcO5Lj0uHs716HHxcK5Pj4uHcwN6XDycG9Lj4uHc
iB4XD+fG9Lh4ODehx8XDuSk9Lh7Ozehx8XBuTo+Lh3MLelw8nFvS4+Lh3Ioe
Fw/n1vS4eDi3ocfFw7ktPS4ezu3ocfFwbk+Pi4dzB3pcPJw70uPi4dyJHhcP
5870uHg4d6HHxcO5Kz0uHs7d6HHxcO5Oj4uHcw96XDyce9Lj4uHcix4XD+fe
9Lh4OPehx8XDuS89Lh7O/9Hj4uHcjx4XD6f0uHg496fHxcN5AD0uHs4D6XHx
cB5Ej4uH82B6XDych9Dj4uE8lB4XD+dh9Lh4OA+nx8XDeQQ9Lh7OI+lx8XAe
RY+Lh/Noelw8nMfQ4+LhPJYeFw/ncfS4eDiPp8fFw3kCPS4ezhPpcfFwnkSP
i4fzZHpcPJyn0OPi4TyVHhcP52n0uHg4T6fHxcN5Bj0uHs4z6XHxcJ5Fj4uH
82x6XDyc59Dj4uE8lx4XD+d59Lh4OM+nx8XDeQE9Lh7OC+lx8XBeRI+Lh/Ni
elw8nJfQ4+LhvJQeFw/nZfS4eDgvp8fFw3kFPS4ezivpcfFwXkWPi4fzanpc
PJzX0OPi4byWHhcP53X0uHg4r6fHxcN5Az0uHs4b6XHxcN5Ej4uH82Z6XDyc
t9Dj4uG8lR4XD+dt9Lh4OG+nx8XDeQc9Lh7OO+lx8XDeRY+Lh/Nuelw8nPfQ
4+LhvJceFw9n9Lh4OO+jx8XDeT89Lh7OB+hx8XA+SI+Lh/Mhelw8nA/T4+Lh
fIQeFw/no/S4eDgfo8fFw/k4PS4ezifocfFwPkmPi4fzKXpcPJxP0+Pi4XyG
HhcP57P0uHg4n6PHxcP5PD0uHs4X6HHxcL5Ij4uH8yV6XDycL9Pj4uF8hR4X
D+er9Lh4OF+jx8XD+To9Lh7ON+hx8XC+SY+Lh/Mtelw8nG/T4+LhfIceFw/n
u/S4eDjfo8fFw/k+PS4ezg/ocfFwfkiPi4fzI3pcPJwf0+Pi4fyEHhcP56f0
uHg4P6PHxcP5OT0uHs4v6HHxcH5Jj4uH8yt6XDycX9Pj4uH8hh4XD+e39Lh4
OL+jx8XD+T09Lh7OH+hx8XD+SI+Lh/Mnelw8nD/T4+Lh/IUeFw/nr/S4eDh/
o8fFw/k7PS4ezj/ocfFw/kmPi4fzL3pcPJx/0+Pi4fyHHhcP//eB/t8eFw/n
QPS4eDgHpsfFwzkIPS4ezkHpcfFwDkaPi4dzcHpcPJxD0OPi4RySHhcP51D0
uHg4h6bHxcM5DD0uHs5h6XHxcA5Hj4uHc3h6XDycI9Dj4uEckR4XD+dI9Lh4
OEemx8XDOQo9Lh7OUelx8XCORo+Lh3N0elw8nGPQ4+LhHJMeFw/nWPS4eDjH
psfFwzkOPS4eznHpcfFwjkePi4dzfHpcPJwT0OPi4ZyQHhcP50T0uHg4J6bH
xcM5CT0uHs5J6XHxcE5Gj4uHc3J6XDycU9Dj4uGckh4XD+dU9Lh4OKemx8XD
OQ09Lh7Oaelx8XBOR4+Lh3N6elw8nDPQ4+LhnJEeFw/nTPS4eDhnpsfFwzkL
PS4ezlnpcfFwzkaPi4dzdnpcPJxz0OPi4ZyTHhcP51z0uHg456bHxcM5Dz0u
Hs556XHxcM5Hj4uHc356XDycC9Dj4uEcQI+Lh3NBelw8nAvR4+LhXJgeFw/n
IvS4eDgXpcfFw7kYPS4ezsXpcfFwLkGPi4dzSXpcPJxL0ePi4VyaHhcP5zL0
uHg4l6XHxcO5HD0uHs7l6XHxcK5Aj4uHc0V6XDycK9Hj4uFcmR4XD+cq9Lh4
OFelx8XDuRo9Lh7O1elx8XCuQY+Lh3NNelw8nGvR4+LhXJseFw/nOvS4eDjX
pcfFw7kePS4ezvXpcfFwbkCPi4dzQ3pcPJwb0ePi4dyYHhcP5yb0uHg4N6XH
xcO5GT0uHs7N6XHxcG5Bj4uHc0t6XDycW9Hj4uHcmh4XD+c29Lh4OLelx8XD
uR09Lh7O7elx8XDuQI+Lh3NHelw8nDvR4+Lh3JkeFw/nLvS4eDh3pcfFw7kb
PS4ezt3pcfFw7kGPi4dzT3pcPJx70ePi4dybHhcP5z70uHg496XHxcP5P3pc
PJz70ePi4ZQeFw/n/vS4eDgPoMfFw3kgPS4ezoPocfFwHkyPi4fzEHpcPJyH
0uPi4TyMHhcP5+H0uHg4j6DHxcN5JD0uHs6j6HHxcB5Nj4uH8xh6XDycx9Lj
4uE8jh4XD+fx9Lh4OE+gx8XDeSI9Lh7Ok+hx8XCeTI+Lh/MUelw8nKfS4+Lh
PI0eFw/n6fS4eDjPoMfFw3kmPS4ezrPocfFwnk2Pi4fzHHpcPJzn0uPi4TyP
HhcP5/n0uHg4L6DHxcN5IT0uHs6L6HHxcF5Mj4uH8xJ6XDycl9Lj4uG8jB4X
D+fl9Lh4OK+gx8XDeSU9Lh7Oq+hx8XBeTY+Lh/Maelw8nNfS4+LhvI4eFw/n
9fS4eDhvoMfFw3kjPS4ezpvocfFw3kyPi4fzFnpcPJy30uPi4byNHhcP5+30
uHg476DHxcN5Jz0uHs676HHxcN5Nj4uH8x56XDyc99Lj4uGMHhcP5330uHg4
76fHxcP5AD0uHs4H6XHxcD5Ej4uH82F6XDycj9Dj4uF8lB4XD+dj9Lh4OB+n
x8XD+QQ9Lh7OJ+lx8XA+RY+Lh/Npelw8nM/Q4+LhfJYeFw/nc/S4eDifp8fF
w/kCPS4ezhfpcfFwvkSPi4fzZXpcPJyv0OPi4XyVHhcP52v0uHg4X6fHxcP5
Bj0uHs436XHxcL5Fj4uH8216XDyc79Dj4uF8lx4XD+d79Lh4ON+nx8XD+QE9
Lh7OD+lx8XB+RI+Lh/Njelw8nJ/Q4+Lh/JQeFw/nZ/S4eDg/p8fFw/kFPS4e
zi/pcfFwfkWPi4fza3pcPJzf0OPi4fyWHhcP53f0uHg4v6fHxcP5Az0uHs4f
6XHxcP5Ej4uH82d6XDycv9Dj4uH8lR4XD+dv9Lh4OH+nx8XD+Qc9Lh7OP+lx
8XD+RY+Lh/Nvelw8nP/Q4+Lh/z7A/9vj4uEciB4XD+fA9Lh4OAehx8XDOSg9
Lh7Owehx8XAOTo+Lh3MIelw8nEPS4+LhHIoeFw/n0PS4eDiHocfFwzksPS4e
zuHocfFwDk+Pi4dzBHpcPJwj0uPi4RyJHhcP58j0uHg4R6HHxcM5Kj0uHs7R
6HHxcI5Oj4uHcwx6XDycY9Lj4uEcix4XD+fY9Lh4OMehx8XDOS49Lh7O8ehx
8XCOT4+Lh3MCelw8nBPS4+LhnIgeFw/nxPS4eDgnocfFwzkpPS4ezsnocfFw
Tk6Pi4dzCnpcPJxT0uPi4ZyKHhcP59T0uHg4p6HHxcM5LT0uHs7p6HHxcE5P
j4uHcwZ6XDycM9Lj4uGciR4XD+fM9Lh4OGehx8XDOSs9Lh7O2ehx8XDOTo+L
h3MOelw8nHPS4+LhnIseFw/n3PS4eDjnocfFwzkvPS4ezvnocfFwzk+Pi4dz
AXpcPJwD6HHxcC5Ij4uHcyF6XDycC9Pj4uFchB4XD+ei9Lh4OBejx8XDuTg9
Lh7OJehx8XAuSY+Lh3Mpelw8nEvT4+LhXIYeFw/nsvS4eDiXo8fFw7k8PS4e
zhXocfFwrkiPi4dzJXpcPJwr0+Pi4VyFHhcP56r0uHg4V6PHxcO5Oj0uHs41
6HHxcK5Jj4uHcy16XDyca9Pj4uFchx4XD+e69Lh4ONejx8XDuT49Lh7ODehx
8XBuSI+Lh3Mjelw8nBvT4+Lh3IQeFw/npvS4eDg3o8fFw7k5PS4ezi3ocfFw
bkmPi4dzK3pcPJxb0+Pi4dyGHhcP57b0uHg4t6PHxcO5PT0uHs4d6HHxcO5I
j4uHcyd6XDycO9Pj4uHchR4XD+eu9Lh4OHejx8XDuTs9Lh7OPehx8XDuSY+L
h3Mvelw8nHvT4+Lh3IceFw/nvvS4eDj/R4+Lh3M/elw8nNLj4uHcnx4XD+cB
9Lh4OA+kx8XDeRA9Lh7Og+lx8XAeQo+Lh/NQelw8nIfR4+LhPJweFw/nEfS4
eDiPpMfFw3kUPS4ezqPpcfFwHkOPi4fzWHpcPJzH0ePi4TyeHhcP5wn0uHg4
T6THxcN5Ej0uHs6T6XHxcJ5Cj4uH81R6XDycp9Hj4uE8nR4XD+cZ9Lh4OM+k
x8XDeRY9Lh7Os+lx8XCeQ4+Lh/Ncelw8nOfR4+LhPJ8eFw/nBfS4eDgvpMfF
w3kRPS4ezovpcfFwXkKPi4fzUnpcPJyX0ePi4bycHhcP5xX0uHg4r6THxcN5
FT0uHs6r6XHxcF5Dj4uH81p6XDyc19Hj4uG8nh4XD+cN9Lh4OG+kx8XDeRM9
Lh7Om+lx8XDeQo+Lh/NWelw8nLfR4+LhvJ0eFw/nHfS4eDjvpMfFw3kXPS4e
zrvpcfFw3kOPi4fzXnpcPJzR4+LhvI8eFw/n/fS4eDgfoMfFw/kgPS4ezofo
cfFwPkyPi4fzEXpcPJyP0uPi4XyMHhcP5+P0uHg4n6DHxcP5JD0uHs6n6HHx
cD5Nj4uH8xl6XDycz9Lj4uF8jh4XD+fz9Lh4OF+gx8XD+SI9Lh7Ol+hx8XC+
TI+Lh/MVelw8nK/S4+LhfI0eFw/n6/S4eDjfoMfFw/kmPS4ezrfocfFwvk2P
i4fzHXpcPJzv0uPi4XyPHhcP5/v0uHg4P6DHxcP5IT0uHs6P6HHxcH5Mj4uH
8xN6XDycn9Lj4uH8jB4XD+fn9Lh4OL+gx8XD+SU9Lh7Or+hx8XB+TY+Lh/Mb
elw8nN/S4+Lh/I4eFw/n9/S4eDh/oMfFw/kjPS4ezp/ocfFw/kyPi4fzF3pc
PJy/0uPi4fyNHhcP5+/0uHg4/6DHxcP5Jz0uHs6/6HHxcP5Nj4uH8x96XDz8
3wf2f3tcPJwD0ePi4RyYHhcP5yD0uHg4B6XHxcM5GD0uHs7B6XHxcA5Bj4uH
c0h6XDycQ9Hj4uEcmh4XD+cw9Lh4OIelx8XDORw9Lh7O4elx8XCOQI+Lh3NE
elw8nCPR4+LhHJkeFw/nKPS4eDhHpcfFwzkaPS4eztHpcfFwjkGPi4dzTHpc
PJxj0ePi4RybHhcP5zj0uHg4x6XHxcM5Hj0uHs7x6XHxcE5Aj4uHc0J6XDyc
E9Hj4uGcmB4XD+ck9Lh4OCelx8XDORk9Lh7Oyelx8XBOQY+Lh3NKelw8nFPR
4+LhnJoeFw/nNPS4eDinpcfFwzkdPS4ezunpcfFwzkCPi4dzRnpcPJwz0ePi
4ZyZHhcP5yz0uHg4Z6XHxcM5Gz0uHs7Z6XHxcM5Bj4uHc056XDycc9Hj4uGc
mx4XD+c89Lh4OOelx8XDOR89Lh7O+elx8XAuQI+Lh3MAPS4ezgXpcfFwLkSP
i4dzYXpcPJyL0OPi4VyUHhcP52L0uHg4F6fHxcO5BD0uHs4l6XHxcC5Fj4uH
c2l6XDycy9Dj4uFclh4XD+dy9Lh4OJenx8XDuQI9Lh7OFelx8XCuRI+Lh3Nl
elw8nKvQ4+LhXJUeFw/navS4eDhXp8fFw7kGPS4ezjXpcfFwrkWPi4dzbXpc
PJzr0OPi4VyXHhcP53r0uHg416fHxcO5AT0uHs4N6XHxcG5Ej4uHc2N6XDyc
m9Dj4uHclB4XD+dm9Lh4ODenx8XDuQU9Lh7OLelx8XBuRY+Lh3Nrelw8nNvQ
4+Lh3JYeFw/ndvS4eDi3p8fFw7kDPS4ezh3pcfFw7kSPi4dzZ3pcPJy70OPi
4dyVHhcP5270uHg4d6fHxcO5Bz0uHs496XHxcO5Fj4uHc296XDyc+9Dj4uHc
lx4XD+f/6HHxcO5Hj4uHU3pcPJz70+Pi4TyAHhcP54H0uHg4D6LHxcN5MD0u
Hs5D6HHxcB5Kj4uH8zB6XDych9Pj4uE8gh4XD+eR9Lh4OI+ix8XDeTQ9Lh7O
Y+hx8XAeS4+Lh/M4elw8nMfT4+LhPIEeFw/nifS4eDhPosfFw3kyPS4ezlPo
cfFwnkqPi4fzNHpcPJyn0+Pi4TyDHhcP55n0uHg4z6LHxcN5Nj0uHs5z6HHx
cJ5Lj4uH8zx6XDyc59Pj4uG8gB4XD+eF9Lh4OC+ix8XDeTE9Lh7OS+hx8XBe
So+Lh/Myelw8nJfT4+LhvIIeFw/nlfS4eDivosfFw3k1PS4ezmvocfFwXkuP
i4fzOnpcPJzX0+Pi4byBHhcP5430uHg4b6LHxcN5Mz0uHs5b6HHxcN5Kj4uH
8zZ6XDyct9Pj4uG8gx4XD+ed9Lh4OO+ix8XDeTc9Lh7Oe+hx8XDeS4+LhzN6
XDyc99Hj4uG8nx4XD+cD9Lh4OB+kx8XD+RA9Lh7Oh+lx8XA+Qo+Lh/NRelw8
nI/R4+LhfJweFw/nE/S4eDifpMfFw/kUPS4ezqfpcfFwPkOPi4fzWXpcPJzP
0ePi4XyeHhcP5wv0uHg4X6THxcP5Ej0uHs6X6XHxcL5Cj4uH81V6XDycr9Hj
4uF8nR4XD+cb9Lh4ON+kx8XD+RY9Lh7Ot+lx8XC+Q4+Lh/Ndelw8nO/R4+Lh
fJ8eFw/nB/S4eDg/pMfFw/kRPS4ezo/pcfFwfkKPi4fzU3pcPJyf0ePi4fyc
HhcP5xf0uHg4v6THxcP5FT0uHs6v6XHxcH5Dj4uH81t6XDyc39Hj4uH8nh4X
D+cP9Lh4OH+kx8XD+RM9Lh7On+lx8XD+Qo+Lh/NXelw8nL/R4+Lh/J0eFw/n
H/S4eDj/pMfFw/kXPS4ezr/pcfFw/kOPi4f/+4D+b4+Lh3Mgelw8nAPT4+Lh
HIQeFw/noPS4eDgHo8fFwzk4PS4eziHocfFwDkmPi4dzKHpcPJxD0+Pi4RyG
HhcP57D0uHg4h6PHxcM5PD0uHs4R6HHxcI5Ij4uHcyR6XDycI9Pj4uEchR4X
D+eo9Lh4OEejx8XDOTo9Lh7OMehx8XCOSY+Lh3Mselw8nGPT4+LhHIceFw/n
uPS4eDjHo8fFwzk+PS4ezgnocfFwTkiPi4dzInpcPJwT0+Pi4ZyEHhcP56T0
uHg4J6PHxcM5OT0uHs4p6HHxcE5Jj4uHcyp6XDycU9Pj4uGchh4XD+e09Lh4
OKejx8XDOT09Lh7OGehx8XDOSI+Lh3Mmelw8nDPT4+LhnIUeFw/nrPS4eDhn
o8fFwzk7PS4ezjnocfFwzkmPi4dzLnpcPJxz0+Pi4ZyHHhcP57z0uHg456PH
xcM5Pz0uHs4F6HHxcA6gx8XDuSA9Lh7Ohehx8XAuTI+Lh3MRelw8nIvS4+Lh
XIweFw/n4vS4eDiXoMfFw7kkPS4ezqXocfFwLk2Pi4dzGXpcPJzL0uPi4VyO
HhcP5/L0uHg4V6DHxcO5Ij0uHs6V6HHxcK5Mj4uHcxV6XDycq9Lj4uFcjR4X
D+fq9Lh4ONegx8XDuSY9Lh7Otehx8XCuTY+Lh3Mdelw8nOvS4+LhXI8eFw/n
+vS4eDg3oMfFw7khPS4ezo3ocfFwbkyPi4dzE3pcPJyb0uPi4dyMHhcP5+b0
uHg4t6DHxcO5JT0uHs6t6HHxcG5Nj4uHcxt6XDyc29Lj4uHcjh4XD+f29Lh4
OHegx8XDuSM9Lh7Onehx8XDuTI+Lh3MXelw8nLvS4+Lh3I0eFw/n7vS4eDj3
oMfFw7knPS4ezr3ocfFw7k2Pi4dzH3pcPJz70uPi4fwfPS4ezv3ocfFwSo+L
h3N/elw8nAfQ4+LhPJAeFw/nQfS4eDgPpsfFw3kIPS4ezkPpcfFwHkaPi4fz
cHpcPJxH0OPi4TySHhcP51H0uHg4j6bHxcN5DD0uHs5j6XHxcB5Hj4uH83h6
XDycJ9Dj4uE8kR4XD+dJ9Lh4OE+mx8XDeQo9Lh7OU+lx8XCeRo+Lh/N0elw8
nGfQ4+LhPJMeFw/nWfS4eDjPpsfFw3kOPS4eznPpcfFwnkePi4fzfHpcPJwX
0OPi4byQHhcP50X0uHg4L6bHxcN5CT0uHs5L6XHxcF5Gj4uH83J6XDycV9Dj
4uG8kh4XD+dV9Lh4OK+mx8XDeQ09Lh7Oa+lx8XBeR4+Lh/N6elw8nDfQ4+Lh
vJEeFw/nTfS4eDhvpsfFw3kLPS4ezlvpcfFw3kaPi4fzdnpcPJx30OPi4byT
HhcP5130uHg476bHxcN5Dz0uHs576XHxcEaPi4fzPnpcPJz30+Pi4XyAHhcP
54P0uHg4H6LHxcP5MD0uHs5H6HHxcD5Kj4uH8zF6XDycj9Pj4uF8gh4XD+eT
9Lh4OJ+ix8XD+TQ9Lh7OZ+hx8XA+S4+Lh/M5elw8nM/T4+LhfIEeFw/ni/S4
eDhfosfFw/kyPS4ezlfocfFwvkqPi4fzNXpcPJyv0+Pi4XyDHhcP55v0uHg4
36LHxcP5Nj0uHs536HHxcL5Lj4uH8z16XDyc79Pj4uH8gB4XD+eH9Lh4OD+i
x8XD+TE9Lh7OT+hx8XB+So+Lh/Mzelw8nJ/T4+Lh/IIeFw/nl/S4eDi/osfF
w/k1PS4ezm/ocfFwfkuPi4fzO3pcPJzf0+Pi4fyBHhcP54/0uHg4f6LHxcP5
Mz0uHs5f6HHxcP5Kj4uH8zd6XDycv9Pj4uH8gx4XD+ef9Lh4OP+ix8XD+Tc9
Lh7Of+hx8fB/H8j/7XHxcA5Ej4uHc2B6XDycg9Dj4uEclB4XD+dg9Lh4OAen
x8XDOQQ9Lh7OIelx8XAORY+Lh3Noelw8nMPQ4+LhHJYeFw/ncPS4eDiHp8fF
wzkCPS4ezhHpcfFwjkSPi4dzZHpcPJyj0OPi4RyVHhcP52j0uHg4R6fHxcM5
Bj0uHs4x6XHxcI5Fj4uHc2x6XDyc49Dj4uEclx4XD+d49Lh4OMenx8XDOQE9
Lh7OCelx8XBORI+Lh3Nielw8nJPQ4+LhnJQeFw/nZPS4eDgnp8fFwzkFPS4e
zinpcfFwTkWPi4dzanpcPJzT0OPi4ZyWHhcP53T0uHg4p6fHxcM5Az0uHs4Z
6XHxcM5Ej4uHc2Z6XDycs9Dj4uGclR4XD+ds9Lh4OGenx8XDOQc9Lh7OOelx
8XDORY+Lh3Nuelw8nPPQ4+LhnJceFw/nfPS4eDjnp8fFw7kAPS4ezgH0uHg4
F6THxcO5ED0uHs6F6XHxcC5Cj4uHc1F6XDyci9Hj4uFcnB4XD+cS9Lh4OJek
x8XDuRQ9Lh7Opelx8XAuQ4+Lh3NZelw8nMvR4+LhXJ4eFw/nCvS4+P+5rGcA
AAADBoKpbdu2bdu2bTu1bdu229S2bdvW2htv+P2HcwV6XDycK9Lj4uFciR4X
D+fK9Lh4OFehx8XDuSo9Lh7O1ehx8XCuTo+Lh3MNelw8nGvS4+LhXIseFw/n
2vS4eDjXocfFw7kuPS4ezvXocfFwrk+Pi4dzA3pcPJwb0uPi4dyIHhcP58b0
uHg4N6HHxcO5KT0uHs7N6HHxcG5Oj4uHcwt6XDycW9Lj4uHcih4XD+fW9Lh4
OLehx8XDuS09Lh7O7ehx8XBuT4+Lh3MHelw8nDvS4+Lh3IkeFw/nzvS4eDh3
ocfFw7krPS4ezt3ocfFw7k6Pi4dzD3pcPJx70uPi4dyLHhcP5970uHg496HH
xcO5Lz0uHs796HHxcEqPi4dzf3pcPJwH0OPi4TyQHhcP50H0uHg4D6bHxcN5
CD0uHs5D6XHxcB5Gj4uH83B6XDycR9Dj4uE8kh4XD+dR9Lh4OI+mx8XDeQw9
Lh7OY+lx8XAeR4+Lh/N4elw8nCfQ4+LhPJEeFw/nSfS4eDhPpsfFw3kKPS4e
zlPpcfFwnkaPi4fzdHpcPJxn0OPi4TyTHhcP51n0uHg4z6bHxcN5Dj0uHs5z
6XHxcJ5Hj4uH83x6XDycF9Dj4uG8kB4XD+dF9Lh4OC+mx8XDeQk9Lh7OS+lx
8XBeRo+Lh/Nyelw8nFfQ4+LhvJIeFw/nVfS4eDivpsfFw3kNPS4ezmvpcfFw
XkePi4fzenpcPJw30OPi4byRHhcP5030uHg4b6bHxcN5Cz0uHs5b6XHxcN5G
j4uH83Z6XDycd9Dj4uG8kx4XD+dd9Lh4OO+mx8XDeQ89Lh7Oe+lx8XBGj4uH
8z56XDyc99Pj4uF8gB4XD+eD9Lh4OB+ix8XD+TA9Lh7OR+hx8XA+So+Lh/Mx
elw8nI/T4+LhfIIeFw/nk/S4eDifosfFw/k0PS4ezmfocfFwPkuPi4fzOXpc
PJzP0+Pi4XyBHhcP54v0uHg4X6LHxcP5Mj0uHs5X6HHxcL5Kj4uH8zV6XDyc
r9Pj4uF8gx4XD+eb9Lh4ON+ix8XD+TY9Lh7Od+hx8XC+S4+Lh/M9elw8nO/T
4+Lh/IAeFw/nh/S4eDg/osfFw/kxPS4ezk/ocfFwfkqPi4fzM3pcPJyf0+Pi
4fyCHhcP55f0uHg4v6LHxcP5NT0uHs5v6HHxcH5Lj4uH8zt6XDyc39Pj4uH8
gR4XD+eP9Lh4OH+ix8XD+TM9Lh7OX+hx8XD+So+Lh/M3elw8nL/T4+Lh/IMe
Fw/nn/S4eDj/osfFw/k3PS4ezn/ocfHw/wbw/3tcPJwD0OPi4RyQHhcP50D0
uHg4B6bHxcM5CD0uHs5B6XHxcA5Gj4uHc3B6XDycQ9Dj4uEckh4XD+dQ9Lh4
OIemx8XDOQw9Lh7OYelx8XAOR4+Lh3N4elw8nCPQ4+LhHJEeFw/nSPS4eDhH
psfFwzkKPS4ezlHpcfFwjkaPi4dzdHpcPJxj0OPi4RyTHhcP51j0uHg4x6bH
xcM5Dj0uHs5x6XHxcI5Hj4uHc3x6XDycE9Dj4uGckB4XD+dE9Lh4OCemx8XD
OQk9Lh7OSelx8XBORo+Lh3Nyelw8nFPQ4+LhnJIeFw/nVPS4eDinpsfFwzkN
PS4ezmnpcfFwTkePi4dzenpcPJwz0OPi4ZyRHhcP50z0uHg4Z6bHxcM5Cz0u
Hs5Z6XHxcM5Gj4uHc3Z6XDycc9Dj4uGckx4XD+dc9Lh4OOemx8XDOQ89Lh7O
eelx8XDOR4+Lh3N+elw8nAvQ4+LhXJAeFw/nQvS4eDgXpsfFw7kIPS4ezkXp
cfFwLkaPi4dzcXpcPJxL0OPi4VySHhcP51L0uHg4l6bHxcO5DD0uHs5l6XHx
cC5Hj4uHc3l6XDycK9Dj4uFckR4XD+dK9Lh4OFemx8XDuQo9Lh7OVelx8XCu
Ro+Lh3N1elw8nGvQ4+LhXJMeFw/nWvS4eDjXpsfFw7kOPS4eznXpcfFwrkeP
i4dzfXpcPJwb0OPi4dyQHhcP50b0uHg4N6bHxcO5CT0uHs5N6XHxcG5Gj4uH
c3N6XDycW9Dj4uHckh4XD+dW9Lh4OLemx8XDuQ09Lh7Obelx8XBuR4+Lh3N7
elw8nDvQ4+Lh3JEeFw/nTvS4eDh3psfFw7kLPS4ezl3pcfFw7kaPi4dzd3pc
PJx70OPi4dyTHhcP5170uHg496bHxcO5Dz0uHs596XHxcO5Hj4uHU3pcPJz7
0+Pi4TyAHhcP54H0uHg4D6LHxcN5MD0uHs5D6HHxcB5Kj4uH8zB6XDych9Pj
4uE8gh4XD+eR9Lh4OI+ix8XDeTQ9Lh7OY+hx8XAeS4+Lh/M4elw8nMfT4+Lh
PIEeFw/nifS4eDhPosfFw3kyPS4ezlPocfFwnkqPi4fzNHpcPJyn0+Pi4TyD
HhcP55n0uHg4z6LHxcN5Nj0uHs5z6HHxcJ5Lj4uH8zx6XDyc59Pj4uG8gB4X
D+eF9Lh4OC+ix8XDeTE9Lh7OS+hx8XBeSo+Lh/Myelw8nJfT4+LhvIIeFw/n
lfS4eDivosfFw3k1PS4ezmvocfFwXkuPi4fzOnpcPJzX0+Pi4byBHhcP5430
uHg4b6LHxcN5Mz0uHs5b6HHxcN5Kj4uH8zZ6XDyct9Pj4uG8gx4XD+ed9Lh4
OO+ix8XDeTc9Lh7Oe+hx8XDeS4+LhzN6XDyc99Hj4uG8nx4XD+cD9Lh4OB+k
x8XD+RA9Lh7Oh+lx8XA+Qo+Lh/NRelw8nI/R4+LhfJweFw/nE/S4eDifpMfF
w/kUPS4ezqfpcfFwPkOPi4fzWXpcPJzP0ePi4XyeHhcP5wv0uHg4X6THxcP5
Ej0uHs6X6XHxcL5Cj4uH81V6XDycr9Hj4uF8nR4XD+cb9Lh4ON+kx8XD+RY9
Lh7Ot+lx8XC+Q4+Lh/Ndelw8nO/R4+LhfJ8eFw/nB/S4eDg/pMfFw/kRPS4e
zo/pcfFwfkKPi4fzU3pcPJyf0ePi4fycHhcP5xf0uHg4v6THxcP5FT0uHs6v
6XHxcH5Dj4uH81t6XDyc39Hj4uH8nh4XD+cP9Lh4OH+kx8XD+RM9Lh7On+lx
8XD+Qo+Lh/NXelw8nL/R4+Lh/J0eFw/nH/S4eDj/pMfFw/kXPS4ezr/pcfFw
/kOPi4f/N3D/3+Pi4RyAHhcP54D0uHg4B6LHxcM5MD0uHs5B6HHxcA5Kj4uH
czB6XDycg9Pj4uEcgh4XD+eQ9Lh4OIeix8XDOTQ9Lh7OYehx8XAOS4+Lh3M4
elw8nMPT4+LhHIEeFw/niPS4eDhHosfFwzkyPS4ezlHocfFwjkqPi4dzNHpc
PJyj0+Pi4RyDHhcP55j0uHg4x6LHxcM5Nj0uHs5x6HHxcI5Lj4uHczx6XDyc
49Pj4uGcgB4XD+eE9Lh4OCeix8XDOTE9Lh7OSehx8XBOSo+Lh3Myelw8nJPT
4+LhnIIeFw/nlPS4eDinosfFwzk1PS4ezmnocfFwTkuPi4dzOnpcPJzT0+Pi
4ZyBHhcP54z0uHg4Z6LHxcM5Mz0uHs5Z6HHxcM5Kj4uHczZ6XDycs9Pj4uGc
gx4XD+ec9Lh4OOeix8XDOTc9Lh7Oeehx8XDOS4+Lh3M+elw8nPPT4+LhXIAe
Fw/ngvS4eDgXosfFw7kwPS4ezkXocfFwLkqPi4dzMXpcPJyL0+Pi4VyCHhcP
55L0uHg4l6LHxcO5ND0uHs5l6HHxcC5Lj4uHczl6XDycy9Pj4uFcgR4XD+eK
9Lh4OFeix8XDuTI9Lh7OVehx8XCuSo+Lh3M1elw8nKvT4+LhXIMeFw/nmvS4
eDjXosfFw7k2PS4eznXocfFwrkuPi4dzPXpcPJzr0+Pi4dyAHhcP54b0uHg4
N6LHxcO5MT0uHs5N6HHxcG5Kj4uHczN6XDycm9Pj4uHcgh4XD+eW9Lh4OLei
x8XDuTU9Lh7Obehx8XBuS4+Lh3M7elw8nNvT4+Lh3IEeFw/njvS4eDh3osfF
w7kzPS4ezl3ocfFw7kqPi4dzN3pcPJy70+Pi4dyDHhcP5570uHg496LHxcO5
Nz0uHs596HHxcO5Lj4uHcz96XDyc0uPi4dyfHhcP5wH0uHg4D6THxcN5ED0u
Hs6D6XHxcB5Cj4uH81B6XDych9Hj4uE8nB4XD+cR9Lh4OI+kx8XDeRQ9Lh7O
o+lx8XAeQ4+Lh/NYelw8nMfR4+LhPJ4eFw/nCfS4eDhPpMfFw3kSPS4ezpPp
cfFwnkKPi4fzVHpcPJyn0ePi4TydHhcP5xn0uHg4z6THxcN5Fj0uHs6z6XHx
cJ5Dj4uH81x6XDyc59Hj4uE8nx4XD+cF9Lh4OC+kx8XDeRE9Lh7Oi+lx8XBe
Qo+Lh/NSelw8nJfR4+LhvJweFw/nFfS4eDivpMfFw3kVPS4ezqvpcfFwXkOP
i4fzWnpcPJzX0ePi4byeHhcP5w30uHg4b6THxcN5Ez0uHs6b6XHxcN5Cj4uH
81Z6XDyct9Hj4uG8nR4XD+cd9Lh4OO+kx8XDeRc9Lh7Ou+lx8XDeQ4+Lh/Ne
elw8nNHj4uG8jx4XD+f99Lh4OB+gx8XD+SA9Lh7Oh+hx8XA+TI+Lh/MRelw8
nI/S4+LhfIweFw/n4/S4eDifoMfFw/kkPS4ezqfocfFwPk2Pi4fzGXpcPJzP
0uPi4XyOHhcP5/P0uHg4X6DHxcP5Ij0uHs6X6HHxcL5Mj4uH8xV6XDycr9Lj
4uF8jR4XD+fr9Lh4ON+gx8XD+SY9Lh7Ot+hx8XC+TY+Lh/Mdelw8nO/S4+Lh
fI8eFw/n+/S4eDg/oMfFw/khPS4ezo/ocfFwfkyPi4fzE3pcPJyf0uPi4fyM
HhcP5+f0uHg4v6DHxcP5JT0uHs6v6HHxcH5Nj4uH8xt6XDyc39Lj4uH8jh4X
D+f39Lh4OH+gx8XD+SM9Lh7On+hx8XD+TI+Lh/MXelw8nL/S4+Lh/I0eFw/n
7/S4eDj/oMfFw/knPS4ezr/ocfFw/k2Pi4fzH3pcPPy/Afv/HhcP5wD0uHg4
B6THxcM5ED0uHs6B6XHxcA5Cj4uHc1B6XDycg9Hj4uEcnB4XD+cQ9Lh4OIek
x8XDORQ9Lh7Ooelx8XAOQ4+Lh3NYelw8nMPR4+LhHJ4eFw/nCPS4eDhHpMfF
wzkSPS4ezpHpcfFwjkKPi4dzVHpcPJyj0ePi4RydHhcP5xj0uHg4x6THxcM5
Fj0uHs6x6XHxcI5Dj4uHc1x6XDyc49Hj4uEcnx4XD+cE9Lh4OCekx8XDORE9
Lh7Oielx8XBOQo+Lh3NSelw8nJPR4+LhnJweFw/nFPS4eDinpMfFwzkVPS4e
zqnpcfFwTkOPi4dzWnpcPJzT0ePi4ZyeHhcP5wz0uHg4Z6THxcM5Ez0uHs6Z
6XHxcM5Cj4uHc1Z6XDycs9Hj4uGcnR4XD+cc9Lh4OOekx8XDORc9Lh7Ouelx
8XDOQ4+Lh3Neelw8nPPR4+LhnJ8eFw/nAvS4eDgXpMfFw7kQPS4ezoXpcfFw
LkKPi4dzUXpcPJyL0ePi4VycHhcP5xL0uHg4l6THxcO5FD0uHs6l6XHxcC5D
j4uHc1l6XDycy9Hj4uFcnh4XD+cK9Lh4OFekx8XDuRI9Lh7Olelx8XCuQo+L
h3NVelw8nKvR4+LhXJ0eFw/nGvS4eDjXpMfFw7kWPS4ezrXpcfFwrkOPi4dz
XXpcPJzr0ePi4VyfHhcP5wb0uHg4N6THxcO5ET0uHs6N6XHxcG5Cj4uHc1N6
XDycm9Hj4uHcnB4XD+cW9Lh4OLekx8XDuRU9Lh7Orelx8XBuQ4+Lh3Nbelw8
nNvR4+Lh3J4eFw/nDvS4eDh3pMfFw7kTPS4ezp3pcfFw7kKPi4dzV3pcPJy7
0ePi4dydHhcP5x70uHg496THxcO5Fz0uHs696XHxcO5Dj4uHc196XDyc+9Hj
4uGUHhcP5/70uHg4D6DHxcN5ID0uHs6D6HHxcB5Mj4uH8xB6XDych9Lj4uE8
jB4XD+fh9Lh4OI+gx8XDeSQ9Lh7Oo+hx8XAeTY+Lh/MYelw8nMfS4+LhPI4e
Fw/n8fS4eDhPoMfFw3kiPS4ezpPocfFwnkyPi4fzFHpcPJyn0uPi4TyNHhcP
5+n0uHg4z6DHxcN5Jj0uHs6z6HHxcJ5Nj4uH8xx6XDyc59Lj4uE8jx4XD+f5
9Lh4OC+gx8XDeSE9Lh7Oi+hx8XBeTI+Lh/MSelw8nJfS4+LhvIweFw/n5fS4
eDivoMfFw3klPS4ezqvocfFwXk2Pi4fzGnpcPJzX0uPi4byOHhcP5/X0uHg4
b6DHxcN5Iz0uHs6b6HHxcN5Mj4uH8xZ6XDyct9Lj4uG8jR4XD+ft9Lh4OO+g
x8XDeSc9Lh7Ou+hx8XDeTY+Lh/Meelw8nPfS4+LhjB4XD+d99Lh4OO+nx8XD
+QA9Lh7OB+lx8XA+RI+Lh/Nhelw8nI/Q4+LhfJQeFw/nY/S4eDgfp8fFw/kE
PS4ezifpcfFwPkWPi4fzaXpcPJzP0OPi4XyWHhcP53P0uHg4n6fHxcP5Aj0u
Hs4X6XHxcL5Ej4uH82V6XDycr9Dj4uF8lR4XD+dr9Lh4OF+nx8XD+QY9Lh7O
N+lx8XC+RY+Lh/Ntelw8nO/Q4+LhfJceFw/ne/S4eDjfp8fFw/kBPS4ezg/p
cfFwfkSPi4fzY3pcPJyf0OPi4fyUHhcP52f0uHg4P6fHxcP5BT0uHs4v6XHx
cH5Fj4uH82t6XDyc39Dj4uH8lh4XD+d39Lh4OL+nx8XD+QM9Lh7OH+lx8XD+
RI+Lh/Nnelw8nL/Q4+Lh/JUeFw/nb/S4eDh/p8fFw/kHPS4ezj/pcfFw/kWP
i4fzb3pcPJz/0OPi4f8N1P/3uHg4B6DHxcM5ID0uHs6B6HHxcA5Mj4uHcxB6
XDycg9Lj4uEcjB4XD+fg9Lh4OIegx8XDOSQ9Lh7Ooehx8XAOTY+Lh3MYelw8
nMPS4+LhHI4eFw/n8PS4eDhHoMfFwzkiPS4ezpHocfFwjkyPi4dzFHpcPJyj
0uPi4RyNHhcP5+j0uHg4x6DHxcM5Jj0uHs6x6HHxcI5Nj4uHcxx6XDyc49Lj
4uEcjx4XD+f49Lh4OCegx8XDOSE9Lh7Oiehx8XBOTI+Lh3MSelw8nJPS4+Lh
nIweFw/n5PS4eDinoMfFwzklPS4ezqnocfFwTk2Pi4dzGnpcPJzT0uPi4ZyO
HhcP5/T0uHg4Z6DHxcM5Iz0uHs6Z6HHxcM5Mj4uHcxZ6XDycs9Lj4uGcjR4X
D+fs9Lh4OOegx8XDOSc9Lh7Ouehx8XDOTY+Lh3Meelw8nPPS4+LhnI8eFw/n
/PS4eDgXoMfFw7kgPS4ezoXocfFwLkyPi4dzEXpcPJyL0uPi4VyMHhcP5+L0
uHg4l6DHxcO5JD0uHs6l6HHxcC5Nj4uHcxl6XDycy9Lj4uFcjh4XD+fy9Lh4
OFegx8XDuSI9Lh7Olehx8XCuTI+Lh3MVelw8nKvS4+LhXI0eFw/n6vS4eDjX
oMfFw7kmPS4ezrXocfFwrk2Pi4dzHXpcPJzr0uPi4VyPHhcP5/r0uHg4N6DH
xcO5IT0uHs6N6HHxcG5Mj4uHcxN6XDycm9Lj4uHcjB4XD+fm9Lh4OLegx8XD
uSU9Lh7Orehx8XBuTY+Lh3Mbelw8nNvS4+Lh3I4eFw/n9vS4eDh3oMfFw7kj
PS4ezp3ocfFw7kyPi4dzF3pcPJy70uPi4dyNHhcP5+70uHg496DHxcO5Jz0u
Hs696HHxcO5Nj4uHcx96XDyc+9Lj4uHcjx4XD6f0uHg496fHxcN5AD0uHs4D
6XHxcB5Ej4uH82B6XDych9Dj4uE8lB4XD+dh9Lh4OA+nx8XDeQQ9Lh7OI+lx
8XAeRY+Lh/Noelw8nMfQ4+LhPJYeFw/ncfS4eDiPp8fFw3kCPS4ezhPpcfFw
nkSPi4fzZHpcPJyn0OPi4TyVHhcP52n0uHg4T6fHxcN5Bj0uHs4z6XHxcJ5F
j4uH82x6XDyc59Dj4uE8lx4XD+d59Lh4OM+nx8XDeQE9Lh7OC+lx8XBeRI+L
h/Nielw8nJfQ4+LhvJQeFw/nZfS4eDgvp8fFw3kFPS4ezivpcfFwXkWPi4fz
anpcPJzX0OPi4byWHhcP53X0uHg4r6fHxcN5Az0uHs4b6XHxcN5Ej4uH82Z6
XDyct9Dj4uG8lR4XD+dt9Lh4OG+nx8XDeQc9Lh7OO+lx8XDeRY+Lh/Nuelw8
nPfQ4+LhvJceFw9n9Lh4OO+jx8XDeT89Lh7OB+hx8XA+SI+Lh/Mhelw8nA/T
4+LhfIQeFw/no/S4eDgfo8fFw/k4PS4ezifocfFwPkmPi4fzKXpcPJxP0+Pi
4XyGHhcP57P0uHg4n6PHxcP5PD0uHs4X6HHxcL5Ij4uH8yV6XDycL9Pj4uF8
hR4XD+er9Lh4OF+jx8XD+To9Lh7ON+hx8XC+SY+Lh/Mtelw8nG/T4+LhfIce
Fw/nu/S4eDjfo8fFw/k+PS4ezg/ocfFwfkiPi4fzI3pcPJwf0+Pi4fyEHhcP
56f0uHg4P6PHxcP5OT0uHs4v6HHxcH5Jj4uH8yt6XDycX9Pj4uH8hh4XD+e3
9Lh4OL+jx8XD+T09Lh7OH+hx8XD+SI+Lh/Mnelw8nD/T4+Lh/IUeFw/nr/S4
eDh/o8fFw/k7PS4ezj/ocfFw/kmPi4fzL3pcPJx/0+Pi4fyHHhcP/2+A/r/H
xcM5AD0uHs4B6XHxcA5Ej4uHc2B6XDycg9Dj4uEclB4XD+dg9Lh4OAenx8XD
OQQ9Lh7OIelx8XAORY+Lh3Noelw8nMPQ4+LhHJYeFw/ncPS4eDiHp8fFwzkC
PS4ezhHpcfFwjkSPi4dzZHpcPJyj0OPi4RyVHhcP52j0uHg4R6fHxcM5Bj0u
Hs4x6XHxcI5Fj4uHc2x6XDyc49Dj4uEclx4XD+d49Lh4OMenx8XDOQE9Lh7O
Celx8XBORI+Lh3Nielw8nJPQ4+LhnJQeFw/nZPS4eDgnp8fFwzkFPS4ezinp
cfFwTkWPi4dzanpcPJzT0OPi4ZyWHhcP53T0uHg4p6fHxcM5Az0uHs4Z6XHx
cM5Ej4uHc2Z6XDycs9Dj4uGclR4XD+ds9Lh4OGenx8XDOQc9Lh7OOelx8XDO
RY+Lh3Nuelw8nPPQ4+LhnJceFw/nfPS4eDjnp8fFw7kAPS4ezgXpcfFwLkSP
i4dzYXpcPJyL0OPi4VyUHhcP52L0uHg4F6fHxcO5BD0uHs4l6XHxcC5Fj4uH
c2l6XDycy9Dj4uFclh4XD+dy9Lh4OJenx8XDuQI9Lh7OFelx8XCuRI+Lh3Nl
elw8nKvQ4+LhXJUeFw/navS4eDhXp8fFw7kGPS4ezjXpcfFwrkWPi4dzbXpc
PJzr0OPi4VyXHhcP53r0uHg416fHxcO5AT0uHs4N6XHxcG5Ej4uHc2N6XDyc
m9Dj4uHclB4XD+dm9Lh4ODenx8XDuQU9Lh7OLelx8XBuRY+Lh3Nrelw8nNvQ
4+Lh3JYeFw/ndvS4eDi3p8fFw7kDPS4ezh3pcfFw7kSPi4dzZ3pcPJy70OPi
4dyVHhcP5270uHg4d6fHxcO5Bz0uHs496XHxcO5Fj4uHc296XDyc+9Dj4uHc
lx4XD+d+9Lh4OKXHxcO5Pz0uHs4D6HHxcB5Ij4uH8yB6XDycB9Pj4uE8hB4X
D+eh9Lh4OA+jx8XDeTg9Lh7OI+hx8XAeSY+Lh/Moelw8nEfT4+LhPIYeFw/n
sfS4eDiPo8fFw3k8PS4ezhPocfFwnkiPi4fzJHpcPJwn0+Pi4TyFHhcP56n0
uHg4T6PHxcN5Oj0uHs4z6HHxcJ5Jj4uH8yx6XDycZ9Pj4uE8hx4XD+e59Lh4
OM+jx8XDeT49Lh7OC+hx8XBeSI+Lh/Mielw8nBfT4+LhvIQeFw/npfS4eDgv
o8fFw3k5PS4ezivocfFwXkmPi4fzKnpcPJxX0+Pi4byGHhcP57X0uHg4r6PH
xcN5PT0uHs4b6HHxcN5Ij4uH8yZ6XDycN9Pj4uG8hR4XD+et9Lh4OG+jx8XD
eTs9Lh7OO+hx8XDeSY+Lh/Muelw8nHfT4+LhvIceFw/nvfS4eDijx8XDeR89
Lh7O++lx8XA+QI+Lh/NBelw8nA/R4+LhfJgeFw/nI/S4eDgfpcfFw/kYPS4e
zsfpcfFwPkGPi4fzSXpcPJxP0ePi4XyaHhcP5zP0uHg4n6XHxcP5HD0uHs7n
6XHxcL5Aj4uH80V6XDycL9Hj4uF8mR4XD+cr9Lh4OF+lx8XD+Ro9Lh7O1+lx
8XC+QY+Lh/NNelw8nG/R4+LhfJseFw/nO/S4eDjfpcfFw/kePS4ezvfpcfFw
fkCPi4fzQ3pcPJwf0ePi4fyYHhcP5yf0uHg4P6XHxcP5GT0uHs7P6XHxcH5B
j4uH80t6XDycX9Hj4uH8mh4XD+c39Lh4OL+lx8XD+R09Lh7O7+lx8XD+QI+L
h/NHelw8nD/R4+Lh/JkeFw/nL/S4eDh/pcfFw/kbPS4ezt/pcfFw/kGPi4fz
T3pcPJx/0ePi4fybHhcP5z/0uHj4fwPz/z0uHs4B6HHxcA5Ij4uHcyB6XDyc
A9Pj4uEchB4XD+eg9Lh4OAejx8XDOTg9Lh7OIehx8XAOSY+Lh3Moelw8nEPT
4+LhHIYeFw/nsPS4eDiHo8fFwzk8PS4ezhHocfFwjkiPi4dzJHpcPJwj0+Pi
4RyFHhcP56j0uHg4R6PHxcM5Oj0uHs4x6HHxcI5Jj4uHcyx6XDycY9Pj4uEc
hx4XD+e49Lh4OMejx8XDOT49Lh7OCehx8XBOSI+Lh3Mielw8nBPT4+LhnIQe
Fw/npPS4eDgno8fFwzk5PS4ezinocfFwTkmPi4dzKnpcPJxT0+Pi4ZyGHhcP
57T0uHg4p6PHxcM5PT0uHs4Z6HHxcM5Ij4uHcyZ6XDycM9Pj4uGchR4XD+es
9Lh4OGejx8XDOTs9Lh7OOehx8XDOSY+Lh3Muelw8nHPT4+LhnIceFw/nvPS4
eDjno8fFwzk/PS4ezgXocfFwLkiPi4dzIXpcPJwL0+Pi4VyEHhcP56L0uHg4
F6PHxcO5OD0uHs4l6HHxcC5Jj4uHcyl6XDycS9Pj4uFchh4XD+ey9Lh4OJej
x8XDuTw9Lh7OFehx8XCuSI+Lh3Mlelw8nCvT4+LhXIUeFw/nqvS4eDhXo8fF
w7k6PS4ezjXocfFwrkmPi4dzLXpcPJxr0+Pi4VyHHhcP57r0uHg416PHxcO5
Pj0uHs4N6HHxcG5Ij4uHcyN6XDycG9Pj4uHchB4XD+em9Lh4ODejx8XDuTk9
Lh7OLehx8XBuSY+Lh3Mrelw8nFvT4+Lh3IYeFw/ntvS4eDi3o8fFw7k9PS4e
zh3ocfFw7kiPi4dzJ3pcPJw70+Pi4dyFHhcP5670uHg4d6PHxcO5Oz0uHs49
6HHxcO5Jj4uHcy96XDyce9Pj4uHchx4XD+e+9Lh4OPejx8XDKT0uHs796XHx
cB5Aj4uH80B6XDycB9Hj4uE8mB4XD+ch9Lh4OA+lx8XDeRg9Lh7Ow+lx8XAe
QY+Lh/NIelw8nEfR4+LhPJoeFw/nMfS4eDiPpcfFw3kcPS4ezuPpcfFwnkCP
i4fzRHpcPJwn0ePi4TyZHhcP5yn0uHg4T6XHxcN5Gj0uHs7T6XHxcJ5Bj4uH
80x6XDycZ9Hj4uE8mx4XD+c59Lh4OM+lx8XDeR49Lh7O8+lx8XBeQI+Lh/NC
elw8nBfR4+LhvJgeFw/nJfS4eDgvpcfFw3kZPS4ezsvpcfFwXkGPi4fzSnpc
PJxX0ePi4byaHhcP5zX0uHg4r6XHxcN5HT0uHs7r6XHxcN5Aj4uH80Z6XDyc
N9Hj4uG8mR4XD+ct9Lh4OG+lx8XDeRs9Lh7O2+lx8XDeQY+Lh/NOelw8nHfR
4+LhvJseFw/nPfS4eDjvpcfFwxk9Lh7O++hx8XDeT4+Lh/MBelw8nA/S4+Lh
fIgeFw/nw/S4eDgfocfFw/koPS4ezsfocfFwPk6Pi4fzCXpcPJxP0uPi4XyK
HhcP59P0uHg4n6HHxcP5LD0uHs7n6HHxcD5Pj4uH8wV6XDycL9Lj4uF8iR4X
D+fL9Lh4OF+hx8XD+So9Lh7O1+hx8XC+To+Lh/MNelw8nG/S4+LhfIseFw/n
2/S4eDjfocfFw/kuPS4ezvfocfFwvk+Pi4fzA3pcPJwf0uPi4fyIHhcP58f0
uHg4P6HHxcP5KT0uHs7P6HHxcH5Oj4uH8wt6XDycX9Lj4uH8ih4XD+fX9Lh4
OL+hx8XD+S09Lh7O7+hx8XB+T4+Lh/MHelw8nD/S4+Lh/IkeFw/nz/S4eDh/
ocfFw/krPS4ezt/ocfFw/k6Pi4fzD3pcPJx/0uPi4fyLHhcP59/0uHg4/6HH
xcP/G5D/73HxcA5Aj4uHc0B6XDycA9Hj4uEcmB4XD+cg9Lh4OAelx8XDORg9
Lh7Owelx8XAOQY+Lh3NIelw8nEPR4+LhHJoeFw/nMPS4eDiHpcfFwzkcPS4e
zuHpcfFwjkCPi4dzRHpcPJwj0ePi4RyZHhcP5yj0uHg4R6XHxcM5Gj0uHs7R
6XHxcI5Bj4uHc0x6XDycY9Hj4uEcmx4XD+c49Lh4OMelx8XDOR49Lh7O8elx
8XBOQI+Lh3NCelw8nBPR4+LhnJgeFw/nJPS4eDgnpcfFwzkZPS4ezsnpcfFw
TkGPi4dzSnpcPJxT0ePi4ZyaHhcP5zT0uHg4p6XHxcM5HT0uHs7p6XHxcM5A
j4uHc0Z6XDycM9Hj4uGcmR4XD+cs9Lh4OGelx8XDORs9Lh7O2elx8XDOQY+L
h3NOelw8nHPR4+LhnJseFw/nPPS4eDjnpcfFwzkfPS4ezvnpcfFwLkCPi4dz
QXpcPJwL0ePi4VyYHhcP5yL0uHg4F6XHxcO5GD0uHs7F6XHxcC5Bj4uHc0l6
XDycS9Hj4uFcmh4XD+cy9Lh4OJelx8XDuRw9Lh7O5elx8XCuQI+Lh3NFelw8
nCvR4+LhXJkeFw/nKvS4eDhXpcfFw7kaPS4eztXpcfFwrkGPi4dzTXpcPJxr
0ePi4VybHhcP5zr0uHg416XHxcO5Hj0uHs716XHxcG5Aj4uHc0N6XDycG9Hj
4uHcmB4XD+cm9Lh4ODelx8XDuRk9Lh7Ozelx8XBuQY+Lh3NLelw8nFvR4+Lh
3JoeFw/nNvS4eDi3pcfFw7kdPS4ezu3pcfFw7kCPi4dzR3pcPJw70ePi4dyZ
HhcP5y70uHg4d6XHxcO5Gz0uHs7d6XHxcO5Bj4uHc096XDyce9Hj4uHcmx4X
D+c+9Lh4OPelx8XDuR89Lh5O6XHxcO5Pj4uH8wB6XDycB9Lj4uE8iB4XD+fB
9Lh4OA+hx8XDeSg9Lh7Ow+hx8XAeTo+Lh/MIelw8nEfS4+LhPIoeFw/n0fS4
eDiPocfFw3ksPS4ezuPocfFwHk+Pi4fzBHpcPJwn0uPi4TyJHhcP58n0uHg4
T6HHxcN5Kj0uHs7T6HHxcJ5Oj4uH8wx6XDycZ9Lj4uE8ix4XD+fZ9Lh4OM+h
x8XDeS49Lh7O8+hx8XCeT4+Lh/MCelw8nBfS4+LhvIgeFw/nxfS4eDgvocfF
w3kpPS4ezsvocfFwXk6Pi4fzCnpcPJxX0uPi4byKHhcP59X0uHg4r6HHxcN5
LT0uHs7r6HHxcF5Pj4uH8wZ6XDycN9Lj4uG8iR4XD+fN9Lh4OG+hx8XDeSs9
Lh7O2+hx8XDeTo+Lh/MOelw8nHfS4+LhvIseFw/n3fS4eDjvocfFw3kvPS4e
zuhx8XDeR4+Lh/N+elw8nA/Q4+LhfJAeFw/nQ/S4eDgfpsfFw/kIPS4ezkfp
cfFwPkaPi4fzcXpcPJxP0OPi4XySHhcP51P0uHg4n6bHxcP5DD0uHs5n6XHx
cD5Hj4uH83l6XDycL9Dj4uF8kR4XD+dL9Lh4OF+mx8XD+Qo9Lh7OV+lx8XC+
Ro+Lh/N1elw8nG/Q4+LhfJMeFw/nW/S4eDjfpsfFw/kOPS4eznfpcfFwvkeP
i4fzfXpcPJwf0OPi4fyQHhcP50f0uHg4P6bHxcP5CT0uHs5P6XHxcH5Gj4uH
83N6XDycX9Dj4uH8kh4XD+dX9Lh4OL+mx8XD+Q09Lh7Ob+lx8XB+R4+Lh/N7
elw8nD/Q4+Lh/JEeFw/nT/S4eDh/psfFw/kLPS4ezl/pcfFw/kaPi4fzd3pc
PJx/0OPi4fyTHhcP51/0uHg4/6bHxcP5Dz0uHv7fQPx/j4uHcwB6XDycA9Lj
4uEciB4XD+fA9Lh4OAehx8XDOSg9Lh7Owehx8XAOTo+Lh3MIelw8nEPS4+Lh
HIoeFw/n0PS4eDiHocfFwzksPS4ezuHocfFwDk+Pi4dzBHpcPJwj0uPi4RyJ
HhcP58j0uHg4R6HHxcM5Kj0uHs7R6HHxcI5Oj4uHcwx6XDycY9Lj4uEcix4X
D+fY9Lh4OMehx8XDOS49Lh7O8ehx8XCOT4+Lh3MCelw8nBPS4+LhnIgeFw/n
xPS4eDgnocfFwzkpPS4ezsnocfFwTk6Pi4dzCnpcPJxT0uPi4ZyKHhcP59T0
uHg4p6HHxcM5LT0uHs7p6HHxcE5Pj4uHcwZ6XDycM9Lj4uGciR4XD+fM9Lh4
OGehx8XDOSs9Lh7O2ehx8XDOTo+Lh3MOelw8nHPS4+LhnIseFw/n3PS4eDjn
ocfFwzkvPS4ezvnocfFwzk+Pi4dzAXpcPJwL0uPi4VyIHhcP58L0uHg4F6HH
xcO5KD0uHs7F6HHxcC5Oj4uHcwl6XDycS9Lj4uFcih4XD+fS9Lh4OJehx8XD
uSw9Lh7O5ehx8XAuT4+Lh3MFetz/dl0PUQAAuLlGU9u2bbtNbXemnalS23Zq
205t26ltO7Vtv+7e6V3exX++bYIXx2uwx40Xx2uyx40Xx2uxx40XxwPY48aL
44HscePF8drscePF8TrscePF8SD2uPHieDB73HhxvC573HhxvB573HhxvD57
3HhxvAF73HhxvCF73HhxFHvceHG8EXvceHG8MXvceHG8CXvceHG8KXvceHG8
GXvceHG8OXvceHG8BXvceHG8JXvceHG8FXvceHG8NXvceHG8DXvceHG8LXvc
eHG8HXvceHG8PXvceHG8A3vceHG8I3vceHG8E3vceHG8M3vceHG8C3vceHG8
K3vceHG8G3vceHG8O3vceHG8B3vceHG8J3vceHG8F3vceHG8N3vceHG8D3vc
eHG8L3vceHG8H3vceHG8P3vceHF8AHvceHE0e9x4cXwge9x4cXwQe9x4cXww
e9x4cXwIe9x4cXwoe9x4cXwYe9x4cXw4e9x4cXwEe9x4cXwke9x4cXwUe9x4
cXw0e9x4cXwMe9x4cXwse9x4cXwce9x4cXw8e9x4cXwCe9x4cXwie9x4cXwS
e9x4cXwye9x4cXwKe9x4cXwqe9x4cXwae9x4cXw6e9x4cXwGe9x4cXwme9x4
cXwWe9x4cXw2e9x4cXwOe9x4cXwue9x4cXwee9x4cXw+e9x4cQx73HhxfAF7
3HhxfCF73HhxfBF73HhxfDF73HhxfAl73HhxfCl73HhxfBl73HhxfDl73Hhx
fAV73HhxfCV73HhxfBV73HhxfDV73HhxfA173HhxfC173HhxfB173HhxfD17
3HhxfAN73HhxfCN73HhxfBN73HhxfDN73HhxfAt73HhxfCt73HhxfBt73Hhx
fDt73HhxfAd73HhxfCd73HhxfBd73HhxfDd73HhxfA973HhxfC973HhxfB97
3HhxLHvceHF8P3vceHH8AHvceHH8IHvceHH8EHvceHH8MHvceHH8CHvceHH8
KHvceHH8GHvceHH8OHvceHH8BHvceHH8JHvceHH8FHvceHH8NHvceHH8DHvc
eHH8LHvceHH8HHvceHH8PHvceHH8AnvceHH8InvceHH8EnvceHH8MnvceHH8
CnvceHH8KnvceHH8GnvceHH8OnvceHH8BnvceHH8JnvceHH8FnvceHH8Nnvc
eHH8DnvceHH8LnvceHEce9x4cfwee9x4cfw+e9x4cfwBe9x4cfwhe9x4cfwR
e9x4cfwxe9x4cfwJe9x4cfwpe9x4cfwZe9x4cfw5e9x4cfwFe9x4cfwle9x4
cfwVe9x4cfw1e9x4cfwNe9x4cfwte9x4cfwde9x4cfw9e9x4cfwDe9x4cfwj
e9x4cfwTe9x4cfwze9x4cfwLe9x4cfwre9x4cfwbe9x4cfw7e9x4cfwHe9x4
cfwne9x4cfwXe9x4cfw3e9x4cfwPe9x48f8eAP/HT44TF248ePHheAj6OHHh
xoMXH46HpI8TF248ePHheCj6OHHhxoMXH46Hpo8TF248ePHheBj6OHHhxoMX
H46HpY8TF248ePHheDj6OHHhxoMXH46Hp48TF248ePHheAT6OHHhxoMXH45H
pI8TF248ePHheCT6OHHhxoMXH45Hpo8TF248ePHheBT6OHHhxoMXH45HpY8T
F248ePHheDT6OHHhxoMXH45Hp48TF248ePHheAz6OHHhxoMXH47HpI8TF248
ePHheCz6OHHhxoMXH47Hpo8TF248ePHheBz6OHHhxoMXH47HpY8TF248ePHh
eDz6OHHhxoMXH47Hp48TF248ePHheAL6OHHhxoMXH44npI8TF248ePHheCL6
OHHhxoMXH44npo8TF248ePHheBL6OHHhxoMXH44npY8TF248ePHheDL6OHHh
xoMXH44np48TF248ePHheAr6OHHhxoMXH46npI8TF248ePHheCr6OHHhxoMX
H46npo8TF248ePHheBr6OHHhxoMXH46npY8TF248ePHheDr6OHHhxoMXH46n
p48TF248ePHheAb6OHHhxoMXH45npI8TF248ePHheCb6OHHhxoMXH45npo8T
F248ePHheBb6OHHhxoMXH45npY8TF248ePHheDb6OHHhxoMXH45np48TF248
ePHheA76OHHhxoMXH47npI8TF248ePHheC76OHHhxoMXH47npo8TF248ePHh
eB76OHHhxoMXH47npY8TF248ePHheD76OHHhxoMXH47np48TF248ePHheAH6
OHHhxoMXH44XpI8TF248ePHheCH6OHHhxoMXH44Xpo8TF248ePHheBH6OHHh
xoMXH44XpY8TF248ePHheDH6OHHhxoMXH46kjxMXbjx48eF4cfo4ceHGgxcf
jpegjxMXbjx48eF4Sfo4ceHGgxcfjpeijxMXbjx48eF4afo4ceHGgxcfjpeh
jxMXbjx48eF4Wfo4ceHGgxcfjpejjxMXbjx48eF4efo4ceHGgxcfjlegjxMX
bjx48eF4Rfo4ceHGgxcfjleijxMXbjx48eF4Zfo4ceHGgxcfjlehjxMXbjx4
8eF4Vfo4ceHGgxcfjlejjxMXbjx48eF4dfo4ceHGgxcfjtegjxMXbjx48eF4
Tfo4ceHGgxcfjteijxMXbjx48eF4AH2cuHDjwYsPxwPp48SFGw9efDhemz5O
XLjx4MWH43Xo48SFGw9efDgeRB8nLtx48OLD8WD6OHHhxoMXH47XpY8TF248
ePHheD36OHHhxoMXH47Xp48TF248ePHheAP6OHHhxoMXH443pI8TF248ePHh
KPo4ceHGgxcfjjeijxMXbjx48eF4Y/o4ceHGgxcfjjehjxMXbjx48eF4U/o4
ceHGgxcfjjejjxMXbjx48eF4c/o4ceHGgxcfjregjxMXbjx48eF4S/o4ceHG
gxcfjreijxMXbjx48eF4a/o4ceHGgxcfjrehjxMXbjx48eF4W/o4ceHGgxcf
jrejjxMXbjx48eF4e/o4ceHGgxcfjnegjxMXbjx48eF4R/o4ceHGgxcfjnei
jxMXbjx48eF4Z/o4ceHGgxcfjnehjxMXbjx48eF4V/o4ceHGgxcfjnejjxMX
bjx48eF4d/o4ceHGgxcfjvegjxMXbjx48eF4T/o4ceHGgxcfjveijxMXbjx4
8eF4b/o4ceHGgxcfjvehjxMXbjx48eF4X/o4ceHGgxcfjvejjxMXbjx48eF4
f/o4ceHGgxcfjg+gjxMXbjx48eFo+jhx4caDFx+OD6SPExduPHjx4fgg+jhx
4caDFx+OD6aPExduPHjx4fgQ+jhx4caDFx+OD6WPExduPHjx4fgw+jhx4caD
Fx+OD6ePExduPHjx4fgI+jhx4caDFx+Oj6SPExduPHjx4fgo+jhx4caDFx+O
j6aPExduPHjx4fgY+jhx4caDFx+Oj6WPExduPHjx4fg4+jhx4caDFx+Oj6eP
ExduPHjx4fgE+jhx4caDFx+OT6SPExduPHjx4fgk+jhx4caDFx+OT6aPExdu
PHjx4fgU+jhx4caDFx+OT6WPExduPHjx4fg0+jhx4caDFx+OT6ePExduPHjx
4fgM+jhx4caDFx+Oz6SPExduPHjx4fgs+jhx4caDFx+Oz6aPExduPHjx4fgc
+jhx4caDFx+Oz6WPExduPHjx4fg8+jhx4caDFx+Oz6ePExduPHjx4Rj6OHHh
xoMXH44voI8TF248ePHh+EL6OHHhxoMXH44voo8TF248ePHh+GL6OHHhxoMX
H44voY8TF248ePHh+FL6OHHhxoMXH44vo48TF248ePHh+HL6OHHhxoMXH46v
oI8TF248ePHh+Er6OHHhxoMXH46voo8TF248ePHh+Gr6OHHhxoMXH46voY8T
F248ePHh+Fr6OHHhxoMXH46vo48TF248ePHh+Hr6OHHhxoMXH45voI8TF248
ePHh+Eb6OHHhxoMXH45voo8TF248ePHh+Gb6OHHhxoMXH45voY8TF248ePHh
+Fb6OHHhxoMXH45vo48TF248ePHh+Hb6OHHhxoMXH47voI8TF248ePHh+E76
OHHhxoMXH47voo8TF248ePHh+G76OHHhxoMXH47voY8TF248ePHh+F76OHHh
xoMXH47vo48TF248ePHhWPo4ceHGgxcfju+njxMXbjx48eH4Afo4ceHGgxcf
jh+kjxMXbjx48eH4Ifo4ceHGgxcfjh+mjxMXbjx48eH4Efo4ceHGgxcfjh+l
jxMXbjx48eH4Mfo4ceHGgxcfjh+njxMXbjx48eH4Cfo4ceHGgxcfjp+kjxMX
bjx48eH4Kfo4ceHGgxcfjp+mjxMXbjx48eH4Gfo4ceHGgxcfjp+ljxMXbjx4
8eH4Ofo4ceHGgxcfjp+njxMXbjx48eH4Bfo4ceHGgxcfjl+kjxMXbjx48eH4
Jfo4ceHGgxcfjl+mjxMXbjx48eH4Ffo4ceHGgxcfjl+ljxMXbjx48eH4Nfo4
ceHGgxcfjl+njxMXbjx48eH4Dfo4ceHGgxcfjt+kjxMXbjx48eH4Lfo4ceHG
gxcfjt+mjxMXbjx48eH4Hfo4ceHGgxcfjt+ljxMXbjx48eE4+jhx4caDFx+O
36OPExduPHjx4fh9+jhx4caDFx+OP6CPExduPHjx4fhD+jhx4caDFx+OP6KP
ExduPHjx4fhj+jhx4caDFx+OP6GPExduPHjx4fhT+jhx4caDFx+OP6OPExdu
PHjx4fhz+jhx4caDFx+Ov6CPExduPHjx4fhL+jhx4caDFx+Ov6KPExduPHjx
4fhr+jhx4caDFx+Ov6GPExduPHjx4fhb+jhx4caDFx+Ov6OPExduPHjx4fh7
+jhx4caDFx+Of6CPExduPHjx4fhH+jhx4caDFx+Of6KPExduPHjx4fhn+jhx
4caDFx+Of6GPExduPHjx4fhX+jhx4caDFx+Of6OPExduPHjx4fh3+jhx4caD
Fx+O/6CPExduPHjx4fhP+jhx4caDFx+O/6KPExduPHjx4fhv+jhx4caDFx+O
/6GPExduPHjx4f99wP9vHycu3Hjw4sPxEPRx4sKNBy8+HA9JHycu3Hjw4sPx
UPRx4sKNBy8+HA9NHycu3Hjw4sPxMPRx4sKNBy8+HA9LHycu3Hjw4sPxcPRx
4sKNBy8+HA9PHycu3Hjw4sPxCPRx4sKNBy8+HI9IHycu3Hjw4sPxSPRx4sKN
By8+HI9MHycu3Hjw4sPxKPRx4sKNBy8+HI9KHycu3Hjw4sPxaPRx4sKNBy8+
HI9OHycu3Hjw4sPxGPRx4sKNBy8+HI9JHycu3Hjw4sPxWPRx4sKNBy8+HI9N
Hycu3Hjw4sPxOPRx4sKNBy8+HI9LHycu3Hjw4sPxePRx4sKNBy8+HI9PHycu
3Hjw4sPxBPRx4sKNBy8+HE9IHycu3Hjw4sPxRPRx4sKNBy8+HE9MHycu3Hjw
4sPxJPRx4sKNBy8+HE9KHycu3Hjw4sPxZPRx4sKNBy8+HE9OHycu3Hjw4sPx
FPRx4sKNBy8+HE9JHycu3Hjw4sPxVPRx4sKNBy8+HE9NHycu3Hjw4sPxNPRx
4sKNBy8+HE9LHycu3Hjw4sPxdPRx4sKNBy8+HE9PHycu3Hjw4sPxDPRx4sKN
By8+HM9IHycu3Hjw4sPxTPRx4sKNBy8+HM9MHycu3Hjw4sPxLPRx4sKNBy8+
HM9KHycu3Hjw4sPxbPRx4sKNBy8+HM9OHycu3Hjw4sPxHPRx4sKNBy8+HM9J
Hycu3Hjw4sPxXPRx4sKNBy8+HM9NHycu3Hjw4sPxPPRx4sKNBy8+HM9LHycu
3Hjw4sPxfPRx4sKNBy8+HM9PHycu3Hjw4sPxAvRx4sKNBy8+HC9IHycu3Hjw
4sPxQvRx4sKNBy8+HC9MHycu3Hjw4sPxIvRx4sKNBy8+HC9KHycu3Hjw4sPx
YvRx4sKNBy8+HEkfJy7cePDiw/Hi9HHiwo0HLz4cL0EfJy7cePDiw/GS9HHi
wo0HLz4cL0UfJy7cePDiw/HS9HHiwo0HLz4cL0MfJy7cePDiw/Gy9HHiwo0H
Lz4cL0cfJy7cePDiw/Hy9HHiwo0HLz4cr0AfJy7cePDiw/GK9HHiwo0HLz4c
r0QfJy7cePDiw/HK9HHiwo0HLz4cr0IfJy7cePDiw/Gq9HHiwo0HLz4cr0Yf
Jy7cePDiw/Hq9HHiwo0HLz4cr0EfJy7cePDiw/Ga9HHiwo0HLz4cr0UfJy7c
ePDiw/EA+jhx4caDFx+OB9LHiQs3Hrz4cLw2fZy4cOPBiw/H69DHiQs3Hrz4
cDyIPk5cuPHgxYfjwfRx4sKNBy8+HK9LHycu3Hjw4sPxevRx4sKNBy8+HK9P
Hycu3Hjw4sPxBvRx4sKNBy8+HG9IHycu3Hjw4sNR9HHiwo0HLz4cb0QfJy7c
ePDiw/HG9HHiwo0HLz4cb0IfJy7cePDiw/Gm9HHiwo0HLz4cb0YfJy7cePDi
w/Hm9HHiwo0HLz4cb0EfJy7cePDiw/GW9HHiwo0HLz4cb0UfJy7cePDiw/HW
9HHiwo0HLz4cb0MfJy7cePDiw/G29HHiwo0HLz4cb0cfJy7cePDiw/H29HHi
wo0HLz4c70AfJy7cePDiw/GO9HHiwo0HLz4c70QfJy7cePDiw/HO9HHiwo0H
Lz4c70IfJy7cePDiw/Gu9HHiwo0HLz4c70YfJy7cePDiw/Hu9HHiwo0HLz4c
70EfJy7cePDiw/Ge9HHiwo0HLz4c70UfJy7cePDiw/He9HHiwo0HLz4c70Mf
Jy7cePDiw/G+9HHiwo0HLz4c70cfJy7cePDiw/H+9HHiwo0HLz4cH0AfJy7c
ePDiw9H0ceLCjQcvPhwfSB8nLtx48OLD8UH0ceLCjQcvPhwfTB8nLtx48OLD
8SH0ceLCjQcvPhwfSh8nLtx48OLD8WH0ceLCjQcvPhwfTh8nLtx48OLD8RH0
ceLCjQcvPhwfSR8nLtx48OLD8VH0ceLCjQcvPhwfTR8nLtx48OLD8TH0ceLC
jQcvPhwfSx8nLtx48OLD8XH0ceLCjQcvPhwfTx8nLtx48OLD8Qn0ceLCjQcv
PhyfSB8nLtx48OLD8Un0ceLCjQcvPhyfTB8nLtx48OLD8Sn0ceLCjQcvPhyf
Sh8nLtx48OLD8Wn0ceLCjQcvPhyfTh8nLtx48OLD8Rn0ceLCjQcvPhyfSR8n
Ltx48OLD8Vn0ceLCjQcvPhyfTR8nLtx48OLD8Tn0ceLCjQcvPhyfSx8nLtx4
8OLD8Xn0ceLCjQcvPhyfTx8nLtx48OLDMfRx4sKNBy8+HF9AHycu3Hjw4sPx
hfRx4sKNBy8+HF9EHycu3Hjw4sPxxfRx4sKNBy8+HF9CHycu3Hjw4sPxpfRx
4sKNBy8+HF9GHycu3Hjw4sPx5fRx4sKNBy8+HF9BHycu3Hjw4sPxlfRx4sKN
By8+HF9FHycu3Hjw4sPx1fRx4sKNBy8+HF9DHycu3Hjw4sPxtfRx4sKNBy8+
HF9HHycu3Hjw4sPx9fRx4sKNBy8+HN9AHycu3Hjw4sPxjfRx4sKNBy8+HN9E
Hycu3Hjw4sPxzfRx4sKNBy8+HN9CHycu3Hjw4sPxrfRx4sKNBy8+HN9GHycu
3Hjw4sPx7fRx4sKNBy8+HN9BHycu3Hjw4sPxnfRx4sKNBy8+HN9FHycu3Hjw
4sPx3fRx4sKNBy8+HN9DHycu3Hjw4sPxvfRx4sKNBy8+HN9HHycu3Hjw4sOx
9HHiwo0HLz4c308fJy7cePDiw/ED9HHiwo0HLz4cP0gfJy7cePDiw/FD9HHi
wo0HLz4cP0wfJy7cePDiw/Ej9HHiwo0HLz4cP0ofJy7cePDiw/Fj9HHiwo0H
Lz4cP04fJy7cePDiw/ET9HHiwo0HLz4cP0kfJy7cePDiw/FT9HHiwo0HLz4c
P00fJy7cePDiw/Ez9HHiwo0HLz4cP0sfJy7cePDiw/Fz9HHiwo0HLz4cP08f
Jy7cePDiw/EL9HHiwo0HLz4cv0gfJy7cePDiw/FL9HHiwo0HLz4cv0wfJy7c
ePDiw/Er9HHiwo0HLz4cv0ofJy7cePDiw/Fr9HHiwo0HLz4cv04fJy7cePDi
w/Eb9HHiwo0HLz4cv0kfJy7cePDiw/Fb9HHiwo0HLz4cv00fJy7cePDiw/E7
9HHiwo0HLz4cv0sfJy7cePDiw3H0ceLCjQcvPhy/Rx8nLtx48OLD8fv0ceLC
jQcvPhx/QB8nLtx48OLD8Yf0ceLCjQcvPhx/RB8nLtx48OLD8cf0ceLCjQcv
Phx/Qh8nLtx48OLD8af0ceLCjQcvPhx/Rh8nLtx48OLD8ef0ceLCjQcvPhx/
QR8nLtx48OLD8Zf0ceLCjQcvPhx/RR8nLtx48OLD8df0ceLCjQcvPhx/Qx8n
Ltx48OLD8bf0ceLCjQcvPhx/Rx8nLtx48OLD8ff0ceLCjQcvPhz/QB8nLtx4
8OLD8Y/0ceLCjQcvPhz/RB8nLtx48OLD8c/0ceLCjQcvPhz/Qh8nLtx48OLD
8a/0ceLCjQcvPhz/Rh8nLtx48OLD8e/0ceLCjQcvPhz/QR8nLtx48OLD8Z/0
ceLCjQcvPhz/RR8nLtx48OLD8d/0ceLCjQcvPhz/Qx8nLtx48OLD//sA/98+
Tly48eDFh+Mh6OPEhRsPXnw4HpI+Tly48eDFh+Oh6OPEhRsPXnw4Hpo+Tly4
8eDFh+Nh6OPEhRsPXnw4HpY+Tly48eDFh+Ph6OPEhRsPXnw4Hp4+Tly48eDF
h+MR6OPEhRsPXnw4HpE+Tly48eDFh+OR6OPEhRsPXnw4Hpk+Tly48eDFh+NR
6OPEhRsPXnw4HpU+Tly48eDFh+PR6OPEhRsPXnw4Hp0+Tly48eDFh+Mx6OPE
hRsPXnw4HpM+Tly48eDFh+Ox6OPEhRsPXnw4Hps+Tly48eDFh+Nx6OPEhRsP
Xnw4Hpc+Tly48eDFh+Px6OPEhRsPXnw4Hp8+Tly48eDFh+MJ6OPEhRsPXnw4
npA+Tly48eDFh+OJ6OPEhRsPXnw4npg+Tly48eDFh+NJ6OPEhRsPXnw4npQ+
Tly48eDFh+PJ6OPEhRsPXnw4npw+Tly48eDFh+Mp6OPEhRsPXnw4npI+Tly4
8eDFh+Op6OPEhRsPXnw4npo+Tly48eDFh+Np6OPEhRsPXnw4npY+Tly48eDF
h+Pp6OPEhRsPXnw4np4+Tly48eDFh+MZ6OPEhRsPXnw4npE+Tly48eDFh+OZ
6OPEhRsPXnw4npk+Tly48eDFh+NZ6OPEhRsPXnw4npU+Tly48eDFh+PZ6OPE
hRsPXnw4np0+Tly48eDFh+M56OPEhRsPXnw4npM+Tly48eDFh+O56OPEhRsP
Xnw4nps+Tly48eDFh+N56OPEhRsPXnw4npc+Tly48eDFh+P56OPEhRsPXnw4
np8+Tly48eDFh+MF6OPEhRsPXnw4XpA+Tly48eDFh+OF6OPEhRsPXnw4Xpg+
Tly48eDFh+NF6OPEhRsPXnw4XpQ+Tly48eDFh+PF6OPEhRsPXnw4kj5OXLjx
4MWH48Xp48SFGw9efDhegj5OXLjx4MWH4yXp48SFGw9efDheij5OXLjx4MWH
46Xp48SFGw9efDhehj5OXLjx4MWH42Xp48SFGw9efDhejj5OXLjx4MWH4+Xp
48SFGw9efDhegT5OXLjx4MWH4xXp48SFGw9efDheiT5OXLjx4MWH45Xp48SF
Gw9efDhehT5OXLjx4MWH41Xp48SFGw9efDhejT5OXLjx4MWH49Xp48SFGw9e
fDhegz5OXLjx4MWH4zXp48SFGw9efDheiz5OXLjx4MWH4wH0ceLCjQcvPhwP
pI8TF248ePHheG36OHHhxoMXH47XoY8TF248ePHheBB9nLhw48GLD8eD6ePE
hRsPXnw4Xpc+Tly48eDFh+P16OPEhRsPXnw4Xp8+Tly48eDFh+MN6OPEhRsP
Xnw43pA+Tly48eDFh6Po48SFGw9efDjeiD5OXLjx4MWH443p48SFGw9efDje
hD5OXLjx4MWH403p48SFGw9efDjejD5OXLjx4MWH483p48SFGw9efDjegj5O
XLjx4MWH4y3p48SFGw9efDjeij5OXLjx4MWH463p48SFGw9efDjehj5OXLjx
4MWH423p48SFGw9efDjejj5OXLjx4MWH4+3p48SFGw9efDjegT5OXLjx4MWH
4x3p48SFGw9efDjeiT5OXLjx4MWH453p48SFGw9efDjehT5OXLjx4MWH413p
48SFGw9efDjejT5OXLjx4MWH493p48SFGw9efDjegz5OXLjx4MWH4z3p48SF
Gw9efDjeiz5OXLjx4MWH473p48SFGw9efDjehz5OXLjx4MWH433p48SFGw9e
fDjejz5OXLjx4MWH4/3p48SFGw9efDg+gD5OXLjx4MWHo+njxIUbD158OD6Q
Pk5cuPHgxYfjg+jjxIUbD158OD6YPk5cuPHgxYfjQ+jjxIUbD158OD6UPk5c
uPHgxYfjw+jjxIUbD158OD6cPk5cuPHgxYfjI+jjxIUbD158OD6SPk5cuPHg
xYfjo+jjxIUbD158OD6aPk5cuPHgxYfjY+jjxIUbD158OD6WPk5cuPHgxYfj
4+jjxIUbD158OD6ePk5cuPHgxYfjE+jjxIUbD158OD6RPk5cuPHgxYfjk+jj
xIUbD158OD6ZPk5cuPHgxYfjU+jjxIUbD158OD6VPk5cuPHgxYfj0+jjxIUb
D158OD6dPk5cuPHgxYfjM+jjxIUbD158OD6TPk5cuPHgxYfjs+jjxIUbD158
OD6bPk5cuPHgxYfjc+jjxIUbD158OD6XPk5cuPHgxYfj8+jjxIUbD158OD6f
Pk5cuPHgxYdj6OPEhRsPXnw4voA+Tly48eDFh+ML6ePEhRsPXnw4vog+Tly4
8eDFh+OL6ePEhRsPXnw4voQ+Tly48eDFh+NL6ePEhRsPXnw4vow+Tly48eDF
h+PL6ePEhRsPXnw4voI+Tly48eDFh+Mr6ePEhRsPXnw4voo+Tly48eDFh+Or
6ePEhRsPXnw4voY+Tly48eDFh+Nr6ePEhRsPXnw4vo4+Tly48eDFh+Pr6ePE
hRsPXnw4voE+Tly48eDFh+Mb6ePEhRsPXnw4vok+Tly48eDFh+Ob6ePEhRsP
Xnw4voU+Tly48eDFh+Nb6ePEhRsPXnw4vo0+Tly48eDFh+Pb6ePEhRsPXnw4
voM+Tly48eDFh+M76ePEhRsPXnw4vos+Tly48eDFh+O76ePEhRsPXnw4voc+
Tly48eDFh+N76ePEhRsPXnw4vo8+Tly48eDFh2Pp48SFGw9efDi+nz5OXLjx
4MWH4wfo48SFGw9efDh+kD5OXLjx4MWH44fo48SFGw9efDh+mD5OXLjx4MWH
40fo48SFGw9efDh+lD5OXLjx4MWH48fo48SFGw9efDh+nD5OXLjx4MWH4yfo
48SFGw9efDh+kj5OXLjx4MWH46fo48SFGw9efDh+mj5OXLjx4MWH42fo48SF
Gw9efDh+lj5OXLjx4MWH4+fo48SFGw9efDh+nj5OXLjx4MWH4xfo48SFGw9e
fDh+kT5OXLjx4MWH45fo48SFGw9efDh+mT5OXLjx4MWH41fo48SFGw9efDh+
lT5OXLjx4MWH49fo48SFGw9efDh+nT5OXLjx4MWH4zfo48SFGw9efDh+kz5O
XLjx4MWH47fo48SFGw9efDh+mz5OXLjx4MWH43fo48SFGw9efDh+lz5OXLjx
4MWH4+jjxIUbD158OH6PPk5cuPHgxYfj9+njxIUbD158OP6APk5cuPHgxYfj
D+njxIUbD158OP6IPk5cuPHgxYfjj+njxIUbD158OP6EPk5cuPHgxYfjT+nj
xIUbD158OP6MPk5cuPHgxYfjz+njxIUbD158OP6CPk5cuPHgxYfjL+njxIUb
D158OP6KPk5cuPHgxYfjr+njxIUbD158OP6GPk5cuPHgxYfjb+njxIUbD158
OP6OPk5cuPHgxYfj7+njxIUbD158OP6BPk5cuPHgxYfjH+njxIUbD158OP6J
Pk5cuPHgxYfjn+njxIUbD158OP6FPk5cuPHgxYfjX+njxIUbD158OP6NPk5c
uPHgxYfj3+njxIUbD158OP6DPk5cuPHgxYfjP+njxIUbD158OP6LPk5cuPHg
xYfjv+njxIUbD158OP6HPk5cuPHgxYf/9wH9v32cuHDjwYsPx0PQx4kLNx68
+HA8JH2cuHDjwYsPx0PRx4kLNx68+HA8NH2cuHDjwYsPx8PQx4kLNx68+HA8
LH2cuHDjwYsPx8PRx4kLNx68+HA8PH2cuHDjwYsPxyPQx4kLNx68+HA8In2c
uHDjwYsPxyPRx4kLNx68+HA8Mn2cuHDjwYsPx6PQx4kLNx68+HA8Kn2cuHDj
wYsPx6PRx4kLNx68+HA8On2cuHDjwYsPx2PQx4kLNx68+HA8Jn2cuHDjwYsP
x2PRx4kLNx68+HA8Nn2cuHDjwYsPx+PQx4kLNx68+HA8Ln2cuHDjwYsPx+PR
x4kLNx68+HA8Pn2cuHDjwYsPxxPQx4kLNx68+HA8IX2cuHDjwYsPxxPRx4kL
Nx68+HA8MX2cuHDjwYsPx5PQx4kLNx68+HA8KX2cuHDjwYsPx5PRx4kLNx68
+HA8OX2cuHDjwYsPx1PQx4kLNx68+HA8JX2cuHDjwYsPx1PRx4kLNx68+HA8
NX2cuHDjwYsPx9PQx4kLNx68+HA8LX2cuHDjwYsPx9PRx4kLNx68+HA8PX2c
uHDjwYsPxzPQx4kLNx68+HA8I32cuHDjwYsPxzPRx4kLNx68+HA8M32cuHDj
wYsPx7PQx4kLNx68+HA8K32cuHDjwYsPx7PRx4kLNx68+HA8O32cuHDjwYsP
x3PQx4kLNx68+HA8J32cuHDjwYsPx3PRx4kLNx68+HA8N32cuHDjwYsPx/PQ
x4kLNx68+HA8L32cuHDjwYsPx/PRx4kLNx68+HA8P32cuHDjwYsPxwvQx4kL
Nx68+HC8IH2cuHDjwYsPxwvRx4kLNx68+HC8MH2cuHDjwYsPx4vQx4kLNx68
+HC8KH2cuHDjwYsPx4vRx4kLNx68+HAkfZy4cOPBiw/Hi9PHiQs3Hrz4cLwE
fZy4cOPBiw/HS9LHiQs3Hrz4cLwUfZy4cOPBiw/HS9PHiQs3Hrz4cLwMfZy4
cOPBiw/Hy9LHiQs3Hrz4cLwcfZy4cOPBiw/Hy9PHiQs3Hrz4cLwCfZy4cOPB
iw/HK9LHiQs3Hrz4cLwSfZy4cOPBiw/HK9PHiQs3Hrz4cLwKfZy4cOPBiw/H
q9LHiQs3Hrz4cLwafZy4cOPBiw/Hq9PHiQs3Hrz4cLwGfZy4cOPBiw/Ha9LH
iQs3Hrz4cLwWfZy4cOPBiw/HA+jjxIUbD158OB5IHycu3Hjw4sPx2vRx4sKN
By8+HK9DHycu3Hjw4sPxIPo4ceHGgxcfjgfTx4kLNx68+HC8Ln2cuHDjwYsP
x+vRx4kLNx68+HC8Pn2cuHDjwYsPxxvQx4kLNx68+HC8IX2cuHDjwYsPR9HH
iQs3Hrz4cLwRfZy4cOPBiw/HG9PHiQs3Hrz4cLwJfZy4cOPBiw/Hm9LHiQs3
Hrz4cLwZfZy4cOPBiw/Hm9PHiQs3Hrz4cLwFfZy4cOPBiw/HW9LHiQs3Hrz4
cLwVfZy4cOPBiw/HW9PHiQs3Hrz4cLwNfZy4cOPBiw/H29LHiQs3Hrz4cLwd
fZy4cOPBiw/H29PHiQs3Hrz4cLwDfZy4cOPBiw/HO9LHiQs3Hrz4cLwTfZy4
cOPBiw/HO9PHiQs3Hrz4cLwLfZy4cOPBiw/Hu9LHiQs3Hrz4cLwbfZy4cOPB
iw/Hu9PHiQs3Hrz4cLwHfZy4cOPBiw/He9LHiQs3Hrz4cLwXfZy4cOPBiw/H
e9PHiQs3Hrz4cLwPfZy4cOPBiw/H+9LHiQs3Hrz4cLwffZy4cOPBiw/H+9PH
iQs3Hrz4cHwAfZy4cOPBiw9H08eJCzcevPhwfCB9nLhw48GLD8cH0ceJCzce
vPhwfDB9nLhw48GLD8eH0MeJCzcevPhwfCh9nLhw48GLD8eH0ceJCzcevPhw
fDh9nLhw48GLD8dH/H//P02xYMQ=
      "]]}, 
    {RGBColor[0.880722, 0.611041, 0.142051], PointSize[
      NCache[
       Rational[1, 360], 0.002777777777777778]], AbsoluteThickness[1.6], 
     LineBox[CompressedData["
1:eJxc2n9819P+APDddDNJJslukukmk2SSTJKPJJNkkkySSTJJVk1NrXz6aZJM
kkkySSbJJJkkk2SS7m66maQ7SXbTzW433el2u9+v7vn88Xl+/vF4dt7nfd6v
c17ndd7vPZw95MF+9zRISEiILEhI+O2///vVXfm//9aG/yZEvno594rGX/0Y
nBj54fTrJ721O+akSO3KyX3PqI25eeSd37gy5uRIeevpP91UHnOryPJrvxvf
fHnMKZHbDjx+zodZMbeJTPmt++SY20ayO/z6yZw7Y24X+W3006+POTUy/7nf
fjG3j2yYc+f/94i5Q6T5sQFj8XSM/NZ70lux9rTIx7+kDnpyXcwX4U6Rxb+F
/3LMF0dG/cbcmDtHPsz6LYA9wZeE+8fcJTLrnN+uiPnSyPDjXuhSdV/M6ZGr
Xj0pb3sk5ssi844M+ezCeTF3DfMd8+WRrY26PlDyZczdInf//9VHhsR8ReS8
/3/6X1Jj7h658bfp7BvzleH5Y45Ehh37BUcjkWPNV8Tar4q/PnoVz98jcmy4
QbH2HpH/f7j/f8JY+9Xx10evjkw4tiCx9p5hvWPtPcN6xtqviZ/P6DWRfscS
KtbeK5LxWzpdG2vvFTnl2C/Wfm3Itx9C+7WRY9P9anBCRnj+WHtG5NBvy//L
7tB+XeSWY79YO07oHfntbiflxdp7h/yMtV8f+S37W0+PtV8faXcsYWLtfSJt
jv1i7X3Cesbab4ikHUuIWPsNkYuP/WLtfUO+h+eN9g37Jfb8N4b8j7XjhMzI
b1d3+PX7/zmSGfnfv8euzwzxBldkhueJ9b8pcizcSbH+N4X1DI7eFJ4nuOKm
yLF0PCM4oV/k5/2//XaF/v0iry/97Rcc7RfyJ7iC9oSbI8fSrSTW/+aQ77H+
N4d4Yv1xQv/IuGO/WP/+kWPLuf270L9/5LHC337BFf1D/gUn3BLqX03of0tY
31j/W0I+hfaKW0K8wQkDQr2M9R8Q5is4OiDsh1j/AaE+xPrfGupTrP+tIb9j
/W8N+Rnrf2v88yRkhXoRnjeSFVnz/m+/WP+sUL9i/bNCvY71vy3+eSO3hfyP
9b8trEes/22h3sX6Dwz5Fes/MJJ87Aax/gPD/v5r6D8wPF9wwu1h/wZHbg/n
VXD09lA/Y/1vD/MT6z8o0vVYwYr1HxTyIdZ/UOTY8N/tDP0HhfiCE+6IHAu/
Q6z/HfS/I6xvbPw7Qj2KjT84rEe4X2RwWK/g6OAwv7HxB4d8+Db0vzOsT3Dk
zjC/wdE7Q37uCP3vDPs11j871JvglOwwXrg+kh3qwzf/c3Z22H+hPcr1JdmR
pscCiI2XHeY/9K/Jjhw7XhoHJ9wVzrPtYfy7Qj0LjtwV8iE2/l1h/kN79K5w
/6/D+HeF+Q6uuCvkX3DNXWH+ghOGRI6F/1lwypCQX8GRIaE+h/Gyh0SOP5Yw
sfFxyZCQX7HxhzD+kLD/q8P4d4d6ERv/7nB+xca/O3IsvZ8M12ffHd43gqN3
h/0bXHJ35ItNv/2CK+6O7Pvt+PnpqzD+3SFfghOGRqru+63ABqcMDfstODI0
svPb337B2UMjx7b/geDo0HC+BZcMjZx17B+CK4aGeLeF8YeG9Y+Nf0+Yn9j4
94R6EBsfZ98T1jc2/j1h/8fGvyfkexiv4p6QH7H474lceizg2PwPC/UiNv6w
yP/+PbRHhsXPT/aw+PtFh4X8jI2PK4bFz2fNsHBexeK/N+yfMF7KvfH3j9wb
3kdj498b8jU2/r3h/Sw2/r1hf8fGvzfkY2z8e0N+x8bPiV/PlJyQ77H4c1j/
nPD+EMu/nHA+xvIvJ9SzWP7lxOdvTU54P4zN/33x8aXcF+4X1i9yX+TY8X9c
bPz7wv1Ce/S+yH9+Ow6PBJfcF+pZLP77wv6KxX9fmO9wfcLwEN9fwvjDw/4I
jgwP9Tw4e3ior8HR4ZFjj/fC1jD+8HAeB1cMjzz9Wzmb82UYf3iYny1h/PtD
/+CU+8P5Hhy5P9Lz2C84+/7wvh4cxSX3h/ev4Ir7Gf/+kB/BCSNC/gSnjAj5
GxwZEeYzOHtE2A/B0RFh/YJLRoT3g1j8I0J9CPNVMyLkT2z+Hwj1PDjlgfB9
EFv/B0K9C85+IJwXsfWnf8kD8feveCDMT6z+cL+EkeF9NDb+yLAesfFHhnoR
G39kqFex9R8Z6k9wycgwv8EVI0M9j8U/MuR3mJ+EB8P3TXDKg+H5giMPhnwN
zn4wvH8HRx8M520s/x4M9SysR8WDoV7E1v/B+PVLyA35H5yUG953YvmYG+Yz
OC03nDex/MwN7+d//p8zc8P7UHB2bqjfwbm5IR+Co7nh+YKLckO9DC7BZblh
PwdX5IbzJLgqN+R/VYgX1+VG/hd3cMKocH4HJ40K9fFPIf5R4X1kc4h/VFjv
0B4ZFc630J45Kvy9Izh7VNhP4frcUaFehfboqPA+FVwUe57gklFhP2wK8eOK
UWH/fhHiHxW+X0J7zaiQf6G9blTIz+CE0aHeBSeNDvkVxk8ZHf/8aaND/YvF
PzrkRyz+0WF/xuIfHfZLLP7RIT+Do6Pj57todKjvsfhHh/0Z1qdsdDgfw/UV
o0N9C67CNYxfNzqcv8EJY0J9ja3/mLB+wSlj4vMjbUx8/8iY+HzIHBPe38P1
2WOIf0zYb2G+o2NCvYmt/5hwXof2kjHhvIit/5gwH7H1HxPet2LrPyZ8zwTX
jAnz/XmIf0w43zeG+PPC+n8W4s8L81EZ4s8L++3TEH9eqA8bQvx54e9FwZl5
4f36kxB/Xqi/oT03L+z3cL9oXpif4KK8UG/D+CV5od4El+WF+IMr8sL+D/2r
8sL5E8aryQv7N7guL+RrcMJDoT4EJz0Uf33KQ/Hxpj0U8jsWP858KLwvhOfJ
fih8P4X5yH0ofvzoQ+H8DO1FD4X5Xx/ifyjU/+Ay2iseCu9TwVW018Seb12I
/6FQb4ITxob8Dk4aG9YrOGVs2G8fh/jHhvkP94+MDfMf2jPHhng+CvGPDfMb
7peLo2ND/gcXjQ31JtyvZGzIr9BeNjacX+H+FWPD/qgI8Y8N9TG4Zmyof+H6
urEhv0J7wrgwf8FJ48J+CNenjAvfU6E9bVw4b4Mj48L5FK7PHBfyPxb/uFCP
w/W548L8BUfHhfjXhvjHhfn+MMQ/LrzfhPaycWF/fxDijz3PmhD/uDD/ob1m
XKhP4X5148L8hOsT8kM9Ctcn5Yfvp9CegtPyw/tKcCQ/7M/gzPxQH98P8eeH
fFsd4s8P9Si0R/ND/oX2ovxwPr0X4s8P33vBZflhvcpD/PnhfTu4Kj9874br
a/LD/g33r8sP77OhPeHh+PsnPRx/fcrDIR/D86bRHnk4Pr7Mh+PjyX44zP+7
If6HQ31/J8T/cMivlSH+h8N5+HaI/+Ew36G9jOsrcNXD4fxaFeJn/LqHQ/6H
+UoYH87z0J40Pv75UsaHfApOGx++x4Ij48N+Cc4cH86j4Gyuzx0f8i88b3R8
fHxF48P7YSx+XDY+vB+sCPGPD/MdXDU+5EdZiH98eD9bHuIfH+bjzRD/hLCe
S0P8E8J4r4f4cdqE8Pff0hD/hPC+tCTEPyHk12sh/gnhfAv9cyeE77tlIf4J
Yf8EF00I5214vpIJIb9DPGUTwvdBcMWEyP/iCK6aEOpFiLcG18WeP1yfUBDO
4zBeUkH89SkF8fOVVhDq21sh/oKwf4IzC+KfN7sg1Ptwv9yC+PWIFoR8DS7i
+pKC8L0Uix9XFMSvd1VBOC9CPtQUhPMz5FddQdivoT1hYliv8PxJE+PnM2Vi
/PykTQz1KRb/xPj5zJwYH0/2xJD/b4T4J4a/t4R8iE6Mz4eiiWH/hetLJsav
d9nEsH9j8eOqieE8jOU//euIJ2FSOI9Ce9Kk8H4SW/9J4bwJz5M2KT4/IpPC
+27YP5mTwnhhf2Tj3EnhfeHVEH9s/NBeNCm8P4X2kknhfAz7q2xSeJ96JcTP
/aomhfMzuGZS+Ht7cB3tCY/E79+kR+Lvn/JIOM9eDvE/Et4vF4X4Hwnfc8GZ
j4T6FJz9SNgfL4X4Hwn5VRLifyS8P4T2Iu5Xwnhlj4TzfnGI/5Hw/R2erwrX
PBLO2+C6R0L+hvESovHjJUbD+2O4f1I0fj6So/HznRKNr3ep0bD/Qj6kRePr
Z3o0nG/BkWjYj+H6jGj4ng35lhmNr4dZ0TB/sfrC9TnR8D4T22/R+P2VHw31
KzxvNBpfzwuj8flRFA3nY3BxND5fSqKhHoX+pdFwHoV4yqLhezQ8f3k0vr5V
0F4Zja9vVcRfHY2vxzXR+HpRG+W8i8bv9/pofH1KmBx/v8TJ4X05Vg8nx9e3
5Mnx9SZlcni/DU6dHD9+2uRQf8P8p0+Of97I5Pj5yJgcnw+ZOGty/HmdPTn+
fM2ZHJ9/uZPj8zV/cnw9iU4O77ch3wsnx+d/0eT4/VEcizfs35LJYf1eDOsf
m5/QXjY5fv+Xx+Y3uGJy/P6vnBy/v6t4vurJ8fWoZnL8fq7Fddy/fnJ8fUqY
Ev5/gnC/xCnx8SZNCX+/i+1/rk+ZEv88qThtSvieDvdL536RKeH9MjhjSny9
yWS8LO6fPSV+vnKmxMebOyXk+8Kw/lNCPVgQ1n9KOJ+Kw/pPCfkeXISLp4R8
ejas/5TwPjs3rP+UMP9PhfWfEvKhKKx/bD7mhPWPzcczYf15nqopob69ENZ/
Sqifz4f1x7VTwv6YH9Z/Svh77HNh/aeE+hjulzA1vK+FfE2cGv4+FFv/qfHn
T/LU8L4Vrk+ZGj9e6tT48dKmhvM8zFf61Ph4I1PD+j4d1n9q/PxlTg3768mw
/lPD/BSG9Z8a6vWjYf1xbmy86WH9p4b1iIb1j10/Lqw/Lpoa6suEsP5Tw/vc
xLD+U8N5MDas/9SQD3lh/aeG8+bhsP7cr4LxKqeG+jAqrP/UkC+jw/rTXsP4
tVNDvk8K64/rccK0cL/JYf2nxbcnTYu/f/K0+OdPmRY/n6nT4ucnbVp8fOnT
4ucjgjO4PpP2LJ4nm+tzaM+dFr8e+bH4Rob1x4Wx64eG9Y+5f1h/XBKbj+vD
+uMyri/HFVxfiatwNa7hfrW4DtfjhOnhfreH9Z8e8uGusP7T4+cjGafg1Onx
85mG06eH9bo3rD/9Mxg/k+fLmh7//Nm053C/3Fj7/WH9cZTxCnER9y/m+UuI
rxSXTY/Pz/Lp8furYnr8fqmcHp+/VbRXT4/fbzXT4/dHLePVcb/66fH1JGFG
fD1JnBH//Ekz4ucreUZ8/CkzWH/a02hPx5EZ8fOdwXiZ3C+L/tk4h/65xJPP
/aL0L5wRn19FM+L3WzHtJTPi86M05svD+tO/nP4VtFfiKu5XjWu4vhbXcX39
jEhC3O/ReCfiJJyMU3AqTsPpOIIzcCbOwtk4B+fifBzFhbgIF+MSXIrLcDmu
wJW4ClfjGlyL63A9TiiMdyJOwsk4BafiNJyOIzgDZ+IsnI1zcC7Ox1FciItw
MS7BpbgMl+MKXImrcDWuwbW4DtfjhMfinYiTcDJOwak4DafjCM7AmTgLZ+Mc
nIvzcRQX4iJcjEtwKS7D5bgCV+IqXI1rcC2uw/U4YWa8E3ESTsYpOBWn4XQc
wRk4E2fhbJyDc3E+juJCXISLcQkuxWW4HFfgSlyFq3ENrsV1uB4nPB7vRJyE
k3EKTsVpOB1HcAbOxFk4G+fgXJyPo7gQF+FiXIJLcRkuxxW4ElfhalyDa3Ed
rscJs+KdiJNwMk7BqTgNp+MIzsCZOAtn4xyci/NxFBfiIlyMS3ApLsPluAJX
4ipcjWtwLa7D9TjhiXgn4iScjFNwKk7D6TiCM3AmzsLZOAfn4nwcxYW4CBfj
ElyKy3A5rsCVuApX4xpci+twPU6YHe9EnISTcQpOxWk4HUdwBs7EWTgb5+Bc
nI+juBAX4WJcgktxGS7HFbgSV+FqXINrcR2uxwlPxjsRJ+FknIJTcRpOxxGc
gTNxFs7GOTgX5+MoLsRFuBiX4FJchstxBa7EVbga1+BaXIfrcUJRvBviRNwE
J+HmOBm3wim4LU7FHXAa7ozTcTccwT1xBu6DM3F/nIUH4Ww8FOfgETgX5+F8
XICjeBouxLNwEZ6Li/ECXIIX41K8DJfhlbgcr8EVeD2uxJtwFd6Kq/EOXIN3
41q8D9fhg7geH8EJT8W7IU7ETXASbo6TcSucgtviVNwBp+HOOB13wxHcE2fg
PjgT98dZeBDOxkNxDh6Bc3EezscFOIqn4UI8CxfhubgYL8AleDEuxctwGV6J
y/EaXIHX40q8CVfhrbga78A1eDeuxftwHT6I6/ERnDAn3g1xIm6Ck3BznIxb
4RTcFqfiDjgNd8bpuBuO4J44A/fBmbg/zsKDcDYeinPwCJyL83A+LsBRPA0X
4lm4CM/FxXgBLsGLcSlehsvwSlyO1+AKvB5X4k24Cm/F1XgHrsG7cS3eh+vw
QVyPj+CEp+PdECfiJjgJN8fJuBVOwW1xKu6A03BnnI674QjuiTNwH5yJ++Ms
PAhn46E4B4/AuTgP5+MCHMXTcCGehYvwXFyMF+ASvBiX4mW4DK/E5XgNrsDr
cSXehKvwVlyNd+AavBvX4n24Dh/E9fgITpgb74Y4ETfBSbg5TsatcApui1Nx
B5yGO+N03A1HcE+cgfvgTNwfZ+FBOBsPxTl4BM7FeTgfF+AonoYL8SxchOfi
YrwAl+DFuBQvw2V4JS7Ha3AFXo8r8SZchbfiarwD1+DduBbvw3X4IK7HR3DC
M/FuiBNxE5yEm+Nk3Aqn4LY4FXfAabgzTsfdcAT3xBm4D87E/XEWHoSz8VCc
g0fgXJyH83EBjuJpuBDPwkV4Li7GC3AJXoxL8TJchlficrwGV+D1uBJvwlV4
K67GO3AN3o1r8T5chw/ienwEJ8yLd0OciJvgJNwcJ+NWOAW3xam4A07DnXE6
7oYjuCfOwH1wJu6Ps/AgnI2H4hw8AufiPJyPC3AUT8OFeBYuwnNxMV6AS/Bi
XIqX4TK8EpfjNbgCr8eVeBOuwltxNd6Ba/BuXIv34Tp8ENfjIzjh2Xg3xIm4
CU7CzXEyboVTcFucijvgNNwZp+NuOIJ74gzcB2fi/jgLD8LZeCjOwSNwLs7D
+bgAR/E0XIhn4SI8FxfjBbgEL8aleBkuwytxOV6DK/B6XIk34Sq8FVfjHbgG
78a1eB+uwwdxPT6CE4rj3RAn4iY4CTfHybgVTsFtcSrugNNwZ5yOu+EI7okz
cB+cifvjLDwIZ+OhOAePwLk4D+fjAhzF03AhnoWL8FxcjBfgErwYl+JluAyv
xOV4Da7A63El3oSr8FZcjXfgGrwb1+J9uA4fxPX4CE54Lt4NcSJugpNwc5yM
W+EU3Ban4g44DXfG6bgbjuCeOAP3wZm4P87Cg3A2Hopz8Aici/NwPi7AUTwN
F+JZuAjPxcV4AS7Bi3EpXobL8EpcjtfgCrweV+JNuApvxdV4B67Bu3Et3ofr
8EFcj4/ghPnxbogTcROchJvjZNwKp+C2OBV3wGm4M07H3XAE98QZuA/OxP1x
Fh6Es/FQnINH4Fych/NxAY7iabgQz8JFeC4uxgtwCV6MS/EyXIZX4nK8Blfg
9bgSb8JVeCuuxjtwDd6Na/E+XIcP4np8BCc8H++GOBE3wUm4OU7GrXAKbotT
cQechjvjdNwNR3BPnIH74EzcH2fhQTgbD8U5eATOxXk4HxfgKJ6GC/EsXITn
4mK8AJfgxbgUL8NleCUux2twBV6PK/EmXIW34mq8A9fg3bgW78N1+CCux0dw
woJ4N8SJuAlOws1xMm6FU3BbnIo74DTcGafjbjiCe+IM3Adn4v44Cw/C2Xgo
zsEjcC7Ow/m4AEfxNFyIZ+EiPBcX4wW4BC/GpXgZLsMrcTlegyvwelyJN+Eq
vBVX4x24Bu/GtXgfrsMHcT0+ghNeiHdDnIib4CTcHCfjVjgFt8WpuANOw51x
Ou6GI7gnzsB9cCbuj7PwIJyNh+IcPALn4jycjwtwFE/DhXgWLsJzcTFegEvw
YlyKl+EyvBKX4zW4Aq/HlXgTrsJbcTXegWvwblyL9+E6fBDX4yM4YWG8G+JE
3AQn4eY4GbfCKbgtTsUdcBrujNNxNxzBPXEG7oMzcX+chQfhbDwU5+AROBfn
4XxcgKN4Gi7Es3ARnouL8QJcghfjUrwMl+GVuByvwRV4Pa7Em3AV3oqr8Q5c
g3fjWrwP1+GDuB4fwQkvxrshTsRNcBJujpNxK5yC2+JU3AGn4c44HXfDEdwT
Z+A+OBP3x1l4EM7GQ3EOHoFzcR7OxwU4iqfhQjwLF+G5uBgvwCV4MS7Fy3AZ
XonL8RpcgdfjSrwJV+GtuBrvwDV4N67F+3AdPojr8RGcUBLvBrghboQTcWPc
BDfFSbgZbo5b4GTcErfCrXEKboPb4nY4FbfHHXBHnIY74c64C07HXXE33B1H
cA/cE/fCGbg37oP74kzcD/fHA3AWHogH4cE4Gw/BQ/EwnIOH4xF4JM7Fo3Ee
Hovz8XhcgCfhKJ6Cp+EZuBDPxLPwbFyE5+C5eB4uxvPxArwQl+BFeDFegkvx
UrwML8dleAVeiVfhcrwar8FrcQVeh9fjDbgSb8Sb8GZchbfgrXgbrsbb8Q68
E9fgXXg33oNr8V68D+/HdfgAPogP4Xp8GB/BR3HCS/FugBviRjgRN8ZNcFOc
hJvh5rgFTsYtcSvcGqfgNrgtbodTcXvcAXfEabgT7oy74HTcFXfD3XEE98A9
cS+cgXvjPrgvzsT9cH88AGfhgXgQHoyz8RA8FA/DOXg4HoFH4lw8GufhsTgf
j8cFeBKO4il4Gp6BC/FMPAvPxkV4Dp6L5+FiPB8vwAtxCV6EF+MluBQvxcvw
clyGV+CVeBUux6vxGrwWV+B1eD3egCvxRrwJb8ZVeAveirfharwd78A7cQ3e
hXfjPbgW78X78H5chw/gg/gQrseH8RF8FCcsincD3BA3wom4MW6Cm+Ik3Aw3
xy1wMm6JW+HWOAW3wW1xO5yK2+MOuCNOw51wZ9wFp+OuuBvujiO4B+6Je+EM
3Bv3wX1xJu6H++MBOAsPxIPwYJyNh+CheBjOwcPxCDwS5+LROA+Pxfl4PC7A
k3AUT8HT8AxciGfiWXg2LsJz8Fw8Dxfj+XgBXohL8CK8GC/BpXgpXoaX4zK8
Aq/Eq3A5Xo3X4LW4Aq/D6/EGXIk34k14M67CW/BWvA1X4+14B96Ja/AuvBvv
wbV4L96H9+M6fAAfxIdwPT6Mj+CjOOHleDfADXEjnIgb4ya4KU7CzXBz3AIn
45a4FW6NU3Ab3Ba3w6m4Pe6AO+I03Al3xl1wOu6Ku+HuOIJ74J64F87AvXEf
3Bdn4n64Px6As/BAPAgPxtl4CB6Kh+EcPByPwCNxLh6N8/BYnI/H4wI8CUfx
FDwNz8CFeCaehWfjIjwHz8XzcDGejxfghbgEL8KL8RJcipfiZXg5LsMr8Eq8
Cpfj1XgNXosr8Dq8Hm/AlXgj3oQ34yq8BW/F23A13o534J24Bu/Cu/EeXIv3
4n14P67DB/BBfAjX48P4CD6KExbHuwFuiBvhRNwYN8FNcRJuhpvjFjgZt8St
cGucgtvgtrgdTsXtcQfcEafhTrgz7oLTcVfcDXfHEdwD98S9cAbujfvgvjgT
98P98QCchQfiQXgwzsZD8FA8DOfg4XgEHolz8Wich8fifDweF+BJOIqn4Gl4
Bi7EM/EsPBsX4Tl4Lp6Hi/F8vAAvxCV4EV6Ml+BSvBQvw8txGV6BV+JVuByv
xmvwWlyB1+H1eAOuxBvxJrwZV+EteCvehqvxdrwD78Q1eBfejffgWrwX78P7
cR0+gA/iQ7geH8ZH8FGc8Eq8G+CGuBFOxI1xE9wUJ+FmuDlugZNxS9wKt8Yp
uA1ui9vhVNwed8AdcRruhDvjLjgdd8XdcHccwT1wT9wLZ+DeuA/uizNxP9wf
D8BZeCAehAfjbDwED8XDcA4ejkfgkTgXj8Z5eCzOx+NxAZ6Eo3gKnoZn4EI8
E8/Cs3ERnoPn4nm4GM/HC/BCXIIX4cV4CS7FS/EyvByX4RV4JV6Fy/FqvAav
xRV4HV6PN+BKvBFvwptxFd6Ct+JtuBpvxzvwTlyDd+HdeA+uxXvxPrwf1+ED
+CA+hOvxYXwEH8UJS+LdADfEjXAiboyb4KY4CTfDzXELnIxb4la4NU7BbXBb
3A6n4va4A+6I03An3Bl3wem4K+6Gu+MI7oF74l44A/fGfXBfnIn74f54AM7C
A/EgPBhn4yF4KB6Gc/BwPAKPxLl4NM7DY3E+Ho8L8CQcxVPwNDwDF+KZeBae
jYvwHDwXz8PFeD5egBfiErwIL8ZLcCleipfh5bgMr8Ar8SpcjlfjNXgtrsDr
8Hq8AVfijXgT3oyr8Ba8FW/D1Xg73oF34hq8C+/Ge3At3ov34f24Dh/AB/Eh
XI8P4yP4KE54Nd4NcEPcCCfixrgJboqTcDPcHLfAybglboVb4xTcBrfF7XAq
bo874I44DXfCnXEXnI674m64O47gHrgn7oUzcG/cB/fFmbgf7o8H4Cw8EA/C
g3E2HoKH4mE4Bw/HI/BInItH4zw8Fufj8bgAT8JRPAVPwzNwIZ6JZ+HZuAjP
wXPxPFyM5+MFeCEuwYvwYrwEl+KleBlejsvwCrwSr8LleDVeg9fiCrwOr8cb
cCXeiDfhzbgKb8Fb8TZcjbfjHXgnrsG78G68B9fivXgf3o/r8AF8EB/C9fgw
PoKP4oTSeDfADXEjnIgb4ya4KU7CzXBz3AIn45a4FW6NU3Ab3Ba3w6m4Pe6A
O+I03Al3xl1wOu6Ku+HuOIJ74J64F87AvXEf3Bdn4n64Px6As/BAPAgPxtl4
CB6Kh+EcPByPwCNxLh6N8/BYnI/H4wI8CUfxFDwNz8CFeCaehWfjIjwHz8Xz
cDGejxfghbgEL8KL8RJcipfiZXg5LsMr8Eq8Cpfj1XgNXosr8Dq8Hm/AlXgj
3oQ34yq8BW/F23A13o534J24Bu/Cu/EeXIv34n14P67DB/BBfAjX48P4CD6K
E16LdwPcEDfCibgxboKb4iTcDDfHLXAybolb4dY4BbfBbXE7nIrb4w64I07D
nXBn3AWn4664G+6OI7gH7ol74QzcG/fBfXEm7of74wE4Cw/Eg/BgnI2H4KF4
GM7Bw/EIPBLn4tE4D4/F+Xg8LsCTcBRPwdPwDFyIZ+JZeDYuwnPwXDwPF+P5
eAFeiEvwIrwYL8GleClehpfjMrwCr8SrcDlejdfgtbgCr8Pr8QZciTfiTXgz
rsJb8Fa8DVfj7XgH3olr8C68G+/BtXgv3of34zp8AB/Eh3A9PoyP4KM4YWm8
G+CGuBFOxI1xE9wUJ+FmuDlugZNxS9wKt8YpuA1ui9vhVNwed8AdcRruhDvj
Ljgdd8XdcHccwT1wT9wLZ+DeuA/uizNxP9wfD8BZeCAehAfjbDwED8XDcA4e
jkfgkTgXj8Z5eCzOx+NxAZ6Eo3gKnoZn4EI8E8/Cs3ERnoPn4nm4GM/HC/BC
XIIX4cV4CS7FS/EyvByX4RV4JV6Fy/FqvAavxRV4HV6PN+BKvBFvwptxFd6C
t+JtuBpvxzvwTlyDd+HdeA+uxXvxPrwf1+ED+CA+hOvxYXwEH8UJr8e7AW6I
G+FE3Bg3wU1xEm6Gm+MWOBm3xK1wa5yC2+C2uB1Oxe1xB9wRp+FOuDPugtNx
V9wNd8cR3AP3xL1wBu6N++C+OBP3w/3xAJyFB+JBeDDOxkPwUDwM5+DheAQe
iXPxaJyHx+J8PB4X4Ek4iqfgaXgGLsQz8Sw8GxfhOXgunoeL8Xy8AC/EJXgR
XoyX4FK8FC/Dy3EZXoFX4lW4HK/Ga/BaXIHX4fV4A67EG/EmvBlX4S14K96G
q/F2vAPvxDV4F96N9+BavBfvw/txHT6AD+JDuB4fxkfwUZywLN4NcEPcCCfi
xrgJboqTcDPcHLfAybglboVb4xTcBrfF7XAqbo874I44DXfCnXEXnI674m64
O47gHrgn7oUzcG/cB/fFmbgf7o8H4Cw8EA/Cg3E2HoKH4mE4Bw/HI/BInItH
4zw8Fufj8bgAT8JRPAVPwzNwIZ6JZ+HZuAjPwXPxPFyM5+MFeCEuwYvwYrwE
l+KleBlejsvwCrwSr8LleDVeg9fiCrwOr8cbcCXeiDfhzbgKb8Fb8TZcjbfj
HXgnrsG78G68B9fivXgf3o/r8AF8EB/C9fgwPoKP4oQ34t0AN8SNcCJujJvg
pjgJN8PNcQucjFviVrg1TsFtcFvcDqfi9rgD7ojTcCfcGXfB6bgr7oa74wju
gXviXjgD98Z9cF+cifvh/ngAzsID8SA8GGfjIXgoHoZz8HA8Ao/EuXg0zsNj
cT4ejwvwJBzFU/A0PAMX4pl4Fp6Ni/AcPBfPw8V4Pl6AF+ISvAgvxktwKV6K
l+HluAyvwCvxKlyOV+M1eC2uwOvwerwBV+KNeBPejKvwFrwVb8PVeDvegXfi
GrwL78Z7cC3ei/fh/bgOH8AH8SFcjw/jI/goTlge7wa4IW6EE3Fj3AQ3xUm4
GW6OW+Bk3BK3wq1xCm6D2+J2OBW3xx1wR5yGO+HOuAtOx11xN9wdR3AP3BP3
whm4N+6D++JM3A/3xwNwFh6IB+HBOBsPwUPxMJyDh+MReCTOxaNxHh6L8/F4
XIAn4SiegqfhGbgQz8Sz8GxchOfguXgeLsbz8QK8EJfgRXgxXoJL8VK8DC/H
ZXgFXolX4XK8Gq/Ba3EFXofX4w24Em/Em/BmXIW34K14G67G2/EOvBPX4F14
N96Da/FevA/vx3X4AD6ID+F6fBgfwUdxwpvxboAb4kY4ETfGTXBTnISb4ea4
BU7GLXEr3Bqn4Da4LW6HU3F73AF3xGm4E+6Mu+B03BV3w91xBPfAPXEvnIF7
4z64L87E/XB/PABn4YF4EB6Ms/EQPBQPwzl4OB6BR+JcPBrn4bE4H4/HBXgS
juIpeBqegQvxTDwLz8ZFeA6ei+fhYjwfL8ALcQlehBfjJbgUL8XL8HJchlfg
lXgVLser8Rq8FlfgdXg93oAr8Ua8CW/GVXgL3oq34Wq8He/AO3EN3oV34z24
Fu/F+/B+XIcP4IP4EK7Hh/ERfBQnlMX7d7gBPg43xL/HjfDxOBGfgBvjE3ET
fBJuik/GSfgU3Ayfipvj03ALfDpOxn/ALfEZuBU+E7fGZ+EUfDZug/+I2+Jz
cDt8Lk7F5+H2+HzcAV+AO+ILcRq+CHfCF+PO+BLcBV+K0/FluCu+HHfDV+Du
+EocwVfhHvhq3BNfg3vha3EGvg73xtfjPvgG3BffiDPxTbgfvhn3x7fgAfhW
nIVvwwPx7XgQvgMPxnfibHwXHoLvxkPxPXgYvhfn4PvwcHw/HoEfwCPxgzgX
j8Kj8Richx/CY/E4nI8fxuPxBFyAJ+JJ+BEcxZPxFDwVT8PT8Qz8KC7Ej+GZ
+HE8Cz+BZ+MncRF+Cs/BT+O5+Bk8Dz+Li/FzeD5+Hi/AL+CF+EVcgl/Ci/DL
eDF+BS/Br+JS/Bpeil/Hy/AbeDl+E5fht/AK/DZeid/Bq/C7uBy/h1fj9/Ea
/AFeiz/EFfgjvA5/jNfjT/AG/CmuxJ/hjfhzvAl/gTfjP+Eq/Ge8BX+Jt+K/
4G34K1yNv8bb8Td4B/4W78R/xTX4O7wLf4934x/wHvwjrsV/w3vxT3gf/jve
j3/Gdfgf+AD+Jz6If8GH8L9wPf4VH8b/xkfwf/BR/F+c8Fa8f4cb4ONwQ/x7
3AgfjxPxCbgxPhE3wSfhpvhknIRPwc3wqbg5Pg23wKfjZPwH3BKfgVvhM3Fr
fBZOwWfjNviPuC0+B7fD5+JUfB5uj8/HHfAFuCO+EKfhi3AnfDHujC/BXfCl
OB1fhrviy3E3fAXujq/EEXwV7oGvxj3xNbgXvhZn4Otwb3w97oNvwH3xjTgT
34T74Ztxf3wLHoBvxVn4NjwQ344H4TvwYHwnzsZ34SH4bjwU34OH4XtxDr4P
D8f34xH4ATwSP4hz8Sg8Go/BefghPBaPw/n4YTweT8AFeCKehB/BUTwZT8FT
8TQ8Hc/Aj+JC/BieiR/Hs/ATeDZ+Ehfhp/Ac/DSei5/B8/CzuBg/h+fj5/EC
/AJeiF/EJfglvAi/jBfjV/AS/Couxa/hpfh1vAy/gZfjN3EZfguvwG/jlfgd
vAq/i8vxe3g1fh+vwR/gtfhDXIE/wuvwx3g9/gRvwJ/iSvwZ3og/x5vwF3gz
/hOuwn/GW/CXeCv+C96Gv8LV+Gu8HX+Dd+Bv8U78V1yDv8O78Pd4N/4B78E/
4lr8N7wX/4T34b/j/fhnXIf/gQ/gf+KD+Bd8CP8L1+Nf8WH8b3wE/wcfxf/F
CSvi/TvcAB+HG+Lf40b4eJyIT8CN8Ym4CT4JN8Un4yR8Cm6GT8XN8Wm4BT4d
J+M/4Jb4DNwKn4lb47NwCj4bt8F/xG3xObgdPhen4vNwe3w+7oAvwB3xhTgN
X4Q74YtxZ3wJ7oIvxen4MtwVX4674Stwd3wljuCrcA98Ne6Jr8G98LU4A1+H
e+PrcR98A+6Lb8SZ+CbcD9+M++Nb8AB8K87Ct+GB+HY8CN+BB+M7cTa+Cw/B
d+Oh+B48DN+Lc/B9eDi+H4/AD+CR+EGci0fh0XgMzsMP4bF4HM7HD+PxeAIu
wBPxJPwIjuLJeAqeiqfh6XgGfhQX4sfwTPw4noWfwLPxk7gIP4Xn4KfxXPwM
noefxcX4OTwfP48X4BfwQvwiLsEv4UX4ZbwYv4KX4FdxKX4NL8Wv42X4Dbwc
v4nL8Ft4BX4br8Tv4FX4XVyO38Or8ft4Df4Ar8Uf4gr8EV6HP8br8Sd4A/4U
V+LP8Eb8Od6Ev8Cb8Z9wFf4z3oK/xFvxX/A2/BWuxl/j7fgbvAN/i3fiv+Ia
/B3ehb/Hu/EPeA/+Edfiv+G9+Ce8D/8d78c/4zr8D3wA/xMfxL/gQ/hfuB7/
ig/jf+Mj+D/4KP4vTng73r/DDfBxuCH+PW6Ej8eJ+ATcGJ+Im+CTcFN8Mk7C
p+Bm+FTcHJ+GW+DTcTL+A26Jz8Ct8Jm4NT4Lp+CzcRv8R9wWn4Pb4XNxKj4P
t8fn4w74AtwRX4jT8EW4E74Yd8aX4C74UpyOL8Nd8eW4G74Cd8dX4gi+CvfA
V+Oe+BrcC1+LM/B1uDe+HvfBN+C++EaciW/C/fDNuD++BQ/At+IsfBseiG/H
g/AdeDC+E2fju/AQfDceiu/Bw/C9OAffh4fj+/EI/AAeiR/EuXgUHo3H4Dz8
EB6Lx+F8/DAejyfgAjwRT8KP4CiejKfgqXgano5n4EdxIX4Mz8SP41n4CTwb
P4mL8FN4Dn4az8XP4Hn4WVyMn8Pz8fN4AX4BL8Qv4hL8El6EX8aL8St4CX4V
l+LX8FL8Ol6G38DL8Zu4DL+FV+C38Ur8Dl6F38Xl+D28Gr+P1+AP8Fr8Ia7A
H+F1+GO8Hn+CN+BPcSX+DG/En+NN+Au8Gf8JV+E/4y34S7wV/wVvw1/havw1
3o6/wTvwt3gn/iuuwd/hXfh7vBv/gPfgH3Et/hvei3/C+/Df8X78M67D/8AH
8D/xQfwLPoT/hevxr/gw/jc+gv+Dj+L/4oSV8f4dboCPww3x73EjfDxOxCfg
xvhE3ASfhJvik3ESPgU3w6fi5vg03AKfjpPxH3BLfAZuhc/ErfFZOAWfjdvg
P+K2+BzcDp+LU/F5uD0+H3fAF+CO+EKchi/CnfDFuDO+BHfBl+J0fBnuii/H
3fAVuDu+EkfwVbgHvhr3xNfgXvhanIGvw73x9bgPvgH3xTfiTHwT7odvxv3x
LXgAvhVn4dvwQHw7HoTvwIPxnTgb34WH4LvxUHwPHobvxTn4Pjwc349H4Afw
SPwgzsWj8Gg8Bufhh/BYPA7n44fxeDwBF+CJeBJ+BEfxZDwFT8XT8HQ8Az+K
C/FjeCZ+HM/CT+DZ+ElchJ/Cc/DTeC5+Bs/Dz+Ji/Byej5/HC/ALeCF+EZfg
l/Ai/DJejF/BS/CruBS/hpfi1/Ey/AZejt/EZfgtvAK/jVfid/Aq/C4ux+/h
1fh9vAZ/gNfiD3EF/givwx/j9fgTvAF/iivxZ3gj/hxvwl/gzfhPuAr/GW/B
X+Kt+C94G/4KV+Ov8Xb8Dd6Bv8U78V9xDf4O78Lf4934B7wH/4hr8d/wXvwT
3of/jvfjn3Ed/gc+gP+JD+Jf8CH8L1yPf8WH8b/xEfwffBT/Fye8E+/f4Qb4
ONwQ/x43wsfjRHwCboxPxE3wSbgpPhkn4VNwM3wqbo5Pwy3w6TgZ/wG3xGfg
VvhM3BqfhVPw2bgN/iNui8/B7fC5OBWfh9vj83EHfAHuiC/Eafgi3AlfjDvj
S3AXfClOx5fhrvhy3A1fgbvjK3EEX4V74KtxT3wN7oWvxRn4OtwbX4/74Btw
X3wjzsQ34X74Ztwf34IH4FtxFr4ND8S340H4DjwY34mz8V14CL4bD8X34GH4
XpyD78PD8f14BH4Aj8QP4lw8Co/GY3AefgiPxeNwPn4Yj8cTcAGeiCfhR3AU
T8ZT8FQ8DU/HM/CjuBA/hmfix/Es/ASejZ/ERfgpPAc/jefiZ/A8/Cwuxs/h
+fh5vAC/gBfiF3EJfgkvwi/jxfgVvAS/ikvxa3gpfh0vw2/g5fhNXIbfwivw
23glfgevwu/icvweXo3fx2vwB3gt/hBX4I/wOvwxXo8/wRvwp7gSf4Y34s/x
JvwF3oz/hKvwn/EW/CXeiv+Ct+GvcDX+Gm/H3+Ad+Fu8E/8V1+Dv8C78Pd6N
f8B78I+4Fv8N78U/4X3473g//hnX4X/gA/if+CD+BR/C/8L1+Fd8GP8bH8H/
wUfxf3HCqnj/DjfAx+GG+Pe4ET4eJ+ITcGN8Im6CT8JN8ck4CZ+Cm+FTcXN8
Gm6BT8fJ+A+4JT4Dt8Jn4tb4LJyCz8Zt8B9xW3wObofPxan4PNwen4874Atw
R3whTsMX4U74YtwZX4K74EtxOr4Md8WX4274CtwdX4kj+CrcA1+Ne+JrcC98
Lc7A1+He+HrcB9+A++IbcSa+CffDN+P++BY8AN+Ks/BteCC+HQ/Cd+DB+E6c
je/CQ/DdeCi+Bw/D9+IcfB8eju/HI/ADeCR+EOfiUXg0HoPz8EN4LB6H8/HD
eDyegAvwRDwJP4KjeDKegqfiaXg6noEfxYX4MTwTP45n4SfwbPwkLsJP4Tn4
aTwXP4Pn4WdxMX4Oz8fP4wX4BbwQv4hL8Et4EX4ZL8av4CX4VVyKX8NL8et4
GX4DL8dv4jL8Fl6B38Yr8Tt4FX4Xl+P38Gr8Pl6DP8Br8Ye4An+E1+GP8Xr8
Cd6AP8WV+DO8EX+ON+Ev8Gb8J1yF/4y34C/xVvwXvA1/havx13g7/gbvwN/i
nfivuAZ/h3fh7/Fu/APeg3/EtfhveC/+Ce/Df8f78c+4Dv8DH8D/xAfxL/gQ
/heux7/iw/jf+Aj+Dz6K/4sT3o3373ADfBxuiH+PG+HjcSI+ATfGJ+Im+CTc
FJ+Mk/ApuBk+FTfHp+EW+HScjP+AW+IzcCt8Jm6Nz8Ip+GzcBv8Rt8Xn4Hb4
XJyKz8Pt8fm4A74Ad8QX4jR8Ee6EL8ad8SW4C74Up+PLcFd8Oe6Gr8Dd8ZU4
gq/CPfDVuCe+BvfC1+IMfB3uja/HffANuC++EWfim3A/fDPuj2/BA/CtOAvf
hgfi2/EgfAcejO/E2fguPATfjYfie/AwfC/Owffh4fh+PAI/gEfiB3EuHoVH
4zE4Dz+Ex+JxOB8/jMfjCbgAT8ST8CM4iifjKXgqnoan4xn4UVyIH8Mz8eN4
Fn4Cz8ZP4iL8FJ6Dn8Zz8TN4Hn4WF+Pn8Hz8PF6AX8AL8Yu4BL+EF+GX8WL8
Cl6CX8Wl+DW8FL+Ol+E38HL8Ji7Db+EV+G28Er+DV+F3cTl+D6/G7+M1+AO8
Fn+IK/BHeB3+GK/Hn+AN+FNciT/DG/HneBP+Am/Gf8JV+M94C/4Sb8V/wdvw
V7gaf42342/wDvwt3on/imvwd3gX/h7vxj/gPfhHXIv/hvfin/A+/He8H/+M
6/A/8AH8T3wQ/4IP4X/hevwrPoz/jY/g/+Cj+L84oTzev8MN8HG4If49boSP
x4n4BNwYn4ib4JNwU3wyTsKn4Gb4VNwcn4Zb4NNxMv4DbonPwK3wmbg1Pgun
4LNxG/xH3Bafg9vhc3EqPg+3x+fjDvgC3BFfiNPwRbgTvhh3xpfgLvhSnI4v
w13x5bgbvgJ3x1fiCL4K98BX4574GtwLX4sz8HW4N74e98E34L74RpyJb8L9
8M24P74FD8C34ix8Gx6Ib8eD8B14ML4TZ+O78BB8Nx6K78HD8L04B9+Hh+P7
8Qj8AB6JH8S5eBQejcfgPPwQHovH4Xz8MB6PJ+ACPBFPwo/gKJ6Mp+CpeBqe
jmfgR3EhfgzPxI/jWfgJPBs/iYvwU3gOfhrPxc/gefhZXIyfw/Px83gBfgEv
xC/iEvwSXoRfxovxK3gJfhWX4tfwUvw6XobfwMvxm7gMv4VX4LfxSvwOXoXf
xeX4Pbwav4/X4A/wWvwhrsAf4XX4Y7wef4I34E9xJf4Mb8Sf4034C7wZ/wlX
4T/jLfhLvBX/BW/DX+Fq/DXejr/BO/C3eCf+K67B3+Fd+Hu8G/+A9+AfcS3+
G96Lf8L78N/xfvwzrsP/wAfwP/FB/As+hP+F6/Gv+DD+Nz6C/4OP4v/ihPfi
/TvcAB+HG+Lf40b4eJyIT8CN8Ym4CT4JN8Un4yR8Cm6GT8XN8Wm4BT4dJ+M/
4Jb4DNwKn4lb47NwCj4bt8F/xG3xObgdPhen4vNwe3w+7oAvwB3xhTgNX4Q7
4YtxZ3wJ7oIvxen4MtwVX4674Stwd3wljuCrcA98Ne6Jr8G98LU4A1+He+Pr
cR98A+6Lb8SZ+CbcD9+M++Nb8AB8K87Ct+GB+HY8CN+BB+M7cTa+Cw/Bd+Oh
+B48DN+Lc/B9eDi+H4/AD+CR+EGci0fh0XgMzsMP4bF4HM7HD+PxeAIuwBPx
JPwIjuLJeAqeiqfh6XgGfhQX4sfwTPw4noWfwLPxk7gIP4Xn4KfxXPwMnoef
xcX4OTwfP48X4BfwQvwiLsEv4UX4ZbwYv4KX4FdxKX4NL8Wv42X4Dbwcv4nL
8Ft4BX4br8Tv4FX4XVyO38Or8ft4Df4Ar8Uf4gr8EV6HP8br8Sd4A/4UV+LP
8Eb8Od6Ev8Cb8Z9wFf4z3oK/xFvxX/A2/BWuxl/j7fgbvAN/i3fiv+Ia/B3e
hb/Hu/EPeA/+Edfiv+G9+Ce8D/8d78c/4zr8D3wA/xMfxL/gQ/hfuB7/ig/j
f+Mj+D/4KP4vTlgd79/hBvg43BD/HjfCx+NEfAJujE/ETfBJuCk+GSfhU3Az
fCpujk/DLfDpOBn/AbfEZ+BW+EzcGp+FU/DZuA3+I26Lz8Ht8Lk4FZ+H2+Pz
cQd8Ae6IL8Rp+CLcCV+MO+NLcBd8KU7Hl+Gu+HLcDV+Bu+MrcQRfhXvgq3FP
fA3uha/FGfg63Btfj/vgG3BffCPOxDfhfvhm3B/fggfgW3EWvg0PxLfjQfgO
PBjfibPxXXgIvhsPxffgYfhenIPvw8Px/XgEfgCPxA/iXDwKj8ZjcB5+CI/F
43A+fhiPxxNwAZ6IJ+FHcBRPxlPwVDwNT8cz8KO4ED+GZ+LH8Sz8BJ6Nn8RF
+Ck8Bz+N5+Jn8Dz8LC7Gz+H5+Hm8AL+AF+IXcQl+CS/CL+PF+BW8BL+KS/Fr
eCl+HS/Db+Dl+E1cht/CK/DbeCV+B6/C7+Jy/B5ejd/Ha/AHeC3+EFfgj/A6
/DFejz/BG/CnuBJ/hjfiz/Em/AXejP+Eq/Cf8Rb8Jd6K/4K34a9wNf4ab8ff
4B34W7wT/xXX4O/wLvw93o1/wHvwj7gW/w3vxT/hffjveD/+Gdfhf+AD+J/4
IP4FH8L/wvX4V3wY/xsfwf/BR/F/ccL78f4dboCPww3x73EjfDxOxCfgxvhE
3ASfhJvik3ESPgU3w6fi5vg03AKfjpPxH3BLfAZuhc/ErfFZOAWfjdvgP+K2
+BzcDp+LU/F5uD0+H3fAF+CO+EKchi/CnfDFuDO+BHfBl+J0fBnuii/H3fAV
uDu+EkfwVbgHvhr3xNfgXvhanIGvw73x9bgPvgH3xTfiTHwT7odvxv3xLXgA
vhVn4dvwQHw7HoTvwIPxnTgb34WH4LvxUHwPHobvxTn4Pjwc349H4AfwSPwg
zsWj8Gg8Bufhh/BYPA7n44fxeDwBF+CJeBJ+BEfxZDwFT8XT8HQ8Az+KC/Fj
eCZ+HM/CT+DZ+ElchJ/Cc/DTeC5+Bs/Dz+Ji/Byej5/HC/ALeCF+EZfgl/Ai
/DJejF/BS/CruBS/hpfi1/Ey/AZejt/EZfgtvAK/jVfid/Aq/C4ux+/h1fh9
vAZ/gNfiD3EF/givwx/j9fgTvAF/iivxZ3gj/hxvwl/gzfhPuAr/GW/BX+Kt
+C94G/4KV+Ov8Xb8Dd6Bv8U78V9xDf4O78Lf4934B7wH/4hr8d/wXvwT3of/
jvfjn3Ed/gc+gP+JD+Jf8CH8L1yPf8WH8b/xEfwffBT/FyesiffvcAN8HG6I
f48b4eNxIj4BN8Yn4ib4JNwUn4yT8Cm4GT4VN8en4Rb4dJyM/4Bb4jNwK3wm
bo3Pwin4bNwG/xG3xefgdvhcnIrPw+3x+bgDvgB3xBfiNHwR7oQvxp3xJbgL
vhSn48twV3w57oavwN3xlTiCr8I98NW4J74G98LX4gx8He6Nr8d98A24L74R
Z+KbcD98M+6Pb8ED8K04C9+GB+Lb8SB8Bx6M78TZ+C48BN+Nh+J78DB8L87B
9+Hh+H48Aj+AR+IHcS4ehUfjMTgPP4TH4nE4Hz+Mx+MJuABPxJPwIziKJ+Mp
eCqehqfjGfhRXIgfwzPx43gWfgLPxk/iIvwUnoOfxnPxM3gefhYX4+fwfPw8
XoBfwAvxi7gEv4QX4ZfxYvwKXoJfxaX4NbwUv46X4TfwcvwmLsNv4RX4bbwS
v4NX4XdxOX4Pr8bv4zX4A7wWf4gr8Ed4Hf4Yr8ef4A34U1yJP8Mb8ed4E/4C
b8Z/wlX4z3gL/hJvxX/B2/BXuBp/jbfjb/AO/C3eif+Ka/B3eBf+Hu/GP+A9
+Edci/+G9+Kf8D78d7wf/4zr8D/wAfxPfBD/gg/hf+F6/Cs+jP+Nj+D/4KP4
vzjhg3j/DjfAx+GG+Pe4ET4eJ+ITcGN8Im6CT8JN8ck4CZ+Cm+FTcXN8Gm6B
T8fJ+A+4JT4Dt8Jn4tb4LJyCz8Zt8B9xW3wObofPxan4PNwen4874AtwR3wh
TsMX4U74YtwZX4K74EtxOr4Md8WX4274CtwdX4kj+CrcA1+Ne+JrcC98Lc7A
1+He+HrcB9+A++IbcSa+CffDN+P++BY8AN+Ks/BteCC+HQ/Cd+DB+E6cje/C
Q/DdeCi+Bw/D9+IcfB8eju/HI/ADeCR+EOfiUXg0HoPz8EN4LB6H8/HDeDye
gAvwRDwJP4KjeDKegqfiaXg6noEfxYX4MTwTP45n4SfwbPwkLsJP4Tn4aTwX
P4Pn/R9X9ZAFgKEgQLBj27Zt27Zt27Zt27Zt27ZtJzPbX8t6fYDGp+HT8Rn4
THwWPhufg8/F5+Hz8QX4QnwRvhhfgi/Fl+HL8RX4SnwVvhpfg6/F1+Hr8Q34
RnwTvhnfgm/Ft+Hb8R34TnwXvhvfg+/F9+H78QP4QfwQfhg/gh/Fj+HH8RP4
SfwUfho/g5/Fz+Hn8Qv4RfwSfhm/gl/Fr+HX8Rv4TfwWfhu/g9/F7+H38Qf4
Q/wR/hh/gj/Fn+HP8Rf4S/wV/hp/g7/F3+Hv8Q/4R/wT/hn/gn/Fv+Hf8R/4
T/wX/hv/g//F/+Hu/V8PgAfEA+GB8SB4UDwYHhwPgYfEQ+Gh8TB4WDwcHh6P
gEfEI+GR8Sh4VDwaHh2PgcfEY+Gx8Th4XDweHh9PgCfEE+GJ8SR4UjwZnhxP
gafEU+Gp8TR4Wjwdnh7PgGfEM+GZ8Sx4Vjwbnh3PgefEc+G58Tx4Xjwfnh8v
gBfEC+GF8SJ4UbwYXhwvgZfES+Gl8TJ4WbwcXh6vgFfEK+GV8Sp4VbwaXh2v
gdfEa+G18Tp4XbweXh9vgDfEG+GN8SZ4U7wZ3hxvgbfEW+Gt8TZ4W7wd3h7v
gHfEO+Gd8S54V7wb3h3vgffEe+G98T54X7wf3h8fgA/EB+GD8SH4UHwYPhwf
gY/ER+Gj8TH4WHwcPh6fgE/EJ+GT8Sn4VHwaPh2fgc/EZ+Gz8Tn4XHwePh9f
gC/EF+GL8SX4UnwZvhxfga/EV+Gr8TX4Wnwdvh7fgG/EN+Gb8S34Vnwbvh3f
ge/Ed+G78T34Xnwfvh8/gB/ED+GH8SP4UfwYfhw/gZ/ET+Gn8TP4Wfwcfh6/
gF/EL+GX8Sv4Vfwafh2/gd/Eb+G38Tv4Xfwefh9/gD/EH+GP8Sf4U/wZ/hx/
gb/EX+Gv8Tf4W/wd/h7/gH/EP+Gf8S/4V/wb/h3/gf/Ef+G/8T/4X/wf7r7/
9QB4QDwQHhgPggfFg+HB8RB4SDwUHhoPg4fFw+Hh8Qh4RDwSHhmPgkfFo+HR
8Rh4TDwWHhuPg8fF4+Hx8QR4QjwRnhhPgifFk+HJ8RR4SjwVnhpPg6fF0+Hp
8Qx4RjwTnhnPgmfFs+HZ8Rx4TjwXnhvPg+fF8+H58QJ4QbwQXhgvghfFi+HF
8RJ4SbwUXhovg5fFy+Hl8Qp4RbwSXhmvglfFq+HV8Rp4TbwWXhuvg9fF6+H1
8QZ4Q7wR3hhvgjfFm+HN8RZ4S7wV3hpvg7fF2+Ht8Q54R7wT3hnvgnfFu+Hd
8R54T7wX3hvvg/fF++H98QH4QHwQPhgfgg/Fh+HD8RH4SHwUPhofg4/Fx+Hj
8Qn4RHwSPhmfgk/Fp+HT8Rn4THwWPhufg8/F5+Hz8QX4QnwRvhhfgi/Fl+HL
8RX4SnwVvhpfg6/F1+Hr8Q34RnwTvhnfgm/Ft+Hb8R34TnwXvhvfg+/F9+H7
8QP4QfwQfhg/gh/Fj+HH8RP4SfwUfho/g5/Fz+Hn8Qv4RfwSfhm/gl/Fr+HX
8Rv4TfwWfhu/g9/F7+H38Qf4Q/wR/hh/gj/Fn+HP8Rf4S/wV/hp/g7/F3+Hv
8Q/4R/wT/hn/gn/Fv+Hf8R/4T/wX/hv/g//F/+Hu/x/vjxuAjhuQjhuIjhuY
jhuEjhuUjhuMjhucjhuCjhuSjhuKjhuajhuGjhuWjhuOjhuejhuBjhuRjhuJ
jhuZjhuFjhuVjhuNjhudjhuDjhuTjhuLjhubjhuHjhuXjhuPjhufjpuAjpuQ
jpuIjpuYjpuEjpuUjpuMjpucjpuCjpuSjpuKjpuajpuGjpuWjpuOjpuejpuB
jpuRjpuJjpuZjpuFjpuVjpuNjpudjpuDjpuTjpuLjpubjpuHjpuXjpuPjpuf
jluAjluQjluIjluYjluEjluUjluMjlucjluCjluSjluKjluajluGjluWjluO
jluejluBjluRjluJjluZjluFjluVjluNjludjluDjluTjluLjlubjluHjluX
jluPjlufjtuAjtuQjtuIjtuYjtuEjtuUjtuMjtucjtuCjtuSjtuKjtuajtuG
jtuWjtuOjtuejtuBjtuRjtuJjtuZjtuFjtuVjtuNjtudjtuDjtuTjtuLjtub
jtuHjtuXjtuPjtufjjuAjjuQjjuIjjuYjjuEjjuUjjuMjjucjjuCjjuSjjuK
jjuajjuGjjuWjjuOjjuejjuBjjuRjjuJjjuZjjuFjjuVjjuNjjudjjuDjjuT
jjuLjjubjjuHjjuXjjuPjjufjruAjruQjruIjruYjruEjruUjruMjrucjruC
jruSjruKjruajruGjruWjruOjruejruBjruRjruJjruZjruFjruVjruNjrud
jruDjruTjruLjrubjruHjruXjruPjrufjnuAjnuQjnuIjnuYjnuEjnuUjnuM
jnucjnuCjnuSjnuKjnuajnuGjnuWjnuOjnuejnuBjnuRjnuJjnuZjnuFjnuV
jnuNjnudjnuDjnuTjnuLjnubjnuHjnuXjnuPjnufjvuAjvuQjvuIjvuYjvuE
jvuUjvuMjvucjvuCjvuSjvuKjvuajvuGjvuWjvuOjvuejvuBjvuRjvuJjvuZ
jvuFjvuVjvuNjvudjvuDjvuTjvuLjvubjvuHjvuXjvuPjv9/8P/bcQPQcQPS
cQPRcQPTcYPQcYPScYPRcYPTcUPQcUPScUPRcUPTccPQccPSccPRccPTcSPQ
cSPScSPRcSPTcaPQcaPScaPRcaPTcWPQcWPScWPRcWPTcePQcePScePRcePT
cRPQcRPScRPRcRPTcZPQcZPScZPRcZPTcVPQcVPScVPRcVPTcdPQcdPScdPR
cdPTcTPQcTPScTPRcTPTcbPQcbPScbPRcbPTcXPQcXPScXPRcXPTcfPQcfPS
cfPRcfPTcQvQcQvScQvRcQvTcYvQcYvScYvRcYvTcUvQcUvScUvRcUvTccvQ
ccvSccvRccvTcSvQcSvScSvRcSvTcavQcavScavRcavTcWvQcWvScWvRcWvT
cevQcevScevRcevTcRvQcRvScRvRcRvTcZvQcZvScZvRcZvTcVvQcVvScVvR
cVvTcdvQcdvScdvRcdvTcTvQcTvScTvRcTvTcbvQcbvScbvRcbvTcXvQcXvS
cXvRcXvTcfvQcfvScfvRcfvTcQfQcQfScQfRcQfTcYfQcYfScYfRcYfTcUfQ
cUfScUfRcUfTccfQccfSccfRccfTcSfQcSfScSfRcSfTcafQcafScafRcafT
cWfQcWfScWfRcWfTcefQcefScefRcefTcRfQcRfScRfRcRfTcZfQcZfScZfR
cZfTcVfQcVfScVfRcVfTcdfQcdfScdfRcdfTcTfQcTfScTfRcTfTcbfQcbfS
cbfRcbfTcXfQcXfScXfRcXfTcffQcffScffRcffTcQ/QcQ/ScQ/RcQ/TcY/Q
cY/ScY/RcY/TcU/QcU/ScU/RcU/Tcc/Qcc/Scc/Rcc/TcS/QcS/ScS/RcS/T
ca/Qca/Sca/Rca/TcW/QcW/ScW/RcW/Tce/Qce/Sce/Rce/TcR/QcR/ScR/R
cR/TcZ/QcZ/ScZ/RcZ/TcV/QcV/ScV/RcV/Tcd/Qcd/Scd/Rcd/TcT/QcT/S
cT/RcT/Tcb/Qcb/Scb/Rcb/TcX/QcX/ScX/RcX/Tcf/Qcf/Scf/R8f8P/H87
bgA6bkA6biA6bmA6bhA6blA6bjA6bnA6bgg6bkg6big6bmg6bhg6blg6bjg6
bng6bgQ6bkQ6biQ6bmQ6bhQ6blQ6bjQ6bnQ6bgw6bkw6biw6bmw6bhw6blw6
bjw6bnw6bgI6bkI6biI6bmI6bhI6blI6bjI6bnI6bgo6bko6bio6bmo6bho6
blo6bjo6bno6bgY6bkY6biY6bmY6bhY6blY6bjY6bnY6bg46bk46bi46bm46
bh46bl46bj46bn46bgE6bkE6biE6bmE6bhE6blE6bjE6bnE6bgk6bkk6bik6
bmk6bhk6blk6bjk6bnk6bgU6bkU6biU6bmU6bhU6blU6bjU6bnU6bg06bk06
bi06bm06bh06bl06bj06bn06bgM6bkM6biM6bmM6bhM6blM6bjM6bnM6bgs6
bks6bis6bms6bhs6bls6bjs6bns6bgc6bkc6bic6bmc6bhc6blc6bjc6bnc6
bg86bk86bi86bm86bh86bl86bj86bn867gA67kA67iA67mA67hA67lA67jA6
7nA67gg67kg67ig67mg67hg67lg67jg67ng67gQ67kQ67iQ67mQ67hQ67lQ6
7jQ67nQ67gw67kw67iw67mw67hw67lw67jw67nw67gI67kI67iI67mI67hI6
7lI67jI67nI67go67ko67io67mo67ho67lo67jo67no67gY67kY67iY67mY6
7hY67lY67jY67nY67g467k467i467m467h467l467j467n467gE67kE67iE6
7mE67hE67lE67jE67nE67gk67kk67ik67mk67hk67lk67jk67nk67gU67kU6
7iU67mU67hU67lU67jU67nU67g067k067i067m067h067l067j067n067gM6
7kM67iM67mM67hM67lM67jM67nM67gs67ks67is67ms67hs67ls67js67ns6
7gc67kc67ic67mc67hc67lc67jc67nc67g867k867i867m867h867l867j86
/v9B/2/HDUDHDUjHDUTHDUzHDULHDUrHDUbHDU7HDUHHDUnHDUXHDU3HDUPH
DUvHDUfHDU/HjUDHjUjHjUTHjUzHjULHjUrHjUbHjU7HjUHHjUnHjUXHjU3H
jUPHjUvHjUfHjU/HTUDHTUjHTUTHTUzHTULHTUrHTUbHTU7HTUHHTUnHTUXH
TU3HTUPHTUvHTUfHTU/HzUDHzUjHzUTHzUzHzULHzUrHzUbHzU7HzUHHzUnH
zUXHzU3HzUPHzUvHzUfHzU/HLUDHLUjHLUTHLUzHLULHLUrHLUbHLU7HLUHH
LUnHLUXHLU3HLUPHLUvHLUfHLU/HrUDHrUjHrUTHrUzHrULHrUrHrUbHrU7H
rUHHrUnHrUXHrU3HrUPHrUvHrUfHrU/HbUDHbUjHbUTHbUzHbULHbUrHbUbH
bU7HbUHHbUnHbUXHbU3HbUPHbUvHbUfHbU/H7UDH7UjH7UTH7UzH7ULH7UrH
7UbH7U7H7UHH7UnH7UXH7U3H7UPH7UvH7UfH7U/HHUDHHUjHHUTHHUzHHULH
HUrHHUbHHU7HHUHHHUnHHUXHHU3HHUPHHUvHHUfHHU/HnUDHnUjHnUTHnUzH
nULHnUrHnUbHnU7HnUHHnUnHnUXHnU3HnUPHnUvHnUfHnU/HXUDHXUjHXUTH
XUzHXULHXUrHXUbHXU7HXUHHXUnHXUXHXU3HXUPHXUvHXUfHXU/H3UDH3UjH
3UTH3UzH3ULH3UrH3UbH3U7H3UHH3UnH3UXH3U3H3UPH3UvH3UfH3U/HPUDH
PUjHPUTHPUzHPULHPUrHPUbHPU7HPUHHPUnHPUXHPU3HPUPHPUvHPUfHPU/H
vUDHvUjHvUTHvUzHvULHvUrHvUbHvU7HvUHHvUnHvUXHvU3HvUPHvUvHvUfH
vU/HfUDHfUjHfUTHfUzHfULHfUrHfUbHfU7HfUHHfUnHfUXHfU3HfUPHfUvH
fUfHfU/H/UDH/UjH/UTH/UzH/ULH/UrH/UbH/U7H/UHH/UnH/UXH/U3H/UPH
/UvH/UfH/z/g/+24Aei4Aem4gei4gem4Qei4Qem4wei4wem4Iei4Iem4oei4
oem4Yei4Yem44ei44em4Eei4Eem4kei4kem4Uei4Uem40ei40em4Mei4Mem4
sei4sem4cei4cem48ei48em4Cei4Cem4iei4iem4Sei4Sem4yei4yem4Kei4
Kem4qei4qem4aei4aem46ei46em4Gei4Gem4mei4mem4Wei4Wem42ei42em4
Oei4Oem4uei4uem4eei4eem4+ei4+em4Bei4Bem4hei4hem4Rei4Rem4xei4
xem4Jei4Jem4pei4pem4Zei4Zem45ei45em4Fei4Fem4lei4lem4Vei4Vem4
1ei41em4Nei4Nem4tei4tem4dei4dem49ei49em4Dei4Dem4jei4jem4Tei4
Tem4zei4zem4Lei4Lem4rei4rem4bei4bem47ei47em4Hei4Hem4nei4nem4
Xei4Xem43ei43em4Pei4Pem4vei4vem4fei4fem4/ei4/em4A+i4A+m4g+i4
g+m4Q+i4Q+m4w+i4w+m4I+i4I+m4o+i4o+m4Y+i4Y+m44+i44+m4E+i4E+m4
k+i4k+m4U+i4U+m40+i40+m4M+i4M+m4s+i4s+m4c+i4c+m48+i48+m4C+i4
C+m4i+i4i+m4S+i4S+m4y+i4y+m4K+i4K+m4q+i4q+m4a+i4a+m46+i46+m4
G+i4G+m4m+i4m+m4W+i4W+m42+i42+m4O+i4O+m4u+i4u+m4e+i4e+m4++i4
++m4B+i4B+m4h+i4h+m4R+i4R+m4x+i4x+m4J+i4J+m4p+i4p+m4Z+i4Z+m4
5+i45+m4F+i4F+m4l+i4l+m4V+i4V+m41+i41+m4N+i4N+m4t+i4t+m4d+i4
d+m49+i49+m4D+i4D+m4j+i4j+m4T+i4T+m4z+i4z+m4L+i4L+m4r+i4r+m4
b+i4b+m47+i47+m4H+i4H+m4n+i4n+m4X+i4X+m43+i43+m4P+i4P+m4v+i4
v+m4f+i4f+m4/+j4/wf7vx03AB03IB03EB03MB03CB03KB03GB03OB03BB03
JB03FB03NB03DB03LB03HB03PB03Ah03Ih03Eh03Mh03Ch03Kh03Gh03Oh03
Bh03Jh03Fh03Nh03Dh03Lh03Hh03Ph03AR03IR03ER03MR03CR03KR03GR03
OR03BR03JR03FR03NR03DR03LR03HR03PR03Ax03Ix03Ex03Mx03Cx03Kx03
Gx03Ox03Bx03Jx03Fx03Nx03Dx03Lx03Hx03Px23AB23IB23EB23MB23CB23
KB23GB23OB23BB23JB23FB23NB23DB23LB23HB23PB23Ah23Ih23Eh23Mh23
Ch23Kh23Gh23Oh23Bh23Jh23Fh23Nh23Dh23Lh23Hh23Ph23AR23IR23ER23
MR23CR23KR23GR23OR23BR23JR23FR23NR23DR23LR23HR23PR23Ax23Ix23
Ex23Mx23Cx23Kx23Gx23Ox23Bx23Jx23Fx23Nx23Dx23Lx23Hx23Px13AB13
IB13EB13MB13CB13KB13GB13OB13BB13JB13FB13NB13DB13LB13HB13PB13
Ah13Ih13Eh13Mh13Ch13Kh13Gh13Oh13Bh13Jh13Fh13Nh13Dh13Lh13Hh13
Ph13AR13IR13ER13MR13CR13KR13GR13OR13BR13JR13FR13NR13DR13LR13
HR13PR13Ax13Ix13Ex13Mx13Cx13Kx13Gx13Ox13Bx13Jx13Fx13Nx13Dx13
Lx13Hx13Px33AB33IB33EB33MB33CB33KB33GB33OB33BB33JB33FB33NB33
DB33LB33HB33PB33Ah33Ih33Eh33Mh33Ch33Kh33Gh33Oh33Bh33Jh33Fh33
Nh33Dh33Lh33Hh33Ph33AR33IR33ER33MR33CR33KR33GR33OR33BR33JR33
FR33NR33DR33LR33HR33PR33Ax33Ix33Ex33Mx33Cx33Kx33Gx33Ox33Bx33
Jx33Fx33Nx33Dx33Lx33Hx3//0D/t+MGoOMGpOMGouMGpuMGoeMGpeMGo+MG
p+OGoOOGpOOGouOGpuOGoeOGpeOGo+OGp+NGoONGpONGouNGpuNGoeNGpeNG
o+NGp+PGoOPGpOPGouPGpuPGoePGpePGo+PGp+MmoOMmpOMmouMmpuMmoeMm
peMmo+Mmp+OmoOOmpOOmouOmpuOmoeOmpeOmo+Omp+NmoONmpONmouNmpuNm
oeNmpeNmo+Nmp+PmoOPmpOPmouPmpuPmoePmpePmo+Pmp+MWoOMWpOMWouMW
puMWoeMWpeMWo+MWp+OWoOOWpOOWouOWpuOWoeOWpeOWo+OWp+NWoONWpONW
ouNWpuNWoeNWpeNWo+NWp+PWoOPWpOPWouPWpuPWoePWpePWo+PWp+M2oOM2
pOM2ouM2puM2oeM2peM2o+M2p+O2oOO2pOO2ouO2puO2oeO2peO2o+O2p+N2
oON2pON2ouN2puN2oeN2peN2o+N2p+P2oOP2pOP2ouP2puP2oeP2peP2o+P2
p+MOoOMOpOMOouMOpuMOoeMOpeMOo+MOp+OOoOOOpOOOouOOpuOOoeOOpeOO
o+OOp+NOoONOpONOouNOpuNOoeNOpeNOo+NOp+POoOPOpOPOouPOpuPOoePO
pePOo+POp+MuoOMupOMuouMupuMuoeMupeMuo+Mup+OuoOOupOOuouOupuOu
oeOupeOuo+Oup+NuoONupONuouNupuNuoeNupeNuo+Nup+PuoOPupOPuouPu
puPuoePupePuo+Pup+MeoOMepOMeouMepuMeoeMepeMeo+Mep+OeoOOepOOe
ouOepuOeoeOepeOeo+Oep+NeoONepONeouNepuNeoeNepeNeo+Nep+PeoOPe
pOPeouPepuPeoePepePeo+Pep+M+oOM+pOM+ouM+puM+oeM+peM+o+M+p+O+
oOO+pOO+ouO+puO+oeO+peO+o+O+p+N+oON+pON+ouN+puN+oeN+peN+o+N+
p+P+oOP+pOP+ouP+puP+oeP+peP+o+P/H+T/dtwAdNyAdNxAdNzAdNwgdNyg
dNxgdNzgdNwQdNyQdNxQdNzQdNwwdNywdNxwdNzwdNwIdNyIdNxIdNzIdNwo
dNyodNxodNzodNwYdNyYdNxYdNzYdNw4dNy4dNx4dNz4dNwEdNyEdNxEdNzE
dNwkdNykdNxkdNzkdNwUdNyUdNxUdNzUdNw0dNy0dNx0dNz0dNwMdNyMdNxM
dNzMdNwsdNysdNxsdNzsdNwcdNycdNxcdNzcdNw8dNy8dNx8dNz8dNwCdNyC
dNxCdNzCdNwidNyidNxidNzidNwSdNySdNxSdNzSdNwydNyydNxydNzydNwK
dNyKdNxKdNzKdNwqdNyqdNxqdNzqdNwadNyadNxadNzadNw6dNy6dNx6dNz6
dNwGdNyGdNxGdNzGdNwmdNymdNxmdNzmdNwWdNyWdNxWdNzWdNw2dNy2dNx2
dNz2dNwOdNyOdNxOdNzOdNwudNyudNxudNzudNwedNyedNxedNzedNw+dNy+
dNx+dNz+dNwBdNyBdNxBdNzBdNwhdNyhdNxhdNzhdNwRdNyRdNxRdNzRdNwx
dNyxdNxxdNzxdNwJdNyJdNxJdNzJdNwpdNypdNxpdNzpdNwZdNyZdNxZdNzZ
dNw5dNy5dNx5dNz5dNwFdNyFdNxFdNzFdNwldNyldNxldNzldNwVdNyVdNxV
dNzVdNw1dNy1dNx1dNz1dNwNdNyNdNxNdNzNdNwtdNytdNxtdNztdNwddNyd
dNxddNzddNw9dNy9dNx9dNz9dNwDdNyDdNxDdNzDdNwjdNyjdNxjdNzjdNwT
dNyTdNxTdNzTdNwzdNyzdNxzdNzzdNwLdNyLdNxLdNzLdNwrdNyrdNxrdNzr
dNwbdNybdNxbdNzbdNw7dNy7dNx7dNz7dNwHdNyHdNxHdNzHdNwndNyndNxn
dNzndNwXdNyXdNxXdNzXdNw3dNy3dNx3dNz3dNwPdNyPdNxPdNzPdNwvdNyv
dNxvdNzvdNwfdNyfdNxfdNzfdNw/dNy/dNx/dPz/A/zfjhuAjhuQjhuIjhuY
jhuEjhuUjhuMjhucjhuCjhuSjhuKjhuajhuGjhuWjhuOjhuejhuBjhuRjhuJ
jhuZjhuFjhuVjhuNjhudjhuDjhuTjhuLjhubjhuHjhuXjhuPjhufjpuAjpuQ
jpuIjpuYjpuEjpuUjpuMjpucjpuCjpuSjpuKjpuajpuGjpuWjpuOjpuejpuB
jpuRjpuJjpuZjpuFjpuVjpuNjpudjpuDjpuTjpuLjpubjpuHjpuXjpuPjpuf
jluAjluQjluIjluYjluEjluUjluMjlucjluCjluSjluKjluajluGjluWjluO
jluejluBjluRjluJjluZjluFjluVjluNjludjluDjluTjluLjlubjluHjluX
jluPjlufjtuAjtuQjtuIjtuYjtuEjtuUjtuMjtucjtuCjtuSjtuKjtuajtuG
jtuWjtuOjtuejtuBjtuRjtuJjtuZjtuFjtuVjtuNjtudjtuDjtuTjtuLjtub
jtuHjtuXjtuPjtufjjuAjjuQjjuIjjuYjjuEjjuUjjuMjjucjjuCjjuSjjuK
jjuajjuGjjuWjjuOjjuejjuBjjuRjjuJjjuZjjuFjjuVjjuNjjudjjuDjjuT
jjuLjjubjjuHjjuXjjuPjjufjruAjruQjruIjruYjruEjruUjruMjrucjruC
jruSjruKjruajruGjruWjruOjruejruBjruRjruJjruZjruFjruVjruNjrud
jruDjruTjruLjrubjruHjruXjruPjrufjnuAjnuQjnuIjnuYjnuEjnuUjnuM
jnucjnuCjnuSjnuKjnuajnuGjnuWjnuOjnuejnuBjnuRjnuJjnuZjnuFjnuV
jnuNjnudjnuDjnuTjnuLjnubjnuHjnuXjnuPjnufjvuAjvuQjvuIjvuYjvuE
jvuUjvuMjvucjvuCjvuSjvuKjvuajvuGjvuWjvuOjvuejvuBjvuRjvuJjvuZ
jvuFjvuVjvuNjvudjvuDjvuTjvuLjvubjvuHjvuXjvuPjv9/cP/bcQPQcQPS
cQPRcQPTcYPQcYPScYPRcYPTcUPQcUPScUPRcUPTccPQccPSccPRccPTcSPQ
cSPScSPRcSPTcaPQcaPScaPRcaPTcWPQcWPScWPRcWPTcePQcePScePRcePT
cRPQcRPScRPRcRPTcZPQcZPScZPRcZPTcVPQcVPScVPRcVPTcdPQcdPScdPR
cdPTcTPQcTPScTPRcTPTcbPQcbPScbPRcbPTcXPQcXPScXPRcXPTcfPQcfPS
cfPRcfPTcQvQcQvScQvRcQvTcYvQcYvScYvRcYvTcUvQcUvScUvRcUvTccvQ
ccvSccvRccvTcSvQcSvScSvRcSvTcavQcavScavRcavTcWvQcWvScWvRcWvT
cevQcevScevRcevTcRvQcRvScRvRcRvTcZvQcZvScZvRcZvTcVvQcVvScVvR
cVvTcdvQcdvScdvRcdvTcTvQcTvScTvRcTvTcbvQcbvScbvRcbvTcXvQcXvS
cXvRcXvTcfvQcfvScfvRcfvTcQfQcQfScQfRcQfTcYfQcYfScYfRcYfTcUfQ
cUfScUfRcUfTccfQccfSccfRccfTcSfQcSfScSfRcSfTcafQcafScafRcafT
cWfQcWfScWfRcWfTcefQcefScefRcefTcRfQcRfScRfRcRfTcZfQcZfScZfR
cZfTcVfQcVfScVfRcVfTcdfQcdfScdfRcdfTcTfQcTfScTfRcTfTcbfQcbfS
cbfRcbfTcXfQcXfScXfRcXfTcffQcffScffRcffTcQ/QcQ/ScQ/RcQ/TcY/Q
cY/ScY/RcY/TcU/QcU/ScU/RcU/Tcc/Qcc/Scc/Rcc/TcS/QcS/ScS/RcS/T
ca/Qca/Sca/Rca/TcW/QcW/ScW/RcW/Tce/Qce/Sce/Rce/TcR/QcR/ScR/R
cR/TcZ/QcZ/ScZ/RcZ/TcV/QcV/ScV/RcV/Tcd/Qcd/Scd/Rcd/TcT/QcT/S
cT/RcT/Tcb/Qcb/Scb/Rcb/TcX/QcX/ScX/RcX/Tcf/Qcf/Scf/R8f8P7H87
bgA6bkA6biA6bmA6bhA6blA6bjA6bnA6bgg6bkg6big6bmg6bhg6blg6bjg6
bng6bgQ6bkQ6biQ6bmQ6bhQ6blQ6bjQ6bnQ6bgw6bkw6biw6bmw6bhw6blw6
bjw6bnw6bgI6bkI6biI6bmI6bhI6blI6bjI6bnI6bgo6bko6bio6bmo6bho6
blo6bjo6bno6bgY6bkY6biY6bmY6bhY6blY6bjY6bnY6bg46bk46bi46bm46
bh46bl46bj46bn46bgE6bkE6biE6bmE6bhE6blE6bjE6bnE6bgk6bkk6bik6
bmk6bhk6blk6bjk6bnk6bgU6bkU6biU6bmU6bhU6blU6bjU6bnU6bg06bk06
bi06bm06bh06bl06bj06bn06bgM6bkM6biM6bmM6bhM6blM6bjM6bnM6bgs6
bks6bis6bms6bhs6bls6bjs6bns6bgc6bkc6bic6bmc6bhc6blc6bjc6bnc6
bg86bk86bi86bm86bh86bl86bj86bn867gA67kA67iA67mA67hA67lA67jA6
7nA67gg67kg67ig67mg67hg67lg67jg67ng67gQ67kQ67iQ67mQ67hQ67lQ6
7jQ67nQ67gw67kw67iw67mw67hw67lw67jw67nw67gI67kI67iI67mI67hI6
7lI67jI67nI67go67ko67io67mo67ho67lo67jo67no67gY67kY67iY67mY6
7hY67lY67jY67nY67g467k467i467m467h467l467j467n467gE67kE67iE6
7mE67hE67lE67jE67nE67gk67kk67ik67mk67hk67lk67jk67nk67gU67kU6
7iU67mU67hU67lU67jU67nU67g067k067i067m067h067l067j067n067gM6
7kM67iM67mM67hM67lM67jM67nM67gs67ks67is67ms67hs67ls67js67ns6
7gc67kc67ic67mc67hc67lc67jc67nc67g867k867i867m867h867l867j86
/v9B/W/HDUDHDUjHDUTHDUzHDULHDUrHDUbHDU7HDUHHDUnHDUXHDU3HDUPH
DUvHDUfHDU/HjUDHjUjHjUTHjUzHjULHjUrHjUbHjU7HjUHHjUnHjUXHjU3H
jUPHjUvHjUfHjU/HTUDHTUjHTUTHTUzHTULHTUrHTUbHTU7HTUHHTUnHTUXH
TU3HTUPHTUvHTUfHTU/HzUDHzUjHzUTHzUzHzULHzUrHzUbHzU7HzUHHzUnH
zUXHzU3HzUPHzUvHzUfHzU/HLUDHLUjHLUTHLUzHLULHLUrHLUbHLU7HLUHH
LUnHLUXHLU3HLUPHLUvHLUfHLU/HrUDHrUjHrUTHrUzHrULHrUrHrUbHrU7H
rUHHrUnHrUXHrU3HrUPHrUvHrUfHrU/HbUDHbUjHbUTHbUzHbULHbUrHbUbH
bU7HbUHHbUnHbUXHbU3HbUPHbUvHbUfHbU/H7UDH7UjH7UTH7UzH7ULH7UrH
7UbH7U7H7UHH7UnH7UXH7U3H7UPH7UvH7UfH7U/HHUDHHUjHHUTHHUzHHULH
HUrHHUbHHU7HHUHHHUnHHUXHHU3HHUPHHUvHHUfHHU/HnUDHnUjHnUTHnUzH
nULHnUrHnUbHnU7HnUHHnUnHnUXHnU3HnUPHnUvHnUfHnU/HXUDHXUjHXUTH
XUzHXULHXUrHXUbHXU7HXUHHXUnHXUXHXU3HXUPHXUvHXUfHXU/H3UDH3UjH
3UTH3UzH3ULH3UrH3UbH3U7H3UHH3UnH3UXH3U3H3UPH3UvH3UfH3U/HPUDH
PUjHPUTHPUzHPULHPUrHPUbHPU7HPUHHPUnHPUXHPU3HPUPHPUvHPUfHPU/H
vUDHvUjHvUTHvUzHvULHvUrHvUbHvU7HvUHHvUnHvUXHvU3HvUPHvUvHvUfH
vU/HfUDHfUjHfUTHfUzHfULHfUrHfUbHfU7HfUHHfUnHfUXHfU3HfUPHfUvH
fUfHfU/H/UDH/UjH/UTH/UzH/ULH/UrH/UbH/U7H/UHH/UnH/UXH/U3H/UPH
/UvH/UfH/z+g/+24Aei4Aem4gei4gem4Qei4Qem4wei4wem4Iei4Iem4oei4
oem4Yei4Yem44ei44em4Eei4Eem4kei4kem4Uei4Uem40ei40em4Mei4Mem4
sei4sem4cei4cem48ei48em4Cei4Cem4iei4iem4Sei4Sem4yei4yem4Kei4
Kem4qei4qem4aei4aem46ei46em4Gei4Gem4mei4mem4Wei4Wem42ei42em4
Oei4Oem4uei4uem4eei4eem4+ei4+em4Bei4Bem4hei4hem4Rei4Rem4xei4
xem4Jei4Jem4pei4pem4Zei4Zem45ei45em4Fei4Fem4lei4lem4Vei4Vem4
1ei41em4Nei4Nem4tei4tem4dei4dem49ei49em4Dei4Dem4jei4jem4Tei4
Tem4zei4zem4Lei4Lem4rei4rem4bei4bem47ei47em4Hei4Hem4nei4nem4
Xei4Xem43ei43em4Pei4Pem4vei4vem4fei4fem4/ei4/em4A+i4A+m4g+i4
g+m4Q+i4Q+m4w+i4w+m4I+i4I+m4o+i4o+m4Y+i4Y+m44+i44+m4E+i4E+m4
k+i4k+m4U+i4U+m40+i40+m4M+i4M+m4s+i4s+m4c+i4c+m48+i48+m4C+i4
C+m4i+i4i+m4S+i4S+m4y+i4y+m4K+i4K+m4q+i4q+m4a+i4a+m46+i46+m4
G+i4G+m4m+i4m+m4W+i4W+m42+i42+m4O+i4O+m4u+i4u+m4e+i4e+m4++i4
++m4B+i4B+m4h+i4h+m4R+i4R+m4x+i4x+m4J+i4J+m4p+i4p+m4Z+i4Z+m4
5+i45+m4F+i4F+m4l+i4l+m4V+i4V+m41+i41+m4N+i4N+m4t+i4t+m4d+i4
d+m49+i49+m4D+i4D+m4j+i4j+m4T+i4T+m4z+i4z+m4L+i4L+m4r+i4r+m4
b+i4b+m47+i47+m4H+i4H+m4n+i4n+m4X+i4X+m43+i43+m4P+i4P+m4v+i4
v+m4f+i4f+m4/+j4/wfzvx03AB03IB03EB03MB03CB03KB03GB03OB03BB03
JB03FB03NB03DB03LB03HB03PB03Ah03Ih03Eh03Mh03Ch03Kh03Gh03Oh03
Bh03Jh03Fh03Nh03Dh03Lh03Hh03Ph03AR03IR03ER03MR03CR03KR03GR03
OR03BR03JR03FR03NR03DR03LR03HR03PR03Ax03Ix03Ex03Mx03Cx03Kx03
Gx03Ox03Bx03Jx03Fx03Nx03Dx03Lx03Hx03Px23AB23IB23EB23MB23CB23
KB23GB23OB23BB23JB23FB23NB23DB23LB23HB23PB23Ah23Ih23Eh23Mh23
Ch23Kh23Gh23Oh23Bh23Jh23Fh23Nh23Dh23Lh23Hh23Ph23AR23IR23ER23
MR23CR23KR23GR23OR23BR23JR23FR23NR23DR23LR23HR23PR23Ax23Ix23
Ex23Mx23Cx23Kx23Gx23Ox23Bx23Jx23Fx23Nx23Dx23Lx23Hx23Px13AB13
IB13EB13MB13CB13KB13GB13OB13BB13JB13FB13NB13DB13LB13HB13PB13
Ah13Ih13Eh13Mh13Ch13Kh13Gh13Oh13Bh13Jh13Fh13Nh13Dh13Lh13Hh13
Ph13AR13IR13ER13MR13CR13KR13GR13OR13BR13JR13FR13NR13DR13LR13
HR13PR13Ax13Ix13Ex13Mx13Cx13Kx13Gx13Ox13Bx13Jx13Fx13Nx13Dx13
Lx13Hx13Px33AB33IB33EB33MB33CB33KB33GB33OB33BB33JB33FB33NB33
DB33LB33HB33PB33Ah33Ih33Eh33Mh33Ch33Kh33Gh33Oh33Bh33Jh33Fh33
Nh33Dh33Lh33Hh33Ph33AR33IR33ER33MR33CR33KR33GR33OR33BR33JR33
FR33NR33DR33LR33HR33PR33Ax33Ix33Ex33Mx33Cx33Kx33Gx33Ox33Bx33
Jx33Fx33Nx33Dx33Lx33Hx3//0D+t+MGoOMGpOMGouMGpuMGoeMGpeMGo+MG
p+OGoOOGpOOGouOGpuOGoeOGpeOGo+OGp+NGoONGpONGouNGpuNGoeNGpeNG
o+NGp+PGoOPGpOPGouPGpuPGoePGpePGo+PGp+MmoOMmpOMmouMmpuMmoeMm
peMmo+Mmp+OmoOOmpOOmouOmpuOmoeOmpeOmo+Omp+NmoONmpONmouNmpuNm
oeNmpeNmo+Nmp+PmoOPmpOPmouPmpuPmoePmpePmo+Pmp+MWoOMWpOMWouMW
puMWoeMWpeMWo+MWp+OWoOOWpOOWouOWpuOWoeOWpeOWo+OWp+NWoONWpONW
ouNWpuNWoeNWpeNWo+NWp+PWoOPWpOPWouPWpuPWoePWpePWo+PWp+M2oOM2
pOM2ouM2puM2oeM2peM2o+M2p+O2oOO2pOO2ouO2puO2oeO2peO2o+O2p+N2
oON2pON2ouN2puN2oeN2peN2o+N2p+P2oOP2pOP2ouP2puP2oeP2peP2o+P2
p+MOoOMOpOMOouMOpuMOoeMOpeMOo+MOp+OOoOOOpOOOouOOpuOOoeOOpeOO
o+OOp+NOoONOpONOouNOpuNOoeNOpeNOo+NOp+POoOPOpOPOouPOpuPOoePO
pePOo+POp+MuoOMupOMuouMupuMuoeMupeMuo+Mup+OuoOOupOOuouOupuOu
oeOupeOuo+Oup+NuoONupONuouNupuNuoeNupeNuo+Nup+PuoOPupOPuouPu
puPuoePupePuo+Pup+MeoOMepOMeouMepuMeoeMepeMeo+Mep+OeoOOepOOe
ouOepuOeof8fl/UUBQBDLWF0sm3btuvPtm3bvk22bdt2TbZt23bdXtuPe836
ns/B+TQ7zmfYcT7LjvM5dpzPs+N8gR3ni+w4X2LH+TI7zlfYcb7KjvM1dpyv
s+N8gx3nm+w432LH+TY7znfYcb7LjvM9dpzvs+P8gB3nh+w4P2LH+TE7zk/Y
cX7KjvMzdpyfs+P8gh3nl+w4v2LH+TU7zm/YcX7LjvM7dpzfs+P8gR3nj+w4
f2LH+TM7zl/Ycf7KjvM3dpy/s+P8gx3nn+w4/2LH+Tc7zn/Y8X8PxP/uOAdi
xzkwO85B2HEOyo5zMHacg7PjHIId55DsOIdixzk0O85h2HEOy45zOHacw7Pj
HIEd54jsOEdixzkyO85R2HGOyo5zNHaco7PjHIMd55jsOMdixzk2O85x2HGO
y45zPHac47PjnIAd54TsOCdixzkxO85J2HFOyo5zMnack7PjnIId55TsOKdi
xzk1O85p2HFOy45zOnac07PjnIEd54zsOGdixzkzO85Z2HHOyo5zNnacs7Pj
nIMd55zsOOdixzk3O8552HHOy45zPnac87PjXIAd5wB2nAuy41yIHefC7DgX
Yce5KDvOxdhxLs6Ocwl2nEuy41yKHefS7DiXYce5LDvO5dhxLs+OcwV2nCuy
41yJHefK7DhXYce5KjvO1dhxrs6Ocw12nGuy41yLHefa7DjXYce5LjvO9dhx
rs+OcwN2nBuy49yIHefG7Dg3Yce5KTvOzdhxbs6Ocwt2nFuy49yKHefW7Di3
Yce5LTvO7dhxbs+Ocwd2nDuy49yJHefO7Dh3Yce5KzvO3dhx7s6Ocw92nHuy
49yLHefe7Dj3Yce5LzvO/7Hj3I8dp+w492fHeQA7zgPZcR7EjvNgdpyHsOM8
lB3nYew4D2fHeQQ7ziPZcR7FjvNodpzHsOM8lh3ncew4j2fHeQI7zhPZcZ7E
jvNkdpynsOM8lR3naew4T2fHeQY7zjPZcZ7FjvNsdpznsOM8lx3neew4z2fH
eQE7zgvZcV7EjvNidpyXsOO8lB3nZew4L2fHeQU7zivZcV7FjvNqdpzXsOO8
lh3ndew4r2fHeQM7zhvZcd7EjvNmdpy3sOO8lR3nbew4b2fHeQc7zjvZcd7F
jvNudpz3sOO8lx1n7DjvY8d5PzvOB9hxPsiO8yF2nA+z43yEHeej7DgfY8f5
ODvOJ9hxPsmO8yl2nE+z43yGHeez7DifY8f5PDvOF9hxvsiO8yV2nC+z43yF
Heer7DhfY8f5OjvON9hxvsmO8y12nG+z43yHHee77DjfY8f5PjvOD9hxfsiO
8yN2nB+z4/yEHeen7Dg/Y8f5OTvOL9hxfsmO8yt2nF+z4/yGHee37Di/Y8f5
PTvOH9hx/siO8yd2nD+z4/yFHeev7Dh/Y8f5OzvOP9hx/smO8y92nH+z4/yH
Hf/3APyPD8DFwzkQPS4ezoHpcfFwDkKPi4dzUHpcPJyD0ePi4RycHhcP5xD0
uHg4h6THxcM5FD0uHs6h6XHxcA5Dj4uHc1h6XDycw9Hj4uEcnh4XD+cI9Lh4
OEekx8XDORI9Lh7Okelx8XCOQo+Lh3NUelw8nKPR4+LhHJ0eFw/nGPS4eDjH
pMfFwzkWPS4ezrHpcfFwjkOPi4dzXHpcPJzj0ePi4RyfHhcP5wT0uHg4J6TH
xcM5ET0uHs6J6XHxcE5Cj4uHc1J6XDyck9Hj4uGcnB4XD+cU9Lh4OKekx8XD
ORU9Lh7Oqelx8XBOQ4+Lh3Naelw8nNPR4+LhnJ4eFw/nDPS4eDhnpMfFwzkT
PS4ezpnpcfFwzkKPi4dzVnpcPJyz0ePi4ZydHhcP5xz0uHg456THxcM5Fz0u
Hs656XHxcM5Dj4uHc156XDyc89Hj4uGcnx4XD+cC9Lh4OAfQ4+LhXJAeFw/n
QvS4eDgXpsfFw7kIPS4ezkXpcfFwLkaPi4dzcXpcPJxL0OPi4VySHhcP51L0
uHg4l6bHxcO5DD0uHs5l6XHxcC5Hj4uHc3l6XDycK9Dj4uFckR4XD+dK9Lh4
OFemx8XDuQo9Lh7OVelx8XCuRo+Lh3N1elw8nGvQ4+LhXJMeFw/nWvS4eDjX
psfFw7kOPS4eznXpcfFwrkePi4dzfXpcPJwb0OPi4dyQHhcP50b0uHg4N6bH
xcO5CT0uHs5N6XHxcG5Gj4uHc3N6XDycW9Dj4uHckh4XD+dW9Lh4OLemx8XD
uQ09Lh7Obelx8XBuR4+Lh3N7elw8nDvQ4+Lh3JEeFw/nTvS4eDh3psfFw7kL
PS4ezl3pcfFw7kaPi4dzd3pcPJx70OPi4dyTHhcP5170uHg496bHxcO5Dz0u
Hs596XHxcP6PHhcP5370uHg4pcfFw7k/PS4ezgPocfFwHkiPi4fzIHpcPJwH
0+Pi4TyEHhcP56H0uHg4D6PHxcN5OD0uHs4j6HHxcB5Jj4uH8yh6XDycR9Pj
4uE8hh4XD+ex9Lh4OI+jx8XDeTw9Lh7OE+hx8XCeSI+Lh/Mkelw8nCfT4+Lh
PIUeFw/nqfS4eDhPo8fFw3k6PS4ezjPocfFwnkmPi4fzLHpcPJxn0+Pi4TyH
HhcP57n0uHg4z6PHxcN5Pj0uHs4L6HHxcF5Ij4uH8yJ6XDycF9Pj4uG8hB4X
D+el9Lh4OC+jx8XDeTk9Lh7OK+hx8XBeSY+Lh/Mqelw8nFfT4+LhvIYeFw/n
tfS4eDivo8fFw3k9PS4ezhvocfFw3kiPi4fzJnpcPJw30+Pi4byFHhcP5630
uHg4b6PHxcN5Oz0uHs476HHxcN5Jj4uH8y56XDycd9Pj4uG8hx4XD+e99Lh4
OKPHxcN5Hz0uHs776XHxcD5Aj4uH80F6XDycD9Hj4uF8mB4XD+cj9Lh4OB+l
x8XD+Rg9Lh7Ox+lx8XA+QY+Lh/NJelw8nE/R4+LhfJoeFw/nM/S4eDifpcfF
w/kcPS4ezufpcfFwvkCPi4fzRXpcPJwv0ePi4XyZHhcP5yv0uHg4X6XHxcP5
Gj0uHs7X6XHxcL5Bj4uH8016XDycb9Hj4uF8mx4XD+c79Lh4ON+lx8XD+R49
Lh7O9+lx8XB+QI+Lh/NDelw8nB/R4+Lh/JgeFw/nJ/S4eDg/pcfFw/kZPS4e
zs/pcfFwfkGPi4fzS3pcPJxf0ePi4fyaHhcP5zf0uHg4v6XHxcP5HT0uHs7v
6XHxcP5Aj4uH80d6XDycP9Hj4uH8mR4XD+cv9Lh4OH+lx8XD+Rs9Lh7O3+lx
8XD+QY+Lh/NPelw8nH/R4+Lh/JseFw/nP/S4ePi/D/z/9rh4OAeix8XDOTA9
Lh7OQehx8XAOSo+Lh3Mwelw8nIPT4+LhHIIeFw/nkPS4eDiHosfFwzk0PS4e
zmHocfFwDkuPi4dzOHpcPJzD0+Pi4RyBHhcP54j0uHg4R6LHxcM5Mj0uHs5R
6HHxcI5Kj4uHczR6XDyco9Pj4uEcgx4XD+eY9Lh4OMeix8XDOTY9Lh7Ocehx
8XCOS4+Lh3M8elw8nOPT4+LhnIAeFw/nhPS4eDgnosfFwzkxPS4ezknocfFw
TkqPi4dzMnpcPJyT0+Pi4ZyCHhcP55T0uHg4p6LHxcM5NT0uHs5p6HHxcE5L
j4uHczp6XDyc09Pj4uGcgR4XD+eM9Lh4OGeix8XDOTM9Lh7OWehx8XDOSo+L
h3M2elw8nLPT4+LhnIMeFw/nnPS4eDjnosfFwzk3PS4eznnocfFwzkuPi4dz
PnpcPJzz0+Pi4VyAHhcP5wB6XDycC9Lj4uFciB4XD+fC9Lh4OBehx8XDuSg9
Lh7Oxehx8XAuTo+Lh3MJelw8nEvS4+LhXIoeFw/n0vS4eDiXocfFw7ksPS4e
zuXocfFwLk+Pi4dzBXpcPJwr0uPi4VyJHhcP58r0uHg4V6HHxcO5Kj0uHs7V
6HHxcK5Oj4uHcw16XDyca9Lj4uFcix4XD+fa9Lh4ONehx8XDuS49Lh7O9ehx
8XCuT4+Lh3MDelw8nBvS4+Lh3IgeFw/nxvS4eDg3ocfFw7kpPS4ezs3ocfFw
bk6Pi4dzC3pcPJxb0uPi4dyKHhcP59b0uHg4t6HHxcO5LT0uHs7t6HHxcG5P
j4uHcwd6XDycO9Lj4uHciR4XD+fO9Lh4OHehx8XDuSs9Lh7O3ehx8XDuTo+L
h3MPelw8nHvS4+Lh3IseFw/n3vS4eDj3ocfFw7kvPS4ezv/R4+Lh3I8eFw+n
9Lh4OPenx8XDeQA9Lh7OA+lx8XAeRI+Lh/Ngelw8nIfQ4+LhPJQeFw/nYfS4
eDgPp8fFw3kEPS4eziPpcfFwHkWPi4fzaHpcPJzH0OPi4TyWHhcP53H0uHg4
j6fHxcN5Aj0uHs4T6XHxcJ5Ej4uH82R6XDycp9Dj4uE8lR4XD+dp9Lh4OE+n
x8XDeQY9Lh7OM+lx8XCeRY+Lh/Nselw8nOfQ4+LhPJceFw/nefS4eDjPp8fF
w3kBPS4ezgvpcfFwXkSPi4fzYnpcPJyX0OPi4byUHhcP52X0uHg4L6fHxcN5
BT0uHs4r6XHxcF5Fj4uH82p6XDyc19Dj4uG8lh4XD+d19Lh4OK+nx8XDeQM9
Lh7OG+lx8XDeRI+Lh/Nmelw8nLfQ4+LhvJUeFw/nbfS4eDhvp8fFw3kHPS4e
zjvpcfFw3kWPi4fzbnpcPJz30OPi4byXHhcPZ/S4eDjvo8fFw3k/PS4ezgfo
cfFwPkiPi4fzIXpcPJwP0+Pi4XyEHhcP56P0uHg4H6PHxcP5OD0uHs4n6HHx
cD5Jj4uH8yl6XDycT9Pj4uF8hh4XD+ez9Lh4OJ+jx8XD+Tw9Lh7OF+hx8XC+
SI+Lh/Mlelw8nC/T4+LhfIUeFw/nq/S4eDhfo8fFw/k6PS4ezjfocfFwvkmP
i4fzLXpcPJxv0+Pi4XyHHhcP57v0uHg436PHxcP5Pj0uHs4P6HHxcH5Ij4uH
8yN6XDycH9Pj4uH8hB4XD+en9Lh4OD+jx8XD+Tk9Lh7OL+hx8XB+SY+Lh/Mr
elw8nF/T4+Lh/IYeFw/nt/S4eDi/o8fFw/k9PS4ezh/ocfFw/kiPi4fzJ3pc
PJw/0+Pi4fyFHhcP56/0uHg4f6PHxcP5Oz0uHs4/6HHxcP5Jj4uH8y96XDyc
f9Pj4uH8hx4XD//3Af/fHhcP50D0uHg4B6bHxcM5CD0uHs5B6XHxcA5Gj4uH
c3B6XDycQ9Dj4uEckh4XD+dQ9Lh4OIemx8XDOQw9Lh7OYelx8XAOR4+Lh3N4
elw8nCPQ4+LhHJEeFw/nSPS4eDhHpsfFwzkKPS4ezlHpcfFwjkaPi4dzdHpc
PJxj0OPi4RyTHhcP51j0uHg4x6bHxcM5Dj0uHs5x6XHxcI5Hj4uHc3x6XDyc
E9Dj4uGckB4XD+dE9Lh4OCemx8XDOQk9Lh7OSelx8XBORo+Lh3Nyelw8nFPQ
4+LhnJIeFw/nVPS4eDinpsfFwzkNPS4ezmnpcfFwTkePi4dzenpcPJwz0OPi
4ZyRHhcP50z0uHg4Z6bHxcM5Cz0uHs5Z6XHxcM5Gj4uHc3Z6XDycc9Dj4uGc
kx4XD+dc9Lh4OOemx8XDOQ89Lh7Oeelx8XDOR4+Lh3N+elw8nAvQ4+LhHECP
i4dzQXpcPJwL0ePi4VyYHhcP5yL0uHg4F6XHxcO5GD0uHs7F6XHxcC5Bj4uH
c0l6XDycS9Hj4uFcmh4XD+cy9Lh4OJelx8XDuRw9Lh7O5elx8XCuQI+Lh3NF
elw8nCvR4+LhXJkeFw/nKvS4eDhXpcfFw7kaPS4eztXpcfFwrkGPi4dzTXpc
PJxr0ePi4VybHhcP5zr0uHg416XHxcO5Hj0uHs716XHxcG5Aj4uHc0N6XDyc
G9Hj4uHcmB4XD+cm9Lh4ODelx8XDuRk9Lh7Ozelx8XBuQY+Lh3NLelw8nFvR
4+Lh3JoeFw/nNvS4eDi3pcfFw7kdPS4ezu3pcfFw7kCPi4dzR3pcPJw70ePi
4dyZHhcP5y70uHg4d6XHxcO5Gz0uHs7d6XHxcO5Bj4uHc096XDyce9Hj4uHc
mx4XD+c+9Lh4OPelx8XD+T96XDyc+9Hj4uGUHhcP5/70uHg4D6DHxcN5ID0u
Hs6D6HHxcB5Mj4uH8xB6XDych9Lj4uE8jB4XD+fh9Lh4OI+gx8XDeSQ9Lh7O
o+hx8XAeTY+Lh/MYelw8nMfS4+LhPI4eFw/n8fS4eDhPoMfFw3kiPS4ezpPo
cfFwnkyPi4fzFHpcPJyn0uPi4TyNHhcP5+n0uHg4z6DHxcN5Jj0uHs6z6HHx
cJ5Nj4uH8xx6XDyc59Lj4uE8jx4XD+f59Lh4OC+gx8XDeSE9Lh7Oi+hx8XBe
TI+Lh/MSelw8nJfS4+LhvIweFw/n5fS4eDivoMfFw3klPS4ezqvocfFwXk2P
i4fzGnpcPJzX0uPi4byOHhcP5/X0uHg4b6DHxcN5Iz0uHs6b6HHxcN5Mj4uH
8xZ6XDyct9Lj4uG8jR4XD+ft9Lh4OO+gx8XDeSc9Lh7Ou+hx8XDeTY+Lh/Me
elw8nPfS4+LhjB4XD+d99Lh4OO+nx8XD+QA9Lh7OB+lx8XA+RI+Lh/Nhelw8
nI/Q4+LhfJQeFw/nY/S4eDgfp8fFw/kEPS4ezifpcfFwPkWPi4fzaXpcPJzP
0OPi4XyWHhcP53P0uHg4n6fHxcP5Aj0uHs4X6XHxcL5Ej4uH82V6XDycr9Dj
4uF8lR4XD+dr9Lh4OF+nx8XD+QY9Lh7ON+lx8XC+RY+Lh/Ntelw8nO/Q4+Lh
fJceFw/ne/S4eDjfp8fFw/kBPS4ezg/pcfFwfkSPi4fzY3pcPJyf0OPi4fyU
HhcP52f0uHg4P6fHxcP5BT0uHs4v6XHxcH5Fj4uH82t6XDyc39Dj4uH8lh4X
D+d39Lh4OL+nx8XD+QM9Lh7OH+lx8XD+RI+Lh/Nnelw8nL/Q4+Lh/JUeFw/n
b/S4eDh/p8fFw/kHPS4ezj/pcfFw/kWPi4fzb3pcPJz/0OPi4f8+0P/b4+Lh
HIgeFw/nwPS4eDgHocfFwzkoPS4ezsHocfFwDk6Pi4dzCHpcPJxD0uPi4RyK
HhcP59D0uHg4h6HHxcM5LD0uHs7h6HHxcA5Pj4uHcwR6XDycI9Lj4uEciR4X
D+fI9Lh4OEehx8XDOSo9Lh7O0ehx8XCOTo+Lh3MMelw8nGPS4+LhHIseFw/n
2PS4eDjHocfFwzkuPS4ezvHocfFwjk+Pi4dzAnpcPJwT0uPi4ZyIHhcP58T0
uHg4J6HHxcM5KT0uHs7J6HHxcE5Oj4uHcwp6XDycU9Lj4uGcih4XD+fU9Lh4
OKehx8XDOS09Lh7O6ehx8XBOT4+Lh3MGelw8nDPS4+LhnIkeFw/nzPS4eDhn
ocfFwzkrPS4eztnocfFwzk6Pi4dzDnpcPJxz0uPi4ZyLHhcP59z0uHg456HH
xcM5Lz0uHs756HHxcM5Pj4uHcwF6XDycA+hx8XAuSI+Lh3Mhelw8nAvT4+Lh
XIQeFw/novS4eDgXo8fFw7k4PS4eziXocfFwLkmPi4dzKXpcPJxL0+Pi4VyG
HhcP57L0uHg4l6PHxcO5PD0uHs4V6HHxcK5Ij4uHcyV6XDycK9Pj4uFchR4X
D+eq9Lh4OFejx8XDuTo9Lh7ONehx8XCuSY+Lh3Mtelw8nGvT4+LhXIceFw/n
uvS4eDjXo8fFw7k+PS4ezg3ocfFwbkiPi4dzI3pcPJwb0+Pi4dyEHhcP56b0
uHg4N6PHxcO5OT0uHs4t6HHxcG5Jj4uHcyt6XDycW9Pj4uHchh4XD+e29Lh4
OLejx8XDuT09Lh7OHehx8XDuSI+Lh3Mnelw8nDvT4+Lh3IUeFw/nrvS4eDh3
o8fFw7k7PS4ezj3ocfFw7kmPi4dzL3pcPJx70+Pi4dyHHhcP5770uHg4/0eP
i4dzP3pcPJzS4+Lh3J8eFw/nAfS4eDgPpMfFw3kQPS4ezoPpcfFwHkKPi4fz
UHpcPJyH0ePi4TycHhcP5xH0uHg4j6THxcN5FD0uHs6j6XHxcB5Dj4uH81h6
XDycx9Hj4uE8nh4XD+cJ9Lh4OE+kx8XDeRI9Lh7Ok+lx8XCeQo+Lh/NUelw8
nKfR4+LhPJ0eFw/nGfS4eDjPpMfFw3kWPS4ezrPpcfFwnkOPi4fzXHpcPJzn
0ePi4TyfHhcP5wX0uHg4L6THxcN5ET0uHs6L6XHxcF5Cj4uH81J6XDycl9Hj
4uG8nB4XD+cV9Lh4OK+kx8XDeRU9Lh7Oq+lx8XBeQ4+Lh/Naelw8nNfR4+Lh
vJ4eFw/nDfS4eDhvpMfFw3kTPS4ezpvpcfFw3kKPi4fzVnpcPJy30ePi4byd
HhcP5x30uHg476THxcN5Fz0uHs676XHxcN5Dj4uH8156XDyc0ePi4byPHhcP
5/30uHg4H6DHxcP5ID0uHs6H6HHxcD5Mj4uH8xF6XDycj9Lj4uF8jB4XD+fj
9Lh4OJ+gx8XD+SQ9Lh7Op+hx8XA+TY+Lh/MZelw8nM/S4+LhfI4eFw/n8/S4
eDhfoMfFw/kiPS4ezpfocfFwvkyPi4fzFXpcPJyv0uPi4XyNHhcP5+v0uHg4
36DHxcP5Jj0uHs636HHxcL5Nj4uH8x16XDyc79Lj4uF8jx4XD+f79Lh4OD+g
x8XD+SE9Lh7Oj+hx8XB+TI+Lh/MTelw8nJ/S4+Lh/IweFw/n5/S4eDi/oMfF
w/klPS4ezq/ocfFwfk2Pi4fzG3pcPJzf0uPi4fyOHhcP5/f0uHg4f6DHxcP5
Iz0uHs6f6HHxcP5Mj4uH8xd6XDycv9Lj4uH8jR4XD+fv9Lh4OP+gx8XD+Sc9
Lh7Ov+hx8XD+TY+Lh/Mfelw8/N8H+H97XDycA9Hj4uEcmB4XD+cg9Lh4OAel
x8XDORg9Lh7Owelx8XAOQY+Lh3NIelw8nEPR4+LhHJoeFw/nMPS4eDiHpcfF
wzkcPS4ezuHpcfFwjkCPi4dzRHpcPJwj0ePi4RyZHhcP5yj0uHg4R6XHxcM5
Gj0uHs7R6XHxcI5Bj4uHc0x6XDycY9Hj4uEcmx4XD+c49Lh4OMelx8XDOR49
Lh7O8elx8XBOQI+Lh3NCelw8nBPR4+LhnJgeFw/nJPS4eDgnpcfFwzkZPS4e
zsnpcfFwTkGPi4dzSnpcPJxT0ePi4ZyaHhcP5zT0uHg4p6XHxcM5HT0uHs7p
6XHxcM5Aj4uHc0Z6XDycM9Hj4uGcmR4XD+cs9Lh4OGelx8XDORs9Lh7O2elx
8XDOQY+Lh3NOelw8nHPR4+LhnJseFw/nPPS4eDjnpcfFwzkfPS4ezvnpcfFw
LkCPi4dzAD0uHs4F6XHxcC5Ej4uHc2F6XDyci9Dj4uFclB4XD+di9Lh4OBen
x8XDuQQ9Lh7OJelx8XAuRY+Lh3Npelw8nMvQ4+LhXJYeFw/ncvS4eDiXp8fF
w7kCPS4ezhXpcfFwrkSPi4dzZXpcPJyr0OPi4VyVHhcP52r0uHg4V6fHxcO5
Bj0uHs416XHxcK5Fj4uHc216XDyc69Dj4uFclx4XD+d69Lh4ONenx8XDuQE9
Lh7ODelx8XBuRI+Lh3Njelw8nJvQ4+Lh3JQeFw/nZvS4eDg3p8fFw7kFPS4e
zi3pcfFwbkWPi4dza3pcPJzb0OPi4dyWHhcP53b0uHg4t6fHxcO5Az0uHs4d
6XHxcO5Ej4uHc2d6XDycu9Dj4uHclR4XD+du9Lh4OHenx8XDuQc9Lh7OPelx
8XDuRY+Lh3Nvelw8nPvQ4+Lh3JceFw/n/+hx8XDuR4+Lh1N6XDyc+9Pj4uE8
gB4XD+eB9Lh4OA+ix8XDeTA9Lh7OQ+hx8XAeSo+Lh/Mwelw8nIfT4+LhPIIe
Fw/nkfS4eDiPosfFw3k0PS4ezmPocfFwHkuPi4fzOHpcPJzH0+Pi4TyBHhcP
54n0uHg4T6LHxcN5Mj0uHs5T6HHxcJ5Kj4uH8zR6XDycp9Pj4uE8gx4XD+eZ
9Lh4OM+ix8XDeTY9Lh7Oc+hx8XCeS4+Lh/M8elw8nOfT4+LhvIAeFw/nhfS4
eDgvosfFw3kxPS4ezkvocfFwXkqPi4fzMnpcPJyX0+Pi4byCHhcP55X0uHg4
r6LHxcN5NT0uHs5r6HHxcF5Lj4uH8zp6XDyc19Pj4uG8gR4XD+eN9Lh4OG+i
x8XDeTM9Lh7OW+hx8XDeSo+Lh/M2elw8nLfT4+LhvIMeFw/nnfS4eDjvosfF
w3k3PS4eznvocfFw3kuPi4czelw8nPfR4+LhvJ8eFw/nA/S4eDgfpMfFw/kQ
PS4ezofpcfFwPkKPi4fzUXpcPJyP0ePi4XycHhcP5xP0uHg4n6THxcP5FD0u
Hs6n6XHxcD5Dj4uH81l6XDycz9Hj4uF8nh4XD+cL9Lh4OF+kx8XD+RI9Lh7O
l+lx8XC+Qo+Lh/NVelw8nK/R4+LhfJ0eFw/nG/S4eDjfpMfFw/kWPS4ezrfp
cfFwvkOPi4fzXXpcPJzv0ePi4XyfHhcP5wf0uHg4P6THxcP5ET0uHs6P6XHx
cH5Cj4uH81N6XDycn9Hj4uH8nB4XD+cX9Lh4OL+kx8XD+RU9Lh7Or+lx8XB+
Q4+Lh/Nbelw8nN/R4+Lh/J4eFw/nD/S4eDh/pMfFw/kTPS4ezp/pcfFw/kKP
i4fzV3pcPJy/0ePi4fydHhcP5x/0uHg4/6THxcP5Fz0uHs6/6XHxcP5Dj4uH
//vA/m+Pi4dzIHpcPJwD0+Pi4RyEHhcP56D0uHg4B6PHxcM5OD0uHs4h6HHx
cA5Jj4uHcyh6XDycQ9Pj4uEchh4XD+ew9Lh4OIejx8XDOTw9Lh7OEehx8XCO
SI+Lh3Mkelw8nCPT4+LhHIUeFw/nqPS4eDhHo8fFwzk6PS4ezjHocfFwjkmP
i4dzLHpcPJxj0+Pi4RyHHhcP57j0uHg4x6PHxcM5Pj0uHs4J6HHxcE5Ij4uH
cyJ6XDycE9Pj4uGchB4XD+ek9Lh4OCejx8XDOTk9Lh7OKehx8XBOSY+Lh3Mq
elw8nFPT4+LhnIYeFw/ntPS4eDino8fFwzk9PS4ezhnocfFwzkiPi4dzJnpc
PJwz0+Pi4ZyFHhcP56z0uHg4Z6PHxcM5Oz0uHs456HHxcM5Jj4uHcy56XDyc
c9Pj4uGchx4XD+e89Lh4OOejx8XDOT89Lh7OBehx8XAOoMfFw7kgPS4ezoXo
cfFwLkyPi4dzEXpcPJyL0uPi4VyMHhcP5+L0uHg4l6DHxcO5JD0uHs6l6HHx
cC5Nj4uHcxl6XDycy9Lj4uFcjh4XD+fy9Lh4OFegx8XDuSI9Lh7Olehx8XCu
TI+Lh3MVelw8nKvS4+LhXI0eFw/n6vS4eDjXoMfFw7kmPS4ezrXocfFwrk2P
i4dzHXpcPJzr0uPi4VyPHhcP5/r0uHg4N6DHxcO5IT0uHs6N6HHxcG5Mj4uH
cxN6XDycm9Lj4uHcjB4XD+fm9Lh4OLegx8XDuSU9Lh7Orehx8XBuTY+Lh3Mb
elw8nNvS4+Lh3I4eFw/n9vS4eDh3oMfFw7kjPS4ezp3ocfFw7kyPi4dzF3pc
PJy70uPi4dyNHhcP5+70uHg496DHxcO5Jz0uHs696HHxcO5Nj4uHcx96XDyc
+9Lj4uH8Hz0uHs796HHxcEqPi4dzf3pcPJwH0OPi4TyQHhcP50H0uHg4D6bH
xcN5CD0uHs5D6XHxcB5Gj4uH83B6XDycR9Dj4uE8kh4XD+dR9Lh4OI+mx8XD
eQw9Lh7OY+lx8XAeR4+Lh/N4elw8nCfQ4+LhPJEeFw/nSfS4eDhPpsfFw3kK
PS4ezlPpcfFwnkaPi4fzdHpcPJxn0OPi4TyTHhcP51n0uHg4z6bHxcN5Dj0u
Hs5z6XHxcJ5Hj4uH83x6XDycF9Dj4uG8kB4XD+dF9Lh4OC+mx8XDeQk9Lh7O
S+lx8XBeRo+Lh/Nyelw8nFfQ4+LhvJIeFw/nVfS4eDivpsfFw3kNPS4ezmvp
cfFwXkePi4fzenpcPJw30OPi4byRHhcP5030uHg4b6bHxcN5Cz0uHs5b6XHx
cN5Gj4uH83Z6XDycd9Dj4uG8kx4XD+dd9Lh4OO+mx8XDeQ89Lh7Oe+lx8XBG
j4uH8z56XDyc99Pj4uF8gB4XD+eD9Lh4OB+ix8XD+TA9Lh7OR+hx8XA+So+L
h/Mxelw8nI/T4+LhfIIeFw/nk/S4eDifosfFw/k0PS4ezmfocfFwPkuPi4fz
OXpcPJzP0+Pi4XyBHhcP54v0uHg4X6LHxcP5Mj0uHs5X6HHxcL5Kj4uH8zV6
XDycr9Pj4uF8gx4XD+eb9Lh4ON+ix8XD+TY9Lh7Od+hx8XC+S4+Lh/M9elw8
nO/T4+Lh/IAeFw/nh/S4eDg/osfFw/kxPS4ezk/ocfFwfkqPi4fzM3pcPJyf
0+Pi4fyCHhcP55f0uHg4v6LHxcP5NT0uHs5v6HHxcH5Lj4uH8zt6XDyc39Pj
4uH8gR4XD+eP9Lh4OH+ix8XD+TM9Lh7OX+hx8XD+So+Lh/M3elw8nL/T4+Lh
/IMeFw/nn/S4eDj/osfFw/k3PS4ezn/ocfHwfx/Q/+1x8XAORI+Lh3Ngelw8
nIPQ4+LhHJQeFw/nYPS4eDgHp8fFwzkEPS4eziHpcfFwDkWPi4dzaHpcPJzD
0OPi4RyWHhcP53D0uHg4h6fHxcM5Aj0uHs4R6XHxcI5Ej4uHc2R6XDyco9Dj
4uEclR4XD+do9Lh4OEenx8XDOQY9Lh7OMelx8XCORY+Lh3Nselw8nOPQ4+Lh
HJceFw/nePS4eDjHp8fFwzkBPS4ezgnpcfFwTkSPi4dzYnpcPJyT0OPi4ZyU
HhcP52T0uHg4J6fHxcM5BT0uHs4p6XHxcE5Fj4uHc2p6XDyc09Dj4uGclh4X
D+d09Lh4OKenx8XDOQM9Lh7OGelx8XDORI+Lh3Nmelw8nLPQ4+LhnJUeFw/n
bPS4eDhnp8fFwzkHPS4ezjnpcfFwzkWPi4dzbnpcPJzz0OPi4ZyXHhcP53z0
uHg456fHxcO5AD0uHs4B9Lh4OBekx8XDuRA9Lh7Ohelx8XAuQo+Lh3NRelw8
nIvR4+LhXJweFw/nEvS4eDiXpMfFw7kUPS4ezqXpcfFwLkOPi4dzWXpcPJzL
0ePi4VyeHhcP5wr0uHg4V6THxcO5Ej0uHs6V6XHxcK5Cj4uHc1V6XDycq9Hj
4uFcnR4XD+ca9Lh4ONekx8XDuRY9Lh7Otelx8XCuQ4+Lh3Ndelw8nOvR4+Lh
XJ8eFw/nBvS4eDg3pMfFw7kRPS4ezo3pcfFwbkKPi4dzU3pcPJyb0ePi4dyc
HhcP5xb0uHg4t6THxcO5FT0uHs6t6XHxcG5Dj4uHc1t6XDyc29Hj4uHcnh4X
D+cO9Lh4OHekx8XDuRM9Lh7Onelx8XDuQo+Lh3NXelw8nLvR4+Lh3J0eFw/n
HvS4eDj3pMfFw7kXPS4ezr3pcfFw7kOPi4dzX3pcPJz/o8fFw7kfPS4eTulx
8XDuT4+Lh/MAelw8nAfS4+LhPIgeFw/nwfS4eDgPocfFw3koPS4ezsPocfFw
Hk6Pi4fzCHpcPJxH0uPi4TyKHhcP59H0uHg4j6HHxcN5LD0uHs7j6HHxcB5P
j4uH8wR6XDycJ9Lj4uE8iR4XD+fJ9Lh4OE+hx8XDeSo9Lh7O0+hx8XCeTo+L
h/MMelw8nGfS4+LhPIseFw/n2fS4eDjPocfFw3kuPS4ezvPocfFwnk+Pi4fz
AnpcPJwX0uPi4byIHhcP58X0uHg4L6HHxcN5KT0uHs7L6HHxcF5Oj4uH8wp6
XDycV9Lj4uG8ih4XD+fV9Lh4OK+hx8XDeS09Lh7O6+hx8XBeT4+Lh/MGelw8
nDfS4+LhvIkeFw/nzfS4eDhvocfFw3krPS4eztvocfFw3k6Pi4fzDnpcPJx3
0uPi4byLHhcP5930uHg476HHxcN5Lz0uHs7ocfFw3kePi4fzfnpcPJwP0OPi
4XyQHhcP50P0uHg4H6bHxcP5CD0uHs5H6XHxcD5Gj4uH83F6XDycT9Dj4uF8
kh4XD+dT9Lh4OJ+mx8XD+Qw9Lh7OZ+lx8XA+R4+Lh/N5elw8nC/Q4+LhfJEe
Fw/nS/S4eDhfpsfFw/kKPS4ezlfpcfFwvkaPi4fzdXpcPJxv0OPi4XyTHhcP
51v0uHg436bHxcP5Dj0uHs536XHxcL5Hj4uH8316XDycH9Dj4uH8kB4XD+dH
9Lh4OD+mx8XD+Qk9Lh7OT+lx8XB+Ro+Lh/Nzelw8nF/Q4+Lh/JIeFw/nV/S4
eDi/psfFw/kNPS4ezm/pcfFwfkePi4fze3pcPJw/0OPi4fyRHhcP50/0uHg4
f6bHxcP5Cz0uHs5f6XHxcP5Gj4uH83d6XDycf9Dj4uH8kx4XD+df9Lh4OP+m
x8XD+Q89Lh7+7wP5vz0uHs6B6HHxcA5Mj4uHcxB6XDycg9Lj4uEcjB4XD+fg
9Lh4OIegx8XDOSQ9Lh7Ooehx8XAOTY+Lh3MYelw8nMPS4+LhHI4eFw/n8PS4
eDhHoMfFwzkiPS4ezpHocfFwjkyPi4dzFHpcPJyj0uPi4RyNHhcP5+j0uHg4
x6DHxcM5Jj0uHs6x6HHxcI5Nj4uHcxx6XDyc49Lj4uEcjx4XD+f49Lh4OCeg
x8XDOSE9Lh7Oiehx8XBOTI+Lh3MSelw8nJPS4+LhnIweFw/n5PS4eDinoMfF
wzklPS4ezqnocfFwTk2Pi4dzGnpcPJzT0uPi4ZyOHhcP5/T0uHg4Z6DHxcM5
Iz0uHs6Z6HHxcM5Mj4uHcxZ6XDycs9Lj4uGcjR4XD+fs9Lh4OOegx8XDOSc9
Lh7Ouehx8XDOTY+Lh3Meelw8nPPS4+LhnI8eFw/n/PS4eDgXoMfFwzmAHhcP
54L0uHg4F6LHxcO5MD0uHs5F6HHxcC5Kj4uHczF6XDyci9Pj4uFcgh4XD+eS
9Lh4OJeix8XDuTQ9Lh7OZehx8XAuS4+Lh3M5elw8nMvT4+LhXIEeFw/nivS4
eDhXosfFw7kyPS4ezlXocfFwrkqPi4dzNXpcPJyr0+Pi4VyDHhcP55r0uHg4
16LHxcO5Nj0uHs516HHxcK5Lj4uHcz16XDyc69Pj4uHcgB4XD+eG9Lh4ODei
x8XDuTE9Lh7OTehx8XBuSo+Lh3Mzelw8nJvT4+L/57KeAQAADBgIprZt27Zt
27bt1LZt225T27ZtW2tvvOH3H87N6XHxcG5Bj4uHc0t6XDycW9Hj4uHcmh4X
D+c29Lh4OLelx8XDuR09Lh7O7elx8XDuQI+Lh3NHelw8nDvR4+Lh3JkeFw/n
LvS4eDh3pcfFw7kbPS4ezt3pcfFw7kGPi4dzT3pcPJx70ePi4dybHhcP5z70
uHg496XHxcO5Hz0uHk7pcfFw7k+Pi4fzAHpcPJwH0uPi4TyIHhcP58H0uHg4
D6HHxcN5KD0uHs7D6HHxcB5Oj4uH8wh6XDycR9Lj4uE8ih4XD+fR9Lh4OI+h
x8XDeSw9Lh7O4+hx8XAeT4+Lh/MEelw8nCfS4+LhPIkeFw/nyfS4eDhPocfF
w3kqPS4eztPocfFwnk6Pi4fzDHpcPJxn0uPi4TyLHhcP59n0uHg4z6HHxcN5
Lj0uHs7z6HHxcJ5Pj4uH8wJ6XDycF9Lj4uG8iB4XD+fF9Lh4OC+hx8XDeSk9
Lh7Oy+hx8XBeTo+Lh/MKelw8nFfS4+LhvIoeFw/n1fS4eDivocfFw3ktPS4e
zuvocfFwXk+Pi4fzBnpcPJw30uPi4byJHhcP5830uHg4b6HHxcN5Kz0uHs7b
6HHxcN5Oj4uH8w56XDycd9Lj4uG8ix4XD+fd9Lh4OO+hx8XDeS89Lh7O6HHx
cN5Hj4uH8356XDycD9Dj4uF8kB4XD+dD9Lh4OB+mx8XD+Qg9Lh7OR+lx8XA+
Ro+Lh/Nxelw8nE/Q4+LhfJIeFw/nU/S4eDifpsfFw/kMPS4ezmfpcfFwPkeP
i4fzeXpcPJwv0OPi4XyRHhcP50v0uHg4X6bHxcP5Cj0uHs5X6XHxcL5Gj4uH
83V6XDycb9Dj4uF8kx4XD+db9Lh4ON+mx8XD+Q49Lh7Od+lx8XC+R4+Lh/N9
elw8nB/Q4+Lh/JAeFw/nR/S4eDg/psfFw/kJPS4ezk/pcfFwfkaPi4fzc3pc
PJxf0OPi4fySHhcP51f0uHg4v6bHxcP5DT0uHs5v6XHxcH5Hj4uH83t6XDyc
P9Dj4uH8kR4XD+dP9Lh4OH+mx8XD+Qs9Lh7OX+lx8XD+Ro+Lh/N3elw8nH/Q
4+Lh/JMeFw/nX/S4eDj/psfFw/kPPS4e/t8A/n+Pi4dzAHpcPJwD0uPi4RyI
HhcP58D0uHg4B6HHxcM5KD0uHs7B6HHxcA5Oj4uHcwh6XDycQ9Lj4uEcih4X
D+fQ9Lh4OIehx8XDOSw9Lh7O4ehx8XAOT4+Lh3MEelw8nCPS4+LhHIkeFw/n
yPS4eDhHocfFwzkqPS4eztHocfFwjk6Pi4dzDHpcPJxj0uPi4RyLHhcP59j0
uHg4x6HHxcM5Lj0uHs7x6HHxcI5Pj4uHcwJ6XDycE9Lj4uGciB4XD+fE9Lh4
OCehx8XDOSk9Lh7Oyehx8XBOTo+Lh3MKelw8nFPS4+LhnIoeFw/n1PS4eDin
ocfFwzktPS4ezunocfFwTk+Pi4dzBnpcPJwz0uPi4ZyJHhcP58z0uHg4Z6HH
xcM5Kz0uHs7Z6HHxcM5Oj4uHcw56XDycc9Lj4uGcix4XD+fc9Lh4OOehx8XD
OS89Lh7O+ehx8XDOT4+Lh3MBelw8nAvS4+LhXIgeFw/nwvS4eDgXocfFw7ko
PS4ezsXocfFwLk6Pi4dzCXpcPJxL0uPi4VyKHhcP59L0uHg4l6HHxcO5LD0u
Hs7l6HHxcC5Pj4uHcwV6XDycK9Lj4uFciR4XD+fK9Lh4OFehx8XDuSo9Lh7O
1ehx8XCuTo+Lh3MNelw8nGvS4+LhXIseFw/n2vS4eDjXocfFw7kuPS4ezvXo
cfFwrk+Pi4dzA3pcPJwb0uPi4dyIHhcP58b0uHg4N6HHxcO5KT0uHs7N6HHx
cG5Oj4uHcwt6XDycW9Lj4uHcih4XD+fW9Lh4OLehx8XDuS09Lh7O7ehx8XBu
T4+Lh3MHelw8nDvS4+Lh3IkeFw/nzvS4eDh3ocfFw7krPS4ezt3ocfFw7k6P
i4dzD3pcPJx70uPi4dyLHhcP5970uHg496HHxcO5Lz0uHs796HHxcEqPi4dz
f3pcPJwH0OPi4TyQHhcP50H0uHg4D6bHxcN5CD0uHs5D6XHxcB5Gj4uH83B6
XDycR9Dj4uE8kh4XD+dR9Lh4OI+mx8XDeQw9Lh7OY+lx8XAeR4+Lh/N4elw8
nCfQ4+LhPJEeFw/nSfS4eDhPpsfFw3kKPS4ezlPpcfFwnkaPi4fzdHpcPJxn
0OPi4TyTHhcP51n0uHg4z6bHxcN5Dj0uHs5z6XHxcJ5Hj4uH83x6XDycF9Dj
4uG8kB4XD+dF9Lh4OC+mx8XDeQk9Lh7OS+lx8XBeRo+Lh/Nyelw8nFfQ4+Lh
vJIeFw/nVfS4eDivpsfFw3kNPS4ezmvpcfFwXkePi4fzenpcPJw30OPi4byR
HhcP5030uHg4b6bHxcN5Cz0uHs5b6XHxcN5Gj4uH83Z6XDycd9Dj4uG8kx4X
D+dd9Lh4OO+mx8XDeQ89Lh7Oe+lx8XBGj4uH8z56XDyc99Pj4uF8gB4XD+eD
9Lh4OB+ix8XD+TA9Lh7OR+hx8XA+So+Lh/Mxelw8nI/T4+LhfIIeFw/nk/S4
eDifosfFw/k0PS4ezmfocfFwPkuPi4fzOXpcPJzP0+Pi4XyBHhcP54v0uHg4
X6LHxcP5Mj0uHs5X6HHxcL5Kj4uH8zV6XDycr9Pj4uF8gx4XD+eb9Lh4ON+i
x8XD+TY9Lh7Od+hx8XC+S4+Lh/M9elw8nO/T4+Lh/IAeFw/nh/S4eDg/osfF
w/kxPS4ezk/ocfFwfkqPi4fzM3pcPJyf0+Pi4fyCHhcP55f0uHg4v6LHxcP5
NT0uHs5v6HHxcH5Lj4uH8zt6XDyc39Pj4uH8gR4XD+eP9Lh4OH+ix8XD+TM9
Lh7OX+hx8XD+So+Lh/M3elw8nL/T4+Lh/IMeFw/nn/S4eDj/osfFw/k3PS4e
zn/ocfHw/wbu/3tcPJwD0OPi4RyQHhcP50D0uHg4B6bHxcM5CD0uHs5B6XHx
cA5Gj4uHc3B6XDycQ9Dj4uEckh4XD+dQ9Lh4OIemx8XDOQw9Lh7OYelx8XAO
R4+Lh3N4elw8nCPQ4+LhHJEeFw/nSPS4eDhHpsfFwzkKPS4ezlHpcfFwjkaP
i4dzdHpcPJxj0OPi4RyTHhcP51j0uHg4x6bHxcM5Dj0uHs5x6XHxcI5Hj4uH
c3x6XDycE9Dj4uGckB4XD+dE9Lh4OCemx8XDOQk9Lh7OSelx8XBORo+Lh3Ny
elw8nFPQ4+LhnJIeFw/nVPS4eDinpsfFwzkNPS4ezmnpcfFwTkePi4dzenpc
PJwz0OPi4ZyRHhcP50z0uHg4Z6bHxcM5Cz0uHs5Z6XHxcM5Gj4uHc3Z6XDyc
c9Dj4uGckx4XD+dc9Lh4OOemx8XDOQ89Lh7Oeelx8XDOR4+Lh3N+elw8nAvQ
4+LhXJAeFw/nQvS4eDgXpsfFw7kIPS4ezkXpcfFwLkaPi4dzcXpcPJxL0OPi
4VySHhcP51L0uHg4l6bHxcO5DD0uHs5l6XHxcC5Hj4uHc3l6XDycK9Dj4uFc
kR4XD+dK9Lh4OFemx8XDuQo9Lh7OVelx8XCuRo+Lh3N1elw8nGvQ4+LhXJMe
Fw/nWvS4eDjXpsfFw7kOPS4eznXpcfFwrkePi4dzfXpcPJwb0OPi4dyQHhcP
50b0uHg4N6bHxcO5CT0uHs5N6XHxcG5Gj4uHc3N6XDycW9Dj4uHckh4XD+dW
9Lh4OLemx8XDuQ09Lh7Obelx8XBuR4+Lh3N7elw8nDvQ4+Lh3JEeFw/nTvS4
eDh3psfFw7kLPS4ezl3pcfFw7kaPi4dzd3pcPJx70OPi4dyTHhcP5170uHg4
96bHxcO5Dz0uHs596XHxcO5Hj4uHU3pcPJz70+Pi4TyAHhcP54H0uHg4D6LH
xcN5MD0uHs5D6HHxcB5Kj4uH8zB6XDych9Pj4uE8gh4XD+eR9Lh4OI+ix8XD
eTQ9Lh7OY+hx8XAeS4+Lh/M4elw8nMfT4+LhPIEeFw/nifS4eDhPosfFw3ky
PS4ezlPocfFwnkqPi4fzNHpcPJyn0+Pi4TyDHhcP55n0uHg4z6LHxcN5Nj0u
Hs5z6HHxcJ5Lj4uH8zx6XDyc59Pj4uG8gB4XD+eF9Lh4OC+ix8XDeTE9Lh7O
S+hx8XBeSo+Lh/Myelw8nJfT4+LhvIIeFw/nlfS4eDivosfFw3k1PS4ezmvo
cfFwXkuPi4fzOnpcPJzX0+Pi4byBHhcP5430uHg4b6LHxcN5Mz0uHs5b6HHx
cN5Kj4uH8zZ6XDyct9Pj4uG8gx4XD+ed9Lh4OO+ix8XDeTc9Lh7Oe+hx8XDe
S4+LhzN6XDyc99Hj4uG8nx4XD+cD9Lh4OB+kx8XD+RA9Lh7Oh+lx8XA+Qo+L
h/NRelw8nI/R4+LhfJweFw/nE/S4eDifpMfFw/kUPS4ezqfpcfFwPkOPi4fz
WXpcPJzP0ePi4XyeHhcP5wv0uHg4X6THxcP5Ej0uHs6X6XHxcL5Cj4uH81V6
XDycr9Hj4uF8nR4XD+cb9Lh4ON+kx8XD+RY9Lh7Ot+lx8XC+Q4+Lh/Ndelw8
nO/R4+LhfJ8eFw/nB/S4eDg/pMfFw/kRPS4ezo/pcfFwfkKPi4fzU3pcPJyf
0ePi4fycHhcP5xf0uHg4v6THxcP5FT0uHs6v6XHxcH5Dj4uH81t6XDyc39Hj
4uH8nh4XD+cP9Lh4OH+kx8XD+RM9Lh7On+lx8XD+Qo+Lh/NXelw8nL/R4+Lh
/J0eFw/nH/S4eDj/pMfFw/kXPS4ezr/pcfFw/kOPi4f/N2D/3+Pi4RyAHhcP
54D0uHg4B6LHxcM5MD0uHs5B6HHxcA5Kj4uHczB6XDycg9Pj4uEcgh4XD+eQ
9Lh4OIeix8XDOTQ9Lh7OYehx8XAOS4+Lh3M4elw8nMPT4+LhHIEeFw/niPS4
eDhHosfFwzkyPS4ezlHocfFwjkqPi4dzNHpcPJyj0+Pi4RyDHhcP55j0uHg4
x6LHxcM5Nj0uHs5x6HHxcI5Lj4uHczx6XDyc49Pj4uGcgB4XD+eE9Lh4OCei
x8XDOTE9Lh7OSehx8XBOSo+Lh3Myelw8nJPT4+LhnIIeFw/nlPS4eDinosfF
wzk1PS4ezmnocfFwTkuPi4dzOnpcPJzT0+Pi4ZyBHhcP54z0uHg4Z6LHxcM5
Mz0uHs5Z6HHxcM5Kj4uHczZ6XDycs9Pj4uGcgx4XD+ec9Lh4OOeix8XDOTc9
Lh7Oeehx8XDOS4+Lh3M+elw8nPPT4+LhXIAeFw/ngvS4eDgXosfFw7kwPS4e
zkXocfFwLkqPi4dzMXpcPJyL0+Pi4VyCHhcP55L0uHg4l6LHxcO5ND0uHs5l
6HHxcC5Lj4uHczl6XDycy9Pj4uFcgR4XD+eK9Lh4OFeix8XDuTI9Lh7OVehx
8XCuSo+Lh3M1elw8nKvT4+LhXIMeFw/nmvS4eDjXosfFw7k2PS4eznXocfFw
rkuPi4dzPXpcPJzr0+Pi4dyAHhcP54b0uHg4N6LHxcO5MT0uHs5N6HHxcG5K
j4uHczN6XDycm9Pj4uHcgh4XD+eW9Lh4OLeix8XDuTU9Lh7Obehx8XBuS4+L
h3M7elw8nNvT4+Lh3IEeFw/njvS4eDh3osfFw7kzPS4ezl3ocfFw7kqPi4dz
N3pcPJy70+Pi4dyDHhcP5570uHg496LHxcO5Nz0uHs596HHxcO5Lj4uHcz96
XDyc0uPi4dyfHhcP5wH0uHg4D6THxcN5ED0uHs6D6XHxcB5Cj4uH81B6XDyc
h9Hj4uE8nB4XD+cR9Lh4OI+kx8XDeRQ9Lh7Oo+lx8XAeQ4+Lh/NYelw8nMfR
4+LhPJ4eFw/nCfS4eDhPpMfFw3kSPS4ezpPpcfFwnkKPi4fzVHpcPJyn0ePi
4TydHhcP5xn0uHg4z6THxcN5Fj0uHs6z6XHxcJ5Dj4uH81x6XDyc59Hj4uE8
nx4XD+cF9Lh4OC+kx8XDeRE9Lh7Oi+lx8XBeQo+Lh/NSelw8nJfR4+LhvJwe
Fw/nFfS4eDivpMfFw3kVPS4ezqvpcfFwXkOPi4fzWnpcPJzX0ePi4byeHhcP
5w30uHg4b6THxcN5Ez0uHs6b6XHxcN5Cj4uH81Z6XDyct9Hj4uG8nR4XD+cd
9Lh4OO+kx8XDeRc9Lh7Ou+lx8XDeQ4+Lh/Neelw8nNHj4uG8jx4XD+f99Lh4
OB+gx8XD+SA9Lh7Oh+hx8XA+TI+Lh/MRelw8nI/S4+LhfIweFw/n4/S4eDif
oMfFw/kkPS4ezqfocfFwPk2Pi4fzGXpcPJzP0uPi4XyOHhcP5/P0uHg4X6DH
xcP5Ij0uHs6X6HHxcL5Mj4uH8xV6XDycr9Lj4uF8jR4XD+fr9Lh4ON+gx8XD
+SY9Lh7Ot+hx8XC+TY+Lh/Mdelw8nO/S4+LhfI8eFw/n+/S4eDg/oMfFw/kh
PS4ezo/ocfFwfkyPi4fzE3pcPJyf0uPi4fyMHhcP5+f0uHg4v6DHxcP5JT0u
Hs6v6HHxcH5Nj4uH8xt6XDyc39Lj4uH8jh4XD+f39Lh4OH+gx8XD+SM9Lh7O
n+hx8XD+TI+Lh/MXelw8nL/S4+Lh/I0eFw/n7/S4eDj/oMfFw/knPS4ezr/o
cfFw/k2Pi4fzH3pcPPy/gfr/HhcP5wD0uHg4B6THxcM5ED0uHs6B6XHxcA5C
j4uHc1B6XDycg9Hj4uEcnB4XD+cQ9Lh4OIekx8XDORQ9Lh7Ooelx8XAOQ4+L
h3NYelw8nMPR4+LhHJ4eFw/nCPS4eDhHpMfFwzkSPS4ezpHpcfFwjkKPi4dz
VHpcPJyj0ePi4RydHhcP5xj0uHg4x6THxcM5Fj0uHs6x6XHxcI5Dj4uHc1x6
XDyc49Hj4uEcnx4XD+cE9Lh4OCekx8XDORE9Lh7Oielx8XBOQo+Lh3NSelw8
nJPR4+LhnJweFw/nFPS4eDinpMfFwzkVPS4ezqnpcfFwTkOPi4dzWnpcPJzT
0ePi4ZyeHhcP5wz0uHg4Z6THxcM5Ez0uHs6Z6XHxcM5Cj4uHc1Z6XDycs9Hj
4uGcnR4XD+cc9Lh4OOekx8XDORc9Lh7Ouelx8XDOQ4+Lh3Neelw8nPPR4+Lh
nJ8eFw/nAvS4eDgXpMfFw7kQPS4ezoXpcfFwLkKPi4dzUXpcPJyL0ePi4Vyc
HhcP5xL0uHg4l6THxcO5FD0uHs6l6XHxcC5Dj4uHc1l6XDycy9Hj4uFcnh4X
D+cK9Lh4OFekx8XDuRI9Lh7Olelx8XCuQo+Lh3NVelw8nKvR4+LhXJ0eFw/n
GvS4eDjXpMfFw7kWPS4ezrXpcfFwrkOPi4dzXXpcPJzr0ePi4VyfHhcP5wb0
uHg4N6THxcO5ET0uHs6N6XHxcG5Cj4uHc1N6XDycm9Hj4uHcnB4XD+cW9Lh4
OLekx8XDuRU9Lh7Orelx8XBuQ4+Lh3Nbelw8nNvR4+Lh3J4eFw/nDvS4eDh3
pMfFw7kTPS4ezp3pcfFw7kKPi4dzV3pcPJy70ePi4dydHhcP5x70uHg496TH
xcO5Fz0uHs696XHxcO5Dj4uHc196XDyc+9Hj4uGUHhcP5/70uHg4D6DHxcN5
ID0uHs6D6HHxcB5Mj4uH8xB6XDych9Lj4uE8jB4XD+fh9Lh4OI+gx8XDeSQ9
Lh7Oo+hx8XAeTY+Lh/MYelw8nMfS4+LhPI4eFw/n8fS4eDhPoMfFw3kiPS4e
zpPocfFwnkyPi4fzFHpcPJyn0uPi4TyNHhcP5+n0uHg4z6DHxcN5Jj0uHs6z
6HHxcJ5Nj4uH8xx6XDyc59Lj4uE8jx4XD+f59Lh4OC+gx8XDeSE9Lh7Oi+hx
8XBeTI+Lh/MSelw8nJfS4+LhvIweFw/n5fS4eDivoMfFw3klPS4ezqvocfFw
Xk2Pi4fzGnpcPJzX0uPi4byOHhcP5/X0uHg4b6DHxcN5Iz0uHs6b6HHxcN5M
j4uH8xZ6XDyct9Lj4uG8jR4XD+ft9Lh4OO+gx8XDeSc9Lh7Ou+hx8XDeTY+L
h/Meelw8nPfS4+LhjB4XD+d99Lh4OO+nx8XD+QA9Lh7OB+lx8XA+RI+Lh/Nh
elw8nI/Q4+LhfJQeFw/nY/S4eDgfp8fFw/kEPS4ezifpcfFwPkWPi4fzaXpc
PJzP0OPi4XyWHhcP53P0uHg4n6fHxcP5Aj0uHs4X6XHxcL5Ej4uH82V6XDyc
r9Dj4uF8lR4XD+dr9Lh4OF+nx8XD+QY9Lh7ON+lx8XC+RY+Lh/Ntelw8nO/Q
4+LhfJceFw/ne/S4eDjfp8fFw/kBPS4ezg/pcfFwfkSPi4fzY3pcPJyf0OPi
4fyUHhcP52f0uHg4P6fHxcP5BT0uHs4v6XHxcH5Fj4uH82t6XDyc39Dj4uH8
lh4XD+d39Lh4OL+nx8XD+QM9Lh7OH+lx8XD+RI+Lh/Nnelw8nL/Q4+Lh/JUe
Fw/nb/S4eDh/p8fFw/kHPS4ezj/pcfFw/kWPi4fzb3pcPJz/0OPi4f8N0P/3
uHg4B6DHxcM5ID0uHs6B6HHxcA5Mj4uHcxB6XDycg9Lj4uEcjB4XD+fg9Lh4
OIegx8XDOSQ9Lh7Ooehx8XAOTY+Lh3MYelw8nMPS4+LhHI4eFw/n8PS4eDhH
oMfFwzkiPS4ezpHocfFwjkyPi4dzFHpcPJyj0uPi4RyNHhcP5+j0uHg4x6DH
xcM5Jj0uHs6x6HHxcI5Nj4uHcxx6XDyc49Lj4uEcjx4XD+f49Lh4OCegx8XD
OSE9Lh7Oiehx8XBOTI+Lh3MSelw8nJPS4+LhnIweFw/n5PS4eDinoMfFwzkl
PS4ezqnocfFwTk2Pi4dzGnpcPJzT0uPi4ZyOHhcP5/T0uHg4Z6DHxcM5Iz0u
Hs6Z6HHxcM5Mj4uHcxZ6XDycs9Lj4uGcjR4XD+fs9Lh4OOegx8XDOSc9Lh7O
uehx8XDOTY+Lh3Meelw8nPPS4+LhnI8eFw/n/PS4eDgXoMfFw7kgPS4ezoXo
cfFwLkyPi4dzEXpcPJyL0uPi4VyMHhcP5+L0uHg4l6DHxcO5JD0uHs6l6HHx
cC5Nj4uHcxl6XDycy9Lj4uFcjh4XD+fy9Lh4OFegx8XDuSI9Lh7Olehx8XCu
TI+Lh3MVelw8nKvS4+LhXI0eFw/n6vS4eDjXoMfFw7kmPS4ezrXocfFwrk2P
i4dzHXpcPJzr0uPi4VyPHhcP5/r0uHg4N6DHxcO5IT0uHs6N6HHxcG5Mj4uH
cxN6XDycm9Lj4uHcjB4XD+fm9Lh4OLegx8XDuSU9Lh7Orehx8XBuTY+Lh3Mb
elw8nNvS4+Lh3I4eFw/n9vS4eDh3oMfFw7kjPS4ezp3ocfFw7kyPi4dzF3pc
PJy70uPi4dyNHhcP5+70uHg496DHxcO5Jz0uHs696HHxcO5Nj4uHcx96XDyc
+9Lj4uHcjx4XD6f0uHg496fHxcN5AD0uHs4D6XHxcB5Ej4uH82B6XDych9Dj
4uE8lB4XD+dh9Lh4OA+nx8XDeQQ9Lh7OI+lx8XAeRY+Lh/Noelw8nMfQ4+Lh
PJYeFw/ncfS4eDiPp8fFw3kCPS4ezhPpcfFwnkSPi4fzZHpcPJyn0OPi4TyV
HhcP52n0uHg4T6fHxcN5Bj0uHs4z6XHxcJ5Fj4uH82x6XDyc59Dj4uE8lx4X
D+d59Lh4OM+nx8XDeQE9Lh7OC+lx8XBeRI+Lh/Nielw8nJfQ4+LhvJQeFw/n
ZfS4eDgvp8fFw3kFPS4ezivpcfFwXkWPi4fzanpcPJzX0OPi4byWHhcP53X0
uHg4r6fHxcN5Az0uHs4b6XHxcN5Ej4uH82Z6XDyct9Dj4uG8lR4XD+dt9Lh4
OG+nx8XDeQc9Lh7OO+lx8XDeRY+Lh/Nuelw8nPfQ4+LhvJceFw9n9Lh4OO+j
x8XDeT89Lh7OB+hx8XA+SI+Lh/Mhelw8nA/T4+LhfIQeFw/no/S4eDgfo8fF
w/k4PS4ezifocfFwPkmPi4fzKXpcPJxP0+Pi4XyGHhcP57P0uHg4n6PHxcP5
PD0uHs4X6HHxcL5Ij4uH8yV6XDycL9Pj4uF8hR4XD+er9Lh4OF+jx8XD+To9
Lh7ON+hx8XC+SY+Lh/Mtelw8nG/T4+LhfIceFw/nu/S4eDjfo8fFw/k+PS4e
zg/ocfFwfkiPi4fzI3pcPJwf0+Pi4fyEHhcP56f0uHg4P6PHxcP5OT0uHs4v
6HHxcH5Jj4uH8yt6XDycX9Pj4uH8hh4XD+e39Lh4OL+jx8XD+T09Lh7OH+hx
8XD+SI+Lh/Mnelw8nD/T4+Lh/IUeFw/nr/S4eDh/o8fFw/k7PS4ezj/ocfFw
/kmPi4fzL3pcPJx/0+Pi4fyHHhcP/29g/r/HxcM5AD0uHs4B6XHxcA5Ej4uH
c2B6XDycg9Dj4uEclB4XD+dg9Lh4OAenx8XDOQQ9Lh7OIelx8XAORY+Lh3No
elw8nMPQ4+LhHJYeFw/ncPS4eDiHp8fFwzkCPS4ezhHpcfFwjkSPi4dzZHpc
PJyj0OPi4RyVHhcP52j0uHg4R6fHxcM5Bj0uHs4x6XHxcI5Fj4uHc2x6XDyc
49Dj4uEclx4XD+d49Lh4OMenx8XDOQE9Lh7OCelx8XBORI+Lh3Nielw8nJPQ
4+LhnJQeFw/nZPS4eDgnp8fFwzkFPS4ezinpcfFwTkWPi4dzanpcPJzT0OPi
4ZyWHhcP53T0uHg4p6fHxcM5Az0uHs4Z6XHxcM5Ej4uHc2Z6XDycs9Dj4uGc
lR4XD+ds9Lh4OGenx8XDOQc9Lh7OOelx8XDORY+Lh3Nuelw8nPPQ4+LhnJce
Fw/nfPS4eDjnp8fFw7kAPS4ezgXpcfFwLkSPi4dzYXpcPJyL0OPi4VyUHhcP
52L0uHg4F6fHxcO5BD0uHs4l6XHxcC5Fj4uHc2l6XDycy9Dj4uFclh4XD+dy
9Lh4OJenx8XDuQI9Lh7OFelx8XCuRI+Lh3Nlelw8nKvQ4+LhXJUeFw/navS4
eDhXp8fFw7kGPS4ezjXpcfFwrkWPi4dzbXpcPJzr0OPi4VyXHhcP53r0uHg4
16fHxcO5AT0uHs4N6XHxcG5Ej4uHc2N6XDycm9Dj4uHclB4XD+dm9Lh4ODen
x8XDuQU9Lh7OLelx8XBuRY+Lh3Nrelw8nNvQ4+Lh3JYeFw/ndvS4eDi3p8fF
w7kDPS4ezh3pcfFw7kSPi4dzZ3pcPJy70OPi4dyVHhcP5270uHg4d6fHxcO5
Bz0uHs496XHxcO5Fj4uHc296XDyc+9Dj4uHclx4XD+d+9Lh4OKXHxcO5Pz0u
Hs4D6HHxcB5Ij4uH8yB6XDycB9Pj4uE8hB4XD+eh9Lh4OA+jx8XDeTg9Lh7O
I+hx8XAeSY+Lh/Moelw8nEfT4+LhPIYeFw/nsfS4eDiPo8fFw3k8PS4ezhPo
cfFwnkiPi4fzJHpcPJwn0+Pi4TyFHhcP56n0uHg4T6PHxcN5Oj0uHs4z6HHx
cJ5Jj4uH8yx6XDycZ9Pj4uE8hx4XD+e59Lh4OM+jx8XDeT49Lh7OC+hx8XBe
SI+Lh/Mielw8nBfT4+LhvIQeFw/npfS4eDgvo8fFw3k5PS4ezivocfFwXkmP
i4fzKnpcPJxX0+Pi4byGHhcP57X0uHg4r6PHxcN5PT0uHs4b6HHxcN5Ij4uH
8yZ6XDycN9Pj4uG8hR4XD+et9Lh4OG+jx8XDeTs9Lh7OO+hx8XDeSY+Lh/Mu
elw8nHfT4+LhvIceFw/nvfS4eDijx8XDeR89Lh7O++lx8XA+QI+Lh/NBelw8
nA/R4+LhfJgeFw/nI/S4eDgfpcfFw/kYPS4ezsfpcfFwPkGPi4fzSXpcPJxP
0ePi4XyaHhcP5zP0uHg4n6XHxcP5HD0uHs7n6XHxcL5Aj4uH80V6XDycL9Hj
4uF8mR4XD+cr9Lh4OF+lx8XD+Ro9Lh7O1+lx8XC+QY+Lh/NNelw8nG/R4+Lh
fJseFw/nO/S4eDjfpcfFw/kePS4ezvfpcfFwfkCPi4fzQ3pcPJwf0ePi4fyY
HhcP5yf0uHg4P6XHxcP5GT0uHs7P6XHxcH5Bj4uH80t6XDycX9Hj4uH8mh4X
D+c39Lh4OL+lx8XD+R09Lh7O7+lx8XD+QI+Lh/NHelw8nD/R4+Lh/JkeFw/n
L/S4eDh/pcfFw/kbPS4ezt/pcfFw/kGPi4fzT3pcPJx/0ePi4fybHhcP5z/0
uHj4fwPy/z0uHs4B6HHxcA5Ij4uHcyB6XDycA9Pj4uEchB4XD+eg9Lh4OAej
x8XDOTg9Lh7OIehx8XAOSY+Lh3Moelw8nEPT4+LhHIYeFw/nsPS4eDiHo8fF
wzk8PS4ezhHocfFwjkiPi4dzJHpcPJwj0+Pi4RyFHhcP56j0uHg4R6PHxcM5
Oj0uHs4x6HHxcI5Jj4uHcyx6XDycY9Pj4uEchx4XD+e49Lh4OMejx8XDOT49
Lh7OCehx8XBOSI+Lh3Mielw8nBPT4+LhnIQeFw/npPS4eDgno8fFwzk5PS4e
zinocfFwTkmPi4dzKnpcPJxT0+Pi4ZyGHhcP57T0uHg4p6PHxcM5PT0uHs4Z
6HHxcM5Ij4uHcyZ6XDycM9Pj4uGchR4XD+es9Lh4OGejx8XDOTs9Lh7OOehx
8XDOSY+Lh3Muelw8nHPT4+LhnIceFw/nvPS4eDjno8fFwzk/PS4ezgXocfFw
LkiPi4dzIXpcPJwL0+Pi4VyEHhcP56L0uHg4F6PHxcO5OD0uHs4l6HHxcC5J
j4uHcyl6XDycS9Pj4uFchh4XD+ey9Lh4OJejx8XDuTw9Lh7OFehx8XCuSI+L
h3Mlelw8nCvT4+LhXIUeFw/nqvS4eDhXo8fFw7k6PS4ezjXocfFwrkmPi4dz
LXpcPJxr0+Pi4VyHHhcP57r0uHg416PHxcO5Pj0uHs4N6HHxcG5Ij4uHcyN6
XDycG9Pj4uHchB4XD+em9Lh4ODejx8XDuTk9Lh7OLehx8XBuSY+Lh3Mrelw8
nFvT4+Lh3IYeFw/ntvS4eDi3o8fFw7k9PS4ezh3ocfFw7kiPi4dzJ3pcPJw7
0+Pi4dyFHhcP5670uHg4d6PHxcO5Oz0uHs496HHxcO5Jj4uHcy96XDyce9Pj
4uHchx4XD+e+9Lh4OPejx8XDKT0uHs796XHxcB5Aj4uH80B6XDycB9Hj4uE8
mB4XD+ch9Lh4OA+lx8XDeRg9Lh7Ow+lx8XAeQY+Lh/NIelw8nEfR4+LhPJoe
Fw/nMfS4eDiPpcfFw3kcPS4ezuPpcfFwnkCPi4fzRHpcPJwn0ePi4TyZHhcP
5yn0uHg4T6XHxcN5Gj0uHs7T6XHxcJ5Bj4uH80x6XDycZ9Hj4uE8mx4XD+c5
9Lh4OM+lx8XDeR49Lh7O8+lx8XBeQI+Lh/NCelw8nBfR4+LhvJgeFw/nJfS4
eDgvpcfFw3kZPS4ezsvpcfFwXkGPi4fzSnpcPJxX0ePi4byaHhcP5zX0uHg4
r6XHxcN5HT0uHs7r6XHxcN5Aj4uH80Z6XDycN9Hj4uG8mR4XD+ct9Lh4OG+l
x8XDeRs9Lh7O2+lx8XDeQY+Lh/NOelw8nHfR4+LhvJseFw/nPfS4eDjvpcfF
wxk9Lh7O++hx8XDeT4+Lh/MBelw8nA/S4+LhfIgeFw/nw/S4eDgfocfFw/ko
PS4ezsfocfFwPk6Pi4fzCXpcPJxP0uPi4XyKHhcP59P0uHg4n6HHxcP5LD0u
Hs7n6HHxcD5Pj4uH8wV6XDycL9Lj4uF8iR4XD+fL9Lh4OF+hx8XD+So9Lh7O
1+hx8XC+To+Lh/MNelw8nG/S4+LhfIseFw/n2/S4eDjfocfFw/kuPS4ezvfo
cfFwvk+Pi4fzA3pcPJwf0uPi4fyIHhcP58f0uHg4P6HHxcP5KT0uHs7P6HHx
cH5Oj4uH8wt6XDycX9Lj4uH8ih4XD+fX9Lh4OL+hx8XD+S09Lh7O7+hx8XB+
T4+Lh/MHelw8nD/S4+Lh/IkeFw/nz/S4eDh/ocfFw/krPS4ezt/ocfFw/k6P
i4fzD3pcPJx/0uPi4fyLHhcP59/0uHg4/6HHxcP/G4j/73HxcA5Aj4uHc0B6
XDycA9Hj4uEcmB4XD+cg9Lh4OAelx8XDORg9Lh7Owelx8XAOQY+Lh3NIelw8
nEPR4+LhHJoeFw/nMPS4eDiHpcfFwzkcPS4ezuHpcfFwjkCPi4dzRHpcPJwj
0ePi4RyZHhcP5yj0uHg4R6XHxcM5Gj0uHs7R6XHxcI5Bj4uHc0x6XDycY9Hj
4uEcmx4XD+c49Lh4OMelx8XDOR49Lh7O8elx8XBOQI+Lh3NCelw8nBPR4+Lh
nJgeFw/nJPS4eDgnpcfFwzkZPS4ezsnpcfFwTkGPi4dzSnpcPJxT0ePi4Zya
HhcP5zT0uHg4p6XHxcM5HT0uHs7p6XHxcM5Aj4uHc0Z6XDycM9Hj4uGcmR4X
D+cs9Lh4OGelx8XDORs9Lh7O2elx8XDOQY+Lh3NOelw8nHPR4+LhnJseFw/n
PPS4eDjnpcfFwzkfPS4ezvnpcfFwLkCPi4dzQXpcPJwL0ePi4VyYHhcP5yL0
uHg4F6XHxcO5GD0uHs7F6XHxcC5Bj4uHc0l6XDycS9Hj4uFcmh4XD+cy9Lh4
OJelx8XDuRw9Lh7O5elx8XCuQI+Lh3NFelw8nCvR4+LhXJkeFw/nKvS4eDhX
pcfFw7kaPS4eztXpcfFwrkGPi4dzTXpcPJxr0ePi4VybHhcP5zr0uHg416XH
xcO5Hj0uHs716XHxcG5Aj4uHc0N6XDycG9Hj4uHcmB4XD+cm9Lh4ODelx8XD
uRk9Lh7Ozelx/9t1PYUBAPBkG162bdt2Ldv2sl0f4rJtL9v2sm0v2/bf2X91
H94H7/WcbnhxvB173HhxvD173HhxvAN73HhxvCN73HhxvBN73HhxvDN73Hhx
vAt73HhxvCt73HhxvBt73HhxvDt73HhxvAd73HhxvCd73HhxvBd73HhxPIA9
brw4HsgeN14cD2KPGy+OB7PHjRfHe7PHjRfH+7DHjRfH+7LHjRfH+7HHjRfH
+7PHjRfHB7DHjRdHs8eNF8cHsseNF8cHsceNF8cHs8eNF8eHsMeNF8eHsseN
F8eHsceNF8eHs8eNF8dHsMeNF8dHsseNF8dHsceNF8dHs8eNF8fHsMeNF8fH
sseNF8fHsceNF8fHs8eNF8cnsMeNF8cnsseNF8cnsceNF8cns8eNF8ensMeN
F8ensseNF8ensceNF8ens8eNF8dnsMeNF8dnsseNF8dnsceNF8dns8eNF8fn
sMeNF8fnsseNF8fnsceNF8fns8eNF8ewx40Xxxewx40Xxxeyx40Xxxexx40X
xxezx40Xx5ewx40Xx5eyx40Xx5exx40Xx5ezx40Xx1ewx40Xx1eyx40Xx1ex
x40Xx1ezx40Xx9ewx40Xx9eyx40Xx9exx40Xx9ezx40Xxzewx40Xxzeyx40X
xzexx40Xxzezx40Xx7ewx40Xx7eyx40Xx7exx40Xx7ezx40Xx3ewx40Xx3ey
x40Xx3exx40Xx3ezx40Xx/ewx40Xx/eyx40Xx/exx40Xx7LHjRfH97PHjRfH
D7DHjRfHD7LHjRfHD7HHjRfHD7PHjRfHj7DHjRfHj7LHjRfHj7HHjRfHj7PH
jRfHT7DHjRfHT7LHjRfHT7HHjRfHT7PHjRfHz7DHjRfHz7LHjRfHz7HHjRfH
z7PHjRfHL7DHjRfHL7LHjRfHL7HHjRfHL7PHjRfHr7DHjRfHr7LHjRfHr7HH
jRfHr7PHjRfHb7DHjRfHb7LHjRfHb7HHjRfHb7PHjRfH77DHjRfH77LHjRfH
sceNF8fvsceNF8fvs8eNF8cfsMeNF8cfsseNF8cfsceNF8cfs8eNF8efsMeN
F8efsseNF8efsceNF8efs8eNF8dfsMeNF8dfsseNF8dfsceNF8dfs8eNF8ff
sMeNF8ffsseNF8ffsceNF8ffs8eNF8c/sMeNF8c/sseNF8c/sceNF8c/s8eN
F8e/sMeNF8e/sseNF8e/sceNF8e/s8eNF8d/sMeNF8d/sseNF8d/sceNF8d/
s8eNF8f/sMeNF//vAfB//OQ4ceHGgxcfjoegjxMXbjx48eF4SPo4ceHGgxcf
joeijxMXbjx48eF4aPo4ceHGgxcfjoehjxMXbjx48eF4WPo4ceHGgxcfjoej
jxMXbjx48eF4ePo4ceHGgxcfjkegjxMXbjx48eF4RPo4ceHGgxcfjkeijxMX
bjx48eF4ZPo4ceHGgxcfjkehjxMXbjx48eF4VPo4ceHGgxcfjkejjxMXbjx4
8eF4dPo4ceHGgxcfjsegjxMXbjx48eF4TPo4ceHGgxcfjseijxMXbjx48eF4
bPo4ceHGgxcfjsehjxMXbjx48eF4XPo4ceHGgxcfjsejjxMXbjx48eF4fPo4
ceHGgxcfjiegjxMXbjx48eF4Qvo4ceHGgxcfjieijxMXbjx48eF4Yvo4ceHG
gxcfjiehjxMXbjx48eF4Uvo4ceHGgxcfjiejjxMXbjx48eF4cvo4ceHGgxcf
jqegjxMXbjx48eF4Svo4ceHGgxcfjqeijxMXbjx48eF4avo4ceHGgxcfjqeh
jxMXbjx48eF4Wvo4ceHGgxcfjqejjxMXbjx48eF4evo4ceHGgxcfjmegjxMX
bjx48eF4Rvo4ceHGgxcfjmeijxMXbjx48eF4Zvo4ceHGgxcfjmehjxMXbjx4
8eF4Vvo4ceHGgxcfjmejjxMXbjx48eF4dvo4ceHGgxcfjuegjxMXbjx48eF4
Tvo4ceHGgxcfjueijxMXbjx48eF4bvo4ceHGgxcfjuehjxMXbjx48eF4Xvo4
ceHGgxcfjuejjxMXbjx48eF4fvo4ceHGgxcfjhegjxMXbjx48eF4Qfo4ceHG
gxcfjheijxMXbjx48eF4Yfo4ceHGgxcfjhehjxMXbjx48eF4Ufo4ceHGgxcf
jhejjxMXbjx48eFI+jhx4caDFx+OF6ePExduPHjx4XgJ+jhx4caDFx+Ol6SP
ExduPHjx4Xgp+jhx4caDFx+Ol6aPExduPHjx4XgZ+jhx4caDFx+Ol6WPExdu
PHjx4Xg5+jhx4caDFx+Ol6ePExduPHjx4XgF+jhx4caDFx+OV6SPExduPHjx
4Xgl+jhx4caDFx+OV6aPExduPHjx4XgV+jhx4caDFx+OV6WPExduPHjx4Xg1
+jhx4caDFx+OV6ePExduPHjx4XgN+jhx4caDFx+O16SPExduPHjx4Xgt+jhx
4caDFx+O16aPExduPHjx4Xgd+jhx4caDFx+O16WPExduPHjx4Xg9+jhx4caD
Fx+O16ePExduPHjx4XgD+jhx4caDFx+ON6SPExduPHjx4Xgj+jhx4caDFx+O
N6aPExduPHjx4XgT+jhx4caDFx+ON6WPExduPHjx4Sj6OHHhxoMXH443o48T
F248ePHheHP6OHHhxoMXH463oI8TF248ePHheEv6OHHhxoMXH463oo8TF248
ePHheGv6OHHhxoMXH463oY8TF248ePHheFv6OHHhxoMXH463o48TF248ePHh
eHv6OHHhxoMXH453oI8TF248ePHheEf6OHHhxoMXH453oo8TF248ePHheGf6
OHHhxoMXH453oY8TF248ePHheFf6OHHhxoMXH453o48TF248ePHheHf6OHHh
xoMXH473oI8TF248ePHheE/6OHHhxoMXH473oo8TF248ePHheAB9nLhw48GL
D8cD6ePEhRsPXnw4HkQfJy7cePDiw/Fg+jhx4caDFx+O96aPExduPHjx4Xgf
+jhx4caDFx+O96WPExduPHjx4Xg/+jhx4caDFx+O96ePExduPHjx4fgA+jhx
4caDFx+Opo8TF248ePHh+ED6OHHhxoMXH44Poo8TF248ePHh+GD6OHHhxoMX
H44PoY8TF248ePHh+FD6OHHhxoMXH44Po48TF248ePHh+HD6OHHhxoMXH46P
oI8TF248ePHh+Ej6OHHhxoMXH46Poo8TF248ePHh+Gj6OHHhxoMXH46PoY8T
F248ePHh+Fj6OHHhxoMXH46Po48TF248ePHh+Hj6OHHhxoMXH45PoI8TF248
ePHh+ET6OHHhxoMXH45Poo8TF248ePHh+GT6OHHhxoMXH45PoY8TF248ePHh
+FT6OHHhxoMXH45Po48TF248ePHh+HT6OHHhxoMXH47PoI8TF248ePHh+Ez6
OHHhxoMXH47Poo8TF248ePHh+Gz6OHHhxoMXH47PoY8TF248ePHh+Fz6OHHh
xoMXH47Po48TF248ePHh+Hz6OHHhxoMXH46hjxMXbjx48eH4Avo4ceHGgxcf
ji+kjxMXbjx48eH4Ivo4ceHGgxcfji+mjxMXbjx48eH4Evo4ceHGgxcfji+l
jxMXbjx48eH4Mvo4ceHGgxcfji+njxMXbjx48eH4Cvo4ceHGgxcfjq+kjxMX
bjx48eH4Kvo4ceHGgxcfjq+mjxMXbjx48eH4Gvo4ceHGgxcfjq+ljxMXbjx4
8eH4Ovo4ceHGgxcfjq+njxMXbjx48eH4Bvo4ceHGgxcfjm+kjxMXbjx48eH4
Jvo4ceHGgxcfjm+mjxMXbjx48eH4Fvo4ceHGgxcfjm+ljxMXbjx48eH4Nvo4
ceHGgxcfjm+njxMXbjx48eH4Dvo4ceHGgxcfju+kjxMXbjx48eH4Lvo4ceHG
gxcfju+mjxMXbjx48eH4Hvo4ceHGgxcfju+ljxMXbjx48eH4Pvo4ceHGgxcf
jqWPExduPHjx4fh++jhx4caDFx+OH6CPExduPHjx4fhB+jhx4caDFx+OH6KP
ExduPHjx4fhh+jhx4caDFx+OH6GPExduPHjx4fhR+jhx4caDFx+OH6OPExdu
PHjx4fhx+jhx4caDFx+On6CPExduPHjx4fhJ+jhx4caDFx+On6KPExduPHjx
4fhp+jhx4caDFx+On6GPExduPHjx4fhZ+jhx4caDFx+On6OPExduPHjx4fh5
+jhx4caDFx+OX6CPExduPHjx4fhF+jhx4caDFx+OX6KPExduPHjx4fhl+jhx
4caDFx+OX6GPExduPHjx4fhV+jhx4caDFx+OX6OPExduPHjx4fh1+jhx4caD
Fx+O36CPExduPHjx4fhN+jhx4caDFx+O36KPExduPHjx4fht+jhx4caDFx+O
36GPExduPHjx4fhd+jhx4caDFx+Oo48TF248ePHh+D36OHHhxoMXH47fp48T
F248ePHh+AP6OHHhxoMXH44/pI8TF248ePHh+CP6OHHhxoMXH44/po8TF248
ePHh+BP6OHHhxoMXH44/pY8TF248ePHh+DP6OHHhxoMXH44/p48TF248ePHh
+Av6OHHhxoMXH46/pI8TF248ePHh+Cv6OHHhxoMXH46/po8TF248ePHh+Bv6
OHHhxoMXH46/pY8TF248ePHh+Dv6OHHhxoMXH46/p48TF248ePHh+Af6OHHh
xoMXH45/pI8TF248ePHh+Cf6OHHhxoMXH45/po8TF248ePHh+Bf6OHHhxoMX
H45/pY8TF248ePHh+Df6OHHhxoMXH45/p48TF248ePHh+A/6OHHhxoMXH47/
pI8TF248ePHh+C/6OHHhxoMXH47/po8TF248ePHh+B/6OHHhxoMXH/7fB/z/
9nHiwo0HLz4cD0EfJy7cePDiw/GQ9HHiwo0HLz4cD0UfJy7cePDiw/HQ9HHi
wo0HLz4cD0MfJy7cePDiw/Gw9HHiwo0HLz4cD0cfJy7cePDiw/Hw9HHiwo0H
Lz4cj0AfJy7cePDiw/GI9HHiwo0HLz4cj0QfJy7cePDiw/HI9HHiwo0HLz4c
j0IfJy7cePDiw/Go9HHiwo0HLz4cj0YfJy7cePDiw/Ho9HHiwo0HLz4cj0Ef
Jy7cePDiw/GY9HHiwo0HLz4cj0UfJy7cePDiw/HY9HHiwo0HLz4cj0MfJy7c
ePDiw/G49HHiwo0HLz4cj0cfJy7cePDiw/H49HHiwo0HLz4cT0AfJy7cePDi
w/GE9HHiwo0HLz4cT0QfJy7cePDiw/HE9HHiwo0HLz4cT0IfJy7cePDiw/Gk
9HHiwo0HLz4cT0YfJy7cePDiw/Hk9HHiwo0HLz4cT0EfJy7cePDiw/GU9HHi
wo0HLz4cT0UfJy7cePDiw/HU9HHiwo0HLz4cT0MfJy7cePDiw/G09HHiwo0H
Lz4cT0cfJy7cePDiw/H09HHiwo0HLz4cz0AfJy7cePDiw/GM9HHiwo0HLz4c
z0QfJy7cePDiw/HM9HHiwo0HLz4cz0IfJy7cePDiw/Gs9HHiwo0HLz4cz0Yf
Jy7cePDiw/Hs9HHiwo0HLz4cz0EfJy7cePDiw/Gc9HHiwo0HLz4cz0UfJy7c
ePDiw/Hc9HHiwo0HLz4cz0MfJy7cePDiw/G89HHiwo0HLz4cz0cfJy7cePDi
w/H89HHiwo0HLz4cL0AfJy7cePDiw/GC9HHiwo0HLz4cL0QfJy7cePDiw/HC
9HHiwo0HLz4cL0IfJy7cePDiw/Gi9HHiwo0HLz4cL0YfJy7cePDiw5H0ceLC
jQcvPhwvTh8nLtx48OLD8RL0ceLCjQcvPhwvSR8nLtx48OLD8VL0ceLCjQcv
PhwvTR8nLtx48OLD8TL0ceLCjQcvPhwvSx8nLtx48OLD8XL0ceLCjQcvPhwv
Tx8nLtx48OLD8Qr0ceLCjQcvPhyvSB8nLtx48OLD8Ur0ceLCjQcvPhyvTB8n
Ltx48OLD8Sr0ceLCjQcvPhyvSh8nLtx48OLD8Wr0ceLCjQcvPhyvTh8nLtx4
8OLD8Rr0ceLCjQcvPhyvSR8nLtx48OLD8Vr0ceLCjQcvPhyvTR8nLtx48OLD
8Tr0ceLCjQcvPhyvSx8nLtx48OLD8Xr0ceLCjQcvPhyvTx8nLtx48OLD8Qb0
ceLCjQcvPhxvSB8nLtx48OLD8Ub0ceLCjQcvPhxvTB8nLtx48OLD8Sb0ceLC
jQcvPhxvSh8nLtx48OLDUfRx4sKNBy8+HG9GHycu3Hjw4sPx5vRx4sKNBy8+
HG9BHycu3Hjw4sPxlvRx4sKNBy8+HG9FHycu3Hjw4sPx1vRx4sKNBy8+HG9D
Hycu3Hjw4sPxtvRx4sKNBy8+HG9HHycu3Hjw4sPx9vRx4sKNBy8+HO9AHycu
3Hjw4sPxjvRx4sKNBy8+HO9EHycu3Hjw4sPxzvRx4sKNBy8+HO9CHycu3Hjw
4sPxrvRx4sKNBy8+HO9GHycu3Hjw4sPx7vRx4sKNBy8+HO9BHycu3Hjw4sPx
nvRx4sKNBy8+HO9FHycu3Hjw4sPxAPo4ceHGgxcfjgfSx4kLNx68+HA8iD5O
XLjx4MWH48H0ceLCjQcvPhzvTR8nLtx48OLD8T70ceLCjQcvPhzvSx8nLtx4
8OLD8X70ceLCjQcvPhzvTx8nLtx48OLD8QH0ceLCjQcvPhxNHycu3Hjw4sPx
gfRx4sKNBy8+HB9EHycu3Hjw4sPxwfRx4sKNBy8+HB9CHycu3Hjw4sPxofRx
4sKNBy8+HB9GHycu3Hjw4sPx4fRx4sKNBy8+HB9BHycu3Hjw4sPxkfRx4sKN
By8+HB9FHycu3Hjw4sPx0fRx4sKNBy8+HB9DHycu3Hjw4sPxsfRx4sKNBy8+
HB9HHycu3Hjw4sPx8fRx4sKNBy8+HJ9AHycu3Hjw4sPxifRx4sKNBy8+HJ9E
Hycu3Hjw4sPxyfRx4sKNBy8+HJ9CHycu3Hjw4sPxqfRx4sKNBy8+HJ9GHycu
3Hjw4sPx6fRx4sKNBy8+HJ9BHycu3Hjw4sPxmfRx4sKNBy8+HJ9FHycu3Hjw
4sPx2fRx4sKNBy8+HJ9DHycu3Hjw4sPxufRx4sKNBy8+HJ9HHycu3Hjw4sPx
+fRx4sKNBy8+HEMfJy7cePDiw/EF9HHiwo0HLz4cX0gfJy7cePDiw/FF9HHi
wo0HLz4cX0wfJy7cePDiw/El9HHiwo0HLz4cX0ofJy7cePDiw/Fl9HHiwo0H
Lz4cX04fJy7cePDiw/EV9HHiwo0HLz4cX0kfJy7cePDiw/FV9HHiwo0HLz4c
X00fJy7cePDiw/E19HHiwo0HLz4cX0sfJy7cePDiw/F19HHiwo0HLz4cX08f
Jy7cePDiw/EN9HHiwo0HLz4c30gfJy7cePDiw/FN9HHiwo0HLz4c30wfJy7c
ePDiw/Et9HHiwo0HLz4c30ofJy7cePDiw/Ft9HHiwo0HLz4c304fJy7cePDi
w/Ed9HHiwo0HLz4c30kfJy7cePDiw/Fd9HHiwo0HLz4c300fJy7cePDiw/E9
9HHiwo0HLz4c30sfJy7cePDiw/F99HHiwo0HLz4cSx8nLtx48OLD8f30ceLC
jQcvPhw/QB8nLtx48OLD8YP0ceLCjQcvPhw/RB8nLtx48OLD8cP0ceLCjQcv
Phw/Qh8nLtx48OLD8aP0ceLCjQcvPhw/Rh8nLtx48OLD8eP0ceLCjQcvPhw/
QR8nLtx48OLD8ZP0ceLCjQcvPhw/RR8nLtx48OLD8dP0ceLCjQcvPhw/Qx8n
Ltx48OLD8bP0ceLCjQcvPhw/Rx8nLtx48OLD8fP0ceLCjQcvPhy/QB8nLtx4
8OLD8Yv0ceLCjQcvPhy/RB8nLtx48OLD8cv0ceLCjQcvPhy/Qh8nLtx48OLD
8av0ceLCjQcvPhy/Rh8nLtx48OLD8ev0ceLCjQcvPhy/QR8nLtx48OLD8Zv0
ceLCjQcvPhy/RR8nLtx48OLD8dv0ceLCjQcvPhy/Qx8nLtx48OLD8bv0ceLC
jQcvPhxHHycu3Hjw4sPxe/Rx4sKNBy8+HL9PHycu3Hjw4sPxB/Rx4sKNBy8+
HH9IHycu3Hjw4sPxR/Rx4sKNBy8+HH9MHycu3Hjw4sPxJ/Rx4sKNBy8+HH9K
Hycu3Hjw4sPxZ/Rx4sKNBy8+HH9OHycu3Hjw4sPxF/Rx4sKNBy8+HH9JHycu
3Hjw4sPxV/Rx4sKNBy8+HH9NHycu3Hjw4sPxN/Rx4sKNBy8+HH9LHycu3Hjw
4sPxd/Rx4sKNBy8+HH9PHycu3Hjw4sPxD/Rx4sKNBy8+HP9IHycu3Hjw4sPx
T/Rx4sKNBy8+HP9MHycu3Hjw4sPxL/Rx4sKNBy8+HP9KHycu3Hjw4sPxb/Rx
4sKNBy8+HP9OHycu3Hjw4sPxH/Rx4sKNBy8+HP9JHycu3Hjw4sPxX/Rx4sKN
By8+HP9NHycu3Hjw4sPxP/Rx4sKNBy8+/L8P8P/t48SFGw9efDgegj5OXLjx
4MWH4yHp48SFGw9efDgeij5OXLjx4MWH46Hp48SFGw9efDgehj5OXLjx4MWH
42Hp48SFGw9efDgejj5OXLjx4MWH4+Hp48SFGw9efDgegT5OXLjx4MWH4xHp
48SFGw9efDgeiT5OXLjx4MWH45Hp48SFGw9efDgehT5OXLjx4MWH41Hp48SF
Gw9efDgejT5OXLjx4MWH49Hp48SFGw9efDgegz5OXLjx4MWH4zHp48SFGw9e
fDgeiz5OXLjx4MWH47Hp48SFGw9efDgehz5OXLjx4MWH43Hp48SFGw9efDge
jz5OXLjx4MWH4/Hp48SFGw9efDiegD5OXLjx4MWH4wnp48SFGw9efDieiD5O
XLjx4MWH44np48SFGw9efDiehD5OXLjx4MWH40np48SFGw9efDiejD5OXLjx
4MWH48np48SFGw9efDiegj5OXLjx4MWH4ynp48SFGw9efDieij5OXLjx4MWH
46np48SFGw9efDiehj5OXLjx4MWH42np48SFGw9efDiejj5OXLjx4MWH4+np
48SFGw9efDiegT5OXLjx4MWH4xnp48SFGw9efDieiT5OXLjx4MWH45np48SF
Gw9efDiehT5OXLjx4MWH41np48SFGw9efDiejT5OXLjx4MWH49np48SFGw9e
fDiegz5OXLjx4MWH4znp48SFGw9efDieiz5OXLjx4MWH47np48SFGw9efDie
hz5OXLjx4MWH43np48SFGw9efDiejz5OXLjx4MWH4/np48SFGw9efDhegD5O
XLjx4MWH4wXp48SFGw9efDheiD5OXLjx4MWH44Xp48SFGw9efDhehD5OXLjx
4MWH40Xp48SFGw9efDhejD5OXLjx4MWHI+njxIUbD158OF6cPk5cuPHgxYfj
JejjxIUbD158OF6SPk5cuPHgxYfjpejjxIUbD158OF6aPk5cuPHgxYfjZejj
xIUbD158OF6WPk5cuPHgxYfj5ejjxIUbD158OF6ePk5cuPHgxYfjFejjxIUb
D158OF6RPk5cuPHgxYfjlejjxIUbD158OF6ZPk5cuPHgxYfjVejjxIUbD158
OF6VPk5cuPHgxYfj1ejjxIUbD158OF6dPk5cuPHgxYfjNejjxIUbD158OF6T
Pk5cuPHgxYfjtejjxIUbD158OF6bPk5cuPHgxYfjdejjxIUbD158OF6XPk5c
uPHgxYfj9ejjxIUbD158OF6fPk5cuPHgxYfjDejjxIUbD158ON6QPk5cuPHg
xYfjjejjxIUbD158ON6YPk5cuPHgxYfjTejjxIUbD158ON6UPk5cuPHgxYej
6OPEhRsPXnw43ow+Tly48eDFh+PN6ePEhRsPXnw43oI+Tly48eDFh+Mt6ePE
hRsPXnw43oo+Tly48eDFh+Ot6ePEhRsPXnw43oY+Tly48eDFh+Nt6ePEhRsP
Xnw43o4+Tly48eDFh+Pt6ePEhRsPXnw43oE+Tly48eDFh+Md6ePEhRsPXnw4
3ok+Tly48eDFh+Od6ePEhRsPXnw43oU+Tly48eDFh+Nd6ePEhRsPXnw43o0+
Tly48eDFh+Pd6ePEhRsPXnw43oM+Tly48eDFh+M96ePEhRsPXnw43os+Tly4
8eDFh+MB9HHiwo0HLz4cD6SPExduPHjx4XgQfZy4cOPBiw/Hg+njxIUbD158
ON6bPk5cuPHgxYfjfejjxIUbD158ON6XPk5cuPHgxYfj/ejjxIUbD158ON6f
Pk5cuPHgxYfjA+jjxIUbD158OJo+Tly48eDFh+MD6ePEhRsPXnw4Pog+Tly4
8eDFh+OD6ePEhRsPXnw4PoQ+Tly48eDFh+ND6ePEhRsPXnw4Pow+Tly48eDF
h+PD6ePEhRsPXnw4PoI+Tly48eDFh+Mj6ePEhRsPXnw4Poo+Tly48eDFh+Oj
6ePEhRsPXnw4PoY+Tly48eDFh+Nj6ePEhRsPXnw4Po4+Tly48eDFh+Pj6ePE
hRsPXnw4PoE+Tly48eDFh+MT6ePEhRsPXnw4Pok+Tly48eDFh+OT6ePEhRsP
Xnw4PoU+Tly48eDFh+NT6ePEhRsPXnw4Po0+Tly48eDFh+PT6ePEhRsPXnw4
PoM+Tly48eDFh+Mz6ePEhRsPXnw4Pos+Tly48eDFh+Oz6ePEhRsPXnw4Poc+
Tly48eDFh+Nz6ePEhRsPXnw4Po8+Tly48eDFh+Pz6ePEhRsPXnw4hj5OXLjx
4MWH4wvo48SFGw9efDi+kD5OXLjx4MWH44vo48SFGw9efDi+mD5OXLjx4MWH
40vo48SFGw9efDi+lD5OXLjx4MWH48vo48SFGw9efDi+nD5OXLjx4MWH4yvo
48SFGw9efDi+kj5OXLjx4MWH46vo48SFGw9efDi+mj5OXLjx4MWH42vo48SF
Gw9efDi+lj5OXLjx4MWH4+vo48SFGw9efDi+nj5OXLjx4MWH4xvo48SFGw9e
fDi+kT5OXLjx4MWH45vo48SFGw9efDi+mT5OXLjx4MWH41vo48SFGw9efDi+
lT5OXLjx4MWH49vo48SFGw9efDi+nT5OXLjx4MWH4zvo48SFGw9efDi+kz5O
XLjx4MWH47vo48SFGw9efDi+mz5OXLjx4MWH43vo48SFGw9efDi+lz5OXLjx
4MWH4/vo48SFGw9efDiWPk5cuPHgxYfj++njxIUbD158OH6APk5cuPHgxYfj
B+njxIUbD158OH6IPk5cuPHgxYfjh+njxIUbD158OH6EPk5cuPHgxYfjR+nj
xIUbD158OH6MPk5cuPHgxYfjx+njxIUbD158OH6CPk5cuPHgxYfjJ+njxIUb
D158OH6KPk5cuPHgxYfjp+njxIUbD158OH6GPk5cuPHgxYfjZ+njxIUbD158
OH6OPk5cuPHgxYfj5+njxIUbD158OH6BPk5cuPHgxYfjF+njxIUbD158OH6J
Pk5cuPHgxYfjl+njxIUbD158OH6FPk5cuPHgxYfjV+njxIUbD158OH6NPk5c
uPHgxYfj1+njxIUbD158OH6DPk5cuPHgxYfjN+njxIUbD158OH6LPk5cuPHg
xYfjt+njxIUbD158OH6HPk5cuPHgxYfjd+njxIUbD158OI4+Tly48eDFh+P3
6OPEhRsPXnw4fp8+Tly48eDFh+MP6OPEhRsPXnw4/pA+Tly48eDFh+OP6OPE
hRsPXnw4/pg+Tly48eDFh+NP6OPEhRsPXnw4/pQ+Tly48eDFh+PP6OPEhRsP
Xnw4/pw+Tly48eDFh+Mv6OPEhRsPXnw4/pI+Tly48eDFh+Ov6OPEhRsPXnw4
/po+Tly48eDFh+Nv6OPEhRsPXnw4/pY+Tly48eDFh+Pv6OPEhRsPXnw4/p4+
Tly48eDFh+Mf6OPEhRsPXnw4/pE+Tly48eDFh+Of6OPEhRsPXnw4/pk+Tly4
8eDFh+Nf6OPEhRsPXnw4/pU+Tly48eDFh+Pf6OPEhRsPXnw4/p0+Tly48eDF
h+M/6OPEhRsPXnw4/pM+Tly48eDFh+O/6OPEhRsPXnw4/ps+Tly48eDFh+N/
6OPEhRsPXnz4fx/Q/9vHiQs3Hrz4cDwEfZy4cOPBiw/HQ9LHiQs3Hrz4cDwU
fZy4cOPBiw/HQ9PHiQs3Hrz4cDwMfZy4cOPBiw/Hw9LHiQs3Hrz4cDwcfZy4
cOPBiw/Hw9PHiQs3Hrz4cDwCfZy4cOPBiw/HI9LHiQs3Hrz4cDwSfZy4cOPB
iw/HI9PHiQs3Hrz4cDwKfZy4cOPBiw/Ho9LHiQs3Hrz4cDwafZy4cOPBiw/H
o9PHiQs3Hrz4cDwGfZy4cOPBiw/HY9LHiQs3Hrz4cDwWfZy4cOPBiw/HY9PH
iQs3Hrz4cDwOfZy4cOPBiw/H49LHiQs3Hrz4cDwefZy4cOPBiw/H49PHiQs3
Hrz4cDwBfZy4cOPBiw/HE9LHiQs3Hrz4cDwRfZy4cOPBiw/HE9PHiQs3Hrz4
cDwJfZy4cOPBiw/Hk9LHiQs3Hrz4cDwZfZy4cOPBiw/Hk9PHiQs3Hrz4cDwF
fZy4cOPBiw/HU9LHiQs3Hrz4cDwVfZy4cOPBiw/HU9PHiQs3Hrz4cDwNfZy4
cOPBiw/H09LHiQs3Hrz4cDwdfZy4cOPBiw/H09PHiQs3Hrz4cDwDfZy4cOPB
iw/HM9LHiQs3Hrz4cDwTfZy4cOPBiw/HM9PHiQs3Hrz4cDwLfZy4cOPBiw/H
s9LHiQs3Hrz4cDwbfZy4cOPBiw/Hs9PHiQs3Hrz4cDwHfZy4cOPBiw/Hc9LH
iQs3Hrz4cDwXfZy4cOPBiw/Hc9PHiQs3Hrz4cDwPfZy4cOPBiw/H89LHiQs3
Hrz4cDwffZy4cOPBiw/H89PHiQs3Hrz4cLwAfZy4cOPBiw/HC9LHiQs3Hrz4
cLwQfZy4cOPBiw/HC9PHiQs3Hrz4cLwIfZy4cOPBiw/Hi9LHiQs3Hrz4cLwY
fZy4cOPBiw9H0seJCzcevPhwvDh9nLhw48GLD8dL0MeJCzcevPhwvCR9nLhw
48GLD8dL0ceJCzcevPhwvDR9nLhw48GLD8fL0MeJCzcevPhwvCx9nLhw48GL
D8fL0ceJCzcevPhwvDx9nLhw48GLD8cr0MeJCzcevPhwvCJ9nLhw48GLD8cr
0ceJCzcevPhwvDJ9nLhw48GLD8er0MeJCzcevPhwvCp9nLhw48GLD8er0ceJ
CzcevPhwvDp9nLhw48GLD8dr0MeJCzcevPhwvCZ9nLhw48GLD8dr0ceJCzce
vPhwvDZ9nLhw48GLD8fr0MeJCzcevPhwvC59nLhw48GLD8fr0ceJCzcevPhw
vD59nLhw48GLD8cb0MeJCzcevPhwvCF9nLhw48GLD8cb0ceJCzcevPhwvDF9
nLhw48GLD8eb0MeJCzcevPhwvCl9nLhw48GLD0fRx4kLNx68+HC8GX2cuHDj
wYsPx5vTx4kLNx68+HC8BX2cuHDjwYsPx1vSx4kLNx68+HC8FX2cuHDjwYsP
x1vTx4kLNx68+HC8DX2cuHDjwYsPx9vSx4kLNx68+HC8HX2cuHDjwYsPx9vT
x4kLNx68+HC8A32cuHDjwYsPxzvSx4kLNx68+HC8E32cuHDjwYsPxzvTx4kL
Nx68+HC8C32cuHDjwYsPx7vSx4kLNx68+HC8G32cuHDjwYsPx7vTx4kLNx68
+HC8B32cuHDjwYsPx3vSx4kLNx68+HC8F32cuHDjwYsPxwPo48SFGw9efDge
SB8nLtx48OLD8SD6OHHhxoMXH44H08eJCzcevPhwvDd9nLhw48GLD8f70MeJ
CzcevPhwvC99nLhw48GLD8f70ceJCzcevPhwvD99nLhw48GLD8cH0MeJCzce
vPhwNH2cuHDjwYsPxwfSx4kLNx68+HB8EH2cuHDjwYsPxwfTx4kLNx68+HB8
CH2cuHDjwYsPx4fSx4kLNx68+HB8GH2cuHDjwYsPx4fTx4kLNx68+HB8xP/3
/wMRjOMH
      "]]}, 
    {RGBColor[0.560181, 0.691569, 0.194885], PointSize[
      NCache[
       Rational[1, 360], 0.002777777777777778]], AbsoluteThickness[1.6], 
     LineBox[CompressedData["
1:eJxc2HF4ltP/OPBJMkkmySSZJJNkkkySR5JJMkkmySSZJKumpiaTZJJMkkky
SSbJJJkkk2SSTJJJMkkmySSZJL+Pvue5rt/zuv/penXuc7/v97nPeZ/z7KRB
d/a5pV5cXFxkVlzcf//+31V74f/9WxP+jYts/ua/68fg+Mh3Y5suvPS7qBMi
NYvv6318TdRNI3OzL2j45fNRJ0buKP68Qec7om4RefGInI2RF6NOioz47/bs
qFtF3vjvcYujbh3Z9fAp72bsirpNZNnb/11RJ0fe/yN5wKMrom4b+d/L/e8N
o24XeeDnq8paPhB1+8ivO/+7tgWnRF6e/98V9Vmhf9QdQvyoz478M+ijM2fs
i7pjiB/1OZHK2w5+plNl1J3CeEV9bmTVtBvb/fVB1KmRT9b8d0V9XuR/wf4X
MerOkYcK/ruiPp/36xL5L9ptB0fzuyDyf/9G3TXy3+he0DDqC3l+JJL5v7eZ
dmNwfiRygO2i7RdFHv/vdadF2y+KjPsvnbHR9m6Rcw8kHG3vxnheHJmx778B
i7ZfHJn51H9XtL175L/RHPRRtL17mB/R9ksiZx+4ou2XRBr/13xEtL1H5KID
HaLtOO7S2PvzLw3jFW1Pi+z4b3r8/ENoT4scSK9ptP2yMJ7R/jiuZ2T9/2Z3
8efR/j1DvsFxl0dSDvxHtP3y8D2i7b0iJx6YoNH2XuF7bw3tV4TxD86/Iqy3
aHvvyGtbj718/GvR9t5hfKPtV8Y6/8rwvaPt6WF8gyPp4ft9H+5PD/GDy9PD
+wbHXRX6B0euiow5cEX7XxU56sAV7X9V5ND/hqtBtH+fUC+2hP59wvcIzu8T
xjvav09Yf6E97uqwvqL9rw7rPdr/6sh1BxZwcPnVke4Hrmj/vpH/Ld7/reBo
/76x9+f3jZx24IZo/76R4w98gGj/a2KfF7kmvP93of81kQPTLye4/Jow/sFx
/SKJ/329Y4Mj/cL8iPbvF7nyQMBo/36RPv89/qpo/2vDfIv2vzasn2j/a8P8
iPa/NjLhv/J6X7R/RuSaA1e0f0ak1YEr2j8j1Lfq0D8jcmD5PBMcd13k5gML
ODhyXRiv4PzrwvO/Df1xXP9I2oEPGBzpH/LbHPpH278J/ftHDgznxk2h//Vh
fQVHrg/18evQ//rwfUJ7+fXh+4T2uAFh/wmODAjra2PoPyDM99BePiDMl2j/
GyJtDhTUaP8bQj2Lxr8hzJdo/Bsi/9cv+v4DY98vMjDM32j/gWH/jcanPe7G
sH7C+0ZujBzYbouj/W+Mzbf8xrD+ovEzIz8cKB+hPSkz7I/R52XGPj8zMzLk
wBUdn8xQL4KLM8N8jsajf3VmmN/R978ptn/STZED3S+Pxr8pMvRAwf4qxL8p
PK8qxL8prK/g4pvC+eHLEP+myIHt7K/g6pvCeAbHDYpM+W97fzg4aVCYz8GR
QSF+cOagsH9vCPEHhfNNcPGgsL8Glw8K+QVXDwr1PTju5lBvgpNujn1e5OaQ
X3DmzWE+RePfHL5HNP7NYX+L5n9z2M+j+d8c1l80/8Gx45U0OPb9IoNDPf8i
xB8cxi84f3D43sHFgyMHlm/Z+hB/cKjXwdWDw3knOO6WUL+Ck24J+2lwhPbM
W0L9DM6/Jfb5xbeE+RXep/yWMD7R+LeE9fN5iD8k1Kto/CHhvBfaI0NCPQ3O
HBL20+D8ISH+uhB/SNgPQ3v5kPA9gquHhHoRjX9rqO/BSbeGehONf2vs8zJv
jRwoP4+GePm3hu8VjU97+a1h/gVX3xrWT3BcVqyTsmL7R7JCfQ3OzAr15LMQ
PyvUw+DirLA/RONnhe8XjZ8V5ns0/m3Evy3Un2j822LHN/O2sB9Ex/+22PEs
vi1872j822Lfp/q22PGKGxq+fzT+0LDeovGHRv7vvmj8oeH9KkP8oZED28cF
wcVDQz0PLh8axjO4emjYX4Pjbg/1ZG2If3uoV5+E+LeH8Q/tmbeH+Rja828P
5+81If7tYbyDy28P+33oX317WP+hf9ywcD4I9ycNC+MTHBkW5t/HIf6wsL6C
84eF9RiNPyzUy9BePix8r49C/Gi8ihD/jlgn3RH2/+DIHeF8tyrEvyN8z+D8
O8J4rwzx7wjfb0WIf0eYD8HV0XjlIf7wMH/fDfGHh/NDcGR4+N7LQ3ycPzzM
v3B/8fAw3qG9fHjkwHB9+XaIPzz8HlkW4t8ZObAdd34nxL8z9v7InaE+BGfe
GdbfWyH+nWE9LQ3x7wzfPzy//M7Y963Gcdmh3oT4CdmhPoZ4SdmhfoTnp2SH
39/R98uOjZ+eHepn9H2zw/kqPD87O5yvwvvlZ4f1F1yIi7PD/hz6l2aH/Se4
PDusj5BPZXY4P0Tzpb2W94kbEX7fhO+XMCLMvzA/kkaE9RLuTxkR+/6REaG+
h/b0EeH3cWjPHBHOz9H8R4T5G50/I2LzKaS9eEQ4D4T3KR0RzpfhfctHxH7P
yhGx+VaPCOs13F87IuzP0e8/MqyP4ISRseOTNDI235SRYb1H8x8Z9vPgdJxJ
/+yRseOZPzJ2vApHhnoanc8jw3kszPfSkbHzs5z+lSNj508199eOjJ2/caNC
fQtOGBX2o7KQ/6jI/90XnDIqsue/z/lHcIT700eF+ROcOSr8XgnOHhXqWcgv
f1SolyF+4Sjm/6iwf4T7S0eF80cYj3LiV44K58Pg6lGhngfXjgr1aUnIPyfM
zzdC/jmx7Uk5YX6G9pScsD8FR3LCfAlOzwnzY3HIH2fnhO/xesg/J4zHopB/
Tvgeob2Y+0tpL88Jv3eCK3PCeAZX54T9IcSvzQnfP7TH3RXq6Wsh/7vCeTk4
6a5wni8N+d8VxjM4clcYr4Uh/7vC+nw15H9X+PtHeF72XeG8HZzP8wvpX3xX
2N9De+ldob6FeOU8v/KuMD+Cq8mv9q5wXo/mPzr8vTKa/+gwX0O8pNGx/VNG
x36PyOjY75c+OqzH6PcfHepLmE/Zo8N+F+ZL/ujY+VU4OuxHwcWjQ30L/UtH
h/F5M+Q/OvJ/eUTn/+jweza0V9O/dnRsPYkbE85jYX0ljAnnh+CkMeH8Gd3/
xrD/jQnjGZw+Jna9Z44J558QL3tM7PrOHxO7/xeOCesruHhMbH0uHRNbP8vH
xJ5XKseE/IOrx8TuT7VjYvfTuNxYJ+TGvl9Sbux+kJIbuz9FcmP3m/Tc2Hqf
mRt7HsrODb/vovtfbuz+VZgbzkdhvyvODX+PjebP+5Xnxu4XlbmRA8tjfBjv
6tzYelxLe9zdsU64O7a+J90de95KuTvsp2F+Re4O7xfmV/rd4e/PoT0TZ98d
W1/z745dD4U8r/jucD4N/UtpL787zIfQv5LnV98dW69r7w7jG9Zn3NjY9Z4w
NrYeJY0N8ze6/sfG1qPI2HA+CU6nPZP+2WPDegv1Ip/4hWPDfhfai8eG83C0
/o8N58to/R8bW88rub96bOz+U0t73LhYJ4yLrY9J48L5NrxPyrjY94+MC/tv
NP9xseOXOS7Um2j+48J8D/U7f1x4vwUh/3FhfgcXjwvr75WQ/7hQf18O+XN/
5bhw/gquHhfGK9xfi+PywnwvCfnjpLxQT14M+eeF+fRCyD8v1I/gdJyZF+rF
vJB/XqhX4Xn5eaEehPZC4hXnhfUWXJoXzivh+eV5od7MDfnnhXo9J+SfF873
z4b888Lvo1kh/3vC77fQnnBPmE9Ph/zvCfvBzJD/PeH9ngz53xP+Phacfk94
n+kh/3vCegvOpj3/nlB/Hgv53xP28+Die8J5fWrIPxr/wZB/9P0mh/xx9T1h
fkwJ+d8T5mdByH98qG/3hfzHh79HTAj5jw/xx4f8x4f4Y0L+0ftHhvzHh/cf
EfLH2ePD79nbQ/7R590a8sfFuBSXR59/U8g/+vzrQ/7jw3mkb8g/2n55yP/e
WCfcG3t/Ek65N/b5Efqn40ycfW/s++ZHnz845E+8YlzK88pxJa7m+bX3hu85
POSfHzue8fmx9yfkx+abmM/4cH9yfmx+KfRPpX8kP/Z903A692fgTJ6fRfxs
7s/l+flRn/9/LsCFuAgX50fi/v+rBJfiMlyOK3AlrsLVuAbX4jocd1+s43EC
TsRJOBmn4FQcwWk4HWfgTJyFs3EuzscFuBAX4WJcgktxGS7HFbgSV+FqXINr
cR2OmxDreJyAE3ESTsYpOBVHcBpOxxk4E2fhbJyL83EBLsRFuBiX4FJchstx
Ba7EVbga1+BaXIfj7o91PE7AiTgJJ+MUnIojOA2n4wycibNwNs7F+bgAF+Ii
XIxLcCkuw+W4AlfiKlyNa3AtrsNxE2MdjxNwIk7CyTgFp+IITsPpOANn4iyc
jXNxPi7AhbgIF+MSXIrLcDmuwJW4ClfjGlyL63DcA7GOxwk4ESfhZJyCU3EE
p+F0nIEzcRbOxrk4HxfgQlyEi3EJLsVluBxX4EpchatxDa7FdThuUqzjcQJO
xEk4GafgVBzBaTgdZ+BMnIWzcS7OxwW4EBfhYlyCS3EZLscVuBJX4Wpcg2tx
HY57MNbxOAEn4iScjFNwKo7gNJyOM3AmzsLZOBfn4wJciItwMS7BpbgMl+MK
XImrcDWuwbW4DscVxDoeJ+BEnISTcQpOxRGchtNxBs7EWTgb5+J8XIALcREu
xiW4FJfhclyBK3EVrsY1uBbX4biHYh2PE3AiTsLJOAWn4ghOw+k4A2fiLJyN
c3E+LsCFuAgX4xJcistwOa7AlbgKV+MaXIvrcNzkWMfjBJyIk3AyTsGpOILT
cDrOwJk4C2fjXJyPC3AhLsLFuASX4jJcjitwJa7C1bgG1+I6HPdwrONxAk7E
STgZp+BUHMFpOB1n4EychbNxLs7HBbgQF+FiXIJLcRkuxxW4ElfhalyDa3Ed
jpsS63icgBNxEk7GKTgVR3AaTscZOBNn4Wyci/NxAS7ERbgYl+BSXIbLcQWu
xFW4GtfgWlyH4x6JdTxOwIk4CSfjFJyKIzgNp+MMnImzcDbOxfm4ABfiIlyM
S3ApLsPluAJX4ipcjWtwLa7DcVNjHY8TcCJOwsk4BafiCE7D6TgDZ+IsnI1z
cT4uwIW4CBfjElyKy3A5rsCVuApX4xpci+tw3KOxjscJOBEn4WScglNxBKfh
dJyBM3EWzsa5OB8X4EJchItxCS7FZbgcV+BKXIWrcQ2uxXU4rjDW9XE8boQT
cFOciFvgJNwaJ+N2OAV3xKm4C47g7jgN98LpuC/OwANwJh6Ms/AwnI1zcC7O
w/l4Ii7AU3Ahno6L8CxcjOfiErwAl+LFuAwvw+V4Ja7Aa3AlXo+r8CZcjbfi
GrwD1+LduA7vw3GPxbo+jseNcAJuihNxC5yEW+Nk3A6n4I44FXfBEdwdp+Fe
OB33xRl4AM7Eg3EWHoazcQ7OxXk4H0/EBXgKLsTTcRGehYvxXFyCF+BSvBiX
4WW4HK/EFXgNrsTrcRXehKvxVlyDd+BavBvX4X04blqs6+N43Agn4KY4EbfA
Sbg1TsbtcAruiFNxFxzB3XEa7oXTcV+cgQfgTDwYZ+FhOBvn4Fych/PxRFyA
p+BCPB0X4Vm4GM/FJXgBLsWLcRlehsvxSlyB1+BKvB5X4U24Gm/FNXgHrsW7
cR3eh+Mej3V9HI8b4QTcFCfiFjgJt8bJuB1OwR1xKu6CI7g7TsO9cDruizPw
AJyJB+MsPAxn4xyci/NwPp6IC/AUXIin4yI8CxfjubgEL8CleDEuw8twOV6J
K/AaXInX4yq8CVfjrbgG78C1eDeuw/tw3PRY18fxuBFOwE1xIm6Bk3BrnIzb
4RTcEafiLjiCu+M03Aun4744Aw/AmXgwzsLDcDbOwbk4D+fjibgAT8GFeDou
wrNwMZ6LS/ACXIoX4zK8DJfjlbgCr8GVeD2uwptwNd6Ka/AOXIt34zq8D8c9
Eev6OB43wgm4KU7ELXASbo2TcTucgjviVNwFR3B3nIZ74XTcF2fgATgTD8ZZ
eBjOxjk4F+fhfDwRF+ApuBBPx0V4Fi7Gc3EJXoBL8WJchpfhcrwSV+A1uBKv
x1V4E67GW3EN3oFr8W5ch/fhuBmxro/jcSOcgJviRNwCJ+HWOBm3wym4I07F
XXAEd8dpuBdOx31xBh6AM/FgnIWH4Wycg3NxHs7HE3EBnoIL8XRchGfhYjwX
l+AFuBQvxmV4GS7HK3EFXoMr8XpchTfharwV1+AduBbvxnV4H457Mtb1cTxu
hBNwU5yIW+Ak3Bon43Y4BXfEqbgLjuDuOA33wum4L87AA3AmHoyz8DCcjXNw
Ls7D+XgiLsBTcCGejovwLFyM5+ISvACX4sW4DC/D5XglrsBrcCVej6vwJlyN
t+IavAPX4t24Du/DcUWxro/jcSOcgJviRNwCJ+HWOBm3wym4I07FXXAEd8dp
uBdOx31xBh6AM/FgnIWH4Wycg3NxHs7HE3EBnoIL8XRchGfhYjwXl+AFuBQv
xmV4GS7HK3EFXoMr8XpchTfharwV1+AduBbvxnV4H457Ktb1cTxuhBNwU5yI
W+Ak3Bon43Y4BXfEqbgLjuDuOA33wum4L87AA3AmHoyz8DCcjXNwLs7D+Xgi
LsBTcCGejovwLFyM5+ISvACX4sW4DC/D5XglrsBrcCVej6vwJlyNt+IavAPX
4t24Du/DcTNjXR/H40Y4ATfFibgFTsKtcTJuh1NwR5yKu+AI7o7TcC+cjvvi
DDwAZ+LBOAsPw9k4B+fiPJyPJ+ICPAUX4um4CM/CxXguLsELcClejMvwMlyO
V+IKvAZX4vW4Cm/C1XgrrsE7cC3ejevwPhz3dKzr43jcCCfgpjgRt8BJuDVO
xu1wCu6IU3EXHMHdcRruhdNxX5yBB+BMPBhn4WE4G+fgXJyH8/FEXICn4EI8
HRfhWbgYz8UleAEuxYtxGV6Gy/FKXIHX4Eq8HlfhTbgab8U1eAeuxbtxHd6H
42bFuj6Ox41wAm6KE3ELnIRb42TcDqfgjjgVd8ER3B2n4V44HffFGXgAzsSD
cRYehrNxDs7FeTgfT8QFeAouxNNxEZ6Fi/FcXIIX4FK8GJfhZbgcr8QVeA2u
xOtxFd6Eq/FWXIN34Fq8G9fhfTjumVjXx/G4EU7ATXEiboGTcGucjNvhFNwR
p+IuOIK74zTcC6fjvjgDD8CZeDDOwsNwNs7BuTgP5+OJuABPwYV4Oi7Cs3Ax
notL8AJcihfjMrwMl+OVuAKvwZV4Pa7Cm3A13opr8A5ci3fjOrwPx82OdX0c
jxvhBNwUJ+IWOAm3xsm4HU7BHXEq7oIjuDtOw71wOu6LM/AAnIkH4yw8DGfj
HJyL83A+nogL8BRciKfjIjwLF+O5uAQvwKV4MS7Dy3A5Xokr8BpcidfjKrwJ
V+OtuAbvwLV4N67D+3Dcs7Guj+NxI5yAm+JE3AIn4dY4GbfDKbgjTsVdcAR3
x2m4F07HfXEGHoAz8WCchYfhbJyDc3EezscTcQGeggvxdFyEZ+FiPBeX4AW4
FC/GZXgZLscrcQVegyvxelyFN+FqvBXX4B24Fu/GdXgfjiuOdT1cHzfA8bgh
boQb4wTcBDfFzXAibo5b4JY4CbfCrXEbnIzb4na4PU7BHXBH3Amn4s64C+6K
I7gb7o574DTcE/fCvXE67oP74n44A/fHA/BAnIkH4cF4CM7CQ/EwPBxn45E4
B4/GuXgszsPjcT6egCfiSbgAT8ZT8FRciKfh6XgGLsIz8Sw8GxfjOXgunodL
8Hy8AC/EpXgRXoyX4DK8FC/Dy3E5XoFX4lW4Aq/Ga/BaXInX4fV4A67CG/Em
vBlX4y14K96Ga/B2vAPvxLV4F96N9+A6vBfvw/tx3HOxrofr4wY4HjfEjXBj
nICb4Ka4GU7EzXEL3BIn4Va4NW6Dk3Fb3A63xym4A+6IO+FU3Bl3wV1xBHfD
3XEPnIZ74l64N07HfXBf3A9n4P54AB6IM/EgPBgPwVl4KB6Gh+NsPBLn4NE4
F4/FeXg8zscT8EQ8CRfgyXgKnooL8TQ8Hc/ARXgmnoVn42I8B8/F83AJno8X
4IW4FC/Ci/ESXIaX4mV4OS7HK/BKvApX4NV4DV6LK/E6vB5vwFV4I96EN+Nq
vAVvxdtwDd6Od+CduBbvwrvxHlyH9+J9eD+OmxPrerg+boDjcUPcCDfGCbgJ
boqb4UTcHLfALXESboVb4zY4GbfF7XB7nII74I64E07FnXEX3BVHcDfcHffA
abgn7oV743TcB/fF/XAG7o8H4IE4Ew/Cg/EQnIWH4mF4OM7GI3EOHo1z8Vic
h8fjfDwBT8STcAGejKfgqbgQT8PT8QxchGfiWXg2LsZz8Fw8D5fg+XgBXohL
8SK8GC/BZXgpXoaX43K8Aq/Eq3AFXo3X4LW4Eq/D6/EGXIU34k14M67GW/BW
vA3X4O14B96Ja/EuvBvvwXV4L96H9+O452NdD9fHDXA8bogb4cY4ATfBTXEz
nIib4xa4JU7CrXBr3AYn47a4HW6PU3AH3BF3wqm4M+6Cu+II7oa74x44DffE
vXBvnI774L64H87A/fEAPBBn4kF4MB6Cs/BQPAwPx9l4JM7Bo3EuHovz8Hic
jyfgiXgSLsCT8RQ8FRfiaXg6noGL8Ew8C8/GxXgOnovn4RI8Hy/AC3EpXoQX
4yW4DC/Fy/ByXI5X4JV4Fa7Aq/EavBZX4nV4Pd6Aq/BGvAlvxtV4C96Kt+Ea
vB3vwDtxLd6Fd+M9uA7vxfvwfhw3N9b1cH3cAMfjhrgRbowTcBPcFDfDibg5
boFb4iTcCrfGbXAybovb4fY4BXfAHXEnnIo74y64K47gbrg77oHTcE/cC/fG
6bgP7ov74QzcHw/AA3EmHoQH4yE4Cw/Fw/BwnI1H4hw8GufisTgPj8f5eAKe
iCfhAjwZT8FTcSGehqfjGbgIz8Sz8GxcjOfguXgeLsHz8QK8EJfiRXgxXoLL
8FK8DC/H5XgFXolX4Qq8Gq/Ba3ElXofX4w24Cm/Em/BmXI234K14G67B2/EO
vBPX4l14N96D6/BevA/vx3EvxLoero8b4HjcEDfCjXECboKb4mY4ETfHLXBL
nIRb4da4DU7GbXE73B6n4A64I+6EU3Fn3AV3xRHcDXfHPXAa7ol74d44HffB
fXE/nIH74wF4IM7Eg/BgPARn4aF4GB6Os/FInINH41w8Fufh8TgfT8AT8SRc
gCfjKXgqLsTT8HQ8AxfhmXgWno2L8Rw8F8/DJXg+XoAX4lK8CC/GS3AZXoqX
4eW4HK/AK/EqXIFX4zV4La7E6/B6vAFX4Y14E96Mq/EWvBVvwzV4O96Bd+Ja
vAvvxntwHd6L9+H9OG5erOvh+rgBjscNcSPcGCfgJrgpboYTcXPcArfESbgV
bo3b4GTcFrfD7XEK7oA74k44FXfGXXBXHMHdcHfcA6fhnrgX7o3TcR/cF/fD
Gbg/HoAH4kw8CA/GQ3AWHoqH4eE4G4/EOXg0zsVjcR4ej/PxBDwRT8IFeDKe
gqfiQjwNT8czcBGeiWfh2bgYz8Fz8TxcgufjBXghLsWL8GK8BJfhpXgZXo7L
8Qq8Eq/CFXg1XoPX4kq8Dq/HG3AV3og34c24Gm/BW/E2XIO34x14J67Fu/Bu
vAfX4b14H96P416MdT1cHzfA8bghboQb4wTcBDfFzXAibo5b4JY4CbfCrXEb
nIzb4na4PU7BHXBH3Amn4s64C+6KI7gb7o574DTcE/fCvXE67oP74n44A/fH
A/BAnIkH4cF4CM7CQ/EwPBxn45E4B4/GuXgszsPjcT6egCfiSbgAT8ZT8FRc
iKfh6XgGLsIz8Sw8GxfjOXgunodL8Hy8AC/EpXgRXoyX4DK8FC/Dy3E5XoFX
4lW4Aq/Ga/BaXInX4fV4A67CG/EmvBlX4y14K96Ga/B2vAPvxLV4F96N9+A6
vBfvw/txXEms6+H6uAGOxw1xI9wYJ+AmuCluhhNxc9wCt8RJuBVujdvgZNwW
t8PtcQrugDviTjgVd8ZdcFccwd1wd9wDp+GeuBfujdNxH9wX98MZuD8egAfi
TDwID8ZDcBYeiofh4Tgbj8Q5eDTOxWNxHh6P8/EEPBFPwgV4Mp6Cp+JCPA1P
xzNwEZ6JZ+HZuBjPwXPxPFyC5+MFeCEuxYvwYrwEl+GleBlejsvxCrwSr8IV
eDVeg9fiSrwOr8cbcBXeiDfhzbgab8Fb8TZcg7fjHXgnrsW78G68B9fhvXgf
3o/jXop1PVwfN8DxuCFuhBvjBNwEN8XNcCJujlvgljgJt8KtcRucjNvidrg9
TsEdcEfcCafizrgL7oojuBvujnvgNNwT98K9cTrug/vifjgD98cD8ECciQfh
wXgIzsJD8TA8HGfjkTgHj8a5eCzOw+NxPp6AJ+JJuABPxlPwVFyIp+HpeAYu
wjPxLDwbF+M5eC6eh0vwfLwAL8SleBFejJfgMrwUL8PLcTlegVfiVbgCr8Zr
8Fpcidfh9XgDrsIb8Sa8GVfjLXgr3oZr8Ha8A+/EtXgX3o334Dq8F+/D+3Hc
/FjXw/VxAxyPG+JGuDFOwE1wU9wMJ+LmuAVuiZNwK9wat8HJuC1uh9vjFNwB
d8SdcCrujLvgrjiCu+HuuAdOwz1xL9wbp+M+uC/uhzNwfzwAD8SZeBAejIfg
LDwUD8PDcTYeiXPwaJyLx+I8PB7n4wl4Ip6EC/BkPAVPxYV4Gp6OZ+AiPBPP
wrNxMZ6D5+J5uATPxwvwQlyKF+HFeAkuw0vxMrwcl+MVeCVehSvwarwGr8WV
eB1ejzfgKrwRb8KbcTXegrfibbgGb8c78E5ci3fh3XgPrsN78T68H8e9HOt6
uD5ugONxQ9wIN8YJuAluipvhRNwct8AtcRJuhVvjNjgZt8XtcHucgjvgjrgT
TsWdcRfcFUdwN9wd98BpuCfuhXvjdNwH98X9cAbujwfggTgTD8KD8RCchYfi
YXg4zsYjcQ4ejXPxWJyHx+N8PAFPxJNwAZ6Mp+CpuBBPw9PxDFyEZ+JZeDYu
xnPwXDwPl+D5eAFeiEvxIrwYL8FleClehpfjcrwCr8SrcAVejdfgtbgSr8Pr
8QZchTfiTXgzrsZb8Fa8Ddfg7XgH3olr8S68G+/BdXgv3of347gFsa6H6+MG
OB43xI1wY5yAm+CmuBlOxM1xC9wSJ+FWuDVug5NxW9wOt8cpuAPuiDvhVNwZ
d8FdcQR3w91xD5yGe+JeuDdOx31wX9wPZ+D+eAAeiDPxIDwYD8FZeCgehofj
bDwS5+DROBePxXl4PM7HE/BEPAkX4Ml4Cp6KC/E0PB3PwEV4Jp6FZ+NiPAfP
xfNwCZ6PF+CFuBQvwovxElyGl+JleDkuxyvwSrwKV+DVeA1eiyvxOrweb8BV
eCPehDfjarwFb8XbcA3ejnfgnbgW78K78R5ch/fifXg/jnsl1vVwfdwAx+OG
uBFujBNwE9wUN8OJuDlugVviJNwKt8ZtcDJui9vh9jgFd8AdcSecijvjLrgr
juBuuDvugdNwT9wL98bpuA/ui/vhDNwfD8ADcSYehAfjITgLD8XD8HCcjUfi
HDwa5+KxOA+Px/l4Ap6IJ+ECPBlPwVNxIZ6Gp+MZuAjPxLPwbFyM5+C5eB4u
wfPxArwQl+JFeDFegsvwUrwML8fleAVeiVfhCrwar8FrcSVeh9fjDbgKb8Sb
8GZcjbfgrXgbrsHb8Q68E9fiXXg33oPr8F68D+/HcQtjXQ/Xxw1wPG6IG+HG
OAE3wU1xM5yIm+MWuCVOwq1wa9wGJ+O2uB1uj1NwB9wRd8KpuDPugrviCO6G
u+MeOA33xL1wb5yO++C+uB/OwP3xADwQZ+JBeDAegrPwUDwMD8fZeCTOwaNx
Lh6L8/B4nI8n4Il4Ei7Ak/EUPBUX4ml4Op6Bi/BMPAvPxsV4Dp6L5+ESPB8v
wAtxKV6EF+MluAwvxcvwclyOV+CVeBWuwKvxGrwWV+J1eD3egKvwRrwJb8bV
eAveirfhGrwd78A7cS3ehXfjPbgO78X78H4c92qs6+H6uAGOxw1xI9wYJ+Am
uCluhhNxc9wCt8RJuBVujdvgZNwWt8PtcQrugDviTjgVd8ZdcFccwd1wd9wD
p+GeuBfujdNxH9wX98MZuD8egAfiTDwID8ZDcBYeiofh4Tgbj8Q5eDTOxWNx
Hh6P8/EEPBFPwgV4Mp6Cp+JCPA1PxzNwEZ6JZ+HZuBjPwXPxPFyC5+MFeCEu
xYvwYrwEl+GleBlejsvxCrwSr8IVeDVeg9fiSrwOr8cbcBXeiDfhzbgab8Fb
8TZcg7fjHXgnrsW78G68B9fhvXgf3o/jSmN9EK6HD8b18SG4AT4Ux+PDcEN8
OG6Ej8CN8ZE4AR+Fm+CjcVN8DG6Gj8WJ+DjcHB+PW+ATcEt8Ik7CJ+FW+GTc
Gp+C2+BTcTI+DbfFp+N2+AzcHp+JU/BZuAM+G3fE5+BO+Fycis/DnfH5uAu+
AHfFF+IIvgh3wxfj7vgS3ANfitPwZbgnvhz3wlfg3vhKnI6vwn3w1bgvvgb3
w9fiDHwd7o+vxwPwDXggvhFn4pvwIHwzHoxvwUPwrTgL34aH4tvxMHwHHo7v
xNl4BB6JR+EcfBcejcfgXHw3HovH4Tx8Dx6P78X5+D48Ad+PJ+IH8CT8IC7A
D+HJ+GE8BT+Cp+JHcSF+DE/Dj+Pp+Ak8Az+Ji/BTeCZ+Gs/Cz+DZ+FlcjJ/D
c/DzeC5+Ac/DL+IS/BKej1/GC/AreCF+FZfi1/Ai/DpejN/AS/CbuAy/hZfi
t/Ey/A5ejt/F5fg9vAK/j1fiD/Aq/CGuwB/h1fhjvAZ/gtfiT3El/gyvw5/j
9fgLvAF/iavwV3gj/hpvwt/gzfhbXI2/w1vw93gr/gFvwz/iGvwT3o5/xjvw
L3gn/hXX4t/wLvw73o3/wHvwn7gO/4X34r/xPvwP3o//xXGvxfogXA8fjOvj
Q3ADfCiOx4fhhvhw3AgfgRvjI3ECPgo3wUfjpvgY3AwfixPxcbg5Ph63wCfg
lvhEnIRPwq3wybg1PgW3wafiZHwabotPx+3wGbg9PhOn4LNwB3w27ojPwZ3w
uTgVn4c74/NxF3wB7oovxBF8Ee6GL8bd8SW4B74Up+HLcE98Oe6Fr8C98ZU4
HV+F++CrcV98De6Hr8UZ+DrcH1+PB+Ab8EB8I87EN+FB+GY8GN+Ch+BbcRa+
DQ/Ft+Nh+A48HN+Js/EIPBKPwjn4Ljwaj8G5+G48Fo/DefgePB7fi/PxfXgC
vh9PxA/gSfhBXIAfwpPxw3gKfgRPxY/iQvwYnoYfx9PxE3gGfhIX4afwTPw0
noWfwbPxs7gYP4fn4OfxXPwCnodfxCX4JTwfv4wX4FfwQvwqLsWv4UX4dbwY
v4GX4DdxGX4LL8Vv42X4Hbwcv4vL8Xt4BX4fr8Qf4FX4Q1yBP8Kr8cd4Df4E
r8Wf4kr8GV6HP8fr8Rd4A/4SV+Gv8Eb8Nd6Ev8Gb8be4Gn+Ht+Dv8Vb8A96G
f8Q1+Ce8Hf+Md+Bf8E78K67Fv+Fd+He8G/+B9+A/cR3+C+/Ff+N9+B+8H/+L
4xbF+iBcDx+M6+NDcAN8KI7Hh+GG+HDcCB+BG+MjcQI+CjfBR+Om+BjcDB+L
E/FxuDk+HrfAJ+CW+ESchE/CrfDJuDU+BbfBp+JkfBpui0/H7fAZuD0+E6fg
s3AHfDbuiM/BnfC5OBWfhzvj83EXfAHuii/EEXwR7oYvxt3xJbgHvhSn4ctw
T3w57oWvwL3xlTgdX4X74KtxX3wN7oevxRn4OtwfX48H4BvwQHwjzsQ34UH4
ZjwY34KH4FtxFr4ND8W342H4Djwc34mz8Qg8Eo/COfguPBqPwbn4bjwWj8N5
+B48Ht+L8/F9eAK+H0/ED+BJ+EFcgB/Ck/HDeAp+BE/Fj+JC/Biehh/H0/ET
eAZ+Ehfhp/BM/DSehZ/Bs/GzuBg/h+fg5/Fc/AKeh1/EJfglPB+/jBfgV/BC
/Couxa/hRfh1vBi/gZfgN3EZfgsvxW/jZfgdvBy/i8vxe3gFfh+vxB/gVfhD
XIE/wqvxx3gN/gSvxZ/iSvwZXoc/x+vxF3gD/hJX4a/wRvw13oS/wZvxt7ga
f4e34O/xVvwD3oZ/xDX4J7wd/4x34F/wTvwrrsW/4V34d7wb/4H34D9xHf4L
78V/4334H7wf/4vjXo/1QbgePhjXx4fgBvhQHI8Pww3x4bgRPgI3xkfiBHwU
boKPxk3xMbgZPhYn4uNwc3w8boFPwC3xiTgJn4Rb4ZNxa3wKboNPxcn4NNwW
n47b4TNwe3wmTsFn4Q74bNwRn4M74XNxKj4Pd8bn4y74AtwVX4gj+CLcDV+M
u+NLcA98KU7Dl+Ge+HLcC1+Be+MrcTq+CvfBV+O++BrcD1+LM/B1uD++Hg/A
N+CB+EaciW/Cg/DNeDC+BQ/Bt+IsfBseim/Hw/AdeDi+E2fjEXgkHoVz8F14
NB6Dc/HdeCweh/PwPXg8vhfn4/vwBHw/nogfwJPwg7gAP4Qn44fxFPwInoof
xYX4MTwNP46n4yfwDPwkLsJP4Zn4aTwLP4Nn42dxMX4Oz8HP47n4BTwPv4hL
8Et4Pn4ZL8Cv4IX4VVyKX8OL8Ot4MX4DL8Fv4jL8Fl6K38bL8Dt4OX4Xl+P3
8Ar8Pl6JP8Cr8Ie4An+EV+OP8Rr8CV6LP8WV+DO8Dn+O1+Mv8Ab8Ja7CX+GN
+Gu8CX+DN+NvcTX+Dm/B3+Ot+Ae8Df+Ia/BPeDv+Ge/Av+Cd+Fdci3/Du/Dv
eDf+A+/Bf+I6/Bfei//G+/A/eD/+F8ctjvVBuB4+GNfHh+AG+FAcjw/DDfHh
uBE+AjfGR+IEfBRugo/GTfExuBk+Fifi43BzfDxugU/ALfGJOAmfhFvhk3Fr
fApug0/Fyfg03BafjtvhM3B7fCZOwWfhDvhs3BGfgzvhc3EqPg93xufjLvgC
3BVfiCP4ItwNX4y740twD3wpTsOX4Z74ctwLX4F74ytxOr4K98FX4774GtwP
X4sz8HW4P74eD8A34IH4RpyJb8KD8M14ML4FD8G34ix8Gx6Kb8fD8B14OL4T
Z+MReCQehXPwXXg0HoNz8d14LB6H8/A9eDy+F+fj+/AEfD+eiB/Ak/CDuAA/
hCfjh/EU/Aieih/FhfgxPA0/jqfjJ/AM/CQuwk/hmfhpPAs/g2fjZ3Exfg7P
wc/jufgFPA+/iEvwS3g+fhkvwK/ghfhVXIpfw4vw63gxfgMvwW/iMvwWXorf
xsvwO3g5fheX4/fwCvw+Xok/wKvwh7gCf4RX44/xGvwJXos/xZX4M7wOf47X
4y/wBvwlrsJf4Y34a7wJf4M3429xNf4Ob8Hf4634B7wN/4hr8E94O/4Z78C/
4J34V1yLf8O78O94N/4D78F/4jr8F96L/8b78D94P/4Xx70R64NwPXwwro8P
wQ3woTgeH4Yb4sNxI3wEboyPxAn4KNwEH42b4mNwM3wsTsTH4eb4eNwCn4Bb
4hNxEj4Jt8In49b4FNwGn4qT8Wm4LT4dt8Nn4Pb4TJyCz8Id8Nm4Iz4Hd8Ln
4lR8Hu6Mz8dd8AW4K74QR/BFuBu+GHfHl+Ae+FKchi/DPfHluBe+AvfGV+J0
fBXug6/GffE1uB++Fmfg63B/fD0egG/AA/GNOBPfhAfhm/FgfAsegm/FWfg2
PBTfjofhO/BwfCfOxiPwSDwK5+C78Gg8Bufiu/FYPA7n4XvweHwvzsf34Qn4
fjwRP4An4QdxAX4IT8YP4yn4ETwVP4oL8WN4Gn4cT8dP4Bn4SVyEn8Iz8dN4
Fn4Gz8bP4mL8HJ6Dn8dz8Qt4Hn4Rl+CX8Hz8Ml6AX8EL8au4FL+GF+HX8WL8
Bl6C38Rl+C28FL+Nl+F38HL8Li7H7+EV+H28En+AV+EPcQX+CK/GH+M1+BO8
Fn+KK/FneB3+HK/HX+AN+Etchb/CG/HXeBP+Bm/G3+Jq/B3egr/HW/EPeBv+
Edfgn/B2/DPegX/BO/GvuBb/hnfh3/Fu/Afeg//EdfgvvBf/jffhf/B+/C+O
WxLrg3A9fDCujw/BDfChOB4fhhviw3EjfARujI/ECfgo3AQfjZviY3AzfCxO
xMfh5vh43AKfgFviE3ESPgm3wifj1vgU3AafipPxabgtPh23w2fg9vhMnILP
wh3w2bgjPgd3wufiVHwe7ozPx13wBbgrvhBH8EW4G74Yd8eX4B74UpyGL8M9
8eW4F74C98ZX4nR8Fe6Dr8Z98TW4H74WZ+DrcH98PR6Ab8AD8Y04E9+EB+Gb
8WB8Cx6Cb8VZ+DY8FN+Oh+E78HB8J87GI/BIPArn4LvwaDwG5+K78Vg8Dufh
e/B4fC/Ox/fhCfh+PBE/gCfhB3EBfghPxg/jKfgRPBU/igvxY3gafhxPx0/g
GfhJXISfwjPx03gWfgbPxs/iYvwcnoOfx3PxC3gefhGX4JfwfPwyXoBfwQvx
q7gUv4YX4dfxYvwGXoLfxGX4LbwUv42X4XfwcvwuLsfv4RX4fbwSf4BX4Q9x
Bf4Ir8Yf4zX4E7wWf4or8Wd4Hf4cr8df4A34S1yFv8Ib8dd4E/4Gb8bf4mr8
Hd6Cv8db8Q94G/4R1+Cf8Hb8M96Bf8E78a+4Fv+Gd+Hf8W78B96D/8R1+C+8
F/+N9+F/8H78L457M9YH4Xr4YFwfH4Ib4ENxPD4MN8SH40b4CNwYH4kT8FG4
CT4aN8XH4Gb4WJyIj8PN8fG4BT4Bt8Qn4iR8Em6FT8at8Sm4DT4VJ+PTcFt8
Om6Hz8Dt8Zk4BZ+FO+CzcUd8Du6Ez8Wp+DzcGZ+Pu+ALcFd8IY7gi3A3fDHu
ji/BPfClOA1fhnviy3EvfAXuja/E6fgq3Adfjfvia3A/fC3OwNfh/vh6PADf
gAfiG3EmvgkPwjfjwfgWPATfirPwbXgovh0Pw3fg4fhOnI1H4JF4FM7Bd+HR
eAzOxXfjsXgczsP34PH4XpyP78MT8P14In4AT8IP4gL8EJ6MH8ZT8CN4Kn4U
F+LH8DT8OJ6On8Az8JO4CD+FZ+Kn8Sz8DJ6Nn8XF+Dk8Bz+P5+IX8Dz8Ii7B
L+H5+GW8AL+CF+JXcSl+DS/Cr+PF+A28BL+Jy/BbeCl+Gy/D7+Dl+F1cjt/D
K/D7eCX+AK/CH+IK/BFejT/Ga/AneC3+FFfiz/A6/Dlej7/AG/CXuAp/hTfi
r/Em/A3ejL/F1fg7vAV/j7fiH/A2/COuwT/h7fhnvAP/gnfiX3Et/g3vwr/j
3fgPvAf/ievwX3gv/hvvw//g/fhfHFcW64NwPXwwro8PwQ3woTgeH4Yb4sNx
I3wEboyPxAn4KNwEH42b4mNwM3wsTsTH4eb4eNwCn4Bb4hNxEj4Jt8In49b4
FNwGn4qT8Wm4LT4dt8Nn4Pb4TJyCz8Id8Nm4Iz4Hd8Ln4lR8Hu6Mz8dd8AW4
K74QR/BFuBu+GHfHl+Ae+FKchi/DPfHluBe+AvfGV+J0fBXug6/GffE1uB++
Fmfg63B/fD0egG/AA/GNOBPfhAfhm/FgfAsegm/FWfg2PBTfjofhO/BwfCfO
xiPwSDwK5+C78Gg8Bufiu/FYPA7n4XvweHwvzsf34Qn4fjwRP4An4QdxAX4I
T8YP4yn4ETwVP4oL8WN4Gn4cT8dP4Bn4SVyEn8Iz8dN4Fn4Gz8bP4mL8HJ6D
n8dz8Qt4Hn4Rl+CX8Hz8Ml6AX8EL8au4FL+GF+HX8WL8Bl6C38Rl+C28FL+N
l+F38HL8Li7H7+EV+H28En+AV+EPcQX+CK/GH+M1+BO8Fn+KK/FneB3+HK/H
X+AN+Etchb/CG/HXeBP+Bm/G3+Jq/B3egr/HW/EPeBv+Edfgn/B2/DPegX/B
O/GvuBb/hnfh3/Fu/Afeg//EdfgvvBf/jffhf/B+/C+OeyvWB+F6+GBcHx+C
G+BDcTw+DDfEh+NG+AjcGB+JE/BRuAk+GjfFx+Bm+FiciI/DzfHxuAU+AbfE
J+IkfBJuhU/GrfEpuA0+FSfj03BbfDpuh8/A7fGZOAWfhTvgs3FHfA7uhM/F
qfg83Bmfj7vgC3BXfCGO4ItwN3wx7o4vwT3wpTgNX4Z74stxL3wF7o2vxOn4
KtwHX4374mtwP3wtzsDX4f74ejwA34AH4htxJr4JD8I348H4FjwE34qz8G14
KL4dD8N34OH4TpyNR+CReBTOwXfh0XgMzsV347F4HM7D9+Dx+F6cj+/DE/D9
eCJ+AE/CD+IC/BCejB/GU/AjeCp+FBfix/A0/Diejp/AM/CTuAg/hWfip/Es
/AyejZ/Fxfg5PAc/j+fiF/A8/CIuwS/h+fhlvAC/ghfiV3Epfg0vwq/jxfgN
vAS/icvwW3gpfhsvw+/g5fhdXI7fwyvw+3gl/gCvwh/iCvwRXo0/xmvwJ3gt
/hRX4s/wOvw5Xo+/wBvwl7gKf4U34q/xJvwN3oy/xdX4O7wFf4+34h/wNvwj
rsE/4e34Z7wD/4J34l9xLf4N78K/4934D7wH/4nr8F94L/4b78P/4P34Xxy3
NNYH4Xr4YFwfH4Ib4ENxPD4MN8SH40b4CNwYH4kT8FG4CT4aN8XH4Gb4WJyI
j8PN8fG4BT4Bt8Qn4iR8Em6FT8at8Sm4DT4VJ+PTcFt8Om6Hz8Dt8Zk4BZ+F
O+CzcUd8Du6Ez8Wp+DzcGZ+Pu+ALcFd8IY7gi3A3fDHuji/BPfClOA1fhnvi
y3EvfAXuja/E6fgq3Adfjfvia3A/fC3OwNfh/vh6PADfgAfiG3EmvgkPwjfj
wfgWPATfirPwbXgovh0Pw3fg4fhOnI1H4JF4FM7Bd+HReAzOxXfjsXgczsP3
4PH4XpyP78MT8P14In4AT8IP4gL8EJ6MH8ZT8CN4Kn4UF+LH8DT8OJ6On8Az
8JO4CD+FZ+Kn8Sz8DJ6Nn8XF+Dk8Bz+P5+IX8Dz8Ii7BL+H5+GW8AL+CF+JX
cSl+DS/Cr+PF+A28BL+Jy/BbeCl+Gy/D7+Dl+F1cjt/DK/D7eCX+AK/CH+IK
/BFejT/Ga/AneC3+FFfiz/A6/Dlej7/AG/CXuAp/hTfir/Em/A3ejL/F1fg7
vAV/j7fiH/A2/COuwT/h7fhnvAP/gnfiX3Et/g3vwr/j3fgPvAf/ievwX3gv
/hvvw//g/fhfHPd2rA/C9fDBuD4+BDfAh+J4fBhuiA/HjfARuDE+Eifgo3AT
fDRuio/BzfCxOBEfh5vj43ELfAJuiU/ESfgk3AqfjFvjU3AbfCpOxqfhtvh0
3A6fgdvjM3EKPgt3wGfjjvgc3Amfi1PxebgzPh93wRfgrvhCHMEX4W74Ytwd
X4J74EtxGr4M98SX4174CtwbX4nT8VW4D74a98XX4H74WpyBr8P98fV4AL4B
D8Q34kx8Ex6Eb8aD8S14CL4VZ+Hb8FB8Ox6G78DD8Z04G4/AI/EonIPvwqPx
GJyL78Zj8Tich+/B4/G9OB/fhyfg+/FE/ACehB/EBfghPBk/jKfgR/BU/Cgu
xI/hafhxPB0/gWfgJ3ERfgrPxE/jWfgZPBs/i4vxc3gOfh7PxS/gefhFXIJf
wvPxy3gBfgUvxK/iUvwaXoRfx4vxG3gJfhOX4bfwUvw2Xobfwcvxu7gcv4dX
4PfxSvwBXoU/xBX4I7waf4zX4E/wWvwprsSf4XX4c7wef4E34C9xFf4Kb8Rf
4034G7wZf4ur8Xd4C/4eb8U/4G34R1yDf8Lb8c94B/4F78S/4lr8G96Ff8e7
8R94D/4T1+G/8F78N96H/8H78b84blmsD8L18MG4Pj4EN8CH4nh8GG6ID8eN
8BG4MT4SJ+CjcBN8NG6Kj8HN8LE4ER+Hm+PjcQt8Am6JT8RJ+CTcCp+MW+NT
cBt8Kk7Gp+G2+HTcDp+B2+MzcQo+C3fAZ+OO+BzcCZ+LU/F5uDM+H3fBF+Cu
+EIcwRfhbvhi3B1fgnvgS3Eavgz3xJfjXvgK3BtfidPxVbgPvhr3xdfgfvha
nIGvw/3x9XgAvgEPxDfiTHwTHoRvxoPxLXgIvhVn4dvwUHw7HobvwMPxnTgb
j8Aj8Sicg+/Co/EYnIvvxmPxOJyH78Hj8b04H9+HJ+D78UT8AJ6EH8QF+CE8
GT+Mp+BH8FT8KC7Ej+Fp+HE8HT+BZ+AncRF+Cs/ET+NZ+Bk8Gz+Li/FzeA5+
Hs/FL+B5+EVcgl/C8/HLeAF+BS/Er+JS/BpehF/Hi/EbeAl+E5fht/BS/DZe
ht/By/G7uBy/h1fg9/FK/AFehT/EFfgjvBp/jNfgT/Ba/CmuxJ/hdfhzvB5/
gTfgL3EV/gpvxF/jTfgbvBl/i6vxd3gL/h5vxT/gbfhHXIN/wtvxz3gH/gXv
xL/iWvwb3oV/x7vxH3gP/hPX4b/wXvw33of/wfvxvzjunVgfhOvhg3F9fAhu
gA/F8fgw3BAfjhvhI3BjfCROwEfhJvho3BQfg5vhY3EiPg43x8fjFvgE3BKf
iJPwSbgVPhm3xqfgNvhUnIxPw23x6bgdPgO3x2fiFHwW7oDPxh3xObgTPhen
4vNwZ3w+7oIvwF3xhTiCL8Ld8MW4O74E98CX4jR8Ge6JL8e98BW4N74Sp+Or
cB98Ne6Lr8H98LU4A1+H++Pr8QB8Ax6Ib8SZ+CY8CN+MB+Nb8BB8K87Ct+Gh
+HY8DN+Bh+M7cTYegUfiUTgH34VH4zE4F9+Nx+JxOA/fg8fje3E+vg9PwPfj
ifgBPAk/iAvwQ3gyfhhPwY/gqfhRXIgfw9Pw43g6fgLPwE/iIvwUnomfxrPw
M3g2fhYX4+fwHPw8notfwPPwi7gEv4Tn45fxAvwKXohfxaX4NbwIv44X4zfw
EvwmLsNv4aX4bbwMv4OX43dxOX4Pr8Dv45X4A7wKf4gr8Ed4Nf4Yr8Gf4LX4
U1yJP8Pr8Od4Pf4Cb8Bf4ir8Fd6Iv8ab8Dd4M/4WV+Pv8Bb8Pd6Kf8Db8I+4
Bv+Et+Of8Q78C96Jf8W1+De8C/+Od+M/8B78J67Df+G9+G+8D/+D9+N/cdzy
WB+E6+GDcX18CG6AD8Xx+DDcEB+OG+Ej/h9X9bAFgGEAQHDjpI1t27Zt27Zt
27Zt27Zt2zbaa+Y4bz9g8dB4GDwsHg4Pj0fAI+KR8Mh4FDwqHg2PjsfAY+Kx
8Nh4HDwuHg+PjyfAE+KJ8MR4EjwpngxPjqfAU+Kp8NR4Gjwtng5Pj2fAM+KZ
8Mx4Fjwrng3PjufAc+K58Nx4Hjwvng/PjxfAC+KF8MJ4EbwoXgwvjpfAS+Kl
8NJ4GbwsXg4vj1fAK+KV8Mp4FbwqXg2vjtfAa+K18Np4HbwuXg+vjzfAG+KN
8MZ4E7wp3gxvjrfAW+Kt8NZ4G7wt3g5vj3fAO+Kd8M54F7wr3g3vjvfAe+K9
8N54H7wv3g/vjw/AB+KD8MH4EHwoPgwfjo/AR+Kj8NH4GHwsPg4fj0/AJ+KT
8Mn4FHwqPg2fjs/AZ+Kz8Nn4HHwuPg+fjy/AF+KL8MX4Enwpvgxfjq/AV+Kr
8NX4Gnwtvg5fj2/AN+Kb8M34Fnwrvg3fju/Ad+K78N34Hnwvvg/fjx/AD+KH
8MP4Efwofgw/jp/AT+Kn8NP4Gfwsfg4/j1/AL+KX8Mv4Ffwqfg2/jt/Ab+K3
8Nv4Hfwufg+/jz/AH+KP8Mf4E/wp/gx/jr/AX+Kv8Nf4G/wt/g5/j3/AP+Kf
8M/4F/wr/g3/jv/Af+K/8N/4H9w9//YAeEA8EB4YD4IHxYPhwfEQ+D/4v3hI
PBQeGg+Dh8XD4eHxCHhEPBIeGY+CR8Wj4dHxGHhMPBYeG4+Dx8Xj4fHxBHhC
PBGeGE+CJ8WT4cnxFHhKPBWeGk+Dp8XT4enxDHhGPBOeGc+CZ8Wz4dnxHHhO
PBeeG8+D58Xz4fnxAnhBvBBeGC+CF8WL4cXxEnhJvBReGi+Dl8XL4eXxCnhF
vBJeGa+CV8Wr4dXxGnhNvBZeG6+D18Xr4fXxBnhDvBHeGG+CN8Wb4c3xFnhL
vBXeGm+Dt8Xb4e3xDnhHvBPeGe+Cd8W74d3xHnhPvBfeG++D98X74f3xAfhA
fBA+GB+CD8WH4cPxEfhIfBQ+Gh+Dj8XH4ePxCfhEfBI+GZ+CT8Wn4dPxGfhM
fBY+G5+Dz8Xn4fPxBfhCfBG+GF+CL8WX4cvxFfhKfBW+Gl+Dr8XX4evxDfhG
fBO+Gd+Cb8W34dvxHfhOfBe+G9+D78X34fvxA/hB/BB+GD+CH8WP4cfxE/hJ
/BR+Gj+Dn8XP4efxC/hF/BJ+Gb+CX8Wv4dfxG/hN/BZ+G7+D38Xv4ffxB/hD
/BH+GH+CP8Wf4c/xF/hL/BX+Gn+Dv8Xf4e/xD/hH/BP+Gf+Cf8W/4d/xH/hP
/Bf+G/+Du/df3hc3AB03IB03EB03MB03CB03KB03GB03OB03BB33Hzruv3Tc
kHTcUHTc0HTcMHTcsHTccHTc8HTcCHTciHTcSHTcyHTcKHTcqHTcaHTc6HTc
GHTcmHTcWHTc2HTcOHTcuHTceHTc+HTcBHTchHTcRHTcxHTcJHTcpHTcZHTc
5HTcFHTclHTcVHTc1HTcNHTctHTcdHTc9HTcDHTcjHTcTHTczHTcLHTcrHTc
bHTc7HTcHHTcnHTcXHTc3HTcPHTcvHTcfHTc/HTcAnTcgnTcQnTcwnTcInTc
onTcYnTc4nTcEnTcknTcUnTc0nTcMnTcsnTccnTc8nTcCnTcinTcSnTcynTc
KnTcqnTcanTc6nTcGnTcmnTcWnTc2nTcOnTcunTcenTc+nTcBnTchnTcRnTc
xnTcJnTcpnTcZnTc5nTcFnTclnTcVnTc1nTcNnTctnTcdnTc9nTcDnTcjnTc
TnTcznTcLnTcrnTcbnTc7nTcHnTcnnTcXnTc3nTcPnTcvnTcfnTc/nTcAXTc
gXTcQXTcwXTcIXTcoXTcYXTc4XTcEXTckXTcUXTc0XTcMXTcsXTccXTc8XTc
CXTciXTcSXTcyXTcKXTcqXTcaXTc6XTcGXTcmXTcWXTc2XTcOXTcuXTceXTc
+XTcBXTchXTcRXTcxXTcJXTcpXTcZXTc5XTcFXTclXTcVXTc1XTcNXTctXTc
dXTc9XTcDXTcjXTcTXTczXTcLXTcrXTcbXTc7XTcHXTcnXTcXXTc3XTcPXTc
vXTcfXTc/XTcA3Tcg3TcQ3Tcw3TcI3Tco3TcY3Tc43TcE3Tck3TcU3Tc03Tc
M3Tcs3Tcc3Tc83TcC3Tci3TcS3Tcy3TcK3Tcq3Tca3Tc63TcG3Tcm3TcW3Tc
23TcO3Tcu3Tce3Tc+3TcB3Tch3TcR3Tcx3TcJ3Tcp3TcZ3Tc53TcF3Tcl3Tc
V3Tc13TcN3Tct3Tcd3Tc93TcD3Tcj3TcT3Tcz3TcL3Tcr3Tcb3Tc73TcH3Tc
n3TcX3Tc33TcP3T8/8H/u+MGoOMGpOMGouMGpuMGoeMGpeMGo+MGp+OGoOP+
Q8f9l44bko4bio4bmo4bho4blo4bjo4bno4bgY4bkY4biY4bmY4bhY4blY4b
jY4bnY4bg44bk44bi44bm44bh44bl44bj44bn46bgI6bkI6biI6bmI6bhI6b
lI6bjI6bnI6bgo6bko6bio6bmo6bho6blo6bjo6bno6bgY6bkY6biY6bmY6b
hY6blY6bjY6bnY6bg46bk46bi46bm46bh46bl46bj46bn45bgI5bkI5biI5b
mI5bhI5blI5bjI5bnI5bgo5bko5bio5bmo5bho5blo5bjo5bno5bgY5bkY5b
iY5bmY5bhY5blY5bjY5bnY5bg45bk45bi45bm45bh45bl45bj45bn47bgI7b
kI7biI7bmI7bhI7blI7bjI7bnI7bgo7bko7bio7bmo7bho7blo7bjo7bno7b
gY7bkY7biY7bmY7bhY7blY7bjY7bnY7bg47bk47bi47bm47bh47bl47bj47b
n447gI47kI47iI47mI47hI47lI47jI47nI47go47ko47io47mo47ho47lo47
jo47no47gY47kY47iY47mY47hY47lY47jY47nY47g447k447i447m447h447
l447j447n467gI67kI67iI67mI67hI67lI67jI67nI67go67ko67io67mo67
ho67lo67jo67no67gY67kY67iY67mY67hY67lY67jY67nY67g467k467i467
m467h467l467j467n457gI57kI57iI57mI57hI57lI57jI57nI57go57ko57
io57mo57ho57lo57jo57no57gY57kY57iY57mY57hY57lY57jY57nY57g457
k457i457m457h457l457j457n477gI77kI77iI77mI77hI77lI77jI77nI77
go77ko77io77mo77ho77lo77jo77no77gY77kY77iY77mY77hY77lY77jY77
nY77g477k477i477m477h47/P/B/d9wAdNyAdNxAdNzAdNwgdNygdNxgdNzg
dNwQdNx/6Lj/0nFD0nFD0XFD03HD0HHD0nHD0XHD03Ej0HEj0nEj0XEj03Gj
0HGj0nGj0XGj03Fj0HFj0nFj0XFj03Hj0HHj0nHj0XHj03ET0HET0nET0XET
03GT0HGT0nGT0XGT03FT0HFT0nFT0XFT03HT0HHT0nHT0XHT03Ez0HEz0nEz
0XEz03Gz0HGz0nGz0XGz03Fz0HFz0nFz0XFz03Hz0HHz0nHz0XHz03EL0HEL
0nEL0XEL03GL0HGL0nGL0XGL03FL0HFL0nFL0XFL03HL0HHL0nHL0XHL03Er
0HEr0nEr0XEr03Gr0HGr0nGr0XGr03Fr0HFr0nFr0XFr03Hr0HHr0nHr0XHr
03Eb0HEb0nEb0XEb03Gb0HGb0nGb0XGb03Fb0HFb0nFb0XFb03Hb0HHb0nHb
0XHb03E70HE70nE70XE703G70HG70nG70XG703F70HF70nF70XF703H70HH7
0nH70XH703EH0HEH0nEH0XEH03GH0HGH0nGH0XGH03FH0HFH0nFH0XFH03HH
0HHH0nHH0XHH03En0HEn0nEn0XEn03Gn0HGn0nGn0XGn03Fn0HFn0nFn0XFn
03Hn0HHn0nHn0XHn03EX0HEX0nEX0XEX03GX0HGX0nGX0XGX03FX0HFX0nFX
0XFX03HX0HHX0nHX0XHX03E30HE30nE30XE303G30HG30nG30XG303F30HF3
0nF30XF303H30HH30nH30XH303EP0HEP0nEP0XEP03GP0HGP0nGP0XGP03FP
0HFP0nFP0XFP03HP0HHP0nHP0XHP03Ev0HEv0nEv0XEv03Gv0HGv0nGv0XGv
03Fv0HFv0nFv0XFv03Hv0HHv0nHv0XHv03Ef0HEf0nEf0XEf03Gf0HGf0nGf
0XGf03Ff0HFf0nFf0XFf03Hf0HHf0nHf0XHf03E/0HE/0nE/0XE/03G/0HG/
0nG/0XG/03F/0HF/0nF/0XF/03H/0PH/B/3vjhuAjhuQjhuIjhuYjhuEjhuU
jhuMjhucjhuCjvsPHfdfOm5IOm4oOm5oOm4YOm5YOm44Om54Om4EOm5EOm4k
Om5kOm4UOm5UOm40Om50Om4MOm5MOm4sOm5sOm4cOm5cOm48Om58Om4COm5C
Om4iOm5iOm4SOm5SOm4yOm5yOm4KOm5KOm4qOm5qOm4aOm5aOm46Om56Om4G
Om5GOm4mOm5mOm4WOm5WOm42Om52Om4OOm5OOm4uOm5uOm4eOm5eOm4+Om5+
Om4BOm5BOm4hOm5hOm4ROm5ROm4xOm5xOm4JOm5JOm4pOm5pOm4ZOm5ZOm45
Om55Om4FOm5FOm4lOm5lOm4VOm5VOm41Om51Om4NOm5NOm4tOm5tOm4dOm5d
Om49Om59Om4DOm5DOm4jOm5jOm4TOm5TOm4zOm5zOm4LOm5LOm4rOm5rOm4b
Om5bOm47Om57Om4HOm5HOm4nOm5nOm4XOm5XOm43Om53Om4POm5POm4vOm5v
Om4fOm5fOm4/Om5/Ou4AOu5AOu4gOu5gOu4QOu5QOu4wOu5wOu4IOu5IOu4o
Ou5oOu4YOu5YOu44Ou54Ou4EOu5EOu4kOu5kOu4UOu5UOu40Ou50Ou4MOu5M
Ou4sOu5sOu4cOu5cOu48Ou58Ou4COu5COu4iOu5iOu4SOu5SOu4yOu5yOu4K
Ou5KOu4qOu5qOu4aOu5aOu46Ou56Ou4GOu5GOu4mOu5mOu4WOu5WOu42Ou52
Ou4OOu5OOu4uOu5uOu4eOu5eOu4+Ou5+Ou4BOu5BOu4hOu5hOu4ROu5ROu4x
Ou5xOu4JOu5JOu4pOu5pOu4ZOu5ZOu45Ou55Ou4FOu5FOu4lOu5lOu4VOu5V
Ou41Ou51Ou4NOu5NOu4tOu5tOu4dOu5dOu49Ou59Ou4DOu5DOu4jOu5jOu4T
Ou5TOu4zOu5zOu4LOu5LOu4rOu5rOu4bOu5bOu47Ou57Ou4HOu5HOu4nOu5n
Ou4XOu5XOu43Ou53Ou4POu5POu4vOu5vOu4fOv7/gP/dcQPQcQPScQPRcQPT
cYPQcYPScYPRcYPTcUPQcf+h4/5Lxw1Jxw1Fxw1Nxw1Dxw1Lxw1Hxw1Px41A
x41Ix41Ex41Mx41Cx41Kx41Gx41Ox41Bx41Jx41Fx41Nx41Dx41Lx41Hx41P
x01Ax01Ix01Ex01Mx01Cx01Kx01Gx01Ox01Bx01Jx01Fx01Nx01Dx01Lx01H
x01Px81Ax81Ix81Ex81Mx81Cx81Kx81Gx81Ox81Bx81Jx81Fx81Nx81Dx81L
x81Hx81Pxy1Axy1Ixy1Exy1Mxy1Cxy1Kxy1Gxy1Oxy1Bxy1Jxy1Fxy1Nxy1D
xy1Lxy1Hxy1Px61Ax61Ix61Ex61Mx61Cx61Kx61Gx61Ox61Bx61Jx61Fx61N
x61Dx61Lx61Hx61Px21Ax21Ix21Ex21Mx21Cx21Kx21Gx21Ox21Bx21Jx21F
x21Nx21Dx21Lx21Hx21Px+1Ax+1Ix+1Ex+1Mx+1Cx+1Kx+1Gx+1Ox+1Bx+1J
x+1Fx+1Nx+1Dx+1Lx+1Hx+1Pxx1Axx1Ixx1Exx1Mxx1Cxx1Kxx1Gxx1Oxx1B
xx1Jxx1Fxx1Nxx1Dxx1Lxx1Hxx1Px51Ax51Ix51Ex51Mx51Cx51Kx51Gx51O
x51Bx51Jx51Fx51Nx51Dx51Lx51Hx51Px11Ax11Ix11Ex11Mx11Cx11Kx11G
x11Ox11Bx11Jx11Fx11Nx11Dx11Lx11Hx11Px91Ax91Ix91Ex91Mx91Cx91K
x91Gx91Ox91Bx91Jx91Fx91Nx91Dx91Lx91Hx91Pxz1Axz1Ixz1Exz1Mxz1C
xz1Kxz1Gxz1Oxz1Bxz1Jxz1Fxz1Nxz1Dxz1Lxz1Hxz1Px71Ax71Ix71Ex71M
x71Cx71Kx71Gx71Ox71Bx71Jx71Fx71Nx71Dx71Lx71Hx71Px31Ax31Ix31E
x31Mx31Cx31Kx31Gx31Ox31Bx31Jx31Fx31Nx31Dx31Lx31Hx31Px/1Ax/1I
x/1Ex/1Mx/1Cx/1Kx/1Gx/1Ox/1Bx/1Jx/1Fx/1Nx/1Dx/8f7L87bgA6bkA6
biA6bmA6bhA6blA6bjA6bnA6bgg67j903H/puCHpuKHouKHpuGHouGHpuOHo
uOHpuBHouBHpuJHouJHpuFHouFHpuNHouNHpuDHouDHpuLHouLHpuHHouHHp
uPHouPHpuAnouAnpuInouInpuEnouEnpuMnouMnpuCnouCnpuKnouKnpuGno
uGnpuOnouOnpuBnouBnpuJnouJnpuFnouFnpuNnouNnpuDnouDnpuLnouLnp
uHnouHnpuPnouPnpuAXouAXpuIXouIXpuEXouEXpuMXouMXpuCXouCXpuKXo
uKXpuGXouGXpuOXouOXpuBXouBXpuJXouJXpuFXouFXpuNXouNXpuDXouDXp
uLXouLXpuHXouHXpuPXouPXpuA3ouA3puI3ouI3puE3ouE3puM3ouM3puC3o
uC3puK3ouK3puG3ouG3puO3ouO3puB3ouB3puJ3ouJ3puF3ouF3puN3ouN3p
uD3ouD3puL3ouL3puH3ouH3puP3ouP3puAPouAPpuIPouIPpuEPouEPpuMPo
uMPpuCPouCPpuKPouKPpuGPouGPpuOPouOPpuBPouBPpuJPouJPpuFPouFPp
uNPouNPpuDPouDPpuLPouLPpuHPouHPpuPPouPPpuAvouAvpuIvouIvpuEvo
uEvpuMvouMvpuCvouCvpuKvouKvpuGvouGvpuOvouOvpuBvouBvpuJvouJvp
uFvouFvpuNvouNvpuDvouDvpuLvouLvpuHvouHvpuPvouPvpuAfouAfpuIfo
uIfpuEfouEfpuMfouMfpuCfouCfpuKfouKfpuGfouGfpuOfouOfpuBfouBfp
uJfouJfpuFfouFfpuNfouNfpuDfouDfpuLfouLfpuHfouHfpuPfouPfpuA/o
uA/puI/ouI/puE/ouE/puM/ouM/puC/ouC/puK/ouK/puG/ouG/puO/ouO/p
uB/ouB/puJ/ouJ/puF/ouF/puN/ouN/puD/ouD/puL/ouL/puH/o+P8D/XfH
DUDHDUjHDUTHDUzHDULHDUrHDUbHDU7HDUHH/YeO+y8dNyQdNxQdNzQdNwwd
NywdNxwdNzwdNwIdNyIdNxIdNzIdNwodNyodNxodNzodNwYdNyYdNxYdNzYd
Nw4dNy4dNx4dNz4dNwEdNyEdNxEdNzEdNwkdNykdNxkdNzkdNwUdNyUdNxUd
NzUdNw0dNy0dNx0dNz0dNwMdNyMdNxMdNzMdNwsdNysdNxsdNzsdNwcdNycd
NxcdNzcdNw8dNy8dNx8dNz8dtwAdtyAdtxAdtzAdtwgdtygdtxgdtzgdtwQd
tyQdtxQdtzQdtwwdtywdtxwdtzwdtwIdtyIdtxIdtzIdtwodtyodtxodtzod
twYdtyYdtxYdtzYdtw4dty4dtx4dtz4dtwEdtyEdtxEdtzEdtwkdtykdtxkd
tzkdtwUdtyUdtxUdtzUdtw0dty0dtx0dtz0dtwMdtyMdtxMdtzMdtwsdtysd
txsdtzsdtwcdtycdtxcdtzcdtw8dty8dtx8dtz8ddwAddyAddxAddzAddwgd
dygddxgddzgddwQddyQddxQddzQddwwddywddxwddzwddwIddyIddxIddzId
dwoddyoddxoddzoddwYddyYddxYddzYddw4ddy4ddx4ddz4ddwEddyEddxEd
dzEddwkddykddxkddzkddwUddyUddxUddzUddw0ddy0ddx0ddz0ddwMddyMd
dxMddzMddwsddysddxsddzsddwcddycddxcddzcddw8ddy8ddx8ddz8d9wAd
9yAd9xAd9zAd9wgd9ygd9xgd9zgd9wQd9yQd9xQd9zQd9wwd9ywd9xwd9zwd
9wId9yId9xId9zId9wod9yod9xod9zod9wYd9yYd9xYd9zYd9w4d9y4d9x4d
9z4d9wEd9yEd9xEd9zEd9wkd9ykd9xkd9zkd9wUd9yUd9xUd9zUd9w0d9y0d
9x0d9z0d9wMd9yMd9xMd9zMd9wsd9ysd9xsd9zsd9wcd9ycd9xcd9zcd9w8d
/3+Q/+64Aei4Aem4gei4gem4Qei4Qem4wei4wem4Iei4/9Bx/6XjhqTjhqLj
hqbjhqHjhqXjhqPjhqfjRqDjRqTjRqLjRqbjRqHjRqXjRqPjRqfjxqDjxqTj
xqLjxqbjxqHjxqXjxqPjxqfjJqDjJqTjJqLjJqbjJqHjJqXjJqPjJqfjpqDj
pqTjpqLjpqbjpqHjpqXjpqPjpqfjZqDjZqTjZqLjZqbjZqHjZqXjZqPjZqfj
5qDj5qTj5qLj5qbj5qHj5qXj5qPj5qfjFqDjFqTjFqLjFqbjFqHjFqXjFqPj
FqfjlqDjlqTjlqLjlqbjlqHjlqXjlqPjlqfjVqDjVqTjVqLjVqbjVqHjVqXj
VqPjVqfj1qDj1qTj1qLj1qbj1qHj1qXj1qPj1qfjNqDjNqTjNqLjNqbjNqHj
NqXjNqPjNqfjtqDjtqTjtqLjtqbjtqHjtqXjtqPjtqfjdqDjdqTjdqLjdqbj
dqHjdqXjdqPjdqfj9qDj9qTj9qLj9qbj9qHj9qXj9qPj9qfjDqDjDqTjDqLj
DqbjDqHjDqXjDqPjDqfjjqDjjqTjjqLjjqbjjqHjjqXjjqPjjqfjTqDjTqTj
TqLjTqbjTqHjTqXjTqPjTqfjzqDjzqTjzqLjzqbjzqHjzqXjzqPjzqfjLqDj
LqTjLqLjLqbjLqHjLqXjLqPjLqfjrqDjrqTjrqLjrqbjrqHjrqXjrqPjrqfj
bqDjbqTjbqLjbqbjbqHjbqXjbqPjbqfj7qDj7qTj7qLj7qbj7qHj7qXj7qPj
7qfjHqDjHqTjHqLjHqbjHqHjHqXjHqPjHqfjnqDjnqTjnqLjnqbjnqHjnqXj
nqPjnqfjXqDjXqTjXqLjXqbjXqHjXqXjXqPjXqfj3qDj3qTj3qLj3qbj3qHj
3qXj3qPj3qfjPqDjPqTjPqLjPqbjPqHjPqXjPqPjPqfjvqDjvqTjvqLjvqbj
vqHjvqXjvqPjvqfjfqDjfqTjfqLjfqbjfqHjfqXjfqPjfqfj/qDj/qTj/qLj
/qbj/qHj/w/w3x03AB03IB03EB03MB03CB03KB03GB03OB03BB33Hzruv3Tc
kHTcUHTc0HTcMHTcsHTccHTc8HTcCHTciHTcSHTcyHTcKHTcqHTcaHTc6HTc
GHTcmHTcWHTc2HTcOHTcuHTceHTc+HTcBHTchHTcRHTcxHTcJHTcpHTcZHTc
5HTcFHTclHTcVHTc1HTcNHTctHTcdHTc9HTcDHTcjHTcTHTczHTcLHTcrHTc
bHTc7HTcHHTcnHTcXHTc3HTcPHTcvHTcfHTc/HTcAnTcgnTcQnTcwnTcInTc
onTcYnTc4nTcEnTcknTcUnTc0nTcMnTcsnTccnTc8nTcCnTcinTcSnTcynTc
KnTcqnTcanTc6nTcGnTcmnTcWnTc2nTcOnTcunTcenTc+nTcBnTchnTcRnTc
xnTcJnTcpnTcZnTc5nTcFnTclnTcVnTc1nTcNnTctnTcdnTc9nTcDnTcjnTc
TnTcznTcLnTcrnTcbnTc7nTcHnTcnnTcXnTc3nTcPnTcvnTcfnTc/nTcAXTc
gXTcQXTcwXTcIXTcoXTcYXTc4XTcEXTckXTcUXTc0XTcMXTcsXTccXTc8XTc
CXTciXTcSXTcyXTcKXTcqXTcaXTc6XTcGXTcmXTcWXTc2XTcOXTcuXTceXTc
+XTcBXTchXTcRXTcxXTcJXTcpXTcZXTc5XTcFXTclXTcVXTc1XTcNXTctXTc
dXTc9XTcDXTcjXTcTXTczXTcLXTcrXTcbXTc7XTcHXTcnXTcXXTc3XTcPXTc
vXTcfXTc/XTcA3Tcg3TcQ3Tcw3TcI3Tco3TcY3Tc43TcE3Tck3TcU3Tc03Tc
M3Tcs3Tcc3Tc83TcC3Tci3TcS3Tcy3TcK3Tcq3Tca3Tc63TcG3Tcm3TcW3Tc
23TcO3Tcu3Tce3Tc+3TcB3Tch3TcR3Tcx3TcJ3Tcp3TcZ3Tc53TcF3Tcl3Tc
V3Tc13TcN3Tct3Tcd3Tc93TcD3Tcj3TcT3Tcz3TcL3Tcr3Tcb3Tc73TcH3Tc
n3TcX3Tc33TcP3T8/8H9u+MGoOMGpOMGouMGpuMGoeMGpeMGo+MGp+OGoOP+
Q8f9l44bko4bio4bmo4bho4blo4bjo4bno4bgY4bkY4biY4bmY4bhY4blY4b
jY4bnY4bg44bk44bi44bm44bh44bl44bj44bn46bgI6bkI6biI6bmI6bhI6b
lI6bjI6bnI6bgo6bko6bio6bmo6bho6blo6bjo6bno6bgY6bkY6biY6bmY6b
hY6blY6bjY6bnY6bg46bk46bi46bm46bh46bl46bj46bn45bgI5bkI5biI5b
mI5bhI5blI5bjI5bnI5bgo5bko5bio5bmo5bho5blo5bjo5bno5bgY5bkY5b
iY5bmY5bhY5blY5bjY5bnY5bg45bk45bi45bm45bh45bl45bj45bn47bgI7b
kI7biI7bmI7bhI7blI7bjI7bnI7bgo7bko7bio7bmo7bho7blo7bjo7bno7b
gY7bkY7biY7bmY7bhY7blY7bjY7bnY7bg47bk47bi47bm47bh47bl47bj47b
n447gI47kI47iI47mI47hI47lI47jI47nI47go47ko47io47mo47ho47lo47
jo47no47gY47kY47iY47mY47hY47lY47jY47nY47g447k447i447m447h447
l447j447n467gI67kI67iI67mI67hI67lI67jI67nI67go67ko67io67mo67
ho67lo67jo67no67gY67kY67iY67mY67hY67lY67jY67nY67g467k467i467
m467h467l467j467n457gI57kI57iI57mI57hI57lI57jI57nI57go57ko57
io57mo57ho57lo57jo57no57gY57kY57iY57mY57hY57lY57jY57nY57g457
k457i457m457h457l457j457n477gI77kI77iI77mI77hI77lI77jI77nI77
go77ko77io77mo77ho77lo77jo77no77gY77kY77iY77mY77hY77lY77jY77
nY77g477k477i477m477h47/P7B/d9wAdNyAdNxAdNzAdNwgdNygdNxgdNzg
dNwQdNx/6Lj/0nFD0nFD0XFD03HD0HHD0nHD0XHD03Ej0HEj0nEj0XEj03Gj
0HGj0nGj0XGj03Fj0HFj0nFj0XFj03Hj0HHj0nHj0XHj03ET0HET0nET0XET
03GT0HGT0nGT0XGT03FT0HFT0nFT0XFT03HT0HHT0nHT0XHT03Ez0HEz0nEz
0XEz03Gz0HGz0nGz0XGz03Fz0HFz0nFz0XFz03Hz0HHz0nHz0XHz03EL0HEL
0nEL0XEL03GL0HGL0nGL0XGL03FL0HFL0nFL0XFL03HL0HHL0nHL0XHL03Er
0HEr0nEr0XEr03Gr0HGr0nGr0XGr03Fr0HFr0nFr0XFr03Hr0HHr0nHr0XHr
03Eb0HEb0nEb0XEb03Gb0HGb0nGb0XGb03Fb0HFb0nFb0XFb03Hb0HHb0nHb
0XHb03E70HE70nE70XE703G70HG70nG70XG703F70HF70nF70XF703H70HH7
0nH70XH703EH0HEH0nEH0XEH03GH0HGH0nGH0XGH03FH0HFH0nFH0XFH03HH
0HHH0nHH0XHH03En0HEn0nEn0XEn03Gn0HGn0nGn0XGn03Fn0HFn0nFn0XFn
03Hn0HHn0nHn0XHn03EX0HEX0nEX0XEX03GX0HGX0nGX0XGX03FX0HFX0nFX
0XFX03HX0HHX0nHX0XHX03E30HE30nE30XE303G30HG30nG30XG303F30HF3
0nF30XF303H30HH30nH30XH303EP0HEP0nEP0XEP03GP0HGP0nGP0XGP03FP
0HFP0nFP0XFP03HP0HHP0nHP0XHP03Ev0HEv0nEv0XEv03Gv0HGv0nGv0XGv
03Fv0HFv0nFv0XFv03Hv0HHv0nHv0XHv03Ef0HEf0nEf0XEf03Gf0HGf0nGf
0XGf03Ff0HFf0nFf0XFf03Hf0HHf0nHf0XHf03E/0HE/0nE/0XE/03G/0HG/
0nG/0XG/03F/0HF/0nF/0XF/03H/0PH/B/XvjhuAjhuQjhuIjhuYjhuEjhuU
jhuMjhucjhuCjvsPHfdfOm5IOm4oOm5oOm4YOm5YOm44Om54Om4EOm5EOm4k
Om5kOm4UOm5UOm40Om50Om4MOm5MOm4sOm5sOm4cOm5cOm48Om58Om4COm5C
Om4iOm5iOm4SOm5SOm4yOm5yOm4KOm5KOm4qOm5qOm4aOm5aOm46Om56Om4G
Om5GOm4mOm5mOm4WOm5WOm42Om52Om4OOm5OOm4uOm5uOm4eOm5eOm4+Om5+
Om4BOm5BOm4hOm5hOm4ROm5ROm4xOm5xOm4JOm5JOm4pOm5pOm4ZOm5ZOm45
Om55Om4FOm5FOm4lOm5lOm4VOm5VOm41Om51Om4NOm5NOm4tOm5tOm4dOm5d
Om49Om59Om4DOm5DOm4jOm5jOm4TOm5TOm4zOm5zOm4LOm5LOm4rOm5rOm4b
Om5bOm47Om57Om4HOm5HOm4nOm5nOm4XOm5XOm43Om53Om4POm5POm4vOm5v
Om4fOm5fOm4/Om5/Ou4AOu5AOu4gOu5gOu4QOu5QOu4wOu5wOu4IOu5IOu4o
Ou5oOu4YOu5YOu44Ou54Ou4EOu5EOu4kOu5kOu4UOu5UOu40Ou50Ou4MOu5M
Ou4sOu5sOu4cOu5cOu48Ou58Ou4COu5COu4iOu5iOu4SOu5SOu4yOu5yOu4K
Ou5KOu4qOu5qOu4aOu5aOu46Ou56Ou4GOu5GOu4mOu5mOu4WOu5WOu42Ou52
Ou4OOu5OOu4uOu5uOu4eOu5eOu4+Ou5+Ou4BOu5BOu4hOu5hOu4ROu5ROu4x
Ou5xOu4JOu5JOu4pOu5pOu4ZOu5ZOu45Ou55Ou4FOu5FOu4lOu5lOu4VOu5V
Ou41Ou51Ou4NOu5NOu4tOu5tOu4dOu5dOu49Ou59Ou4DOu5DOu4jOu5jOu4T
Ou5TOu4zOu5zOu4LOu5LOu4rOu5rOu4bOu5bOu47Ou57Ou4HOu5HOu4nOu5n
Ou4XOu5XOu43Ou53Ou4POu5POu4vOu5vOu4fOv7/gP7dcQPQcQPScQPRcQPT
cYPQcYPScYPRcYPTcUPQcf+h4/5Lxw1Jxw1Fxw1Nxw1Dxw1Lxw1Hxw1Px41A
x41Ix41Ex41Mx41Cx41Kx41Gx41Ox41Bx41Jx41Fx41Nx41Dx41Lx41Hx41P
x01Ax01Ix01Ex01Mx01Cx01Kx01Gx01Ox01Bx01Jx01Fx01Nx01Dx01Lx01H
x01Px81Ax81Ix81Ex81Mx81Cx81Kx81Gx81Ox81Bx81Jx81Fx81Nx81Dx81L
x81Hx81Pxy1Axy1Ixy1Exy1Mxy1Cxy1Kxy1Gxy1Oxy1Bxy1Jxy1Fxy1Nxy1D
xy1Lxy1Hxy1Px61Ax61Ix61Ex61Mx61Cx61Kx61Gx61Ox61Bx61Jx61Fx61N
x61Dx61Lx61Hx61Px21Ax21Ix21Ex21Mx21Cx21Kx21Gx21Ox21Bx21Jx21F
x21Nx21Dx21Lx21Hx21Px+1Ax+1Ix+1Ex+1Mx+1Cx+1Kx+1Gx+1Ox+1Bx+1J
x+1Fx+1Nx+1Dx+1Lx+1Hx+1Pxx1Axx1Ixx1Exx1Mxx1Cxx1Kxx1Gxx1Oxx1B
xx1Jxx1Fxx1Nxx1Dxx1Lxx1Hxx1Px51Ax51Ix51Ex51Mx51Cx51Kx51Gx51O
x51Bx51Jx51Fx51Nx51Dx51Lx51Hx51Px11Ax11Ix11Ex11Mx11Cx11Kx11G
x11Ox11Bx11Jx11Fx11Nx11Dx11Lx11Hx11Px91Ax91Ix91Ex91Mx91Cx91K
x91Gx91Ox91Bx91Jx91Fx91Nx91Dx91Lx91Hx91Pxz1Axz1Ixz1Exz1Mxz1C
xz1Kxz1Gxz1Oxz1Bxz1Jxz1Fxz1Nxz1Dxz1Lxz1Hxz1Px71Ax71Ix71Ex71M
x71Cx71Kx71Gx71Ox71Bx71Jx71Fx71Nx71Dx71Lx71Hx71Px31Ax31Ix31E
x31Mx31Cx31Kx31Gx31Ox31Bx31Jx31Fx31Nx31Dx31Lx31Hx31Px/1Ax/1I
x/1Ex/1Mx/1Cx/1Kx/1Gx/1Ox/1Bx/1Jx/1Fx/1Nx/1Dx/8fzL87bgA6bkA6
biA6bmA6bhA6blA6bjA6bnA6bgg67j903H/puCHpuKHouKHpuGHouGHpuOHo
uOHpuBHouBHpuJHouJHpuFHouFHpuNHouNHpuDHouDHpuLHouLHpuHHouHHp
uPHouPHpuAnouAnpuInouInpuEnouEnpuMnouMnpuCnouCnpuKnouKnpuGno
uGnpuOnouOnpuBnouBnpuJnouJnpuFnouFnpuNnouNnpuDnouDnpuLnouLnp
uHnouHnpuPnouPnpuAXouAXpuIXouIXpuEXouEXpuMXouMXpuCXouCXpuKXo
uKXpuGXouGXpuOXouOXpuBXouBXpuJXouJXpuFXouFXpuNXouNXpuDXouDXp
uLXouLXpuHXouHXpuPXouPXpuA3ouA3puI3ouI3puE3ouE3puM3ouM3puC3o
uC3puK3ouK3puG3ouG3puO3ouO3puB3ouB3puJ3ouJ3puF3ouF3puN3ouN3p
uD3ouD3puL3ouL3puH3ouH3puP3ouP3puAPouAPpuIPouIPpuEPouEPpuMPo
uMPpuCPouCPpuKPouKPpuGPouGPpuOPouOPpuBPouBPpuJPouJPpuFPouFPp
uNPouNPpuDPouDPpuLPouLPpuHPouHPpuPPouPPpuAvouAvpuIvouIvpuEvo
uEvpuMvouMvpuCvouCvpuKvouKvpuGvouGvpuOvouOvpuBvouBvpuJvouJvp
uFvouFvpuNvouNvpuDvouDvpuLvouLvpuHvouHvpuPvouPvpuAfouAfpuIfo
uIfpuEfouEfpuMfouMfpuCfouCfpuKfouKfpuGfouGfpuOfouOfpuBfouBfp
uJfouJfpuFfouFfpuNfouNfpuDfouDfpuLfouLfpuHfouHfpuPfouPfpuA/o
uA/puI/ouI/puE/ouE/puM/ouM/puC/ouC/puK/ouK/puG/ouG/puO/ouO/p
uB/ouB/puJ/ouJ/puF/ouF/puN/ouN/puD/ouD/puL/ouL/puH/o+P8D+XfH
DUDHDUjHDUTHDUzHDULHDUrHDUbHDU7HDUHH/YeO+y8dNyQdNxQdNzQdNwwd
NywdNxwdNzwdNwIdNyIdNxIdNzIdNwodNyodNxodNzodNwYdNyYdNxYdNzYd
Nw4dNy4dNx4dNz4dNwEdNyEdNxEdNzEdNwkdNykdNxkdNzkdNwUdNyUdNxUd
NzUdNw0dNy0dNx0dNz0dNwMdNyMdNxMdNzMdNwsdNysdNxsdNzsdNwcdNycd
NxcdNzcdNw8dNy8dNx8dNz8dtwAdtyAdtxAdtzAdtwgdtygdtxgdtzgdtwQd
tyQdtxQdtzQdtwwdtywdtxwdtzwdtwIdtyIdtxIdtzIdtwodtyodtxodtzod
twYdtyYdtxYdtzYdtw4dty4dtx4dtz4dtwEdtyEdtxEdtzEdtwkdtykdtxkd
tzkdtwUdtyUdtxUdtzUdtw0dty0dtx0dtz0dtwMdtyMdtxMdtzMdtwsdtysd
txsdtzsdtwcdtycdtxcdtzcdtw8dty8dtx8dtz8ddwAddyAddxAddzAddwgd
dygddxgddzgddwQddyQddxQddzQddwwddywddxwddzwddwIddyIddxIddzId
dwoddyoddxoddzoddwYddyYddxYddzYddw4ddy4ddx4ddz4ddwEddyEddxEd
dzEddwkddykddxkddzkddwUddyUddxUddzUddw0ddy0ddx0ddz0ddwMddyMd
dxMddzMddwsddysddxsddzsddwcddycddxcddzcddw8ddy8ddx8ddz8d9wAd
9yAd9xAd9zAd9wgd9ygd9xgd9zgd9wQd9yQd9xQd9zQd9wwd9ywd9xwd9zwd
9wId9yId9xId9zId9wod9yod9xod9zod9wYd9yYd9xYd9zYd9w4d9y4d9x4d
9z4d9wEd9yEd9xEd9zEd9wkd9ykd9xkd9zkd9wUd9yUd9xUd9zUd9w0d9y0d
9x0d9z0d9wMd9yMd9xMd9zMd9wsd9ysd9xsd9zsd9wcd9ycd9xcd9zcd9w8d
/38Q/+64Aei4Aem4gei4gem4Qei4Qem4wei4wem4Iej/47KeogBgqCWMTjfb
tm37z7Zt267Jtm3brsm2bduu22v7ca9Z3/M5OIdixzk0O85h2HEOy45zOHac
w7PjHIEd54jsOEdixzkyO85R2HGOyo5zNHaco7PjHIMd55jsOMdixzk2O85x
2HGOy45zPHac47PjnIAd54TsOCdixzkxO85J2HFOyo5zMnack7PjnIId55Ts
OKdixzk1O85p2HFOy45zOnac07PjnIEd54zsOGdixzkzO85Z2HHOyo5zNnac
s7PjnIMd55zsOOdixzk3O8552HHOy45zPnac87PjHMCOcwF2nAuy41yIHefC
7DgXYce5KDvOxdhxLs6Ocwl2nEuy41yKHefS7DiXYce5LDvO5dhxLs+OcwV2
nCuy41yJHefK7DhXYce5KjvO1dhxrs6Ocw12nGuy41yLHefa7DjXYce5LjvO
9dhxrs+OcwN2nBuy49yIHefG7Dg3Yce5KTvOzdhxbs6Ocwt2nFuy49yKHefW
7Di3Yce5LTvO7dhxbs+Ocwd2nDuy49yJHefO7Dh3Yce5KzvO3dhx7s6Ocw92
nHuy49yLHefe7Dj3Yce5LzvO/dhxyo5zf3acB7DjPJAd50HsOA9mx3kIO85D
2XEexo7zcHacR7DjPJId51HsOI9mx3kMO85j2XEex47zeHacJ7DjPJEd50ns
OE9mx3kKO85T2XGexo7zdHacZ7DjPJMd51nsOM9mx3kOO85z2XGex47zfHac
F7DjvJAd50XsOC9mx3kJO85L2XFexo7zcnacV7DjvJId51XsOK9mx3kNO85r
2XFex47zenacN7DjvJEd503sOG9mx3kLO85b2XHexo7zdnacd7DjvJMd513s
OO9mx3kPO8572XHGjvM+dpz3s+N8gB3ng+w4H2LH+TA7zkfYcT7KjvMxdpyP
s+N8gh3nk+w4n2LH+TQ7zmfYcT7LjvM5dpzPs+N8gR3ni+w4X2LH+TI7zlfY
cb7KjvM1dpyvs+N8gx3nm+w432LH+TY7znfYcb7LjvM9dpzvs+P8gB3nh+w4
P2LH+TE7zk/YcX7KjvMzdpyfs+P8gh3nl+w4v2LH+TU7zm/YcX7LjvM7dpzf
s+P8gR3nj+w4f2LH+TM7zl/Ycf7KjvM3dpy/s+P8gx3nn+w4/2LH+Tc7zn/Y
8X8PwP/4AFw8nAPR4+Lh/B89Lh7Ogelx8XAOQo+Lh3NQelw8nIPR4+LhHJwe
Fw/nEPS4eDiHpMfFwzkUPS4ezqHpcfFwDkOPi4dzWHpcPJzD0ePi4RyeHhcP
5wj0uHg4R6THxcM5Ej0uHs6R6XHxcI5Cj4uHc1R6XDyco9Hj4uEcnR4XD+cY
9Lh4OMekx8XDORY9Lh7Oselx8XCOQ4+Lh3Ncelw8nOPR4+LhHJ8eFw/nBPS4
eDgnpMfFwzkRPS4ezonpcfFwTkKPi4dzUnpcPJyT0ePi4ZycHhcP5xT0uHg4
p6THxcM5FT0uHs6p6XHxcE5Dj4uHc1p6XDyc09Hj4uGcnh4XD+cM9Lh4OGek
x8XDORM9Lh7Omelx8XDOQo+Lh3NWelw8nLPR4+LhnJ0eFw/nHPS4eDjnpMfF
wzkXPS4ezrnpcfFwzkOPi4dzXnpcPJzz0ePi4ZyfHhcP5wB6XDycC9Dj4uFc
kB4XD+dC9Lh4OBemx8XDuQg9Lh7ORelx8XAuRo+Lh3Nxelw8nEvQ4+LhXJIe
Fw/nUvS4eDiXpsfFw7kMPS4ezmXpcfFwLkePi4dzeXpcPJwr0OPi4VyRHhcP
50r0uHg4V6bHxcO5Cj0uHs5V6XHxcK5Gj4uHc3V6XDyca9Dj4uFckx4XD+da
9Lh4ONemx8XDuQ49Lh7Odelx8XCuR4+Lh3N9elw8nBvQ4+Lh3JAeFw/nRvS4
eDg3psfFw7kJPS4ezk3pcfFwbkaPi4dzc3pcPJxb0OPi4dySHhcP51b0uHg4
t6bHxcO5DT0uHs5t6XHxcG5Hj4uHc3t6XDycO9Dj4uHckR4XD+dO9Lh4OHem
x8XDuQs9Lh7OXelx8XDuRo+Lh3N3elw8nHvQ4+Lh3JMeFw/nXvS4eDj3psfF
w7kPPS4ezn3pcfFw7kePi4dTelw8nPvT4+LhPIAeFw/ngfS4eDgPosfFw3kw
PS4ezkPocfFwHkqPi4fzMHpcPJyH0+Pi4TyCHhcP55H0uHg4j6LHxcN5ND0u
Hs5j6HHxcB5Lj4uH8zh6XDycx9Pj4uE8gR4XD+eJ9Lh4OE+ix8XDeTI9Lh7O
U+hx8XCeSo+Lh/M0elw8nKfT4+LhPIMeFw/nmfS4eDjPosfFw3k2PS4eznPo
cfFwnkuPi4fzPHpcPJzn0+Pi4byAHhcP54X0uHg4L6LHxcN5MT0uHs5L6HHx
cF5Kj4uH8zJ6XDycl9Pj4uG8gh4XD+eV9Lh4OK+ix8XDeTU9Lh7Oa+hx8XBe
S4+Lh/M6elw8nNfT4+LhvIEeFw/njfS4eDhvosfFw3kzPS4ezlvocfFw3kqP
i4fzNnpcPJy30+Pi4byDHhcP5530uHg476LHxcN5Nz0uHs576HHxcN5Lj4uH
M3pcPJz30ePi4byfHhcP5wP0uHg4H6THxcP5ED0uHs6H6XHxcD5Cj4uH81F6
XDycj9Hj4uF8nB4XD+cT9Lh4OJ+kx8XD+RQ9Lh7Op+lx8XA+Q4+Lh/NZelw8
nM/R4+LhfJ4eFw/nC/S4eDhfpMfFw/kSPS4ezpfpcfFwvkKPi4fzVXpcPJyv
0ePi4XydHhcP5xv0uHg436THxcP5Fj0uHs636XHxcL5Dj4uH8116XDyc79Hj
4uF8nx4XD+cH9Lh4OD+kx8XD+RE9Lh7Oj+lx8XB+Qo+Lh/NTelw8nJ/R4+Lh
/JweFw/nF/S4eDi/pMfFw/kVPS4ezq/pcfFwfkOPi4fzW3pcPJzf0ePi4fye
HhcP5w/0uHg4f6THxcP5Ez0uHs6f6XHxcP5Cj4uH81d6XDycv9Hj4uH8nR4X
D+cf9Lh4OP+kx8XD+Rc9Lh7Ov+lx8XD+Q4+Lh//7wP9vj4uHcyB6XDyc/6PH
xcM5MD0uHs5B6HHxcA5Kj4uHczB6XDycg9Pj4uEcgh4XD+eQ9Lh4OIeix8XD
OTQ9Lh7OYehx8XAOS4+Lh3M4elw8nMPT4+LhHIEeFw/niPS4eDhHosfFwzky
PS4ezlHocfFwjkqPi4dzNHpcPJyj0+Pi4RyDHhcP55j0uHg4x6LHxcM5Nj0u
Hs5x6HHxcI5Lj4uHczx6XDyc49Pj4uGcgB4XD+eE9Lh4OCeix8XDOTE9Lh7O
Sehx8XBOSo+Lh3Myelw8nJPT4+LhnIIeFw/nlPS4eDinosfFwzk1PS4ezmno
cfFwTkuPi4dzOnpcPJzT0+Pi4ZyBHhcP54z0uHg4Z6LHxcM5Mz0uHs5Z6HHx
cM5Kj4uHczZ6XDycs9Pj4uGcgx4XD+ec9Lh4OOeix8XDOTc9Lh7Oeehx8XDO
S4+Lh3M+elw8nPPT4+LhHECPi4dzAXpcPJwL0uPi4VyIHhcP58L0uHg4F6HH
xcO5KD0uHs7F6HHxcC5Oj4uHcwl6XDycS9Lj4uFcih4XD+fS9Lh4OJehx8XD
uSw9Lh7O5ehx8XAuT4+Lh3MFelw8nCvS4+LhXIkeFw/nyvS4eDhXocfFw7kq
PS4eztXocfFwrk6Pi4dzDXpcPJxr0uPi4VyLHhcP59r0uHg416HHxcO5Lj0u
Hs716HHxcK5Pj4uHcwN6XDycG9Lj4uHciB4XD+fG9Lh4ODehx8XDuSk9Lh7O
zehx8XBuTo+Lh3MLelw8nFvS4+Lh3IoeFw/n1vS4eDi3ocfFw7ktPS4ezu3o
cfFwbk+Pi4dzB3pcPJw70uPi4dyJHhcP5870uHg4d6HHxcO5Kz0uHs7d6HHx
cO5Oj4uHcw96XDyce9Lj4uHcix4XD+fe9Lh4OPehx8XDuS89Lh7O/ehx8XBK
j4uHc396XDycB9Dj4uE8kB4XD+dB9Lh4OA+mx8XDeQg9Lh7OQ+lx8XAeRo+L
h/Nwelw8nEfQ4+LhPJIeFw/nUfS4eDiPpsfFw3kMPS4ezmPpcfFwHkePi4fz
eHpcPJwn0OPi4TyRHhcP50n0uHg4T6bHxcN5Cj0uHs5T6XHxcJ5Gj4uH83R6
XDycZ9Dj4uE8kx4XD+dZ9Lh4OM+mx8XDeQ49Lh7Oc+lx8XCeR4+Lh/N8elw8
nBfQ4+LhvJAeFw/nRfS4eDgvpsfFw3kJPS4ezkvpcfFwXkaPi4fzcnpcPJxX
0OPi4bySHhcP51X0uHg4r6bHxcN5DT0uHs5r6XHxcF5Hj4uH83p6XDycN9Dj
4uG8kR4XD+dN9Lh4OG+mx8XDeQs9Lh7OW+lx8XDeRo+Lh/N2elw8nHfQ4+Lh
vJMeFw/nXfS4eDjvpsfFw3kPPS4eznvpcfFwRo+Lh/M+elw8nPfT4+LhfIAe
Fw/ng/S4eDgfosfFw/kwPS4ezkfocfFwPkqPi4fzMXpcPJyP0+Pi4XyCHhcP
55P0uHg4n6LHxcP5ND0uHs5n6HHxcD5Lj4uH8zl6XDycz9Pj4uF8gR4XD+eL
9Lh4OF+ix8XD+TI9Lh7OV+hx8XC+So+Lh/M1elw8nK/T4+LhfIMeFw/nm/S4
eDjfosfFw/k2PS4eznfocfFwvkuPi4fzPXpcPJzv0+Pi4fyAHhcP54f0uHg4
P6LHxcP5MT0uHs5P6HHxcH5Kj4uH8zN6XDycn9Pj4uH8gh4XD+eX9Lh4OL+i
x8XD+TU9Lh7Ob+hx8XB+S4+Lh/M7elw8nN/T4+Lh/IEeFw/nj/S4eDh/osfF
w/kzPS4ezl/ocfFw/kqPi4fzN3pcPJy/0+Pi4fyDHhcP55/0uHg4/6LHxcP5
Nz0uHs5/6HHx8H8f8P/tcfFwDkSPi4fzf/S4eDgHpsfFwzkIPS4ezkHpcfFw
DkaPi4dzcHpcPJxD0OPi4RySHhcP51D0uHg4h6bHxcM5DD0uHs5h6XHxcA5H
j4uHc3h6XDycI9Dj4uEckR4XD+dI9Lh4OEemx8XDOQo9Lh7OUelx8XCORo+L
h3N0elw8nGPQ4+LhHJMeFw/nWPS4eDjHpsfFwzkOPS4eznHpcfFwjkePi4dz
fHpcPJwT0OPi4ZyQHhcP50T0uHg4J6bHxcM5CT0uHs5J6XHxcE5Gj4uHc3J6
XDycU9Dj4uGckh4XD+dU9Lh4OKemx8XDOQ09Lh7Oaelx8XBOR4+Lh3N6elw8
nDPQ4+LhnJEeFw/nTPS4eDhnpsfFwzkLPS4ezlnpcfFwzkaPi4dzdnpcPJxz
0OPi4ZyTHhcP51z0uHg456bHxcM5Dz0uHs556XHxcM5Hj4uHc356XDycA+hx
8XAuQI+Lh3NBelw8nAvR4+LhXJgeFw/nIvS4eDgXpcfFw7kYPS4ezsXpcfFw
LkGPi4dzSXpcPJxL0ePi4VyaHhcP5zL0uHg4l6XHxcO5HD0uHs7l6XHxcK5A
j4uHc0V6XDycK9Hj4uFcmR4XD+cq9Lh4OFelx8XDuRo9Lh7O1elx8XCuQY+L
h3NNelw8nGvR4+LhXJseFw/nOvS4eDjXpcfFw7kePS4ezvXpcfFwbkCPi4dz
Q3pcPJwb0ePi4dyYHhcP5yb0uHg4N6XHxcO5GT0uHs7N6XHxcG5Bj4uHc0t6
XDycW9Hj4uHcmh4XD+c29Lh4OLelx8XDuR09Lh7O7elx8XDuQI+Lh3NHelw8
nDvR4+Lh3JkeFw/nLvS4eDh3pcfFw7kbPS4ezt3pcfFw7kGPi4dzT3pcPJx7
0ePi4dybHhcP5z70uHg496XHxcO5Hz0uHk7pcfFw7k+Pi4fzAHpcPJwH0uPi
4TyIHhcP58H0uHg4D6HHxcN5KD0uHs7D6HHxcB5Oj4uH8wh6XDycR9Lj4uE8
ih4XD+fR9Lh4OI+hx8XDeSw9Lh7O4+hx8XAeT4+Lh/MEelw8nCfS4+LhPIke
Fw/nyfS4eDhPocfFw3kqPS4eztPocfFwnk6Pi4fzDHpcPJxn0uPi4TyLHhcP
59n0uHg4z6HHxcN5Lj0uHs7z6HHxcJ5Pj4uH8wJ6XDycF9Lj4uG8iB4XD+fF
9Lh4OC+hx8XDeSk9Lh7Oy+hx8XBeTo+Lh/MKelw8nFfS4+LhvIoeFw/n1fS4
eDivocfFw3ktPS4ezuvocfFwXk+Pi4fzBnpcPJw30uPi4byJHhcP5830uHg4
b6HHxcN5Kz0uHs7b6HHxcN5Oj4uH8w56XDycd9Lj4uG8ix4XD+fd9Lh4OO+h
x8XDeS89Lh7O6HHxcN5Hj4uH8356XDycD9Dj4uF8kB4XD+dD9Lh4OB+mx8XD
+Qg9Lh7OR+lx8XA+Ro+Lh/Nxelw8nE/Q4+LhfJIeFw/nU/S4eDifpsfFw/kM
PS4ezmfpcfFwPkePi4fzeXpcPJwv0OPi4XyRHhcP50v0uHg4X6bHxcP5Cj0u
Hs5X6XHxcL5Gj4uH83V6XDycb9Dj4uF8kx4XD+db9Lh4ON+mx8XD+Q49Lh7O
d+lx8XC+R4+Lh/N9elw8nB/Q4+Lh/JAeFw/nR/S4eDg/psfFw/kJPS4ezk/p
cfFwfkaPi4fzc3pcPJxf0OPi4fySHhcP51f0uHg4v6bHxcP5DT0uHs5v6XHx
cH5Hj4uH83t6XDycP9Dj4uH8kR4XD+dP9Lh4OH+mx8XD+Qs9Lh7OX+lx8XD+
Ro+Lh/N3elw8nH/Q4+Lh/JMeFw/nX/S4eDj/psfFw/kPPS4e/u8D/b89Lh7O
gehx8XD+jx4XD+fA9Lh4OAehx8XDOSg9Lh7Owehx8XAOTo+Lh3MIelw8nEPS
4+LhHIoeFw/n0PS4eDiHocfFwzksPS4ezuHocfFwDk+Pi4dzBHpcPJwj0uPi
4RyJHhcP58j0uHg4R6HHxcM5Kj0uHs7R6HHxcI5Oj4uHcwx6XDycY9Lj4uEc
ix4XD+fY9Lh4OMehx8XDOS49Lh7O8ehx8XCOT4+Lh3MCelw8nBPS4+LhnIge
Fw/nxPS4eDgnocfFwzkpPS4ezsnocfFwTk6Pi4dzCnpcPJxT0uPi4ZyKHhcP
59T0uHg4p6HHxcM5LT0uHs7p6HHxcE5Pj4uHcwZ6XDycM9Lj4uGciR4XD+fM
9Lh4OGehx8XDOSs9Lh7O2ehx8XDOTo+Lh3MOelw8nHPS4+LhnIseFw/n3PS4
eDjnocfFwzkvPS4ezvnocfFwzk+Pi4dzAD0uHs4F6HHxcC5Ij4uHcyF6XDyc
C9Pj4uFchB4XD+ei9Lh4OBejx8XDuTg9Lh7OJehx8XAuSY+Lh3Mpelw8nEvT
4+LhXIYeFw/nsvS4eDiXo8fFw7k8PS4ezhXocfFwrkiPi4dzJXpcPJwr0+Pi
4VyFHhcP56r0uHg4V6PHxcO5Oj0uHs416HHxcK5Jj4uHcy16XDyca9Pj4uFc
hx4XD+e69Lh4ONejx8XDuT49Lh7ODehx8XBuSI+Lh3Mjelw8nBvT4+Lh3IQe
Fw/npvS4eDg3o8fFw7k5PS4ezi3ocfFwbkmPi4dzK3pcPJxb0+Pi4dyGHhcP
57b0uHg4t6PHxcO5PT0uHs4d6HHxcO5Ij4uHcyd6XDycO9Pj4uHchR4XD+eu
9Lh4OHejx8XDuTs9Lh7OPehx8XDuSY+Lh3Mvelw8nHvT4+Lh3IceFw/nvvS4
eDj3o8fFwyk9Lh7O/elx8XAeQI+Lh/NAelw8nAfR4+LhPJgeFw/nIfS4eDgP
pcfFw3kYPS4ezsPpcfFwHkGPi4fzSHpcPJxH0ePi4TyaHhcP5zH0uHg4j6XH
xcN5HD0uHs7j6XHxcJ5Aj4uH80R6XDycJ9Hj4uE8mR4XD+cp9Lh4OE+lx8XD
eRo9Lh7O0+lx8XCeQY+Lh/NMelw8nGfR4+LhPJseFw/nOfS4eDjPpcfFw3ke
PS4ezvPpcfFwXkCPi4fzQnpcPJwX0ePi4byYHhcP5yX0uHg4L6XHxcN5GT0u
Hs7L6XHxcF5Bj4uH80p6XDycV9Hj4uG8mh4XD+c19Lh4OK+lx8XDeR09Lh7O
6+lx8XDeQI+Lh/NGelw8nDfR4+LhvJkeFw/nLfS4eDhvpcfFw3kbPS4eztvp
cfFw3kGPi4fzTnpcPJx30ePi4bybHhcP5z30uHg476XHxcMZPS4ezvvocfFw
3k+Pi4fzAXpcPJwP0uPi4XyIHhcP58P0uHg4H6HHxcP5KD0uHs7H6HHxcD5O
j4uH8wl6XDycT9Lj4uF8ih4XD+fT9Lh4OJ+hx8XD+Sw9Lh7O5+hx8XA+T4+L
h/MFelw8nC/S4+LhfIkeFw/ny/S4eDhfocfFw/kqPS4eztfocfFwvk6Pi4fz
DXpcPJxv0uPi4XyLHhcP59v0uHg436HHxcP5Lj0uHs736HHxcL5Pj4uH8wN6
XDycH9Lj4uH8iB4XD+fH9Lh4OD+hx8XD+Sk9Lh7Oz+hx8XB+To+Lh/MLelw8
nF/S4+Lh/IoeFw/n1/S4eDi/ocfFw/ktPS4ezu/ocfFwfk+Pi4fzB3pcPJw/
0uPi4fyJHhcP58/0uHg4f6HHxcP5Kz0uHs7f6HHxcP5Oj4uH8w96XDycf9Lj
4uH8ix4XD+ff9Lh4OP+hx8XD/32A/7fHxcM5ED0uHs7/0ePi4RyYHhcP5yD0
uHg4B6XHxcM5GD0uHs7B6XHxcA5Bj4uHc0h6XDycQ9Hj4uEcmh4XD+cw9Lh4
OIelx8XDORw9Lh7O4elx8XCOQI+Lh3NEelw8nCPR4+LhHJkeFw/nKPS4eDhH
pcfFwzkaPS4eztHpcfFwjkGPi4dzTHpcPJxj0ePi4RybHhcP5zj0uHg4x6XH
xcM5Hj0uHs7x6XHxcE5Aj4uHc0J6XDycE9Hj4uGcmB4XD+ck9Lh4OCelx8XD
ORk9Lh7Oyelx8XBOQY+Lh3NKelw8nFPR4+LhnJoeFw/nNPS4eDinpcfFwzkd
PS4ezunpcfFwzkCPi4dzRnpcPJwz0ePi4ZyZHhcP5yz0uHg4Z6XHxcM5Gz0u
Hs7Z6XHxcM5Bj4uHc056XDycc9Hj4uGcmx4XD+c89Lh4OOelx8XDOR89Lh7O
+elx8XAOoMfFw7kAPS4ezgXpcfFwLkSPi4dzYXpcPJyL0OPi4VyUHhcP52L0
uHg4F6fHxcO5BD0uHs4l6XHxcC5Fj4uHc2l6XDycy9Dj4uFclh4XD+dy9Lh4
OJenx8XDuQI9Lh7OFelx8XCuRI+Lh3Nlelw8nKvQ4+LhXJUeFw/navS4eDhX
p8fFw7kGPS4ezjXpcfFwrkWPi4dzbXpcPJzr0OPi4VyXHhcP53r0uHg416fH
xcO5AT0uHs4N6XHxcG5Ej4uHc2N6XDycm9Dj4uHclB4XD+dm9Lh4ODenx8XD
uQU9Lh7OLelx8XBuRY+Lh3Nrelw8nNvQ4+Lh3JYeFw/ndvS4eDi3p8fFw7kD
PS4ezh3pcfFw7kSPi4dzZ3pcPJy70OPi4dyVHhcP5270uHg4d6fHxcO5Bz0u
Hs496XHxcO5Fj4uHc296XDyc+9Dj4uHclx4XD+d+9Lh4OKXHxcO5Pz0uHs4D
6HHxcB5Ij4uH8yB6XDycB9Pj4uE8hB4XD+eh9Lh4OA+jx8XDeTg9Lh7OI+hx
8XAeSY+Lh/Moelw8nEfT4+LhPIYeFw/nsfS4eDiPo8fFw3k8PS4ezhPocfFw
nkiPi4fzJHpcPJwn0+Pi4TyFHhcP56n0uHg4T6PHxcN5Oj0uHs4z6HHxcJ5J
j4uH8yx6XDycZ9Pj4uE8hx4XD+e59Lh4OM+jx8XDeT49Lh7OC+hx8XBeSI+L
h/Mielw8nBfT4+LhvIQeFw/npfS4eDgvo8fFw3k5PS4ezivocfFwXkmPi4fz
KnpcPJxX0+Pi4byGHhcP57X0uHg4r6PHxcN5PT0uHs4b6HHxcN5Ij4uH8yZ6
XDycN9Pj4uG8hR4XD+et9Lh4OG+jx8XDeTs9Lh7OO+hx8XDeSY+Lh/Muelw8
nHfT4+LhvIceFw/nvfS4eDijx8XDeR89Lh7O++lx8XA+QI+Lh/NBelw8nA/R
4+LhfJgeFw/nI/S4eDgfpcfFw/kYPS4ezsfpcfFwPkGPi4fzSXpcPJxP0ePi
4XyaHhcP5zP0uHg4n6XHxcP5HD0uHs7n6XHxcL5Aj4uH80V6XDycL9Hj4uF8
mR4XD+cr9Lh4OF+lx8XD+Ro9Lh7O1+lx8XC+QY+Lh/NNelw8nG/R4+LhfJse
Fw/nO/S4eDjfpcfFw/kePS4ezvfpcfFwfkCPi4fzQ3pcPJwf0ePi4fyYHhcP
5yf0uHg4P6XHxcP5GT0uHs7P6XHxcH5Bj4uH80t6XDycX9Hj4uH8mh4XD+c3
9Lh4OL+lx8XD+R09Lh7O7+lx8XD+QI+Lh/NHelw8nD/R4+Lh/JkeFw/nL/S4
eDh/pcfFw/kbPS4ezt/pcfFw/kGPi4fzT3pcPJx/0ePi4fybHhcP5z/0uHj4
vw/s//a4eDgHosfFw/k/elw8nAPT4+LhHIQeFw/noPS4eDgHo8fFwzk4PS4e
ziHocfFwDkmPi4dzKHpcPJxD0+Pi4RyGHhcP57D0uHg4h6PHxcM5PD0uHs4R
6HHxcI5Ij4uHcyR6XDycI9Pj4uEchR4XD+eo9Lh4OEejx8XDOTo9Lh7OMehx
8XCOSY+Lh3Mselw8nGPT4+LhHIceFw/nuPS4eDjHo8fFwzk+PS4ezgnocfFw
TkiPi4dzInpcPJwT0+Pi4ZyEHhcP56T0uHg4J6PHxcM5OT0uHs4p6HHxcE5J
j4uHcyp6XDycU9Pj4uGchh4XD+e09Lh4OKejx8XDOT09Lh7OGehx8XDOSI+L
h3Mmelw8nDPT4+LhnIUeFw/nrPS4eDhno8fFwzk7PS4ezjnocfFwzkmPi4dz
LnpcPJxz0+Pi4ZyHHhcP57z0uHg456PHxcM5Pz0uHs4B9Lh4OBegx8XDuSA9
Lh7Ohehx8XAuTI+Lh3MRelw8nIvS4+LhXIweFw/n4vS4eDiXoMfFw7kkPS4e
zqXocfFwLk2Pi4dzGXpcPJzL0uPi4VyOHhcP5/L0uHg4V6DHxcO5Ij0uHs6V
6HHxcK5Mj4uHcxV6XDycq9Lj4uFcjR4XD+fq9Lh4ONegx8XDuSY9Lh7Otehx
8XCuTY+Lh3Mdelw8nOvS4+LhXI8eFw/n+vS4eDg3oMfFw7khPS4ezo3ocfFw
bkyPi4dzE3pcPJyb0uPi4dyMHhcP5+b0uHg4t6DHxcO5JT0uHs6t6HHxcG5N
j4uHcxt6XDyc29Lj4uHcjh4XD+f29Lh4OHegx8XDuSM9Lh7Onehx8XDuTI+L
h3MXelw8nLvS4+Lh3I0eFw/n7vS4eDj3oMfFw7knPS4ezr3ocfFw7k2Pi4dz
H3pcPJz70uPi4dyPHhcPp/S4eDj3p8fFw3kAPS4ezgPpcfFwHkSPi4fzYHpc
PJyH0OPi4TyUHhcP52H0uHg4D6fHxcN5BD0uHs4j6XHxcB5Fj4uH82h6XDyc
x9Dj4uE8lh4XD+dx9Lh4OI+nx8XDeQI9Lh7OE+lx8XCeRI+Lh/Nkelw8nKfQ
4+LhPJUeFw/nafS4eDhPp8fFw3kGPS4ezjPpcfFwnkWPi4fzbHpcPJzn0OPi
4TyXHhcP53n0uHg4z6fHxcN5AT0uHs4L6XHxcF5Ej4uH82J6XDycl9Dj4uG8
lB4XD+dl9Lh4OC+nx8XDeQU9Lh7OK+lx8XBeRY+Lh/Nqelw8nNfQ4+LhvJYe
Fw/ndfS4eDivp8fFw3kDPS4ezhvpcfFw3kSPi4fzZnpcPJy30OPi4byVHhcP
5230uHg4b6fHxcN5Bz0uHs476XHxcN5Fj4uH8256XDyc99Dj4uG8lx4XD2f0
uHg476PHxcN5Pz0uHs4H6HHxcD5Ij4uH8yF6XDycD9Pj4uF8hB4XD+ej9Lh4
OB+jx8XD+Tg9Lh7OJ+hx8XA+SY+Lh/Mpelw8nE/T4+LhfIYeFw/ns/S4eDif
o8fFw/k8PS4ezhfocfFwvkiPi4fzJXpcPJwv0+Pi4XyFHhcP56v0uHg4X6PH
xcP5Oj0uHs436HHxcL5Jj4uH8y16XDycb9Pj4uF8hx4XD+e79Lh4ON+jx8XD
+T49Lh7OD+hx8XB+SI+Lh/Mjelw8nB/T4+Lh/IQeFw/np/S4eDg/o8fFw/k5
PS4ezi/ocfFwfkmPi4fzK3pcPJxf0+Pi4fyGHhcP57f0uHg4v6PHxcP5PT0u
Hs4f6HHxcP5Ij4uH8yd6XDycP9Pj4uH8hR4XD+ev9Lh4OH+jx8XD+Ts9Lh7O
P+hx8XD+SY+Lh/Mvelw8nH/T4+Lh/IceFw//9wH93x4XD+dA9Lh4OP9Hj4uH
c2B6XDycg9Dj4uEclB4XD+dg9Lh4OAenx8XDOQQ9Lh7OIelx8XAORY+Lh3No
elw8nMPQ4+LhHJYeFw/ncPS4eDiHp8fFwzkCPS4ezhHpcfFwjkSPi4dzZHpc
PJyj0OPi4RyVHhcP52j0uHg4R6fHxcM5Bj0uHs4x6XHxcI5Fj4uHc2x6XDyc
49Dj4uEclx4XD+d49Lh4OMenx8XDOQE9Lh7OCelx8XBORI+Lh3Nielw8nJPQ
4+LhnJQeFw/nZPS4eDgnp8fFwzkFPS4ezinpcfFwTkWPi4dzanpcPJzT0OPi
4ZyWHhcP53T0uHg4p6fHxcM5Az0uHs4Z6XHxcM5Ej4uHc2Z6XDycs9Dj4uGc
lR4XD+ds9Lh4OGenx8XDOQc9Lh7OOelx8XDORY+Lh3Nuelw8nPPQ4+LhnJce
Fw/nfPS4eDjnp8fFwzmAHhcP5wL0uHg4F6THxcO5ED0uHs6F6XHxcC5Cj4uH
c1F6XDyci9Hj4uFcnB4XD+cS9Lh4OJekx8XDuRQ9Lh7Opelx8XAuQ4+Lh3NZ
elw8nMvR4+LhXJ4eFw/nCvS4eDhXpMfFw7kSPS4ezpXpcfFwrkKPi4dzVXpc
PJyr0ePi4VydHhcP5xr0uHg416THxcO5Fj0uHs616XHxcK5Dj4uHc116XDyc
69Hj4uFcnx4XD+cG9Lh4ODekx8XDuRE9Lh7Ojelx8XBuQo+Lh3NTelw8nJvR
4+Lh3JweFw/nFvS4eDi3pMfFw7kVPS4ezq3pcfFwbkOPi4dzW3pcPJzb0ePi
4dyeHhcP5w70uHg4d6THxcO5Ez0uHs6d6XHxcO5Cj4uHc1d6XDycu9Hj4uHc
nR4XD+ce9Lh4OPekx8XDuRc9Lh7Ovelx8XDuQ4+Lh3Nfelw8nPvR4+LhlB4X
D+f+9Lh4OA+gx8XDeSA9Lh7Og+hx8XAeTI+Lh/MQelw8nIfS4+LhPIweFw/n
4fS4eDiPoMfFw3kkPS4ezqPocfFwHk2Pi4fzGHpcPJzH0uPi4TyOHhcP5/H0
uHg4T6DHxcN5Ij0uHs6T6HHxcJ5Mj4uH8xR6XDycp9Lj4uE8jR4XD+fp9Lh4
OM+gx8XDeSY9Lh7Os+hx8XCeTY+Lh/Mcelw8nOfS4+LhPI8eFw/n+fS4eDgv
oMfFw3khPS4ezovocfFwXkyPi4fzEnpcPJyX0uPi4byMHhcP5+X0uHg4r6DH
xcN5JT0uHs6r6HHxcF5Nj4uH8xp6XDyc19Lj4uG8jh4XD+f19Lh4OG+gx8XD
eSM9Lh7Om+hx8XDeTI+Lh/MWelw8nLfS4+LhvI0eFw/n7fS4eDjvoMfFw3kn
PS4ezrvocfFw3k2Pi4fzHnpcPJz30uPi4YweFw/nffS4eDjvp8fFw/kAPS4e
zgfpcfFwPkSPi4fzYXpcPJyP0OPi4XyUHhcP52P0uHg4H6fHxcP5BD0uHs4n
6XHxcD5Fj4uH82l6XDycz9Dj4uF8lh4XD+dz9Lh4OJ+nx8XD+QI9Lh7OF+lx
8XC+RI+Lh/Nlelw8nK/Q4+LhfJUeFw/na/S4eDhfp8fFw/kGPS4ezjfpcfFw
vkWPi4fzbXpcPJzv0OPi4XyXHhcP53v0uHg436fHxcP5AT0uHs4P6XHxcH5E
j4uH82N6XDycn9Dj4uH8lB4XD+dn9Lh4OD+nx8XD+QU9Lh7OL+lx8XB+RY+L
h/Nrelw8nN/Q4+Lh/JYeFw/nd/S4eDi/p8fFw/kDPS4ezh/pcfFw/kSPi4fz
Z3pcPJy/0OPi4fyVHhcP52/0uHg4f6fHxcP5Bz0uHs4/6XHxcP5Fj4uH8296
XDyc/9Dj4uH/PpD/2+Pi4RyIHhcP5//ocfFwDkyPi4dzEHpcPJyD0uPi4RyM
HhcP5+D0uHg4h6DHxcM5JD0uHs6h6HHxcA5Nj4uHcxh6XDycw9Lj4uEcjh4X
D+fw9Lh4OEegx8XDOSI9Lh7Okehx8XCOTI+Lh3MUelw8nKPS4+LhHI0eFw/n
6PS4eDjHoMfFwzkmPS4ezrHocfFwjk2Pi4dzHHpcPJzj0uPi4RyPHhcP5/j0
uHg4J6DHxcM5IT0uHs6J6HHxcE5Mj4uHcxJ6XDyck9Lj4uGcjB4XD+fk9Lh4
OKegx8XDOSU9Lh7Oqehx8XBOTY+Lh3Maelw8nNPS4+LhnI4eFw/n9PS4eDhn
oMfFwzkjPS4ezpnocfFwzkyPi4dzFnpcPJyz0uPi4ZyNHhcP5+z0uHg456DH
xcM5Jz0uHs656HHxcM5Nj4uHcx56XDyc89Lj4uGcjx4XD+f89Lh4OAfQ4+Lh
XIAeFw/ngvS4eDgXosfFw7kwPS4ezkXocfFwLkqPi4dzMXpcPJyL0+Pi4VyC
HhcP55L0uHg4l6LHxcO5ND0uHs5l6HHxcC5Lj4uHczl6XDycy9Pj4uFcgR4X
D+eK9Lh4OFeix8XDuTI9Lh7OVehx8XCuSo+Lh3M1elw8nKvT4+LhXIMeFw/n
mvS4eDjXosfFw7k2PS4eznXocfFwrkuPi4dzPXpcPJzr0+Pi4dyAHhcP54b0
uHg4N6LHxcO5MT0uHs5N6HHxcG5Kj4uHczN6XDycm9Pj4uHcgh4XD+eW9Lh4
OLeix8XDuTU9Lh7Obehx8XBuS4+Lh3M7elw8nNvT4+Lh3IEeFw/njvS4eDh3
osfFw7kzPS4ezl3ocfFw7kqPi4dzN3pcPJy70+Pi4dyDHhcP5570uHg496LH
xcO5Nz0uHs596HHxcO5Lj4uHcz96XDyc0uPi4dyfHhcP5wH0uHg4D6THxcN5
ED0uHs6D6XH/n8t6BgAAMGAgmNq2bdu2bdu2U9u2bbtNbdu2ba298YbfHw/n
IfS4eDgPpcfFw3kYPS4ezsPpcfFwHkGPi4fzSHpcPJxH0ePi4TyaHhcP5zH0
uHg4j6XHxcN5HD0uHs7j6XHxcJ5Aj4uH80R6XDycJ9Hj4uE8mR4XD+cp9Lh4
OE+lx8XDeRo9Lh7O0+lx8XCeQY+Lh/NMelw8nGfR4+LhPJseFw/nOfS4eDjP
pcfFw3kePS4ezvPpcfFwXkCPi4fzQnpcPJwX0ePi4byYHhcP5yX0uHg4L6XH
xcN5GT0uHs7L6XHxcF5Bj4uH80p6XDycV9Hj4uG8mh4XD+c19Lh4OK+lx8XD
eR09Lh7O6+lx8XDeQI+Lh/NGelw8nDfR4+LhvJkeFw/nLfS4eDhvpcfFw3kb
PS4eztvpcfFw3kGPi4fzTnpcPJx30ePi4bybHhcP5z30uHg476XHxcMZPS4e
zvvocfFw3k+Pi4fzAXpcPJwP0uPi4XyIHhcP58P0uHg4H6HHxcP5KD0uHs7H
6HHxcD5Oj4uH8wl6XDycT9Lj4uF8ih4XD+fT9Lh4OJ+hx8XD+Sw9Lh7O5+hx
8XA+T4+Lh/MFelw8nC/S4+LhfIkeFw/ny/S4eDhfocfFw/kqPS4eztfocfFw
vk6Pi4fzDXpcPJxv0uPi4XyLHhcP59v0uHg436HHxcP5Lj0uHs736HHxcL5P
j4uH8wN6XDycH9Lj4uH8iB4XD+fH9Lh4OD+hx8XD+Sk9Lh7Oz+hx8XB+To+L
h/MLelw8nF/S4+Lh/IoeFw/n1/S4eDi/ocfFw/ktPS4ezu/ocfFwfk+Pi4fz
B3pcPJw/0uPi4fyJHhcP58/0uHg4f6HHxcP5Kz0uHs7f6HHxcP5Oj4uH8w96
XDycf9Lj4uH8ix4XD+ff9Lh4OP+hx8XD/xvA/+9x8XAOQI+Lh3NAelw8nAPR
4+LhHJgeFw/nIPS4eDgHpcfFwzkYPS4ezsHpcfFwDkGPi4dzSHpcPJxD0ePi
4RyaHhcP5zD0uHg4h6XHxcM5HD0uHs7h6XHxcI5Aj4uHc0R6XDycI9Hj4uEc
mR4XD+co9Lh4OEelx8XDORo9Lh7O0elx8XCOQY+Lh3NMelw8nGPR4+LhHJse
Fw/nOPS4eDjHpcfFwzkePS4ezvHpcfFwTkCPi4dzQnpcPJwT0ePi4ZyYHhcP
5yT0uHg4J6XHxcM5GT0uHs7J6XHxcE5Bj4uHc0p6XDycU9Hj4uGcmh4XD+c0
9Lh4OKelx8XDOR09Lh7O6elx8XDOQI+Lh3NGelw8nDPR4+LhnJkeFw/nLPS4
eDhnpcfFwzkbPS4eztnpcfFwzkGPi4dzTnpcPJxz0ePi4ZybHhcP5zz0uHg4
56XHxcM5Hz0uHs756XHxcC5Aj4uHc0F6XDycC9Hj4uFcmB4XD+ci9Lh4OBel
x8XDuRg9Lh7Oxelx8XAuQY+Lh3NJelw8nEvR4+LhXJoeFw/nMvS4eDiXpcfF
w7kcPS4ezuXpcfFwrkCPi4dzRXpcPJwr0ePi4VyZHhcP5yr0uHg4V6XHxcO5
Gj0uHs7V6XHxcK5Bj4uHc016XDyca9Hj4uFcmx4XD+c69Lh4ONelx8XDuR49
Lh7O9elx8XBuQI+Lh3NDelw8nBvR4+Lh3JgeFw/nJvS4eDg3pcfFw7kZPS4e
zs3pcfFwbkGPi4dzS3pcPJxb0ePi4dyaHhcP5zb0uHg4t6XHxcO5HT0uHs7t
6XHxcO5Aj4uHc0d6XDycO9Hj4uHcmR4XD+cu9Lh4OHelx8XDuRs9Lh7O3elx
8XDuQY+Lh3NPelw8nHvR4+Lh3JseFw/nPvS4eDj3pcfFw7kfPS4eTulx8XDu
T4+Lh/MAelw8nAfS4+LhPIgeFw/nwfS4eDgPocfFw3koPS4ezsPocfFwHk6P
i4fzCHpcPJxH0uPi4TyKHhcP59H0uHg4j6HHxcN5LD0uHs7j6HHxcB5Pj4uH
8wR6XDycJ9Lj4uE8iR4XD+fJ9Lh4OE+hx8XDeSo9Lh7O0+hx8XCeTo+Lh/MM
elw8nGfS4+LhPIseFw/n2fS4eDjPocfFw3kuPS4ezvPocfFwnk+Pi4fzAnpc
PJwX0uPi4byIHhcP58X0uHg4L6HHxcN5KT0uHs7L6HHxcF5Oj4uH8wp6XDyc
V9Lj4uG8ih4XD+fV9Lh4OK+hx8XDeS09Lh7O6+hx8XBeT4+Lh/MGelw8nDfS
4+LhvIkeFw/nzfS4eDhvocfFw3krPS4eztvocfFw3k6Pi4fzDnpcPJx30uPi
4byLHhcP5930uHg476HHxcN5Lz0uHs7ocfFw3kePi4fzfnpcPJwP0OPi4XyQ
HhcP50P0uHg4H6bHxcP5CD0uHs5H6XHxcD5Gj4uH83F6XDycT9Dj4uF8kh4X
D+dT9Lh4OJ+mx8XD+Qw9Lh7OZ+lx8XA+R4+Lh/N5elw8nC/Q4+LhfJEeFw/n
S/S4eDhfpsfFw/kKPS4ezlfpcfFwvkaPi4fzdXpcPJxv0OPi4XyTHhcP51v0
uHg436bHxcP5Dj0uHs536XHxcL5Hj4uH8316XDycH9Dj4uH8kB4XD+dH9Lh4
OD+mx8XD+Qk9Lh7OT+lx8XB+Ro+Lh/Nzelw8nF/Q4+Lh/JIeFw/nV/S4eDi/
psfFw/kNPS4ezm/pcfFwfkePi4fze3pcPJw/0OPi4fyRHhcP50/0uHg4f6bH
xcP5Cz0uHs5f6XHxcP5Gj4uH83d6XDycf9Dj4uH8kx4XD+df9Lh4OP+mx8XD
+Q89Lh7+38D9f4+Lh3MAelw8nAPS4+LhHIgeFw/nwPS4eDgHocfFwzkoPS4e
zsHocfFwDk6Pi4dzCHpcPJxD0uPi4RyKHhcP59D0uHg4h6HHxcM5LD0uHs7h
6HHxcA5Pj4uHcwR6XDycI9Lj4uEciR4XD+fI9Lh4OEehx8XDOSo9Lh7O0ehx
8XCOTo+Lh3MMelw8nGPS4+LhHIseFw/n2PS4eDjHocfFwzkuPS4ezvHocfFw
jk+Pi4dzAnpcPJwT0uPi4ZyIHhcP58T0uHg4J6HHxcM5KT0uHs7J6HHxcE5O
j4uHcwp6XDycU9Lj4uGcih4XD+fU9Lh4OKehx8XDOS09Lh7O6ehx8XBOT4+L
h3MGelw8nDPS4+LhnIkeFw/nzPS4eDhnocfFwzkrPS4eztnocfFwzk6Pi4dz
DnpcPJxz0uPi4ZyLHhcP59z0uHg456HHxcM5Lz0uHs756HHxcM5Pj4uHcwF6
XDycC9Lj4uFciB4XD+fC9Lh4OBehx8XDuSg9Lh7Oxehx8XAuTo+Lh3MJelw8
nEvS4+LhXIoeFw/n0vS4eDiXocfFw7ksPS4ezuXocfFwLk+Pi4dzBXpcPJwr
0uPi4VyJHhcP58r0uHg4V6HHxcO5Kj0uHs7V6HHxcK5Oj4uHcw16XDyca9Lj
4uFcix4XD+fa9Lh4ONehx8XDuS49Lh7O9ehx8XCuT4+Lh3MDelw8nBvS4+Lh
3IgeFw/nxvS4eDg3ocfFw7kpPS4ezs3ocfFwbk6Pi4dzC3pcPJxb0uPi4dyK
HhcP59b0uHg4t6HHxcO5LT0uHs7t6HHxcG5Pj4uHcwd6XDycO9Lj4uHciR4X
D+fO9Lh4OHehx8XDuSs9Lh7O3ehx8XDuTo+Lh3MPelw8nHvS4+Lh3IseFw/n
3vS4eDj3ocfFw7kvPS4ezv3ocfFwSo+Lh3N/elw8nAfQ4+LhPJAeFw/nQfS4
eDgPpsfFw3kIPS4ezkPpcfFwHkaPi4fzcHpcPJxH0OPi4TySHhcP51H0uHg4
j6bHxcN5DD0uHs5j6XHxcB5Hj4uH83h6XDycJ9Dj4uE8kR4XD+dJ9Lh4OE+m
x8XDeQo9Lh7OU+lx8XCeRo+Lh/N0elw8nGfQ4+LhPJMeFw/nWfS4eDjPpsfF
w3kOPS4eznPpcfFwnkePi4fzfHpcPJwX0OPi4byQHhcP50X0uHg4L6bHxcN5
CT0uHs5L6XHxcF5Gj4uH83J6XDycV9Dj4uG8kh4XD+dV9Lh4OK+mx8XDeQ09
Lh7Oa+lx8XBeR4+Lh/N6elw8nDfQ4+LhvJEeFw/nTfS4eDhvpsfFw3kLPS4e
zlvpcfFw3kaPi4fzdnpcPJx30OPi4byTHhcP5130uHg476bHxcN5Dz0uHs57
6XHxcEaPi4fzPnpcPJz30+Pi4XyAHhcP54P0uHg4H6LHxcP5MD0uHs5H6HHx
cD5Kj4uH8zF6XDycj9Pj4uF8gh4XD+eT9Lh4OJ+ix8XD+TQ9Lh7OZ+hx8XA+
S4+Lh/M5elw8nM/T4+LhfIEeFw/ni/S4eDhfosfFw/kyPS4ezlfocfFwvkqP
i4fzNXpcPJyv0+Pi4XyDHhcP55v0uHg436LHxcP5Nj0uHs536HHxcL5Lj4uH
8z16XDyc79Pj4uH8gB4XD+eH9Lh4OD+ix8XD+TE9Lh7OT+hx8XB+So+Lh/Mz
elw8nJ/T4+Lh/IIeFw/nl/S4eDi/osfFw/k1PS4ezm/ocfFwfkuPi4fzO3pc
PJzf0+Pi4fyBHhcP54/0uHg4f6LHxcP5Mz0uHs5f6HHxcP5Kj4uH8zd6XDyc
v9Pj4uH8gx4XD+ef9Lh4OP+ix8XD+Tc9Lh7Of+hx8fD/Buz/e1w8nAPQ4+Lh
HJAeFw/nQPS4eDgHpsfFwzkIPS4ezkHpcfFwDkaPi4dzcHpcPJxD0OPi4RyS
HhcP51D0uHg4h6bHxcM5DD0uHs5h6XHxcA5Hj4uHc3h6XDycI9Dj4uEckR4X
D+dI9Lh4OEemx8XDOQo9Lh7OUelx8XCORo+Lh3N0elw8nGPQ4+LhHJMeFw/n
WPS4eDjHpsfFwzkOPS4eznHpcfFwjkePi4dzfHpcPJwT0OPi4ZyQHhcP50T0
uHg4J6bHxcM5CT0uHs5J6XHxcE5Gj4uHc3J6XDycU9Dj4uGckh4XD+dU9Lh4
OKemx8XDOQ09Lh7Oaelx8XBOR4+Lh3N6elw8nDPQ4+LhnJEeFw/nTPS4eDhn
psfFwzkLPS4ezlnpcfFwzkaPi4dzdnpcPJxz0OPi4ZyTHhcP51z0uHg456bH
xcM5Dz0uHs556XHxcM5Hj4uHc356XDycC9Dj4uFckB4XD+dC9Lh4OBemx8XD
uQg9Lh7ORelx8XAuRo+Lh3Nxelw8nEvQ4+LhXJIeFw/nUvS4eDiXpsfFw7kM
PS4ezmXpcfFwLkePi4dzeXpcPJwr0OPi4VyRHhcP50r0uHg4V6bHxcO5Cj0u
Hs5V6XHxcK5Gj4uHc3V6XDyca9Dj4uFckx4XD+da9Lh4ONemx8XDuQ49Lh7O
delx8XCuR4+Lh3N9elw8nBvQ4+Lh3JAeFw/nRvS4eDg3psfFw7kJPS4ezk3p
cfFwbkaPi4dzc3pcPJxb0OPi4dySHhcP51b0uHg4t6bHxcO5DT0uHs5t6XHx
cG5Hj4uHc3t6XDycO9Dj4uHckR4XD+dO9Lh4OHemx8XDuQs9Lh7OXelx8XDu
Ro+Lh3N3elw8nHvQ4+Lh3JMeFw/nXvS4eDj3psfFw7kPPS4ezn3pcfFw7keP
i4dTelw8nPvT4+LhPIAeFw/ngfS4eDgPosfFw3kwPS4ezkPocfFwHkqPi4fz
MHpcPJyH0+Pi4TyCHhcP55H0uHg4j6LHxcN5ND0uHs5j6HHxcB5Lj4uH8zh6
XDycx9Pj4uE8gR4XD+eJ9Lh4OE+ix8XDeTI9Lh7OU+hx8XCeSo+Lh/M0elw8
nKfT4+LhPIMeFw/nmfS4eDjPosfFw3k2PS4eznPocfFwnkuPi4fzPHpcPJzn
0+Pi4byAHhcP54X0uHg4L6LHxcN5MT0uHs5L6HHxcF5Kj4uH8zJ6XDycl9Pj
4uG8gh4XD+eV9Lh4OK+ix8XDeTU9Lh7Oa+hx8XBeS4+Lh/M6elw8nNfT4+Lh
vIEeFw/njfS4eDhvosfFw3kzPS4ezlvocfFw3kqPi4fzNnpcPJy30+Pi4byD
HhcP5530uHg476LHxcN5Nz0uHs576HHxcN5Lj4uHM3pcPJz30ePi4byfHhcP
5wP0uHg4H6THxcP5ED0uHs6H6XHxcD5Cj4uH81F6XDycj9Hj4uF8nB4XD+cT
9Lh4OJ+kx8XD+RQ9Lh7Op+lx8XA+Q4+Lh/NZelw8nM/R4+LhfJ4eFw/nC/S4
eDhfpMfFw/kSPS4ezpfpcfFwvkKPi4fzVXpcPJyv0ePi4XydHhcP5xv0uHg4
36THxcP5Fj0uHs636XHxcL5Dj4uH8116XDyc79Hj4uF8nx4XD+cH9Lh4OD+k
x8XD+RE9Lh7Oj+lx8XB+Qo+Lh/NTelw8nJ/R4+Lh/JweFw/nF/S4eDi/pMfF
w/kVPS4ezq/pcfFwfkOPi4fzW3pcPJzf0ePi4fyeHhcP5w/0uHg4f6THxcP5
Ez0uHs6f6XHxcP5Cj4uH81d6XDycv9Hj4uH8nR4XD+cf9Lh4OP+kx8XD+Rc9
Lh7Ov+lx8XD+Q4+Lh/83UP/f4+LhHIAeFw/ngPS4eDgHosfFwzkwPS4ezkHo
cfFwDkqPi4dzMHpcPJyD0+Pi4RyCHhcP55D0uHg4h6LHxcM5ND0uHs5h6HHx
cA5Lj4uHczh6XDycw9Pj4uEcgR4XD+eI9Lh4OEeix8XDOTI9Lh7OUehx8XCO
So+Lh3M0elw8nKPT4+LhHIMeFw/nmPS4eDjHosfFwzk2PS4eznHocfFwjkuP
i4dzPHpcPJzj0+Pi4ZyAHhcP54T0uHg4J6LHxcM5MT0uHs5J6HHxcE5Kj4uH
czJ6XDyck9Pj4uGcgh4XD+eU9Lh4OKeix8XDOTU9Lh7Oaehx8XBOS4+Lh3M6
elw8nNPT4+LhnIEeFw/njPS4eDhnosfFwzkzPS4ezlnocfFwzkqPi4dzNnpc
PJyz0+Pi4ZyDHhcP55z0uHg456LHxcM5Nz0uHs556HHxcM5Lj4uHcz56XDyc
89Pj4uFcgB4XD+eC9Lh4OBeix8XDuTA9Lh7ORehx8XAuSo+Lh3Mxelw8nIvT
4+LhXIIeFw/nkvS4eDiXosfFw7k0PS4ezmXocfFwLkuPi4dzOXpcPJzL0+Pi
4VyBHhcP54r0uHg4V6LHxcO5Mj0uHs5V6HHxcK5Kj4uHczV6XDycq9Pj4uFc
gx4XD+ea9Lh4ONeix8XDuTY9Lh7Odehx8XCuS4+Lh3M9elw8nOvT4+Lh3IAe
Fw/nhvS4eDg3osfFw7kxPS4ezk3ocfFwbkqPi4dzM3pcPJyb0+Pi4dyCHhcP
55b0uHg4t6LHxcO5NT0uHs5t6HHxcG5Lj4uHczt6XDyc29Pj4uHcgR4XD+eO
9Lh4OHeix8XDuTM9Lh7OXehx8XDuSo+Lh3M3elw8nLvT4+Lh3IMeFw/nnvS4
eDj3osfFw7k3PS4ezn3ocfFw7kuPi4dzP3pcPJzS4+Lh3J8eFw/nAfS4eDgP
pMfFw3kQPS4ezoPpcfFwHkKPi4fzUHpcPJyH0ePi4TycHhcP5xH0uHg4j6TH
xcN5FD0uHs6j6XHxcB5Dj4uH81h6XDycx9Hj4uE8nh4XD+cJ9Lh4OE+kx8XD
eRI9Lh7Ok+lx8XCeQo+Lh/NUelw8nKfR4+LhPJ0eFw/nGfS4eDjPpMfFw3kW
PS4ezrPpcfFwnkOPi4fzXHpcPJzn0ePi4TyfHhcP5wX0uHg4L6THxcN5ET0u
Hs6L6XHxcF5Cj4uH81J6XDycl9Hj4uG8nB4XD+cV9Lh4OK+kx8XDeRU9Lh7O
q+lx8XBeQ4+Lh/Naelw8nNfR4+LhvJ4eFw/nDfS4eDhvpMfFw3kTPS4ezpvp
cfFw3kKPi4fzVnpcPJy30ePi4bydHhcP5x30uHg476THxcN5Fz0uHs676XHx
cN5Dj4uH8156XDyc0ePi4byPHhcP5/30uHg4H6DHxcP5ID0uHs6H6HHxcD5M
j4uH8xF6XDycj9Lj4uF8jB4XD+fj9Lh4OJ+gx8XD+SQ9Lh7Op+hx8XA+TY+L
h/MZelw8nM/S4+LhfI4eFw/n8/S4eDhfoMfFw/kiPS4ezpfocfFwvkyPi4fz
FXpcPJyv0uPi4XyNHhcP5+v0uHg436DHxcP5Jj0uHs636HHxcL5Nj4uH8x16
XDyc79Lj4uF8jx4XD+f79Lh4OD+gx8XD+SE9Lh7Oj+hx8XB+TI+Lh/MTelw8
nJ/S4+Lh/IweFw/n5/S4eDi/oMfFw/klPS4ezq/ocfFwfk2Pi4fzG3pcPJzf
0uPi4fyOHhcP5/f0uHg4f6DHxcP5Iz0uHs6f6HHxcP5Mj4uH8xd6XDycv9Lj
4uH8jR4XD+fv9Lh4OP+gx8XD+Sc9Lh7Ov+hx8XD+TY+Lh/Mfelw8/L8B+v8e
Fw/nAPS4eDgHpMfFwzkQPS4ezoHpcfFwDkKPi4dzUHpcPJyD0ePi4RycHhcP
5xD0uHg4h6THxcM5FD0uHs6h6XHxcA5Dj4uHc1h6XDycw9Hj4uEcnh4XD+cI
9Lh4OEekx8XDORI9Lh7Okelx8XCOQo+Lh3NUelw8nKPR4+LhHJ0eFw/nGPS4
eDjHpMfFwzkWPS4ezrHpcfFwjkOPi4dzXHpcPJzj0ePi4RyfHhcP5wT0uHg4
J6THxcM5ET0uHs6J6XHxcE5Cj4uHc1J6XDyck9Hj4uGcnB4XD+cU9Lh4OKek
x8XDORU9Lh7Oqelx8XBOQ4+Lh3Naelw8nNPR4+LhnJ4eFw/nDPS4eDhnpMfF
wzkTPS4ezpnpcfFwzkKPi4dzVnpcPJyz0ePi4ZydHhcP5xz0uHg456THxcM5
Fz0uHs656XHxcM5Dj4uHc156XDyc89Hj4uGcnx4XD+cC9Lh4OBekx8XDuRA9
Lh7Ohelx8XAuQo+Lh3NRelw8nIvR4+LhXJweFw/nEvS4eDiXpMfFw7kUPS4e
zqXpcfFwLkOPi4dzWXpcPJzL0ePi4VyeHhcP5wr0uHg4V6THxcO5Ej0uHs6V
6XHxcK5Cj4uHc1V6XDycq9Hj4uFcnR4XD+ca9Lh4ONekx8XDuRY9Lh7Otelx
8XCuQ4+Lh3Ndelw8nOvR4+LhXJ8eFw/nBvS4eDg3pMfFw7kRPS4ezo3pcfFw
bkKPi4dzU3pcPJyb0ePi4dycHhcP5xb0uHg4t6THxcO5FT0uHs6t6XHxcG5D
j4uHc1t6XDyc29Hj4uHcnh4XD+cO9Lh4OHekx8XDuRM9Lh7Onelx8XDuQo+L
h3NXelw8nLvR4+Lh3J0eFw/nHvS4eDj3pMfFw7kXPS4ezr3pcfFw7kOPi4dz
X3pcPJz70ePi4ZQeFw/n/vS4eDgPoMfFw3kgPS4ezoPocfFwHkyPi4fzEHpc
PJyH0uPi4TyMHhcP5+H0uHg4j6DHxcN5JD0uHs6j6HHxcB5Nj4uH8xh6XDyc
x9Lj4uE8jh4XD+fx9Lh4OE+gx8XDeSI9Lh7Ok+hx8XCeTI+Lh/MUelw8nKfS
4+LhPI0eFw/n6fS4eDjPoMfFw3kmPS4ezrPocfFwnk2Pi4fzHHpcPJzn0uPi
4TyPHhcP5/n0uHg4L6DHxcN5IT0uHs6L6HHxcF5Mj4uH8xJ6XDycl9Lj4uG8
jB4XD+fl9Lh4OK+gx8XDeSU9Lh7Oq+hx8XBeTY+Lh/Maelw8nNfS4+LhvI4e
Fw/n9fS4eDhvoMfFw3kjPS4ezpvocfFw3kyPi4fzFnpcPJy30uPi4byNHhcP
5+30uHg476DHxcN5Jz0uHs676HHxcN5Nj4uH8x56XDyc99Lj4uGMHhcP5330
uHg476fHxcP5AD0uHs4H6XHxcD5Ej4uH82F6XDycj9Dj4uF8lB4XD+dj9Lh4
OB+nx8XD+QQ9Lh7OJ+lx8XA+RY+Lh/Npelw8nM/Q4+LhfJYeFw/nc/S4eDif
p8fFw/kCPS4ezhfpcfFwvkSPi4fzZXpcPJyv0OPi4XyVHhcP52v0uHg4X6fH
xcP5Bj0uHs436XHxcL5Fj4uH8216XDyc79Dj4uF8lx4XD+d79Lh4ON+nx8XD
+QE9Lh7OD+lx8XB+RI+Lh/Njelw8nJ/Q4+Lh/JQeFw/nZ/S4eDg/p8fFw/kF
PS4ezi/pcfFwfkWPi4fza3pcPJzf0OPi4fyWHhcP53f0uHg4v6fHxcP5Az0u
Hs4f6XHxcP5Ej4uH82d6XDycv9Dj4uH8lR4XD+dv9Lh4OH+nx8XD+Qc9Lh7O
P+lx8XD+RY+Lh/Nvelw8nP/Q4+Lh/w3M//e4eDgHoMfFwzkgPS4ezoHocfFw
DkyPi4dzEHpcPJyD0uPi4RyMHhcP5+D0uHg4h6DHxcM5JD0uHs6h6HHxcA5N
j4uHcxh6XDycw9Lj4uEcjh4XD+fw9Lh4OEegx8XDOSI9Lh7Okehx8XCOTI+L
h3MUelw8nKPS4+LhHI0eFw/n6PS4eDjHoMfFwzkmPS4ezrHocfFwjk2Pi4dz
HHpcPJzj0uPi4RyPHhcP5/j0uHg4J6DHxcM5IT0uHs6J6HHxcE5Mj4uHcxJ6
XDyck9Lj4uGcjB4XD+fk9Lh4OKegx8XDOSU9Lh7Oqehx8XBOTY+Lh3Maelw8
nNPS4+LhnI4eFw/n9PS4eDhnoMfFwzkjPS4ezpnocfFwzkyPi4dzFnpcPJyz
0uPi4ZyNHhcP5+z0uHg456DHxcM5Jz0uHs656HHxcM5Nj4uHcx56XDyc89Lj
4uGcjx4XD+f89Lh4OBegx8XDuSA9Lh7Ohehx8XAuTI+Lh3MRelw8nIvS4+Lh
XIweFw/n4vS4eDiXoMfFw7kkPS4ezqXocfFwLk2Pi4dzGXpcPJzL0uPi4VyO
HhcP5/L0uHg4V6DHxcO5Ij0uHs6V6HHxcK5Mj4uHcxV6XDycq9Lj4uFcjR4X
D+fq9Lh4ONegx8XDuSY9Lh7Otehx8XCuTY+Lh3Mdelw8nOvS4+LhXI8eFw/n
+vS4eDg3oMfFw7khPS4ezo3ocfFwbkyPi4dzE3pcPJyb0uPi4dyMHhcP5+b0
uHg4t6DHxcO5JT0uHs6t6HHxcG5Nj4uHcxt6XDyc29Lj4uHcjh4XD+f29Lh4
OHegx8XDuSM9Lh7Onehx8XDuTI+Lh3MXelw8nLvS4+Lh3I0eFw/n7vS4eDj3
oMfFw7knPS4ezr3ocfFw7k2Pi4dzH3pcPJz70uPi4dyPHhcPp/S4eDj3p8fF
w3kAPS4ezgPpcfFwHkSPi4fzYHpcPJyH0OPi4TyUHhcP52H0uHg4D6fHxcN5
BD0uHs4j6XHxcB5Fj4uH82h6XDycx9Dj4uE8lh4XD+dx9Lh4OI+nx8XDeQI9
Lh7OE+lx8XCeRI+Lh/Nkelw8nKfQ4+LhPJUeFw/nafS4eDhPp8fFw3kGPS4e
zjPpcfFwnkWPi4fzbHpcPJzn0OPi4TyXHhcP53n0uHg4z6fHxcN5AT0uHs4L
6XHxcF5Ej4uH82J6XDycl9Dj4uG8lB4XD+dl9Lh4OC+nx8XDeQU9Lh7OK+lx
8XBeRY+Lh/Nqelw8nNfQ4+LhvJYeFw/ndfS4eDivp8fFw3kDPS4ezhvpcfFw
3kSPi4fzZnpcPJy30OPi4byVHhcP5230uHg4b6fHxcN5Bz0uHs476XHxcN5F
j4uH8256XDyc99Dj4uG8lx4XD2f0uHg476PHxcN5Pz0uHs4H6HHxcD5Ij4uH
8yF6XDycD9Pj4uF8hB4XD+ej9Lh4OB+jx8XD+Tg9Lh7OJ+hx8XA+SY+Lh/Mp
elw8nE/T4+LhfIYeFw/ns/S4eDifo8fFw/k8PS4ezhfocfFwvkiPi4fzJXpc
PJwv0+Pi4XyFHhcP56v0uHg4X6PHxcP5Oj0uHs436HHxcL5Jj4uH8y16XDyc
b9Pj4uF8hx4XD+e79Lh4ON+jx8XD+T49Lh7OD+hx8XB+SI+Lh/Mjelw8nB/T
4+Lh/IQeFw/np/S4eDg/o8fFw/k5PS4ezi/ocfFwfkmPi4fzK3pcPJxf0+Pi
4fyGHhcP57f0uHg4v6PHxcP5PT0uHs4f6HHxcP5Ij4uH8yd6XDycP9Pj4uH8
hR4XD+ev9Lh4OH+jx8XD+Ts9Lh7OP+hx8XD+SY+Lh/Mvelw8nH/T4+Lh/Ice
Fw//b0D+v8fFwzkAPS4ezgHpcfFwDkSPi4dzYHpcPJyD0OPi4RyUHhcP52D0
uHg4B6fHxcM5BD0uHs4h6XHxcA5Fj4uHc2h6XDycw9Dj4uEclh4XD+dw9Lh4
OIenx8XDOQI9Lh7OEelx8XCORI+Lh3Nkelw8nKPQ4+LhHJUeFw/naPS4eDhH
p8fFwzkGPS4ezjHpcfFwjkWPi4dzbHpcPJzj0OPi4RyXHhcP53j0uHg4x6fH
xcM5AT0uHs4J6XHxcE5Ej4uHc2J6XDyck9Dj4uGclB4XD+dk9Lh4OCenx8XD
OQU9Lh7OKelx8XBORY+Lh3Nqelw8nNPQ4+LhnJYeFw/ndPS4eDinp8fFwzkD
PS4ezhnpcfFwzkSPi4dzZnpcPJyz0OPi4ZyVHhcP52z0uHg4Z6fHxcM5Bz0u
Hs456XHxcM5Fj4uHc256XDyc89Dj4uGclx4XD+d89Lh4OOenx8XDuQA9Lh7O
Belx8XAuRI+Lh3Nhelw8nIvQ4+LhXJQeFw/nYvS4eDgXp8fFw7kEPS4eziXp
cfFwLkWPi4dzaXpcPJzL0OPi4VyWHhcP53L0uHg4l6fHxcO5Aj0uHs4V6XHx
cK5Ej4uHc2V6XDycq9Dj4uFclR4XD+dq9Lh4OFenx8XDuQY9Lh7ONelx8XCu
RY+Lh3Ntelw8nOvQ4+LhXJceFw/nevS4eDjXp8fFw7kBPS4ezg3pcfFwbkSP
i4dzY3pcPJyb0OPi4dyUHhcP52b0uHg4N6fHxcO5BT0uHs4t6XHxcG5Fj4uH
c2t6XDyc29Dj4uHclh4XD+d29Lh4OLenx8XDuQM9Lh7OHelx8XDuRI+Lh3Nn
elw8nLvQ4+Lh3JUeFw/nbvS4eDh3p8fFw7kHPS4ezj3pcfFw7kWPi4dzb3pc
PJz70OPi4dyXHhcP5370uHg4pcfFw7k/PS4ezgPocfFwHkiPi4fzIHpcPJwH
0+Pi4TyEHhcP56H0uHg4D6PHxcN5OD0uHs4j6HHxcB5Jj4uH8yh6XDycR9Pj
4uE8hh4XD+ex9Lh4OI+jx8XDeTw9Lh7OE+hx8XCeSI+Lh/Mkelw8nCfT4+Lh
PIUeFw/nqfS4eDhPo8fFw3k6PS4ezjPocfFwnkmPi4fzLHpcPJxn0+Pi4TyH
HhcP57n0uHg4z6PHxcN5Pj0uHs4L6HHxcF5Ij4uH8yJ6XDycF9Pj4uG8hB4X
D+el9Lh4OC+jx8XDeTk9Lh7OK+hx8XBeSY+Lh/Mqelw8nFfT4+LhvIYeFw/n
tfS4eDivo8fFw3k9PS4ezhvocfFw3kiPi4fzJnpcPJw30+Pi4byFHhcP5630
uHg4b6PHxcN5Oz0uHs476HHxcN5Jj4uH8y56XDycd9Pj4uG8hx4XD+e99Lh4
OKPHxcN5Hz0uHs776XHxcD5Aj4uH80F6XDycD9Hj4uF8mB4XD+cj9Lh4OB+l
x8XD+Rg9Lh7Ox+lx8XA+QY+Lh/NJelw8nE/R4+LhfJoeFw/nM/S4eDifpcfF
w/kcPS4ezufpcfFwvkCPi4fzRXpcPJwv0ePi4XyZHhcP5yv0uHg4X6XHxcP5
Gj0uHs7X6XHxcL5Bj4uH8016XDycb9Hj4uF8mx4XD+c79Lh4ON+lx8XD+R49
Lh7O9+lx8XB+QI+Lh/NDelw8nB/R4+Lh/JgeFw/nJ/S4eDg/pcfFw/kZPS4e
zs/pcfFwfkGPi4fzS3pcPJxf0ePi4fyaHhcP5zf0uHg4v6XHxcP5HT0uHs7v
6XHxcP5Aj4uH80d6XDycP9Hj4uH8mR4XD+cv9Lh4OH+lx8XD+Rs9Lh7O3+lx
8XD+QY+Lh/NPelw8nH/R4+Lh/JseFw/nP/S4ePh/A/H/PS4ezgHocfFwDkiP
i4dzIHpcPJwD0+Pi4RyEHhcP56D0uHg4B6PHxcM5OD0uHs4h6HHxcA5Jj4uH
cyh6XDycQ9Pj4uEchh4XD+ew9Lh4OIejx8XDOTw9Lh7OEehx8XCOSI+Lh3Mk
elw8nCPT4+LhHIUeFw/nqPS4eDhHo8fFwzk6PS4ezjHocfFwjkmPi4dzLHpc
PJxj0+Pi4RyHHhcP57j0uHg4x6PHxcM5Pj0uHs4J6HHxcE5Ij4uHcyJ6XDyc
E9Pj4uGchB4XD+ek9Lh4OCejx8XDOTk9Lh7OKehx8XBOSY+Lh3Mqelw8nFPT
4+LhnIYeFw/ntPS4eDino8fFwzk9PS4ezhnocfFwzkiPi4dzJnpcPJwz0+Pi
4ZyFHhcP56z0uHg4Z6PHxcM5Oz0uHs456HHxcM5Jj4uHcy56XDycc9Pj4uGc
hx4XD+e89Lh4OOejx8XDOT89Lh7OBehx8XAuSI+Lh3Mhelw8nAvT4+LhXIQe
Fw/novS4eDgXo8fFw7k4PS4eziXocfFwLkmPi4dzKXpcPJxL0+Pi4VyGHhcP
57L0uHg4l6PHxcO5PD0uHs4V6HHxcK5Ij4uHcyV6XDycK9Pj4uFchR4XD+eq
9Lh4OFejx8XDuTo9Lh7ONehx8XCuSY+Lh3Mtelw8nGvT4+LhXIceFw/nuvS4
eDjXo8fFw7k+PS4ezg3ocfFwbkiPi4dzI3pcPJwb0+Pi4dyEHhcP56b0uHg4
N6PHxcO5OT0uHs4t6HHxcG5Jj4uHcyt6XDycW9Pj4uHchh4XD+e29Lh4OLej
x8XDuT09Lh7OHehx8XDuSI+Lh3Mnelw8nDvT4+Lh3IUeFw/nrvS4eDh3o8fF
w7k7PS4ezj3ocfFw7kmPi4dzL3pcPJx70+Pi4dyHHhcP5770uHg496PHxcMp
PS4ezv3pcfFwHkCPi4fzQHpcPJwH0ePi4TyYHhcP5yH0+L9d10MUAABurtHU
tjlT23Zq205t2ylnalupbTu1bae27dfdO73Lu/jPt00aL44HsceNF8eD2ePG
i+Mj2ePGi+Oj2OPGi+Oj2ePGi+Nj2OPGi+Nj2ePGi+Pj2OPGi+Pj2ePGi+MT
2OPGi+MT2ePGi+OT2OPGi+OT2ePGi+NT2OPGi+NT2ePGi+PT2OPGi+PT2ePG
i+Mz2OPGi+Mz2ePGi+Oz2OPGi+Oz2ePGi+Nz2OPGi+Nz2ePGi+Pz2OPGi+Pz
2ePGi2PY48aL4wvY48aL4wvZ48aL44vY48aL44vZ48aL40vY48aL40vZ48aL
48vY48aL48vZ48aL4yvY48aL4yvZ48aL46vY48aL46vZ48aL42vY48aL42vZ
48aL4+vY48aL4+vZ48aL4xvY48aL4xvZ48aL45vY48aL45vZ48aL41vY48aL
41vZ48aL49vY48aL49vZ48aL4zvY48aL4zvZ48aL47vY48aL47vZ48aL43vY
48aL43vZ48aL4/vY48aLY9njxovj+9njxovjB9jjxovjB9njxovjh9jjxovj
h9njxovjR9jjxovjR9njxovjx9jjxovjx9njxovjJ9jjxovjJ9njxovjp9jj
xovjp9njxovjZ9jjxovjZ9njxovj59jjxovj59njxovjF9jjxovjF9njxovj
l9jjxovjl9njxovjV9jjxovjV9njxovj19jjxovj19njxovjN9jjxovjN9nj
xovjt9jjxovjt9njxovjd9jjxovjd9njxovj2OPGi+P32OPGi+P32ePGi+MP
2OPGi+MP2ePGi+OP2OPGi+OP2ePGi+NP2OPGi+NP2ePGi+PP2OPGi+PP2ePG
i+Mv2OPGi+Mv2ePGi+Ov2OPGi+Ov2ePGi+Nv2OPGi+Nv2ePGi+Pv2OPGi+Pv
2ePGi+Mf2OPGi+Mf2ePGi+Of2OPGi+Of2ePGi+Nf2OPGi+Nf2ePGi+Pf2OPG
i+Pf2ePGi+M/2OPGi+M/2ePGi+O/2OPGi+O/2ePGi+N/2OPGi//3APg/fiBO
XLjx4MWH4yHo48SFGw9efDgekj5OXLjx4MWH46Ho48SFGw9efDgemj5OXLjx
4MWH42Ho48SFGw9efDgelj5OXLjx4MWH4+Ho48SFGw9efDgenj5OXLjx4MWH
4xHo48SFGw9efDgekT5OXLjx4MWH45Ho48SFGw9efDgemT5OXLjx4MWH41Ho
48SFGw9efDgelT5OXLjx4MWH49Ho48SFGw9efDgenT5OXLjx4MWH4zHo48SF
Gw9efDgekz5OXLjx4MWH47Ho48SFGw9efDgemz5OXLjx4MWH43Ho48SFGw9e
fDgelz5OXLjx4MWH4/Ho48SFGw9efDgenz5OXLjx4MWH4wno48SFGw9efDie
kD5OXLjx4MWH44no48SFGw9efDiemD5OXLjx4MWH40no48SFGw9efDielD5O
XLjx4MWH4wH0ceLCjQcvPhwPpI8TF248ePHheDL6OHHhxoMXH44np48TF248
ePHheAr6OHHhxoMXH46npI8TF248ePHheCr6OHHhxoMXH46npo8TF248ePHh
eBr6OHHhxoMXH46npY8TF248ePHheDr6OHHhxoMXH46np48TF248ePHheAb6
OHHhxoMXH45npI8TF248ePHheCb6OHHhxoMXH45npo8TF248ePHheBb6OHHh
xoMXH45npY8TF248ePHheDb6OHHhxoMXH45np48TF248ePHheA76OHHhxoMX
H47npI8TF248ePHheC76OHHhxoMXH47npo8TF248ePHheB76OHHhxoMXH47n
pY8TF248ePHheD76OHHhxoMXH47np48TF248ePHheAH6OHHhxoMXH44XpI8T
F248ePHheCH6OHHhxoMXH44Xpo8TF248ePHheBH6OHHhxoMXH46kjxMXbjx4
8eF4Ufo4ceHGgxcfjhejjxMXbjx48eF4cfo4ceHGgxcfjpegjxMXbjx48eF4
Sfo4ceHGgxcfjpeijxMXbjx48eF4afo4ceHGgxcfjpehjxMXbjx48eF4Wfo4
ceHGgxcfjpejjxMXbjx48eF4efo4ceHGgxcfjlegjxMXbjx48eF4Rfo4ceHG
gxcfjleijxMXbjx48eF4Zfo4ceHGgxcfjlehjxMXbjx48eF4Vfo4ceHGgxcf
jlejjxMXbjx48eF4dfo4ceHGgxcfjtegjxMXbjx48eF4Tfo4ceHGgxcfjtei
jxMXbjx48eF4bfo4ceHGgxcfjtehjxMXbjx48eF4Xfo4ceHGgxcfjtejjxMX
bjx48eF4ffo4ceHGgxcfjjegjxMXbjx48eF4Q/o4ceHGgxcfjjeijxMXbjx4
8eF4Y/o4ceHGgxcfjqKPExduPHjx4XgT+jhx4caDFx+ON6WPExduPHjx4Xgz
+jhx4caDFx+ON6ePExduPHjx4XgL+jhx4caDFx+Ot6SPExduPHjx4Xgr+jhx
4caDFx+Ot6aPExduPHjx4Xgb+jhx4caDFx+Ot6WPExduPHjx4Xg7+jhx4caD
Fx+Ot6ePExduPHjx4XgH+jhx4caDFx+Od6SPExduPHjx4Xgn+jhx4caDFx+O
d6aPExduPHjx4XgX+jhx4caDFx+Od6WPExduPHjx4Xg3+jhx4caDFx+Od6eP
ExduPHjx4XgP+jhx4caDFx+O96SPExduPHjx4Xgv+jhx4caDFx+O96aPExdu
PHjx4Xgf+jhx4caDFx+O96WPExduPHjx4Xg/+jhx4caDFx+O96ePExduPHjx
4fgA+jhx4caDFx+OD6SPExduPHjx4fgg+jhx4caDFx+Opo8TF248ePHh+GD6
OHHhxoMXH44PoY8TF248ePHh+FD6OHHhxoMXH44Po48TF248ePHh+HD6OHHh
xoMXH46PoI8TF248ePHheBB9nLhw48GLD8eD6ePEhRsPXnw4PpI+Tly48eDF
h+Oj6OPEhRsPXnw4Ppo+Tly48eDFh+Nj6OPEhRsPXnw4PpY+Tly48eDFh+Pj
6OPEhRsPXnw4Pp4+Tly48eDFh+MT6OPEhRsPXnw4PpE+Tly48eDFh+OT6OPE
hRsPXnw4Ppk+Tly48eDFh+NT6OPEhRsPXnw4PpU+Tly48eDFh+PT6OPEhRsP
Xnw4Pp0+Tly48eDFh+Mz6OPEhRsPXnw4PpM+Tly48eDFh+Oz6OPEhRsPXnw4
Pps+Tly48eDFh+Nz6OPEhRsPXnw4Ppc+Tly48eDFh+Pz6OPEhRsPXnw4Pp8+
Tly48eDFh2Po48SFGw9efDi+gD5OXLjx4MWH4wvp48SFGw9efDi+iD5OXLjx
4MWH44vp48SFGw9efDi+hD5OXLjx4MWH40vp48SFGw9efDi+jD5OXLjx4MWH
48vp48SFGw9efDi+gj5OXLjx4MWH4yvp48SFGw9efDi+ij5OXLjx4MWH46vp
48SFGw9efDi+hj5OXLjx4MWH42vp48SFGw9efDi+jj5OXLjx4MWH4+vp48SF
Gw9efDi+gT5OXLjx4MWH4xvp48SFGw9efDi+iT5OXLjx4MWH45vp48SFGw9e
fDi+hT5OXLjx4MWH41vp48SFGw9efDi+jT5OXLjx4MWH49vp48SFGw9efDi+
gz5OXLjx4MWH4zvp48SFGw9efDi+iz5OXLjx4MWH47vp48SFGw9efDi+hz5O
XLjx4MWH43vp48SFGw9efDi+jz5OXLjx4MWHY+njxIUbD158OL6fPk5cuPHg
xYfjB+jjxIUbD158OH6QPk5cuPHgxYfjh+jjxIUbD158OH6YPk5cuPHgxYfj
R+jjxIUbD158OH6UPk5cuPHgxYfjx+jjxIUbD158OH6cPk5cuPHgxYfjJ+jj
xIUbD158OH6SPk5cuPHgxYfjp+jjxIUbD158OH6aPk5cuPHgxYfjZ+jjxIUb
D158OH6WPk5cuPHgxYfj5+jjxIUbD158OH6ePk5cuPHgxYfjF+jjxIUbD158
OH6RPk5cuPHgxYfjl+jjxIUbD158OH6ZPk5cuPHgxYfjV+jjxIUbD158OH6V
Pk5cuPHgxYfj1+jjxIUbD158OH6dPk5cuPHgxYfjN+jjxIUbD158OH6TPk5c
uPHgxYfjt+jjxIUbD158OH6bPk5cuPHgxYfjd+jjxIUbD158OH6XPk5cuPHg
xYfj6OPEhRsPXnw4fo8+Tly48eDFh+P36ePEhRsPXnw4/oA+Tly48eDFh+MP
6ePEhRsPXnw4/og+Tly48eDFh+OP6ePEhRsPXnw4/oQ+Tly48eDFh+NP6ePE
hRsPXnw4/ow+Tly48eDFh+PP6ePEhRsPXnw4/oI+Tly48eDFh+Mv6ePEhRsP
Xnw4/oo+Tly48eDFh+Ov6ePEhRsPXnw4/oY+Tly48eDFh+Nv6ePEhRsPXnw4
/o4+Tly48eDFh+Pv6ePEhRsPXnw4/oE+Tly48eDFh+Mf6ePEhRsPXnw4/ok+
Tly48eDFh+Of6ePEhRsPXnw4/oU+Tly48eDFh+Nf6ePEhRsPXnw4/o0+Tly4
8eDFh+Pf6ePEhRsPXnw4/oM+Tly48eDFh+M/6ePEhRsPXnw4/os+Tly48eDF
h+O/6ePEhRsPXnw4/oc+Tly48eDFh//3Af+/fZy4cOPBiw/HQ9DHiQs3Hrz4
cDwkfZy4cOPBiw/HQ9HHiQs3Hrz4cDw0fZy4cOPBiw/Hw9DHiQs3Hrz4cDws
fZy4cOPBiw/Hw9HHiQs3Hrz4cDw8fZy4cOPBiw/HI9DHiQs3Hrz4cDwifZy4
cOPBiw/HI9HHiQs3Hrz4cDwyfZy4cOPBiw/Ho9DHiQs3Hrz4cDwqfZy4cOPB
iw/Ho9HHiQs3Hrz4cDw6fZy4cOPBiw/HY9DHiQs3Hrz4cDwmfZy4cOPBiw/H
Y9HHiQs3Hrz4cDw2fZy4cOPBiw/H49DHiQs3Hrz4cDwufZy4cOPBiw/H49HH
iQs3Hrz4cDw+fZy4cOPBiw/HE9DHiQs3Hrz4cDwhfZy4cOPBiw/HE9HHiQs3
Hrz4cDwxfZy4cOPBiw/Hk9DHiQs3Hrz4cDwpfZy4cOPBiw/HA+jjxIUbD158
OB5IHycu3Hjw4sPxZPRx4sKNBy8+HE9OHycu3Hjw4sPxFPRx4sKNBy8+HE9J
Hycu3Hjw4sPxVPRx4sKNBy8+HE9NHycu3Hjw4sPxNPRx4sKNBy8+HE9LHycu
3Hjw4sPxdPRx4sKNBy8+HE9PHycu3Hjw4sPxDPRx4sKNBy8+HM9IHycu3Hjw
4sPxTPRx4sKNBy8+HM9MHycu3Hjw4sPxLPRx4sKNBy8+HM9KHycu3Hjw4sPx
bPRx4sKNBy8+HM9OHycu3Hjw4sPxHPRx4sKNBy8+HM9JHycu3Hjw4sPxXPRx
4sKNBy8+HM9NHycu3Hjw4sPxPPRx4sKNBy8+HM9LHycu3Hjw4sPxfPRx4sKN
By8+HM9PHycu3Hjw4sPxAvRx4sKNBy8+HC9IHycu3Hjw4sPxQvRx4sKNBy8+
HC9MHycu3Hjw4sPxIvRx4sKNBy8+HEkfJy7cePDiw/Gi9HHiwo0HLz4cL0Yf
Jy7cePDiw/Hi9HHiwo0HLz4cL0EfJy7cePDiw/GS9HHiwo0HLz4cL0UfJy7c
ePDiw/HS9HHiwo0HLz4cL0MfJy7cePDiw/Gy9HHiwo0HLz4cL0cfJy7cePDi
w/Hy9HHiwo0HLz4cr0AfJy7cePDiw/GK9HHiwo0HLz4cr0QfJy7cePDiw/HK
9HHiwo0HLz4cr0IfJy7cePDiw/Gq9HHiwo0HLz4cr0YfJy7cePDiw/Hq9HHi
wo0HLz4cr0EfJy7cePDiw/Ga9HHiwo0HLz4cr0UfJy7cePDiw/Ha9HHiwo0H
Lz4cr0MfJy7cePDiw/G69HHiwo0HLz4cr0cfJy7cePDiw/H69HHiwo0HLz4c
b0AfJy7cePDiw/GG9HHiwo0HLz4cb0QfJy7cePDiw/HG9HHiwo0HLz4cRR8n
Ltx48OLD8Sb0ceLCjQcvPhxvSh8nLtx48OLD8Wb0ceLCjQcvPhxvTh8nLtx4
8OLD8Rb0ceLCjQcvPhxvSR8nLtx48OLD8Vb0ceLCjQcvPhxvTR8nLtx48OLD
8Tb0ceLCjQcvPhxvSx8nLtx48OLD8Xb0ceLCjQcvPhxvTx8nLtx48OLD8Q70
ceLCjQcvPhzvSB8nLtx48OLD8U70ceLCjQcvPhzvTB8nLtx48OLD8S70ceLC
jQcvPhzvSh8nLtx48OLD8W70ceLCjQcvPhzvTh8nLtx48OLD8R70ceLCjQcv
PhzvSR8nLtx48OLD8V70ceLCjQcvPhzvTR8nLtx48OLD8T70ceLCjQcvPhzv
Sx8nLtx48OLD8X70ceLCjQcvPhzvTx8nLtx48OLD8QH0ceLCjQcvPhwfSB8n
Ltx48OLD8UH0ceLCjQcvPhxNHycu3Hjw4sPxwfRx4sKNBy8+HB9CHycu3Hjw
4sPxofRx4sKNBy8+HB9GHycu3Hjw4sPx4fRx4sKNBy8+HB9BHycu3Hjw4sPx
IPo4ceHGgxcfjgfTx4kLNx68+HB8JH2cuHDjwYsPx0fRx4kLNx68+HB8NH2c
uHDjwYsPx8fQx4kLNx68+HB8LH2cuHDjwYsPx8fRx4kLNx68+HB8PH2cuHDj
wYsPxyfQx4kLNx68+HB8In2cuHDjwYsPxyfRx4kLNx68+HB8Mn2cuHDjwYsP
x6fQx4kLNx68+HB8Kn2cuHDjwYsPx6fRx4kLNx68+HB8On2cuHDjwYsPx2fQ
x4kLNx68+HB8Jn2cuHDjwYsPx2fRx4kLNx68+HB8Nn2cuHDjwYsPx+fQx4kL
Nx68+HB8Ln2cuHDjwYsPx+fRx4kLNx68+HB8Pn2cuHDjwYsPx9DHiQs3Hrz4
cHwBfZy4cOPBiw/HF9LHiQs3Hrz4cHwRfZy4cOPBiw/HF9PHiQs3Hrz4cHwJ
fZy4cOPBiw/Hl9LHiQs3Hrz4cHwZfZy4cOPBiw/Hl9PHiQs3Hrz4cHwFfZy4
cOPBiw/HV9LHiQs3Hrz4cHwVfZy4cOPBiw/HV9PHiQs3Hrz4cHwNfZy4cOPB
iw/H19LHiQs3Hrz4cHwdfZy4cOPBiw/H19PHiQs3Hrz4cHwDfZy4cOPBiw/H
N9LHiQs3Hrz4cHwTfZy4cOPBiw/HN9PHiQs3Hrz4cHwLfZy4cOPBiw/Ht9LH
iQs3Hrz4cHwbfZy4cOPBiw/Ht9PHiQs3Hrz4cHwHfZy4cOPBiw/Hd9LHiQs3
Hrz4cHwXfZy4cOPBiw/Hd9PHiQs3Hrz4cHwPfZy4cOPBiw/H99LHiQs3Hrz4
cHwffZy4cOPBiw/H0seJCzcevPhwfD99nLhw48GLD8cP0MeJCzcevPhw/CB9
nLhw48GLD8cP0ceJCzcevPhw/DB9nLhw48GLD8eP0MeJCzcevPhw/Ch9nLhw
48GLD8eP0ceJCzcevPhw/Dh9nLhw48GLD8dP0MeJCzcevPhw/CR9nLhw48GL
D8dP0ceJCzcevPhw/DR9nLhw48GLD8fP0MeJCzcevPhw/Cx9nLhw48GLD8fP
0ceJCzcevPhw/Dx9nLhw48GLD8cv0MeJCzcevPhw/CJ9nLhw48GLD8cv0ceJ
CzcevPhw/DJ9nLhw48GLD8ev0MeJCzcevPhw/Cp9nLhw48GLD8ev0ceJCzce
vPhw/Dp9nLhw48GLD8dv0MeJCzcevPhw/CZ9nLhw48GLD8dv0ceJCzcevPhw
/DZ9nLhw48GLD8fv0MeJCzcevPhw/C59nLhw48GLD8fRx4kLNx68+HD8Hn2c
uHDjwYsPx+/Tx4kLNx68+HD8AX2cuHDjwYsPxx/Sx4kLNx68+HD8EX2cuHDj
wYsPxx/Tx4kLNx68+HD8CX2cuHDjwYsPx5/Sx4kLNx68+HD8GX2cuHDjwYsP
x5/Tx4kLNx68+HD8BX2cuHDjwYsPx1/Sx4kLNx68+HD8FX2cuHDjwYsPx1/T
x4kLNx68+HD8DX2cuHDjwYsPx9/Sx4kLNx68+HD8HX2cuHDjwYsPx9/Tx4kL
Nx68+HD8A32cuHDjwYsPxz/Sx4kLNx68+HD8E32cuHDjwYsPxz/Tx4kLNx68
+HD8C32cuHDjwYsPx7/Sx4kLNx68+HD8G32cuHDjwYsPx7/Tx4kLNx68+HD8
B32cuHDjwYsPx3/Sx4kLNx68+HD8F32cuHDjwYsPx3/Tx4kLNx68+HD8D32c
uHDjwYsP/+8D/H/7OHHhxoMXH46HoI8TF248ePHheEj6OHHhxoMXH46Hoo8T
F248ePHheGj6OHHhxoMXH46HoY8TF248ePHheFj6OHHhxoMXH46Ho48TF248
ePHheHj6OHHhxoMXH45HoI8TF248ePHheET6OHHhxoMXH45Hoo8TF248ePHh
eGT6OHHhxoMXH45HoY8TF248ePHheFT6OHHhxoMXH45Ho48TF248ePHheHT6
OHHhxoMXH47HoI8TF248ePHheEz6OHHhxoMXH47Hoo8TF248ePHheGz6OHHh
xoMXH47HoY8TF248ePHheFz6OHHhxoMXH47Ho48TF248ePHheHz6OHHhxoMX
H44noI8TF248ePHheEL6OHHhxoMXH44noo8TF248ePHheGL6OHHhxoMXH44n
oY8TF248ePHheFL6OHHhxoMXH44H0MeJCzcevPhwPJA+Tly48eDFh+PJ6OPE
hRsPXnw4npw+Tly48eDFh+Mp6OPEhRsPXnw4npI+Tly48eDFh+Op6OPEhRsP
Xnw4npo+Tly48eDFh+Np6OPEhRsPXnw4npY+Tly48eDFh+Pp6OPEhRsPXnw4
np4+Tly48eDFh+MZ6OPEhRsPXnw4npE+Tly48eDFh+OZ6OPEhRsPXnw4npk+
Tly48eDFh+NZ6OPEhRsPXnw4npU+Tly48eDFh+PZ6OPEhRsPXnw4np0+Tly4
8eDFh+M56OPEhRsPXnw4npM+Tly48eDFh+O56OPEhRsPXnw4nps+Tly48eDF
h+N56OPEhRsPXnw4npc+Tly48eDFh+P56OPEhRsPXnw4np8+Tly48eDFh+MF
6OPEhRsPXnw4XpA+Tly48eDFh+OF6OPEhRsPXnw4Xpg+Tly48eDFh+NF6OPE
hRsPXnw4kj5OXLjx4MWH40Xp48SFGw9efDhejD5OXLjx4MWH48Xp48SFGw9e
fDhegj5OXLjx4MWH4yXp48SFGw9efDheij5OXLjx4MWH46Xp48SFGw9efDhe
hj5OXLjx4MWH42Xp48SFGw9efDhejj5OXLjx4MWH4+Xp48SFGw9efDhegT5O
XLjx4MWH4xXp48SFGw9efDheiT5OXLjx4MWH45Xp48SFGw9efDhehT5OXLjx
4MWH41Xp48SFGw9efDhejT5OXLjx4MWH49Xp48SFGw9efDhegz5OXLjx4MWH
4zXp48SFGw9efDheiz5OXLjx4MWH47Xp48SFGw9efDhehz5OXLjx4MWH43Xp
48SFGw9efDhejz5OXLjx4MWH4/Xp48SFGw9efDjegD5OXLjx4MWH4w3p48SF
Gw9efDjeiD5OXLjx4MWH443p48SFGw9efDiKPk5cuPHgxYfjTejjxIUbD158
ON6UPk5cuPHgxYfjzejjxIUbD158ON6cPk5cuPHgxYfjLejjxIUbD158ON6S
Pk5cuPHgxYfjrejjxIUbD158ON6aPk5cuPHgxYfjbejjxIUbD158ON6WPk5c
uPHgxYfj7ejjxIUbD158ON6ePk5cuPHgxYfjHejjxIUbD158ON6RPk5cuPHg
xYfjnejjxIUbD158ON6ZPk5cuPHgxYfjXejjxIUbD158ON6VPk5cuPHgxYfj
3ejjxIUbD158ON6dPk5cuPHgxYfjPejjxIUbD158ON6TPk5cuPHgxYfjvejj
xIUbD158ON6bPk5cuPHgxYfjfejjxIUbD158ON6XPk5cuPHgxYfj/ejjxIUb
D158ON6fPk5cuPHgxYfjA+jjxIUbD158OD6QPk5cuPHgxYfjg+jjxIUbD158
OJo+Tly48eDFh+OD6ePEhRsPXnw4PoQ+Tly48eDFh+ND6ePEhRsPXnw4Pow+
Tly48eDFh+PD6ePEhRsPXnw4PoI+Tly48eDFh+NB9HHiwo0HLz4cD6aPExdu
PHjx4fhI+jhx4caDFx+Oj6KPExduPHjx4fho+jhx4caDFx+Oj6GPExduPHjx
4fhY+jhx4caDFx+Oj6OPExduPHjx4fh4+jhx4caDFx+OT6CPExduPHjx4fhE
+jhx4caDFx+OT6KPExduPHjx4fhk+jhx4caDFx+OT6GPExduPHjx4fhU+jhx
4caDFx+OT6OPExduPHjx4fh0+jhx4caDFx+Oz6CPExduPHjx4fhM+jhx4caD
Fx+Oz6KPExduPHjx4fhs+jhx4caDFx+Oz6GPExduPHjx4fhc+jhx4caDFx+O
z6OPExduPHjx4fh8+jhx4caDFx+OoY8TF248ePHh+AL6OHHhxoMXH44vpI8T
F248ePHh+CL6OHHhxoMXH44vpo8TF248ePHh+BL6OHHhxoMXH44vpY8TF248
ePHh+DL6OHHhxoMXH44vp48TF248ePHh+Ar6OHHhxoMXH46vpI8TF248ePHh
+Cr6OHHhxoMXH46vpo8TF248ePHh+Br6OHHhxoMXH46vpY8TF248ePHh+Dr6
OHHhxoMXH46vp48TF248ePHh+Ab6OHHhxoMXH45vpI8TF248ePHh+Cb6OHHh
xoMXH45vpo8TF248ePHh+Bb6OHHhxoMXH45vpY8TF248ePHh+Db6OHHhxoMX
H45vp48TF248ePHh+A76OHHhxoMXH47vpI8TF248ePHh+C76OHHhxoMXH47v
po8TF248ePHh+B76OHHhxoMXH47vpY8TF248ePHh+D76OHHhxoMXH46ljxMX
bjx48eH4fvo4ceHGgxcfjh+gjxMXbjx48eH4Qfo4ceHGgxcfjh+ijxMXbjx4
8eH4Yfo4ceHGgxcfjh+hjxMXbjx48eH4Ufo4ceHGgxcfjh+jjxMXbjx48eH4
cfo4ceHGgxcfjp+gjxMXbjx48eH4Sfo4ceHGgxcfjp+ijxMXbjx48eH4afo4
ceHGgxcfjp+hjxMXbjx48eH4Wfo4ceHGgxcfjp+jjxMXbjx48eH4efo4ceHG
gxcfjl+gjxMXbjx48eH4Rfo4ceHGgxcfjl+ijxMXbjx48eH4Zfo4ceHGgxcf
jl+hjxMXbjx48eH4Vfo4ceHGgxcfjl+jjxMXbjx48eH4dfo4ceHGgxcfjt+g
jxMXbjx48eH4Tfo4ceHGgxcfjt+ijxMXbjx48eH4bfo4ceHGgxcfjt+hjxMX
bjx48eH4Xfo4ceHGgxcfjqOPExduPHjx4fg9+jhx4caDFx+O36ePExduPHjx
4fgD+jhx4caDFx+OP6SPExduPHjx4fgj+jhx4caDFx+OP6aPExduPHjx4fgT
+jhx4caDFx+OP6WPExduPHjx4fgz+jhx4caDFx+OP6ePExduPHjx4fgL+jhx
4caDFx+Ov6SPExduPHjx4fgr+jhx4caDFx+Ov6aPExduPHjx4fgb+jhx4caD
Fx+Ov6WPExduPHjx4fg7+jhx4caDFx+Ov6ePExduPHjx4fgH+jhx4caDFx+O
f6SPExduPHjx4fgn+jhx4caDFx+Of6aPExduPHjx4fgX+jhx4caDFx+Of6WP
ExduPHjx4fg3+jhx4caDFx+Of6ePExduPHjx4fgP+jhx4caDFx+O/6SPExdu
PHjx4fgv+jhx4caDFx+O/6aPExduPHjx4fgf+jhx4caDFx/+3wf0//Zx4sKN
By8+HA9BHycu3Hjw4sPxkPRx4sKNBy8+HA9FHycu3Hjw4sPx0PRx4sKNBy8+
HA9DHycu3Hjw4sPxsPRx4sKNBy8+HA9HHycu3Hjw4sPx8PRx4sKNBy8+HI9A
Hycu3Hjw4sPxiPRx4sKNBy8+HI9EHycu3Hjw4sPxyPRx4sKNBy8+HI9CHycu
3Hjw4sPxqPRx4sKNBy8+HI9GHycu3Hjw4sPx6PRx4sKNBy8+HI9BHycu3Hjw
4sPxmPRx4sKNBy8+HI9FHycu3Hjw4sPx2PRx4sKNBy8+HI9DHycu3Hjw4sPx
uPRx4sKNBy8+HI9HHycu3Hjw4sPx+PRx4sKNBy8+HE9AHycu3Hjw4sPxhPRx
4sKNBy8+HE9EHycu3Hjw4sPxxPRx4sKNBy8+HE9CHycu3Hjw4sPxpPRx4sKN
By8+HA+gjxMXbjx48eF4IH2cuHDjwYsPx5PRx4kLNx68+HA8OX2cuHDjwYsP
x1PQx4kLNx68+HA8JX2cuHDjwYsPx1PRx4kLNx68+HA8NX2cuHDjwYsPx9PQ
x4kLNx68+HA8LX2cuHDjwYsPx9PRx4kLNx68+HA8PX2cuHDjwYsPxzPQx4kL
Nx68+HA8I32cuHDjwYsPxzPRx4kLNx68+HA8M32cuHDjwYsPx7PQx4kLNx68
+HA8K32cuHDjwYsPx7PRx4kLNx68+HA8O32cuHDjwYsPx3PQx4kLNx68+HA8
J32cuHDjwYsPx3PRx4kLNx68+HA8N32cuHDjwYsPx/PQx4kLNx68+HA8L32c
uHDjwYsPx/PRx4kLNx68+HA8P32cuHDjwYsPxwvQx4kLNx68+HC8IH2cuHDj
wYsPxwvRx4kLNx68+HC8MH2cuHDjwYsPx4vQx4kLNx68+HAkfZy4cOPBiw/H
i9LHiQs3Hrz4cLwYfZy4cOPBiw/Hi9PHiQs3Hrz4cLwEfZy4cOPBiw/HS9LH
iQs3Hrz4cLwUfZy4cOPBiw/HS9PHiQs3Hrz4cLwMfZy4cOPBiw/Hy9LHiQs3
Hrz4cLwcfZy4cOPBiw/Hy9PHiQs3Hrz4cLwCfZy4cOPBiw/HK9LHiQs3Hrz4
cLwSfZy4cOPBiw/HK9PHiQs3Hrz4cLwKfZy4cOPBiw/Hq9LHiQs3Hrz4cLwa
fZy4cOPBiw/Hq9PHiQs3Hrz4cLwGfZy4cOPBiw/Ha9LHiQs3Hrz4cLwWfZy4
cOPBiw/Ha9PHiQs3Hrz4cLwOfZy4cOPBiw/H69LHiQs3Hrz4cLwefZy4cOPB
iw/H69PHiQs3Hrz4cLwBfZy4cOPBiw/HG9LHiQs3Hrz4cLwRfZy4cOPBiw/H
G9PHiQs3Hrz4cBR9nLhw48GLD8eb0MeJCzcevPhwvCl9nLhw48GLD8eb0ceJ
CzcevPhwvDl9nLhw48GLD8db0MeJCzcevPhwvCV9nLhw48GLD8db0ceJCzce
vPhwvDV9nLhw48GLD8fb0MeJCzcevPhwvC19nLhw48GLD8fb0ceJCzcevPhw
vD19nLhw48GLD8c70MeJCzcevPhwvCN9nLhw48GLD8c70ceJCzcevPhwvDN9
nLhw48GLD8e70MeJCzcevPhwvCt9nLhw48GLD8e70ceJCzcevPhwvDt9nLhw
48GLD8d70MeJCzcevPhwvCd9nLhw48GLD8d70ceJCzcevPhwvDd9nLhw48GL
D8f70MeJCzcevPhwvC99nLhw48GLD8f70ceJCzcevPhwvD99nLhw48GLD8cH
0MeJCzcevPhwfCB9nLhw48GLD8cH0ceJCzcevPhwNH2cuHDjwYsPxwfTx4kL
Nx68+HB8CH2cuHDjwYsPx4fSx4kLNx68+HB8GH2cuHDjwYsPx4fTx4kLNx68
+HB8BH2cuHDjwYsPx4Po48SFGw9efDge/P/9/wAF1ehl
      "]]}, 
    {RGBColor[0.922526, 0.385626, 0.209179], PointSize[
      NCache[
       Rational[1, 360], 0.002777777777777778]], AbsoluteThickness[1.6], 
     LineBox[CompressedData["
1:eJxc2HF4ltP/OPBJMkkmySSZJJNkkkySR5JJMkkmySSZJKtWTSaTZJJMkkky
SSbJJJkkk2SSTJJJMkkmySSZJL+vPue5rt/zuv/Z9erc536f9znvc+776aRB
d/a5pV5cXFxkVlzcf3//d9Ve+L+/NeFvXKThl89nX9Aw6vjI3P/Tl8//GJwQ
ubvpwku/Gxd100i7vz6YdmO7qBMjlbcd/Eynym3BLSL/6baDo+1J3N8q0v3A
FXXryFEHrqjbRA4M58vo85Ij//sbbW8bWfb2f1e0vV3k8vGvbT328qjbh+dH
nRK58viaxff1jvqsyLsZux4+5d2oO0RePCJnY+TFqM+OvDz/vyvqjrSfE3mo
4L8r6k6RA+k+E/W5kc53FH/eoHPUqZE2BwJGfV7kuv/CZ0TdOTL0wIRFfX5Y
j6i7RGY+9d/1Q/AFkf+yHf9a1F0jad+N+78VivrCMF9RR8L9W//n/EgYX3Dc
RZED03N8tP2iyPoG/93xfWjvFvlkzX9XcH63yPt/JA94dEW0/eJQL9H2i8N8
RNu7R27+6MwZ+wZF27uH9Yi2XxK54EDC0fZLwvpF23tEzj5wRdt7RE584Oer
ylpG2y+N/HAgvS2h/dLIf9ndURwclxb5v8H+34ij7WmRA+UyPtp+WeTxG/+r
0Gj7ZZHMAwUbbe8Z5iva3jPUz3eh/fLIgemrCc6/PNLqwBXt3yusZ7R/r8iB
5fou2v+KyIHhPRrtf0UYf7S9d2y8/N6hHqLtV0Y2HqjQaPuVkSmn/Ncj2p4e
60h6qN/o/emRA+ndEVyeHpnQ+78Fiva/Kuz/aP+rGM9Vsc8vvyqsV7R/n9jx
RvpEylr+t4DR/n1i56+8T+TA9tgV7X915L/oTRdG+18dO978q8P6RftfHRlx
oKCi/fuG9Yv27xubT37fcF5F+/cN46kO/a8J9R8cuSacd8H510T2/Lcd/ggu
v4b+/WLvj/SLHHpgQNH4/SI7rvpvRqL9+4V8ov2vDfMb7X9tqI9o/Gsj1xy4
ov2vjZx2oOCj/TPC878N/TPCegTnZ0QObM+PgsszwnwHx10XGXvgiva/LuQT
7Y/Lrwv7Pdq/f+SiAwdotH//sB7R/v1DPWwO/fuH8yg47vrIge3+wDeh//Vh
fYPzrw/1EO1/fajfaP8Bkf+yO3NGcGRA5H//Hpw/IOQbnlc+IJzP0f43hPmK
xr8h1Gc0/g2RlAMBovFviB1P3MBwnkbjDwzrE40/MJwP0fgDQz1tCv1vDOsT
jX9j7Hjzb4y9v/zGyD//pbsv2j8znH/h/qTM2HiRzFCv4f7MzNj++ZlhPcP9
xZmRIQeuaLzMcN4FV2eG8/3rEP+mMF/BSTeF/Rfuj9wUztto/JvC+yoa/6Yw
X8HFN4XxhOeV3xQ590ABbgzxb4r0OVBQwXGDwvs8OGlQWI/gyKDw/grOHBTi
B+cPCvUUXMz95YPCeR6NPyiMNxr/5nA+R+PfHNYjjD9ycyTxwAdMcObNsePL
vzl8P4T24psjm7/574rmf3N4/wVX3xz2S3T+B0ca//f5ckSYv6TBkQPT3zQ6
/zhzcOTA59pfoX/+4Nh4xYPD+z26/oPD/o/GHxw7/rhbwvdddP1vCe/7aPxb
YseXeUvkf/2i639L+B6Irv8tsfVQfktsfVXfEvZLNP8hkTf+K+/F0fhDYucn
MiSct9H5HxIbL39I7P4oHhK+T6PzPyScr9H4Q8L3UTT+rbHPT7o1nH/R+LfG
1lvmreH8iK7/rWG/ROvv1siq/5bng2j93RrW/6sQ/9awXsFxWeE8jdZfVmx9
RrLC+Rbuz8wK75fg/KyQT3BxVtgPVSF+Vvj+Dq7OCuMNjrstrHdw0m2hXr4M
8W8L79/gzNvCft4Q4t8WzpMvQvzbwvm0PsS/Lbw/gqtvC/UXHDc0vL9C/6Sh
YT1De2RoqPfPQ/yhoV6C84eG75ng4qFhPMHlQ0M+wdVDw34Njrs9nM/rQvzb
Y9sjt4f8o/FvD7+XovFvD/UajU//ctqrb48dX9ywcL4EJw0L8xGNPyx8D0fj
054/LMxXGH/xsNj5KB8Wvsej8WmPuyOcF9H87wjz/VmIf0eoj9CeeUd4nwbn
3xH2T7i/+I7weyy4/I7wPgiuviPMd2WIPzycP6E9aXh4X4X2yPAwX5+G+MMj
B46jnLUh/vDwvfFJiD88zMeaEH94+J4Orh4ezrPguDvD+/rjEP/OyP/+PbRH
7gzvg9CeeWeYj9Uh/p3h991HIf6d4fwILr8znEcfhvh3hu+t4Ljs8P5b9T8n
ZIfnfRDGkx32f3BKdtg/4f5Idni/Badnh/0WnEl7Nu352WG84fmF2aG+3g/5
ZIfxBpdmh/NlRcgvO9R3aK/MDr+Xg6uzw/8HBNdmh/Mh9I8bEdYzOGFE5Ned
/13BSSPC91DonzIiNn5kRDj/3gv5jwj1Fpw5IpxX5SH/EeH7IDh/RKifcH/h
iHC+BBePCPUY4pWOCOd3aC8fEb7/gytHhO/94OoR4XsnxKsdEfbb8pD/yND/
nZD/yFC/y0L+I0N+oT1lZJif0D8yMuzH4PSR4XstxMscGc6jd0P+I8P6BueP
DPs3uHBk2B+hf/HI8L4ILh0Z9ku4v3xkqMcQv5L26pHh/RbNf2TsfMSNCvUV
7k8YFeYv5Js0KrwPw3ykjArnWWiPjIpd3/RRsflljgr7N5o/7fm4cFR4v0fz
HxV+T0fzHxU7n+Wjwvd2NH/yqR4Vu161o2LXJy4nNl5CTvg9FJyUE87L4JSc
yP/6BUdyYvNLpz0zJ3Y82TlhPqP1nxPeZ9H6z4ndP8U5sfVcmhO738pzYvdH
ZU7seVCdE+oruv9zwvwFx40O51N0/48O8xnd/6Nj46WMDu/D4Mjo2PlLHx27
HpmjY+s5e3TYv6F+8keH8y+4cHTs/iseHVt/pdHnBZePDuf72yH/0eH7b2nI
f3R4XwTXjg7z+1bIf0w4b4ITxoTvgfC8pDGxz0sZE76f3wz5jwnz80bIf0zY
H8GZY8L78/WQ/5hw/pWG/MeE98HCkP+YcB6+EvIfE+YruHRMmK/gcvpXRsf3
asifeLU4bmw4H4ITxob6CP2Txob3w/yQ/9hQXy+H/MeG9VkQ8h8bvvdeCvmP
DedNSch/bDifXgz5jw37O7QXjg3n8Qsh/7HhffZ8yH9sqI+5If+x4f8j5oT8
x4Z6fzbkPzbsj9Bey/PicsPvk+dC/rnh/xvD/Um5od5CvJTc8P0W+kdyw/dC
6J+eG/ZHcCbPz84N9RSen58bvr9Ce2Fu+D1cHPLPDedrcGlu+B5+JuSfG97v
T4f8c8N6zQz554b33YyQP467K7zfnwz546S7wvst3J9yV+zzI3eF+g7x0+mf
eVf4fnoq5M/9+XfFrlfhXaHeQ37Fd4X/DwzxSu8K++2JkD/xKnH1XeH8DPfX
0h43LvZ5CePC77vHQ/7jwvo9FvIfF+p9Ssh/XJifSSH/cWH8j4T8x4V6CP2z
x4X1Ds4fF9Yz3F/I84vHhfl7KORPvPJxoT7yQ/7R++8K+ePaceF7Iifkf3ds
e8Ld4TwZH/K/O/b+lGj78JA/Tr871PfIkP/dIb97Qv53h/zvC/lH758Q8o/G
mxjyvzs2v9K7Q/3cHfK/O8zHmJB/9PkjQv53h9//Y0P+5BuXF/u8hLzY+5Py
Yp+fkhc7H5G82HzT82LjZ+LsvNj5yid+YV5svsV5seMtJV45rmS81eRTS3vc
PbHjS7gntj3pHtb/ntjnRWhPx5ncn83z8++Jza8QF98TW4+luBxX4mpcy/Pj
xseOL2E8+Y8n//Gx8x0ZT/3jzPFhfW8P+dOeT3shzy/GpYy3HFeOJ//xsfVU
Oz6cZ2H/xd0b64R7Y+9Pwin3xu7XyL3hPH0w5H9v7P7OvDd2/Nn3xuabf2/s
fBTeG1uPxfQvxeX3xq5P5b1hPm4N+Uefd1PIP3r/4JB/fqzj88P4rg/zEfX5
/3NifiTu/7+ScDJOwak4gtNwOs7AmTgLZ+NcnI8LcCEuwsW4BJfiMlyOK3Al
rsLVuAbX4jocd1+s43ECTsRJOBmn4FQcwWk4HWfgTJyFs3EuzscFuBAX4WJc
gktxGS7HFbgSV+FqXINrcR2OmxDreJyAE3ESTsYpOBVHcBpOxxk4E2fhbJyL
83EBLsRFuBiX4FJchstxBa7EVbga1+BaXIfj7o91PE7AiTgJJ+MUnIojOA2n
4wycibNwNs7F+bgAF+IiXIxLcCkuw+W4AlfiKlyNa3AtrsNxE2MdjxNwIk7C
yTgFp+IITsPpOANn4iycjXNxPi7AhbgIF+MSXIrLcDmuwJW4ClfjGlyL63Dc
A7GOxwk4ESfhZJyCU3EEp+F0nIEzcRbOxrk4HxfgQlyEi3EJLsVluBxX4Epc
hatxDa7FdThuUqzjcQJOxEk4GafgVBzBaTgdZ+BMnIWzcS7OxwW4EBfhYlyC
S3EZLscVuBJX4Wpcg2txHY57MNbxOAEn4iScjFNwKo7gNJyOM3AmzsLZOBfn
4wJciItwMS7BpbgMl+MKXImrcDWuwbW4DscVxDoeJ+BEnISTcQpOxRGchtNx
Bs7EWTgb5+J8XIALcREuxiW4FJfhclyBK3EVrsY1uBbX4biHYh2PE3AiTsLJ
OAWn4ghOw+k4A2fiLJyNc3E+LsCFuAgX4xJcistwOa7AlbgKV+MaXIvrcNzk
WMfjBJyIk3AyTsGpOILTcDrOwJk4C2fjXJyPC3AhLsLFuASX4jJcjitwJa7C
1bgG1+I6HPdwrONxAk7ESTgZp+BUHMFpOB1n4EychbNxLs7HBbgQF+FiXIJL
cRkuxxW4ElfhalyDa3EdjpsS63icgBNxEk7GKTgVR3AaTscZOBNn4Wyci/Nx
AS7ERbgYl+BSXIbLcQWuxFW4GtfgWlyH4x6JdTxOwIk4CSfjFJyKIzgNp+MM
nImzcDbOxfm4ABfiIlyMS3ApLsPluAJX4ipcjWtwLa7DcVNjHY8TcCJOwsk4
BafiCE7D6TgDZ+IsnI1zcT4uwIW4CBfjElyKy3A5rsCVuApX4xpci+tw3KOx
jscJOBEn4WScglNxBKfhdJyBM3EWzsa5OB8X4EJchItxCS7FZbgcV+BKXIWr
cQ2uxXU4rjDW9XE8boQTcFOciFvgJNwaJ+N2OAV3xKm4C47g7jgN98LpuC/O
wANwJh6Ms/AwnI1zcC7Ow/l4Ii7AU3Ahno6L8CxcjOfiErwAl+LFuAwvw+V4
Ja7Aa3AlXo+r8CZcjbfiGrwD1+LduA7vw3GPxbo+jseNcAJuihNxC5yEW+Nk
3A6n4I44FXfBEdwdp+FeOB33xRl4AM7Eg3EWHoazcQ7OxXk4H0/EBXgKLsTT
cRGehYvxXFyCF+BSvBiX4WW4HK/EFXgNrsTrcRXehKvxVlyDd+BavBvX4X04
blqs6+N43Agn4KY4EbfASbg1TsbtcAruiFNxFxzB3XEa7oXTcV+cgQfgTDwY
Z+FhOBvn4Fych/PxRFyAp+BCPB0X4Vm4GM/FJXgBLsWLcRlehsvxSlyB1+BK
vB5X4U24Gm/FNXgHrsW7cR3eh+Mej3V9HI8b4QTcFCfiFjgJt8bJuB1OwR1x
Ku6CI7g7TsO9cDruizPwAJyJB+MsPAxn4xyci/NwPp6IC/AUXIin4yI8Cxfj
ubgEL8CleDEuw8twOV6JK/AaXInX4yq8CVfjrbgG78C1eDeuw/tw3PRY18fx
uBFOwE1xIm6Bk3BrnIzb4RTcEafiLjiCu+M03Aun4744Aw/AmXgwzsLDcDbO
wbk4D+fjibgAT8GFeDouwrNwMZ6LS/ACXIoX4zK8DJfjlbgCr8GVeD2uwptw
Nd6Ka/AOXIt34zq8D8c9Eev6OB43wgm4KU7ELXASbo2TcTucgjviVNwFR3B3
nIZ74XTcF2fgATgTD8ZZeBjOxjk4F+fhfDwRF+ApuBBPx0V4Fi7Gc3EJXoBL
8WJchpfhcrwSV+A1uBKvx1V4E67GW3EN3oFr8W5ch/fhuBmxro/jcSOcgJvi
RNwCJ+HWOBm3wym4I07FXXAEd8dpuBdOx31xBh6AM/FgnIWH4Wycg3NxHs7H
E3EBnoIL8XRchGfhYjwXl+AFuBQvxmV4GS7HK3EFXoMr8XpchTfharwV1+Ad
uBbvxnV4H457Mtb1cTxuhBNwU5yIW+Ak3Bon43Y4BXfEqbgLjuDuOA33wum4
L87AA3AmHoyz8DCcjXNwLs7D+XgiLsBTcCGejovwLFyM5+ISvACX4sW4DC/D
5XglrsBrcCVej6vwJlyNt+IavAPX4t24Du/DcUWxro/jcSOcgJviRNwCJ+HW
OBm3wym4I07FXXAEd8dpuBdOx31xBh6AM/FgnIWH4Wycg3NxHs7HE3EBnoIL
8XRchGfhYjwXl+AFuBQvxmV4GS7HK3EFXoMr8XpchTfharwV1+AduBbvxnV4
H457Ktb1cTxuhBNwU5yIW+Ak3Bon43Y4BXfEqbgLjuDuOA33wum4L87AA3Am
Hoyz8DCcjXNwLs7D+XgiLsBTcCGejovwLFyM5+ISvACX4sW4DC/D5XglrsBr
cCVej6vwJlyNt+IavAPX4t24Du/DcTNjXR/H40Y4ATfFibgFTsKtcTJuh1Nw
R5yKu+AI7o7TcC+cjvviDDwAZ+LBOAsPw9k4B+fiPJyPJ+ICPAUX4um4CM/C
xXguLsELcClejMvwMlyOV+IKvAZX4vW4Cm/C1XgrrsE7cC3ejevwPhz3dKzr
43jcCCfgpjgRt8BJuDVOxu1wCu6IU3EXHMHdcRruhdNxX5yBB+BMPBhn4WE4
G+fgXJyH8/FEXICn4EI8HRfhWbgYz8UleAEuxYtxGV6Gy/FKXIHX4Eq8Hlfh
Tbgab8U1eAeuxbtxHd6H42bFuj6Ox41wAm6KE3ELnIRb42TcDqfgjjgVd8ER
3B2n4V44HffFGXgAzsSDcRYehrNxDs7FeTgfT8QFeAouxNNxEZ6Fi/FcXIIX
4FK8GJfhZbgcr8QVeA2uxOtxFd6Eq/FWXIN34Fq8G9fhfTjumVjXx/G4EU7A
TXEiboGTcGucjNvhFNwRp+IuOIK74zTcC6fjvjgDD8CZeDDOwsNwNs7BuTgP
5+OJuABPwYV4Oi7Cs3AxnotL8AJcihfjMrwMl+OVuAKvwZV4Pa7Cm3A13opr
8A5ci3fjOrwPx82OdX0cjxvhBNwUJ+IWOAm3xsm4HU7BHXEq7oIjuDtOw71w
Ou6LM/AAnIkH4yw8DGfjHJyL83A+nogL8BRciKfjIjwLF+O5uAQvwKV4MS7D
y3A5Xokr8BpcidfjKrwJV+OtuAbvwLV4N67D+3Dcs7Guj+NxI5yAm+JE3AIn
4dY4GbfDKbgjTsVdcAR3x2m4F07HfXEGHoAz8WCchYfhbJyDc3EezscTcQGe
ggvxdFyEZ+FiPBeX4AW4FC/GZXgZLscrcQVegyvxelyFN+FqvBXX4B24Fu/G
dXgfjiuOdT1cHzfA8bghboQb4wTcBDfFzXAibo5b4JY4CbfCrXEbnIzb4na4
PU7BHXBH3Amn4s64C+6KI7gb7o574DTcE/fCvXE67oP74n44A/fHA/BAnIkH
4cF4CM7CQ/EwPBxn45E4B4/BuXgczsPjcT6egCfiSbgAT8ZT8FRciKfh6XgG
LsIz8Sw8GxfjOXgunodL8Hy8AC/EpXgRXoyX4DK8FC/Dy3E5XoFX4lW4Aq/G
a/BaXInX4fV4A67CG/EmvBlX4y14K96Ga/B2vAPvxLV4F96N9+A6vBfvw/tx
3HOxrofr4wY4HjfEjXBjnICb4Ka4GU7EzXEL3BIn4Va4NW6Dk3Fb3A63xym4
A+6IO+FU3Bl3wV1xBHfD3XEPnIZ74l64N07HfXBf3A9n4P54AB6IM/EgPBgP
wVl4KB6Gh+NsPBLn4DE4F4/DeXg8zscT8EQ8CRfgyXgKnooL8TQ8Hc/ARXgm
noVn42I8B8/F83AJno8X4IW4FC/Ci/ESXIaX4mV4OS7HK/BKvApX4NV4DV6L
K/E6vB5vwFV4I96EN+NqvAVvxdtwDd6Od+CduBbvwrvxHlyH9+J9eD+OmxPr
erg+boDjcUPcCDfGCbgJboqb4UTcHLfALXESboVb4zY4GbfF7XB7nII74I64
E07FnXEX3BVHcDfcHffAabgn7oV743TcB/fF/XAG7o8H4IE4Ew/Cg/EQnIWH
4mF4OM7GI3EOHoNz8Tich8fjfDwBT8STcAGejKfgqbgQT8PT8QxchGfiWXg2
LsZz8Fw8D5fg+XgBXohL8SK8GC/BZXgpXoaX43K8Aq/Eq3AFXo3X4LW4Eq/D
6/EGXIU34k14M67GW/BWvA3X4O14B96Ja/EuvBvvwXV4L96H9+O452NdD9fH
DXA8bogb4cY4ATfBTXEznIib4xa4JU7CrXBr3AYn47a4HW6PU3AH3BF3wqm4
M+6Cu+II7oa74x44DffEvXBvnI774L64H87A/fEAPBBn4kF4MB6Cs/BQPAwP
x9l4JM7BY3AuHofz8HicjyfgiXgSLsCT8RQ8FRfiaXg6noGL8Ew8C8/GxXgO
novn4RI8Hy/AC3EpXoQX4yW4DC/Fy/ByXI5X4JV4Fa7Aq/EavBZX4nV4Pd6A
q/BGvAlvxtV4C96Kt+EavB3vwDtxLd6Fd+M9uA7vxfvwfhw3N9b1cH3cAMfj
hrgRbowTcBPcFDfDibg5boFb4iTcCrfGbXAybovb4fY4BXfAHXEnnIo74y64
K47gbrg77oHTcE/cC/fG6bgP7ov74QzcHw/AA3EmHoQH4yE4Cw/Fw/BwnI1H
4hw8BuficTgPj8f5eAKeiCfhAjwZT8FTcSGehqfjGbgIz8Sz8GxcjOfguXge
LsHz8QK8EJfiRXgxXoLL8FK8DC/H5XgFXolX4Qq8Gq/Ba3ElXofX4w24Cm/E
m/BmXI234K14G67B2/EOvBPX4l14N96D6/BevA/vx3EvxLoero8b4HjcEDfC
jXECboKb4mY4ETfHLXBLnIRb4da4DU7GbXE73B6n4A64I+6EU3Fn3AV3xRHc
DXfHPXAa7ol74d44HffBfXE/nIH74wF4IM7Eg/BgPARn4aF4GB6Os/FInIPH
4Fw8Dufh8TgfT8AT8SRcgCfjKXgqLsTT8HQ8AxfhmXgWno2L8Rw8F8/DJXg+
XoAX4lK8CC/GS3AZXoqX4eW4HK/AK/EqXIFX4zV4La7E6/B6vAFX4Y14E96M
q/EWvBVvwzV4O96Bd+JavAvvxntwHd6L9+H9OG5erOvh+rgBjscNcSPcGCfg
JrgpboYTcXPcArfESbgVbo3b4GTcFrfD7XEK7oA74k44FXfGXXBXHMHdcHfc
A6fhnrgX7o3TcR/cF/fDGbg/HoAH4kw8CA/GQ3AWHoqH4eE4G4/EOXgMzsXj
cB4ej/PxBDwRT8IFeDKegqfiQjwNT8czcBGeiWfh2bgYz8Fz8TxcgufjBXgh
LsWL8GK8BJfhpXgZXo7L8Qq8Eq/CFXg1XoPX4kq8Dq/HG3AV3og34c24Gm/B
W/E2XIO34x14J67Fu/BuvAfX4b14H96P416MdT1cHzfA8bghboQb4wTcBDfF
zXAibo5b4JY4CbfCrXEbnIzb4na4PU7BHXBH3Amn4s64C+6KI7gb7o574DTc
E/fCvXE67oP74n44A/fHA/BAnIkH4cF4CM7CQ/EwPBxn45E4B4/BuXgczsPj
cT6egCfiSbgAT8ZT8FRciKfh6XgGLsIz8Sw8GxfjOXgunodL8Hy8AC/EpXgR
XoyX4DK8FC/Dy3E5XoFX4lW4Aq/Ga/BaXInX4fV4A67CG/EmvBlX4y14K96G
a/B2vAPvxLV4F96N9+A6vBfvw/txXEms6+H6uAGOxw1xI9wYJ+AmuCluhhNx
c9wCt8RJuBVujdvgZNwWt8PtcQrugDviTjgVd8ZdcFccwd1wd9wDp+GeuBfu
jdNxH9wX98MZuD8egAfiTDwID8ZDcBYeiofh4Tgbj8Q5eAzOxeNwHh6P8/EE
PBFPwgV4Mp6Cp+JCPA1PxzNwEZ6JZ+HZuBjPwXPxPFyC5+MFeCEuxYvwYrwE
l+GleBlejsvxCrwSr8IVeDVeg9fiSrwOr8cbcBXeiDfhzbgab8Fb8TZcg7fj
HXgnrsW78G68B9fhvXgf3o/jXop1PVwfN8DxuCFuhBvjBNwEN8XNcCJujlvg
ljgJt8KtcRucjNvidrg9TsEdcEfcCafizrgL7oojuBvujnvgNNwT98K9cTru
g/vifjgD98cD8ECciQfhwXgIzsJD8TA8HGfjkTgHj8G5eBzOw+NxPp6AJ+JJ
uABPxlPwVFyIp+HpeAYuwjPxLDwbF+M5eC6eh0vwfLwAL8SleBFejJfgMrwU
L8PLcTlegVfiVbgCr8Zr8Fpcidfh9XgDrsIb8Sa8GVfjLXgr3oZr8Ha8A+/E
tXgX3o334Dq8F+/D+3Hc/FjXw/VxAxyPG+JGuDFOwE1wU9wMJ+LmuAVuiZNw
K9wat8HJuC1uh9vjFNwBd8SdcCrujLvgrjiCu+HuuAdOwz1xL9wbp+M+uC/u
hzNwfzwAD8SZeBAejIfgLDwUD8PDcTYeiXPwGJyLx+E8PB7n4wl4Ip6EC/Bk
PAVPxYV4Gp6OZ+AiPBPPwrNxMZ6D5+J5uATPxwvwQlyKF+HFeAkuw0vxMrwc
l+MVeCVehSvwarwGr8WVeB1ejzfgKrwRb8KbcTXegrfibbgGb8c78E5ci3fh
3XgPrsN78T68H8e9HOt6uD5ugONxQ9wIN8YJuAluipvhRNwct8AtcRJuhVvj
NjgZt8XtcHucgjvgjrgTTsWdcRfcFUdwN9wd98BpuCfuhXvjdNwH98X9cAbu
jwfggTgTD8KD8RCchYfiYXg4zsYjcQ4eg3PxOJyHx+N8PAFPxJNwAZ6Mp+Cp
uBBPw9PxDFyEZ+JZeDYuxnPwXDwPl+D5eAFeiEvxIrwYL8FleClehpfjcrwC
r8SrcAVejdfgtbgSr8Pr8QZchTfiTXgzrsZb8Fa8Ddfg7XgH3olr8S68G+/B
dXgv3of347gFsa6H6+MGOB43xI1wY5yAm+CmuBlOxM1xC9wSJ+FWuDVug5Nx
W9wOt8cpuAPuiDvhVNwZd8FdcQR3w91xD5yGe+JeuDdOx31wX9wPZ+D+eAAe
iDPxIDwYD8FZeCgehofjbDwS5+AxOBePw3l4PM7HE/BEPAkX4Ml4Cp6KC/E0
PB3PwEV4Jp6FZ+NiPAfPxfNwCZ6PF+CFuBQvwovxElyGl+JleDkuxyvwSrwK
V+DVeA1eiyvxOrweb8BVeCPehDfjarwFb8XbcA3ejnfgnbgW78K78R5ch/fi
fXg/jnsl1vVwfdwAx+OGuBFujBNwE9wUN8OJuDlugVviJNwKt8ZtcDJui9vh
9jgFd8AdcSecijvjLrgrjuBuuDvugdNwT9wL98bpuA/ui/vhDNwfD8ADcSYe
hAfjITgLD8XD8HCcjUfiHDwG5+JxOA+Px/l4Ap6IJ+ECPBlPwVNxIZ6Gp+MZ
uAjPxLPwbFyM5+C5eB4uwfPxArwQl+JFeDFegsvwUrwML8fleAVeiVfhCrwa
r8FrcSVeh9fjDbgKb8Sb8GZcjbfgrXgbrsHb8Q68E9fiXXg33oPr8F68D+/H
cQtjXQ/Xxw1wPG6IG+HGOAE3wU1xM5yIm+MWuCVOwq1wa9wGJ+O2uB1uj1Nw
B9wRd8KpuDPugrviCO6Gu+MeOA33xL1wb5yO++C+uB/OwP3xADwQZ+JBeDAe
grPwUDwMD8fZeCTOwWNwLh6H8/B4nI8n4Il4Ei7Ak/EUPBUX4ml4Op6Bi/BM
PAvPxsV4Dp6L5+ESPB8vwAtxKV6EF+MluAwvxcvwclyOV+CVeBWuwKvxGrwW
V+J1eD3egKvwRrwJb8bVeAveirfhGrwd78A7cS3ehXfjPbgO78X78H4c92qs
6+H6uAGOxw1xI9wYJ+AmuCluhhNxc9wCt8RJuBVujdvgZNwWt8PtcQrugDvi
TjgVd8ZdcFccwd1wd9wDp+GeuBfujdNxH9wX98MZuD8egAfiTDwID8ZDcBYe
iofh4Tgbj8Q5eAzOxeNwHh6P8/EEPBFPwgV4Mp6Cp+JCPA1PxzNwEZ6JZ+HZ
uBjPwXPxPFyC5+MFeCEuxYvwYrwEl+GleBlejsvxCrwSr8IVeDVeg9fiSrwO
r8cbcBXeiDfhzbgab8Fb8TZcg7fjHXgnrsW78G68B9fhvXgf3o/jSmN9EK6H
D8b18SG4AT4Ux+PDcEN8OG6Ej8CN8ZE4AR+Fm+CjcVN8DG6Gj8WJ+DjcHB+P
W+ATcEt8Ik7CJ+FW+GTcGp+C2+BTcTI+DbfFp+N2+AzcHp+JU/BZuAM+G3fE
5+BO+Fycis/DnfH5uAu+AHfFF+IIvgh3wxfj7vgS3ANfitPwZbgnvhz3wlfg
3vhKnI6vwn3w1bgvvgb3w9fiDHwd7o+vxwPwDXggvhFn4pvwIHwzHoxvwUPw
rTgL34aH4tvxMHwHHo7vxNl4BB6JR+EcPBqPwWNxLr4Lj8N34zx8Dx6P78X5
+D48Ad+PJ+IH8CT8IC7AD+HJ+GE8BT+Cp+JHcSF+DE/Dj+Pp+Ak8Az+Ji/BT
eCZ+Gs/Cz+DZ+FlcjJ/Dc/DzeC5+Ac/DL+IS/BKej1/GC/AreCF+FZfi1/Ai
/DpejN/AS/CbuAy/hZfit/Ey/A5ejt/F5fg9vAK/j1fiD/Aq/CGuwB/h1fhj
vAZ/gtfiT3El/gyvw5/j9fgLvAF/iavwV3gj/hpvwt/gzfhbXI2/w1vw93gr
/gFvwz/iGvwT3o5/xjvwL3gn/hXX4t/wLvw73o3/wHvwn7gO/4X34r/xPvwP
3o//xXGvxfogXA8fjOvjQ3ADfCiOx4fhhvhw3AgfgRvjI3ECPgo3wUfjpvgY
3AwfixPxcbg5Ph63wCfglvhEnIRPwq3wybg1PgW3wafiZHwabotPx+3wGbg9
PhOn4LNwB3w27ojPwZ3wuTgVn4c74/NxF3wB7oovxBF8Ee6GL8bd8SW4B74U
p+HLcE98Oe6Fr8C98ZU4HV+F++CrcV98De6Hr8UZ+DrcH1+PB+Ab8EB8I87E
N+FB+GY8GN+Ch+BbcRa+DQ/Ft+Nh+A48HN+Js/EIPBKPwjl4NB6Dx+JcfBce
h+/GefgePB7fi/PxfXgCvh9PxA/gSfhBXIAfwpPxw3gKfgRPxY/iQvwYnoYf
x9PxE3gGfhIX4afwTPw0noWfwbPxs7gYP4fn4OfxXPwCnodfxCX4JTwfv4wX
4FfwQvwqLsWv4UX4dbwYv4GX4DdxGX4LL8Vv42X4Hbwcv4vL8Xt4BX4fr8Qf
4FX4Q1yBP8Kr8cd4Df4Er8Wf4kr8GV6HP8fr8Rd4A/4SV+Gv8Eb8Nd6Ev8Gb
8be4Gn+Ht+Dv8Vb8A96Gf8Q1+Ce8Hf+Md+Bf8E78K67Fv+Fd+He8G/+B9+A/
cR3+C+/Ff+N9+B+8H/+L4xbF+iBcDx+M6+NDcAN8KI7Hh+GG+HDcCB+BG+Mj
cQI+CjfBR+Om+BjcDB+LE/FxuDk+HrfAJ+CW+ESchE/CrfDJuDU+BbfBp+Jk
fBpui0/H7fAZuD0+E6fgs3AHfDbuiM/BnfC5OBWfhzvj83EXfAHuii/EEXwR
7oYvxt3xJbgHvhSn4ctwT3w57oWvwL3xlTgdX4X74KtxX3wN7oevxRn4Otwf
X48H4BvwQHwjzsQ34UH4ZjwY34KH4FtxFr4ND8W342H4Djwc34mz8Qg8Eo/C
OXg0HoPH4lx8Fx6H78Z5+B48Ht+L8/F9eAK+H0/ED+BJ+EFcgB/Ck/HDeAp+
BE/Fj+JC/Biehh/H0/ETeAZ+Ehfhp/BM/DSehZ/Bs/GzuBg/h+fg5/Fc/AKe
h1/EJfglPB+/jBfgV/BC/Couxa/hRfh1vBi/gZfgN3EZfgsvxW/jZfgdvBy/
i8vxe3gFfh+vxB/gVfhDXIE/wqvxx3gN/gSvxZ/iSvwZXoc/x+vxF3gD/hJX
4a/wRvw13oS/wZvxt7gaf4e34O/xVvwD3oZ/xDX4J7wd/4x34F/wTvwrrsW/
4V34d7wb/4H34D9xHf4L78V/4334H7wf/4vjXo/1QbgePhjXx4fgBvhQHI8P
ww3x4bgRPgI3xkfiBHwUboKPxk3xMbgZPhYn4uNwc3w8boFPwC3xiTgJn4Rb
4ZNxa3wKboNPxcn4NNwWn47b4TNwe3wmTsFn4Q74bNwRn4M74XNxKj4Pd8bn
4y74AtwVX4gj+CLcDV+Mu+NLcA98KU7Dl+Ge+HLcC1+Be+MrcTq+CvfBV+O+
+BrcD1+LM/B1uD++Hg/AN+CB+EaciW/Cg/DNeDC+BQ/Bt+IsfBseim/Hw/Ad
eDi+E2fjEXgkHoVz8Gg8Bo/FufguPA7fjfPwPXg8vhfn4/vwBHw/nogfwJPw
g7gAP4Qn44fxFPwInoofxYX4MTwNP46n4yfwDPwkLsJP4Zn4aTwLP4Nn42dx
MX4Oz8HP47n4BTwPv4hL8Et4Pn4ZL8Cv4IX4VVyKX8OL8Ot4MX4DL8Fv4jL8
Fl6K38bL8Dt4OX4Xl+P38Ar8Pl6JP8Cr8Ie4An+EV+OP8Rr8CV6LP8WV+DO8
Dn+O1+Mv8Ab8Ja7CX+GN+Gu8CX+DN+NvcTX+Dm/B3+Ot+Ae8Df+Ia/BPeDv+
Ge/Av+Cd+Fdci3/Du/DveDf+A+/Bf+I6/Bfei//G+/A/eD/+F8ctjvVBuB4+
GNfHh+AG+FAcjw/DDfHhuBE+AjfGR+IEfBRugo/GTfExuBk+Fifi43BzfDxu
gU/ALfGJOAmfhFvhk3FrfApug0/Fyfg03BafjtvhM3B7fCZOwWfhDvhs3BGf
gzvhc3EqPg93xufjLvgC3BVfiCP4ItwNX4y740twD3wpTsOX4Z74ctwLX4F7
4ytxOr4K98FX4774GtwPX4sz8HW4P74eD8A34IH4RpyJb8KD8M14ML4FD8G3
4ix8Gx6Kb8fD8B14OL4TZ+MReCQehXPwaDwGj8W5+C48Dt+N8/A9eDy+F+fj
+/AEfD+eiB/Ak/CDuAA/hCfjh/EU/Aieih/FhfgxPA0/jqfjJ/AM/CQuwk/h
mfhpPAs/g2fjZ3Exfg7Pwc/jufgFPA+/iEvwS3g+fhkvwK/ghfhVXIpfw4vw
63gxfgMvwW/iMvwWXorfxsvwO3g5fheX4/fwCvw+Xok/wKvwh7gCf4RX44/x
GvwJXos/xZX4M7wOf47X4y/wBvwlrsJf4Y34a7wJf4M3429xNf4Ob8Hf4634
B7wN/4hr8E94O/4Z78C/4J34V1yLf8O78O94N/4D78F/4jr8F96L/8b78D94
P/4Xx70R64NwPXwwro8PwQ3woTgeH4Yb4sNxI3wEboyPxAn4KNwEH42b4mNw
M3wsTsTH4eb4eNwCn4Bb4hNxEj4Jt8In49b4FNwGn4qT8Wm4LT4dt8Nn4Pb4
TJyCz8Id8Nm4Iz4Hd8Ln4lR8Hu6Mz8dd8AW4K74QR/BFuBu+GHfHl+Ae+FKc
hi/DPfHluBe+AvfGV+J0fBXug6/GffE1uB++Fmfg63B/fD0egG/AA/GNOBPf
hAfhm/FgfAsegm/FWfg2PBTfjofhO/BwfCfOxiPwSDwK5+DReAwei3PxXXgc
vhvn4XvweHwvzsf34Qn4fjwRP4An4QdxAX4IT8YP4yn4ETwVP4oL8WN4Gn4c
T8dP4Bn4SVyEn8Iz8dN4Fn4Gz8bP4mL8HJ6Dn8dz8Qt4Hn4Rl+CX8Hz8Ml6A
X8EL8au4FL+GF+HX8WL8Bl6C38Rl+C28FL+Nl+F38HL8Li7H7+EV+H28En+A
V+EPcQX+CK/GH+M1+BO8Fn+KK/FneB3+HK/HX+AN+Etchb/CG/HXeBP+Bm/G
3+Jq/B3egr/HW/EPeBv+Edfgn/B2/DPegX/BO/GvuBb/hnfh3/Fu/Afeg//E
dfgvvBf/jffhf/B+/C+OWxLrg3A9fDCujw/BDfChOB4fhhviw3EjfARujI/E
Cfgo3AQfjZviY3AzfCxOxMfh5vh43AKfgFviE3ESPgm3wifj1vgU3AafipPx
abgtPh23w2fg9vhMnILPwh3w2bgjPgd3wufiVHwe7ozPx13wBbgrvhBH8EW4
G74Yd8eX4B74UpyGL8M98eW4F74C98ZX4nR8Fe6Dr8Z98TW4H74WZ+DrcH98
PR6Ab8AD8Y04E9+EB+Gb8WB8Cx6Cb8VZ+DY8FN+Oh+E78HB8J87GI/BIPArn
4NF4DB6Lc/FdeBy+G+fhe/B4fC/Ox/fhCfh+PBE/gCfhB3EBfghPxg/jKfgR
PBU/igvxY3gafhxPx0/gGfhJXISfwjPx03gWfgbPxs/iYvwcnoOfx3PxC3ge
fhGX4JfwfPwyXoBfwQvxq7gUv4YX4dfxYvwGXoLfxGX4LbwUv42X4Xfwcvwu
Lsfv4RX4fbwSf4BX4Q9xBf4Ir8Yf4zX4E7wWf4or8Wd4Hf4cr8df4A34S1yF
v8Ib8dd4E/4Gb8bf4mr8Hd6Cv8db8Q94G/4R1+Cf8Hb8M96Bf8E78a+4Fv+G
d+Hf8W78B96D/8R1+C+8F/+N9+F/8H78L457M9YH4Xr4YFwfH4Ib4ENxPD4M
N8SH40b4CNwYH4kT8FG4CT4aN8XH4Gb4WJyIj8PN8fG4BT4Bt8Qn4iR8Em6F
T8at8Sm4DT4VJ+PTcFt8Om6Hz8Dt8Zk4BZ+FO+CzcUd8Du6Ez8Wp+DzcGZ+P
u+ALcFd8IY7gi3A3fDHuji/BPfClOA1fhnviy3EvfAXuja/E6fgq3Adfjfvi
a3A/fC3OwNfh/vh6PADfgAfiG3EmvgkPwjfjwfgWPATfirPwbXgovh0Pw3fg
4fhOnI1H4JF4FM7Bo/EYPBbn4rvwOHw3zsP34PH4XpyP78MT8P14In4AT8IP
4gL8EJ6MH8ZT8CN4Kn4UF+LH8DT8OJ6On8Az8JO4CD+FZ+Kn8Sz8DJ6Nn8XF
+Dk8Bz+P5+IX8Dz8Ii7BL+H5+GW8AL+CF+JXcSl+DS/Cr+PF+A28BL+Jy/Bb
eCl+Gy/D7+Dl+F1cjt/DK/D7eCX+AK/CH+IK/BFejT/Ga/AneC3+FFfiz/A6
/Dlej7/AG/CXuAp/hTfir/Em/A3ejL/F1fg7vAV/j7fiH/A2/COuwT/h7fhn
vAP/gnfiX3Et/g3vwr/j3fgPvAf/ievwX3gv/hvvw//g/fhfHFcW64NwPXww
ro8PwQ3woTgeH4Yb4sNxI3wEboyPxAn4KNwEH42b4mNwM3wsTsTH4eb4eNwC
n4Bb4hNxEj4Jt8In49b4FNwGn4qT8Wm4LT4dt8Nn4Pb4TJyCz8Id8Nm4Iz4H
d8Ln4lR8Hu6Mz8dd8AW4K74QR/BFuBu+GHfHl+Ae+FKchi/DPfHluBe+AvfG
V+J0fBXug6/GffE1uB++Fmfg63B/fD0egG/AA/GNOBPfhAfhm/FgfAsegm/F
Wfg2PBTfjofhO/BwfCfOxiPwSDwK5+DReAwei3PxXXgcvhvn4XvweHwvzsf3
4Qn4fjwRP4An4QdxAX4IT8YP4yn4ETwVP4oL8WN4Gn4cT8dP4Bn4SVyEn8Iz
8dN4Fn4Gz8bP4mL8HJ6Dn8dz8Qt4Hn4Rl+CX8Hz8Ml6AX8EL8au4FL+GF+HX
8WL8Bl6C38Rl+C28FL+Nl+F38HL8Li7H7+EV+H28En+AV+EPcQX+CK/GH+M1
+BO8Fn+KK/FneB3+HK/HX+AN+Etchb/CG/HXeBP+Bm/G3+Jq/B3egr/HW/EP
eBv+Edfgn/B2/DPegX/BO/GvuBb/hnfh3/Fu/Afeg//EdfgvvBf/jffhf/B+
/C+OeyvWB+F6+GBcHx+CG+BDcTw+DDfEh+NG+AjcGB+JE/BRuAk+GjfFx+Bm
+FiciI/DzfHxuAU+AbfEJ+IkfBJuhU/GrfEpuA0+FSfj03BbfDpuh8/A7fGZ
OAWfhTvgs3FHfA7uhM/Fqfg83Bmfj7vgC3BXfCGO4ItwN3wx7o4vwT3wpTgN
X4Z74stxL3wF7o2vxOn4KtwHX4374mtwP3wtzsDX4f74ejwA34AH4htxJr4J
D8I348H4FjwE34qz8G14KL4dD8N34OH4TpyNR+CReBTOwaPxGDwW5+K78Dh8
N87D9+Dx+F6cj+/DE/D9eCJ+AE/CD+IC/BCejB/GU/AjeCp+FBfix/A0/Die
jp/AM/CTuAg/hWfip/Es/AyejZ/Fxfg5PAc/j+fiF/A8/CIuwS/h+fhlvAC/
ghfiV3Epfg0vwq/jxfgNvAS/icvwW3gpfhsvw+/g5fhdXI7fwyvw+3gl/gCv
wh/iCvwRXo0/xmvwJ3gt/hRX4s/wOvw5Xo+/wBvwl7gKf4U34q/xJvwN3oy/
xdX4O7wFf4+34h/wNvwjrsE/4e34Z7wD/4J34l9xLf4N78K/4934D7wH/4nr
8F94L/4b78P/4P34Xxy3NNYH4Xr4YFwfH4Ib4ENxPD4MN8SH40b4CNwYH4kT
8FG4CT4aN8XH4Gb4WJyIj8PN8fG4BT4Bt8Qn4iR8Em6FT8at8Sm4DT4VJ+PT
cFt8Om6Hz8Dt8Zk4BZ+FO+CzcUd8Du6Ez8Wp+DzcGZ+Pu+ALcFd8IY7gi3A3
fDHuji/BPfClOA1fhnviy3EvfAXuja/E6fgq3Adfjfvia3A/fC3OwNfh/vh6
PADfgAfiG3EmvgkPwjfjwfgWPATfirPwbXgovh0Pw3fg4fhOnI1H4JF4FM7B
o/EYPBbn4rvwOHw3zsP34PH4XpyP78MT8P14In4AT8IP4gL8EJ6MH8ZT8CN4
Kn4UF+LH8DT8OJ6On8Az8JO4CD+FZ+Kn8Sz8DJ6Nn8XF+Dk8Bz+P5+IX8Dz8
Ii7BL+H5+GW8AL+CF+JXcSl+DS/Cr+PF+A28BL+Jy/BbeCl+Gy/D7+Dl+F1c
jt/DK/D7eCX+AK/CH+IK/BFejT/Ga/AneC3+FFfiz/A6/Dlej7/AG/CXuAp/
hTfir/Em/A3ejL/F1fg7vAV/j7fiH/A2/COuwT/h7fhnvAP/gnfiX3Et/g3v
wr/j3fgPvAf/ievwX3gv/hvvw//g/fhfHPd2rA/C9fDBuD4+BDfAh+J4fBhu
iA/HjfARuDE+Eifgo3ATfDRuio/BzfCxOBEfh5vj43ELfAJuiU/ESfgk3Aqf
jFvjU3AbfCpOxqfhtvh03A6fgdvjM3EKPgt3wGfjjvgc3Amfi1PxebgzPh93
wRfgrvhCHMEX4W74YtwdX4J74EtxGr4M98SX4174CtwbX4nT8VW4D74a98XX
4H74WpyBr8P98fV4AL4BD8Q34kx8Ex6Eb8aD8S14CL4VZ+Hb8FB8Ox6G78DD
8Z04G4/AI/EonINH4zF4LM7Fd+Fx+G6ch+/B4/G9OB/fhyfg+/FE/ACehB/E
BfghPBk/jKfgR/BU/CguxI/hafhxPB0/gWfgJ3ERfgrPxE/jWfgZPBs/i4vx
c3gOfh7PxS/gefhFXIJfwvPxy3gBfgUvxK/iUvwaXoRfx4vxG3gJfhOX4bfw
Uvw2Xobfwcvxu7gcv4dX4PfxSvwBXoU/xBX4I7waf4zX4E/wWvwprsSf4XX4
c7wef4E34C9xFf4Kb8Rf4034G7wZf4ur8Xd4C/4eb8U/4G34R1yDf8Lb8c94
B/4F78S/4lr8G96Ff8e78R94D/4T1+G/8F78N96H/8H78b84blmsD8L18MG4
Pj4EN8CH4nh8GG6ID8eN8BG4MT4SJ+CjcBN8NG6Kj8HN8LE4ER+Hm+PjcQt8
Am6JT8RJ+CTcCp+MW+NTcBt8Kk7Gp+G2+HTcDp+B2+MzcQo+C3fAZ+OO+Bzc
CZ+LU/F5uDM+H3fBF+Cu+EIcwRfhbvhi3B1fgnvgS3Eavgz3xJfjXvgK3Btf
idPxVbgPvhr3xdfgfvhanIGvw/3x9XgAvgEPxDfiTHwTHoRvxoPxLXgIvhVn
4dvwUHw7HobvwMPxnTgbj8Aj8Sicg0fjMXgszsV34XH4bpyH78Hj8b04H9+H
J+D78UT8AJ6EH8QF+CE8GT+Mp+BH8FT8KC7Ej+Fp+HE8HT+BZ+AncRF+Cs/E
T+NZ+Bk8Gz+Li/FzeA5+Hs/FL+B5+EVcgl/C8/HLeAF+BS/Er+JS/BpehF/H
i/EbeAl+E5fht/BS/DZeht/By/G7uBy/h1fg9/FK/AFehT/EFfgjvBp/jNfg
T/Ba/CmuxJ/hdfhzvB5/gTfgL3EV/gpvxF/jTfgbvBl/i6vxd3gL/h5vxT/g
bfhHXIN/wtvxz3gH/gXvxL/iWvwb3oV/x7vxH3gP/hPX4b/wXvw33of/wfvx
vzjunVgfhOvhg3F9fAhugA/F8fgw3BAfjhvhI3BjfCROwEfhJvho3BQfg5vh
Y3EiPg43x8fjFvgE3BKfiJPwSbgVPhm3xqfgNvhUnIxPw23x6bgdPgO3x2fi
FHwW7oDPxh3xObgTPhen4vNwZ3w+7oIvwF3xhTiCL8Ld8MW4O74E98CX4jR8
Ge6JL8e98BW4N74Sp+OrcB98Ne6Lr8H98LU4A1+H++Pr8QB8Ax6Ib8SZ+CY8
CN+MB+Nb8BB8K87Ct+Gh+HY8DN+Bh+M7cTYegUfiUTgHj8Zj8Fici+/C4/Dd
OA/fg8fje3E+vg9PwPfjifgBPAk/iAvwQ3gyfhhPwY/gqfhRXIgfw9Pw43g6
fgLPwE/iIvwUnomfxrPwM3g2fhYX4+fwHPw8notfwPPwi7gEv4Tn45fxAvwK
XohfxaX4NbwIv44X4zfwEvwmLsNv4aX4bbwMv4OX43dxOX4Pr8Dv45X4A7wK
f4gr8Ed4Nf4Yr8Gf4LX4U1yJP8Pr8Od4Pf4Cb8Bf4ir8Fd6Iv8ab8Dd4M/4W
V+Pv8Bb8Pd6Kf8Db8I+4Bv+Et+Of8Q78C96Jf8W1+De8C/+Od+M/8B78J67D
f+G9+G+8D/+D9+N/cdzyWB+E6+GDcX18CG6AD8Xx+DDcEB+OG+EjcGN8JE7A
R+Em/4+retgCwDAAILgx29i2bdu2bdu2bdu2bdu2bbfXzHHefsDiEfCIeCQ8
Mh4Fj4pHw6PjMfCYeCw8Nh4Hj4vHw+PjCfCEeCI8MZ4ET4onw5PjKfCUeCo8
NZ4GT4unw9PjGfCMeCY8M54Fz4pnw7PjOfCceC48N54Hz4vnw/PjBfCCeCG8
MF4EL4oXw4vjJfCSeCm8NF4GL4uXw8vjFfCKeCW8Ml4Fr4pXw6vjNfCaeC28
Nl4Hr4vXw+vjDfCGeCO8Md4Eb4o3w5vjLfCWeCu8Nd4Gb4u3w9vjHfCOeCe8
M94F74p3w7vjPfCeeC+8N94H74v3w/vjA/CB+CB8MD4EH4oPw4fjI/CR+Ch8
ND4GH4uPw8fjE/CJ+CR8Mj4Fn4pPw6fjM/CZ+Cx8Nj4Hn4vPw+fjC/CF+CJ8
Mb4EX4ovw5fjK/CV+Cp8Nb4GX4uvw9fjG/CN+CZ8M74F34pvw7fjO/Cd+C58
N74H34vvw/fjB/CD+CH8MH4EP4ofw4/jJ/CT+Cn8NH4GP4ufw8/jF/CL+CX8
Mn4Fv4pfw6/jN/Cb+C38Nn4Hv4vfw+/jD/CH+CP8Mf4Ef4o/w5/jL/CX+Cv8
Nf4Gf4u/w9/jH/CP+Cf8M/4F/4p/w7/jP/Cf+C/8N/4Hd8+/PQAeEA+EB8aD
4EHxYHhwPAQeEg+Fh8b/wf/Fw+Bh8XB4eDwCHhGPhEfGo+BR8Wh4dDwGHhOP
hcfG4+Bx8Xh4fDwBnhBPhCfGk+BJ8WR4cjwFnhJPhafG0+Bp8XR4ejwDnhHP
hGfGs+BZ8Wx4djwHnhPPhefG8+B58Xx4frwAXhAvhBfGi+BF8WJ4cbwEXhIv
hZfGy+Bl8XJ4ebwCXhGvhFfGq+BV8Wp4dbwGXhOvhdfG6+B18Xp4fbwB3hBv
hDfGm+BN8WZ4c7wF3hJvhbfG2+Bt8XZ4e7wD3hHvhHfGu+Bd8W54d7wH3hPv
hffG++B98X54f3wAPhAfhA/Gh+BD8WH4cHwEPhIfhY/Gx+Bj8XH4eHwCPhGf
hE/Gp+BT8Wn4dHwGPhOfhc/G5+Bz8Xn4fHwBvhBfhC/Gl+BL8WX4cnwFvhJf
ha/G1+Br8XX4enwDvhHfhG/Gt+Bb8W34dnwHvhPfhe/G9+B78X34fvwAfhA/
hB/Gj+BH8WP4cfwEfhI/hZ/Gz+Bn8XP4efwCfhG/hF/Gr+BX8Wv4dfwGfhO/
hd/G7+B38Xv4ffwB/hB/hD/Gn+BP8Wf4c/wF/hJ/hb/G3+Bv8Xf4e/wD/hH/
hH/Gv+Bf8W/4d/wH/hP/hf/G/+Du/Zf3xQ1Axw1Ixw1Exw1Mxw1Cxw1Kxw1G
xw1Oxw1Bxw1Jxw1Fxw1Nx/2HjvsvHTcMHTcsHTccHTc8HTcCHTciHTcSHTcy
HTcKHTcqHTcaHTc6HTcGHTcmHTcWHTc2HTcOHTcuHTceHTc+HTcBHTchHTcR
HTcxHTcJHTcpHTcZHTc5HTcFHTclHTcVHTc1HTcNHTctHTcdHTc9HTcDHTcj
HTcTHTczHTcLHTcrHTcbHTc7HTcHHTcnHTcXHTc3HTcPHTcvHTcfHTc/HbcA
HbcgHbcQHbcwHbcIHbcoHbcYHbc4HbcEHbckHbcUHbc0HbcMHbcsHbccHbc8
HbcCHbciHbcSHbcyHbcKHbcqHbcaHbc6HbcGHbcmHbcWHbc2HbcOHbcuHbce
Hbc+HbcBHbchHbcRHbcxHbcJHbcpHbcZHbc5HbcFHbclHbcVHbc1HbcNHbct
HbcdHbc9HbcDHbcjHbcTHbczHbcLHbcrHbcbHbc7HbcHHbcnHbcXHbc3HbcP
HbcvHbcfHbc/HXcAHXcgHXcQHXcwHXcIHXcoHXcYHXc4HXcEHXckHXcUHXc0
HXcMHXcsHXccHXc8HXcCHXciHXcSHXcyHXcKHXcqHXcaHXc6HXcGHXcmHXcW
HXc2HXcOHXcuHXceHXc+HXcBHXchHXcRHXcxHXcJHXcpHXcZHXc5HXcFHXcl
HXcVHXc1HXcNHXctHXcdHXc9HXcDHXcjHXcTHXczHXcLHXcrHXcbHXc7HXcH
HXcnHXcXHXc3HXcPHXcvHXcfHXc/HfcAHfcgHfcQHfcwHfcIHfcoHfcYHfc4
HfcEHfckHfcUHfc0HfcMHfcsHfccHfc8HfcCHfciHfcSHfcyHfcKHfcqHfca
Hfc6HfcGHfcmHfcWHfc2HfcOHfcuHfceHfc+HfcBHfchHfcRHfcxHfcJHfcp
HfcZHfc5HfcFHfclHfcVHfc1HfcNHfctHfcdHfc9HfcDHfcjHfcTHfczHfcL
HfcrHfcbHfc7HfcHHfcnHfcXHfc3HfcPHf9/8P/uuAHouAHpuIHouIHpuEHo
uEHpuMHouMHpuCHouCHpuKHouKHpuP/Qcf+l44ah44al44aj44an40ag40ak
40ai40am40ah40al40aj40an48ag48ak48ai48am48ah48al48aj48an4yag
4yak4yai4yam4yah4yal4yaj4yan46ag46ak46ai46am46ah46al46aj46an
42ag42ak42ai42am42ah42al42aj42an4+ag4+ak4+ai4+am4+ah4+al4+aj
4+an4xag4xak4xai4xam4xah4xal4xaj4xan45ag45ak45ai45am45ah45al
45aj45an41ag41ak41ai41am41ah41al41aj41an49ag49ak49ai49am49ah
49al49aj49an4zag4zak4zai4zam4zah4zal4zaj4zan47ag47ak47ai47am
47ah47al47aj47an43ag43ak43ai43am43ah43al43aj43an4/ag4/ak4/ai
4/am4/ah4/al4/aj4/an4w6g4w6k4w6i4w6m4w6h4w6l4w6j4w6n446g446k
446i446m446h446l446j446n406g406k406i406m406h406l406j406n486g
486k486i486m486h486l486j486n4y6g4y6k4y6i4y6m4y6h4y6l4y6j4y6n
466g466k466i466m466h466l466j466n426g426k426i426m426h426l426j
426n4+6g4+6k4+6i4+6m4+6h4+6l4+6j4+6n4x6g4x6k4x6i4x6m4x6h4x6l
4x6j4x6n456g456k456i456m456h456l456j456n416g416k416i416m416h
416l416j416n496g496k496i496m496h496l496j496n4z6g4z6k4z6i4z6m
4z6h4z6l4z6j4z6n476g476k476i476m476h476l476j476n436g436k436i
436m436h436l436j436n4/6g4/6k4/6i4/6m4/6h4/8P/N8dNwAdNyAdNxAd
NzAdNwgdNygdNxgdNzgdNwQdNyQdNxQdNzQd9x867r903DB03LB03HB03PB0
3Ah03Ih03Eh03Mh03Ch03Kh03Gh03Oh03Bh03Jh03Fh03Nh03Dh03Lh03Hh0
3Ph03AR03IR03ER03MR03CR03KR03GR03OR03BR03JR03FR03NR03DR03LR0
3HR03PR03Ax03Ix03Ex03Mx03Cx03Kx03Gx03Ox03Bx03Jx03Fx03Nx03Dx0
3Lx03Hx03Px03AJ03IJ03EJ03MJ03CJ03KJ03GJ03OJ03BJ03JJ03FJ03NJ0
3DJ03LJ03HJ03PJ03Ap03Ip03Ep03Mp03Cp03Kp03Gp03Op03Bp03Jp03Fp0
3Np03Dp03Lp03Hp03Pp03AZ03IZ03EZ03MZ03CZ03KZ03GZ03OZ03BZ03JZ0
3FZ03NZ03DZ03LZ03HZ03PZ03A503I503E503M503C503K503G503O503B50
3J503F503N503D503L503H503P503AF03IF03EF03MF03CF03KF03GF03OF0
3BF03JF03FF03NF03DF03LF03HF03PF03Al03Il03El03Ml03Cl03Kl03Gl0
3Ol03Bl03Jl03Fl03Nl03Dl03Ll03Hl03Pl03AV03IV03EV03MV03CV03KV0
3GV03OV03BV03JV03FV03NV03DV03LV03HV03PV03A103I103E103M103C10
3K103G103O103B103J103F103N103D103L103H103P103AN03IN03EN03MN0
3CN03KN03GN03ON03BN03JN03FN03NN03DN03LN03HN03PN03At03It03Et0
3Mt03Ct03Kt03Gt03Ot03Bt03Jt03Ft03Nt03Dt03Lt03Ht03Pt03Ad03Id0
3Ed03Md03Cd03Kd03Gd03Od03Bd03Jd03Fd03Nd03Dd03Ld03Hd03Pd03A90
3I903E903M903C903K903G903O903B903J903F903N903D90/P9B/7vjBqDj
BqTjBqLjBqbjBqHjBqXjBqPjBqfjhqDjhqTjhqLjhqbj/kPH/ZeOG4aOG5aO
G46OG56OG4GOG5GOG4mOG5mOG4WOG5WOG42OG52OG4OOG5OOG4uOG5uOG4eO
G5eOG4+OG5+Om4COm5COm4iOm5iOm4SOm5SOm4yOm5yOm4KOm5KOm4qOm5qO
m4aOm5aOm46Om56Om4GOm5GOm4mOm5mOm4WOm5WOm42Om52Om4OOm5OOm4uO
m5uOm4eOm5eOm4+Om5+OW4COW5COW4iOW5iOW4SOW5SOW4yOW5yOW4KOW5KO
W4qOW5qOW4aOW5aOW46OW56OW4GOW5GOW4mOW5mOW4WOW5WOW42OW52OW4OO
W5OOW4uOW5uOW4eOW5eOW4+OW5+O24CO25CO24iO25iO24SO25SO24yO25yO
24KO25KO24qO25qO24aO25aO246O256O24GO25GO24mO25mO24WO25WO242O
252O24OO25OO24uO25uO24eO25eO24+O25+OO4COO5COO4iOO5iOO4SOO5SO
O4yOO5yOO4KOO5KOO4qOO5qOO4aOO5aOO46OO56OO4GOO5GOO4mOO5mOO4WO
O5WOO42OO52OO4OOO5OOO4uOO5uOO4eOO5eOO4+OO5+Ou4COu5COu4iOu5iO
u4SOu5SOu4yOu5yOu4KOu5KOu4qOu5qOu4aOu5aOu46Ou56Ou4GOu5GOu4mO
u5mOu4WOu5WOu42Ou52Ou4OOu5OOu4uOu5uOu4eOu5eOu4+Ou5+Oe4COe5CO
e4iOe5iOe4SOe5SOe4yOe5yOe4KOe5KOe4qOe5qOe4aOe5aOe46Oe56Oe4GO
e5GOe4mOe5mOe4WOe5WOe42Oe52Oe4OOe5OOe4uOe5uOe4eOe5eOe4+Oe5+O
+4CO+5CO+4iO+5iO+4SO+5SO+4yO+5yO+4KO+5KO+4qO+5qO+4aO+5aO+46O
+56O+4GO+5GO+4mO+5mO+4WO+5WO+42O+52O+4OO+5OO+4uO+5uO+4eO/z/g
f3fcAHTcgHTcQHTcwHTcIHTcoHTcYHTc4HTcEHTckHTcUHTc0HTcf+i4/9Jx
w9Bxw9Jxw9Fxw9NxI9BxI9JxI9FxI9Nxo9Bxo9Jxo9Fxo9NxY9BxY9JxY9Fx
Y9Nx49Bx49Jx49Fx49NxE9BxE9JxE9FxE9Nxk9Bxk9Jxk9Fxk9NxU9BxU9Jx
U9FxU9Nx09Bx09Jx09Fx09NxM9BxM9JxM9FxM9Nxs9Bxs9Jxs9Fxs9Nxc9Bx
c9Jxc9Fxc9Nx89Bx89Jx89Fx89NxC9BxC9JxC9FxC9Nxi9Bxi9Jxi9Fxi9Nx
S9BxS9JxS9FxS9Nxy9Bxy9Jxy9Fxy9NxK9BxK9JxK9FxK9Nxq9Bxq9Jxq9Fx
q9Nxa9Bxa9Jxa9Fxa9Nx69Bx69Jx69Fx69NxG9BxG9JxG9FxG9Nxm9Bxm9Jx
m9Fxm9NxW9BxW9JxW9FxW9Nx29Bx29Jx29Fx29NxO9BxO9JxO9FxO9Nxu9Bx
u9Jxu9Fxu9Nxe9Bxe9Jxe9Fxe9Nx+9Bx+9Jx+9Fx+9NxB9BxB9JxB9FxB9Nx
h9Bxh9Jxh9Fxh9NxR9BxR9JxR9FxR9Nxx9Bxx9Jxx9Fxx9NxJ9BxJ9JxJ9Fx
J9Nxp9Bxp9Jxp9Fxp9NxZ9BxZ9JxZ9FxZ9Nx59Bx59Jx59Fx59NxF9BxF9Jx
F9FxF9Nxl9Bxl9Jxl9Fxl9NxV9BxV9JxV9FxV9Nx19Bx19Jx19Fx19NxN9Bx
N9JxN9FxN9Nxt9Bxt9Jxt9Fxt9Nxd9Bxd9Jxd9Fxd9Nx99Bx99Jx99Fx99Nx
D9BxD9JxD9FxD9Nxj9Bxj9Jxj9Fxj9NxT9BxT9JxT9FxT9Nxz9Bxz9Jxz9Fx
z9NxL9BxL9JxL9FxL9Nxr9Bxr9Jxr9Fxr9Nxb9Bxb9Jxb9Fxb9Nx79Bx79Jx
79Fx79NxH9BxH9JxH9FxH9Nxn9Bxn9Jxn9Fxn9NxX9BxX9JxX9FxX9Nx39Bx
39Jx39Fx39NxP9BxP9JxP9FxP9Nxv9Bxv9Jxv9Fxv9Nxf9Bxf9Jxf9Fxf9Nx
/9Dx/wf7744bgI4bkI4biI4bmI4bhI4blI4bjI4bnI4bgo4bko4bio4bmo77
Dx33XzpuGDpuWDpuODpueDpuBDpuRDpuJDpuZDpuFDpuVDpuNDpudDpuDDpu
TDpuLDpubDpuHDpuXDpuPDpufDpuAjpuQjpuIjpuYjpuEjpuUjpuMjpucjpu
CjpuSjpuKjpuajpuGjpuWjpuOjpuejpuBjpuRjpuJjpuZjpuFjpuVjpuNjpu
djpuDjpuTjpuLjpubjpuHjpuXjpuPjpufjpuATpuQTpuITpuYTpuETpuUTpu
MTpucTpuCTpuSTpuKTpuaTpuGTpuWTpuOTpueTpuBTpuRTpuJTpuZTpuFTpu
VTpuNTpudTpuDTpuTTpuLTpubTpuHTpuXTpuPTpufTpuAzpuQzpuIzpuYzpu
EzpuUzpuMzpuczpuCzpuSzpuKzpuazpuGzpuWzpuOzpuezpuBzpuRzpuJzpu
ZzpuFzpuVzpuNzpudzpuDzpuTzpuLzpubzpuHzpuXzpuPzpufzruADruQDru
IDruYDruEDruUDruMDrucDruCDruSDruKDruaDruGDruWDruODrueDruBDru
RDruJDruZDruFDruVDruNDrudDruDDruTDruLDrubDruHDruXDruPDrufDru
AjruQjruIjruYjruEjruUjruMjrucjruCjruSjruKjruajruGjruWjruOjru
ejruBjruRjruJjruZjruFjruVjruNjrudjruDjruTjruLjrubjruHjruXjru
PjrufjruATruQTruITruYTruETruUTruMTrucTruCTruSTruKTruaTruGTru
WTruOTrueTruBTruRTruJTruZTruFTruVTruNTrudTruDTruTTruLTrubTru
HTruXTruPTrufTruAzruQzruIzruYzruEzruUzruMzruczruCzruSzruKzru
azruGzruWzruOzruezruBzruRzruJzruZzruFzruVzruNzrudzruDzruTzru
LzrubzruHzr+/0D/3XED0HED0nED0XED03GD0HGD0nGD0XGD03FD0HFD0nFD
0XFD03H/oeP+S8cNQ8cNS8cNR8cNT8eNQMeNSMeNRMeNTMeNQseNSseNRseN
TseNQceNSceNRceNTceNQ8eNS8eNR8eNT8dNQMdNSMdNRMdNTMdNQsdNSsdN
RsdNTsdNQcdNScdNRcdNTcdNQ8dNS8dNR8dNT8fNQMfNSMfNRMfNTMfNQsfN
SsfNRsfNTsfNQcfNScfNRcfNTcfNQ8fNS8fNR8fNT8ctQMctSMctRMctTMct
QsctSsctRsctTsctQcctScctRcctTcctQ8ctS8ctR8ctT8etQMetSMetRMet
TMetQsetSsetRsetTsetQcetScetRcetTcetQ8etS8etR8etT8dtQMdtSMdt
RMdtTMdtQsdtSsdtRsdtTsdtQcdtScdtRcdtTcdtQ8dtS8dtR8dtT8ftQMft
SMftRMftTMftQsftSsftRsftTsftQcftScftRcftTcftQ8ftS8ftR8ftT8cd
QMcdSMcdRMcdTMcdQscdSscdRscdTscdQccdSccdRccdTccdQ8cdS8cdR8cd
T8edQMedSMedRMedTMedQsedSsedRsedTsedQcedScedRcedTcedQ8edS8ed
R8edT8ddQMddSMddRMddTMddQsddSsddRsddTsddQcddScddRcddTcddQ8dd
S8ddR8ddT8fdQMfdSMfdRMfdTMfdQsfdSsfdRsfdTsfdQcfdScfdRcfdTcfd
Q8fdS8fdR8fdT8c9QMc9SMc9RMc9TMc9Qsc9Ssc9Rsc9Tsc9Qcc9Scc9Rcc9
Tcc9Q8c9S8c9R8c9T8e9QMe9SMe9RMe9TMe9Qse9Sse9Rse9Tse9Qce9Sce9
Rce9Tce9Q8e9S8e9R8e9T8d9QMd9SMd9RMd9TMd9Qsd9Ssd9Rsd9Tsd9Qcd9
Scd9Rcd9Tcd9Q8d9S8d9R8d9T8f9QMf9SMf9RMf9TMf9Qsf9Ssf9Rsf9Tsf9
Qcf9Scf9Rcf9Tcf9Q8f/H+S/O24AOm5AOm4gOm5gOm4QOm5QOm4wOm5wOm4I
Om5IOm4oOm5oOu4/dNx/6bhh6Lhh6bjh6Ljh6bgR6LgR6biR6LiR6bhR6LhR
6bjR6LjR6bgx6Lgx6bix6Lix6bhx6Lhx6bjx6Ljx6bgJ6LgJ6biJ6LiJ6bhJ
6LhJ6bjJ6LjJ6bgp6Lgp6bip6Lip6bhp6Lhp6bjp6Ljp6bgZ6LgZ6biZ6LiZ
6bhZ6LhZ6bjZ6LjZ6bg56Lg56bi56Li56bh56Lh56bj56Lj56bgF6LgF6biF
6LiF6bhF6LhF6bjF6LjF6bgl6Lgl6bil6Lil6bhl6Lhl6bjl6Ljl6bgV6LgV
6biV6LiV6bhV6LhV6bjV6LjV6bg16Lg16bi16Li16bh16Lh16bj16Lj16bgN
6LgN6biN6LiN6bhN6LhN6bjN6LjN6bgt6Lgt6bit6Lit6bht6Lht6bjt6Ljt
6bgd6Lgd6bid6Lid6bhd6Lhd6bjd6Ljd6bg96Lg96bi96Li96bh96Lh96bj9
6Lj96bgD6LgD6biD6LiD6bhD6LhD6bjD6LjD6bgj6Lgj6bij6Lij6bhj6Lhj
6bjj6Ljj6bgT6LgT6biT6LiT6bhT6LhT6bjT6LjT6bgz6Lgz6biz6Liz6bhz
6Lhz6bjz6Ljz6bgL6LgL6biL6LiL6bhL6LhL6bjL6LjL6bgr6Lgr6bir6Lir
6bhr6Lhr6bjr6Ljr6bgb6Lgb6bib6Lib6bhb6Lhb6bjb6Ljb6bg76Lg76bi7
6Li76bh76Lh76bj76Lj76bgH6LgH6biH6LiH6bhH6LhH6bjH6LjH6bgn6Lgn
6bin6Lin6bhn6Lhn6bjn6Ljn6bgX6LgX6biX6LiX6bhX6LhX6bjX6LjX6bg3
6Lg36bi36Li36bh36Lh36bj36Lj36bgP6LgP6biP6LiP6bhP6LhP6bjP6LjP
6bgv6Lgv6biv6Liv6bhv6Lhv6bjv6Ljv6bgf6Lgf6bif6Lif6bhf6Lhf6bjf
6Ljf6bg/6Lg/6bi/6Li/6bh/6Pj/A/x3xw1Axw1Ixw1Exw1Mxw1Cxw1Kxw1G
xw1Oxw1Bxw1Jxw1Fxw1Nx/2HjvsvHTcMHTcsHTccHTc8HTcCHTciHTcSHTcy
HTcKHTcqHTcaHTc6HTcGHTcmHTcWHTc2HTcOHTcuHTceHTc+HTcBHTchHTcR
HTcxHTcJHTcpHTcZHTc5HTcFHTclHTcVHTc1HTcNHTctHTcdHTc9HTcDHTcj
HTcTHTczHTcLHTcrHTcbHTc7HTcHHTcnHTcXHTc3HTcPHTcvHTcfHTc/HbcA
HbcgHbcQHbcwHbcIHbcoHbcYHbc4HbcEHbckHbcUHbc0HbcMHbcsHbccHbc8
HbcCHbciHbcSHbcyHbcKHbcqHbcaHbc6HbcGHbcmHbcWHbc2HbcOHbcuHbce
Hbc+HbcBHbchHbcRHbcxHbcJHbcpHbcZHbc5HbcFHbclHbcVHbc1HbcNHbct
HbcdHbc9HbcDHbcjHbcTHbczHbcLHbcrHbcbHbc7HbcHHbcnHbcXHbc3HbcP
HbcvHbcfHbc/HXcAHXcgHXcQHXcwHXcIHXcoHXcYHXc4HXcEHXckHXcUHXc0
HXcMHXcsHXccHXc8HXcCHXciHXcSHXcyHXcKHXcqHXcaHXc6HXcGHXcmHXcW
HXc2HXcOHXcuHXceHXc+HXcBHXchHXcRHXcxHXcJHXcpHXcZHXc5HXcFHXcl
HXcVHXc1HXcNHXctHXcdHXc9HXcDHXcjHXcTHXczHXcLHXcrHXcbHXc7HXcH
HXcnHXcXHXc3HXcPHXcvHXcfHXc/HfcAHfcgHfcQHfcwHfcIHfcoHfcYHfc4
HfcEHfckHfcUHfc0HfcMHfcsHfccHfc8HfcCHfciHfcSHfcyHfcKHfcqHfca
Hfc6HfcGHfcmHfcWHfc2HfcOHfcuHfceHfc+HfcBHfchHfcRHfcxHfcJHfcp
HfcZHfc5HfcFHfclHfcVHfc1HfcNHfctHfcdHfc9HfcDHfcjHfcTHfczHfcL
HfcrHfcbHfc7HfcHHfcnHfcXHfc3HfcPHf9/cP/uuAHouAHpuIHouIHpuEHo
uEHpuMHouMHpuCHouCHpuKHouKHpuP/Qcf+l44ah44al44aj44an40ag40ak
40ai40am40ah40al40aj40an48ag48ak48ai48am48ah48al48aj48an4yag
4yak4yai4yam4yah4yal4yaj4yan46ag46ak46ai46am46ah46al46aj46an
42ag42ak42ai42am42ah42al42aj42an4+ag4+ak4+ai4+am4+ah4+al4+aj
4+an4xag4xak4xai4xam4xah4xal4xaj4xan45ag45ak45ai45am45ah45al
45aj45an41ag41ak41ai41am41ah41al41aj41an49ag49ak49ai49am49ah
49al49aj49an4zag4zak4zai4zam4zah4zal4zaj4zan47ag47ak47ai47am
47ah47al47aj47an43ag43ak43ai43am43ah43al43aj43an4/ag4/ak4/ai
4/am4/ah4/al4/aj4/an4w6g4w6k4w6i4w6m4w6h4w6l4w6j4w6n446g446k
446i446m446h446l446j446n406g406k406i406m406h406l406j406n486g
486k486i486m486h486l486j486n4y6g4y6k4y6i4y6m4y6h4y6l4y6j4y6n
466g466k466i466m466h466l466j466n426g426k426i426m426h426l426j
426n4+6g4+6k4+6i4+6m4+6h4+6l4+6j4+6n4x6g4x6k4x6i4x6m4x6h4x6l
4x6j4x6n456g456k456i456m456h456l456j456n416g416k416i416m416h
416l416j416n496g496k496i496m496h496l496j496n4z6g4z6k4z6i4z6m
4z6h4z6l4z6j4z6n476g476k476i476m476h476l476j476n436g436k436i
436m436h436l436j436n4/6g4/6k4/6i4/6m4/6h4/8P7N8dNwAdNyAdNxAd
NzAdNwgdNygdNxgdNzgdNwQdNyQdNxQdNzQd9x867r903DB03LB03HB03PB0
3Ah03Ih03Eh03Mh03Ch03Kh03Gh03Oh03Bh03Jh03Fh03Nh03Dh03Lh03Hh0
3Ph03AR03IR03ER03MR03CR03KR03GR03OR03BR03JR03FR03NR03DR03LR0
3HR03PR03Ax03Ix03Ex03Mx03Cx03Kx03Gx03Ox03Bx03Jx03Fx03Nx03Dx0
3Lx03Hx03Px03AJ03IJ03EJ03MJ03CJ03KJ03GJ03OJ03BJ03JJ03FJ03NJ0
3DJ03LJ03HJ03PJ03Ap03Ip03Ep03Mp03Cp03Kp03Gp03Op03Bp03Jp03Fp0
3Np03Dp03Lp03Hp03Pp03AZ03IZ03EZ03MZ03CZ03KZ03GZ03OZ03BZ03JZ0
3FZ03NZ03DZ03LZ03HZ03PZ03A503I503E503M503C503K503G503O503B50
3J503F503N503D503L503H503P503AF03IF03EF03MF03CF03KF03GF03OF0
3BF03JF03FF03NF03DF03LF03HF03PF03Al03Il03El03Ml03Cl03Kl03Gl0
3Ol03Bl03Jl03Fl03Nl03Dl03Ll03Hl03Pl03AV03IV03EV03MV03CV03KV0
3GV03OV03BV03JV03FV03NV03DV03LV03HV03PV03A103I103E103M103C10
3K103G103O103B103J103F103N103D103L103H103P103AN03IN03EN03MN0
3CN03KN03GN03ON03BN03JN03FN03NN03DN03LN03HN03PN03At03It03Et0
3Mt03Ct03Kt03Gt03Ot03Bt03Jt03Ft03Nt03Dt03Lt03Ht03Pt03Ad03Id0
3Ed03Md03Cd03Kd03Gd03Od03Bd03Jd03Fd03Nd03Dd03Ld03Hd03Pd03A90
3I903E903M903C903K903G903O903B903J903F903N903D90/P9B/bvjBqDj
BqTjBqLjBqbjBqHjBqXjBqPjBqfjhqDjhqTjhqLjhqbj/kPH/ZeOG4aOG5aO
G46OG56OG4GOG5GOG4mOG5mOG4WOG5WOG42OG52OG4OOG5OOG4uOG5uOG4eO
G5eOG4+OG5+Om4COm5COm4iOm5iOm4SOm5SOm4yOm5yOm4KOm5KOm4qOm5qO
m4aOm5aOm46Om56Om4GOm5GOm4mOm5mOm4WOm5WOm42Om52Om4OOm5OOm4uO
m5uOm4eOm5eOm4+Om5+OW4COW5COW4iOW5iOW4SOW5SOW4yOW5yOW4KOW5KO
W4qOW5qOW4aOW5aOW46OW56OW4GOW5GOW4mOW5mOW4WOW5WOW42OW52OW4OO
W5OOW4uOW5uOW4eOW5eOW4+OW5+O24CO25CO24iO25iO24SO25SO24yO25yO
24KO25KO24qO25qO24aO25aO246O256O24GO25GO24mO25mO24WO25WO242O
252O24OO25OO24uO25uO24eO25eO24+O25+OO4COO5COO4iOO5iOO4SOO5SO
O4yOO5yOO4KOO5KOO4qOO5qOO4aOO5aOO46OO56OO4GOO5GOO4mOO5mOO4WO
O5WOO42OO52OO4OOO5OOO4uOO5uOO4eOO5eOO4+OO5+Ou4COu5COu4iOu5iO
u4SOu5SOu4yOu5yOu4KOu5KOu4qOu5qOu4aOu5aOu46Ou56Ou4GOu5GOu4mO
u5mOu4WOu5WOu42Ou52Ou4OOu5OOu4uOu5uOu4eOu5eOu4+Ou5+Oe4COe5CO
e4iOe5iOe4SOe5SOe4yOe5yOe4KOe5KOe4qOe5qOe4aOe5aOe46Oe56Oe4GO
e5GOe4mOe5mOe4WOe5WOe42Oe52Oe4OOe5OOe4uOe5uOe4eOe5eOe4+Oe5+O
+4CO+5CO+4iO+5iO+4SO+5SO+4yO+5yO+4KO+5KO+4qO+5qO+4aO+5aO+46O
+56O+4GO+5GO+4mO+5mO+4WO+5WO+42O+52O+4OO+5OO+4uO+5uO+4eO/z+g
f3fcAHTcgHTcQHTcwHTcIHTcoHTcYHTc4HTcEHTckHTcUHTc0HTcf+i4/9Jx
w9Bxw9Jxw9Fxw9NxI9BxI9JxI9FxI9Nxo9Bxo9Jxo9Fxo9NxY9BxY9JxY9Fx
Y9Nx49Bx49Jx49Fx49NxE9BxE9JxE9FxE9Nxk9Bxk9Jxk9Fxk9NxU9BxU9Jx
U9FxU9Nx09Bx09Jx09Fx09NxM9BxM9JxM9FxM9Nxs9Bxs9Jxs9Fxs9Nxc9Bx
c9Jxc9Fxc9Nx89Bx89Jx89Fx89NxC9BxC9JxC9FxC9Nxi9Bxi9Jxi9Fxi9Nx
S9BxS9JxS9FxS9Nxy9Bxy9Jxy9Fxy9NxK9BxK9JxK9FxK9Nxq9Bxq9Jxq9Fx
q9Nxa9Bxa9Jxa9Fxa9Nx69Bx69Jx69Fx69NxG9BxG9JxG9FxG9Nxm9Bxm9Jx
m9Fxm9NxW9BxW9JxW9FxW9Nx29Bx29Jx29Fx29NxO9BxO9JxO9FxO9Nxu9Bx
u9Jxu9Fxu9Nxe9Bxe9Jxe9Fxe9Nx+9Bx+9Jx+9Fx+9NxB9BxB9JxB9FxB9Nx
h9Bxh9Jxh9Fxh9NxR9BxR9JxR9FxR9Nxx9Bxx9Jxx9Fxx9NxJ9BxJ9JxJ9Fx
J9Nxp9Bxp9Jxp9Fxp9NxZ9BxZ9JxZ9FxZ9Nx59Bx59Jx59Fx59NxF9BxF9Jx
F9FxF9Nxl9Bxl9Jxl9Fxl9NxV9BxV9JxV9FxV9Nx19Bx19Jx19Fx19NxN9Bx
N9JxN9FxN9Nxt9Bxt9Jxt9Fxt9Nxd9Bxd9Jxd9Fxd9Nx99Bx99Jx99Fx99Nx
D9BxD9JxD9FxD9Nxj9Bxj9Jxj9Fxj9NxT9BxT9JxT9FxT9Nxz9Bxz9Jxz9Fx
z9NxL9BxL9JxL9FxL9Nxr9Bxr9Jxr9Fxr9Nxb9Bxb9Jxb9Fxb9Nx79Bx79Jx
79Fx79NxH9BxH9JxH9FxH9Nxn9Bxn9Jxn9Fxn9NxX9BxX9JxX9FxX9Nx39Bx
39Jx39Fx39NxP9BxP9JxP9FxP9Nxv9Bxv9Jxv9Fxv9Nxf9Bxf9Jxf9Fxf9Nx
/9Dx/wfz744bgI4bkI4biI4bmI4bhI4blI4bjI4bnI4bgo4bko4bio4bmo77
Dx33XzpuGDpuWDpuODpueDpuBDpuRDpuJDpuZDpuFDpuVDpuNDpudDpuDDpu
TDpuLDpubDpuHDpuXDpuPDpufDpuAjpuQjpuIjpuYjpuEjpuUjpuMjpucjpu
CjpuSjpuKjpuajpuGjpuWjpuOjpuejpuBjpuRjpuJjpuZjpuFjpuVjpuNjpu
djpuDjpuTjpuLjpubjpuHjpuXjpuPjpufjpuATpuQTpuITpuYTpuETpuUTpu
MTpucTpuCTpuSTpuKTpuaTpuGTpuWTpuOTpueTpuBTpuRTpuJTpuZTpuFTpu
VTpuNTpudTpuDTpuTTpuLTpubTpuHTpuXTpuPTpufTpuAzpuQzpuIzpuYzpu
EzpuUzpuMzpuczpuCzpuSzpuKzpuazpuGzpuWzpuOzpuezpuBzpuRzpuJzpu
ZzpuFzpuVzpuNzpudzpuDzpuTzpuLzpubzpuHzpuXzpuPzpufzruADruQDru
IDruYDruEDruUDruMDrucDruCDruSDruKDruaDruGDruWDruODrueDruBDru
RDruJDruZDruFDruVDruNDrudDruDDruTDruLDrubDruHDruXDruPDrufDru
AjruQjruIjruYjruEjruUjruMjrucjruCjruSjruKjruajruGjruWjruOjru
ejruBjruRjruJjruZjruFjruVjruNjrudjruDjruTjruLjrubjruHjruXjru
PjrufjruATruQTruITruYTruETruUTruMTrucTruCTruSTruKTruaTruGTru
WTruOTrueTruBTruRTruJTruZTruFTruVTruNTrudTruDTruTTruLTrubTru
HTruXTruPTrufTruAzruQzruIzruYzruEzruUzruMzruczruCzruSzruKzru
azruGzruWzruOzruezruBzruRzruJzruZzruFzruVzruNzrudzruDzruTzru
LzrubzruHzr+/0D+3XED0HED0nED0XED03GD0HGD0nGD0XGD03FD0HFD0nFD
0XFD03H/oeP+S8cNQ8cNS8cNR8cNT8eNQMeNSMeNRMeNTMeNQseNSseNRseN
TseNQceNSceNRceNTceNQ8eNS8eNR8eNT8dNQMdNSMdNRMdNTMdNQsdNSsdN
RsdNTsdNQcdNScdNRcdNTcdNQ8dNS8dNR8dNT8fNQMfNSMfNRMfNTMfNQsfN
SsfNRsfNTsfNQcfNScfNRcfNTcfNQ8fNS8fNR8fNT8ctQMctSMctRMctTMct
QsctSsctRsctTsctQcctScctRcctTcctQ8ctS8ctR8ctT8etQMetSMetRMet
TMetQsetSsetRsetTsetQcetScetRcetTcetQ8etS8etR8etT8dtQMdtSMdt
RMdtTMdtQsdtSsdtRsdtTsdtQcdtScdtRcdtTcdtQ8dtS8dtR8dtT8ftQMft
SMftRMftTMftQsftSsftRsftTsftQcftScftRcftTcftQ8ftS8ftR8ftT8cd
QMcdSMcdRMcdTMcdQscdSscdRscdTscdQccdSccdRccdTccdQ8cdS8cdR8cd
T8edQMedSMedRMedTMedQsedSsedRsedTsedQcedScedRcedTcedQ8edS8ed
R8edT8ddQMddSMddRMddTMddQsddSsddRsddTsddQcddScddRcddTcddQ8dd
S8ddR8ddT8fdQMfdSMfdRMfdTMfdQsfdSsfdRsfdTsfdQcfdScfdRcfdTcfd
Q8fdS8fdR8fdT8c9QMc9SMc9RMc9TMc9Qsc9Ssc9Rsc9Tsc9Qcc9Scc9Rcc9
Tcc9Q8c9S8c9R8c9T8e9QMe9SMe9RMe9TMe9Qse9Sse9Rse9Tse9Qce9Sce9
Rce9Tce9Q8e9S8e9R8e9T8d9QMd9SMd9RMd9TMd9Qsd9Ssd9Rsd9Tsd9Qcd9
Scd9Rcd9Tcd9Q8d9S8d9R8d9T8f9QMf9SMf9RMf9TMf9Qsf9Ssf9Rsf9Tsf9
Qcf9Scf9Rcf9Tcf9Q8f/H8S/O24AOm5AOm4gOm5gOm4QOm5QOm4wOm5wOm4I
Om5IOm4oOu5/XNZTFAAMtYTR6Wbbtm3/2bZt2zXZtm3bNdm2bdt1e20/7jXr
ez7nMOw4h2XHORw7zuHZcY7AjnNEdpwjseMcmR3nKOw4R2XHORo7ztHZcY7B
jnNMdpxjseMcmx3nOOw4x2XHOR47zvHZcU7AjnNCdpwTseOcmB3nJOw4J2XH
ORk7zsnZcU7BjnNKdpxTseOcmh3nNOw4p2XHOR07zunZcc7AjnNGdpwzseOc
mR3nLOw4Z2XHORs7ztnZcc7BjnNOdpxzseOcmx3nPOw452XHOR87zvnZcQ5g
x7kAO84F2XEuxI5zYXaci7DjXJQd52LsOBdnx7kEO84l2XEuxY5zaXacy7Dj
XJYd53LsOJdnx7kCO84V2XGuxI5zZXacq7DjXJUd52rsOFdnx7kGO8412XGu
xY5zbXac67DjXJcd53rsONdnx7kBO84N2XFuxI5zY3acm7Dj3JQd52bsODdn
x7kFO84t2XFuxY5za3ac27Dj3JYd53bsOLdnx7kDO84d2XHuxI5zZ3acu7Dj
3JUd527sOHdnx7kHO8492XHuxY5zb3ac+7Dj3Jcd537sOGXHuT87zgPYcR7I
jvMgdpwHs+M8hB3noew4D2PHeTg7ziPYcR7JjvModpxHs+M8hh3nsew4j2PH
eTw7zhPYcZ7IjvMkdpwns+M8hR3nqew4T2PHeTo7zjPYcZ7JjvMsdpxns+M8
hx3nuew4z2PHeT47zgvYcV7IjvMidpwXs+O8hB3npew4L2PHeTk7zivYcV7J
jvMqdpxXs+O8hh3ntew4r2PHeT07zhvYcd7IjvMmdpw3s+O8hR3nrew4b2PH
eTs7zjvYcd7JjvMudpx3s+O8hx3nvew4Y8d5HzvO+9lxPsCO80F2nA+x43yY
Hecj7DgfZcf5GDvOx9lxPsGO80l2nE+x43yaHecz7DifZcf5HDvO59lxvsCO
80V2nC+x43yZHecr7DhfZcf5GjvO19lxvsGO8012nG+x43ybHec77DjfZcf5
HjvO99lxfsCO80N2nB+x4/yYHecn7Dg/Zcf5GTvOz9lxfsGO80t2nF+x4/ya
Hec37Di/Zcf5HTvO79lx/sCO80d2nD+x4/yZHecv7Dh/Zcf5GzvO39lx/sGO
8092nH+x4/ybHec/7Pi/B+B/fAAuHs6B6HHxcP6PHhcP58D0uHg4B6HHxcM5
KD0uHs7B6HHxcA5Oj4uHcwh6XDycQ9Lj4uEcih4XD+fQ9Lh4OIehx8XDOSw9
Lh7O4ehx8XAOT4+Lh3MEelw8nCPS4+LhHIkeFw/nyPS4eDhHocfFwzkqPS4e
ztHocfFwjk6Pi4dzDHpcPJxj0uPi4RyLHhcP59j0uHg4x6HHxcM5Lj0uHs7x
6HHxcI5Pj4uHcwJ6XDycE9Lj4uGciB4XD+fE9Lh4OCehx8XDOSk9Lh7Oyehx
8XBOTo+Lh3MKelw8nFPS4+LhnIoeFw/n1PS4eDinocfFwzktPS4ezunocfFw
Tk+Pi4dzBnpcPJwz0uPi4ZyJHhcP58z0uHg4Z6HHxcM5Kz0uHs7Z6HHxcM5O
j4uHcw56XDycc9Lj4uGcix4XD+fc9Lh4OOehx8XDOS89Lh7O+ehx8XDOT4+L
h3MAPS4ezgXocfFwLkiPi4dzIXpcPJwL0+Pi4VyEHhcP56L0uHg4F6PHxcO5
OD0uHs4l6HHxcC5Jj4uHcyl6XDycS9Pj4uFchh4XD+ey9Lh4OJejx8XDuTw9
Lh7OFehx8XCuSI+Lh3Mlelw8nCvT4+LhXIUeFw/nqvS4eDhXo8fFw7k6PS4e
zjXocfFwrkmPi4dzLXpcPJxr0+Pi4VyHHhcP57r0uHg416PHxcO5Pj0uHs4N
6HHxcG5Ij4uHcyN6XDycG9Pj4uHchB4XD+em9Lh4ODejx8XDuTk9Lh7OLehx
8XBuSY+Lh3Mrelw8nFvT4+Lh3IYeFw/ntvS4eDi3o8fFw7k9PS4ezh3ocfFw
7kiPi4dzJ3pcPJw70+Pi4dyFHhcP5670uHg4d6PHxcO5Oz0uHs496HHxcO5J
j4uHcy96XDyce9Pj4uHchx4XD+e+9Lh4OPejx8XDKT0uHs796XHxcB5Aj4uH
80B6XDycB9Hj4uE8mB4XD+ch9Lh4OA+lx8XDeRg9Lh7Ow+lx8XAeQY+Lh/NI
elw8nEfR4+LhPJoeFw/nMfS4eDiPpcfFw3kcPS4ezuPpcfFwnkCPi4fzRHpc
PJwn0ePi4TyZHhcP5yn0uHg4T6XHxcN5Gj0uHs7T6XHxcJ5Bj4uH80x6XDyc
Z9Hj4uE8mx4XD+c59Lh4OM+lx8XDeR49Lh7O8+lx8XBeQI+Lh/NCelw8nBfR
4+LhvJgeFw/nJfS4eDgvpcfFw3kZPS4ezsvpcfFwXkGPi4fzSnpcPJxX0ePi
4byaHhcP5zX0uHg4r6XHxcN5HT0uHs7r6XHxcN5Aj4uH80Z6XDycN9Hj4uG8
mR4XD+ct9Lh4OG+lx8XDeRs9Lh7O2+lx8XDeQY+Lh/NOelw8nHfR4+LhvJse
Fw/nPfS4eDjvpcfFwxk9Lh7O++hx8XDeT4+Lh/MBelw8nA/S4+LhfIgeFw/n
w/S4eDgfocfFw/koPS4ezsfocfFwPk6Pi4fzCXpcPJxP0uPi4XyKHhcP59P0
uHg4n6HHxcP5LD0uHs7n6HHxcD5Pj4uH8wV6XDycL9Lj4uF8iR4XD+fL9Lh4
OF+hx8XD+So9Lh7O1+hx8XC+To+Lh/MNelw8nG/S4+LhfIseFw/n2/S4eDjf
ocfFw/kuPS4ezvfocfFwvk+Pi4fzA3pcPJwf0uPi4fyIHhcP58f0uHg4P6HH
xcP5KT0uHs7P6HHxcH5Oj4uH8wt6XDycX9Lj4uH8ih4XD+fX9Lh4OL+hx8XD
+S09Lh7O7+hx8XB+T4+Lh/MHelw8nD/S4+Lh/IkeFw/nz/S4eDh/ocfFw/kr
PS4ezt/ocfFw/k6Pi4fzD3pcPJx/0uPi4fyLHhcP59/0uHg4/6HHxcP/feD/
t8fFwzkQPS4ezv/R4+LhHJgeFw/nIPS4eDgHpcfFwzkYPS4ezsHpcfFwDkGP
i4dzSHpcPJxD0ePi4RyaHhcP5zD0uHg4h6XHxcM5HD0uHs7h6XHxcI5Aj4uH
c0R6XDycI9Hj4uEcmR4XD+co9Lh4OEelx8XDORo9Lh7O0elx8XCOQY+Lh3NM
elw8nGPR4+LhHJseFw/nOPS4eDjHpcfFwzkePS4ezvHpcfFwTkCPi4dzQnpc
PJwT0ePi4ZyYHhcP5yT0uHg4J6XHxcM5GT0uHs7J6XHxcE5Bj4uHc0p6XDyc
U9Hj4uGcmh4XD+c09Lh4OKelx8XDOR09Lh7O6elx8XDOQI+Lh3NGelw8nDPR
4+LhnJkeFw/nLPS4eDhnpcfFwzkbPS4eztnpcfFwzkGPi4dzTnpcPJxz0ePi
4ZybHhcP5zz0uHg456XHxcM5Hz0uHs756XHxcA6gx8XDuQA9Lh7OBelx8XAu
RI+Lh3Nhelw8nIvQ4+LhXJQeFw/nYvS4eDgXp8fFw7kEPS4eziXpcfFwLkWP
i4dzaXpcPJzL0OPi4VyWHhcP53L0uHg4l6fHxcO5Aj0uHs4V6XHxcK5Ej4uH
c2V6XDycq9Dj4uFclR4XD+dq9Lh4OFenx8XDuQY9Lh7ONelx8XCuRY+Lh3Nt
elw8nOvQ4+LhXJceFw/nevS4eDjXp8fFw7kBPS4ezg3pcfFwbkSPi4dzY3pc
PJyb0OPi4dyUHhcP52b0uHg4N6fHxcO5BT0uHs4t6XHxcG5Fj4uHc2t6XDyc
29Dj4uHclh4XD+d29Lh4OLenx8XDuQM9Lh7OHelx8XDuRI+Lh3Nnelw8nLvQ
4+Lh3JUeFw/nbvS4eDh3p8fFw7kHPS4ezj3pcfFw7kWPi4dzb3pcPJz70OPi
4dyXHhcP5370uHg4pcfFw7k/PS4ezgPocfFwHkiPi4fzIHpcPJwH0+Pi4TyE
[truncated: 1,406,150 more chars]
