# Supplementary material for: Extended haplodiploidy hypothesis
Source: Evol Lett. 2019 Apr 29;3(3):263–70. doi: 10.1002/evl3.119 (PMC6546379; doi:10.1002/evl3.119)
Supplement: Supplementary file 1 — Supplementary material for “Extended haplodiploidy hypothesis” by Petri Rautiala, Heikki Helanterä and Mikael Puurtinen. [file EVL3-3-263-s001.zip › hd fem bias sis.nb]

(*CacheID: 234*)
(* Internal cache information:
NotebookFileLineBreakTest
NotebookFileLineBreakTest
NotebookDataPosition[         0,          0]
NotebookDataLength[   1780666,      29747]
NotebookOptionsPosition[   1779368,      29717]
NotebookOutlinePosition[   1779714,      29732]
CellTagsIndexPosition[   1779671,      29729]
WindowFrame->Normal*)

(* Beginning of Notebook Content *)
Notebook[{

Cell[CellGroupData[{
Cell[BoxData[{
 RowBox[{
  RowBox[{"ClearAll", "[", "\"\<Global`*\>\"", "]"}], 
  ";"}], "\[IndentingNewLine]", 
 RowBox[{
  RowBox[{
   RowBox[{"SetDirectory", "[", 
    RowBox[{"NotebookDirectory", "[", "]"}], "]"}], ";"}], 
  "\[IndentingNewLine]", "\[IndentingNewLine]", 
  RowBox[{"(*", "VARIABLES", "*)"}]}], "\[IndentingNewLine]", 
 RowBox[{
  RowBox[{
   RowBox[{"title", "=", "\"\<hd female rearing sisters, psr=0.25\>\""}], 
   ";"}], 
  RowBox[{"(*", 
   RowBox[{
   "the", " ", "combination", " ", "of", " ", "simulation", " ", 
    "assumptions"}], "*)"}]}], "\[IndentingNewLine]", 
 RowBox[{
  RowBox[{
   RowBox[{"titleshort", "=", "\"\<hd fem sis, psr=0.25\>\""}], ";"}], 
  RowBox[{"(*", 
   RowBox[{"short", " ", "title", " ", "for", " ", "the", " ", "table"}], 
   "*)"}]}], "\[IndentingNewLine]", 
 RowBox[{
  RowBox[{
   RowBox[{"mp", "=", "1"}], ";"}], 
  RowBox[{"(*", 
   RowBox[{"male", " ", "ploidy", " ", "level"}], 
   "*)"}]}], "\[IndentingNewLine]", 
 RowBox[{
  RowBox[{
   RowBox[{"helpf", "=", "1"}], ";"}], 
  RowBox[{"(*", 
   RowBox[{
    RowBox[{
    "females", " ", "of", " ", "the", " ", "first", " ", "cohort", " ", "can",
      " ", "become", " ", "helpers", " ", "if", " ", "this"}], " ", "=", 
    "1"}], "*)"}]}], "\[IndentingNewLine]", 
 RowBox[{
  RowBox[{
   RowBox[{"helpm", "=", "0"}], ";"}], 
  RowBox[{"(*", 
   RowBox[{
    RowBox[{
    "males", " ", "of", " ", "the", " ", "first", " ", "cohort", " ", "can", 
     " ", "become", " ", "helpers", " ", "if", " ", "this"}], " ", "=", "1"}],
    "*)"}]}], "\[IndentingNewLine]", 
 RowBox[{
  RowBox[{
   RowBox[{"n", "=", "300"}], ";"}], 
  RowBox[{"(*", 
   RowBox[{"number", " ", "of", " ", "nest", " ", "sites", " ", "that", " ", 
    RowBox[{"die", "/", "are"}], " ", "freed", " ", "each", " ", 
    RowBox[{"generation", "/", "2"}], "*", "n", " ", "is", " ", "the", " ", 
    "total", " ", "number", " ", "of", " ", "nests"}], 
   "*)"}]}], "\[IndentingNewLine]", 
 RowBox[{
  RowBox[{
   RowBox[{"s", "=", "0"}], ";"}], 
  RowBox[{"(*", 
   RowBox[{
    RowBox[{"mode", " ", "of", " ", "helping"}], ",", " ", 
    RowBox[{
     RowBox[{"i", ".", "e", ".", " ", "proportion"}], " ", "of", " ", 
     "brothers", " ", "in", " ", "reared", " ", "siblings"}]}], 
   "*)"}]}], "\[IndentingNewLine]", 
 RowBox[{
  RowBox[{
   RowBox[{"fecf1", "=", "12"}], ";"}], 
  RowBox[{"(*", 
   RowBox[{
   "base", " ", "female", " ", "production", " ", "for", " ", "first", " ", 
    "cohort"}], "*)"}]}], "\[IndentingNewLine]", 
 RowBox[{
  RowBox[{
   RowBox[{"fecm1", "=", "4"}], ";"}], 
  RowBox[{"(*", 
   RowBox[{
   "base", " ", "male", " ", "production", " ", "for", " ", "firts", " ", 
    "cohort"}], "*)"}]}], "\[IndentingNewLine]", 
 RowBox[{
  RowBox[{
   RowBox[{"fecf2", "=", "30"}], ";"}], 
  RowBox[{"(*", 
   RowBox[{
   "base", " ", "female", " ", "production", " ", "for", " ", "second", " ", 
    "cohort"}], "*)"}]}], "\[IndentingNewLine]", 
 RowBox[{
  RowBox[{
   RowBox[{"fecm2", "=", "10"}], ";"}], 
  RowBox[{"(*", 
   RowBox[{
   "base", " ", "male", " ", "production", " ", "for", " ", "second", " ", 
    "cohort"}], "*)"}]}], "\[IndentingNewLine]", 
 RowBox[{
  RowBox[{
   RowBox[{"btre", "=", 
    RowBox[{"4", "/", "3"}]}], ";", 
   RowBox[{"(*", 
    RowBox[{
     RowBox[{"benefit", " ", "threshold"}], ",", " ", 
     RowBox[{
      RowBox[{"tests", " ", "are", " ", "done", " ", "with"}], " ", "+", 
      RowBox[{
       RowBox[{"-", "20"}], "%", " ", "of", " ", "that", " ", "value"}]}]}], 
    "*)"}], "\[IndentingNewLine]", 
   RowBox[{"h1", "=", "0"}], ";", 
   RowBox[{"(*", 
    RowBox[{
     RowBox[{"lower", " ", "helping", " ", "allele", " ", "value"}], ",", " ", 
     RowBox[{
     "probability", " ", "of", " ", "remaining", " ", "a", " ", "helper"}]}], 
    "*)"}], "\[IndentingNewLine]", 
   RowBox[{"h2", "=", "1"}], ";", 
   RowBox[{"(*", 
    RowBox[{
     RowBox[{"higher", " ", "helping", " ", "allele", " ", "value"}], ",", 
     " ", 
     RowBox[{
     "probability", " ", "of", " ", "remaining", " ", "a", " ", "helper"}]}], 
    "*)"}], "\[IndentingNewLine]", 
   RowBox[{"SIM", "=", "10"}], ";", 
   RowBox[{"(*", 
    RowBox[{"number", " ", "of", " ", "runs"}], "*)"}], "\[IndentingNewLine]", 
   RowBox[{"MAX", "=", "40000"}], ";"}], 
  RowBox[{"(*", 
   RowBox[{
   "maximum", " ", "number", " ", "of", " ", "generations", " ", "to", " ", 
    "run"}], "*)"}]}], "\[IndentingNewLine]", 
 RowBox[{
  RowBox[{
   RowBox[{"SeedRandom", "[", "9", "]"}], ";", 
   RowBox[{"(*", 
    RowBox[{
    "random", " ", "seed", " ", "to", " ", "guarantee", " ", "the", " ", 
     "simulations", " ", "can", " ", "be", " ", 
     RowBox[{"replicated", ".", " ", "Each"}], " ", "simulation", " ", "has", 
     " ", "its", " ", "own", " ", "unique", " ", "seed"}], "*)"}], 
   "\[IndentingNewLine]", "\[IndentingNewLine]", 
   RowBox[{"(*", 
    RowBox[{"TABLES", " ", "to", " ", "store", " ", "results"}], "*)"}], 
   "\[IndentingNewLine]", 
   RowBox[{"PSR", "=", 
    RowBox[{"Table", "[", 
     RowBox[{"0", ",", 
      RowBox[{"{", "2", "}"}], ",", 
      RowBox[{"{", "SIM", "}"}], ",", 
      RowBox[{"{", "MAX", "}"}]}], "]"}]}], ";", " ", 
   RowBox[{"(*", 
    RowBox[{"population", " ", "sex", " ", "ratio"}], "*)"}], 
   "\[IndentingNewLine]", 
   RowBox[{"PAF", "=", 
    RowBox[{"Table", "[", 
     RowBox[{"0", ",", 
      RowBox[{"{", "2", "}"}], ",", 
      RowBox[{"{", "SIM", "}"}], ",", 
      RowBox[{"{", "MAX", "}"}]}], "]"}]}], ";", 
   RowBox[{"(*", 
    RowBox[{
    "allele", " ", "frequency", " ", "of", " ", "the", " ", "helping", " ", 
     "allele"}], "*)"}], "\[IndentingNewLine]", 
   RowBox[{"PAFMAX", "=", 
    RowBox[{"Table", "[", 
     RowBox[{"0", ",", 
      RowBox[{"{", "2", "}"}]}], "]"}]}], ";", 
   RowBox[{"(*", 
    RowBox[{
    "the", " ", "maximum", " ", "number", " ", "of", " ", "rounds", " ", "it",
      " ", "took", " ", "for", " ", "one", " ", "allele", " ", "to", " ", 
     "fixate"}], "*)"}], "\[IndentingNewLine]", "\[IndentingNewLine]", 
   RowBox[{"(*", "FUNCTIONS", "*)"}], "\[IndentingNewLine]", 
   RowBox[{"(*", 
    RowBox[{
     RowBox[{
     "rounds", " ", "x", " ", "to", " ", "a", " ", "full", " ", "number"}], 
     ",", " ", 
     RowBox[{
     "taking", " ", "into", " ", "account", " ", "the", " ", "decimals", " ", 
      "as", " ", "weights"}]}], "*)"}], "\[IndentingNewLine]", 
   RowBox[{
    RowBox[{"R", "[", "x_", "]"}], ":=", 
    RowBox[{"If", "[", 
     RowBox[{
      RowBox[{
       RowBox[{"RandomReal", "[", "]"}], "\[GreaterEqual]", " ", 
       RowBox[{"FractionalPart", "[", "x", "]"}]}], ",", 
      RowBox[{"IntegerPart", "[", "x", "]"}], ",", 
      RowBox[{
       RowBox[{"IntegerPart", "[", "x", "]"}], "+", "1"}]}], "]"}]}], ";"}], 
  "\[IndentingNewLine]", 
  RowBox[{"(*", 
   RowBox[{
   "function", " ", "to", " ", "help", " ", "with", " ", "going", " ", 
    "through", " ", "generations", " ", "in", " ", "the", " ", "loop"}], 
   "*)"}]}], "\[IndentingNewLine]", 
 RowBox[{
  RowBox[{
   RowBox[{
    RowBox[{"Gen", "[", "x_", "]"}], ":=", 
    RowBox[{"Mod", "[", 
     RowBox[{"x", ",", "2", ",", "1"}], "]"}]}], ";"}], "\[IndentingNewLine]", 
  RowBox[{"(*", 
   RowBox[{
   "function", " ", "to", " ", "map", " ", "genotype", " ", "to", " ", "the", 
    " ", 
    RowBox[{"parents", "'"}], " ", "alleles"}], 
   "*)"}]}], "\[IndentingNewLine]", 
 RowBox[{
  RowBox[{
   RowBox[{
    RowBox[{"PG", "[", "x_", "]"}], ":=", 
    RowBox[{"Piecewise", "[", 
     RowBox[{"{", "\[IndentingNewLine]", 
      RowBox[{
       RowBox[{"{", 
        RowBox[{
         RowBox[{"{", 
          RowBox[{"1", ",", "1"}], "}"}], ",", 
         RowBox[{"x", "==", "1"}]}], "}"}], ",", "\[IndentingNewLine]", 
       RowBox[{"{", 
        RowBox[{
         RowBox[{"{", 
          RowBox[{"2", ",", "1"}], "}"}], ",", 
         RowBox[{"x", "==", "2"}]}], "}"}], ",", "\[IndentingNewLine]", 
       RowBox[{"{", 
        RowBox[{
         RowBox[{"{", 
          RowBox[{"1", ",", "2"}], "}"}], ",", 
         RowBox[{"x", "==", "3"}]}], "}"}], ",", "\[IndentingNewLine]", 
       RowBox[{"{", 
        RowBox[{
         RowBox[{"{", 
          RowBox[{"2", ",", "2"}], "}"}], ",", 
         RowBox[{"x", "==", "4"}]}], "}"}]}], "\[IndentingNewLine]", "}"}], 
     "]"}]}], ";"}], "\[IndentingNewLine]", "\[IndentingNewLine]", 
  RowBox[{"(*", "SIMULATION", "*)"}]}], "\[IndentingNewLine]", 
 RowBox[{
  RowBox[{"Do", "[", "\[IndentingNewLine]", 
   RowBox[{"(*", 
    RowBox[{
     RowBox[{"the", " ", "benefit", " ", "of", " ", 
      RowBox[{"helping", ".", " ", "The"}], " ", "number", " ", "of", " ", 
      "siblings", " ", "a", " ", "helper", " ", "of", " ", "cohort", " ", "j",
       " ", "rears", " ", "to", " ", "cohort", " ", "j"}], "+", 
     RowBox[{
     "1.", " ", "The", " ", "full", " ", "effort", " ", "of", " ", "helpers", 
      " ", "of", " ", "a", " ", "single", " ", "cohort", " ", "in", " ", "a", 
      " ", "single", " ", "nest", " ", "is", " ", "pooled", " ", "and", " ", 
      "then", " ", "rounded", " ", "with", " ", "the", " ", "function", " ", 
      RowBox[{"R", "[", "x", "]"}]}]}], "*)"}], "\[IndentingNewLine]", 
   RowBox[{
    RowBox[{
     RowBox[{"b", "=", 
      RowBox[{"btre", "*", 
       RowBox[{"If", "[", 
        RowBox[{
         RowBox[{"B", "\[Equal]", "1"}], ",", 
         RowBox[{"4", "/", "5"}], ",", 
         RowBox[{"6", "/", "5"}]}], "]"}]}]}], ";", "\[IndentingNewLine]", 
     RowBox[{"(*", 
      RowBox[{
      "sets", " ", "the", " ", "allele", " ", "frequency", " ", "of", " ", 
       "predicted", " ", "winner", " ", "of", " ", "to", " ", "25", "%"}], 
      "*)"}], "\[IndentingNewLine]", 
     RowBox[{"afreq", "=", 
      RowBox[{"If", "[", 
       RowBox[{
        RowBox[{"B", "\[Equal]", "1"}], ",", 
        RowBox[{"3", "/", "4"}], ",", 
        RowBox[{"1", "/", "4"}]}], "]"}]}], ";", "\[IndentingNewLine]", 
     RowBox[{"(*", 
      RowBox[{
      "simulation", " ", "for", " ", "the", " ", "above", " ", "set", " ", 
       "benefit", " ", "value"}], "*)"}], "\[IndentingNewLine]", 
     RowBox[{"Do", "[", "\[IndentingNewLine]", 
      RowBox[{"(*", 
       RowBox[{
       "each", " ", "combination", " ", "is", " ", "ran", " ", "SIM", " ", 
        "times"}], "*)"}], "\[IndentingNewLine]", 
      RowBox[{"(*", 
       RowBox[{
       "create", " ", "a", " ", "table", " ", "for", " ", "the", " ", 
        "population"}], "*)"}], "\[IndentingNewLine]", 
      RowBox[{"(*", 
       RowBox[{
        RowBox[{
        "the", " ", "population", " ", "has", " ", "2", " ", "types", " ", 
         "of", " ", "nests"}], ",", 
        RowBox[{
        "ones", " ", "that", " ", "die", " ", "and", " ", "are", " ", 
         "refilled", " ", "on", " ", "odd", " ", "generations", " ", "and", 
         " ", "ones", " ", "on", " ", "even"}]}], "*)"}], 
      "\[IndentingNewLine]", 
      RowBox[{
       RowBox[{
        RowBox[{"M", "=", 
         RowBox[{"Table", "[", 
          RowBox[{"0", ",", 
           RowBox[{"{", "2", "}"}]}], "]"}]}], ";", "\[IndentingNewLine]", 
        RowBox[{"(*", 
         RowBox[{
         "each", " ", "generation", " ", "has", " ", "n", " ", "nests"}], 
         "*)"}], "\[IndentingNewLine]", 
        RowBox[{"Do", "[", 
         RowBox[{
          RowBox[{
           RowBox[{"M", "[", 
            RowBox[{"[", "i", "]"}], "]"}], "=", 
           RowBox[{"Table", "[", 
            RowBox[{"0", ",", 
             RowBox[{"{", "n", "}"}]}], "]"}]}], ",", 
          RowBox[{"{", 
           RowBox[{"i", ",", "1", ",", "2"}], "}"}]}], "]"}], ";", 
        "\[IndentingNewLine]", 
        RowBox[{"(*", 
         RowBox[{
          RowBox[{
          "each", " ", "nest", " ", "consists", " ", "of", " ", "mother"}], 
          ",", " ", "father", ",", " ", 
          RowBox[{"and", " ", "2", " ", "cohorts", " ", "of", " ", 
           RowBox[{"offspring", ".", " ", "Generation"}], " ", "i"}], ",", 
          " ", 
          RowBox[{"nest", " ", "j", " ", 
           RowBox[{"mother", "'"}], "s", " ", "genotype", " ", "is", " ", 
           "located", " ", "in", " ", 
           RowBox[{"M", "[", 
            RowBox[{"[", 
             RowBox[{"i", ",", "j", ",", "3"}], "]"}], "]"}], " ", "and", " ", 
           RowBox[{"father", "'"}], "s", " ", "in", " ", 
           RowBox[{"M", "[", 
            RowBox[{"[", 
             RowBox[{"i", ",", "j", ",", "4"}], "]"}], "]"}]}]}], "*)"}], 
        "\[IndentingNewLine]", 
        RowBox[{"Do", "[", 
         RowBox[{
          RowBox[{
           RowBox[{"M", "[", 
            RowBox[{"[", 
             RowBox[{"i", ",", "j"}], "]"}], "]"}], "=", 
           RowBox[{"Table", "[", 
            RowBox[{"0", ",", 
             RowBox[{"{", "4", "}"}]}], "]"}]}], ",", 
          RowBox[{"{", 
           RowBox[{"i", ",", "1", ",", "2"}], "}"}], ",", 
          RowBox[{"{", 
           RowBox[{"j", ",", "1", ",", "n"}], "}"}]}], "]"}], ";", 
        "\[IndentingNewLine]", 
        RowBox[{"(*", 
         RowBox[{
          RowBox[{"create", " ", "the", " ", 
           RowBox[{"mothers", "'"}], " ", "alleles"}], ",", " ", 
          RowBox[{
          "first", " ", "by", " ", "setting", " ", "every", " ", "allele", 
           " ", "to", " ", "the", " ", "lower", " ", "value"}]}], "*)"}], 
        "\[IndentingNewLine]", 
        RowBox[{"Do", "[", 
         RowBox[{
          RowBox[{
           RowBox[{"M", "[", 
            RowBox[{"[", 
             RowBox[{"i", ",", "j", ",", "3"}], "]"}], "]"}], "=", 
           RowBox[{"Table", "[", 
            RowBox[{"h1", ",", 
             RowBox[{"{", "2", "}"}]}], "]"}]}], ",", 
          RowBox[{"{", 
           RowBox[{"i", ",", "1", ",", "2"}], "}"}], ",", 
          RowBox[{"{", 
           RowBox[{"j", ",", "1", ",", "n"}], "}"}]}], "]"}], ";", 
        "\[IndentingNewLine]", 
        RowBox[{"(*", 
         RowBox[{
         "then", " ", "randomly", " ", "assign", " ", "afreq", " ", "of", " ",
           "those", " ", "alleles", " ", "to", " ", "the", " ", "higher", " ",
           "value"}], "*)"}], "\[IndentingNewLine]", 
        RowBox[{"Do", "[", 
         RowBox[{
          RowBox[{
           RowBox[{"H", "=", 
            RowBox[{"RandomSample", "[", 
             RowBox[{
              RowBox[{"Range", "[", "n", "]"}], ",", 
              RowBox[{"IntegerPart", "[", 
               RowBox[{"n", "*", "afreq"}], "]"}]}], "]"}]}], ";", 
           RowBox[{"Do", "[", 
            RowBox[{
             RowBox[{
              RowBox[{"M", "[", 
               RowBox[{"[", 
                RowBox[{"i", ",", 
                 RowBox[{"H", "[", 
                  RowBox[{"[", "j", "]"}], "]"}], ",", "3", ",", "k"}], "]"}],
                "]"}], "=", "h2"}], ",", 
             RowBox[{"{", 
              RowBox[{"j", ",", "1", ",", 
               RowBox[{"IntegerPart", "[", 
                RowBox[{"n", "*", "afreq"}], "]"}]}], "}"}]}], "]"}]}], ",", 
          RowBox[{"{", 
           RowBox[{"i", ",", "1", ",", "2"}], "}"}], ",", 
          RowBox[{"{", 
           RowBox[{"k", ",", "1", ",", "2"}], "}"}]}], "]"}], ";", 
        "\[IndentingNewLine]", 
        RowBox[{"(*", 
         RowBox[{
          RowBox[{"create", " ", "the", " ", 
           RowBox[{"fathers", "'"}], " ", "alleles", " ", "in", " ", "the", 
           " ", "same", " ", "fashion"}], ",", " ", 
          RowBox[{
          "hd", " ", "males", " ", "have", " ", "two", " ", "alleles", " ", 
           "to", " ", "avoid", " ", "problems", " ", "with", " ", "the", " ", 
           
           RowBox[{"table", "'"}], "s", " ", "dimensions"}]}], "*)"}], 
        "\[IndentingNewLine]", 
        RowBox[{"Do", "[", 
         RowBox[{
          RowBox[{
           RowBox[{"M", "[", 
            RowBox[{"[", 
             RowBox[{"i", ",", "j", ",", "4"}], "]"}], "]"}], "=", 
           RowBox[{"Table", "[", 
            RowBox[{"h1", ",", 
             RowBox[{"{", "2", "}"}]}], "]"}]}], ",", 
          RowBox[{"{", 
           RowBox[{"i", ",", "1", ",", "2"}], "}"}], ",", 
          RowBox[{"{", 
           RowBox[{"j", ",", "1", ",", "n"}], "}"}]}], "]"}], ";", 
        "\[IndentingNewLine]", 
        RowBox[{"Do", "[", 
         RowBox[{
          RowBox[{
           RowBox[{"H", "=", 
            RowBox[{"RandomSample", "[", 
             RowBox[{
              RowBox[{"Range", "[", "n", "]"}], ",", 
              RowBox[{"IntegerPart", "[", 
               RowBox[{"n", "*", "afreq"}], "]"}]}], "]"}]}], ";", 
           RowBox[{"Do", "[", 
            RowBox[{
             RowBox[{
              RowBox[{"M", "[", 
               RowBox[{"[", 
                RowBox[{"i", ",", 
                 RowBox[{"H", "[", 
                  RowBox[{"[", "j", "]"}], "]"}], ",", "4", ",", "k"}], "]"}],
                "]"}], "=", "h2"}], ",", 
             RowBox[{"{", 
              RowBox[{"j", ",", "1", ",", 
               RowBox[{"IntegerPart", "[", 
                RowBox[{"n", "*", "afreq"}], "]"}]}], "}"}]}], "]"}]}], ",", 
          RowBox[{"{", 
           RowBox[{"i", ",", "1", ",", "2"}], "}"}], ",", 
          RowBox[{"{", 
           RowBox[{"k", ",", "1", ",", "2"}], "}"}]}], "]"}], ";", 
        "\[IndentingNewLine]", 
        RowBox[{"(*", 
         RowBox[{
         "as", " ", "a", " ", "failsafe", " ", "hd", " ", "males", " ", 
          "will", " ", "have", " ", "their", " ", "second", " ", "allele", 
          " ", "set", " ", "to", " ", "the", " ", "same", " ", "value", " ", 
          "as", " ", "the", " ", "one", " ", "they", " ", "got", " ", "from", 
          " ", "their", " ", "mother"}], "*)"}], "\[IndentingNewLine]", 
        RowBox[{"If", "[", 
         RowBox[{
          RowBox[{"mp", "\[Equal]", "1"}], ",", 
          RowBox[{"Do", "[", 
           RowBox[{
            RowBox[{
             RowBox[{"M", "[", 
              RowBox[{"[", 
               RowBox[{"i", ",", "j", ",", "4", ",", "2"}], "]"}], "]"}], "=", 
             RowBox[{"M", "[", 
              RowBox[{"[", 
               RowBox[{"i", ",", "j", ",", "4", ",", "1"}], "]"}], "]"}]}], 
            ",", 
            RowBox[{"{", 
             RowBox[{"i", ",", "1", ",", "2"}], "}"}], ",", 
            RowBox[{"{", 
             RowBox[{"j", ",", "1", ",", "n"}], "}"}]}], "]"}]}], "]"}], ";", 
        "\[IndentingNewLine]", 
        RowBox[{"(*", 
         RowBox[{
          RowBox[{
          "both", " ", "cohorts", " ", "of", " ", "each", " ", "nest", " ", 
           "has", " ", "4", " ", "different", " ", "types", " ", "of", " ", 
           RowBox[{"offspring", ":", " ", "daughters"}]}], ",", " ", "sons", 
          ",", " ", 
          RowBox[{
          "daughter", " ", "helpers", " ", "and", " ", "son", " ", 
           "helpers"}]}], "*)"}], "\[IndentingNewLine]", 
        RowBox[{"Do", "[", 
         RowBox[{
          RowBox[{
           RowBox[{"M", "[", 
            RowBox[{"[", 
             RowBox[{"i", ",", "j", ",", "k"}], "]"}], "]"}], "=", 
           RowBox[{"Table", "[", 
            RowBox[{"0", ",", 
             RowBox[{"{", "4", "}"}]}], "]"}]}], ",", 
          RowBox[{"{", 
           RowBox[{"i", ",", "1", ",", "2"}], "}"}], ",", 
          RowBox[{"{", 
           RowBox[{"j", ",", "1", ",", "n"}], "}"}], ",", 
          RowBox[{"{", 
           RowBox[{"k", ",", "1", ",", "2"}], "}"}]}], "]"}], ";", 
        "\[IndentingNewLine]", 
        RowBox[{"(*", 
         RowBox[{
          RowBox[{"daughter", " ", "genotypes"}], ",", " ", 
          RowBox[{"4", " ", "for", " ", "dd"}], ",", " ", 
          RowBox[{"2", " ", "for", " ", "hd"}]}], "*)"}], 
        "\[IndentingNewLine]", 
        RowBox[{"Do", "[", 
         RowBox[{
          RowBox[{
           RowBox[{"M", "[", 
            RowBox[{"[", 
             RowBox[{"i", ",", "j", ",", "k", ",", "1"}], "]"}], "]"}], "=", 
           RowBox[{"Table", "[", 
            RowBox[{"0", ",", 
             RowBox[{"{", 
              RowBox[{"2", "*", "mp"}], "}"}]}], "]"}]}], ",", 
          RowBox[{"{", 
           RowBox[{"i", ",", "1", ",", "2"}], "}"}], ",", 
          RowBox[{"{", 
           RowBox[{"j", ",", "1", ",", "n"}], "}"}], ",", 
          RowBox[{"{", 
           RowBox[{"k", ",", "1", ",", "2"}], "}"}]}], "]"}], ";", 
        "\[IndentingNewLine]", 
        RowBox[{"(*", 
         RowBox[{
          RowBox[{"son", " ", "genotypes"}], ",", " ", 
          RowBox[{"4", " ", "for", " ", "dd"}], ",", " ", 
          RowBox[{"2", " ", "for", " ", "hd"}]}], "*)"}], 
        "\[IndentingNewLine]", 
        RowBox[{"Do", "[", 
         RowBox[{
          RowBox[{
           RowBox[{"M", "[", 
            RowBox[{"[", 
             RowBox[{"i", ",", "j", ",", "k", ",", "2"}], "]"}], "]"}], "=", 
           RowBox[{"Table", "[", 
            RowBox[{"0", ",", 
             RowBox[{"{", 
              RowBox[{"2", "*", "mp"}], "}"}]}], "]"}]}], ",", 
          RowBox[{"{", 
           RowBox[{"i", ",", "1", ",", "2"}], "}"}], ",", 
          RowBox[{"{", 
           RowBox[{"j", ",", "1", ",", "n"}], "}"}], ",", 
          RowBox[{"{", 
           RowBox[{"k", ",", "1", ",", "2"}], "}"}]}], "]"}], ";", 
        "\[IndentingNewLine]", 
        RowBox[{"(*", 
         RowBox[{
          RowBox[{
          "each", " ", "nest", " ", "produces", " ", "fecf1", " ", 
           "daughters", " ", "and", " ", "fecm1", " ", "sons", " ", "to", " ",
            "first", " ", "cohort"}], ",", " ", 
          RowBox[{
          "and", " ", "fecf2", " ", "and", " ", "fecm2", " ", "to", " ", 
           "the", " ", "second", " ", "respectively"}], ",", " ", 
          RowBox[{
          "randomly", " ", "assigned", " ", "to", " ", "different", " ", 
           "genotypes"}]}], "*)"}], "\[IndentingNewLine]", 
        RowBox[{"Do", "[", 
         RowBox[{
          RowBox[{
           RowBox[{"MH1", "=", 
            RowBox[{"RandomChoice", "[", 
             RowBox[{
              RowBox[{"Range", "[", 
               RowBox[{"2", "*", "mp"}], "]"}], ",", 
              RowBox[{"If", "[", 
               RowBox[{
                RowBox[{"m", "\[Equal]", "1"}], ",", 
                RowBox[{"If", "[", 
                 RowBox[{
                  RowBox[{"k", "\[Equal]", "1"}], ",", "fecf1", ",", 
                  "fecf2"}], "]"}], ",", 
                RowBox[{"If", "[", 
                 RowBox[{
                  RowBox[{"k", "\[Equal]", "1"}], ",", "fecm1", ",", 
                  "fecm2"}], "]"}]}], "]"}]}], "]"}]}], ";", 
           RowBox[{"Do", "[", 
            RowBox[{
             RowBox[{
              RowBox[{"M", "[", 
               RowBox[{"[", 
                RowBox[{"i", ",", "j", ",", "k", ",", "m", ",", 
                 RowBox[{"MH1", "[", 
                  RowBox[{"[", "d", "]"}], "]"}]}], "]"}], "]"}], "++"}], ",", 
             RowBox[{"{", 
              RowBox[{"d", ",", "1", ",", 
               RowBox[{"If", "[", 
                RowBox[{
                 RowBox[{"m", "\[Equal]", "1"}], ",", 
                 RowBox[{"If", "[", 
                  RowBox[{
                   RowBox[{"k", "\[Equal]", "1"}], ",", "fecf1", ",", 
                   "fecf2"}], "]"}], ",", 
                 RowBox[{"If", "[", 
                  RowBox[{
                   RowBox[{"k", "\[Equal]", "1"}], ",", "fecm1", ",", 
                   "fecm2"}], "]"}]}], "]"}]}], "}"}]}], "]"}]}], ",", 
          RowBox[{"{", 
           RowBox[{"m", ",", "1", ",", "2"}], "}"}], ",", 
          RowBox[{"{", 
           RowBox[{"k", ",", "1", ",", "2"}], "}"}], ",", 
          RowBox[{"{", 
           RowBox[{"j", ",", "1", ",", "n"}], "}"}], ",", 
          RowBox[{"{", 
           RowBox[{"i", ",", "1", ",", "2"}], "}"}]}], "]"}], ";", 
        "\[IndentingNewLine]", 
        RowBox[{"(*", 
         RowBox[{
         "helpers", " ", "and", " ", "their", " ", "benefit", " ", "to", " ", 
          "the", " ", "second", " ", "cohort"}], "*)"}], 
        "\[IndentingNewLine]", 
        RowBox[{"Do", "[", "\[IndentingNewLine]", 
         RowBox[{"(*", 
          RowBox[{
          "assign", " ", "helpers", " ", "to", " ", "the", " ", "first", " ", 
           "cohort"}], "*)"}], "\[IndentingNewLine]", 
         RowBox[{
          RowBox[{
           RowBox[{"Do", "[", "\[IndentingNewLine]", 
            RowBox[{
             RowBox[{
              RowBox[{"If", "[", 
               RowBox[{
                RowBox[{"helpf", "\[Equal]", "1"}], ",", 
                RowBox[{"Do", "[", 
                 RowBox[{
                  RowBox[{"If", "[", 
                   RowBox[{
                    RowBox[{
                    RowBox[{"RandomReal", "[", "]"}], "<", 
                    RowBox[{
                    RowBox[{"(", 
                    RowBox[{
                    RowBox[{"M", "[", 
                    RowBox[{"[", 
                    RowBox[{
                    RowBox[{"Gen", "[", "K", "]"}], ",", "i", ",", "3", ",", 
                    RowBox[{
                    RowBox[{"PG", "[", "p", "]"}], "[", 
                    RowBox[{"[", "1", "]"}], "]"}]}], "]"}], "]"}], "+", 
                    RowBox[{"M", "[", 
                    RowBox[{"[", 
                    RowBox[{
                    RowBox[{"Gen", "[", "K", "]"}], ",", "i", ",", "4", ",", 
                    RowBox[{
                    RowBox[{"PG", "[", "p", "]"}], "[", 
                    RowBox[{"[", "2", "]"}], "]"}]}], "]"}], "]"}]}], ")"}], 
                    "/", "2"}]}], " ", ",", 
                    RowBox[{
                    RowBox[{
                    RowBox[{"M", "[", 
                    RowBox[{"[", 
                    RowBox[{
                    RowBox[{"Gen", "[", "K", "]"}], ",", "i", ",", "1", ",", 
                    "3"}], "]"}], "]"}], "++"}], ";", 
                    RowBox[{
                    RowBox[{"M", "[", 
                    RowBox[{"[", 
                    RowBox[{
                    RowBox[{"Gen", "[", "K", "]"}], ",", "i", ",", "1", ",", 
                    "1", ",", "p"}], "]"}], "]"}], "--"}]}]}], "]"}], 
                  "\[IndentingNewLine]", ",", 
                  RowBox[{"{", 
                   RowBox[{"M", "[", 
                    RowBox[{"[", 
                    RowBox[{
                    RowBox[{"Gen", "[", "K", "]"}], ",", "i", ",", "1", ",", 
                    "1", ",", "p"}], "]"}], "]"}], "}"}]}], "]"}]}], "]"}], 
              ";", "\[IndentingNewLine]", 
              RowBox[{"If", "[", 
               RowBox[{
                RowBox[{"helpm", "==", "1"}], ",", 
                RowBox[{"Do", "[", 
                 RowBox[{
                  RowBox[{"If", "[", 
                   RowBox[{
                    RowBox[{
                    RowBox[{"RandomReal", "[", "]"}], "<", 
                    RowBox[{"If", 
                    StyleBox["[", "Code"], 
                    RowBox[{
                    RowBox[{
                    StyleBox["mp", "Code"], 
                    StyleBox["\[Equal]", "Code"], "2"}], 
                    StyleBox[",", "Code"], 
                    RowBox[{
                    RowBox[{"(", 
                    RowBox[{
                    RowBox[{"M", "[", 
                    RowBox[{"[", 
                    RowBox[{
                    RowBox[{"Gen", "[", "K", "]"}], ",", "i", ",", "3", ",", 
                    RowBox[{
                    RowBox[{"PG", "[", "p", "]"}], "[", 
                    RowBox[{"[", "1", "]"}], "]"}]}], "]"}], "]"}], "+", 
                    RowBox[{"M", "[", 
                    RowBox[{"[", 
                    RowBox[{
                    RowBox[{"Gen", "[", "K", "]"}], ",", "i", ",", "4", ",", 
                    RowBox[{
                    RowBox[{"PG", "[", "p", "]"}], "[", 
                    RowBox[{"[", "2", "]"}], "]"}]}], "]"}], "]"}]}], ")"}], 
                    "/", "2"}], " ", ",", 
                    RowBox[{"M", "[", 
                    RowBox[{"[", 
                    RowBox[{
                    RowBox[{"Gen", "[", "K", "]"}], ",", "i", ",", "3", ",", 
                    RowBox[{
                    RowBox[{"PG", "[", "p", "]"}], "[", 
                    RowBox[{"[", "1", "]"}], "]"}]}], "]"}], "]"}]}], "]"}]}],
                     ",", 
                    RowBox[{
                    RowBox[{
                    RowBox[{"M", "[", 
                    RowBox[{"[", 
                    RowBox[{
                    RowBox[{"Gen", "[", "K", "]"}], ",", "i", ",", "1", ",", 
                    "4"}], "]"}], "]"}], "++"}], ";", 
                    RowBox[{
                    RowBox[{"M", "[", 
                    RowBox[{"[", 
                    RowBox[{
                    RowBox[{"Gen", "[", "K", "]"}], ",", "i", ",", "1", ",", 
                    "2", ",", "p"}], "]"}], "]"}], "--"}]}]}], "]"}], 
                  "\[IndentingNewLine]", ",", 
                  RowBox[{"{", 
                   RowBox[{"M", "[", 
                    RowBox[{"[", 
                    RowBox[{
                    RowBox[{"Gen", "[", "K", "]"}], ",", "i", ",", "1", ",", 
                    "2", ",", "p"}], "]"}], "]"}], "}"}]}], "]"}]}], "]"}]}], 
             "\[IndentingNewLine]", ",", 
             RowBox[{"{", 
              RowBox[{"i", ",", "1", ",", "n"}], "}"}], ",", 
             RowBox[{"{", 
              RowBox[{"p", ",", "1", ",", 
               RowBox[{"2", "*", "mp"}]}], "}"}]}], "]"}], ";", 
           "\[IndentingNewLine]", 
           RowBox[{"(*", 
            RowBox[{
            "add", " ", "reared", " ", "siblings", " ", "to", " ", "the", " ",
              "second", " ", "cohort"}], "*)"}], "\[IndentingNewLine]", 
           RowBox[{"Do", "[", "\[IndentingNewLine]", 
            RowBox[{
             RowBox[{
              RowBox[{"tempfQ", "=", 
               RowBox[{"R", "[", 
                RowBox[{"b", "*", 
                 RowBox[{"(", 
                  RowBox[{
                   RowBox[{"M", "[", 
                    RowBox[{"[", 
                    RowBox[{
                    RowBox[{"Gen", "[", "K", "]"}], ",", "i", ",", "1", ",", 
                    "3"}], "]"}], "]"}], "+", 
                   RowBox[{"M", "[", 
                    RowBox[{"[", 
                    RowBox[{
                    RowBox[{"Gen", "[", "K", "]"}], ",", "i", ",", "1", ",", 
                    "4"}], "]"}], "]"}]}], ")"}], "*", 
                 RowBox[{"(", 
                  RowBox[{"1", "-", "s"}], ")"}]}], "]"}]}], ";", 
              "\[IndentingNewLine]", 
              RowBox[{"tempmQ", "=", 
               RowBox[{"R", "[", 
                RowBox[{"b", "*", 
                 RowBox[{"(", 
                  RowBox[{
                   RowBox[{"M", "[", 
                    RowBox[{"[", 
                    RowBox[{
                    RowBox[{"Gen", "[", "K", "]"}], ",", "i", ",", "1", ",", 
                    "3"}], "]"}], "]"}], "+", 
                   RowBox[{"M", "[", 
                    RowBox[{"[", 
                    RowBox[{
                    RowBox[{"Gen", "[", "K", "]"}], ",", "i", ",", "1", ",", 
                    "4"}], "]"}], "]"}]}], ")"}], "*", "s"}], "]"}]}], ";", 
              "\[IndentingNewLine]", 
              RowBox[{"If", "[", 
               RowBox[{
                RowBox[{"tempfQ", ">", "0"}], ",", 
                RowBox[{
                 RowBox[{"tempf", "=", 
                  RowBox[{"RandomChoice", "[", 
                   RowBox[{
                    RowBox[{"Range", "[", 
                    RowBox[{"2", "*", "mp"}], "]"}], ",", "tempfQ"}], "]"}]}],
                  ";", 
                 RowBox[{"Do", "[", 
                  RowBox[{
                   RowBox[{
                    RowBox[{"M", "[", 
                    RowBox[{"[", 
                    RowBox[{
                    RowBox[{"Gen", "[", "K", "]"}], ",", "i", ",", "2", ",", 
                    "1", ",", 
                    RowBox[{"tempf", "[", 
                    RowBox[{"[", "pp", "]"}], "]"}]}], "]"}], "]"}], "++"}], 
                   ",", 
                   RowBox[{"{", 
                    RowBox[{"pp", ",", "1", ",", "tempfQ"}], "}"}]}], 
                  "]"}]}]}], "]"}], ";", "\[IndentingNewLine]", 
              RowBox[{"If", "[", 
               RowBox[{
                RowBox[{"tempmQ", ">", "0"}], ",", 
                RowBox[{
                 RowBox[{"tempm", "=", 
                  RowBox[{"RandomChoice", "[", 
                   RowBox[{
                    RowBox[{"Range", "[", 
                    RowBox[{"2", "*", "mp"}], "]"}], ",", "tempmQ"}], "]"}]}],
                  ";", 
                 RowBox[{"Do", "[", 
                  RowBox[{
                   RowBox[{
                    RowBox[{"M", "[", 
                    RowBox[{"[", 
                    RowBox[{
                    RowBox[{"Gen", "[", "K", "]"}], ",", "i", ",", "2", ",", 
                    "2", ",", 
                    RowBox[{"tempm", "[", 
                    RowBox[{"[", "pp", "]"}], "]"}]}], "]"}], "]"}], "++"}], 
                   ",", 
                   RowBox[{"{", 
                    RowBox[{"pp", ",", "1", ",", "tempmQ"}], "}"}]}], 
                  "]"}]}]}], "]"}], ";"}], "\[IndentingNewLine]", ",", 
             RowBox[{"{", 
              RowBox[{"i", ",", "1", ",", "n"}], "}"}]}], "]"}]}], 
          "\[IndentingNewLine]", ",", 
          RowBox[{"{", 
           RowBox[{"K", ",", "1", ",", "2"}], "}"}]}], "]"}], ";", 
        "\[IndentingNewLine]", "\[IndentingNewLine]", 
        RowBox[{"(*", 
         RowBox[{
          RowBox[{"actual", " ", "simulation", " ", "starts"}], ",", " ", 
          RowBox[{"K", " ", "tracks", " ", "the", " ", "generations"}]}], 
         "*)"}], "\[IndentingNewLine]", 
        RowBox[{"K", "=", "1"}], ";", "\[IndentingNewLine]", 
        RowBox[{"While", "[", "\[IndentingNewLine]", 
         RowBox[{"(*", 
          RowBox[{
           RowBox[{
           "loop", " ", "ends", " ", "when", " ", "either", " ", "one", " ", 
            "allele", " ", "goes", " ", "to", " ", "fixation"}], ",", " ", 
           RowBox[{"or", " ", "after", " ", "MAX", " ", "generations"}]}], 
          "*)"}], "\[IndentingNewLine]", 
         RowBox[{
          RowBox[{"1", "<", "2"}], ",", "\[IndentingNewLine]", 
          RowBox[{"(*", 
           RowBox[{
            RowBox[{
            "number", " ", "of", " ", "females", " ", "and", " ", "males", 
             " ", "in", " ", "the", " ", "focal", " ", "generation", " ", 
             "mating", " ", "pool"}], ",", " ", 
            RowBox[{"done", " ", "first", " ", "for", " ", "simplicity"}]}], 
           "*)"}], "\[IndentingNewLine]", 
          RowBox[{
           RowBox[{"Fema", "=", 
            RowBox[{"Sum", "[", 
             RowBox[{
              RowBox[{"M", "[", 
               RowBox[{"[", 
                RowBox[{
                 RowBox[{"Gen", "[", 
                  RowBox[{"K", "+", "i"}], 
                  StyleBox["]", "Input"]}], ",", "j", ",", 
                 RowBox[{"2", "-", "i"}], ",", "1", ",", "k"}], "]"}], "]"}], 
              ",", 
              RowBox[{"{", 
               RowBox[{"i", ",", "0", ",", "1"}], "}"}], ",", 
              RowBox[{"{", 
               RowBox[{"j", ",", "1", ",", "n"}], "}"}], ",", 
              RowBox[{"{", 
               RowBox[{"k", ",", "1", ",", 
                RowBox[{"2", "*", "mp"}]}], "}"}]}], "]"}]}], ";", 
           "\[IndentingNewLine]", 
           RowBox[{"Male", "=", 
            RowBox[{"Sum", "[", 
             RowBox[{
              RowBox[{"M", "[", 
               RowBox[{"[", 
                RowBox[{
                 RowBox[{"Gen", "[", 
                  RowBox[{"K", "+", "i"}], 
                  StyleBox["]", "Input"]}], ",", "j", ",", 
                 RowBox[{"2", "-", "i"}], ",", "2", ",", "k"}], "]"}], "]"}], 
              ",", 
              RowBox[{"{", 
               RowBox[{"i", ",", "0", ",", "1"}], "}"}], ",", 
              RowBox[{"{", 
               RowBox[{"j", ",", "1", ",", "n"}], "}"}], ",", 
              RowBox[{"{", 
               RowBox[{"k", ",", "1", ",", 
                RowBox[{"2", "*", "mp"}]}], "}"}]}], "]"}]}], ";", 
           "\[IndentingNewLine]", 
           RowBox[{"(*", 
            RowBox[{"store", " ", "the", " ", "mating", " ", 
             RowBox[{"pool", "'"}], "s", " ", "sex", " ", "ratio", " ", "as", 
             " ", "the", " ", "population", " ", "sex", " ", "ratio"}], 
            "*)"}], "\[IndentingNewLine]", 
           RowBox[{
            RowBox[{"PSR", "[", 
             RowBox[{"[", 
              RowBox[{"B", ",", "dd", ",", "K"}], "]"}], "]"}], "=", 
            RowBox[{"Male", "/", 
             RowBox[{"(", 
              RowBox[{"Male", "+", "Fema"}], ")"}]}]}], ";", 
           "\[IndentingNewLine]", 
           RowBox[{"(*", 
            RowBox[{
            "calculate", " ", "the", " ", "allele", " ", "frequency", " ", 
             "of", " ", "the", " ", "larger", " ", "allele", " ", "from", " ",
              "the", " ", "mothers", " ", "and", " ", "fathers", " ", "in", 
             " ", "the", " ", "population"}], "*)"}], "\[IndentingNewLine]", 
           RowBox[{"aveG", "=", 
            RowBox[{"If", "[", 
             RowBox[{
              RowBox[{"mp", "\[Equal]", "2"}], ",", 
              RowBox[{
               RowBox[{"(", 
                RowBox[{
                 RowBox[{
                  RowBox[{"Sum", "[", 
                   RowBox[{
                    RowBox[{
                    RowBox[{"M", "[", 
                    RowBox[{"[", 
                    RowBox[{"i", ",", "j", ",", "3", ",", "1"}], "]"}], "]"}],
                     "+", 
                    RowBox[{"M", "[", 
                    RowBox[{"[", 
                    RowBox[{"i", ",", "j", ",", "3", ",", "2"}], "]"}], "]"}],
                     "+", 
                    RowBox[{"M", "[", 
                    RowBox[{"[", 
                    RowBox[{"i", ",", "j", ",", "4", ",", "1"}], "]"}], "]"}],
                     "+", 
                    RowBox[{"M", "[", 
                    RowBox[{"[", 
                    RowBox[{"i", ",", "j", ",", "4", ",", "2"}], "]"}], 
                    "]"}]}], ",", 
                    RowBox[{"{", 
                    RowBox[{"i", ",", "1", ",", "2"}], "}"}], ",", 
                    RowBox[{"{", 
                    RowBox[{"j", ",", "1", ",", "n"}], "}"}]}], "]"}], "/", 
                  RowBox[{"(", 
                   RowBox[{"8", "*", "n"}], ")"}]}], "-", "h1"}], ")"}], "/", 
               
               RowBox[{"(", 
                RowBox[{"h2", "-", "h1"}], ")"}]}], "\[IndentingNewLine]", 
              ",", 
              RowBox[{
               RowBox[{"(", 
                RowBox[{
                 RowBox[{
                  RowBox[{"Sum", "[", 
                   RowBox[{
                    RowBox[{
                    RowBox[{"M", "[", 
                    RowBox[{"[", 
                    RowBox[{"i", ",", "j", ",", "3", ",", "1"}], "]"}], "]"}],
                     "+", 
                    RowBox[{"M", "[", 
                    RowBox[{"[", 
                    RowBox[{"i", ",", "j", ",", "3", ",", "2"}], "]"}], "]"}],
                     "+", 
                    RowBox[{"M", "[", 
                    RowBox[{"[", 
                    RowBox[{"i", ",", "j", ",", "4", ",", "1"}], "]"}], 
                    "]"}]}], ",", 
                    RowBox[{"{", 
                    RowBox[{"i", ",", "1", ",", "2"}], "}"}], ",", 
                    RowBox[{"{", 
                    RowBox[{"j", ",", "1", ",", "n"}], "}"}]}], "]"}], "/", 
                  RowBox[{"(", 
                   RowBox[{"6", "*", "n"}], ")"}]}], "-", "h1"}], ")"}], "/", 
               
               RowBox[{"(", 
                RowBox[{"h2", "-", "h1"}], ")"}]}]}], "]"}]}], ";", 
           "\[IndentingNewLine]", 
           RowBox[{"(*", 
            RowBox[{"store", " ", "the", " ", "allele", " ", "frequency"}], 
            "*)"}], "\[IndentingNewLine]", 
           RowBox[{
            RowBox[{"PAF", "[", 
             RowBox[{"[", 
              RowBox[{"B", ",", "dd", ",", "K"}], "]"}], "]"}], "=", "aveG"}],
            ";", "\[IndentingNewLine]", "\[IndentingNewLine]", 
           RowBox[{"(*", 
            RowBox[{
             RowBox[{
             "check", " ", "if", " ", "one", " ", "allele", " ", "has", " ", 
              "gone", " ", "to", " ", "fixation"}], ",", " ", 
             RowBox[{
             "or", " ", "MAX", " ", "generations", " ", "has", " ", "been", 
              " ", "reached"}]}], "*)"}], "\[IndentingNewLine]", 
           RowBox[{"If", "[", 
            RowBox[{
             RowBox[{"1", "\[Equal]", "aveG"}], ",", "\[IndentingNewLine]", 
             RowBox[{"(*", 
              RowBox[{
               RowBox[{"as", " ", "a", " ", "failsafe"}], ",", " ", 
               RowBox[{
               "finish", " ", "the", " ", "table", " ", "for", " ", "allele", 
                " ", "frequency", " ", "and", " ", "population", " ", "sex", 
                " ", "ratios", " ", "with", " ", "the", " ", "last", " ", 
                RowBox[{"round", "'"}], "s", " ", "respective", " ", 
                "values"}]}], "*)"}], "\[IndentingNewLine]", 
             RowBox[{
              RowBox[{"Do", "[", 
               RowBox[{
                RowBox[{
                 RowBox[{"PAF", "[", 
                  RowBox[{"[", 
                   RowBox[{"B", ",", "dd", ",", "KK"}], "]"}], "]"}], "=", 
                 "aveG"}], ",", 
                RowBox[{"{", 
                 RowBox[{"KK", ",", "K", ",", "MAX"}], "}"}]}], "]"}], ";", 
              "\[IndentingNewLine]", 
              RowBox[{"Do", "[", 
               RowBox[{
                RowBox[{
                 RowBox[{"PSR", "[", 
                  RowBox[{"[", 
                   RowBox[{"B", ",", "dd", ",", "KK"}], "]"}], "]"}], "=", 
                 RowBox[{"PSR", "[", 
                  RowBox[{"[", 
                   RowBox[{"B", ",", "dd", ",", "K"}], "]"}], "]"}]}], ",", 
                RowBox[{"{", 
                 RowBox[{"KK", ",", 
                  RowBox[{"K", "+", "1"}], ",", "MAX"}], "}"}]}], "]"}], ";", 
              "\[IndentingNewLine]", 
              RowBox[{"(*", 
               RowBox[{
               "store", " ", "the", " ", "number", " ", "of", " ", 
                "generations", " ", "needed", " ", "for", " ", "one", " ", 
                "allele", " ", "to", " ", "go", " ", "to", " ", 
                RowBox[{"fixation", ".", " ", "Used"}], " ", "in", " ", 
                "plotting", " ", "the", " ", "figures"}], "*)"}], 
              "\[IndentingNewLine]", 
              RowBox[{
               RowBox[{"PAFMAX", "[", 
                RowBox[{"[", "B", "]"}], "]"}], "=", 
               RowBox[{"Max", "[", 
                RowBox[{"K", ",", 
                 RowBox[{"PAFMAX", "[", 
                  RowBox[{"[", "B", "]"}], "]"}]}], "]"}]}], ";", 
              "\[IndentingNewLine]", 
              RowBox[{"(*", 
               RowBox[{
               "stop", " ", "the", " ", "while", " ", "loop", " ", "and", " ",
                 "go", " ", "on", " ", "to", " ", "the", " ", "next", " ", 
                "simulation"}], "*)"}], "\[IndentingNewLine]", 
              RowBox[{"Break", "[", "]"}]}]}], "]"}], ";", 
           "\[IndentingNewLine]", 
           RowBox[{"If", "[", 
            RowBox[{
             RowBox[{"0", "\[Equal]", "aveG"}], ",", "\[IndentingNewLine]", 
             RowBox[{
              RowBox[{"Do", "[", 
               RowBox[{
                RowBox[{
                 RowBox[{"PAF", "[", 
                  RowBox[{"[", 
                   RowBox[{"B", ",", "dd", ",", "KK"}], "]"}], "]"}], "=", 
                 "aveG"}], ",", 
                RowBox[{"{", 
                 RowBox[{"KK", ",", "K", ",", "MAX"}], "}"}]}], "]"}], ";", 
              "\[IndentingNewLine]", 
              RowBox[{"Do", "[", 
               RowBox[{
                RowBox[{
                 RowBox[{"PSR", "[", 
                  RowBox[{"[", 
                   RowBox[{"B", ",", "dd", ",", "KK"}], "]"}], "]"}], "=", 
                 RowBox[{"PSR", "[", 
                  RowBox[{"[", 
                   RowBox[{"B", ",", "dd", ",", "K"}], "]"}], "]"}]}], ",", 
                RowBox[{"{", 
                 RowBox[{"KK", ",", 
                  RowBox[{"K", "+", "1"}], ",", "MAX"}], "}"}]}], "]"}], ";", 
              "\[IndentingNewLine]", 
              RowBox[{
               RowBox[{"PAFMAX", "[", 
                RowBox[{"[", "B", "]"}], "]"}], "=", 
               RowBox[{"Max", "[", 
                RowBox[{"K", ",", 
                 RowBox[{"PAFMAX", "[", 
                  RowBox[{"[", "B", "]"}], "]"}]}], "]"}]}], ";", 
              "\[IndentingNewLine]", 
              RowBox[{"Break", "[", "]"}]}]}], "]"}], ";", 
           "\[IndentingNewLine]", 
           RowBox[{"If", "[", 
            RowBox[{
             RowBox[{"K", "\[Equal]", "MAX"}], ",", "\[IndentingNewLine]", 
             RowBox[{"(*", 
              RowBox[{
               RowBox[{
               "if", " ", "neither", " ", "allele", " ", "has", " ", "gone", 
                " ", "to", " ", "fixation", " ", "by", " ", "generation", " ",
                 "MAX"}], ",", " ", 
               RowBox[{
               "it", " ", "stops", " ", "and", " ", "goes", " ", "to", " ", 
                "the", " ", "next", " ", "run"}]}], "*)"}], 
             "\[IndentingNewLine]", 
             RowBox[{
              RowBox[{
               RowBox[{"PAFMAX", "[", 
                RowBox[{"[", "B", "]"}], "]"}], "=", "MAX"}], ";", 
              "\[IndentingNewLine]", 
              RowBox[{"Break", "[", "]"}]}]}], "]"}], ";", 
           "\[IndentingNewLine]", "\[IndentingNewLine]", 
           RowBox[{"(*", 
            RowBox[{
            "create", " ", "temporary", " ", "tables", " ", "for", " ", "the",
              " ", "mating", " ", "pool"}], "*)"}], "\[IndentingNewLine]", 
           RowBox[{"POOLF", "=", 
            RowBox[{"Table", "[", 
             RowBox[{"0", ",", 
              RowBox[{"{", "Fema", "}"}]}], "]"}]}], ";", 
           "\[IndentingNewLine]", 
           RowBox[{"POOLM", "=", 
            RowBox[{"Table", "[", 
             RowBox[{"0", ",", 
              RowBox[{"{", "Male", "}"}]}], "]"}]}], ";", 
           "\[IndentingNewLine]", 
           RowBox[{"II", "=", "1"}], ";", "\[IndentingNewLine]", 
           RowBox[{"KK", "=", "1"}], ";", "\[IndentingNewLine]", 
           RowBox[{"(*", 
            RowBox[{
             RowBox[{
             "each", " ", "individual", " ", "in", " ", "the", " ", "mating", 
              " ", "pool", " ", "is", " ", "a", " ", "combination", " ", "of",
               " ", "the", " ", "alleles", " ", "called", " ", "by", " ", 
              "function", " ", 
              RowBox[{"PG", ".", " ", "The"}], " ", "males", " ", "are", " ", 
              "considered", " ", "diploid", " ", "for", " ", "the", " ", 
              "sake", " ", "of", " ", "table", " ", "dimensions", " ", "even",
               " ", "for", " ", "hd", " ", "population"}], ",", " ", 
             RowBox[{"but", " ", "are", " ", "corrected", " ", "below"}]}], 
            "*)"}], "\[IndentingNewLine]", 
           RowBox[{"Do", "[", 
            RowBox[{
             RowBox[{"Do", "[", 
              RowBox[{
               RowBox[{
                RowBox[{
                 RowBox[{"POOLF", "[", 
                  RowBox[{"[", "II", "]"}], "]"}], "=", 
                 RowBox[{"{", 
                  RowBox[{
                   RowBox[{"M", "[", 
                    RowBox[{"[", 
                    RowBox[{
                    RowBox[{"Gen", "[", 
                    RowBox[{"K", "+", "i"}], "]"}], ",", "j", ",", "3", ",", 
                    RowBox[{
                    RowBox[{"PG", "[", "k", "]"}], "[", 
                    RowBox[{"[", "1", "]"}], "]"}]}], "]"}], "]"}], ",", 
                   RowBox[{"M", "[", 
                    RowBox[{"[", 
                    RowBox[{
                    RowBox[{"Gen", "[", 
                    RowBox[{"K", "+", "i"}], "]"}], ",", "j", ",", "4", ",", 
                    RowBox[{
                    RowBox[{"PG", "[", "k", "]"}], "[", 
                    RowBox[{"[", "2", "]"}], "]"}]}], "]"}], "]"}]}], "}"}]}],
                 ";", 
                RowBox[{"II", "++"}]}], ",", 
               RowBox[{"{", 
                RowBox[{"M", "[", 
                 RowBox[{"[", 
                  RowBox[{
                   RowBox[{"Gen", "[", 
                    RowBox[{"K", "+", "i"}], "]"}], ",", "j", ",", 
                   RowBox[{"2", "-", "i"}], ",", "1", ",", "k"}], "]"}], 
                 "]"}], "}"}]}], "]"}], ",", 
             RowBox[{"{", 
              RowBox[{"i", ",", "0", ",", "1"}], "}"}], ",", 
             RowBox[{"{", 
              RowBox[{"j", ",", "1", ",", "n"}], "}"}], ",", 
             RowBox[{"{", 
              RowBox[{"k", ",", "1", ",", 
               RowBox[{"2", "*", "mp"}]}], "}"}]}], "]"}], ";", 
           "\[IndentingNewLine]", 
           RowBox[{"Do", "[", 
            RowBox[{
             RowBox[{"Do", "[", 
              RowBox[{
               RowBox[{
                RowBox[{
                 RowBox[{"POOLM", "[", 
                  RowBox[{"[", "KK", "]"}], "]"}], "=", 
                 RowBox[{"{", 
                  RowBox[{
                   RowBox[{"M", "[", 
                    RowBox[{"[", 
                    RowBox[{
                    RowBox[{"Gen", "[", 
                    RowBox[{"K", "+", "i"}], "]"}], ",", "j", ",", "3", ",", 
                    RowBox[{
                    RowBox[{"PG", "[", "k", "]"}], "[", 
                    RowBox[{"[", "1", "]"}], "]"}]}], "]"}], "]"}], ",", 
                   RowBox[{"M", "[", 
                    RowBox[{"[", 
                    RowBox[{
                    RowBox[{"Gen", "[", 
                    RowBox[{"K", "+", "i"}], "]"}], ",", "j", ",", "4", ",", 
                    RowBox[{
                    RowBox[{"PG", "[", "k", "]"}], "[", 
                    RowBox[{"[", "2", "]"}], "]"}]}], "]"}], "]"}]}], "}"}]}],
                 ";", 
                RowBox[{"KK", "++"}]}], ",", 
               RowBox[{"{", 
                RowBox[{"M", "[", 
                 RowBox[{"[", 
                  RowBox[{
                   RowBox[{"Gen", "[", 
                    RowBox[{"K", "+", "i"}], "]"}], ",", "j", ",", 
                   RowBox[{"2", "-", "i"}], ",", "2", ",", "k"}], "]"}], 
                 "]"}], "}"}]}], "]"}], ",", 
             RowBox[{"{", 
              RowBox[{"i", ",", "0", ",", "1"}], "}"}], ",", 
             RowBox[{"{", 
              RowBox[{"j", ",", "1", ",", "n"}], "}"}], ",", 
             RowBox[{"{", 
              RowBox[{"k", ",", "1", ",", 
               RowBox[{"2", "*", "mp"}]}], "}"}]}], "]"}], ";", 
           "\[IndentingNewLine]", 
           RowBox[{"(*", 
            RowBox[{"failsafe", " ", "for", " ", "hd", " ", "males"}], "*)"}],
            "\[IndentingNewLine]", 
           RowBox[{"If", "[", 
            RowBox[{
             RowBox[{"mp", "\[Equal]", "1"}], ",", 
             RowBox[{"Do", "[", 
              RowBox[{
               RowBox[{
                RowBox[{"POOLM", "[", 
                 RowBox[{"[", 
                  RowBox[{"i", ",", "2"}], "]"}], "]"}], "=", 
                RowBox[{"POOLM", "[", 
                 RowBox[{"[", 
                  RowBox[{"i", ",", "1"}], "]"}], "]"}]}], ",", 
               RowBox[{"{", 
                RowBox[{"i", ",", "1", ",", "Male"}], "}"}]}], "]"}]}], "]"}],
            ";", "\[IndentingNewLine]", 
           RowBox[{"(*", 
            RowBox[{
            "create", " ", "new", " ", "nests", " ", "and", " ", "assing", 
             " ", "new", " ", "parents"}], "*)"}], "\[IndentingNewLine]", 
           RowBox[{"(*", 
            RowBox[{
            "females", " ", "in", " ", "mating", " ", "pool", " ", "who", " ",
              "will", " ", "win", " ", "a", " ", "nest"}], "*)"}], 
           "\[IndentingNewLine]", 
           RowBox[{"WINF", "=", 
            RowBox[{"RandomSample", "[", 
             RowBox[{
              RowBox[{"Range", "[", "Fema", "]"}], ",", "n"}], "]"}]}], ";", 
           "\[IndentingNewLine]", 
           RowBox[{"(*", 
            RowBox[{
             RowBox[{
             "males", " ", "in", " ", "mating", " ", "pool", " ", "who", " ", 
              "will", " ", "win", " ", "a", " ", "nest"}], ",", " ", 
             RowBox[{
             "this", " ", "also", " ", "randomises", " ", "mating"}]}], 
            "*)"}], "\[IndentingNewLine]", 
           RowBox[{"WINM", "=", 
            RowBox[{"RandomSample", "[", 
             RowBox[{
              RowBox[{"Range", "[", "Male", "]"}], ",", "n"}], "]"}]}], ";", 
           "\[IndentingNewLine]", 
           RowBox[{"(*", 
            RowBox[{
            "move", " ", "winning", " ", "individuals", " ", "as", " ", "the",
              " ", "new", " ", "parents", " ", "of", " ", "the", " ", "dying",
              " ", "nests"}], "*)"}], "\[IndentingNewLine]", 
           RowBox[{"Do", "[", 
            RowBox[{
             RowBox[{
              RowBox[{
               RowBox[{"M", "[", 
                RowBox[{"[", 
                 RowBox[{
                  RowBox[{"Gen", "[", "K", "]"}], ",", "i", ",", "3"}], "]"}],
                 "]"}], "=", 
               RowBox[{"POOLF", "[", 
                RowBox[{"[", 
                 RowBox[{"WINF", "[", 
                  RowBox[{"[", "i", "]"}], "]"}], "]"}], "]"}]}], ";", 
              RowBox[{
               RowBox[{"M", "[", 
                RowBox[{"[", 
                 RowBox[{
                  RowBox[{"Gen", "[", "K", "]"}], ",", "i", ",", "4"}], "]"}],
                 "]"}], "=", 
               RowBox[{"POOLM", "[", 
                RowBox[{"[", 
                 RowBox[{"WINM", "[", 
                  RowBox[{"[", "i", "]"}], "]"}], "]"}], "]"}]}]}], ",", 
             RowBox[{"{", 
              RowBox[{"i", ",", "1", ",", "n"}], "}"}]}], "]"}], ";", 
           "\[IndentingNewLine]", 
           RowBox[{"(*", 
            RowBox[{"reset", " ", "the", " ", "new", " ", 
             RowBox[{"nests", "'"}], " ", "cohorts"}], "*)"}], 
           "\[IndentingNewLine]", 
           RowBox[{"Do", "[", 
            RowBox[{
             RowBox[{
              RowBox[{"M", "[", 
               RowBox[{"[", 
                RowBox[{
                 RowBox[{"Gen", "[", "K", "]"}], ",", "i", ",", "j", ",", "k",
                  ",", "p"}], "]"}], "]"}], "=", "0"}], ",", 
             RowBox[{"{", 
              RowBox[{"i", ",", "1", ",", "n"}], "}"}], ",", 
             RowBox[{"{", 
              RowBox[{"j", ",", "1", ",", "2"}], "}"}], ",", 
             RowBox[{"{", 
              RowBox[{"k", ",", "1", ",", "2"}], "}"}], ",", 
             RowBox[{"{", 
              RowBox[{"p", ",", "1", ",", 
               RowBox[{"2", "*", "mp"}]}], "}"}]}], "]"}], ";", " ", 
           "\[IndentingNewLine]", 
           RowBox[{"Do", "[", 
            RowBox[{
             RowBox[{
              RowBox[{"M", "[", 
               RowBox[{"[", 
                RowBox[{
                 RowBox[{"Gen", "[", "K", "]"}], ",", "i", ",", "j", ",", 
                 "k"}], "]"}], "]"}], "=", "0"}], ",", 
             RowBox[{"{", 
              RowBox[{"i", ",", "1", ",", "n"}], "}"}], ",", 
             RowBox[{"{", 
              RowBox[{"j", ",", "1", ",", "2"}], "}"}], ",", 
             RowBox[{"{", 
              RowBox[{"k", ",", "3", ",", "4"}], "}"}]}], "]"}], ";", 
           "\[IndentingNewLine]", 
           RowBox[{"(*", 
            RowBox[{
            "assign", " ", "the", " ", "base", " ", "reproduction", " ", "of",
              " ", "new", " ", "nests"}], "*)"}], "\[IndentingNewLine]", 
           RowBox[{"Do", "[", 
            RowBox[{
             RowBox[{
              RowBox[{"MH1", "=", 
               RowBox[{"RandomChoice", "[", 
                RowBox[{
                 RowBox[{"Range", "[", 
                  RowBox[{"2", "*", "mp"}], "]"}], ",", 
                 RowBox[{"If", "[", 
                  RowBox[{
                   RowBox[{"k", "\[Equal]", "1"}], ",", 
                   RowBox[{"If", "[", 
                    RowBox[{
                    RowBox[{"j", "\[Equal]", "1"}], ",", "fecf1", ",", 
                    "fecf2"}], "]"}], ",", 
                   RowBox[{"If", "[", 
                    RowBox[{
                    RowBox[{"j", "\[Equal]", "1"}], ",", "fecm1", ",", 
                    "fecm2"}], "]"}]}], "]"}]}], "]"}]}], ";", 
              RowBox[{"Do", "[", 
               RowBox[{
                RowBox[{
                 RowBox[{"M", "[", 
                  RowBox[{"[", 
                   RowBox[{
                    RowBox[{"Gen", "[", "K", "]"}], ",", "i", ",", "j", ",", 
                    "k", ",", 
                    RowBox[{"MH1", "[", 
                    RowBox[{"[", "d", "]"}], "]"}]}], "]"}], "]"}], "++"}], 
                ",", 
                RowBox[{"{", 
                 RowBox[{"d", ",", "1", ",", 
                  RowBox[{"If", "[", 
                   RowBox[{
                    RowBox[{"k", "\[Equal]", "1"}], ",", 
                    RowBox[{"If", "[", 
                    RowBox[{
                    RowBox[{"j", "\[Equal]", "1"}], ",", "fecf1", ",", 
                    "fecf2"}], "]"}], ",", 
                    RowBox[{"If", "[", 
                    RowBox[{
                    RowBox[{"j", "\[Equal]", "1"}], ",", "fecm1", ",", 
                    "fecm2"}], "]"}]}], "]"}]}], "}"}]}], "]"}]}], ",", 
             RowBox[{"{", 
              RowBox[{"k", ",", "1", ",", "2"}], "}"}], ",", 
             RowBox[{"{", 
              RowBox[{"j", ",", "1", ",", "2"}], "}"}], ",", 
             RowBox[{"{", 
              RowBox[{"i", ",", "1", ",", "n"}], "}"}]}], "]"}], ";", 
           "\[IndentingNewLine]", "\[IndentingNewLine]", 
           RowBox[{"(*", 
            RowBox[{
            "helpers", " ", "and", " ", "their", " ", "benefit", " ", "to", 
             " ", "the", " ", "second", " ", "cohort", " ", "for", " ", "the",
              " ", "newly", " ", "formed", " ", "nests"}], "*)"}], 
           "\[IndentingNewLine]", 
           RowBox[{"Do", "[", "\[IndentingNewLine]", 
            RowBox[{
             RowBox[{
              RowBox[{"If", "[", 
               RowBox[{
                RowBox[{"helpf", "\[Equal]", "1"}], ",", 
                "\[IndentingNewLine]", 
                RowBox[{"Do", "[", 
                 RowBox[{
                  RowBox[{"If", "[", 
                   RowBox[{
                    RowBox[{
                    RowBox[{"RandomReal", "[", "]"}], "<", 
                    RowBox[{
                    RowBox[{"(", 
                    RowBox[{
                    RowBox[{"M", "[", 
                    RowBox[{"[", 
                    RowBox[{
                    RowBox[{"Gen", "[", "K", "]"}], ",", "i", ",", "3", ",", 
                    RowBox[{
                    RowBox[{"PG", "[", "p", "]"}], "[", 
                    RowBox[{"[", "1", "]"}], "]"}]}], "]"}], "]"}], "+", 
                    RowBox[{"M", "[", 
                    RowBox[{"[", 
                    RowBox[{
                    RowBox[{"Gen", "[", "K", "]"}], ",", "i", ",", "4", ",", 
                    RowBox[{
                    RowBox[{"PG", "[", "p", "]"}], "[", 
                    RowBox[{"[", "2", "]"}], "]"}]}], "]"}], "]"}]}], ")"}], 
                    "/", "2"}]}], " ", ",", 
                    RowBox[{
                    RowBox[{
                    RowBox[{"M", "[", 
                    RowBox[{"[", 
                    RowBox[{
                    RowBox[{"Gen", "[", "K", "]"}], ",", "i", ",", "1", ",", 
                    "3"}], "]"}], "]"}], "++"}], ";", 
                    RowBox[{
                    RowBox[{"M", "[", 
                    RowBox[{"[", 
                    RowBox[{
                    RowBox[{"Gen", "[", "K", "]"}], ",", "i", ",", "1", ",", 
                    "1", ",", "p"}], "]"}], "]"}], "--"}]}]}], "]"}], 
                  "\[IndentingNewLine]", ",", 
                  RowBox[{"{", 
                   RowBox[{"M", "[", 
                    RowBox[{"[", 
                    RowBox[{
                    RowBox[{"Gen", "[", "K", "]"}], ",", "i", ",", "1", ",", 
                    "1", ",", "p"}], "]"}], "]"}], "}"}]}], "]"}]}], "]"}], 
              ";", "\[IndentingNewLine]", 
              RowBox[{"If", "[", 
               RowBox[{
                RowBox[{"helpm", "\[Equal]", "1"}], ",", 
                RowBox[{"Do", "[", 
                 RowBox[{
                  RowBox[{"If", "[", 
                   RowBox[{
                    RowBox[{
                    RowBox[{"RandomReal", "[", "]"}], "<", 
                    RowBox[{"If", 
                    StyleBox["[", "Code"], 
                    RowBox[{
                    RowBox[{
                    StyleBox["mp", "Code"], 
                    StyleBox["\[Equal]", "Code"], "2"}], 
                    StyleBox[",", "Code"], 
                    RowBox[{
                    RowBox[{"(", 
                    RowBox[{
                    RowBox[{"M", "[", 
                    RowBox[{"[", 
                    RowBox[{
                    RowBox[{"Gen", "[", "K", "]"}], ",", "i", ",", "3", ",", 
                    RowBox[{
                    RowBox[{"PG", "[", "p", "]"}], "[", 
                    RowBox[{"[", "1", "]"}], "]"}]}], "]"}], "]"}], "+", 
                    RowBox[{"M", "[", 
                    RowBox[{"[", 
                    RowBox[{
                    RowBox[{"Gen", "[", "K", "]"}], ",", "i", ",", "4", ",", 
                    RowBox[{
                    RowBox[{"PG", "[", "p", "]"}], "[", 
                    RowBox[{"[", "2", "]"}], "]"}]}], "]"}], "]"}]}], ")"}], 
                    "/", "2"}], " ", ",", 
                    RowBox[{"M", "[", 
                    RowBox[{"[", 
                    RowBox[{
                    RowBox[{"Gen", "[", "K", "]"}], ",", "i", ",", "3", ",", 
                    RowBox[{
                    RowBox[{"PG", "[", "p", "]"}], "[", 
                    RowBox[{"[", "1", "]"}], "]"}]}], "]"}], "]"}]}], "]"}]}],
                     ",", 
                    RowBox[{
                    RowBox[{
                    RowBox[{"M", "[", 
                    RowBox[{"[", 
                    RowBox[{
                    RowBox[{"Gen", "[", "K", "]"}], ",", "i", ",", "1", ",", 
                    "4"}], "]"}], "]"}], "++"}], ";", 
                    RowBox[{
                    RowBox[{"M", "[", 
                    RowBox[{"[", 
                    RowBox[{
                    RowBox[{"Gen", "[", "K", "]"}], ",", "i", ",", "1", ",", 
                    "2", ",", "p"}], "]"}], "]"}], "--"}]}]}], "]"}], 
                  "\[IndentingNewLine]", ",", 
                  RowBox[{"{", 
                   RowBox[{"M", "[", 
                    RowBox[{"[", 
                    RowBox[{
                    RowBox[{"Gen", "[", "K", "]"}], ",", "i", ",", "1", ",", 
                    "2", ",", "p"}], "]"}], "]"}], "}"}]}], "]"}]}], "]"}]}], 
             "\[IndentingNewLine]", ",", 
             RowBox[{"{", 
              RowBox[{"i", ",", "1", ",", "n"}], "}"}], ",", 
             RowBox[{"{", 
              RowBox[{"p", ",", "1", ",", 
               RowBox[{"2", "*", "mp"}]}], "}"}]}], "]"}], ";", 
           "\[IndentingNewLine]", 
           RowBox[{"Do", "[", "\[IndentingNewLine]", 
            RowBox[{
             RowBox[{
              RowBox[{"tempfQ", "=", 
               RowBox[{"R", "[", 
                RowBox[{"b", "*", 
                 RowBox[{"(", 
                  RowBox[{
                   RowBox[{"M", "[", 
                    RowBox[{"[", 
                    RowBox[{
                    RowBox[{"Gen", "[", "K", "]"}], ",", "i", ",", "1", ",", 
                    "3"}], "]"}], "]"}], "+", 
                   RowBox[{"M", "[", 
                    RowBox[{"[", 
                    RowBox[{
                    RowBox[{"Gen", "[", "K", "]"}], ",", "i", ",", "1", ",", 
                    "4"}], "]"}], "]"}]}], ")"}], "*", 
                 RowBox[{"(", 
                  RowBox[{"1", "-", "s"}], ")"}]}], "]"}]}], ";", 
              "\[IndentingNewLine]", 
              RowBox[{"tempmQ", "=", 
               RowBox[{"R", "[", 
                RowBox[{"b", "*", 
                 RowBox[{"(", 
                  RowBox[{
                   RowBox[{"M", "[", 
                    RowBox[{"[", 
                    RowBox[{
                    RowBox[{"Gen", "[", "K", "]"}], ",", "i", ",", "1", ",", 
                    "3"}], "]"}], "]"}], "+", 
                   RowBox[{"M", "[", 
                    RowBox[{"[", 
                    RowBox[{
                    RowBox[{"Gen", "[", "K", "]"}], ",", "i", ",", "1", ",", 
                    "4"}], "]"}], "]"}]}], ")"}], "*", "s"}], "]"}]}], ";", 
              "\[IndentingNewLine]", 
              RowBox[{"If", "[", 
               RowBox[{
                RowBox[{"tempfQ", ">", "0"}], ",", 
                RowBox[{
                 RowBox[{"tempf", "=", 
                  RowBox[{"RandomChoice", "[", 
                   RowBox[{
                    RowBox[{"Range", "[", 
                    RowBox[{"2", "*", "mp"}], "]"}], ",", "tempfQ"}], "]"}]}],
                  ";", 
                 RowBox[{"Do", "[", 
                  RowBox[{
                   RowBox[{
                    RowBox[{"M", "[", 
                    RowBox[{"[", 
                    RowBox[{
                    RowBox[{"Gen", "[", "K", "]"}], ",", "i", ",", "2", ",", 
                    "1", ",", 
                    RowBox[{"tempf", "[", 
                    RowBox[{"[", "pp", "]"}], "]"}]}], "]"}], "]"}], "++"}], 
                   ",", 
                   RowBox[{"{", 
                    RowBox[{"pp", ",", "1", ",", "tempfQ"}], "}"}]}], 
                  "]"}]}]}], "]"}], ";", "\[IndentingNewLine]", 
              RowBox[{"If", "[", 
               RowBox[{
                RowBox[{"tempmQ", ">", "0"}], ",", 
                RowBox[{
                 RowBox[{"tempm", "=", 
                  RowBox[{"RandomChoice", "[", 
                   RowBox[{
                    RowBox[{"Range", "[", 
                    RowBox[{"2", "*", "mp"}], "]"}], ",", "tempmQ"}], "]"}]}],
                  ";", 
                 RowBox[{"Do", "[", 
                  RowBox[{
                   RowBox[{
                    RowBox[{"M", "[", 
                    RowBox[{"[", 
                    RowBox[{
                    RowBox[{"Gen", "[", "K", "]"}], ",", "i", ",", "2", ",", 
                    "2", ",", 
                    RowBox[{"tempm", "[", 
                    RowBox[{"[", "pp", "]"}], "]"}]}], "]"}], "]"}], "++"}], 
                   ",", 
                   RowBox[{"{", 
                    RowBox[{"pp", ",", "1", ",", "tempmQ"}], "}"}]}], 
                  "]"}]}]}], "]"}], ";"}], "\[IndentingNewLine]", ",", 
             RowBox[{"{", 
              RowBox[{"i", ",", "1", ",", "n"}], "}"}]}], "]"}], 
           "\[IndentingNewLine]", ";", 
           RowBox[{"K", "++"}]}]}], "]"}]}], "\[IndentingNewLine]", ",", 
       RowBox[{"{", 
        RowBox[{"dd", ",", "1", ",", "SIM"}], "}"}]}], "]"}], ";", 
     "\[IndentingNewLine]", 
     RowBox[{"(*", 
      RowBox[{
       RowBox[{
       "prints", " ", "out", " ", "\"\<first part done\>\"", " ", "when", " ",
         "the", " ", "simulation", " ", "has", " ", "run", " ", "everything", 
        " ", "for", " ", "the", " ", "lower", " ", "benefit"}], ",", " ", 
       RowBox[{
        RowBox[{"i", ".", "e", ".", " ", "the"}], " ", 
        "\"\<half point\>\""}]}], "*)"}], "\[IndentingNewLine]", 
     RowBox[{"If", "[", 
      RowBox[{
       RowBox[{"B", "\[Equal]", "1"}], ",", 
       RowBox[{"Print", "[", "\"\<first part done\>\"", "]"}]}], "]"}]}], 
    "\[IndentingNewLine]", ",", 
    RowBox[{"{", 
     RowBox[{"B", ",", "1", ",", "2"}], "}"}]}], "]"}], 
  "\[IndentingNewLine]"}], "\[IndentingNewLine]", 
 RowBox[{"Fig1", "=", 
  RowBox[{"ListLinePlot", "[", 
   RowBox[{
    RowBox[{"Table", "[", 
     RowBox[{
      RowBox[{"PAF", "[", 
       RowBox[{"[", 
        RowBox[{"1", ",", "k"}], "]"}], "]"}], ",", 
      RowBox[{"{", 
       RowBox[{"k", ",", "1", ",", "SIM"}], "}"}]}], "]"}], ",", 
    RowBox[{"PlotRange", "\[Rule]", 
     RowBox[{"{", 
      RowBox[{
       RowBox[{"{", 
        RowBox[{"1", ",", 
         RowBox[{"PAFMAX", "[", 
          RowBox[{"[", "1", "]"}], "]"}]}], "}"}], ",", 
       RowBox[{"{", 
        RowBox[{"0", ",", "1"}], "}"}]}], "}"}]}], ",", 
    RowBox[{"AxesOrigin", "\[Rule]", 
     RowBox[{"{", 
      RowBox[{"1", ",", "0"}], "}"}]}], ",", 
    RowBox[{"Ticks", "\[Rule]", 
     RowBox[{"{", 
      RowBox[{
       RowBox[{"{", 
        RowBox[{"1", ",", 
         RowBox[{"PAFMAX", "[", 
          RowBox[{"[", "1", "]"}], "]"}]}], "}"}], ",", 
       RowBox[{"{", 
        RowBox[{"0", ",", "1"}], "}"}]}], "}"}]}]}], 
   "]"}]}], "\[IndentingNewLine]", 
 RowBox[{
  RowBox[{"Fig2", "=", 
   RowBox[{"ListLinePlot", "[", 
    RowBox[{
     RowBox[{"Table", "[", 
      RowBox[{
       RowBox[{"PAF", "[", 
        RowBox[{"[", 
         RowBox[{"2", ",", "k"}], "]"}], "]"}], ",", 
       RowBox[{"{", 
        RowBox[{"k", ",", "1", ",", "SIM"}], "}"}]}], "]"}], ",", 
     RowBox[{"PlotRange", "\[Rule]", 
      RowBox[{"{", 
       RowBox[{
        RowBox[{"{", 
         RowBox[{"1", ",", 
          RowBox[{"PAFMAX", "[", 
           RowBox[{"[", "2", "]"}], "]"}]}], "}"}], ",", 
        RowBox[{"{", 
         RowBox[{"0", ",", "1"}], "}"}]}], "}"}]}], ",", 
     RowBox[{"AxesOrigin", "\[Rule]", 
      RowBox[{"{", 
       RowBox[{"1", ",", "0"}], "}"}]}], ",", 
     RowBox[{"Ticks", "\[Rule]", 
      RowBox[{"{", 
       RowBox[{
        RowBox[{"{", 
         RowBox[{"1", ",", 
          RowBox[{"PAFMAX", "[", 
           RowBox[{"[", "2", "]"}], "]"}]}], "}"}], ",", 
        RowBox[{"{", 
         RowBox[{"0", ",", "1"}], "}"}]}], "}"}]}]}], "]"}]}], 
  "\[IndentingNewLine]"}], "\[IndentingNewLine]", 
 RowBox[{"Export", "[", 
  RowBox[{"\"\<Lowerb.pdf\>\"", ",", "Fig1"}], "]"}], "\[IndentingNewLine]", 
 RowBox[{"Export", "[", 
  RowBox[{"\"\<Higherb.pdf\>\"", ",", "Fig2"}], 
  "]"}], "\[IndentingNewLine]", 
 RowBox[{"Export", "[", 
  RowBox[{"\"\<PSR.MAT\>\"", ",", "PSR"}], "]"}], "\[IndentingNewLine]", 
 RowBox[{"Export", "[", 
  RowBox[{"\"\<PAF.MAT\>\"", ",", "PAF"}], "]"}], "\[IndentingNewLine]", 
 RowBox[{"Export", "[", 
  RowBox[{"\"\<PAFMAX.MAT\>\"", ",", "PAFMAX"}], "]"}]}], "Input",
 CellChangeTimes->{{3.7336613466868467`*^9, 3.733661680819659*^9}, {
   3.733661722443984*^9, 3.733661811251336*^9}, {3.733661855845365*^9, 
   3.733662016002928*^9}, {3.7336620468477697`*^9, 3.7336623655266657`*^9}, {
   3.7336624322947206`*^9, 3.733662635986209*^9}, {3.733662916763439*^9, 
   3.733662941441647*^9}, {3.733734746224395*^9, 3.733734874143558*^9}, {
   3.733735413451027*^9, 3.733735440233363*^9}, {3.7337355682352533`*^9, 
   3.733735585086471*^9}, {3.733735617112268*^9, 3.733735692631958*^9}, {
   3.733735828701089*^9, 3.733735899151976*^9}, {3.733736081468656*^9, 
   3.73373626686987*^9}, {3.733736305026849*^9, 3.7337363483088417`*^9}, {
   3.733736466886874*^9, 3.733736468453308*^9}, {3.733736540175083*^9, 
   3.7337366449840927`*^9}, {3.7337366808008003`*^9, 3.733736923117189*^9}, {
   3.733737001202976*^9, 3.7337370086114473`*^9}, {3.733737447398184*^9, 
   3.733737567405072*^9}, {3.733737609193263*^9, 3.7337376139713373`*^9}, {
   3.7337376456436157`*^9, 3.733737690352157*^9}, {3.733737729547615*^9, 
   3.733737785758745*^9}, {3.733740542399146*^9, 3.73374056951705*^9}, {
   3.733740606017089*^9, 3.733740610472557*^9}, {3.733740669967924*^9, 
   3.733740681381317*^9}, {3.73374071340845*^9, 3.73374086702532*^9}, {
   3.734074903967091*^9, 3.734074941929537*^9}, {3.7340749965383253`*^9, 
   3.734075030483169*^9}, {3.734075077705679*^9, 3.734075152579101*^9}, {
   3.734076583339517*^9, 3.734076609823588*^9}, {3.734084557577877*^9, 
   3.734084733608086*^9}, {3.734084764608347*^9, 3.734085032188246*^9}, {
   3.73408507491604*^9, 3.734085076882112*^9}, {3.734085143794572*^9, 
   3.734085206190338*^9}, {3.734085238794572*^9, 3.734085481417199*^9}, {
   3.7341604861883717`*^9, 3.734160721599558*^9}, {3.734160987176702*^9, 
   3.7341610987602043`*^9}, {3.7341612082355137`*^9, 3.734161329420269*^9}, {
   3.734161412840056*^9, 3.734161533816722*^9}, {3.734161585264452*^9, 
   3.7341615867550898`*^9}, {3.734161624016376*^9, 3.7341616707670918`*^9}, {
   3.73416171928655*^9, 3.734161735308916*^9}, {3.7341617813342657`*^9, 
   3.73416184221134*^9}, {3.734162070775654*^9, 3.7341620713562727`*^9}, {
   3.734162105342046*^9, 3.7341622764466887`*^9}, 3.734162610802497*^9, {
   3.734162710255604*^9, 3.7341627193674173`*^9}, {3.734163070790937*^9, 
   3.734163078614964*^9}, {3.734163127873336*^9, 3.734163268026462*^9}, {
   3.7341640854356117`*^9, 3.734164089695095*^9}, {3.7341641251283197`*^9, 
   3.734164179443431*^9}, {3.73416424686635*^9, 3.734164481355777*^9}, {
   3.734164516429427*^9, 3.7341645895024157`*^9}, {3.7341646264342117`*^9, 
   3.734164734036538*^9}, {3.734164881873124*^9, 3.734164887525132*^9}, {
   3.734165102023761*^9, 3.734165104349801*^9}, {3.734262305742523*^9, 
   3.734262308789714*^9}, {3.734262342386701*^9, 3.734262348246621*^9}, 
   3.734262423666397*^9, {3.734262460683168*^9, 3.734262861743464*^9}, {
   3.734263901593803*^9, 3.7342639192532673`*^9}, {3.7342639636943407`*^9, 
   3.734264100860278*^9}, {3.734264167247714*^9, 3.734264260144043*^9}, {
   3.734264295140024*^9, 3.7342643087301483`*^9}, {3.734264603604116*^9, 
   3.734264650503183*^9}, {3.73433431597614*^9, 3.7343343559856567`*^9}, {
   3.734334411580265*^9, 3.734334444822444*^9}, {3.734334646323825*^9, 
   3.7343348488941183`*^9}, {3.734334885816019*^9, 3.734334887949733*^9}, {
   3.7343353394264107`*^9, 3.73433540756663*^9}, {3.734335441095343*^9, 
   3.734335570659349*^9}, {3.7343356818865623`*^9, 3.734335685888629*^9}, {
   3.734335731090537*^9, 3.734335856427413*^9}, {3.7343360801306267`*^9, 
   3.7343361092889223`*^9}, {3.734336400446541*^9, 3.7343366515796623`*^9}, {
   3.734336760970509*^9, 3.7343368259110394`*^9}, {3.7343368759695177`*^9, 
   3.7343369664643784`*^9}, {3.7343370434435043`*^9, 3.734337123458297*^9}, {
   3.734339429668459*^9, 3.734339448597581*^9}, {3.734339588592166*^9, 
   3.7343396068545103`*^9}, {3.73434125417904*^9, 3.734341362574813*^9}, {
   3.734353850725214*^9, 3.734353860951807*^9}, {3.734354014171398*^9, 
   3.734354015953752*^9}, {3.734357134201619*^9, 3.734357253845646*^9}, {
   3.73435790371771*^9, 3.734357917047714*^9}, {3.734358138312839*^9, 
   3.734358155339141*^9}, {3.734358209495407*^9, 3.734358267147159*^9}, {
   3.734358672846695*^9, 3.734358680078508*^9}, {3.734421419164007*^9, 
   3.7344214736900053`*^9}, {3.734421517035738*^9, 3.73442166678265*^9}, {
   3.734421697507428*^9, 3.734421717122664*^9}, {3.7344217569902077`*^9, 
   3.7344219261590643`*^9}, 3.734421961242208*^9, {3.734422042347101*^9, 
   3.7344220718192587`*^9}, {3.734422127675798*^9, 3.734422152830571*^9}, {
   3.734422207766905*^9, 3.7344222804679337`*^9}, {3.734422706946568*^9, 
   3.734422711065802*^9}, {3.734422782711136*^9, 3.734423012174395*^9}, {
   3.7344230449866056`*^9, 3.734423094329755*^9}, {3.7344240664860363`*^9, 
   3.734424171613574*^9}, {3.7344339692865953`*^9, 3.7344339767233677`*^9}, {
   3.734434014394269*^9, 3.734434076304291*^9}, {3.734434300751294*^9, 
   3.734434610259804*^9}, {3.734434650299037*^9, 3.7344347182634783`*^9}, {
   3.734434769157214*^9, 3.734434777650345*^9}, {3.7344382161497393`*^9, 
   3.734438218463069*^9}, {3.7344382767292747`*^9, 3.7344382919523907`*^9}, {
   3.734438330022743*^9, 3.734438360748693*^9}, {3.734438463295856*^9, 
   3.7344384864101963`*^9}, {3.734438671238224*^9, 3.734438692624797*^9}, {
   3.734438777637455*^9, 3.734438839643963*^9}, {3.734438943266605*^9, 
   3.73443894513063*^9}, 3.734438987580364*^9, {3.734439018692916*^9, 
   3.734439043841655*^9}, {3.734440334598874*^9, 3.734440344395748*^9}, {
   3.734440449341434*^9, 3.734440603060141*^9}, {3.734440687059394*^9, 
   3.7344407293777647`*^9}, {3.73444098519044*^9, 3.734441036461483*^9}, {
   3.7344417499337063`*^9, 3.734441977854856*^9}, {3.73444201899798*^9, 
   3.7344420542269373`*^9}, {3.7344420863119583`*^9, 3.734442094953332*^9}, {
   3.734442374985574*^9, 3.734442436713688*^9}, {3.734442470978037*^9, 
   3.734442536762064*^9}, {3.734442627593524*^9, 3.734442628622938*^9}, {
   3.734442748646482*^9, 3.734442749203354*^9}, {3.734442809671994*^9, 
   3.734442813491766*^9}, {3.7344428566023703`*^9, 3.734442869821752*^9}, 
   3.734443810842733*^9, {3.7344438862514877`*^9, 3.734443919326941*^9}, {
   3.734444043441135*^9, 3.734444056451182*^9}, {3.7346792209535513`*^9, 
   3.734679226894589*^9}, 3.7346799166757307`*^9, {3.7346802533544903`*^9, 
   3.734680308040471*^9}, {3.734680341457803*^9, 3.734680460275625*^9}, {
   3.734681195156247*^9, 3.734681200289288*^9}, {3.734681659957746*^9, 
   3.7346818374747677`*^9}, {3.734681870453024*^9, 3.734681909186585*^9}, {
   3.734681965876762*^9, 3.734681998371811*^9}, {3.734682049477171*^9, 
   3.7346822035749493`*^9}, {3.7346822417932463`*^9, 3.734682360986206*^9}, {
   3.734682666447823*^9, 3.734682673724876*^9}, {3.734684508420167*^9, 
   3.734684515450777*^9}, {3.7346845507556467`*^9, 3.734684632750806*^9}, {
   3.7347684060724154`*^9, 3.734768434207715*^9}, {3.734768472713615*^9, 
   3.7347685444039803`*^9}, {3.734768623050384*^9, 3.734768764448633*^9}, 
   3.734768870946595*^9, {3.734769339760109*^9, 3.734769471462286*^9}, {
   3.734769563254092*^9, 3.73476956677381*^9}, 3.734769618683752*^9, {
   3.7347696952668467`*^9, 3.734769780114546*^9}, {3.7347710447192793`*^9, 
   3.7347710681711683`*^9}, {3.7347710986353273`*^9, 3.734771107896267*^9}, {
   3.734771441575742*^9, 3.734771540305131*^9}, {3.734771574520254*^9, 
   3.734771620527964*^9}, {3.734771658343721*^9, 3.734771672209427*^9}, {
   3.734772427592607*^9, 3.734772430358142*^9}, {3.734772460862176*^9, 
   3.73477251011304*^9}, {3.734772682700335*^9, 3.734772692620388*^9}, {
   3.734772897284232*^9, 3.734772905378139*^9}, {3.734773034667849*^9, 
   3.734773072635645*^9}, {3.734773168740344*^9, 3.7347732053063793`*^9}, {
   3.7347732928280907`*^9, 3.7347732976546183`*^9}, 3.73477333268381*^9, {
   3.73477337194383*^9, 3.734773438358543*^9}, {3.7347734835791492`*^9, 
   3.734773537592214*^9}, {3.734773588819394*^9, 3.734773635321616*^9}, {
   3.734773689373225*^9, 3.73477370670313*^9}, {3.734773746912077*^9, 
   3.7347738615764112`*^9}, 3.734773984424409*^9, {3.7347827324961987`*^9, 
   3.734782830241206*^9}, {3.734783001663969*^9, 3.734783061574073*^9}, {
   3.73478311149034*^9, 3.734783263057447*^9}, {3.734783341369583*^9, 
   3.73478336140521*^9}, {3.734783393063025*^9, 3.7347833975799513`*^9}, {
   3.734783443146944*^9, 3.734783444925974*^9}, {3.7347834750153227`*^9, 
   3.734783476337755*^9}, {3.73478352469177*^9, 3.734783535897682*^9}, {
   3.734783651277699*^9, 3.734783660750951*^9}, {3.734784140066052*^9, 
   3.734784149222372*^9}, {3.7347842096951933`*^9, 3.7347842098999863`*^9}, {
   3.7347842566045237`*^9, 3.734784311462501*^9}, {3.73478434357425*^9, 
   3.734784356086862*^9}, {3.7347844099894123`*^9, 3.7347844990849543`*^9}, {
   3.734784564130529*^9, 3.734784567608458*^9}, {3.73478460247847*^9, 
   3.734784626088585*^9}, {3.734784662123362*^9, 3.734784673273602*^9}, 
   3.7347848730511637`*^9, {3.734784994078835*^9, 3.734785170088924*^9}, {
   3.7347855702497673`*^9, 3.734785591415636*^9}, {3.734785803498242*^9, 
   3.73478585845186*^9}, {3.734785909494128*^9, 3.734785938807939*^9}, {
   3.734785988851983*^9, 3.7347860143968287`*^9}, {3.734786054087562*^9, 
   3.734786069248384*^9}, {3.7347861501096487`*^9, 3.734786175313336*^9}, {
   3.734786267876773*^9, 3.734786321900846*^9}, 3.7347865437667637`*^9, {
   3.734849458477528*^9, 3.734849489038035*^9}, {3.734849617975225*^9, 
   3.734849629910145*^9}, {3.734849837912705*^9, 3.734849839247541*^9}, {
   3.7348510587290277`*^9, 3.7348510589001417`*^9}, 3.734851105920681*^9, {
   3.734851204453601*^9, 3.7348512082416763`*^9}, 3.734851249450301*^9, {
   3.73485128172545*^9, 3.734851327346979*^9}, 3.734851458712357*^9, {
   3.7348528288219137`*^9, 3.734852923076078*^9}, 3.734852959611991*^9, 
   3.734852990392297*^9, {3.734853096854607*^9, 3.734853116903926*^9}, {
   3.734866963976514*^9, 3.734866966007989*^9}, {3.734867018127721*^9, 
   3.734867091353675*^9}, {3.734867147899267*^9, 3.734867157698855*^9}, {
   3.734867213465873*^9, 3.7348672455645514`*^9}, {3.7348672935531387`*^9, 
   3.7348673758997498`*^9}, {3.734867940826108*^9, 3.734868002139703*^9}, {
   3.734868154087741*^9, 3.734868277040666*^9}, 3.734868473205641*^9, {
   3.7348687085751534`*^9, 3.7348687920676003`*^9}, 3.734868842803111*^9, {
   3.7348691277779207`*^9, 3.734869141180026*^9}, {3.734869239007041*^9, 
   3.734869263357725*^9}, {3.734869513408252*^9, 3.7348695380325613`*^9}, {
   3.7348697804223022`*^9, 3.7348697891617527`*^9}, {3.734869896095284*^9, 
   3.734869904869256*^9}, {3.734870003507373*^9, 3.73487004380273*^9}, {
   3.7348700908850594`*^9, 3.734870125675872*^9}, {3.7348701696415243`*^9, 
   3.7348701981873207`*^9}, 3.734870299063107*^9, {3.73487046943972*^9, 
   3.7348704794538937`*^9}, {3.734870679926046*^9, 3.73487068440303*^9}, {
   3.734870807394301*^9, 3.7348708737623873`*^9}, 3.734870926852644*^9, {
   3.734871101468278*^9, 3.73487110564762*^9}, {3.7348711586681433`*^9, 
   3.734871159281806*^9}, {3.734871246605173*^9, 3.7348712488187103`*^9}, 
   3.734871310807713*^9, {3.734871377438311*^9, 3.734871385176993*^9}, {
   3.734871419137539*^9, 3.734871462155416*^9}, 3.734871499772397*^9, {
   3.7348716024036427`*^9, 3.734871605142242*^9}, {3.734871704122617*^9, 
   3.734871718255546*^9}, 3.734871763755763*^9, {3.7348717959001513`*^9, 
   3.734871817727435*^9}, {3.734957577534137*^9, 3.7349575777969837`*^9}, {
   3.734957634352124*^9, 3.734957639019384*^9}, {3.7349577771467037`*^9, 
   3.7349577817287693`*^9}, {3.734957847149712*^9, 3.73495789022545*^9}, {
   3.734957970007584*^9, 3.73495798665245*^9}, {3.734958019103805*^9, 
   3.7349580196865892`*^9}, {3.7349580749417887`*^9, 
   3.7349581023963537`*^9}, {3.734958466442575*^9, 3.734958471635064*^9}, {
   3.734958562587743*^9, 3.734958638496166*^9}, {3.734958673480441*^9, 
   3.734958855618779*^9}, {3.734958893938672*^9, 3.734958894542408*^9}, 
   3.734958962587637*^9, {3.734959010786366*^9, 3.7349590109509907`*^9}, {
   3.7349590665224123`*^9, 3.734959074505919*^9}, {3.7349591916352177`*^9, 
   3.734959194002842*^9}, {3.7349594393494062`*^9, 3.734959440345417*^9}, {
   3.734959640608447*^9, 3.7349596444245243`*^9}, {3.734959699047758*^9, 
   3.734959701257679*^9}, {3.734959838557205*^9, 3.7349598439538403`*^9}, {
   3.734959909236229*^9, 3.7349599098045*^9}, {3.734960135749147*^9, 
   3.734960155332864*^9}, 3.734960198791957*^9, 3.734960244762682*^9, {
   3.734960589814591*^9, 3.734960593500472*^9}, {3.734966764354371*^9, 
   3.7349668281492968`*^9}, {3.7349680741726837`*^9, 3.734968075122882*^9}, {
   3.734973344437727*^9, 3.734973359586878*^9}, {3.734976292843397*^9, 
   3.734976297613316*^9}, 3.7349763305237503`*^9, {3.7349763806373463`*^9, 
   3.7349763946807013`*^9}, {3.734976427551125*^9, 3.734976478914266*^9}, {
   3.734976512395261*^9, 3.734976521250526*^9}, {3.7349767152799273`*^9, 
   3.734976733275279*^9}, {3.734976814451454*^9, 3.7349768259026117`*^9}, {
   3.734976918228869*^9, 3.734976973368778*^9}, {3.734977079044648*^9, 
   3.734977104087481*^9}, {3.7349771517429256`*^9, 3.734977167375031*^9}, {
   3.734977231308935*^9, 3.734977349208625*^9}, {3.7349777148959627`*^9, 
   3.734977717703926*^9}, {3.734977779794681*^9, 3.734977805975051*^9}, {
   3.734977857724802*^9, 3.734977881874258*^9}, {3.734977931796232*^9, 
   3.73497795778463*^9}, {3.73497984629663*^9, 3.734979853323976*^9}, {
   3.734980099679595*^9, 3.734980106098634*^9}, {3.735006298893669*^9, 
   3.7350063056765623`*^9}, 3.7350063598582993`*^9, {3.735015147257217*^9, 
   3.7350151828591423`*^9}, 3.735015218892531*^9, {3.7350161052650423`*^9, 
   3.735016137111294*^9}, {3.7350168759222927`*^9, 3.7350169116655903`*^9}, {
   3.7350176283857718`*^9, 3.735017639520578*^9}, {3.7350186267333813`*^9, 
   3.735018643772587*^9}, {3.735018849664734*^9, 3.735018875747493*^9}, {
   3.735018912903534*^9, 3.735018913030167*^9}, {3.735022672344687*^9, 
   3.735022844307981*^9}, {3.7350229451259604`*^9, 3.735023107488759*^9}, {
   3.735023138426042*^9, 3.735023140130514*^9}, {3.7350231913732147`*^9, 
   3.735023212166193*^9}, {3.735023250732773*^9, 3.7350232805356092`*^9}, {
   3.735023363407626*^9, 3.7350233843192596`*^9}, {3.735023414822629*^9, 
   3.735023442906796*^9}, {3.735023738337493*^9, 3.7350237522831793`*^9}, {
   3.73502405551536*^9, 3.73502405588311*^9}, {3.735024347931436*^9, 
   3.7350243861566467`*^9}, {3.7350273028610477`*^9, 3.7350273052904663`*^9}, 
   3.73502759270045*^9, 3.735028109390501*^9, 3.735028580280506*^9, {
   3.73502913372281*^9, 3.735029134810557*^9}, {3.7350301640760517`*^9, 
   3.7350301944374*^9}, {3.735030297947011*^9, 3.735030299125997*^9}, {
   3.735030498449139*^9, 3.735030507452634*^9}, {3.735285881361442*^9, 
   3.735285947596162*^9}, {3.735286067741796*^9, 3.735286119887548*^9}, {
   3.735286193472067*^9, 3.735286220677297*^9}, {3.73528629354493*^9, 
   3.73528629751898*^9}, {3.735286381166895*^9, 3.7352864056851788`*^9}, {
   3.7352866009615803`*^9, 3.73528662703519*^9}, 3.735286692709392*^9, {
   3.735286877654139*^9, 3.735286923514471*^9}, {3.735286957170135*^9, 
   3.735286961383892*^9}, {3.7352869968748302`*^9, 3.735286997778129*^9}, {
   3.735287127678216*^9, 3.735287177783044*^9}, {3.735287468384774*^9, 
   3.735287561017271*^9}, {3.735287705886086*^9, 3.7352877212433357`*^9}, {
   3.73528781082732*^9, 3.7352878254239264`*^9}, 3.735287873923068*^9, {
   3.735288042185277*^9, 3.735288114713917*^9}, {3.735288178025996*^9, 
   3.735288193014271*^9}, 3.7352882650349417`*^9, {3.735288544688952*^9, 
   3.735288557010366*^9}, {3.735289298845051*^9, 3.735289300891914*^9}, {
   3.735289343661955*^9, 3.735289377108347*^9}, {3.7352904338906918`*^9, 
   3.735290476626186*^9}, {3.7352905069350557`*^9, 3.735290563183846*^9}, {
   3.7352907291735764`*^9, 3.735290734791482*^9}, {3.7352909198627043`*^9, 
   3.735290949830703*^9}, {3.735290996864809*^9, 3.735291026398841*^9}, 
   3.7352910575652637`*^9, {3.735291199500374*^9, 3.735291219635683*^9}, {
   3.735291250433837*^9, 3.735291275150091*^9}, {3.735291360288022*^9, 
   3.735291464253501*^9}, {3.735291592831353*^9, 3.735291620254571*^9}, {
   3.735291680731398*^9, 3.735291685764394*^9}, 3.735291734672217*^9, 
   3.73529194052526*^9, {3.735292056104433*^9, 3.7352920562752132`*^9}, 
   3.735292381027865*^9, {3.735292469739262*^9, 3.73529247006278*^9}, {
   3.735292611915428*^9, 3.7352926251689463`*^9}, 3.735292683915823*^9, {
   3.735292953260228*^9, 3.735292988145857*^9}, {3.735293347618593*^9, 
   3.735293356020496*^9}, {3.735293430408347*^9, 3.7352934309345083`*^9}, 
   3.735293514861044*^9, 3.735293549124955*^9, 3.7352936012906847`*^9, {
   3.735294901552367*^9, 3.735294920823674*^9}, {3.735459531215323*^9, 
   3.735459597447131*^9}, {3.735459672426139*^9, 3.735459678306191*^9}, {
   3.735459718574786*^9, 3.735459718921432*^9}, {3.735459762703844*^9, 
   3.735459964912759*^9}, {3.735460010008091*^9, 3.735460013062625*^9}, {
   3.7354601534403343`*^9, 3.735460182506255*^9}, {3.735460217895549*^9, 
   3.735460225908008*^9}, {3.735460267180469*^9, 3.7354602738032093`*^9}, {
   3.73546037622344*^9, 3.735460419879191*^9}, {3.7354604687211657`*^9, 
   3.735460477248616*^9}, {3.735460966493281*^9, 3.7354610439849377`*^9}, {
   3.7354610859452553`*^9, 3.735461129099399*^9}, {3.735461160251182*^9, 
   3.735461220230074*^9}, {3.735461265443121*^9, 3.7354613100667458`*^9}, {
   3.7354613457029667`*^9, 3.735461451193389*^9}, {3.735461501951393*^9, 
   3.735461565330353*^9}, {3.735461600624386*^9, 3.735461688795846*^9}, 
   3.7354618222977943`*^9, {3.735461869927454*^9, 3.735461872996726*^9}, {
   3.735462011490665*^9, 3.73546205702658*^9}, {3.735462101714346*^9, 
   3.7354621245369864`*^9}, {3.7354621627357407`*^9, 3.73546216930942*^9}, {
   3.735462218776205*^9, 3.735462251033478*^9}, {3.735473380290029*^9, 
   3.735473419988283*^9}, {3.735473458110508*^9, 3.7354734848937187`*^9}, {
   3.735473527732498*^9, 3.7354735278492613`*^9}, {3.7354738077935553`*^9, 
   3.735473829112318*^9}, {3.735473860923216*^9, 3.735473861133685*^9}, {
   3.73547391357978*^9, 3.735473915429118*^9}, {3.735473958623599*^9, 
   3.735473959084159*^9}, 3.7354739922746077`*^9, {3.735474042937448*^9, 
   3.7354740586539707`*^9}, {3.7354744589574833`*^9, 3.735474471895226*^9}, 
   3.735474685268302*^9, 3.735474836255468*^9, {3.7354749729265623`*^9, 
   3.735474975450536*^9}, {3.7354750347298737`*^9, 3.7354750366451283`*^9}, {
   3.735550291230386*^9, 3.735550452571344*^9}, {3.735550790898909*^9, 
   3.7355508423805847`*^9}, {3.735550878060845*^9, 3.735550881540474*^9}, {
   3.735550979325303*^9, 3.735551050433043*^9}, {3.735554262298311*^9, 
   3.735554301563299*^9}, {3.735554455364841*^9, 3.735554459405298*^9}, {
   3.7355544904074297`*^9, 3.7355544946446657`*^9}, {3.73555452916658*^9, 
   3.73555464478554*^9}, {3.735554680722356*^9, 3.735554687361721*^9}, {
   3.735555428870916*^9, 3.735555441890544*^9}, {3.735555613556786*^9, 
   3.735555675618032*^9}, {3.73555606554706*^9, 3.735556097978237*^9}, {
   3.735556320444748*^9, 3.735556355245634*^9}, {3.735556396766676*^9, 
   3.735556396976675*^9}, {3.7355564380518084`*^9, 3.735556461524399*^9}, {
   3.735556493635137*^9, 3.7355566587118797`*^9}, {3.735556703111203*^9, 
   3.735556703306261*^9}, {3.735556747528199*^9, 3.735556795773991*^9}, {
   3.735556887971285*^9, 3.7355568926740627`*^9}, {3.735557052724469*^9, 
   3.7355570673162947`*^9}, 3.735557199217619*^9, {3.735557407103043*^9, 
   3.7355574120489073`*^9}, {3.735557541075468*^9, 3.7355575413959017`*^9}, {
   3.7355576183195553`*^9, 3.735557618459587*^9}, {3.7356292421534243`*^9, 
   3.735629243582465*^9}, 3.7356292820699453`*^9, {3.735973258737837*^9, 
   3.735973322231278*^9}, {3.7359733740718603`*^9, 3.7359733974047327`*^9}, {
   3.735973480081065*^9, 3.735973549573187*^9}, {3.735973740098494*^9, 
   3.735973777446879*^9}, {3.735973816560174*^9, 3.735973861095252*^9}, {
   3.735973905490964*^9, 3.735973911497037*^9}, {3.73597399436898*^9, 
   3.735973997245625*^9}, {3.735974223631054*^9, 3.735974228985886*^9}, {
   3.735974261985611*^9, 3.735974367081794*^9}, {3.7359746381469183`*^9, 
   3.7359746496921787`*^9}, {3.735974696763463*^9, 3.735974696921452*^9}, {
   3.7359747514739017`*^9, 3.73597475209406*^9}, 3.735974818024405*^9, {
   3.735974866686667*^9, 3.7359748789931602`*^9}, {3.7359749475345097`*^9, 
   3.7359749531957617`*^9}, {3.735975017675088*^9, 3.735975017902776*^9}, {
   3.7359750782903423`*^9, 3.735975080748954*^9}, {3.735975154890329*^9, 
   3.73597515637731*^9}, {3.735975495975502*^9, 3.735975546618165*^9}, {
   3.73597558108527*^9, 3.7359756672745237`*^9}, {3.7359758850777903`*^9, 
   3.7359759043990726`*^9}, {3.735976018449667*^9, 3.735976018629168*^9}, {
   3.735976179862688*^9, 3.735976183859371*^9}, {3.7359860814605217`*^9, 
   3.7359860933335247`*^9}, {3.7359863562766438`*^9, 3.735986359383919*^9}, {
   3.735986595360243*^9, 3.735986596285955*^9}, {3.735999740834462*^9, 
   3.735999765556115*^9}, {3.735999817908544*^9, 3.7359998393258553`*^9}, 
   3.735999968022379*^9, {3.736000060096794*^9, 3.736000078065599*^9}, {
   3.736002845147046*^9, 3.736002856801927*^9}, {3.7360038036623087`*^9, 
   3.736003844833723*^9}, {3.736003913820703*^9, 3.736003934223041*^9}, {
   3.736170046228674*^9, 3.736170060245928*^9}, {3.736170091179969*^9, 
   3.7361701358741007`*^9}, 3.736170371922367*^9, {3.736171665981893*^9, 
   3.7361717394963207`*^9}, {3.736249327781664*^9, 3.73624933729749*^9}, 
   3.736498855100478*^9, {3.736498925115902*^9, 3.7364989461602297`*^9}, {
   3.736499693491791*^9, 3.736499697463472*^9}, {3.7364997301876793`*^9, 
   3.7364997389190693`*^9}, {3.736499789684103*^9, 3.7364998232639027`*^9}, {
   3.736499863047241*^9, 3.736499895551661*^9}, {3.736499934175646*^9, 
   3.736500023438799*^9}, {3.736500115044571*^9, 3.736500128028056*^9}, {
   3.7365002342348948`*^9, 3.736500241712373*^9}, {3.736500325940571*^9, 
   3.736500372307942*^9}, {3.736500434784039*^9, 3.736500572591363*^9}, {
   3.736500724825235*^9, 3.7365007252498913`*^9}, 3.736500760203353*^9, {
   3.736500851273974*^9, 3.736500851374481*^9}, 3.736500883960935*^9, {
   3.736501151341424*^9, 3.736501204336658*^9}, 3.7365012360076942`*^9, {
   3.7365012777555227`*^9, 3.7365012912040157`*^9}, 3.73650158558324*^9, {
   3.736501839887904*^9, 3.736501899630472*^9}, 3.736501948369443*^9, {
   3.736502024670526*^9, 3.736502061196042*^9}, {3.736508683161311*^9, 
   3.736508698613546*^9}, {3.7365087511010847`*^9, 3.736508773627976*^9}, {
   3.7365088223991413`*^9, 3.736508854156287*^9}, {3.736508898176642*^9, 
   3.736508946179748*^9}, {3.7365089944239902`*^9, 3.736509050589363*^9}, {
   3.736509143061699*^9, 3.7365091617890663`*^9}, {3.736509197849909*^9, 
   3.736509201360331*^9}, {3.7365092409526777`*^9, 3.736509244824657*^9}, {
   3.736509429844141*^9, 3.736509523853072*^9}, {3.736509620613164*^9, 
   3.736509657227468*^9}, {3.736509890429802*^9, 3.736509916483313*^9}, {
   3.736509962775362*^9, 3.736509965393318*^9}, {3.736510170416728*^9, 
   3.736510172823907*^9}, {3.736510227284748*^9, 3.7365102662570467`*^9}, {
   3.736510326784734*^9, 3.736510395480781*^9}, {3.736510427785056*^9, 
   3.736510473991769*^9}, {3.736510516607429*^9, 3.736510550181795*^9}, {
   3.736510586321868*^9, 3.73651059960458*^9}, {3.73651155028903*^9, 
   3.736511557535902*^9}, {3.736511599547975*^9, 3.736511639936769*^9}, {
   3.736511724718073*^9, 3.7365117532342854`*^9}, {3.7365117882331533`*^9, 
   3.736511858800138*^9}, {3.7365120479689493`*^9, 3.736512061268319*^9}, {
   3.736512126122014*^9, 3.736512155373451*^9}, {3.736512185867682*^9, 
   3.736512381888794*^9}, {3.736512421628561*^9, 3.73651245106603*^9}, {
   3.736512626493435*^9, 3.7365126370714493`*^9}, {3.736512978339101*^9, 
   3.7365129788435507`*^9}, {3.736513437822343*^9, 3.736513548095236*^9}, {
   3.736513822082449*^9, 3.736513837899497*^9}, {3.736514653342045*^9, 
   3.7365146602605352`*^9}, {3.736514690785901*^9, 3.7365148648729258`*^9}, {
   3.73651500289217*^9, 3.736515123401475*^9}, {3.736515164284528*^9, 
   3.7365152037518587`*^9}, {3.736515241592511*^9, 3.736515243122534*^9}, 
   3.7365152755510263`*^9, 3.736515373094133*^9, {3.736515443222085*^9, 
   3.736515475802294*^9}, {3.7365155891952953`*^9, 3.7365155987956676`*^9}, {
   3.7365156301431007`*^9, 3.7365158009564743`*^9}, {3.736575473643325*^9, 
   3.736575495275248*^9}, {3.736575530270821*^9, 3.736575532871541*^9}, 
   3.736576190184766*^9, {3.736576221318112*^9, 3.7365762464297123`*^9}, {
   3.736576298172554*^9, 3.736576300543119*^9}, {3.736576360482581*^9, 
   3.736576368681375*^9}, {3.73657642457233*^9, 3.736576458613999*^9}, {
   3.736576488664934*^9, 3.7365764966848907`*^9}, {3.7365765420512447`*^9, 
   3.736576554623176*^9}, 3.736577688595653*^9, {3.736578079067305*^9, 
   3.736578127914914*^9}, {3.736578404856251*^9, 3.736578448300885*^9}, {
   3.736578958028165*^9, 3.736578958278863*^9}, 3.7365874135764437`*^9, {
   3.736587488391561*^9, 3.736587529389201*^9}, {3.736587565565716*^9, 
   3.7365875864967823`*^9}, {3.736592131992297*^9, 3.736592182853599*^9}, {
   3.73659499871025*^9, 3.736595004682185*^9}, {3.736595404456715*^9, 
   3.736595427019903*^9}, 3.7365954904360647`*^9, {3.736595608862276*^9, 
   3.7365956223479033`*^9}, {3.736613030636693*^9, 3.7366130372806063`*^9}, {
   3.736670670251254*^9, 3.7366706842191553`*^9}, {3.7366707161749697`*^9, 
   3.736670721685988*^9}, 3.7366707643863277`*^9, {3.7366712998350353`*^9, 
   3.736671305081244*^9}, 3.73667153305867*^9, {3.7366720191329803`*^9, 
   3.736672023588107*^9}, {3.736672393969524*^9, 3.7366724034662113`*^9}, {
   3.736672826873275*^9, 3.7366728382711143`*^9}, 3.736673433434298*^9, 
   3.736674065847742*^9, 3.736674764194248*^9, {3.736679789476016*^9, 
   3.736679909264423*^9}, {3.736679952028586*^9, 3.736679955188311*^9}, {
   3.736750545364257*^9, 3.736750549065617*^9}, {3.7367507342124977`*^9, 
   3.7367507819291563`*^9}, {3.7367535710870457`*^9, 3.736753701868444*^9}, {
   3.736753840638042*^9, 3.736753965270069*^9}, {3.7367540928753242`*^9, 
   3.7367542030952873`*^9}, {3.736754413689294*^9, 3.7367544671403008`*^9}, {
   3.736754498291902*^9, 3.7367545939534073`*^9}, {3.736754884042145*^9, 
   3.7367548851634417`*^9}, {3.736759593230013*^9, 3.7367596493351517`*^9}, 
   3.736759720065276*^9, {3.7367597597625628`*^9, 3.736759767106516*^9}, {
   3.736759816526935*^9, 3.736759858409088*^9}, 3.736760039874543*^9, {
   3.736760794318014*^9, 3.736760833118449*^9}, {3.7367614641336193`*^9, 
   3.736761500467658*^9}, {3.736761800688933*^9, 3.7367618359017067`*^9}, {
   3.736761868975313*^9, 3.736761881654717*^9}, {3.736829483587771*^9, 
   3.736829649839369*^9}, {3.736829681693077*^9, 3.7368297389783487`*^9}, {
   3.736829912898616*^9, 3.736830186369815*^9}, {3.7368302374942417`*^9, 
   3.7368302538284388`*^9}, {3.736830283926238*^9, 3.736830299200058*^9}, {
   3.7368311142731323`*^9, 3.736831266912554*^9}, {3.7368327483497972`*^9, 
   3.73683315146738*^9}, {3.7368333105423813`*^9, 3.736833311077721*^9}, {
   3.7368333821113157`*^9, 3.736833391136224*^9}, {3.73683343677835*^9, 
   3.7368334701137743`*^9}, {3.7368342263062887`*^9, 
   3.7368342423756657`*^9}, {3.736835600968944*^9, 3.736835613033588*^9}, {
   3.736837799974894*^9, 3.7368378045526123`*^9}, {3.736852347033732*^9, 
   3.736852376489532*^9}, {3.736859398571787*^9, 3.7368594043886833`*^9}, {
   3.737095637516679*^9, 3.7370956547913113`*^9}, {3.7371079379967003`*^9, 
   3.737107947873005*^9}, {3.7371170651685534`*^9, 3.7371170792810163`*^9}, {
   3.737132352228149*^9, 3.737132373839468*^9}, {3.737205071546197*^9, 
   3.73720507387713*^9}, {3.737274399284514*^9, 3.737274572718856*^9}, {
   3.7372751456013527`*^9, 3.73727528569978*^9}, {3.737275323800723*^9, 
   3.737275450847719*^9}, {3.73727548287626*^9, 3.737275585299285*^9}, {
   3.7372757453765182`*^9, 3.7372757838681803`*^9}, {3.7372758918845263`*^9, 
   3.737276076686605*^9}, {3.737276178472292*^9, 3.737276183220798*^9}, {
   3.737276247203156*^9, 3.7372764543196697`*^9}, {3.737276592035632*^9, 
   3.737276612450707*^9}, {3.737277141167097*^9, 3.737277147113228*^9}, {
   3.737277205746601*^9, 3.737277264127824*^9}, {3.737277320243046*^9, 
   3.737277376331018*^9}, {3.737277799654818*^9, 3.73727802057028*^9}, {
   3.737278071645651*^9, 3.737278156661111*^9}, {3.737278196535315*^9, 
   3.7372782376558657`*^9}, {3.737278404243011*^9, 3.7372785282629004`*^9}, {
   3.737278563382271*^9, 3.737278681309875*^9}, {3.737278794455957*^9, 
   3.7372788022335873`*^9}, {3.737278842657878*^9, 3.737278890045752*^9}, {
   3.737278952761324*^9, 3.7372791763071203`*^9}, {3.737279225625745*^9, 
   3.737279236113165*^9}, {3.737279476404451*^9, 3.737279560689001*^9}, {
   3.7372800274808807`*^9, 3.73728025444142*^9}, {3.737280295966367*^9, 
   3.73728041140482*^9}, {3.737280459768503*^9, 3.737280671279089*^9}, {
   3.7372807164598837`*^9, 3.7372807287224607`*^9}, {3.737280810000443*^9, 
   3.7372808916829977`*^9}, {3.737281023268965*^9, 3.737281051169244*^9}, 
   3.737281092307664*^9, {3.73728112397342*^9, 3.7372812063277493`*^9}, {
   3.7372815061556*^9, 3.737281518996662*^9}, {3.7372816319096327`*^9, 
   3.7372817205426807`*^9}, {3.737281817395773*^9, 3.7372818320224247`*^9}, {
   3.7372818884219933`*^9, 3.737282103807006*^9}, {3.737282181254507*^9, 
   3.7372821867735023`*^9}, {3.737282335588306*^9, 3.737282376242132*^9}, {
   3.7373614310628233`*^9, 3.7373614327869387`*^9}, {3.737362139623355*^9, 
   3.737362144859208*^9}, 3.7373622481665373`*^9, {3.737364186973003*^9, 
   3.737364218088718*^9}, {3.737364361820388*^9, 3.737364388046492*^9}, {
   3.7373645623244333`*^9, 3.737364588001734*^9}, {3.737366495891827*^9, 
   3.7373665599916677`*^9}, {3.7373665966342983`*^9, 3.7373666941688023`*^9}, 
   3.737366774399681*^9, {3.737366846399226*^9, 3.7373668542002296`*^9}, 
   3.737869641977816*^9, {3.7378696729786863`*^9, 3.737869680338325*^9}, {
   3.737869729800325*^9, 3.737869731520771*^9}, {3.737869820832528*^9, 
   3.737869960512032*^9}, {3.737869997391673*^9, 3.7378701052231007`*^9}, {
   3.737870143535965*^9, 3.737870181156848*^9}, {3.7378702285545883`*^9, 
   3.737870348513867*^9}, {3.737870393942148*^9, 3.7378705203463173`*^9}, {
   3.737870571417562*^9, 3.737870573062872*^9}, {3.737870681025528*^9, 
   3.737870699381481*^9}, {3.7378707312028646`*^9, 3.737870870278202*^9}, {
   3.737870917522112*^9, 3.737870946257683*^9}, {3.737870982997942*^9, 
   3.7378709891506977`*^9}, {3.7378710374170723`*^9, 3.737871076741334*^9}, {
   3.737871119959087*^9, 3.737871271715321*^9}, {3.737871343892535*^9, 
   3.7378713837147293`*^9}, {3.7378714422672977`*^9, 3.737871532319543*^9}, {
   3.73787157631183*^9, 3.737871583939913*^9}, {3.737871667328906*^9, 
   3.737871864303129*^9}, {3.7378719231757603`*^9, 3.7378719450278463`*^9}, {
   3.737872004905116*^9, 3.7378720460447702`*^9}, {3.737873676958581*^9, 
   3.737873691852614*^9}, {3.737877655134923*^9, 3.737877791526764*^9}, {
   3.7378786607075577`*^9, 3.7378786627493362`*^9}, {3.7378801517680597`*^9, 
   3.7378801585333157`*^9}, 3.737881878459334*^9, {3.737885427974547*^9, 
   3.737885463289036*^9}, {3.737909948333761*^9, 3.737909948462751*^9}, {
   3.737910003434218*^9, 3.737910003875802*^9}, {3.737910077298047*^9, 
   3.7379100834592*^9}, 3.7379101176549377`*^9, {3.737910365996491*^9, 
   3.737910392520522*^9}, {3.737943609199835*^9, 3.737943614043647*^9}, {
   3.738011205880199*^9, 3.738011208069495*^9}, {3.7380454449488564`*^9, 
   3.738045472543992*^9}, 3.738151433061966*^9, {3.738151520309229*^9, 
   3.7381516192081966`*^9}, {3.7381516985155363`*^9, 
   3.7381517029611635`*^9}, {3.738151818295475*^9, 3.738151869083268*^9}, {
   3.7381519312284045`*^9, 3.738151932069031*^9}, {3.738219148877116*^9, 
   3.7382191856741295`*^9}, {3.738219235601967*^9, 3.7382192444333534`*^9}, {
   3.7382192992678084`*^9, 3.738219372865691*^9}, 3.7382464861684084`*^9, {
   3.7409694190099616`*^9, 3.7409694258775864`*^9}, {3.7449530282872915`*^9, 
   3.744953028556445*^9}, {3.7524861654964046`*^9, 3.752486196305553*^9}, {
   3.7524862721676407`*^9, 3.752486345248811*^9}, {3.752486383494035*^9, 
   3.752486386073276*^9}, {3.75248659108598*^9, 3.7524866155316677`*^9}, 
   3.752486681640609*^9, {3.7524867153343287`*^9, 3.752486725139408*^9}, {
   3.752486768794829*^9, 3.752486780401215*^9}, {3.752486816095772*^9, 
   3.752486828673321*^9}, {3.752486936047159*^9, 3.752486943905018*^9}, {
   3.7524870243348227`*^9, 3.7524870604376097`*^9}, {3.752487748378622*^9, 
   3.752487764578298*^9}, {3.752487809217525*^9, 3.752487818290511*^9}, {
   3.752488030976404*^9, 3.752488038227976*^9}, {3.752488300975902*^9, 
   3.752488438262857*^9}, {3.75248850381824*^9, 3.752488511710824*^9}, {
   3.752488544008977*^9, 3.752488662624508*^9}, {3.7524896779161587`*^9, 
   3.752489693538266*^9}, {3.752489742342965*^9, 3.752489749672873*^9}, 
   3.7524897850424423`*^9, {3.7524899740441628`*^9, 3.752489977697757*^9}, {
   3.752490341067745*^9, 3.752490342754274*^9}, {3.752490794546686*^9, 
   3.7524908365463467`*^9}, {3.752490895001153*^9, 3.7524909581464376`*^9}, {
   3.75249227165379*^9, 3.7524923227598515`*^9}, {3.752492392994095*^9, 
   3.752492393859824*^9}, {3.7525175156598396`*^9, 3.7525175177856293`*^9}, {
   3.75251757312738*^9, 3.752517595648113*^9}, {3.752553229024864*^9, 
   3.7525532900323114`*^9}, {3.7525533265614915`*^9, 3.75255352620665*^9}, {
   3.7525535599754443`*^9, 3.75255359669468*^9}, {3.7525536380654054`*^9, 
   3.7525536524622517`*^9}, 3.75255547311102*^9, {3.7525556058068333`*^9, 
   3.7525556543966646`*^9}, {3.7525556864303727`*^9, 
   3.7525557796210065`*^9}, {3.7525558670647235`*^9, 3.752555942894641*^9}, {
   3.752557688895293*^9, 3.7525577093323364`*^9}, {3.7526546880744395`*^9, 
   3.752654697279964*^9}, {3.7527621016129246`*^9, 3.752762103069059*^9}, {
   3.752861617261154*^9, 3.7528616176567993`*^9}, 3.756813492103634*^9, {
   3.7568135312461243`*^9, 3.756813583855937*^9}, {3.7568136285214453`*^9, 
   3.756813721765275*^9}, {3.7568137887622547`*^9, 3.756813789731662*^9}, {
   3.756813838518566*^9, 3.756813844654995*^9}, {3.756813989469483*^9, 
   3.7568139994218283`*^9}, {3.7568140476560307`*^9, 3.7568140482405024`*^9}, 
   3.7568141298093357`*^9, {3.756814177276435*^9, 3.756814219719314*^9}, {
   3.756814258495769*^9, 3.756814288554564*^9}, {3.756814347979629*^9, 
   3.7568144054799757`*^9}, {3.756814443146748*^9, 3.756814471382565*^9}, {
   3.756814516236704*^9, 3.756814540121458*^9}, {3.7568148948285933`*^9, 
   3.756814906717598*^9}, {3.756814953018752*^9, 3.7568149577362213`*^9}, {
   3.756815115896628*^9, 3.756815280864328*^9}, {3.756815332306151*^9, 
   3.756815339144775*^9}, {3.7568193956991477`*^9, 3.756819409267872*^9}, {
   3.756819739941109*^9, 3.7568197541028104`*^9}, {3.756821479337372*^9, 
   3.756821510628838*^9}, {3.756825081456606*^9, 3.7568250840128*^9}, {
   3.7568293637677193`*^9, 3.75682936563869*^9}, {3.7568347515521393`*^9, 
   3.7568347534420996`*^9}, {3.7568461243940887`*^9, 3.756846145811835*^9}, {
   3.75688096894105*^9, 3.756880978829379*^9}, {3.756886016823346*^9, 
   3.756886053375864*^9}, {3.756889390930337*^9, 3.7568893996792502`*^9}, {
   3.756896266796444*^9, 3.7568962891785917`*^9}, {3.7568963273936014`*^9, 
   3.7568963551238904`*^9}, {3.7569094384217806`*^9, 
   3.7569094394372797`*^9}, {3.756927593347176*^9, 3.756927604808337*^9}, {
   3.7569307801534977`*^9, 3.7569307985309706`*^9}, {3.756935498797538*^9, 
   3.7569355068783817`*^9}, {3.756975502578662*^9, 3.756975532160284*^9}, {
   3.7569808893692446`*^9, 3.7569809256795726`*^9}},
 CellLabel->
  "In[103]:=",ExpressionUUID->"8c2ee34d-7d70-4b4b-be9d-15b89aa22fe3"],

Cell[BoxData["\<\"first part done\"\>"], "Print",
 CellChangeTimes->{{3.7568145485032682`*^9, 3.756814573668478*^9}, 
   3.756814966203705*^9, 3.756815310035239*^9, 3.7568153524391003`*^9, 
   3.756818980298375*^9, 3.7568194163519325`*^9, 3.7568203060685673`*^9, 
   3.7568223937510843`*^9, 3.7568261071784286`*^9, 3.7568308809890985`*^9, 
   3.756836474955021*^9, 3.7568781954358406`*^9, 3.756882276731142*^9, 
   3.7568872984535766`*^9, 3.756891230812989*^9, 3.7569102780170403`*^9, 
   3.756928772531449*^9, 3.756932788029007*^9, 3.756937139646117*^9, 
   3.75697752114203*^9, 3.7569821932364535`*^9},
 CellLabel->
  "During evaluation of \
In[103]:=",ExpressionUUID->"87426859-2c1f-4e7a-ab89-008d31b3db70"],

Cell[BoxData[
 GraphicsBox[{{}, {{}, {}, 
    {RGBColor[0.368417, 0.506779, 0.709798], PointSize[
      NCache[
       Rational[1, 360], 0.002777777777777778]], AbsoluteThickness[1.6], 
     LineBox[CompressedData["
1:eJxc2Q98l9P+APBJMkl23S67dDNJdpNMkknySDJJJskkmSSTZDKZJOuPTJJJ
MkkmySSZJJNkkkySSTJJJsm46U7S3e12uz+b8329ft/397XXq9fbec5zzuec
83zOeR4nDL2t/41NEhISojkJCQ3//vGrO++Pf2vDvwnRryO2Xf1pRsyJ0d8H
P7Lqt9SYk6KZPX58rMePPwS3ii7/8vqfRv8n5uTo+2MuGf/q9phbR12Oqvv4
pQdjTokuO6526YR+MbeNflmU067mqZjbRXcPbKgRc3vunxod8fjfFnR6I+YO
0WPXdfz3+zNi7hhVZjZUiLlTdPiy7N//Yk6L/pdywY0PvBjz6dHLDc1fFXPn
6Jk9F//+F/MZuEt04Pwpa1teEfOZ0eQWDR2KuWuU3BD+MTGfFZ3/whF5m6OY
02nvbPrfjf6dQ3n3qKH0o59jPjc6q+rmg5/uGpufHlH8fJ4XzVvy3sbv98au
j6KG2kd2DuUFOOH8qFfjL1aOE3pGjdN3XKy8J+UXRNeOuq/o2SWhvYILohVv
Nfxi7feKXz8FvVgfF0YfnjZr/9APY+UXUt47av9O1u6HToqV945OPOibFbPz
d4Tyi6K2jb/ggouixuk/PFaeEf35k6m9m6z8PpRnREvnPVpw25DghIujYaU7
0+58M1Z+cdS4HF+KlfeJrnjiq+OHlW4P5X2iIxv/Q3DCJVFjdwbGyi+Jfl8M
DSsilPeNkjoPGFO8PFbeN/pjOGPll0ZXNv5i7V8anT39u/Tp38XK+0WvNUzn
obHyftS/jP5dFu1NbXiAY+WZUZOVd5/5y6LgKDO6sHEAY9dnRq0/uP33v+CK
zKjDOX1/n9JY/cujxuo5sfqXR+mvtJ/7l4dj9S+Pj68CJ/SPNkcND0Ssfv/o
wcKGX6x+/+jWks+adbs1Vr9/WJ+x+ldEDavjtFmx+rjgimhcYwKL1b8i2nJ8
w4zG5m9AlDvk0u6nHBscDYju3XDy73+x8aS8YkDUuPxuitW/Mt7RldENjQs2
Vv/KqCHaLQdi7V8ZP94JA6OpNzWMeKz/A6PnL9s3/7J9sf4PjF8vFQOjxuX+
Tqz+VfHl0VXx81VwVXR9Y8KL1b8qOv7+f1xe3ibW/6z4eKMs1ltWtP736C48
MRZ/VnRRYwCx9q+Ofk82v2ecWP2rqX919O7RI3//i9XHCYPir48GRf869K+/
L7FY/UHxz2PFoPjxSrgmmp97bvMvnovFf03Uv7zN7xHG4r8m+qhlwxMQi/+a
kG++C/UHh/wSHA0O+Ta4YHDYP4IrBof8G6t/bdivYvWvDfk9Vv/asN/E6l8b
8n2s/pDorsZfrP6QqHG5l8TqD4k2rX7t9xGI1ccJ18XfL7ou7Eex+tdR/7r4
+ydkx7efks39skO+Dc6mvACXZEcNT8th9dtCe9lRY/r877d/uCY7+jSj4qxX
2ofyhOujqxuWc1ZwyvXRnKsaMnJwdH3UavFF345tFZx9fcjfwQXXR43b35HB
JddHaY0JINY+5TXXRymNCT30J2FoyAfBKUOjjN9b+73J0P7QkO+Ds4dGnaon
nlo9MbhgaFj/wSVDo4d6NzwgwRVDQz6IxT80ur1huebG2r8h6tN4oIi1f0PY
j2Lt3xA1u6bskGvKYu3fEO28vGGBx9q/IcpqrBCL/4bo4aYNGS/W/g3R6w3b
wdJY+zfE9z9hWMgHsfaHhXwQa39YNPT309akFrH2h4X9pya0Pyzk8+CSYWG/
Ca4YFq37PVsPGBNcMyxqbP7U4IQboz/+DU65MWo8zp0XHN0YzhPB2VxfcGPU
uN00jbV/Y5TaGMA3of0bo4bRPrd5cM2N0e+Hkd93zK2h/eFRYkO6uTY4ZXgY
z+BoePRUfsMK+Dq0Pzzkvy2h/eHR74t9x+ervwrtDw/nm+CK4dE9jQs4XF8z
PIxPcMJNYXzD/VNuCvktlEc3hf0gOPumsP/F2r+J9rlfxU3Re781bPjBNTeF
5y8Wf0609evGX2g/J7qvcYCCo5ywXmLx58SPR0FO1JBtnvgqjG9JTvz8VuRE
O/Y2JPTY/OfEz2fCzfHrJeXmcJ6Jrb+bQ36Pzf/NUePxf1Js/m8O+19s/m8O
55dY+zeH80is/ZvDfMTaHxH2i1j7I8L7TWz9jYjGntmY4UP7I8J5O8RbMCK8
f8TiHxFlNkzX/Nj6GxHyZ2z9jYhfrwm3xI9Pyi3hfB6uj24J+01w9i3hvB2L
/5b49V1yS/T75P/eozC/FbdEdzT+h+CaW+LXd8LIaNpJDSeK2PyPjF+v0cio
8fj+Xmz9jQzjH1t/I1l/I8P7Tmz9j4zWzGgIYHNof2TIX1+G9m8N55nq0P6t
YT6CI8qzbw3nueCCW8N4BJfcGt43vwjt3xr29+CaW6OGt9mKs4ITRoX9MThl
VNSYDkYFR6NCvtgU2h8V/b6Z/b7DBheMioY3/oJLRkWDGh+w4IpRUeP28HRw
zahoYcPjOyA44bbwPAan3BZNbEjXE4Kj28J6Cv3Jvi2cL4ILbos2Nmznn8Xa
vy2+vYrbwnqItX9b9HPDdnx+rP3csL8GJ+WGfPB56E9u9Pvi+30Cg9Ny4/sf
UZ6ZG9ZTcDbOzQ37TXBBbng/2viHi3LD+gouyY1a5jW8IQSX5Yb19lmILzdq
PF6nBFflhvNbcE1u+H4QXJcbzj/BCbdHDU/juF83hPhvD98jQnnK7dEfB8BQ
nnZ7OJ8ER7dHjeHcH67PvD2+f9m3h3wd+p9LewW3h/NTuL6I9ktujxqPC+eG
68tuj05vXIDBFbdHkxrSbXVwFeU1t4fz9qch/tvD81IV4h8d3reCk0aH/Bmc
Mjp8TwhO4/podPTD5w0PUHDm6OhPjb/QXvbo8P4UnDs6nI+CC0aHfBBcNDqc
h4JLRkeN28POcP8y2q8YHbVpOC5UBleNjhqbOyy4ZnR4Xw2uGx3ex2Lx3xHf
/6Q74u+fckfIR7H4cXRH/P0z7wj7VXD2HWF//CTEf0f0z10Nv/Uh/juiExo3
lI9D/HeE97d1If47wnkguOyO8H4bXHFH9FzD69GlwVV3RH9sVx+F+O8I6zO4
7o6oZ2OHghPywv4T6iflRR+va/yF+POiz79vuCBcn5YXNbw9PdbjwxB/Xhiv
yhB/Xvi+EJxNeW5eeF/6IMTP9UV5Yf8P9y/JC/thuL4sL7xfrAnx54X8G1yV
F84v74f488L5PrguL2pMFxcEJ9wZzkfBSXeG99HglDvD/rc6xH9nfP3oznA+
C+WZd8a3l831uXdGp/yRIEL8d4bzS3DRnSE/hutL6F8Z7VXcGTWcVn6/IMR/
Z8iH74X47wz5JbiO8oQx0fb0hgN9cBJOGRMfT9qYqPH15O5Y/GOikxsTWrg+
c0zUuD22DM4eE/23YbnuD/3LHRPf34Ix0fjGAXg3xD8mfG+uCPGPCc9TcNmY
qPHxK18Z4h8TzmehvGpM1PC2dMg1wTVjQn4IrhsTvjcFJ9wVvi8FJ90V8l1w
yl3x90u7K+Sv0N/orvj2M++K3m84TtwW+pd9V/he/E6I/67oj3bD9QV3RYsa
Pq8cFMqL7grns1C/5K7wvK8I8XP/irvC98m3Q/x3RY3H/8eDayivuyu8fwYn
5Ed/vO4uD/Hnh/fHN0P8+eH7x1sh/vwop3GDCNdH+eF8Vh7izw/ng2Uh/vyQ
j0N5bn54PwguyA/nq3B9UX54vwzlJflR4/afF9oryw/5KPSnIj9+PVTlh/Ny
GM+a/KjxOHpJKK/LD+et4IS7w/t7GI+ku8P5P4x3yt3h/TY47e6Qz8P9o7vD
9+fgzLvj+5N9d/T27IYXpjDfuXfHr6+Cu+PXQxH9Kbk7vr9ld8evpwpcxf1q
7g7f02Lzf3fYT0I8CWPj5zdpLPOP08aG70VvhPjHhu/NS0P8Y0O+eD3EPzZ8
jwnzm0t5wdhw/gv1i8aG94UlIX5cNjbkm9dC/GPD+TDUrxob8lO4fw3t140N
/38gOOGe+P4n3RMd0viC8WqIH6fdE75Xhf5E94TzSyjPvCc6o/EX+pfN/XNx
wT3he1Zs/d8Tvt+F8S25Jzqm4fj2bigvuyc+nop7wvt+iLfqnui3huXwTLh/
Df2pwwnj4vufNC7ko1dC/OPC+aYsxD8unO/C9dG4sJ5Deea48PwsCvGPC+eR
l0L848L5NrhgXNSYnjNfDPGPC+efUL+E+5WNC+sxXF/B/auoX0N7deOi2U82
/EL9hHvj75d0b3x/Uu4N55UXQvz3hnxXGuKnfua90YTbGjLewhD/veF96uUQ
/70hP4XxLbg35IcwfkX3hvwdri+5N+SD4DLuV3Fv1Ph58JBY/PeG5z2U1+C6
e8P5L1yfMD5+/JLGx49fyvhwHgvxpY2Pjy+iPHN8yNex+Lk+d3xYzwtC/OPj
x7dofHg+Q3nJ+OjihvQ39/kQ//jwPjU/xD8+7O8lIf7xYT0G14wP+fqZEP/4
MJ5Ph/jvC+MdnHRfeN6fDfHjtPtCPp4b4r8vakxfXeaF+O+LGg53r80L12ff
F9+/3PtCvg79KbgvjP9TIX76U8L9yu6LGj/P3hvaq7gvPP9hfKruC+fX4Jr7
Qv4M19fdFz/+CQUh34TxTyyIH/8kypML4ucjpSD8/5Tn/nBqAeNVEB9PekFY
X3PC+BXEz1dGQchHoX5mQfz4ZhXEj392QVhfs/9wTkF4vp8M410Qnv8wvvm4
oCB+/AspLyoI4zXrDxcXhP09tF9SED8/pfS3rCB+vstj4/lEmD9cSXtVuDo2
3o+F+S0I5/vg2lj7M8J8F4R8/egfrscJE+KvT8RJE+LbS54Q1tvjYf4nxN8v
dUIYn+lh/ieE/k8J8z8hzP+0MP8TwvP5SJj/CfHxZNJ+1oT48cqeED9fORPi
11cu5fncr2BC2N+KwvzTvyJcPCHkuwfD/FNeissmhPU5Ncw/41NB+5WMRxWu
ZrxrJoTnO8xXLfevmxCev4fD/OOEifHXJ06Mv38S5ckT4+NLmRi+F08O8z8x
jPc9Yf4nhv7fF+YfRxPDfE8K8z8x5Jf7w/xPDN9zHwjzPzG+/9mU50yMn59c
+pcf699DYf4nxo9vIfEWMR7FtF/C9aWMTxntlRNfBf2vnBi/Hqpov5r2auh/
LdfXcb96+p8wKb6/iZOY/0nxz2PypPj2UibFx5OK0ybFr/906keT4ucrg/Yz
cRb9zZ4Un69yJsU/37mx/oR8lU88BZPi82vhpPB+G/aTIlw8KX6/KaG90knx
4102KX6+yom3gvGqnBTm594w/7H4J4T5j8U7Mcz/pPjnpxbXUb+e+gmT45/X
xMmhf3eH+Z8c359knDI5/v6pk+PvnzY5jO+YMP+x8tFh/nHG5LA+bgvzT3kW
/cum/zmTw/OeF+Yf53P/glj9W8L84yJcHItneJh/XMr1ZZSXE08F41NJf6u4
XzX3q4ndb2iY/9j114T5x/U44f54J94f7tc/zD/lyTjl/vj2U3Ea16dTHuEM
2s/EWTH3DPOPc7g+l/bzcQEuxEXcr5j2SigvxWW4HFdwv0rKq3A1rqF+7f1R
wv//1eF6nDAl3ok4CSfjFJyK03A6jnAGzsRZOBvn4FycjwtwIS7CxbgEl+Iy
XI4rcCWuwtW4BtfiOlyPEx6IdyJOwsk4BafiNJyOI5yBM3EWzsY5OBfn4wJc
iItwMS7BpbgMl+MKXImrcDWuwbW4DtfjhMJ4J+IknIxTcCpOw+k4whk4E2fh
bJyDc3E+LsCFuAgX4xJcistwOa7AlbgKV+MaXIvrcD1OeDDeiTgJJ+MUnIrT
cDqOcAbOxFk4G+fgXJyPC3AhLsLFuASX4jJcjitwJa7C1bgG1+I6XI8TpsY7
ESfhZJyCU3EaTscRzsCZOAtn4xyci/NxAS7ERbgYl+BSXIbLcQWuxFW4Gtfg
WlyH63HCQ/FOxEk4GafgVJyG03GEM3AmzsLZOAfn4nxcgAtxES7GJbgUl+Fy
XIErcRWuxjW4FtfhepwwLd6JOAkn4xScitNwOo5wBs7EWTgb5+BcnI8LcCEu
wsW4BJfiMlyOK3AlrsLVuAbX4jpcjxMejnciTsLJOAWn4jScjiOcgTNxFs7G
OTgX5+MCXIiLcDEuwaW4DJfjClyJq3A1rsG1uA7X44Tp8U7ESTgZp+BUnIbT
cYQzcCbOwtk4B+fifFyAC3ERLsYluBSX4XJcgStxFa7GNbgW1+F6nPBIvBNx
Ek7GKTgVp+F0HOEMnImzcDbOwbk4HxfgQlyEi3EJLsVluBxX4EpchatxDa7F
dbgeJxTFuylOxC1wEm6Fk3FrnILb4VTcEafhLjgdd8cR7oUzcF+ciQfgLDwY
Z+NhOAePxLk4D+fjcbgAT8aFeBouwjNxMZ6DS/B8XIoX4TK8FJfjFbgCr8aV
eB2uwhtxNd6Ca/B2XIt34jq8B9fj/Tjh0Xg3xYm4BU7CrXAybo1TcDucijvi
NNwFp+PuOMK9cAbuizPxAJyFB+NsPAzn4JE4F+fhfDwOF+DJuBBPw0V4Ji7G
c3AJno9L8SJchpficrwCV+DVuBKvw1V4I67GW3AN3o5r8U5ch/fgerwfJ8yI
d1OciFvgJNwKJ+PWOAW3w6m4I07DXXA67o4j3Atn4L44Ew/AWXgwzsbDcA4e
iXNxHs7H43ABnowL8TRchGfiYjwHl+D5uBQvwmV4KS7HK3AFXo0r8TpchTfi
arwF1+DtuBbvxHV4D67H+3HCY/FuihNxC5yEW+Fk3Bqn4HY4FXfEabgLTsfd
cYR74QzcF2fiATgLD8bZeBjOwSNxLs7D+XgcLsCTcSGehovwTFyM5+ASPB+X
4kW4DC/F5XgFrsCrcSVeh6vwRlyNt+AavB3X4p24Du/B9Xg/TpgZ76Y4EbfA
SbgVTsatcQpuh1NxR5yGu+B03B1HuBfOwH1xJh6As/BgnI2H4Rw8EufiPJyP
x+ECPBkX4mm4CM/ExXgOLsHzcSlehMvwUlyOV+AKvBpX4nW4Cm/E1XgLrsHb
cS3eievwHlyP9+OEx+PdFCfiFjgJt8LJuDVOwe1wKu6I03AXnI674wj3whm4
L87EA3AWHoyz8TCcg0fiXJyH8/E4XIAn40I8DRfhmbgYz8EleD4uxYtwGV6K
y/EKXIFX40q8Dlfhjbgab8E1eDuuxTtxHd6D6/F+nDAr3k1xIm6Bk3ArnIxb
4xTcDqfijjgNd8HpuDuOcC+cgfviTDwAZ+HBOBsPwzl4JM7FeTgfj8MFeDIu
xNNwEZ6Ji/EcXILn41K8CJfhpbgcr8AVeDWuxOtwFd6Iq/EWXIO341q8E9fh
Pbge78cJT8S7KU7ELXASboWTcWucgtvhVNwRp+EuOB13xxHuhTNwX5yJB+As
PBhn42E4B4/EuTgP5+NxuABPxoV4Gi7CM3ExnoNL8HxcihfhMrwUl+MVuAKv
xpV4Ha7CG3E13oJr8HZci3fiOrwH1+P9OKE43k1xIm6Bk3ArnIxb4xTcDqfi
jjgNd8HpuDuOcC+cgfviTDwAZ+HBOBsPwzl4JM7FeTgfj8MFeDIuxNNwEZ6J
i/EcXILn41K8CJfhpbgcr8AVeDWuxOtwFd6Iq/EWXIO341q8E9fhPbge78cJ
T8a7KU7ELXASboWTcWucgtvhVNwRp+EuOB13xxHuhTNwX5yJB+AsPBhn42E4
B4/EuTgP5+NxuABPxoV4Gi7CM3ExnoNL8HxcihfhMrwUl+MVuAKvxpV4Ha7C
G3E13oJr8HZci3fiOrwH1+P9OGF2vJviRNwCJ+FWOBm3xim4HU7FHXEa7oLT
cXcc4V44A/fFmXgAzsKDcTYehnPwSJyL83A+HocL8GRciKfhIjwTF+M5uATP
x6V4ES7DS3E5XoEr8GpcidfhKrwRV+MtuAZvx7V4J67De3A93o8Tnop3U5yI
W+Ak3Aon49Y4BbfDqbgjTsNdcDrujiPcC2fgvjgTD8BZeDDOxsNwDh6Jc3Ee
zsfjcAGejAvxNFyEZ+JiPAeX4Pm4FC/CZXgpLscrcAVejSvxOlyFN+JqvAXX
4O24Fu/EdXgPrsf7ccKceDfFibgFTsKtcDJujVNwO5yKO+I03AWn4+44wr1w
Bu6LM/EAnIUH42w8DOfgkTgX5+F8PA4X4Mm4EE/DRXgmLsZzcAmej0vxIlyG
l+JyvAJX4NW4Eq/DVXgjrsZbcA3ejmvxTlyH9+B6vB8nPB3vpjgRt8BJuBVO
xq1xCm6HU3FHnIa74HTcHUe4F87AfXEmHoCz8GCcjYfhHDwS5+I8nI/H4QI8
GRfiabgIz8TFeA4uwfNxKV6Ey/BSXI5X4Aq8GlfidbgKb8TVeAuuwdtxLd6J
6/AeXI/344S58W6KE3ELnIRb4WTcGqfgdjgVd8RpuAtOx91xhHvhDNwXZ+IB
OAsPxtl4GM7BI3EuzsP5eBwuwJNxIZ6Gi/BMXIzn4BI8H5fiRbgML8XleAWu
wKtxJV6Hq/BGXI234Bq8HdfinbgO78H1eD9OeCbeTXEiboGTcCucjFvjFNwO
p+KOOA13wem4O45wL5yB++JMPABn4cE4Gw/DOXgkzsV5OB+PwwV4Mi7E03AR
nomL8RxcgufjUrwIl+GluByvwBV4Na7E63AV3oir8RZcg7fjWrwT1+E9uB7v
xwkl8W6Cm+JmOBE3xy1wS5yEj8Kt8NE4GR+LW+M2OAW3xe1we5yKO+COuBNO
w51xF9wVp+NuuDvugSPcE/fCvXEG7oP74n44E/fHA/BAnIUH4cF4CM7GQ/Ew
PBzn4BF4JB6Fc/FonIfH4Hw8Fo/D43EBnogn4ym4EE/F0/B0XIRn4Jl4Fi7G
s/EcPBeX4Hl4Pl6AS/FCvAgvxmV4CV6Kl+FyvByvwCtxBV6FV+M1uBKvxevw
elyFN+CNeBOuxpvxFrwV1+BteDvegWvxT3gn3oXr8G68B+/F9Xgf3o8P4IRn
490EN8XNcCJujlvgljgJH4Vb4aNxMj4Wt8ZtcApui9vh9jgVd8AdcSechjvj
LrgrTsfdcHfcA0e4J+6Fe+MM3Af3xf1wJu6PB+CBOAsPwoPxEJyNh+JheDjO
wSPwSDwK5+LROA+Pwfl4LB6Hx+MCPBFPxlNwIZ6Kp+HpuAjPwDPxLFyMZ+M5
eC4uwfPwfLwAl+KFeBFejMvwErwUL8PleDlegVfiCrwKr8ZrcCVei9fh9bgK
b8Ab8SZcjTfjLXgrrsHb8Ha8A9fin/BOvAvX4d14D96L6/E+vB8fwAnz4t0E
N8XNcCJujlvgljgJH4Vb4aNxMj4Wt8ZtcApui9vh9jgVd8AdcSechjvjLrgr
TsfdcHfcA0e4J+6Fe+MM3Af3xf1wJu6PB+CBOAsPwoPxEJyNh+JheDjOwSPw
SDwK5+LROA+Pwfl4LB6Hx+MCPBFPxlNwIZ6Kp+HpuAjPwDPxLFyMZ+M5eC4u
wfPwfLwAl+KFeBFejMvwErwUL8PleDlegVfiCrwKr8ZrcCVei9fh9bgKb8Ab
8SZcjTfjLXgrrsHb8Ha8A9fin/BOvAvX4d14D96L6/E+vB8fwAnPxbsJboqb
4UTcHLfALXESPgq3wkfjZHwsbo3b4BTcFrfD7XEq7oA74k44DXfGXXBXnI67
4e64B45wT9wL98YZuA/ui/vhTNwfD8ADcRYehAfjITgbD8XD8HCcg0fgkXgU
zsWjcR4eg/PxWDwOj8cFeCKejKfgQjwVT8PTcRGegWfiWbgYz8Zz8Fxcgufh
+XgBLsUL8SK8GJfhJXgpXobL8XK8Aq/EFXgVXo3X4Eq8Fq/D63EV3oA34k24
Gm/GW/BWXIO34e14B67FP+GdeBeuw7vxHrwX1+N9eD8+gBPmx7sJboqb4UTc
HLfALXESPgq3wkfjZHwsbo3b4BTcFrfD7XEq7oA74k44DXfGXXBXnI674e64
B45wT9wL98YZuA/ui/vhTNwfD8ADcRYehAfjITgbD8XD8HCcg0fgkXgUzsWj
cR4eg/PxWDwOj8cFeCKejKfgQjwVT8PTcRGegWfiWbgYz8Zz8Fxcgufh+XgB
LsUL8SK8GJfhJXgpXobL8XK8Aq/EFXgVXo3X4Eq8Fq/D63EV3oA34k24Gm/G
W/BWXIO34e14B67FP+GdeBeuw7vxHrwX1+N9eD8+gBOej3cT3BQ3w4m4OW6B
W+IkfBRuhY/GyfhY3Bq3wSm4LW6H2+NU3AF3xJ1wGu6Mu+CuOB13w91xDxzh
nrgX7o0zcB/cF/fDmbg/HoAH4iw8CA/GQ3A2HoqH4eE4B4/AI/EonItH4zw8
BufjsXgcHo8L8EQ8GU/BhXgqnoan4yI8A8/Es3Axno3n4Lm4BM/D8/ECXIoX
4kV4MS7DS/BSvAyX4+V4BV6JK/AqvBqvwZV4LV6H1+MqvAFvxJtwNd6Mt+Ct
uAZvw9vxDlyLf8I78S5ch3fjPXgvrsf78H58ACcsiHcT3BQ3w4m4OW6BW+Ik
fBRuhY/GyfhY3Bq3wSm4LW6H2+NU3AF3xJ1wGu6Mu+CuOB13w91xDxzhnrgX
7o0zcB/cF/fDmbg/HoAH4iw8CA/GQ3A2HoqH4eE4B4/AI/EonItH4zw8Bufj
sXgcHo8L8EQ8GU/BhXgqnoan4yI8A8/Es3Axno3n4Lm4BM/D8/ECXIoX4kV4
MS7DS/BSvAyX4+V4BV6JK/AqvBqvwZV4LV6H1+MqvAFvxJtwNd6Mt+CtuAZv
w9vxDlyLf8I78S5ch3fjPXgvrsf78H58ACe8EO8muCluhhNxc9wCt8RJ+Cjc
Ch+Nk/GxuDVug1NwW9wOt8epuAPuiDvhNNwZd8FdcTruhrvjHjjCPXEv3Btn
4D64L+6HM3F/PAAPxFl4EB6Mh+BsPBQPw8NxDh6BR+JROBePxnl4DM7HY/E4
PB4X4Il4Mp6CC/FUPA1Px0V4Bp6JZ+FiPBvPwXNxCZ6H5+MFuBQvxIvwYlyG
l+CleBkux8vxCrwSV+BVeDVegyvxWrwOr8dVeAPeiDfharwZb8FbcQ3ehrfj
HbgW/4R34l24Du/Ge/BeXI/34f34AE4ojXcT3BQ3w4m4OW6BW+IkfBRuhY/G
yfhY3Bq3wSm4LW6H2+NU3AF3xJ1wGu6Mu+CuOB13w91xDxzhnrgX7o0zcB/c
F/fDmbg/HoAH4iw8CA/GQ3A2HoqH4eE4B4/AI/EonItH4zw8BufjsXgcHo8L
8EQ8GU/BhXgqnoan4yI8A8/Es3Axno3n4Lm4BM/D8/ECXIoX4kV4MS7DS/BS
vAyX4+V4BV6JK/AqvBqvwZV4LV6H1+MqvAFvxJtwNd6Mt+CtuAZvw9vxDlyL
f8I78S5ch3fjPXgvrsf78H58ACe8GO8muCluhhNxc9wCt8RJ+CjcCh+Nk/Gx
uDVug1NwW9wOt8epuAPuiDvhNNwZd8FdcTruhrvjHjjCPXEv3Btn4D64L+6H
M3F/PAAPxFl4EB6Mh+BsPBQPw8NxDh6BR+JROBePxnl4DM7HY/E4PB4X4Il4
Mp6CC/FUPA1Px0V4Bp6JZ+FiPBvPwXNxCZ6H5+MFuBQvxIvwYlyGl+CleBku
x8vxCrwSV+BVeDVegyvxWrwOr8dVeAPeiDfharwZb8FbcQ3ehrfjHbgW/4R3
4l24Du/Ge/BeXI/34f34AE5YGO8muCluhhNxc9wCt8RJ+CjcCh+Nk/GxuDVu
g1NwW9wOt8epuAPuiDvhNNwZd8FdcTruhrvjHjjCPXEv3Btn4D64L+6HM3F/
PAAPxFl4EB6Mh+BsPBQPw8NxDh6BR+JROBePxnl4DM7HY/E4PB4X4Il4Mp6C
C/FUPA1Px0V4Bp6JZ+FiPBvPwXNxCZ6H5+MFuBQvxIvwYlyGl+CleBkux8vx
CrwSV+BVeDVegyvxWrwOr8dVeAPeiDfharwZb8FbcQ3ehrfjHbgW/4R34l24
Du/Ge/BeXI/34f34AE54Kd5NcFPcDCfi5rgFbomT8FG4FT4aJ+NjcWvcBqfg
trgdbo9TcQfcEXfCabgz7oK74nTcDXfHPXCEe+JeuDfOwH1wX9wPZ+L+eAAe
iLPwIDwYD8HZeCgehofjHDwCj8SjcC4ejfPwGJyPx+JxeDwuwBPxZDwFF+Kp
eBqejovwDDwTz8LFeDaeg+fiEjwPz8cLcCleiBfhxbgML8FL8TJcjpfjFXgl
rsCr8Gq8BlfitXgdXo+r8Aa8EW/C1Xgz3oK34hq8DW/HO3At/gnvxLtwHd6N
9+C9uB7vw/vxAZywKN5NcFPcDCfi5rgFbomT8FG4FT4aJ+NjcWvcBqfgtrgd
bo9TcQfcEXfCabgz7oK74nTcDXfHPXCEe+JeuDfOwH1wX9wPZ+L+eAAeiLPw
IDwYD8HZeCgehofjHDwCj8SjcC4ejfPwGJyPx+JxeDwuwBPxZDwFF+KpeBqe
jovwDDwTz8LFeDaeg+fiEjwPz8cLcCleiBfhxbgML8FL8TJcjpfjFXglrsCr
8Gq8BlfitXgdXo+r8Aa8EW/C1Xgz3oK34hq8DW/HO3At/gnvxLtwHd6N9+C9
uB7vw/vxAZzwcryb4Ka4GU7EzXEL3BIn4aNwK3w0TsbH4ta4DU7BbXE73B6n
4g64I+6E03Bn3AV3xem4G+6Oe+AI98S9cG+cgfvgvrgfzsT98QA8EGfhQXgw
HoKz8VA8DA/HOXgEHolH4Vw8GufhMTgfj8Xj8HhcgCfiyXgKLsRT8TQ8HRfh
GXgmnoWL8Ww8B8/FJXgeno8X4FK8EC/Ci3EZXoKX4mW4HC/HK/BKXIFX4dV4
Da7Ea/E6vB5X4Q14I96Eq/FmvAVvxTV4G96Od+Ba/BPeiXfhOrwb78F7cT3e
h/fjAzhhcbyb4Ka4GU7EzXEL3BIn4aNwK3w0TsbH4ta4DU7BbXE73B6n4g64
I+6E03Bn3AV3xem4G+6Oe+AI98S9cG+cgfvgvrgfzsT98QA8EGfhQXgwHoKz
8VA8DA/HOXgEHolH4Vw8GufhMTgfj8Xj8HhcgCfiyXgKLsRT8TQ8HRfhGXgm
noWL8Ww8B8/FJXgeno8X4FK8EC/Ci3EZXoKX4mW4HC/HK/BKXIFX4dV4Da7E
a/E6vB5X4Q14I96Eq/FmvAVvxTV4G96Od+Ba/BPeiXfhOrwb78F7cT3eh/fj
AzjhlXg3wU1xM5yIm+MWuCVOwkfhVvhonIyPxa1xG5yC2+J2uD1OxR1wR9wJ
p+HOuAvuitNxN9wd98AR7ol74d44A/fBfXE/nIn74wF4IM7Cg/BgPARn46F4
GB6Oc/AIPBKPwrl4NM7DY3A+HovH4fG4AE/Ek/EUXIin4ml4Oi7CM/BMPAsX
49l4Dp6LS/A8PB8vwKV4IV6EF+MyvAQvxctwOV6OV+CVuAKvwqvxGlyJ1+J1
eD2uwhvwRrwJV+PNeAveimvwNrwd78C1+Ce8E+/CdXg33oP34nq8D+/HB3BC
WbwPwk3wwbgpPgQ3w4fiRHwYbo4Pxy3wEbglPhIn4T/ho/CfcSv8F3w0PgYn
47/iY/FxuDX+G26Dj8cp+ATcFp+I2+GTcHt8Mk7Ff8cd8Cm4Iz4Vd8Kn4TR8
Ou6Mz8Bd8Jm4Kz4Lp+OzcTd8Du6Oz8U98Hk4wufjnvgC3AtfiHvji3AGvhj3
wZfgvvhS3A9fhjPx5bg/vgIPwFfigfgqnIWvxoPwNXgwvhYPwdfhbHw9Hopv
wMPwjXg4vgnn4JvxCHwLHolvxaPwbTgX345H4ztwHr4Tj8F34Xx8Nx6L78Hj
8L14PL4PF+AJeCKehCfj+/EU/AAuxA/iqfghPA0/jKfjR3ARfhTPwI/hmfhx
PAs/gYvxk3g2fgrPwU/jufgZXIKfxfPwc3g+fh4vwC/gUvwiXohfwovwy3gx
fgWX4VfxEvwaXopfx8vwG7gcv4mX47fwCvw2XonfwRX4XbwKv4dX4/fxGvwB
rsQf4rX4I7wOf4zX409wFf4Ub8Cf4Y34c7wJf4Gr8Zd4M/4Kb8Ff4634G1yD
v8Xb8Hd4O/4e78A/4Fr8I/4J/wPvxD/jXfifuA7/gnfjX/Ee/Bvei/+F6/G/
8T78H7wf/xcfwP/DCa/G+yDcBB+Mm+JDcDN8KE7Eh+Hm+HDcAh+BW+IjcRL+
Ez4K/xm3wn/BR+NjcDL+Kz4WH4db47/hNvh4nIJPwG3xibgdPgm3xyfjVPx3
3AGfgjviU3EnfBpOw6fjzvgM3AWfibvis3A6Pht3w+fg7vhc3AOfhyN8Pu6J
L8C98IW4N74IZ+CLcR98Ce6LL8X98GU4E1+O++Mr8AB8JR6Ir8JZ+Go8CF+D
B+Nr8RB8Hc7G1+Oh+AY8DN+Ih+ObcA6+GY/At+CR+FY8Ct+Gc/HteDS+A+fh
O/EYfBfOx3fjsfgePA7fi8fj+3ABnoAn4kl4Mr4fT8EP4EL8IJ6KH8LT8MN4
On4EF+FH8Qz8GJ6JH8ez8BO4GD+JZ+On8Bz8NJ6Ln8El+Fk8Dz+H5+Pn8QL8
Ai7FL+KF+CW8CL+MF+NXcBl+FS/Br+Gl+HW8DL+By/GbeDl+C6/Ab+OV+B1c
gd/Fq/B7eDV+H6/BH+BK/CFeiz/C6/DHeD3+BFfhT/EG/BneiD/Hm/AXuBp/
iTfjr/AW/DXeir/BNfhbvA1/h7fj7/EO/AOuxT/in/A/8E78M96F/4nr8C94
N/4V78G/4b34X7ge/xvvw//B+/F/8QH8P5ywJN4H4Sb4YNwUH4Kb4UNxIj4M
N8eH4xb4CNwSH4mT8J/wUfjPuBX+Cz4aH4OT8V/xsfg43Br/DbfBx+MUfAJu
i0/E7fBJuD0+Gafiv+MO+BTcEZ+KO+HTcBo+HXfGZ+Au+EzcFZ+F0/HZuBs+
B3fH5+Ie+Dwc4fNxT3wB7oUvxL3xRTgDX4z74EtwX3wp7ocvw5n4ctwfX4EH
4CvxQHwVzsJX40H4GjwYX4uH4OtwNr4eD8U34GH4Rjwc34Rz8M14BL4Fj8S3
4lH4NpyLb8ej8R04D9+Jx+C7cD6+G4/F9+Bx+F48Ht+HC/AEPBFPwpPx/XgK
fgAX4gfxVPwQnoYfxtPxI7gIP4pn4MfwTPw4noWfwMX4STwbP4Xn4KfxXPwM
LsHP4nn4OTwfP48X4BdwKX4RL8Qv4UX4ZbwYv4LL8Kt4CX4NL8Wv42X4DVyO
38TL8Vt4BX4br8Tv4Ar8Ll6F38Or8ft4Df4AV+IP8Vr8EV6HP8br8Se4Cn+K
N+DP8Eb8Od6Ev8DV+Eu8GX+Ft+Cv8Vb8Da7B3+Jt+Du8HX+Pd+AfcC3+Ef+E
/4F34p/xLvxPXId/wbvxr3gP/g3vxf/C9fjfeB/+D96P/4sP4P/hhNfifRBu
gg/GTfEhuBk+FCfiw3BzfDhugY/ALfGROAn/CR+F/4xb4b/go/ExOBn/FR+L
j8Ot8d9wG3w8TsEn4Lb4RNwOn4Tb45NxKv477oBPwR3xqbgTPg2n4dNxZ3wG
7oLPxF3xWTgdn4274XNwd3wu7oHPwxE+H/fEF+Be+ELcG1+EM/DFuA++BPfF
l+J++DKciS/H/fEVeAC+Eg/EV+EsfDUehK/Bg/G1eAi+Dmfj6/FQfAMehm/E
w/FNOAffjEfgW/BIfCsehW/Dufh2PBrfgfPwnXgMvgvn47vxWHwPHofvxePx
fbgAT8AT8SQ8Gd+Pp+AHcCF+EE/FD+Fp+GE8HT+Ci/CjeAZ+DM/Ej+NZ+Alc
jJ/Es/FTeA5+Gs/Fz+AS/Cyeh5/D8/HzeAF+AZfiF/FC/BJehF/Gi/EruAy/
ipfg1/BS/Dpeht/A5fhNvBy/hVfgt/FK/A6uwO/iVfg9vBq/j9fgD3Al/hCv
xR/hdfhjvB5/gqvwp3gD/gxvxJ/jTfgLXI2/xJvxV3gL/hpvxd/gGvwt3oa/
w9vx93gH/gHX4h/xT/gfeCf+Ge/C/8R1+Be8G/+K9+Df8F78L1yP/4334f/g
/fi/+AD+H05YGu+DcBN8MG6KD8HN8KE4ER+Gm+PDcQt8BG6Jj8RJ+E/4KPxn
3Ar/BR+Nj8HJ+K/4WHwcbo3/htvg43EKPgG3xSfidvgk3B6fjFPx33EHfAru
iE/FnfBpOA2fjjvjM3AXfCbuis/C6fhs3A2fg7vjc3EPfB6O8Pm4J74A98IX
4t74IpyBL8Z98CW4L74U98OX4Ux8Oe6Pr8AD8JV4IL4KZ+Gr8SB8DR6Mr8VD
8HU4G1+Ph+Ib8DB8Ix6Ob8I5+GY8At+CR+Jb8Sh8G87Ft+PR+A6ch+/EY/Bd
OB/fjcfie/A4fC8ej+/DBXgCnogn4cn4fjwFP4AL8YN4Kn4IT8MP4+n4EVyE
H8Uz8GN4Jn4cz8JP4GL8JJ6Nn8Jz8NN4Ln4Gl+Bn8Tz8HJ6Pn8cL8Au4FL+I
F+KX8CL8Ml6MX8Fl+FW8BL+Gl+LX8TL8Bi7Hb+Ll+C28Ar+NV+J3cAV+F6/C
7+HV+H28Bn+AK/GHeC3+CK/DH+P1+BNchT/FG/BneCP+HG/CX+Bq/CXejL/C
W/DXeCv+Btfgb/E2/B3ejr/HO/APuBb/iH/C/8A78c94F/4nrsO/4N34V7wH
/4b34n/hevxvvA//B+/H/8UH8P9wwuvxPgg3wQfjpvgQ3AwfihPxYbg5Phy3
wEfglvhInIT/hI/Cf8at8F/w0fgYnIz/io/Fx+HW+G+4DT4ep+ATcFt8Im6H
T8Lt8ck4Ff8dd8Cn4I74VNwJn4bT8Om4Mz4Dd8Fn4q74LJyOz8bd8Dm4Oz4X
98Dn4Qifj3viC3AvfCHujS/CGfhi3AdfgvviS3E/fBnOxJfj/vgKPABfiQfi
q3AWvhoPwtfgwfhaPARfh7Px9XgovgEPwzfi4fgmnINvxiPwLXgkvhWPwrfh
XHw7Ho3vwHn4TjwG34Xz8d14LL4Hj8P34vH4PlyAJ+CJeBKejO/HU/ADuBA/
iKfih/A0/DCejh/BRfhRPAM/hmfix/Es/AQuxk/i2fgpPAc/jefiZ3AJfhbP
w8/h+fh5vAC/gEvxi3ghfgkvwi/jxfgVXIZfxUvwa3gpfh0vw2/gcvwmXo7f
wivw23glfgdX4HfxKvweXo3fx2vwB7gSf4jX4o/wOvwxXo8/wVX4U7wBf4Y3
4s/xJvwFrsZf4s34K7wFf4234m9wDf4Wb8Pf4e34e7wD/4Br8Y/4J/wPvBP/
jHfhf+I6/AvejX/Fe/BveC/+F67H/8b78H/wfvxffAD/Dycsi/dBuAk+GDfF
h+Bm+FCciA/DzfHhuAU+ArfER+Ik/Cd8FP4zboX/go/Gx+Bk/Fd8LD4Ot8Z/
w23w8TgFn4Db4hNxO3wSbo9Pxqn477gDPgV3xKfiTvg0nIZPx53xGbgLPhN3
xWfhdHw27obPwd3xubgHPg9H+HzcE1+Ae+ELcW98Ec7AF+M++BLcF1+K++HL
cCa+HPfHV+AB+Eo8EF+Fs/DVeBC+Bg/G1+Ih+Dqcja/HQ/ENeBi+EQ/HN+Ec
fDMegW/BI/GteBS+Defi2/FofAfOw3fiMfgunI/vxmPxPXgcvhePx/fhAjwB
T8ST8GR8P56CH8CF+EE8FT+Ep+GH8XT8CC7Cj+IZ+DE8Ez+OZ+EncDF+Es/G
T+E5+Gk8Fz+DS/CzeB5+Ds/Hz+MF+AVcil/EC/FLeBF+GS/Gr+Ay/Cpegl/D
S/HreBl+A5fjN/Fy/BZegd/GK/E7uAK/i1fh9/Bq/D5egz/AlfhDvBZ/hNfh
j/F6/Amuwp/iDfgzvBF/jjfhL3A1/hJvxl/hLfhrvBV/g2vwt3gb/g5vx9/j
HfgHXIt/xD/hf+Cd+Ge8C/8T1+Ff8G78K96Df8N78b9wPf433of/g/fj/+ID
+H844Y14H4Sb4INxU3wIboYPxYn4MNwcH45b4CNwS3wkTsJ/wkfhP+NW+C/4
aHwMTsZ/xcfi43Br/DfcBh+PU/AJuC0+EbfDJ+H2+GSciv+OO+BTcEd8Ku6E
T8Np+HTcGZ+Bu+AzcVd8Fk7HZ+Nu+BzcHZ+Le+DzcITPxz3xBbgXvhD3xhfh
DHwx7oMvwX3xpbgfvgxn4stxf3wFHoCvxAPxVTgLX40H4WvwYHwtHoKvw9n4
ejwU34CH4RvxcHwTzsE34xH4FjwS34pH4dtwLr4dj8Z34Dx8Jx6D78L5+G48
Ft+Dx+F78Xh8Hy7AE/BEPAlPxvfjKfgBXIgfxFPxQ3gafhhPx4/gIvwonoEf
wzPx43gWfgIX4yfxbPwUnoOfxnPxM7gEP4vn4efwfPw8XoBfwKX4RbwQv4QX
4ZfxYvwKLsOv4iX4NbwUv46X4TdwOX4TL8dv4RX4bbwSv4Mr8Lt4FX4Pr8bv
4zX4A1yJP8Rr8Ud4Hf4Yr8ef4Cr8Kd6AP8Mb8ed4E/4CV+Mv8Wb8Fd6Cv8Zb
8Te4Bn+Lt+Hv8Hb8Pd6Bf8C1+Ef8E/4H3ol/xrvwP3Ed/gXvxr/iPfg3vBf/
C9fjf+N9+D94P/4vPoD/hxPK430QboIPxk3xIbgZPhQn4sNwc3w4boGPwC3x
kTgJ/wkfhf+MW+G/4KPxMTgZ/xUfi4/DrfHfcBt8PE7BJ+C2+ETcDp+E2+OT
cSr+O+6AT8Ed8am4Ez4Np+HTcWd8Bu6Cz8Rd8Vk4HZ+Nu+FzcHd8Lu6Bz8MR
Ph/3xBfgXvhC3BtfhDPwxbgPvgT3xZfifvgynIkvx/3xFXgAvhIPxFfhLHw1
HoSvwYPxtXgIvg5n4+vxUHwDHoZvxMPxTTgH34xH4FvwSHwrHoVvw7n4djwa
34Hz8J14DL4L5+O78Vh8Dx6H78Xj8X24AE/AE/EkPBnfj6fgB3AhfhBPxQ/h
afhhPB0/govwo3gGfgzPxI/jWfgJXIyfxLPxU3gOfhrPxc/gEvwsnoefw/Px
83gBfgGX4hfxQvwSXoRfxovxK7gMv4qX4NfwUvw6XobfwOX4Tbwcv4VX4Lfx
SvwOrsDv4lX4Pbwav4/X4A9wJf4Qr8Uf4XX4Y7wef4Kr8Kd4A/4Mb8Sf4034
C1yNv8Sb8Vd4C/4ab8Xf4Br8Ld6Gv8Pb8fd4B/4B1+If8U/4H3gn/hnvwv/E
dfgXvBv/ivfg3/Be/C9cj/+N9+H/4P34v/gA/h9OeDPeB+Em+GDcFB+Cm+FD
cSI+DDfHh+MW+AjcEh+Jk/Cf8FH4z7gV/gs+Gh+Dk/Ff8bH4ONwa/w23wcfj
FHwCbotPxO3wSbg9Phmn4r/jDvgU3BGfijvh03AaPh13xmfgLvhM3BWfhdPx
2bgbPgd3x+fiHvg8HOHzcU98Ae6FL8S98UU4A1+M++BLcF98Ke6HL8OZ+HLc
H1+BB+Ar8UB8Fc7CV+NB+Bo8GF+Lh+DrcDa+Hg/FN+Bh+EY8HN+Ec/DNeAS+
BY/Et+JR+Daci2/Ho/EdOA/ficfgu3A+vhuPxffgcfhePB7fhwvwBDwRT8KT
8f14Cn4AF+IH8VT8EJ6GH8bT8SO4CD+KZ+DH8Ez8OJ6Fn8DF+Ek8Gz+F5+Cn
8Vz8DC7Bz+J5+Dk8Hz+PF+AXcCl+ES/EL+FF+GW8GL+Cy/CreAl+DS/Fr+Nl
+A1cjt/Ey/FbeAV+G6/E7+AK/C5ehd/Dq/H7eA3+AFfiD/Fa/BFehz/G6/En
uAp/ijfgz/BG/DnehL/A1fhLvBl/hbfgr/FW/A2uwd/ibfg7vB1/j3fgH3At
/hH/hP+Bd+Kf8S78T1yHf8G78a94D/4N78X/wvX433gf/g/ej/+LD+D/4YTl
8T4IN8EH46b4ENwMH4oT8WG4OT4ct8BH4Jb4SJyE/4SPwn/GrfBf8NH4GJyM
/4qPxcfh1vhvuA0+HqfgE3BbfCJuh0/C7fHJOBX/HXfAp+CO+FTcCZ+G0/Dp
uDM+A3fBZ+Ku+Cycjs/G3fA5uDs+F/fA5+EIn4974gtwL3wh7o0vwhn4YtwH
X4L74ktxP3wZzsSX4/74CjwAX4kH4qtwFr4aD8LX4MH4WjwEX4ez8fV4KL4B
D8M34uH4JpyDb8Yj8C14JL4Vj8K34Vx8Ox6N78B5+E48Bt+F8/HdeCy+B4/D
9+Lx+D5cgCfgiXgSnozvx1PwA7gQP4in4ofwNPwwno4fwUX4UTwDP4Zn4sfx
LPwELsZP4tn4KTwHP43n4mdwCX4Wz8PP4fn4ebwAv4BL8Yt4IX4JL8Iv48X4
FVyGX8VL8Gt4KX4dL8Nv4HL8Jl6O38Ir8Nt4JX4HV+B38Sr8Hl6N38dr8Ae4
En+I1+KP8Dr8MV6PP8FV+FO8AX+GN+LP8Sb8Ba7GX+LN+Cu8BX+Nt+JvcA3+
Fm/D3+Ht+Hu8A/+Aa/GP+Cf8D7wT/4x34X/iOvwL3o1/xXvwb3gv/heux//G
+/B/8H78X3wA/w8nvBXvg3ATfDBuig/BzfChOBEfhpvjw3ELfARuiY/ESfhP
+Cj8Z9wK/wUfjY/Byfiv+Fh8HG6N/4bb4ONxCj4Bt8Un4nb4JNwen4xT8d9x
B3wK7ohPxZ3waTgNn4474zNwF3wm7orPwun4bNwNn4O743NxD3wejvD5uCe+
APfCF+Le+CKcgS/GffAluC++FPfDl+FMfDnuj6/AA/CVeCC+Cmfhq/EgfA0e
jK/FQ/B1OBtfj4fiG/AwfCMejm/COfhmPALfgkfiW/EofBvOxbfj0fgOnIfv
xGPwXTgf343H4nvwOHwvHo/vwwV4Ap6IJ+HJ+H48BT+AC/GDeCp+CE/DD+Pp
+BFchB/FM/BjeCZ+HM/CT+Bi/CSejZ/Cc/DTeC5+BpfgZ/E8/Byej5/HC/AL
uBS/iBfil/Ai/DJejF/BZfhVvAS/hpfi1/Ey/AYux2/i5fgtvAK/jVfid3AF
fhevwu/h1fh9vAZ/gCvxh3gt/givwx/j9fgTXIU/xRvwZ3gj/hxvwl/gavwl
3oy/wlvw13gr/gbX4G/xNvwd3o6/xzvwD7gW/4h/wv/AO/HPeBf+J67Dv+Dd
+Fe8B/+G9+J/4Xr8b7wP/wfvx//FB/D/cMKKeB+Em+CDcVN8CG6GD8WJ+DDc
HB+OW+AjcEt8JE7Cf8JH4T/jVvgv+Gh8DE7Gf8XH4uNwa/w33AYfj1PwCbgt
PhG3wyfh9vhknIr/jjvgU3BHfCruhE/Dafh03BmfgbvgM3FXfBZOx2fjbvgc
3B2fi3vg83CEz8c98QW4F74Q98YX4Qx8Me6DL8F98aW4H74MZ+LLcX98BR6A
r8QD8VU4C1+NB+Fr8GB8LR6Cr8PZ+Ho8FN+Ah+Eb8XB8E87BN+MR+BY8Et+K
R+HbcC6+HY/Gd+A8fCceg+/C+fhuPBbfg8fhe/F4fB8uwBPwRDwJT8b34yn4
AVyIH8RT8UN4Gn4YT8eP4CL8KJ6BH8Mz8eN4Fn4CF+Mn8Wz8FJ6Dn8Zz8TO4
BD+L5+Hn8Hz8PF6AX8Cl+EW8EL+EF+GX8WL8Ci7Dr+Il+DW8FL+Ol+E3cDl+
Ey/Hb+EV+G28Er+DK/C7eBV+D6/G7+M1+ANciT/Ea/FHeB3+GK/Hn+Aq/Cne
gD/DG/HneBP+AlfjL/Fm/BXegr/GW/E3uAZ/i7fh7/B2/D3egX/AtfhH/BP+
B96Jf8a78D9xHf4F78a/4j34N7wX/wvX43/jffg/eD/+Lz6A/4cT3o73QbgJ
Phg3xYfgZvhQnIgPw83x4bgFPgK3xEf+H1f1kAWAoSBAsPNj27Zt27Zt27Zt
27Zt27Ztz2xTy3p9gMbD4eHxCHhEPBIeGY+CR8Wj4dHxGHhMPBYeG4+Dx8Xj
4fHxBHhCPBGeGE+CJ8WT4cnxFHhKPBWeGk+Dp8XT4enxDHhGPBOeGc+CZ8Wz
4dnxHHhOPBeeG8+D58Xz4fnxAnhBvBBeGC+CF8WL4cXxEnhJvBReGi+Dl8XL
4eXxCnhFvBJeGa+CV8Wr4dXxGnhNvBZeG6+D18Xr4fXxBnhDvBHeGG+CN8Wb
4c3xFnhLvBXeGm+Dt8Xb4e3xDnhHvBPeGe+Cd8W74d3xHnhPvBfeG++D98X7
4f3xAfhAfBA+GB+CD8WH4cPxEfhIfBQ+Gh+Dj8XH4ePxCfhEfBI+GZ+CT8Wn
4dPxGfhMfBY+G5+Dz8Xn4fPxBfhCfBG+GF+CL8WX4cvxFfhKfBW+Gl+Dr8XX
4evxDfhGfBO+Gd+Cb8W34dvxHfhOfBe+G9+D78X34fvxA/hB/BB+GD+CH8WP
4cfxE/hJ/BR+Gj+Dn8XP4efxC/hF/BJ+Gb+CX8Wv4dfxG/hN/BZ+G7+D38Xv
4ffxB/hD/BH+GH+CP8Wf4c/xF/hL/BX+Gn+Dv8Xf4e/xD/hH/BP+Gf+Cf8W/
4d/xH/hP/Bf+G/+D/8Xd818PgP+HB8QD4YHxIHhQPBgeHA+Bh8RD4aHxMHhY
PBweHo+AR8Qj4ZHxKHhUPBoeHY+Bx8Rj4bHxOHhcPB4eH0+AJ8QT4YnxJHhS
PBmeHE+Bp8RT4anxNHhaPB2eHs+AZ8Qz4ZnxLHhWPBueHc+B58Rz4bnxPHhe
PB+eHy+AF8QL4YXxInhRvBheHC+Bl8RL4aXxMnhZvBxeHq+AV8Qr4ZXxKnhV
vBpeHa+B18Rr4bXxOnhdvB5eH2+AN8Qb4Y3xJnhTvBneHG+Bt8Rb4a3xNnhb
vB3eHu+Ad8Q74Z3xLnhXvBveHe+B98R74b3xPnhfvB/eHx+AD8QH4YPxIfhQ
fBg+HB+Bj8RH4aPxMfhYfBw+Hp+AT8Qn4ZPxKfhUfBo+HZ+Bz8Rn4bPxOfhc
fB4+H1+AL8QX4YvxJfhSfBm+HF+Br8RX4avxNfhafB2+Ht+Ab8Q34ZvxLfhW
fBu+Hd+B78R34bvxPfhefB++Hz+AH8QP4YfxI/hR/Bh+HD+Bn8RP4afxM/hZ
/Bx+Hr+AX8Qv4ZfxK/hV/Bp+Hb+B38Rv4bfxO/hd/B5+H3+AP8Qf4Y/xJ/hT
/Bn+HH+Bv8Rf4a/xN/hb/B3+Hv+Af8Q/4Z/xL/hX/Bv+Hf+B/8R/4b/xP/hf
3L3/9QD4f3hAPBAeGA+CB8WD4cHxEHhIPBQeGg+Dh8XD4eHxCHhEPBIeGY+C
R8Wj4dHxGHhMPBYeG4+Dx8Xj4fHxBHhCPBGeGE+CJ8WT4cnxFHhKPBWeGk+D
p8XT4enxDHhGPBOeGc+CZ8Wz4dnxHHhOPBeeG8+D58Xz4fnxAnhBvBBeGC+C
F8WL4cXxEnhJvBReGi+Dl8XL4eXxCnhFvBJeGa+CV8Wr4dXxGnhNvBZeG6+D
18Xr4fXxBnhDvBHeGG+CN8Wb4c3xFnhLvBXeGm+Dt8Xb4e3xDnhHvBPeGe+C
d8W74d3xHnhPvBfeG++D98X74f3xAfhAfBA+GB+CD8WH4cPxEfhIfBQ+Gh+D
j8XH4ePxCfhEfBI+GZ+CT8Wn4dPxGfhMfBY+G5+Dz8Xn4fPxBfhCfBG+GF+C
L8WX4cvxFfhKfBW+Gl+Dr8XX4evxDfhGfBO+Gd+Cb8W34dvxHfhOfBe+G9+D
78X34fvxA/hB/BB+GD+CH8WP4cfxE/hJ/BR+Gj+Dn8XP4efxC/hF/BJ+Gb+C
X8Wv4dfxG/hN/BZ+G7+D38Xv4ffxB/hD/BH+GH+CP8Wf4c/xF/hL/BX+Gn+D
v8Xf4e/xD/hH/BP+Gf+Cf8W/4d/xH/hP/Bf+G/+D/8Xd9x/vhxuAjvsfHTcg
HTcQHTcwHTcIHTcoHTcYHTc4HTcEHTckHTcUHTc0HTcMHTcsHTccHTc8HTcC
HTciHTcSHTcyHTcKHTcqHTcaHTc6HTcGHTcmHTcWHTc2HTcOHTcuHTceHTc+
HTcBHTchHTcRHTcxHTcJHTcpHTcZHTc5HTcFHTclHTcVHTc1HTcNHTctHTcd
HTc9HTcDHTcjHTcTHTczHTcLHTcrHTcbHTc7HTcHHTcnHTcXHTc3HTcPHTcv
HTcfHTc/HbcAHbcgHbcQHbcwHbcIHbcoHbcYHbc4HbcEHbckHbcUHbc0HbcM
HbcsHbccHbc8HbcCHbciHbcSHbcyHbcKHbcqHbcaHbc6HbcGHbcmHbcWHbc2
HbcOHbcuHbceHbc+HbcBHbchHbcRHbcxHbcJHbcpHbcZHbc5HbcFHbclHbcV
Hbc1HbcNHbctHbcdHbc9HbcDHbcjHbcTHbczHbcLHbcrHbcbHbc7HbcHHbcn
HbcXHbc3HbcPHbcvHbcfHbc/HXcAHXcgHXcQHXcwHXcIHXcoHXcYHXc4HXcE
HXckHXcUHXc0HXcMHXcsHXccHXc8HXcCHXciHXcSHXcyHXcKHXcqHXcaHXc6
HXcGHXcmHXcWHXc2HXcOHXcuHXceHXc+HXcBHXchHXcRHXcxHXcJHXcpHXcZ
HXc5HXcFHXclHXcVHXc1HXcNHXctHXcdHXc9HXcDHXcjHXcTHXczHXcLHXcr
HXcbHXc7HXcHHXcnHXcXHXc3HXcPHXcvHXcfHXc/HfcAHfcgHfcQHfcwHfcI
HfcoHfcYHfc4HfcEHfckHfcUHfc0HfcMHfcsHfccHfc8HfcCHfciHfcSHfcy
HfcKHfcqHfcaHfc6HfcGHfcmHfcWHfc2HfcOHfcuHfceHfc+HfcBHfchHfcR
HfcxHfcJHfcpHfcZHfc5HfcFHfclHfcVHfc1HfcNHfctHfcdHfc9HfcDHfcj
HfcTHfczHfcLHfcrHfcbHfc7HfcHHfcnHfcXHfc3HfcPHfcvHf//4P/bcQPQ
cf+j4wak4wai4wam4wah4wal4waj4wan44ag44ak44ai44am44ah44al44aj
44an40ag40ak40ai40am40ah40al40aj40an48ag48ak48ai48am48ah48al
48aj48an4yag4yak4yai4yam4yah4yal4yaj4yan46ag46ak46ai46am46ah
46al46aj46an42ag42ak42ai42am42ah42al42aj42an4+ag4+ak4+ai4+am
4+ah4+al4+aj4+an4xag4xak4xai4xam4xah4xal4xaj4xan45ag45ak45ai
45am45ah45al45aj45an41ag41ak41ai41am41ah41al41aj41an49ag49ak
49ai49am49ah49al49aj49an4zag4zak4zai4zam4zah4zal4zaj4zan47ag
47ak47ai47am47ah47al47aj47an43ag43ak43ai43am43ah43al43aj43an
4/ag4/ak4/ai4/am4/ah4/al4/aj4/an4w6g4w6k4w6i4w6m4w6h4w6l4w6j
4w6n446g446k446i446m446h446l446j446n406g406k406i406m406h406l
406j406n486g486k486i486m486h486l486j486n4y6g4y6k4y6i4y6m4y6h
4y6l4y6j4y6n466g466k466i466m466h466l466j466n426g426k426i426m
426h426l426j426n4+6g4+6k4+6i4+6m4+6h4+6l4+6j4+6n4x6g4x6k4x6i
4x6m4x6h4x6l4x6j4x6n456g456k456i456m456h456l456j456n416g416k
416i416m416h416l416j416n496g496k496i496m496h496l496j496n4z6g
4z6k4z6i4z6m4z6h4z6l4z6j4z6n476g476k476i476m476h476l476j476n
436g436k436i436m436h436l436j436n4/6g4/6k4/6i4/6m4/6h4/6l4/8f
+H87bgA67n903IB03EB03MB03CB03KB03GB03OB03BB03JB03FB03NB03DB0
3LB03HB03PB03Ah03Ih03Eh03Mh03Ch03Kh03Gh03Oh03Bh03Jh03Fh03Nh0
3Dh03Lh03Hh03Ph03AR03IR03ER03MR03CR03KR03GR03OR03BR03JR03FR0
3NR03DR03LR03HR03PR03Ax03Ix03Ex03Mx03Cx03Kx03Gx03Ox03Bx03Jx0
3Fx03Nx03Dx03Lx03Hx03Px03AJ03IJ03EJ03MJ03CJ03KJ03GJ03OJ03BJ0
3JJ03FJ03NJ03DJ03LJ03HJ03PJ03Ap03Ip03Ep03Mp03Cp03Kp03Gp03Op0
3Bp03Jp03Fp03Np03Dp03Lp03Hp03Pp03AZ03IZ03EZ03MZ03CZ03KZ03GZ0
3OZ03BZ03JZ03FZ03NZ03DZ03LZ03HZ03PZ03A503I503E503M503C503K50
3G503O503B503J503F503N503D503L503H503P503AF03IF03EF03MF03CF0
3KF03GF03OF03BF03JF03FF03NF03DF03LF03HF03PF03Al03Il03El03Ml0
3Cl03Kl03Gl03Ol03Bl03Jl03Fl03Nl03Dl03Ll03Hl03Pl03AV03IV03EV0
3MV03CV03KV03GV03OV03BV03JV03FV03NV03DV03LV03HV03PV03A103I10
3E103M103C103K103G103O103B103J103F103N103D103L103H103P103AN0
3IN03EN03MN03CN03KN03GN03ON03BN03JN03FN03NN03DN03LN03HN03PN0
3At03It03Et03Mt03Ct03Kt03Gt03Ot03Bt03Jt03Ft03Nt03Dt03Lt03Ht0
3Pt03Ad03Id03Ed03Md03Cd03Kd03Gd03Od03Bd03Jd03Fd03Nd03Dd03Ld0
3Hd03Pd03A903I903E903M903C903K903G903O903B903J903F903N903D90
3L90/P+D/m/HDUDH/Y+OG5COG4iOG5iOG4SOG5SOG4yOG5yOG4KOG5KOG4qO
G5qOG4aOG5aOG46OG56OG4GOG5GOG4mOG5mOG4WOG5WOG42OG52OG4OOG5OO
G4uOG5uOG4eOG5eOG4+OG5+Om4COm5COm4iOm5iOm4SOm5SOm4yOm5yOm4KO
m5KOm4qOm5qOm4aOm5aOm46Om56Om4GOm5GOm4mOm5mOm4WOm5WOm42Om52O
m4OOm5OOm4uOm5uOm4eOm5eOm4+Om5+OW4COW5COW4iOW5iOW4SOW5SOW4yO
W5yOW4KOW5KOW4qOW5qOW4aOW5aOW46OW56OW4GOW5GOW4mOW5mOW4WOW5WO
W42OW52OW4OOW5OOW4uOW5uOW4eOW5eOW4+OW5+O24CO25CO24iO25iO24SO
25SO24yO25yO24KO25KO24qO25qO24aO25aO246O256O24GO25GO24mO25mO
24WO25WO242O252O24OO25OO24uO25uO24eO25eO24+O25+OO4COO5COO4iO
O5iOO4SOO5SOO4yOO5yOO4KOO5KOO4qOO5qOO4aOO5aOO46OO56OO4GOO5GO
O4mOO5mOO4WOO5WOO42OO52OO4OOO5OOO4uOO5uOO4eOO5eOO4+OO5+Ou4CO
u5COu4iOu5iOu4SOu5SOu4yOu5yOu4KOu5KOu4qOu5qOu4aOu5aOu46Ou56O
u4GOu5GOu4mOu5mOu4WOu5WOu42Ou52Ou4OOu5OOu4uOu5uOu4eOu5eOu4+O
u5+Oe4COe5COe4iOe5iOe4SOe5SOe4yOe5yOe4KOe5KOe4qOe5qOe4aOe5aO
e46Oe56Oe4GOe5GOe4mOe5mOe4WOe5WOe42Oe52Oe4OOe5OOe4uOe5uOe4eO
e5eOe4+Oe5+O+4CO+5CO+4iO+5iO+4SO+5SO+4yO+5yO+4KO+5KO+4qO+5qO
+4aO+5aO+46O+56O+4GO+5GO+4mO+5mO+4WO+5WO+42O+52O+4OO+5OO+4uO
+5uO+4eO+5eO/3/A/+24Aei4/9FxA9JxA9FxA9Nxg9Bxg9Jxg9Fxg9NxQ9Bx
Q9JxQ9FxQ9Nxw9Bxw9Jxw9Fxw9NxI9BxI9JxI9FxI9Nxo9Bxo9Jxo9Fxo9Nx
Y9BxY9JxY9FxY9Nx49Bx49Jx49Fx49NxE9BxE9JxE9FxE9Nxk9Bxk9Jxk9Fx
k9NxU9BxU9JxU9FxU9Nx09Bx09Jx09Fx09NxM9BxM9JxM9FxM9Nxs9Bxs9Jx
s9Fxs9Nxc9Bxc9Jxc9Fxc9Nx89Bx89Jx89Fx89NxC9BxC9JxC9FxC9Nxi9Bx
i9Jxi9Fxi9NxS9BxS9JxS9FxS9Nxy9Bxy9Jxy9Fxy9NxK9BxK9JxK9FxK9Nx
q9Bxq9Jxq9Fxq9Nxa9Bxa9Jxa9Fxa9Nx69Bx69Jx69Fx69NxG9BxG9JxG9Fx
G9Nxm9Bxm9Jxm9Fxm9NxW9BxW9JxW9FxW9Nx29Bx29Jx29Fx29NxO9BxO9Jx
O9FxO9Nxu9Bxu9Jxu9Fxu9Nxe9Bxe9Jxe9Fxe9Nx+9Bx+9Jx+9Fx+9NxB9Bx
B9JxB9FxB9Nxh9Bxh9Jxh9Fxh9NxR9BxR9JxR9FxR9Nxx9Bxx9Jxx9Fxx9Nx
J9BxJ9JxJ9FxJ9Nxp9Bxp9Jxp9Fxp9NxZ9BxZ9JxZ9FxZ9Nx59Bx59Jx59Fx
59NxF9BxF9JxF9FxF9Nxl9Bxl9Jxl9Fxl9NxV9BxV9JxV9FxV9Nx19Bx19Jx
19Fx19NxN9BxN9JxN9FxN9Nxt9Bxt9Jxt9Fxt9Nxd9Bxd9Jxd9Fxd9Nx99Bx
99Jx99Fx99NxD9BxD9JxD9FxD9Nxj9Bxj9Jxj9Fxj9NxT9BxT9JxT9FxT9Nx
z9Bxz9Jxz9Fxz9NxL9BxL9JxL9FxL9Nxr9Bxr9Jxr9Fxr9Nxb9Bxb9Jxb9Fx
b9Nx79Bx79Jx79Fx79NxH9BxH9JxH9FxH9Nxn9Bxn9Jxn9Fxn9NxX9BxX9Jx
X9FxX9Nx39Bx39Jx39Fx39NxP9BxP9JxP9FxP9Nxv9Bxv9Jxv9Fxv9Nxf9Bx
f9Jxf9Fxf9Nx/9Bx/9Lx/w/2vx03AB33PzpuQDpuIDpuYDpuEDpuUDpuMDpu
cDpuCDpuSDpuKDpuaDpuGDpuWDpuODpueDpuBDpuRDpuJDpuZDpuFDpuVDpu
NDpudDpuDDpuTDpuLDpubDpuHDpuXDpuPDpufDpuAjpuQjpuIjpuYjpuEjpu
UjpuMjpucjpuCjpuSjpuKjpuajpuGjpuWjpuOjpuejpuBjpuRjpuJjpuZjpu
FjpuVjpuNjpudjpuDjpuTjpuLjpubjpuHjpuXjpuPjpufjpuATpuQTpuITpu
YTpuETpuUTpuMTpucTpuCTpuSTpuKTpuaTpuGTpuWTpuOTpueTpuBTpuRTpu
JTpuZTpuFTpuVTpuNTpudTpuDTpuTTpuLTpubTpuHTpuXTpuPTpufTpuAzpu
QzpuIzpuYzpuEzpuUzpuMzpuczpuCzpuSzpuKzpuazpuGzpuWzpuOzpuezpu
BzpuRzpuJzpuZzpuFzpuVzpuNzpudzpuDzpuTzpuLzpubzpuHzpuXzpuPzpu
fzruADruQDruIDruYDruEDruUDruMDrucDruCDruSDruKDruaDruGDruWDru
ODrueDruBDruRDruJDruZDruFDruVDruNDrudDruDDruTDruLDrubDruHDru
XDruPDrufDruAjruQjruIjruYjruEjruUjruMjrucjruCjruSjruKjruajru
GjruWjruOjruejruBjruRjruJjruZjruFjruVjruNjrudjruDjruTjruLjru
bjruHjruXjruPjrufjruATruQTruITruYTruETruUTruMTrucTruCTruSTru
KTruaTruGTruWTruOTrueTruBTruRTruJTruZTruFTruVTruNTrudTruDTru
TTruLTrubTruHTruXTruPTrufTruAzruQzruIzruYzruEzruUzruMzruczru
CzruSzruKzruazruGzruWzruOzruezruBzruRzruJzruZzruFzruVzruNzru
dzruDzruTzruLzrubzruHzruXzr+/4H+t+MGoOP+R8cNSMcNRMcNTMcNQscN
SscNRscNTscNQccNSccNRccNTccNQ8cNS8cNR8cNT8eNQMeNSMeNRMeNTMeN
QseNSseNRseNTseNQceNSceNRceNTceNQ8eNS8eNR8eNT8dNQMdNSMdNRMdN
TMdNQsdNSsdNRsdNTsdNQcdNScdNRcdNTcdNQ8dNS8dNR8dNT8fNQMfNSMfN
RMfNTMfNQsfNSsfNRsfNTsfNQcfNScfNRcfNTcfNQ8fNS8fNR8fNT8ctQMct
SMctRMctTMctQsctSsctRsctTsctQcctScctRcctTcctQ8ctS8ctR8ctT8et
QMetSMetRMetTMetQsetSsetRsetTsetQcetScetRcetTcetQ8etS8etR8et
T8dtQMdtSMdtRMdtTMdtQsdtSsdtRsdtTsdtQcdtScdtRcdtTcdtQ8dtS8dt
R8dtT8ftQMftSMftRMftTMftQsftSsftRsftTsftQcftScftRcftTcftQ8ft
S8ftR8ftT8cdQMcdSMcdRMcdTMcdQscdSscdRscdTscdQccdSccdRccdTccd
Q8cdS8cdR8cdT8edQMedSMedRMedTMedQsedSsedRsedTsedQcedScedRced
TcedQ8edS8edR8edT8ddQMddSMddRMddTMddQsddSsddRsddTsddQcddScdd
RcddTcddQ8ddS8ddR8ddT8fdQMfdSMfdRMfdTMfdQsfdSsfdRsfdTsfdQcfd
ScfdRcfdTcfdQ8fdS8fdR8fdT8c9QMc9SMc9RMc9TMc9Qsc9Ssc9Rsc9Tsc9
Qcc9Scc9Rcc9Tcc9Q8c9S8c9R8c9T8e9QMe9SMe9RMe9TMe9Qse9Sse9Rse9
Tse9Qce9Sce9Rce9Tce9Q8e9S8e9R8e9T8d9QMd9SMd9RMd9TMd9Qsd9Ssd9
Rsd9Tsd9Qcd9Scd9Rcd9Tcd9Q8d9S8d9R8d9T8f9QMf9SMf9RMf9TMf9Qsf9
Ssf9Rsf9Tsf9Qcf9Scf9Rcf9Tcf9Q8f9S8f/P8j/dtwAdNz/6LgB6biB6LiB
6bhB6LhB6bjB6LjB6bgh6Lgh6bih6Lih6bhh6Lhh6bjh6Ljh6bgR6LgR6biR
6LiR6bhR6LhR6bjR6LjR6bgx6Lgx6bix6Lix6bhx6Lhx6bjx6Ljx6bgJ6LgJ
6biJ6LiJ6bhJ6LhJ6bjJ6LjJ6bgp6Lgp6bip6Lip6bhp6Lhp6bjp6Ljp6bgZ
6LgZ6biZ6LiZ6bhZ6LhZ6bjZ6LjZ6bg56Lg56bi56Li56bh56Lh56bj56Lj5
6bgF6LgF6biF6LiF6bhF6LhF6bjF6LjF6bgl6Lgl6bil6Lil6bhl6Lhl6bjl
6Ljl6bgV6LgV6biV6LiV6bhV6LhV6bjV6LjV6bg16Lg16bi16Li16bh16Lh1
6bj16Lj16bgN6LgN6biN6LiN6bhN6LhN6bjN6LjN6bgt6Lgt6bit6Lit6bht
6Lht6bjt6Ljt6bgd6Lgd6bid6Lid6bhd6Lhd6bjd6Ljd6bg96Lg96bi96Li9
6bh96Lh96bj96Lj96bgD6LgD6biD6LiD6bhD6LhD6bjD6LjD6bgj6Lgj6bij
6Lij6bhj6Lhj6bjj6Ljj6bgT6LgT6biT6LiT6bhT6LhT6bjT6LjT6bgz6Lgz
6biz6Liz6bhz6Lhz6bjz6Ljz6bgL6LgL6biL6LiL6bhL6LhL6bjL6LjL6bgr
6Lgr6bir6Lir6bhr6Lhr6bjr6Ljr6bgb6Lgb6bib6Lib6bhb6Lhb6bjb6Ljb
6bg76Lg76bi76Li76bh76Lh76bj76Lj76bgH6LgH6biH6LiH6bhH6LhH6bjH
6LjH6bgn6Lgn6bin6Lin6bhn6Lhn6bjn6Ljn6bgX6LgX6biX6LiX6bhX6LhX
6bjX6LjX6bg36Lg36bi36Li36bh36Lh36bj36Lj36bgP6LgP6biP6LiP6bhP
6LhP6bjP6LjP6bgv6Lgv6biv6Liv6bhv6Lhv6bjv6Ljv6bgf6Lgf6bif6Lif
6bhf6Lhf6bjf6Ljf6bg/6Lg/6bi/6Li/6bh/6Lh/6fj/B/jfjhuAjvsfHTcg
HTcQHTcwHTcIHTcoHTcYHTc4HTcEHTckHTcUHTc0HTcMHTcsHTccHTc8HTcC
HTciHTcSHTcyHTcKHTcqHTcaHTc6HTcGHTcmHTcWHTc2HTcOHTcuHTceHTc+
HTcBHTchHTcRHTcxHTcJHTcpHTcZHTc5HTcFHTclHTcVHTc1HTcNHTctHTcd
HTc9HTcDHTcjHTcTHTczHTcLHTcrHTcbHTc7HTcHHTcnHTcXHTc3HTcPHTcv
HTcfHTc/HbcAHbcgHbcQHbcwHbcIHbcoHbcYHbc4HbcEHbckHbcUHbc0HbcM
HbcsHbccHbc8HbcCHbciHbcSHbcyHbcKHbcqHbcaHbc6HbcGHbcmHbcWHbc2
HbcOHbcuHbceHbc+HbcBHbchHbcRHbcxHbcJHbcpHbcZHbc5HbcFHbclHbcV
Hbc1HbcNHbctHbcdHbc9HbcDHbcjHbcTHbczHbcLHbcrHbcbHbc7HbcHHbcn
HbcXHbc3HbcPHbcvHbcfHbc/HXcAHXcgHXcQHXcwHXcIHXcoHXcYHXc4HXcE
HXckHXcUHXc0HXcMHXcsHXccHXc8HXcCHXciHXcSHXcyHXcKHXcqHXcaHXc6
HXcGHXcmHXcWHXc2HXcOHXcuHXceHXc+HXcBHXchHXcRHXcxHXcJHXcpHXcZ
HXc5HXcFHXclHXcVHXc1HXcNHXctHXcdHXc9HXcDHXcjHXcTHXczHXcLHXcr
HXcbHXc7HXcHHXcnHXcXHXc3HXcPHXcvHXcfHXc/HfcAHfcgHfcQHfcwHfcI
HfcoHfcYHfc4HfcEHfckHfcUHfc0HfcMHfcsHfccHfc8HfcCHfciHfcSHfcy
HfcKHfcqHfcaHfc6HfcGHfcmHfcWHfc2HfcOHfcuHfceHfc+HfcBHfchHfcR
HfcxHfcJHfcpHfcZHfc5HfcFHfclHfcVHfc1HfcNHfctHfcdHfc9HfcDHfcj
HfcTHfczHfcLHfcrHfcbHfc7HfcHHfcnHfcXHfc3HfcPHfcvHf//4P7bcQPQ
cf+j4wak4wai4wam4wah4wal4waj4wan44ag44ak44ai44am44ah44al44aj
44an40ag40ak40ai40am40ah40al40aj40an48ag48ak48ai48am48ah48al
48aj48an4yag4yak4yai4yam4yah4yal4yaj4yan46ag46ak46ai46am46ah
46al46aj46an42ag42ak42ai42am42ah42al42aj42an4+ag4+ak4+ai4+am
4+ah4+al4+aj4+an4xag4xak4xai4xam4xah4xal4xaj4xan45ag45ak45ai
45am45ah45al45aj45an41ag41ak41ai41am41ah41al41aj41an49ag49ak
49ai49am49ah49al49aj49an4zag4zak4zai4zam4zah4zal4zaj4zan47ag
47ak47ai47am47ah47al47aj47an43ag43ak43ai43am43ah43al43aj43an
4/ag4/ak4/ai4/am4/ah4/al4/aj4/an4w6g4w6k4w6i4w6m4w6h4w6l4w6j
4w6n446g446k446i446m446h446l446j446n406g406k406i406m406h406l
406j406n486g486k486i486m486h486l486j486n4y6g4y6k4y6i4y6m4y6h
4y6l4y6j4y6n466g466k466i466m466h466l466j466n426g426k426i426m
426h426l426j426n4+6g4+6k4+6i4+6m4+6h4+6l4+6j4+6n4x6g4x6k4x6i
4x6m4x6h4x6l4x6j4x6n456g456k456i456m456h456l456j456n416g416k
416i416m416h416l416j416n496g496k496i496m496h496l496j496n4z6g
4z6k4z6i4z6m4z6h4z6l4z6j4z6n476g476k476i476m476h476l476j476n
436g436k436i436m436h436l436j436n4/6g4/6k4/6i4/6m4/6h4/6l4/8f
2H87bgA67n903IB03EB03MB03CB03KB03GB03OB03BB03JB03FB03NB03DB0
3LB03HB03PB03Ah03Ih03Eh03Mh03Ch03Kh03Gh03Oh03Bh03Jh03Fh03Nh0
3Dh03Lh03Hh03Ph03AR03IR03ER03MR03CR03KR03GR03OR03BR03JR03FR0
3NR03DR03LR03HR03PR03Ax03Ix03Ex03Mx03Cx03Kx03Gx03Ox03Bx03Jx0
3Fx03Nx03Dx03Lx03Hx03Px03AJ03IJ03EJ03MJ03CJ03KJ03GJ03OJ03BJ0
3JJ03FJ03NJ03DJ03LJ03HJ03PJ03Ap03Ip03Ep03Mp03Cp03Kp03Gp03Op0
3Bp03Jp03Fp03Np03Dp03Lp03Hp03Pp03AZ03IZ03EZ03MZ03CZ03KZ03GZ0
3OZ03BZ03JZ03FZ03NZ03DZ03LZ03HZ03PZ03A503I503E503M503C503K50
3G503O503B503J503F503N503D503L503H503P503AF03IF03EF03MF03CF0
3KF03GF03OF03BF03JF03FF03NF03DF03LF03HF03PF03Al03Il03El03Ml0
3Cl03Kl03Gl03Ol03Bl03Jl03Fl03Nl03Dl03Ll03Hl03Pl03AV03IV03EV0
3MV03CV03KV03GV03OV03BV03JV03FV03NV03DV03LV03HV03PV03A103I10
3E103M103C103K103G103O103B103J103F103N103D103L103H103P103AN0
3IN03EN03MN03CN03KN03GN03ON03BN03JN03FN03NN03DN03LN03HN03PN0
3At03It03Et03Mt03Ct03Kt03Gt03Ot03Bt03Jt03Ft03Nt03Dt03Lt03Ht0
3Pt03Ad03Id03Ed03Md03Cd03Kd03Gd03Od03Bd03Jd03Fd03Nd03Dd03Ld0
3Hd03Pd03A903I903E903M903C903K903G903O903B903J903F903N903D90
3L90/P+D+m/HDUDH/Y+OG5COG4iOG5iOG4SOG5SOG4yOG5yOG4KOG5KOG4qO
G5qOG4aOG5aOG46OG56OG4GOG5GOG4mOG5mOG4WOG5WOG42OG52OG4OOG5OO
G4uOG5uOG4eOG5eOG4+OG5+Om4COm5COm4iOm5iOm4SOm5SOm4yOm5yOm4KO
m5KOm4qOm5qOm4aOm5aOm46Om56Om4GOm5GOm4mOm5mOm4WOm5WOm42Om52O
m4OOm5OOm4uOm5uOm4eOm5eOm4+Om5+OW4COW5COW4iOW5iOW4SOW5SOW4yO
W5yOW4KOW5KOW4qOW5qOW4aOW5aOW46OW56OW4GOW5GOW4mOW5mOW4WOW5WO
W42OW52OW4OOW5OOW4uOW5uOW4eOW5eOW4+OW5+O24CO25CO24iO25iO24SO
25SO24yO25yO24KO25KO24qO25qO24aO25aO246O256O24GO25GO24mO25mO
24WO25WO242O252O24OO25OO24uO25uO24eO25eO24+O25+OO4COO5COO4iO
O5iOO4SOO5SOO4yOO5yOO4KOO5KOO4qOO5qOO4aOO5aOO46OO56OO4GOO5GO
O4mOO5mOO4WOO5WOO42OO52OO4OOO5OOO4uOO5uOO4eOO5eOO4+OO5+Ou4CO
u5COu4iOu5iOu4SOu5SOu4yOu5yOu4KOu5KOu4qOu5qOu4aOu5aOu46Ou56O
u4GOu5GOu4mOu5mOu4WOu5WOu42Ou52Ou4OOu5OOu4uOu5uOu4eOu5eOu4+O
u5+Oe4COe5COe4iOe5iOe4SOe5SOe4yOe5yOe4KOe5KOe4qOe5qOe4aOe5aO
e46Oe56Oe4GOe5GOe4mOe5mOe4WOe5WOe42Oe52Oe4OOe5OOe4uOe5uOe4eO
e5eOe4+Oe5+O+4CO+5CO+4iO+5iO+4SO+5SO+4yO+5yO+4KO+5KO+4qO+5qO
+4aO+5aO+46O+56O+4GO+5GO+4mO+5mO+4WO+5WO+42O+52O+4OO+5OO+4uO
+5uO+4eO+5eO/39A/+24Aei4/9FxA9JxA9FxA9Nxg9Bxg9Jxg9Fxg9NxQ9Bx
Q9JxQ9FxQ9Nxw9Bxw9Jxw9Fxw9NxI9BxI9JxI9FxI9Nxo9Bxo9Jxo9Fxo9Nx
Y9BxY9JxY9FxY9Nx49Bx49Jx49Fx49NxE9BxE9JxE9FxE9Nxk9Bxk9Jxk9Fx
k9NxU9BxU9JxU9FxU9Nx09Bx09Jx09Fx09NxM9BxM9JxM9FxM9Nxs9Bxs9Jx
s9Fxs9Nxc9Bxc9Jxc9Fxc9Nx89Bx89Jx89Fx89NxC9BxC9JxC9FxC9Nxi9Bx
i9Jxi9Fxi9NxS9BxS9JxS9FxS9Nxy9Bxy9Jxy9Fxy9NxK9BxK9JxK9FxK9Nx
q9Bxq9Jxq9Fxq9Nxa9Bxa9Jxa9Fxa9Nx69Bx69Jx69Fx69NxG9BxG9JxG9Fx
G9Nxm9Bxm9Jxm9Fxm9NxW9BxW9JxW9FxW9Nx29Bx29Jx29Fx29NxO9BxO9Jx
O9FxO9Nxu9Bxu9Jxu9Fxu9Nxe9Bxe9Jxe9Fxe9Nx+9Bx+9Jx+9Fx+9NxB9Bx
B9JxB9FxB9Nxh9Bxh9Jxh9Fxh9NxR9BxR9JxR9FxR9Nxx9Bxx9Jxx9Fxx9Nx
J9BxJ9JxJ9FxJ9Nxp9Bxp9Jxp9Fxp9NxZ9BxZ9JxZ9FxZ9Nx59Bx59Jx59Fx
59NxF9BxF9JxF9FxF9Nxl9Bxl9Jxl9Fxl9NxV9BxV9JxV9FxV9Nx19Bx19Jx
19Fx19NxN9BxN9JxN9FxN9Nxt9Bxt9Jxt9Fxt9Nxd9Bxd9Jxd9Fxd9Nx99Bx
99Jx99Fx99NxD9BxD9JxD9FxD9Nxj9Bxj9Jxj9Fxj9NxT9BxT9JxT9FxT9Nx
z9Bxz9Jxz9Fxz9NxL9BxL9JxL9FxL9Nxr9Bxr9Jxr9Fxr9Nxb9Bxb9Jxb9Fx
b9Nx79Bx79Jx79Fx79NxH9BxH9JxH9FxH9Nxn9Bxn9Jxn9Fxn9NxX9BxX9Jx
X9FxX9Nx39Bx39Jx39Fx39NxP9BxP9JxP9FxP9Nxv9Bxv9Jxv9Fxv9Nxf9Bx
f9Jxf9Fxf9Nx/9Bx/9Lx/w/mvx03AB33PzpuQDpuIDpuYDpuEDpuUDpuMDpu
cDpuCDpuSDpuKDpuaDpuGDpuWDpuODpueDpuBDpuRDpuJDpuZDpuFDpuVDpu
NDpudDpuDDpuTDpuLDpubDpuHDpuXDpuPDpufDpuAjpuQjpuIjpuYjpuEjpu
UjpuMjpucjpuCjpuSjpuKjpuajpuGjpuWjpuOjpuejpuBjpuRjpuJjpuZjpu
FjpuVjpuNjpudjpuDjpuTjpuLjpubjpuHjpuXjpuPjpufjpuATpuQTpuITpu
YTpuETpuUTpuMTpucTpuCTpuSTpuKTpuaTpuGTpuWTpuOTpueTpuBTpuRTpu
JTpuZTpuFTpuVTpuNTpudTpuDTpuTTpuLTpubTpuHTpuXTpuPTpufTpuAzpu
QzpuIzpuYzpuEzpuUzpuMzpuczpuCzpuSzpuKzpuazpuGzpuWzpuOzpuezpu
BzpuRzpuJzpuZzpuFzpuVzpuNzpudzpuDzpuTzpuLzpubzpuHzpuXzpuPzpu
fzruADruQDruIDruYDruEDruUDruMDrucDruCDruSDruKDruaDruGDruWDru
ODrueDruBDruRDruJDruZDruFDruVDruNDrudDruDDruTDruLDrubDruHDru
XDruPDrufDruAjruQjruIjruYjruEjruUjruMjrucjruCjruSjruKjruajru
GjruWjruOjruejruBjruRjruJjruZjruFjruVjruNjrudjruDjruTjruLjru
bjruHjruXjruPjrufjruATruQTruITruYTruETruUTruMTrucTruCTruSTru
KTruaTruGTruWTruOTrueTruBTruRTruJTruZTruFTruVTruNTrudTruDTru
TTruLTrubTruHTruXTruPTrufTruAzruQzruIzruYzruEzruUzruMzruczru
CzruSzruKzruazruGzruWzruOzruezruBzruRzruJzruZzruFzruVzruNzru
dzruDzruTzruLzrubzruHzruXzr+/4H8t+MGoOP+R8cNSMcNRMcNTMcNQscN
SscNRscNTscNQccNSccNRccNTccNQ8cNS8cNR8cNT8eNQMeNSMeNRMeNTMeN
QseNSseNRseNTseNQceNSceNRceNTceNQ8eNS8eNR8eNT8dNQMdNSMdNRMdN
TMdNQsdNSsdNRsdNTsdNQcdNScdNRcdNTcdNQ8dNS8dNR8dNT8fNQMfNSMfN
RMfNTMfNQsfNSsfNRsfNTsfNQcfNScfNRcfNTcfNQ8fNS8fNR8fNT8ctQMct
SMctRMctTMctQsctSsctRsctTsctQcctScctRcctTcctQ8ctS8ctR8ctT8et
QMetSMetRMetTMetQsetSsetRsetTsetQcetScetRcetTcetQ8etS8etR8et
T8dtQMdtSMdtRMdtTMdtQsdtSsdtRsdtTsdtQcdtScdtRcdtTcdtQ8dtS8dt
R8dtT8ftQMftSMftRMftTMftQsftSsftRsftTsftQcftScftRcftTcftQ8ft
S8ftR8ftT8cdQMcdSMcdRMcdTMcdQscdSscdRscdTsf9H5f1FAUAQy1hdLJt
27brz7Zt275Ntm3bdk22bdt23V7bj3vN+p7PeQQ7ziPZcR7FjvNodpzHsOM8
lh3ncew4j2fHeQI7zhPZcZ7EjvNkdpynsOM8lR3naew4T2fHeQY7zjPZcZ7F
jvNsdpznsOM8lx3neew4z2fHeQE7zgvZcV7EjvNidpyXsOO8lB3nZew4L2fH
eQU7zivZcV7FjvNqdpzXsOO8lh3ndew4r2fHeQM7zhvZcd7EjvNmdpy3sOO8
lR3nbew4b2fHeQc7zjvZcd7FjvNudpz3sOO8lx1n7DjvY8d5PzvOB9hxPsiO
8yF2nA+z43yEHeej7DgfY8f5ODvOJ9hxPsmO8yl2nE+z43yGHeez7DifY8f5
PDvOF9hxvsiO8yV2nC+z43yFHeer7DhfY8f5OjvON9hxvsmO8y12nG+z43yH
Hee77DjfY8f5PjvOD9hxfsiO8yN2nB+z4/yEHeen7Dg/Y8f5OTvOL9hxfsmO
8yt2nF+z4/yGHee37Di/Y8f5PTvOH9hx/siO8yd2nD+z4/yFHeev7Dh/Y8f5
OzvOP9hx/smO8y92nH+z4/yHHf/3QPzvjnMgdpwDs+MchB3noOw4B2PHOTg7
ziHYcQ7JjnModpxDs+Mchh3nsOw4h2PHOTw7zhHYcY7IjnMkdpwjs+MchR3n
qOw4R2PHOTo7zjHYcY7JjnMsdpxjs+Mchx3nuOw4x2PHOT47zgnYcU7IjnMi
dpwTs+OchB3npOw4J2PHOTk7zinYcU7JjnMqdpxTs+Ochh3ntOw4p2PHOT07
zhnYcc7IjnMmdpwzs+OchR3nrOw4Z2PHOTs7zjnYcc7JjnMudpxzs+Ochx3n
vOw452PHOT87zgXYcQ5gx7kgO86F2HEuzI5zEXaci7LjXIwd5+LsOJdgx7kk
O86l2HEuzY5zGXacy7LjXI4d5/LsOFdgx7kiO86V2HGuzI5zFXacq7LjXI0d
5+rsONdgx7kmO8612HGuzY5zHXac67LjXI8d5/rsODdgx7khO86N2HFuzI5z
E3acm7Lj3Iwd5+bsOLdgx7klO86t2HFuzY5zG3ac27Lj3I4d5/bsOHdgx7kj
O86d2HHuzI5zF3acu7Lj3I0d5+7sOPdgx7knO8692HHuzY5zH3ac+7Lj/B87
zv3YccqOc392nAew4zyQHedB7DgPZsd5CDvOQ9lxHsaO83B2nEew4zySHedR
7DiPZsd5DDvOY9lxHseO83h2nCew4zyRHedJ7DhPZsd5CjvOU9lxnsaO83R2
nGew4zyTHedZ7DjPZsd5DjvOc9lxnseO83x2nBew47yQHedF7DgvZsd5CTvO
S9lxXsaO83J2nFew47ySHedV7DivZsd5DTvOa9lxXseO83p2nDew47yRHedN
7DhvZsd5CzvOW9lx3saO83Z2nHew47yTHedd7DjvZsd5DzvOe9lxxo7zPnac
97PjfIAd54PsOB9ix/kwO85H2HE+yo7zMXacj7PjfIId55PsOJ9ix/k0O85n
2HE+y47zOXacz7PjfIEd54vsOF9ix/kyO85X2HG+yo7zNXacr7PjfIMd55vs
ON9ix/k2O8532HG+y47zPXac77Pj/IAd54fsOD9ix/kxO85P2HF+yo7zM3ac
n7Pj/IId55fsOL9ix/k1O85v2HF+y47zO3ac37Pj/IEd54/sOH9ix/kzO85f
2HH+yo7zN3acv7Pj/IMd55/sOP9ix/k3O85/2PF/D8D/+ABcPJwD0ePi4RyY
HhcP5yD0uHg4B6XHxcM5GD0uHs7B6XHxcA5Bj4uHc0h6XDycQ9Hj4uEcmh4X
D+cw9Lh4OIelx8XDORw9Lh7O4elx8XCOQI+Lh3NEelw8nCPR4+LhHJkeFw/n
KPS4eDhHpcfFwzkaPS4eztHpcfFwjkGPi4dzTHpcPJxj0ePi4RybHhcP5zj0
uHg4x6XHxcM5Hj0uHs7x6XHxcE5Aj4uHc0J6XDycE9Hj4uGcmB4XD+ck9Lh4
OCelx8XDORk9Lh7Oyelx8XBOQY+Lh3NKelw8nFPR4+LhnJoeFw/nNPS4eDin
pcfFwzkdPS4ezunpcfFwzkCPi4dzRnpcPJwz0ePi4ZyZHhcP5yz0uHg4Z6XH
xcM5Gz0uHs7Z6XHxcM5Bj4uHc056XDycc9Hj4uGcmx4XD+c89Lh4OOelx8XD
OR89Lh7O+elx8XAuQI+Lh3MAPS4ezgXpcfFwLkSPi4dzYXpcPJyL0OPi4VyU
HhcP52L0uHg4F6fHxcO5BD0uHs4l6XHxcC5Fj4uHc2l6XDycy9Dj4uFclh4X
D+dy9Lh4OJenx8XDuQI9Lh7OFelx8XCuRI+Lh3Nlelw8nKvQ4+LhXJUeFw/n
avS4eDhXp8fFw7kGPS4ezjXpcfFwrkWPi4dzbXpcPJzr0OPi4VyXHhcP53r0
uHg416fHxcO5AT0uHs4N6XHxcG5Ej4uHc2N6XDycm9Dj4uHclB4XD+dm9Lh4
ODenx8XDuQU9Lh7OLelx8XBuRY+Lh3Nrelw8nNvQ4+Lh3JYeFw/ndvS4eDi3
p8fFw7kDPS4ezh3pcfFw7kSPi4dzZ3pcPJy70OPi4dyVHhcP5270uHg4d6fH
xcO5Bz0uHs496XHxcO5Fj4uHc296XDyc+9Dj4uHclx4XD+f/6HHxcO5Hj4uH
U3pcPJz70+Pi4TyAHhcP54H0uHg4D6LHxcN5MD0uHs5D6HHxcB5Kj4uH8zB6
XDych9Pj4uE8gh4XD+eR9Lh4OI+ix8XDeTQ9Lh7OY+hx8XAeS4+Lh/M4elw8
nMfT4+LhPIEeFw/nifS4eDhPosfFw3kyPS4ezlPocfFwnkqPi4fzNHpcPJyn
0+Pi4TyDHhcP55n0uHg4z6LHxcN5Nj0uHs5z6HHxcJ5Lj4uH8zx6XDyc59Pj
4uG8gB4XD+eF9Lh4OC+ix8XDeTE9Lh7OS+hx8XBeSo+Lh/Myelw8nJfT4+Lh
vIIeFw/nlfS4eDivosfFw3k1PS4ezmvocfFwXkuPi4fzOnpcPJzX0+Pi4byB
HhcP5430uHg4b6LHxcN5Mz0uHs5b6HHxcN5Kj4uH8zZ6XDyct9Pj4uG8gx4X
D+ed9Lh4OO+ix8XDeTc9Lh7Oe+hx8XDeS4+LhzN6XDyc99Hj4uG8nx4XD+cD
9Lh4OB+kx8XD+RA9Lh7Oh+lx8XA+Qo+Lh/NRelw8nI/R4+LhfJweFw/nE/S4
eDifpMfFw/kUPS4ezqfpcfFwPkOPi4fzWXpcPJzP0ePi4XyeHhcP5wv0uHg4
X6THxcP5Ej0uHs6X6XHxcL5Cj4uH81V6XDycr9Hj4uF8nR4XD+cb9Lh4ON+k
x8XD+RY9Lh7Ot+lx8XC+Q4+Lh/Ndelw8nO/R4+LhfJ8eFw/nB/S4eDg/pMfF
w/kRPS4ezo/pcfFwfkKPi4fzU3pcPJyf0ePi4fycHhcP5xf0uHg4v6THxcP5
FT0uHs6v6XHxcH5Dj4uH81t6XDyc39Hj4uH8nh4XD+cP9Lh4OH+kx8XD+RM9
Lh7On+lx8XD+Qo+Lh/NXelw8nL/R4+Lh/J0eFw/nH/S4eDj/pMfFw/kXPS4e
zr/pcfFw/kOPi4f/+8D/b4+Lh3Mgelw8nAPT4+LhHIQeFw/noPS4eDgHo8fF
wzk4PS4eziHocfFwDkmPi4dzKHpcPJxD0+Pi4RyGHhcP57D0uHg4h6PHxcM5
PD0uHs4R6HHxcI5Ij4uHcyR6XDycI9Pj4uEchR4XD+eo9Lh4OEejx8XDOTo9
Lh7OMehx8XCOSY+Lh3Mselw8nGPT4+LhHIceFw/nuPS4eDjHo8fFwzk+PS4e
zgnocfFwTkiPi4dzInpcPJwT0+Pi4ZyEHhcP56T0uHg4J6PHxcM5OT0uHs4p
6HHxcE5Jj4uHcyp6XDycU9Pj4uGchh4XD+e09Lh4OKejx8XDOT09Lh7OGehx
8XDOSI+Lh3Mmelw8nDPT4+LhnIUeFw/nrPS4eDhno8fFwzk7PS4ezjnocfFw
zkmPi4dzLnpcPJxz0+Pi4ZyHHhcP57z0uHg456PHxcM5Pz0uHs4F6HHxcA6g
x8XDuSA9Lh7Ohehx8XAuTI+Lh3MRelw8nIvS4+LhXIweFw/n4vS4eDiXoMfF
w7kkPS4ezqXocfFwLk2Pi4dzGXpcPJzL0uPi4VyOHhcP5/L0uHg4V6DHxcO5
Ij0uHs6V6HHxcK5Mj4uHcxV6XDycq9Lj4uFcjR4XD+fq9Lh4ONegx8XDuSY9
Lh7Otehx8XCuTY+Lh3Mdelw8nOvS4+LhXI8eFw/n+vS4eDg3oMfFw7khPS4e
zo3ocfFwbkyPi4dzE3pcPJyb0uPi4dyMHhcP5+b0uHg4t6DHxcO5JT0uHs6t
6HHxcG5Nj4uHcxt6XDyc29Lj4uHcjh4XD+f29Lh4OHegx8XDuSM9Lh7Onehx
8XDuTI+Lh3MXelw8nLvS4+Lh3I0eFw/n7vS4eDj3oMfFw7knPS4ezr3ocfFw
7k2Pi4dzH3pcPJz70uPi4fwfPS4ezv3ocfFwSo+Lh3N/elw8nAfQ4+LhPJAe
Fw/nQfS4eDgPpsfFw3kIPS4ezkPpcfFwHkaPi4fzcHpcPJxH0OPi4TySHhcP
51H0uHg4j6bHxcN5DD0uHs5j6XHxcB5Hj4uH83h6XDycJ9Dj4uE8kR4XD+dJ
9Lh4OE+mx8XDeQo9Lh7OU+lx8XCeRo+Lh/N0elw8nGfQ4+LhPJMeFw/nWfS4
eDjPpsfFw3kOPS4eznPpcfFwnkePi4fzfHpcPJwX0OPi4byQHhcP50X0uHg4
L6bHxcN5CT0uHs5L6XHxcF5Gj4uH83J6XDycV9Dj4uG8kh4XD+dV9Lh4OK+m
x8XDeQ09Lh7Oa+lx8XBeR4+Lh/N6elw8nDfQ4+LhvJEeFw/nTfS4eDhvpsfF
w3kLPS4ezlvpcfFw3kaPi4fzdnpcPJx30OPi4byTHhcP5130uHg476bHxcN5
Dz0uHs576XHxcEaPi4fzPnpcPJz30+Pi4XyAHhcP54P0uHg4H6LHxcP5MD0u
Hs5H6HHxcD5Kj4uH8zF6XDycj9Pj4uF8gh4XD+eT9Lh4OJ+ix8XD+TQ9Lh7O
Z+hx8XA+S4+Lh/M5elw8nM/T4+LhfIEeFw/ni/S4eDhfosfFw/kyPS4ezlfo
cfFwvkqPi4fzNXpcPJyv0+Pi4XyDHhcP55v0uHg436LHxcP5Nj0uHs536HHx
cL5Lj4uH8z16XDyc79Pj4uH8gB4XD+eH9Lh4OD+ix8XD+TE9Lh7OT+hx8XB+
So+Lh/Mzelw8nJ/T4+Lh/IIeFw/nl/S4eDi/osfFw/k1PS4ezm/ocfFwfkuP
i4fzO3pcPJzf0+Pi4fyBHhcP54/0uHg4f6LHxcP5Mz0uHs5f6HHxcP5Kj4uH
8zd6XDycv9Pj4uH8gx4XD+ef9Lh4OP+ix8XD+Tc9Lh7Of+hx8fB/H/D/7XHx
cA5Ej4uHc2B6XDycg9Dj4uEclB4XD+dg9Lh4OAenx8XDOQQ9Lh7OIelx8XAO
RY+Lh3Noelw8nMPQ4+LhHJYeFw/ncPS4eDiHp8fFwzkCPS4ezhHpcfFwjkSP
i4dzZHpcPJyj0OPi4RyVHhcP52j0uHg4R6fHxcM5Bj0uHs4x6XHxcI5Fj4uH
c2x6XDyc49Dj4uEclx4XD+d49Lh4OMenx8XDOQE9Lh7OCelx8XBORI+Lh3Ni
elw8nJPQ4+LhnJQeFw/nZPS4eDgnp8fFwzkFPS4ezinpcfFwTkWPi4dzanpc
PJzT0OPi4ZyWHhcP53T0uHg4p6fHxcM5Az0uHs4Z6XHxcM5Ej4uHc2Z6XDyc
s9Dj4uGclR4XD+ds9Lh4OGenx8XDOQc9Lh7OOelx8XDORY+Lh3Nuelw8nPPQ
4+LhnJceFw/nfPS4eDjnp8fFw7kAPS4ezgH0uHg4F6THxcO5ED0uHs6F6XHx
cC5Cj4uHc1F6XDyci9Hj4uFcnB4XD+cS9Lh4OJekx8XDuRQ9Lh7Opelx8XAu
Q4+Lh3NZelw8nMvR4+LhXJ4eFw/nCvS4eDhXpMfFw7kSPS4ezpXpcfFwrkKP
i4dzVXpcPJyr0ePi4VydHhcP5xr0uHg416THxcO5Fj0uHs616XHxcK5Dj4uH
c116XDyc69Hj4uFcnx4XD+cG9Lh4ODekx8XDuRE9Lh7Ojelx8XBuQo+Lh3NT
elw8nJvR4+Lh3JweFw/nFvS4eDi3pMfFw7kVPS4ezq3pcfFwbkOPi4dzW3pc
PJzb0ePi4dyeHhcP5w70uHg4d6THxcO5Ez0uHs6d6XHxcO5Cj4uHc1d6XDyc
u9Hj4uHcnR4XD+ce9Lh4OPekx8XDuRc9Lh7Ovelx8XDuQ4+Lh3Nfelw8nP+j
x8XDuR89Lh5O6XHxcO5Pj4uH8wB6XDycB9Lj4uE8iB4XD+fB9Lh4OA+hx8XD
eSg9Lh7Ow+hx8XAeTo+Lh/MIelw8nEfS4+LhPIoeFw/n0fS4eDiPocfFw3ks
PS4ezuPocfFwHk+Pi4fzBHpcPJwn0uPi4TyJHhcP58n0uHg4T6HHxcN5Kj0u
Hs7T6HHxcJ5Oj4uH8wx6XDycZ9Lj4uE8ix4XD+fZ9Lh4OM+hx8XDeS49Lh7O
8+hx8XCeT4+Lh/MCelw8nBfS4+LhvIgeFw/nxfS4eDgvocfFw3kpPS4ezsvo
cfFwXk6Pi4fzCnpcPJxX0uPi4byKHhcP59X0uHg4r6HHxcN5LT0uHs7r6HHx
cF5Pj4uH8wZ6XDycN9Lj4uG8iR4XD+fN9Lh4OG+hx8XDeSs9Lh7O2+hx8XDe
To+Lh/MOelw8nHfS4+LhvIseFw/n3fS4eDjvocfFw3kvPS4ezuhx8XDeR4+L
h/N+elw8nA/Q4+LhfJAeFw/nQ/S4eDgfpsfFw/kIPS4ezkfpcfFwPkaPi4fz
cXpcPJxP0OPi4XySHhcP51P0uHg4n6bHxcP5DD0uHs5n6XHxcD5Hj4uH83l6
XDycL9Dj4uF8kR4XD+dL9Lh4OF+mx8XD+Qo9Lh7OV+lx8XC+Ro+Lh/N1elw8
nG/Q4+LhfJMeFw/nW/S4eDjfpsfFw/kOPS4eznfpcfFwvkePi4fzfXpcPJwf
0OPi4fyQHhcP50f0uHg4P6bHxcP5CT0uHs5P6XHxcH5Gj4uH83N6XDycX9Dj
4uH8kh4XD+dX9Lh4OL+mx8XD+Q09Lh7Ob+lx8XB+R4+Lh/N7elw8nD/Q4+Lh
/JEeFw/nT/S4eDh/psfFw/kLPS4ezl/pcfFw/kaPi4fzd3pcPJx/0OPi4fyT
HhcP51/0uHg4/6bHxcP5Dz0uHv7vA/2/PS4ezoHocfFwDkyPi4dzEHpcPJyD
0uPi4RyMHhcP5+D0uHg4h6DHxcM5JD0uHs6h6HHxcA5Nj4uHcxh6XDycw9Lj
4uEcjh4XD+fw9Lh4OEegx8XDOSI9Lh7Okehx8XCOTI+Lh3MUelw8nKPS4+Lh
HI0eFw/n6PS4eDjHoMfFwzkmPS4ezrHocfFwjk2Pi4dzHHpcPJzj0uPi4RyP
HhcP5/j0uHg4J6DHxcM5IT0uHs6J6HHxcE5Mj4uHcxJ6XDyck9Lj4uGcjB4X
D+fk9Lh4OKegx8XDOSU9Lh7Oqehx8XBOTY+Lh3Maelw8nNPS4+LhnI4eFw/n
9PS4eDhnoMfFwzkjPS4ezpnocfFwzkyPi4dzFnpcPJyz0uPi4ZyNHhcP5+z0
uHg456DHxcM5Jz0uHs656HHxcM5Nj4uHcx56XDyc89Lj4uGcjx4XD+f89Lh4
OBegx8XDOYAeFw/ngvS4eDgXosfFw7kwPS4ezkXocfFwLkqPi4dzMXpcPJyL
0+Pi4VyCHhcP55L0uHg4l6LHxcO5ND0uHs5l6HHxcC5Lj4uHczl6XDycy9Pj
4uFcgR4XD+eK9Lh4OFeix8XDuTI9Lh7OVehx8XCuSo+Lh3M1elw8nKvT4+Lh
XIMeFw/nmvS4eDjXosfFw7k2PS4eznXocfFwrkuPi4dzPXpcPJzr0+Pi4dyA
HhcP54b0uHg4N6LHxcO5MT0uHs5N6HHxcG5Kj4uHczN6XDycm9Pj4uHcgh4X
D+eW9Lh4OLeix8XDuTU9Lh7Obehx8XBuS4+Lh3M7elw8nNvT4+Lh3IEeFw/n
jvS4eDh3osfFw7kzPS4ezl3ocfFw7kqPi4dzN3pcPJy70+Pi4dyDHhcP5570
uHg496LHxcO5Nz0uHs596HHxcO5Lj4uH83/0uHg496PHxcMpPS4ezv3pcfFw
HkCPi4fzQHpcPJwH0ePi4TyYHhcP5yH0uHg4D6XHxcN5GD0uHs7D6XHxcB5B
j4uH80h6XDycR9Hj4uE8mh4XD+cx9Lh4OI+lx8XDeRw9Lh7O4+lx8XCeQI+L
h/NEelw8nCfR4+LhPJkeFw/nKfS4eDhPpcfFw3kaPS4eztPpcfFwnkGPi4fz
THpcPJxn0ePi4TybHhcP5zn0uHg4z6XHxcN5Hj0uHs7z6XHxcF5Aj4uH80J6
XDycF9Hj4uG8mB4XD+cl9Lh4OC+lx8XDeRk9Lh7Oy+lx8XBeQY+Lh/NKelw8
nFfR4+LhvJoeFw/nNfS4eDivpcfFw3kdPS4ezuvpcfFw3kCPi4fzRnpcPJw3
0ePi4byZHhcP5y30uHg4b6XHxcN5Gz0uHs7b6XHxcN5Bj4uH8056XDycd9Hj
4uG8mx4XD+c99Lh4OO+lx8XDGT0uHs776HHxcN5Pj4uH8wF6XDycD9Lj4uF8
iB4XD+fD9Lh4OB+hx8XD+Sg9Lh7Ox+hx8XA+To+Lh/MJelw8nE/S4+LhfIoe
Fw/n0/S4eDifocfFw/ksPS4ezufocfFwPk+Pi4fzBXpcPJwv0uPi4XyJHhcP
58v0uHg4X6HHxcP5Kj0uHs7X6HHxcL5Oj4uH8w16XDycb9Lj4uF8ix4XD+fb
9Lh4ON+hx8XD+S49Lh7O9+hx8XC+T4+Lh/MDelw8nB/S4+Lh/IgeFw/nx/S4
eDg/ocfFw/kpPS4ezs/ocfFwfk6Pi4fzC3pcPJxf0uPi4fyKHhcP59f0uHg4
v6HHxcP5LT0uHs7v6HHxcH5Pj4uH8wd6XDycP9Lj4uH8iR4XD+fP9Lh4OH+h
x8XD+Ss9Lh7O3+hx8XD+To+Lh/MPelw8nH/S4+Lh/IseFw/n3/S4eDj/ocfF
w/99gP+3x8XDORA9Lh7Ogelx8XAOQo+Lh3NQelw8nIPR4+LhHJweFw/nEPS4
eDiHpMfFwzkUPS4ezqHpcfFwDkOPi4dzWHpcPJzD0ePi4RyeHhcP5wj0uHg4
R6THxcM5Ej0uHs6R6XHxcI5Cj4uHc1R6XDyco9Hj4uEcnR4XD+cY9Lh4OMek
x8XDORY9Lh7Oselx8XCOQ4+Lh3Ncelw8nOPR4+LhHJ8eFw/nBPS4eDgnpMfF
wzkRPS4ezonpcfFwTkKPi4dzUnpcPJyT0ePi4ZycHhcP5xT0uHg4p6THxcM5
FT0uHs6p6XHxcE5Dj4uHc1p6XDyc09Hj4uGcnh4XD+cM9Lh4OGekx8XDORM9
Lh7Omelx8XDOQo+Lh3NWelw8nLPR4+LhnJ0eFw/nHPS4eDjnpMfFwzkXPS4e
zrnpcfFwzkOPi4dzXnpcPJzz0ePi4ZyfHhcP5wL0uHg4B9Dj4uFckB4XD+dC
9Lh4OBemx8XDuQg9Lh7ORelx8XAuRo+Lh3Nxelw8nEvQ4+LhXJIeFw/nUvS4
eDiXpsfFw7kMPS4ezmXpcfFwLkePi4dzeXpcPJwr0OPi4VyRHhcP50r0uHg4
V6bHxcO5Cj0uHs5V6XHxcK5Gj4uHc3V6XDyca9Dj4uFckx4XD+da9Lh4ONem
x8XDuQ49Lh7Odelx8XCuR4+Lh3N9elw8nBvQ4+Lh3JAeFw/nRvS4eDg3psfF
w7kJPS4ezk3pcfFwbkaPi4dzc3pcPJxb0OPi4dySHhcP51b0uHg4t6bHxcO5
DT0uHs5t6XHxcG5Hj4uHc3t6XDycO9Dj4uHckR4XD+dO9Lh4OHemx8XDuQs9
Lh7OXelx8XDuRo+Lh3N3elw8nHvQ4+Lh3JMeFw/nXvS4eDj3psfFw7kPPS4e
zn3pcfFw/o8eFw/nfvS4eDilx8XDuT89Lh7OA+hx8XAeSI+Lh/Mgelw8nAfT
4+LhPIQeFw/nofS4eDgPo8fFw3k4PS4eziPocfFwHkmPi4fzKHpcPJxH0+Pi
4TyGHhcP57H0uHg4j6PHxcN5PD0uHs4T6HHxcJ5Ij4uH8yR6XDycJ9Pj4uE8
hR4XD+ep9Lh4OE+jx8XDeTo9Lh7OM+hx8XCeSY+Lh/Mselw8nGfT4+LhPIce
Fw/nufS4eDjPo8fFw3k+PS4ezgvocfFwXkiPi4fzInpcPJwX0+Pi4byEHhcP
56X0uHg4L6PHxcN5OT0uHs4r6HHxcF5Jj4uH8yp6XDycV9Pj4uG8hh4XD+e1
9Lh4OK+jx8XDeT09Lh7OG+hx8XDeSI+Lh/Mmelw8nDfT4+LhvIUeFw/nrfS4
eDhvo8fFw3k7PS4ezjvocfFw3kmPi4fzLnpcPJx30+Pi4byHHhcP5730uHg4
o8fFw3kfPS4ezvvpcfFwPkCPi4fzQXpcPJwP0ePi4XyYHhcP5yP0uHg4H6XH
xcP5GD0uHs7H6XHxcD5Bj4uH80l6XDycT9Hj4uF8mh4XD+cz9Lh4OJ+lx8XD
+Rw9Lh7O5+lx8XC+QI+Lh/NFelw8nC/R4+LhfJkeFw/nK/S4eDhfpcfFw/ka
PS4eztfpcfFwvkGPi4fzTXpcPJxv0ePi4XybHhcP5zv0uHg436XHxcP5Hj0u
Hs736XHxcH5Aj4uH80N6XDycH9Hj4uH8mB4XD+cn9Lh4OD+lx8XD+Rk9Lh7O
z+lx8XB+QY+Lh/NLelw8nF/R4+Lh/JoeFw/nN/S4eDi/pcfFw/kdPS4ezu/p
cfFw/kCPi4fzR3pcPJw/0ePi4fyZHhcP5y/0uHg4f6XHxcP5Gz0uHs7f6XHx
cP5Bj4uH8096XDycf9Hj4uH8mx4XD+c/9Lh4+L8P7P/2uHg4B6LHxcM5MD0u
Hs5B6HHxcA5Kj4uHczB6XDycg9Pj4uEcgh4XD+eQ9Lh4OIeix8XDOTQ9Lh7O
Yehx8XAOS4+Lh3M4elw8nMPT4+LhHIEeFw/niPS4eDhHosfFwzkyPS4ezlHo
cfFwjkqPi4dzNHpcPJyj0+Pi4RyDHhcP55j0uHg4x6LHxcM5Nj0uHs5x6HHx
cI5Lj4uHczx6XDyc49Pj4uGcgB4XD+eE9Lh4OCeix8XDOTE9Lh7OSehx8XBO
So+Lh3Myelw8nJPT4+LhnIIeFw/nlPS4eDinosfFwzk1PS4ezmnocfFwTkuP
i4dzOnpcPJzT0+Pi4ZyBHhcP54z0uHg4Z6LHxcM5Mz0uHs5Z6HHxcM5Kj4uH
czZ6XDycs9Pj4uGcgx4XD+ec9Lh4OOeix8XDOTc9Lh7Oeehx8XDOS4+Lh3M+
elw8nPPT4+LhXIAeFw/nAHpcPJwL0uPi4VyIHhcP58L0uHg4F6HHxcO5KD0u
Hs7F6HHxcC5Oj4uHcwl6XDycS9Lj4uFcih4XD+fS9Lh4OJehx8XDuSw9Lh7O
5ehx8XAuT4+Lh3MFelw8nCvS4+LhXIkeFw/nyvS4eDhXocfFw7kqPS4eztXo
cfFwrk6Pi4dzDXpcPJxr0uPi4VyLHhcP59r0uHg416HHxcO5Lj0uHs716HHx
cK5Pj4uHcwN6XDycG9Lj4uHciB4XD+fG9Lh4ODehx8XDuSk9Lh7Ozehx8XBu
To+Lh3MLelw8nFvS4+Lh3IoeFw/n1vS4eDi3ocfFw7ktPS4ezu3ocfFwbk+P
i4dzB3pcPJw70uPi4dyJHhcP5870uHg4d6HHxcO5Kz0uHs7d6HHxcO5Oj4uH
cw96XDyce9Lj4uHcix4XD+fe9Lh4OPehx8XDuS89Lh7O/9Hj4uHcjx4XD6f0
uHg496fHxcN5AD0uHs4D6XHxcB5Ej4uH82B6XDych9Dj4uE8lB4XD+dh9Lh4
OA+nx8XDeQQ9Lh7OI+lx8XAeRY+Lh/Noelw8nMfQ4+LhPJYeFw/ncfS4eDiP
p8fFw3kCPS4ezhPpcfFwnkSPi4fzZHpcPJyn0OPi4TyVHhcP52n0uHg4T6fH
xcN5Bj0uHs4z6XHxcJ5Fj4uH82x6XDyc59Dj4uE8lx4XD+d59Lh4OM+nx8XD
eQE9Lh7OC+lx8XBeRI+Lh/Nielw8nJfQ4+LhvJQeFw/nZfS4eDgvp8fFw3kF
PS4ezivpcfFwXkWPi4fzanpcPJzX0OPi4byWHhcP53X0uHg4r6fHxcN5Az0u
Hs4b6XHxcN5Ej4uH82Z6XDyct9Dj4uG8lR4XD+dt9Lh4OG+nx8XDeQc9Lh7O
O+lx8XDeRY+Lh/Nuelw8nPfQ4+LhvJceFw9n9Lh4OO+jx8XDeT89Lh7OB+hx
8XA+SI+Lh/Mhelw8nA/T4+LhfIQeFw/no/S4eDgfo8fFw/k4PS4ezifocfFw
PkmPi4fzKXpcPJxP0+Pi4XyGHhcP57P0uHg4n6PHxcP5PD0uHs4X6HHxcL5I
j4uH8yV6XDycL9Pj4uF8hR4XD+er9Lh4OF+jx8XD+To9Lh7ON+hx8XC+SY+L
h/Mtelw8nG/T4+LhfIceFw/nu/S4eDjfo8fFw/k+PS4ezg/ocfFwfkiPi4fz
I3pcPJwf0+Pi4fyEHhcP56f0uHg4P6PHxcP5OT0uHs4v6HHxcH5Jj4uH8yt6
XDycX9Pj4uH8hh4XD+e39Lh4OL+jx8XD+T09Lh7OH+hx8XD+SI+Lh/Mnelw8
nD/T4+Lh/IUeFw/nr/S4eDh/o8fFw/k7PS4ezj/ocfFw/kmPi4fzL3pcPJx/
0+Pi4fyHHhcP//cB/d8eFw/nQPS4eDgHpsfFwzkIPS4ezkHpcfFwDkaPi4dz
cHpcPJxD0OPi4RySHhcP51D0uHg4h6bHxcM5DD0uHs5h6XHxcA5Hj4uHc3h6
XDycI9Dj4uEckR4XD+dI9Lh4OEemx8XDOQo9Lh7OUelx8XCORo+Lh3N0elw8
nGPQ4+LhHJMeFw/nWPS4eDjHpsfFwzkOPS4eznHpcfFwjkePi4dzfHpcPJwT
0OPi4ZyQHhcP50T0uHg4J6bHxcM5CT0uHs5J6XHxcE5Gj4uHc3J6XDycU9Dj
4uGckh4XD+dU9Lh4OKemx8XDOQ09Lh7Oaelx8XBOR4+Lh3N6elw8nDPQ4+Lh
nJEeFw/nTPS4eDhnpsfFwzkLPS4ezlnpcfFwzkaPi4dzdnpcPJxz0OPi4ZyT
HhcP51z0uHg456bHxcM5Dz0uHs556XHxcM5Hj4uHc356XDycC9Dj4uEcQI+L
h3NBelw8nAvR4+LhXJgeFw/nIvS4eDgXpcfFw7kYPS4ezsXpcfFwLkGPi4dz
SXpcPJxL0ePi4VyaHhcP5zL0uHg4l6XHxcO5HD0uHs7l6XHxcK5Aj4uHc0V6
XDycK9Hj4uFcmR4XD+cq9Lh4OFelx8XDuRo9Lh7O1elx8XCuQY+Lh3NNelw8
nGvR4+LhXJseFw/nOvS4eDjXpcfFw7kePS4ezvXpcfFwbkCPi4dzQ3pcPJwb
0ePi4dyYHhcP5yb0uHg4N6XHxcO5GT0uHs7N6XHxcG5Bj4uHc0t6XDycW9Hj
4uHcmh4XD+c29Lh4OLelx8XDuR09Lh7O7elx8XDuQI+Lh3NHelw8nDvR4+Lh
3JkeFw/nLvS4eDh3pcfFw7kbPS4ezt3pcfFw7kGPi4dzT3pcPJx70ePi4dyb
HhcP5z70uHg496XHxcP5P3pcPJz70ePi4ZQeFw/n/vS4eDgPoMfFw3kgPS4e
zoPocfFwHkyPi4fzEHpcPJyH0uPi4TyMHhcP5+H0uHg4j6DHxcN5JD0uHs6j
6HHxcB5Nj4uH8xh6XDycx9Lj4uE8jh4XD+fx9Lh4OE+gx8XDeSI9Lh7Ok+hx
8XCeTI+Lh/MUelw8nKfS4+LhPI0eFw/n6fS4eDjPoMfFw3kmPS4ezrPocfFw
nk2Pi4fzHHpcPJzn0uPi4TyPHhcP5/n0uHg4L6DHxcN5IT0uHs6L6HHxcF5M
j4uH8xJ6XDycl9Lj4uG8jB4XD+fl9Lh4OK+gx8XDeSU9Lh7Oq+hx8XBeTY+L
h/Maelw8nNfS4+LhvI4eFw/n9fS4eDhvoMfFw3kjPS4ezpvocfFw3kyPi4fz
FnpcPJy30uPi4byNHhcP5+30uHg476DHxcN5Jz0uHs676HHxcN5Nj4uH8x56
XDyc99Lj4uGMHhcP5330uHg476fHxcP5AD0uHs4H6XHxcD5Ej4uH82F6XDyc
j9Dj4uF8lB4XD+dj9Lh4OB+nx8XD+QQ9Lh7OJ+lx8XA+RY+Lh/Npelw8nM/Q
4+LhfJYeFw/nc/S4eDifp8fFw/kCPS4ezhfpcfFwvkSPi4fzZXpcPJyv0OPi
4XyVHhcP52v0uHg4X6fHxcP5Bj0uHs436XHxcL5Fj4uH8216XDyc79Dj4uF8
lx4XD+d79Lh4ON+nx8XD+QE9Lh7OD+lx8XB+RI+Lh/Njelw8nJ/Q4+Lh/JQe
Fw/nZ/S4eDg/p8fFw/kFPS4ezi/pcfFwfkWPi4fza3pcPJzf0OPi4fyWHhcP
53f0uHg4v6fHxcP5Az0uHs4f6XHxcP5Ej4uH82d6XDycv9Dj4uH8lR4XD+dv
9Lh4OH+nx8XD+Qc9Lh7OP+lx8XD+RY+Lh/Nvelw8nP/Q4+Lh/z6Q/9vj4uEc
iB4XD+fA9Lh4OAehx8XDOSg9Lh7Owehx8XAOTo+Lh3MIelw8nEPS4+LhHIoe
Fw/n0PS4eDiHocfFwzksPS4ezuHocfFwDk+Pi4dzBHpcPJwj0uPi4RyJHhcP
58j0uHg4R6HHxcM5Kj0uHs7R6HHxcI5Oj4uHcwx6XDycY9Lj4uEcix4XD+fY
9Lh4OMehx8XDOS49Lh7O8ehx8XCOT4+Lh3MCelw8nBPS4+LhnIgeFw/nxPS4
eDgnocfFwzkpPS4ezsnocfFwTk6Pi4dzCnpcPJxT0uPi4ZyKHhcP59T0uHg4
p6HHxcM5LT0uHs7p6HHxcE5Pj4uHcwZ6XDycM9Lj4uGciR4XD+fM9Lh4OGeh
x8XDOSs9Lh7O2ehx8XDOTo+Lh3MOelw8nHPS4+LhnIseFw/n3PS4eDjnocfF
wzkvPS4ezvnocfFwzk+Pi4dzAXpcPJwD6HHxcC5Ij4uHcyF6XDycC9Pj4uFc
hB4XD+ei9Lh4+P+5rGcAAAADBoKpbdu2bdu2bTu1bdu229S2bdvW2htv+P1z
UXpcPJyL0ePi4VycHhcP5xL0uHg4l6THxcO5FD0uHs6l6XHxcC5Dj4uHc1l6
XDycy9Hj4uFcnh4XD+cK9Lh4OFekx8XDuRI9Lh7Olelx8XCuQo+Lh3NVelw8
nKvR4+LhXJ0eFw/nGvS4eDjXpMfFw7kWPS4ezrXpcfFwrkOPi4dzXXpcPJzr
0ePi4VyfHhcP5wb0uHg4N6THxcO5ET0uHs6N6XHxcG5Cj4uHc1N6XDycm9Hj
4uHcnB4XD+cW9Lh4OLekx8XDuRU9Lh7Orelx8XBuQ4+Lh3Nbelw8nNvR4+Lh
3J4eFw/nDvS4eDh3pMfFw7kTPS4ezp3pcfFw7kKPi4dzV3pcPJy70ePi4dyd
HhcP5x70uHg496THxcO5Fz0uHs696XHxcO5Dj4uHc196XDyc+9Hj4uGUHhcP
5/70uHg4D6DHxcN5ID0uHs6D6HHxcB5Mj4uH8xB6XDych9Lj4uE8jB4XD+fh
9Lh4OI+gx8XDeSQ9Lh7Oo+hx8XAeTY+Lh/MYelw8nMfS4+LhPI4eFw/n8fS4
eDhPoMfFw3kiPS4ezpPocfFwnkyPi4fzFHpcPJyn0uPi4TyNHhcP5+n0uHg4
z6DHxcN5Jj0uHs6z6HHxcJ5Nj4uH8xx6XDyc59Lj4uE8jx4XD+f59Lh4OC+g
x8XDeSE9Lh7Oi+hx8XBeTI+Lh/MSelw8nJfS4+LhvIweFw/n5fS4eDivoMfF
w3klPS4ezqvocfFwXk2Pi4fzGnpcPJzX0uPi4byOHhcP5/X0uHg4b6DHxcN5
Iz0uHs6b6HHxcN5Mj4uH8xZ6XDyct9Lj4uG8jR4XD+ft9Lh4OO+gx8XDeSc9
Lh7Ou+hx8XDeTY+Lh/Meelw8nPfS4+LhjB4XD+d99Lh4OO+nx8XD+QA9Lh7O
B+lx8XA+RI+Lh/Nhelw8nI/Q4+LhfJQeFw/nY/S4eDgfp8fFw/kEPS4ezifp
cfFwPkWPi4fzaXpcPJzP0OPi4XyWHhcP53P0uHg4n6fHxcP5Aj0uHs4X6XHx
cL5Ej4uH82V6XDycr9Dj4uF8lR4XD+dr9Lh4OF+nx8XD+QY9Lh7ON+lx8XC+
RY+Lh/Ntelw8nO/Q4+LhfJceFw/ne/S4eDjfp8fFw/kBPS4ezg/pcfFwfkSP
i4fzY3pcPJyf0OPi4fyUHhcP52f0uHg4P6fHxcP5BT0uHs4v6XHxcH5Fj4uH
82t6XDyc39Dj4uH8lh4XD+d39Lh4OL+nx8XD+QM9Lh7OH+lx8XD+RI+Lh/Nn
elw8nL/Q4+Lh/JUeFw/nb/S4eDh/p8fFw/kHPS4ezj/pcfFw/kWPi4fzb3pc
PJz/0OPi4f8N4P/3uHg4B6DHxcM5ID0uHs6B6HHxcA5Mj4uHcxB6XDycg9Lj
4uEcjB4XD+fg9Lh4OIegx8XDOSQ9Lh7Ooehx8XAOTY+Lh3MYelw8nMPS4+Lh
HI4eFw/n8PS4eDhHoMfFwzkiPS4ezpHocfFwjkyPi4dzFHpcPJyj0uPi4RyN
HhcP5+j0uHg4x6DHxcM5Jj0uHs6x6HHxcI5Nj4uHcxx6XDyc49Lj4uEcjx4X
D+f49Lh4OCegx8XDOSE9Lh7Oiehx8XBOTI+Lh3MSelw8nJPS4+LhnIweFw/n
5PS4eDinoMfFwzklPS4ezqnocfFwTk2Pi4dzGnpcPJzT0uPi4ZyOHhcP5/T0
uHg4Z6DHxcM5Iz0uHs6Z6HHxcM5Mj4uHcxZ6XDycs9Lj4uGcjR4XD+fs9Lh4
OOegx8XDOSc9Lh7Ouehx8XDOTY+Lh3Meelw8nPPS4+LhnI8eFw/n/PS4eDgX
oMfFw7kgPS4ezoXocfFwLkyPi4dzEXpcPJyL0uPi4VyMHhcP5+L0uHg4l6DH
xcO5JD0uHs6l6HHxcC5Nj4uHcxl6XDycy9Lj4uFcjh4XD+fy9Lh4OFegx8XD
uSI9Lh7Olehx8XCuTI+Lh3MVelw8nKvS4+LhXI0eFw/n6vS4eDjXoMfFw7km
PS4ezrXocfFwrk2Pi4dzHXpcPJzr0uPi4VyPHhcP5/r0uHg4N6DHxcO5IT0u
Hs6N6HHxcG5Mj4uHcxN6XDycm9Lj4uHcjB4XD+fm9Lh4OLegx8XDuSU9Lh7O
rehx8XBuTY+Lh3Mbelw8nNvS4+Lh3I4eFw/n9vS4eDh3oMfFw7kjPS4ezp3o
cfFw7kyPi4dzF3pcPJy70uPi4dyNHhcP5+70uHg496DHxcO5Jz0uHs696HHx
cO5Nj4uHcx96XDyc+9Lj4uHcjx4XD6f0uHg496fHxcN5AD0uHs4D6XHxcB5E
j4uH82B6XDych9Dj4uE8lB4XD+dh9Lh4OA+nx8XDeQQ9Lh7OI+lx8XAeRY+L
h/Noelw8nMfQ4+LhPJYeFw/ncfS4eDiPp8fFw3kCPS4ezhPpcfFwnkSPi4fz
ZHpcPJyn0OPi4TyVHhcP52n0uHg4T6fHxcN5Bj0uHs4z6XHxcJ5Fj4uH82x6
XDyc59Dj4uE8lx4XD+d59Lh4OM+nx8XDeQE9Lh7OC+lx8XBeRI+Lh/Nielw8
nJfQ4+LhvJQeFw/nZfS4eDgvp8fFw3kFPS4ezivpcfFwXkWPi4fzanpcPJzX
0OPi4byWHhcP53X0uHg4r6fHxcN5Az0uHs4b6XHxcN5Ej4uH82Z6XDyct9Dj
4uG8lR4XD+dt9Lh4OG+nx8XDeQc9Lh7OO+lx8XDeRY+Lh/Nuelw8nPfQ4+Lh
vJceFw9n9Lh4OO+jx8XDeT89Lh7OB+hx8XA+SI+Lh/Mhelw8nA/T4+LhfIQe
Fw/no/S4eDgfo8fFw/k4PS4ezifocfFwPkmPi4fzKXpcPJxP0+Pi4XyGHhcP
57P0uHg4n6PHxcP5PD0uHs4X6HHxcL5Ij4uH8yV6XDycL9Pj4uF8hR4XD+er
9Lh4OF+jx8XD+To9Lh7ON+hx8XC+SY+Lh/Mtelw8nG/T4+LhfIceFw/nu/S4
eDjfo8fFw/k+PS4ezg/ocfFwfkiPi4fzI3pcPJwf0+Pi4fyEHhcP56f0uHg4
P6PHxcP5OT0uHs4v6HHxcH5Jj4uH8yt6XDycX9Pj4uH8hh4XD+e39Lh4OL+j
x8XD+T09Lh7OH+hx8XD+SI+Lh/Mnelw8nD/T4+Lh/IUeFw/nr/S4eDh/o8fF
w/k7PS4ezj/ocfFw/kmPi4fzL3pcPJx/0+Pi4fyHHhcP/2/g/r/HxcM5AD0u
Hs4B6XHxcA5Ej4uHc2B6XDycg9Dj4uEclB4XD+dg9Lh4OAenx8XDOQQ9Lh7O
Ielx8XAORY+Lh3Noelw8nMPQ4+LhHJYeFw/ncPS4eDiHp8fFwzkCPS4ezhHp
cfFwjkSPi4dzZHpcPJyj0OPi4RyVHhcP52j0uHg4R6fHxcM5Bj0uHs4x6XHx
cI5Fj4uHc2x6XDyc49Dj4uEclx4XD+d49Lh4OMenx8XDOQE9Lh7OCelx8XBO
RI+Lh3Nielw8nJPQ4+LhnJQeFw/nZPS4eDgnp8fFwzkFPS4ezinpcfFwTkWP
i4dzanpcPJzT0OPi4ZyWHhcP53T0uHg4p6fHxcM5Az0uHs4Z6XHxcM5Ej4uH
c2Z6XDycs9Dj4uGclR4XD+ds9Lh4OGenx8XDOQc9Lh7OOelx8XDORY+Lh3Nu
elw8nPPQ4+LhnJceFw/nfPS4eDjnp8fFw7kAPS4ezgXpcfFwLkSPi4dzYXpc
PJyL0OPi4VyUHhcP52L0uHg4F6fHxcO5BD0uHs4l6XHxcC5Fj4uHc2l6XDyc
y9Dj4uFclh4XD+dy9Lh4OJenx8XDuQI9Lh7OFelx8XCuRI+Lh3Nlelw8nKvQ
4+LhXJUeFw/navS4eDhXp8fFw7kGPS4ezjXpcfFwrkWPi4dzbXpcPJzr0OPi
4VyXHhcP53r0uHg416fHxcO5AT0uHs4N6XHxcG5Ej4uHc2N6XDycm9Dj4uHc
lB4XD+dm9Lh4ODenx8XDuQU9Lh7OLelx8XBuRY+Lh3Nrelw8nNvQ4+Lh3JYe
Fw/ndvS4eDi3p8fFw7kDPS4ezh3pcfFw7kSPi4dzZ3pcPJy70OPi4dyVHhcP
5270uHg4d6fHxcO5Bz0uHs496XHxcO5Fj4uHc296XDyc+9Dj4uHclx4XD+d+
9Lh4OKXHxcO5Pz0uHs4D6HHxcB5Ij4uH8yB6XDycB9Pj4uE8hB4XD+eh9Lh4
OA+jx8XDeTg9Lh7OI+hx8XAeSY+Lh/Moelw8nEfT4+LhPIYeFw/nsfS4eDiP
o8fFw3k8PS4ezhPocfFwnkiPi4fzJHpcPJwn0+Pi4TyFHhcP56n0uHg4T6PH
xcN5Oj0uHs4z6HHxcJ5Jj4uH8yx6XDycZ9Pj4uE8hx4XD+e59Lh4OM+jx8XD
eT49Lh7OC+hx8XBeSI+Lh/Mielw8nBfT4+LhvIQeFw/npfS4eDgvo8fFw3k5
PS4ezivocfFwXkmPi4fzKnpcPJxX0+Pi4byGHhcP57X0uHg4r6PHxcN5PT0u
Hs4b6HHxcN5Ij4uH8yZ6XDycN9Pj4uG8hR4XD+et9Lh4OG+jx8XDeTs9Lh7O
O+hx8XDeSY+Lh/Muelw8nHfT4+LhvIceFw/nvfS4eDijx8XDeR89Lh7O++lx
8XA+QI+Lh/NBelw8nA/R4+LhfJgeFw/nI/S4eDgfpcfFw/kYPS4ezsfpcfFw
PkGPi4fzSXpcPJxP0ePi4XyaHhcP5zP0uHg4n6XHxcP5HD0uHs7n6XHxcL5A
j4uH80V6XDycL9Hj4uF8mR4XD+cr9Lh4OF+lx8XD+Ro9Lh7O1+lx8XC+QY+L
h/NNelw8nG/R4+LhfJseFw/nO/S4eDjfpcfFw/kePS4ezvfpcfFwfkCPi4fz
Q3pcPJwf0ePi4fyYHhcP5yf0uHg4P6XHxcP5GT0uHs7P6XHxcH5Bj4uH80t6
XDycX9Hj4uH8mh4XD+c39Lh4OL+lx8XD+R09Lh7O7+lx8XD+QI+Lh/NHelw8
nD/R4+Lh/JkeFw/nL/S4eDh/pcfFw/kbPS4ezt/pcfFw/kGPi4fzT3pcPJx/
0ePi4fybHhcP5z/0uHj4fwP2/z0uHs4B6HHxcA5Ij4uHcyB6XDycA9Pj4uEc
hB4XD+eg9Lh4OAejx8XDOTg9Lh7OIehx8XAOSY+Lh3Moelw8nEPT4+LhHIYe
Fw/nsPS4eDiHo8fFwzk8PS4ezhHocfFwjkiPi4dzJHpcPJwj0+Pi4RyFHhcP
56j0uHg4R6PHxcM5Oj0uHs4x6HHxcI5Jj4uHcyx6XDycY9Pj4uEchx4XD+e4
9Lh4OMejx8XDOT49Lh7OCehx8XBOSI+Lh3Mielw8nBPT4+LhnIQeFw/npPS4
eDgno8fFwzk5PS4ezinocfFwTkmPi4dzKnpcPJxT0+Pi4ZyGHhcP57T0uHg4
p6PHxcM5PT0uHs4Z6HHxcM5Ij4uHcyZ6XDycM9Pj4uGchR4XD+es9Lh4OGej
x8XDOTs9Lh7OOehx8XDOSY+Lh3Muelw8nHPT4+LhnIceFw/nvPS4eDjno8fF
wzk/PS4ezgXocfFwLkiPi4dzIXpcPJwL0+Pi4VyEHhcP56L0uHg4F6PHxcO5
OD0uHs4l6HHxcC5Jj4uHcyl6XDycS9Pj4uFchh4XD+ey9Lh4OJejx8XDuTw9
Lh7OFehx8XCuSI+Lh3Mlelw8nCvT4+LhXIUeFw/nqvS4eDhXo8fFw7k6PS4e
zjXocfFwrkmPi4dzLXpcPJxr0+Pi4VyHHhcP57r0uHg416PHxcO5Pj0uHs4N
6HHxcG5Ij4uHcyN6XDycG9Pj4uHchB4XD+em9Lh4ODejx8XDuTk9Lh7OLehx
8XBuSY+Lh3Mrelw8nFvT4+Lh3IYeFw/ntvS4eDi3o8fFw7k9PS4ezh3ocfFw
7kiPi4dzJ3pcPJw70+Pi4dyFHhcP5670uHg4d6PHxcO5Oz0uHs496HHxcO5J
j4uHcy96XDyce9Pj4uHchx4XD+e+9Lh4OPejx8XDKT0uHs796XHxcB5Aj4uH
80B6XDycB9Hj4uE8mB4XD+ch9Lh4OA+lx8XDeRg9Lh7Ow+lx8XAeQY+Lh/NI
elw8nEfR4+LhPJoeFw/nMfS4eDiPpcfFw3kcPS4ezuPpcfFwnkCPi4fzRHpc
PJwn0ePi4TyZHhcP5yn0uHg4T6XHxcN5Gj0uHs7T6XHxcJ5Bj4uH80x6XDyc
Z9Hj4uE8mx4XD+c59Lh4OM+lx8XDeR49Lh7O8+lx8XBeQI+Lh/NCelw8nBfR
4+LhvJgeFw/nJfS4eDgvpcfFw3kZPS4ezsvpcfFwXkGPi4fzSnpcPJxX0ePi
4byaHhcP5zX0uHg4r6XHxcN5HT0uHs7r6XHxcN5Aj4uH80Z6XDycN9Hj4uG8
mR4XD+ct9Lh4OG+lx8XDeRs9Lh7O2+lx8XDeQY+Lh/NOelw8nHfR4+LhvJse
Fw/nPfS4eDjvpcfFwxk9Lh7O++hx8XDeT4+Lh/MBelw8nA/S4+LhfIgeFw/n
w/S4eDgfocfFw/koPS4ezsfocfFwPk6Pi4fzCXpcPJxP0uPi4XyKHhcP59P0
uHg4n6HHxcP5LD0uHs7n6HHxcD5Pj4uH8wV6XDycL9Lj4uF8iR4XD+fL9Lh4
OF+hx8XD+So9Lh7O1+hx8XC+To+Lh/MNelw8nG/S4+LhfIseFw/n2/S4eDjf
ocfFw/kuPS4ezvfocfFwvk+Pi4fzA3pcPJwf0uPi4fyIHhcP58f0uHg4P6HH
xcP5KT0uHs7P6HHxcH5Oj4uH8wt6XDycX9Lj4uH8ih4XD+fX9Lh4OL+hx8XD
+S09Lh7O7+hx8XB+T4+Lh/MHelw8nD/S4+Lh/IkeFw/nz/S4eDh/ocfFw/kr
PS4ezt/ocfFw/k6Pi4fzD3pcPJx/0uPi4fyLHhcP59/0uHg4/6HHxcP/G6j/
73HxcA5Aj4uHc0B6XDycA9Hj4uEcmB4XD+cg9Lh4OAelx8XDORg9Lh7Owelx
8XAOQY+Lh3NIelw8nEPR4+LhHJoeFw/nMPS4eDiHpcfFwzkcPS4ezuHpcfFw
jkCPi4dzRHpcPJwj0ePi4RyZHhcP5yj0uHg4R6XHxcM5Gj0uHs7R6XHxcI5B
j4uHc0x6XDycY9Hj4uEcmx4XD+c49Lh4OMelx8XDOR49Lh7O8elx8XBOQI+L
h3NCelw8nBPR4+LhnJgeFw/nJPS4eDgnpcfFwzkZPS4ezsnpcfFwTkGPi4dz
SnpcPJxT0ePi4ZyaHhcP5zT0uHg4p6XHxcM5HT0uHs7p6XHxcM5Aj4uHc0Z6
XDycM9Hj4uGcmR4XD+cs9Lh4OGelx8XDORs9Lh7O2elx8XDOQY+Lh3NOelw8
nHPR4+LhnJseFw/nPPS4eDjnpcfFwzkfPS4ezvnpcfFwLkCPi4dzQXpcPJwL
0ePi4VyYHhcP5yL0uHg4F6XHxcO5GD0uHs7F6XHxcC5Bj4uHc0l6XDycS9Hj
4uFcmh4XD+cy9Lh4OJelx8XDuRw9Lh7O5elx8XCuQI+Lh3NFelw8nCvR4+Lh
XJkeFw/nKvS4eDhXpcfFw7kaPS4eztXpcfFwrkGPi4dzTXpcPJxr0ePi4Vyb
HhcP5zr0uHg416XHxcO5Hj0uHs716XHxcG5Aj4uHc0N6XDycG9Hj4uHcmB4X
D+cm9Lh4ODelx8XDuRk9Lh7Ozelx8XBuQY+Lh3NLelw8nFvR4+Lh3JoeFw/n
NvS4eDi3pcfFw7kdPS4ezu3pcfFw7kCPi4dzR3pcPJw70ePi4dyZHhcP5y70
uHg4d6XHxcO5Gz0uHs7d6XHxcO5Bj4uHc096XDyce9Hj4uHcmx4XD+c+9Lh4
OPelx8XDuR89Lh5O6XHxcO5Pj4uH8wB6XDycB9Lj4uE8iB4XD+fB9Lh4OA+h
x8XDeSg9Lh7Ow+hx8XAeTo+Lh/MIelw8nEfS4+LhPIoeFw/n0fS4eDiPocfF
w3ksPS4ezuPocfFwHk+Pi4fzBHpcPJwn0uPi4TyJHhcP58n0uHg4T6HHxcN5
Kj0uHs7T6HHxcJ5Oj4uH8wx6XDycZ9Lj4uE8ix4XD+fZ9Lh4OM+hx8XDeS49
Lh7O8+hx8XCeT4+Lh/MCelw8nBfS4+LhvIgeFw/nxfS4eDgvocfFw3kpPS4e
zsvocfFwXk6Pi4fzCnpcPJxX0uPi4byKHhcP59X0uHg4r6HHxcN5LT0uHs7r
6HHxcF5Pj4uH8wZ6XDycN9Lj4uG8iR4XD+fN9Lh4OG+hx8XDeSs9Lh7O2+hx
8XDeTo+Lh/MOelw8nHfS4+LhvIseFw/n3fS4eDjvocfFw3kvPS4ezuhx8XDe
R4+Lh/N+elw8nA/Q4+LhfJAeFw/nQ/S4eDgfpsfFw/kIPS4ezkfpcfFwPkaP
i4fzcXpcPJxP0OPi4XySHhcP51P0uHg4n6bHxcP5DD0uHs5n6XHxcD5Hj4uH
83l6XDycL9Dj4uF8kR4XD+dL9Lh4OF+mx8XD+Qo9Lh7OV+lx8XC+Ro+Lh/N1
elw8nG/Q4+LhfJMeFw/nW/S4eDjfpsfFw/kOPS4eznfpcfFwvkePi4fzfXpc
PJwf0OPi4fyQHhcP50f0uHg4P6bHxcP5CT0uHs5P6XHxcH5Gj4uH83N6XDyc
X9Dj4uH8kh4XD+dX9Lh4OL+mx8XD+Q09Lh7Ob+lx8XB+R4+Lh/N7elw8nD/Q
4+Lh/JEeFw/nT/S4eDh/psfFw/kLPS4ezl/pcfFw/kaPi4fzd3pcPJx/0OPi
4fyTHhcP51/0uHg4/6bHxcP5Dz0uHv7fAP1/j4uHcwB6XDycA9Lj4uEciB4X
D+fA9Lh4OAehx8XDOSg9Lh7Owehx8XAOTo+Lh3MIelw8nEPS4+LhHIoeFw/n
0PS4eDiHocfFwzksPS4ezuHocfFwDk+Pi4dzBHpcPJwj0uPi4RyJHhcP58j0
uHg4R6HHxcM5Kj0uHs7R6HHxcI5Oj4uHcwx6XDycY9Lj4uEcix4XD+fY9Lh4
OMehx8XDOS49Lh7O8ehx8XCOT4+Lh3MCelw8nBPS4+LhnIgeFw/nxPS4eDgn
ocfFwzkpPS4ezsnocfFwTk6Pi4dzCnpcPJxT0uPi4ZyKHhcP59T0uHg4p6HH
xcM5LT0uHs7p6HHxcE5Pj4uHcwZ6XDycM9Lj4uGciR4XD+fM9Lh4OGehx8XD
OSs9Lh7O2ehx8XDOTo+Lh3MOelw8nHPS4+LhnIseFw/n3PS4eDjnocfFwzkv
PS4ezvnocfFwzk+Pi4dzAXpcPJwL0uPi4VyIHhcP58L0uHg4F6HHxcO5KD0u
Hs7F6HHxcC5Oj4uHcwl6XDycS9Lj4uFcih4XD+fS9Lh4OJehx8XDuSw9Lh7O
5ehx8XAuT4+Lh3MFelw8nCvS4+LhXIkeFw/nyvS4eDhXocfFw7kqPS4eztXo
cfFwrk6Pi4dzDXpcPJxr0uPi4VyLHhcP59r0uHg416HHxcO5Lj0uHs716HHx
cK5Pj4uHcwN6XDycG9Lj4uHciB4XD+fG9Lh4ODehx8XDuSk9Lh7Ozehx8XBu
To+Lh3MLelw8nFvS4+Lh3IoeFw/n1vS4eDi3ocfFw7ktPS4ezu3ocfFwbk+P
i4dzB3pcPJw70uPi4dyJHhcP5870uHg4d6HHxcO5Kz0uHs7d6HHxcO5Oj4uH
cw96XDyce9Lj4uHcix4XD+fe9Lh4OPehx8XDuS89Lh7O/ehx8XBKj4uHc396
XDycB9Dj4uE8kB4XD+dB9Lh4OA+mx8XDeQg9Lh7OQ+lx8XAeRo+Lh/Nwelw8
nEfQ4+LhPJIeFw/nUfS4eDiPpsfFw3kMPS4ezmPpcfFwHkePi4fzeHpcPJwn
0OPi4TyRHhcP50n0uHg4T6bHxcN5Cj0uHs5T6XHxcJ5Gj4uH83R6XDycZ9Dj
4uE8kx4XD+dZ9Lh4OM+mx8XDeQ49Lh7Oc+lx8XCeR4+Lh/N8elw8nBfQ4+Lh
vJAeFw/nRfS4eDgvpsfFw3kJPS4ezkvpcfFwXkaPi4fzcnpcPJxX0OPi4byS
HhcP51X0uHg4r6bHxcN5DT0uHs5r6XHxcF5Hj4uH83p6XDycN9Dj4uG8kR4X
D+dN9Lh4OG+mx8XDeQs9Lh7OW+lx8XDeRo+Lh/N2elw8nHfQ4+LhvJMeFw/n
XfS4eDjvpsfFw3kPPS4eznvpcfFwRo+Lh/M+elw8nPfT4+LhfIAeFw/ng/S4
eDgfosfFw/kwPS4ezkfocfFwPkqPi4fzMXpcPJyP0+Pi4XyCHhcP55P0uHg4
n6LHxcP5ND0uHs5n6HHxcD5Lj4uH8zl6XDycz9Pj4uF8gR4XD+eL9Lh4OF+i
x8XD+TI9Lh7OV+hx8XC+So+Lh/M1elw8nK/T4+LhfIMeFw/nm/S4eDjfosfF
w/k2PS4eznfocfFwvkuPi4fzPXpcPJzv0+Pi4fyAHhcP54f0uHg4P6LHxcP5
MT0uHs5P6HHxcH5Kj4uH8zN6XDycn9Pj4uH8gh4XD+eX9Lh4OL+ix8XD+TU9
Lh7Ob+hx8XB+S4+Lh/M7elw8nN/T4+Lh/IEeFw/nj/S4eDh/osfFw/kzPS4e
zl/ocfFw/kqPi4fzN3pcPJy/0+Pi4fyDHhcP55/0uHg4/6LHxcP5Nz0uHs5/
6HHx8P8G5v97XDycA9Dj4uEckB4XD+dA9Lh4OAemx8XDOQg9Lh7OQelx8XAO
Ro+Lh3Nwelw8nEPQ4+LhHJIeFw/nUPS4eDiHpsfFwzkMPS4ezmHpcfFwDkeP
i4dzeHpcPJwj0OPi4RyRHhcP50j0uHg4R6bHxcM5Cj0uHs5R6XHxcI5Gj4uH
c3R6XDycY9Dj4uEckx4XD+dY9Lh4OMemx8XDOQ49Lh7Ocelx8XCOR4+Lh3N8
elw8nBPQ4+LhnJAeFw/nRPS4eDgnpsfFwzkJPS4ezknpcfFwTkaPi4dzcnpc
PJxT0OPi4ZySHhcP51T0uHg4p6bHxcM5DT0uHs5p6XHxcE5Hj4uHc3p6XDyc
M9Dj4uGckR4XD+dM9Lh4OGemx8XDOQs9Lh7OWelx8XDORo+Lh3N2elw8nHPQ
4+LhnJMeFw/nXPS4eDjnpsfFwzkPPS4eznnpcfFwzkePi4dzfnpcPJwL0OPi
4VyQHhcP50L0uHg4F6bHxcO5CD0uHs5F6XHxcC5Gj4uHc3F6XDycS9Dj4uFc
kh4XD+dS9Lh4OJemx8XDuQw9Lh7OZelx8XAuR4+Lh3N5elw8nCvQ4+LhXJEe
Fw/nSvS4eDhXpsfFw7kKPS4ezlXpcfFwrkaPi4dzdXpcPJxr0OPi4VyTHhcP
51r0uHg416bHxcO5Dj0uHs516XHxcK5Hj4uHc316XDycG9Dj4uHckB4XD+dG
9Lh4ODemx8XDuQk9Lh7OTelx8XBuRo+Lh3Nzelw8nFvQ4+Lh3JIeFw/nVvS4
eDi3psfFw7kNPS4ezm3pcfFwbkePi4dze3pcPJw70OPi4dyRHhcP5070uHg4
d6bHxcO5Cz0uHs5d6XHxcO5Gj4uHc3d6XDyce9Dj4uHckx4XD+de9Lh4OPem
x8XDuQ89Lh7Ofelx8XDuR4+Lh1N6XDyc+9Pj4uE8gB4XD+eB9Lh4OA+ix8XD
eTA9Lh7OQ+hx8XAeSo+Lh/Mwelw8nIfT4+LhPIIeFw/nkfS4eDiPosfFw3k0
PS4ezmPocfFwHkuPi4fzOHpcPJzH0+Pi4TyBHhcP54n0uHg4T6LHxcN5Mj0u
Hs5T6HHxcJ5Kj4uH8zR6XDycp9Pj4uE8gx4XD+eZ9Lh4OM+ix8XDeTY9Lh7O
c+hx8XCeS4+Lh/M8elw8nOfT4+LhvIAeFw/nhfS4eDgvosfFw3kxPS4ezkvo
cfFwXkqPi4fzMnpcPJyX0+Pi4byCHhcP55X0uHg4r6LHxcN5NT0uHs5r6HHx
cF5Lj4uH8zp6XDyc19Pj4uG8gR4XD+eN9Lh4OG+ix8XDeTM9Lh7OW+hx8XDe
So+Lh/M2elw8nLfT4+LhvIMeFw/nnfS4eDjvosfFw3k3PS4eznvocfFw3kuP
i4czelw8nPfR4+LhvJ8eFw/nA/S4eDgfpMfFw/kQPS4ezofpcfFwPkKPi4fz
UXpcPJyP0ePi4XycHhcP5xP0uHg4n6THxcP5FD0uHs6n6XHxcD5Dj4uH81l6
XDycz9Hj4uF8nh4XD+cL9Lh4OF+kx8XD+RI9Lh7Ol+lx8XC+Qo+Lh/NVelw8
nK/R4+LhfJ0eFw/nG/S4eDjfpMfFw/kWPS4ezrfpcfFwvkOPi4fzXXpcPJzv
0ePi4XyfHhcP5wf0uHg4P6THxcP5ET0uHs6P6XHxcH5Cj4uH81N6XDycn9Hj
4uH8nB4XD+cX9Lh4OL+kx8XD+RU9Lh7Or+lx8XB+Q4+Lh/Nbelw8nN/R4+Lh
/J4eFw/nD/S4eDh/pMfFw/kTPS4ezp/pcfFw/kKPi4fzV3pcPJy/0ePi4fyd
HhcP5x/0uHg4/6THxcP5Fz0uHs6/6XHxcP5Dj4uH/zcg/9/j4uEcgB4XD+eA
9Lh4OAeix8XDOTA9Lh7OQehx8XAOSo+Lh3Mwelw8nIPT4+LhHIIeFw/nkPS4
eDiHosfFwzk0PS4ezmHocfFwDkuPi4dzOHpcPJzD0+Pi4RyBHhcP54j0uHg4
R6LHxcM5Mj0uHs5R6HHxcI5Kj4uHczR6XDyco9Pj4uEcgx4XD+eY9Lh4OMei
x8XDOTY9Lh7Ocehx8XCOS4+Lh3M8elw8nOPT4+LhnIAeFw/nhPS4eDgnosfF
wzkxPS4ezknocfFwTkqPi4dzMnpcPJyT0+Pi4ZyCHhcP55T0uHg4p6LHxcM5
NT0uHs5p6HHxcE5Lj4uHczp6XDyc09Pj4uGcgR4XD+eM9Lh4OGeix8XDOTM9
Lh7OWehx8XDOSo+Lh3M2elw8nLPT4+LhnIMeFw/nnPS4eDjnosfFwzk3PS4e
znnocfFwzkuPi4dzPnpcPJzz0+Pi4VyAHhcP54L0uHg4F6LHxcO5MD0uHs5F
6HHxcC5Kj4uHczF6XDyci9Pj4uFcgh4XD+eS9Lh4OJeix8XDuTQ9Lh7OZehx
8XAuS4+Lh3M5elw8nMvT4+LhXIEeFw/nivS4eDhXosfFw7kyPS4ezlXocfFw
rkqPi4dzNXpcPJyr0+Pi4VyDHhcP55r0uHg416LHxcO5Nj0uHs516HHxcK5L
j4uHcz16XDyc69Pj4uHcgB4XD+eG9Lh4ODeix8XDuTE9Lh7OTehx8XBuSo+L
h3Mzelw8nJvT4+Lh3IIeFw/nlvS4eDi3osfFw7k1PS4ezm3ocfFwbkuPi4dz
O3pcPJzb0+Pi4dyBHhcP5470uHg4d6LHxcO5Mz0uHs5d6HHxcO5Kj4uHczd6
XDycu9Pj4uHcgx4XD+ee9Lh4OPeix8XDuTc9Lh7Ofehx8XDuS4+Lh3M/elw8
nNLj4uHcnx4XD+cB9Lh4OA+kx8XDeRA9Lh7Og+lx8XAeQo+Lh/NQelw8nIfR
4+LhPJweFw/nEfS4eDiPpMfFw3kUPS4ezqPpcfFwHkOPi4fzWHpcPJzH0ePi
4TyeHhcP5wn0uHg4T6THxcN5Ej0uHs6T6XHxcJ5Cj4uH81R6XDycp9Hj4uE8
nR4XD+cZ9Lh4OM+kx8XDeRY9Lh7Os+lx8XCeQ4+Lh/Ncelw8nOfR4+LhPJ8e
Fw/nBfS4eDgvpMfFw3kRPS4ezovpcfFwXkKPi4fzUnpcPJyX0ePi4bycHhcP
5xX0uHg4r6THxcN5FT0uHs6r6XHxcF5Dj4uH81p6XDyc19Hj4uG8nh4XD+cN
9Lh4OG+kx8XDeRM9Lh7Om+lx8XDeQo+Lh/NWelw8nLfR4+LhvJ0eFw/nHfS4
eDjvpMfFw3kXPS4ezrvpcfFw3kOPi4fzXnpcPJzR4+LhvI8eFw/n/fS4eDgf
oMfFw/kgPS4ezofocfFwPkyPi4fzEXpcPJyP0uPi4XyMHhcP5+P0uHg4n6DH
xcP5JD0uHs6n6HHxcD5Nj4uH8xl6XDycz9Lj4uF8jh4XD+fz9Lh4OF+gx8XD
+SI9Lh7Ol+hx8XC+TI+Lh/MVelw8nK/S4+LhfI0eFw/n6/S4eDjfoMfFw/km
PS4ezrfocfFwvk2Pi4fzHXpcPJzv0uPi4XyPHhcP5/v0uHg4P6DHxcP5IT0u
Hs6P6HHxcH5Mj4uH8xN6XDycn9Lj4uH8jB4XD+fn9Lh4OL+gx8XD+SU9Lh7O
r+hx8XB+TY+Lh/Mbelw8nN/S4+Lh/I4eFw/n9/S4eDh/oMfFw/kjPS4ezp/o
cfFw/kyPi4fzF3pcPJy/0uPi4fyNHhcP5+/0uHg4/6DHxcP5Jz0uHs6/6HHx
cP5Nj4uH8x96XDz8v4H4/x4XD+cA9Lh4OAekx8XDORA9Lh7Ogelx8XAOQo+L
h3NQelw8nIPR4+LhHJweFw/nEPS4eDiHpMfFwzkUPS4ezqHpcfFwDkOPi4dz
WHpcPJzD0ePi4RyeHhcP5wj0uHg4R6THxcM5Ej0uHs6R6XHxcI5Cj4uHc1R6
XDyco9Hj4uEcnR4XD+cY9Lh4OMekx8XDORY9Lh7Oselx8XCOQ4+Lh3Ncelw8
nOPR4+LhHJ8eFw/nBPS4eDgnpMfFwzkRPS4ezonpcfFwTkKPi4dzUnpcPJyT
0ePi4ZycHhcP5xT0uHg4p6THxcM5FT0uHs6p6XHxcE5Dj4uHc1p6XDyc09Hj
4uGcnh4XD+cM9Lh4OGekx8XDORM9Lh7Omelx8XDOQo+Lh3NWelw8nLPR4+Lh
nJ0eFw/nHPS4eDjnpMfFwzkXPS4ezrnpcfFwzkOPi4dzXnpcPJzz0ePi4Zyf
HhcP5wL0uHg4F6THxcO5ED0uHs6F6XHxcC5Cj4uHc1F6XLz/dl1PYQAAOt2H
l23btl3LdU62W7bt1TnZdi3b9rJtL9v219339F6+F//nd7vheFn2uPHieDn2
uPHieHn2uPHieAB73HhxPJA9brw4XoE9brw4XpE9brw4Xok9brw4Xpk9brw4
XoU9brw4XpU9brw4Xo09brw4Xp09brw4XoM9brw4XpM9brw4Xos9brw4Xps9
brw4Xoc9brw4Xpc9brw4Xo89brw4Xp89brw43oA9brw43pA9brw43og9brw4
3pg9brw4ij1uvDjehD1uvDjelD1uvDjejD1uvDjenD1uvDjegj1uvDjekj1u
vDjeij1uvDjemj1uvDjehj1uvDjelj1uvDjejj1uvDjenj1uvDjegT1uvDje
kT1uvDjeiT1uvDjemT1uvDjehT1uvDjelT1uvDjejT1uvDjenT1uvDjegz1u
vDjekz1uvDjeiz1uvDjemz1uvDjehz1uvDjelz1uvDjejz1uvDjenz1uvDg+
gD1uvDg+kD1uvDg+iD1uvDiaPW68OD6YPW68OD6EPW68OB7EHjdeHA9mjxsv
jg9ljxsvjg9jjxsvjg9njxsvjo9gjxsvjo9kjxsvjo9ijxsvjo9mjxsvjo9h
jxsvjo9ljxsvjo9jjxsvjo9njxsvjk9gjxsvjk9kjxsvjk9ijxsvjk9mjxsv
jk9hjxsvjk9ljxsvjk9jjxsvjk9njxsvjs9gjxsvjs9kjxsvjs9ijxsvjs9m
jxsvjs9hjxsvjs9ljxsvjs9jjxsvjs9njxsvjmGPGy+OL2CPGy+OL2SPGy+O
L2KPGy+OL2aPGy+OL2GPGy+OL2WPGy+OL2OPGy+OL2ePGy+Or2CPGy+Or2SP
Gy+Or2KPGy+Or2aPGy+Or2GPGy+Or2WPGy+Or2OPGy+Or2ePGy+Ob2CPGy+O
b2SPGy+Ob2KPGy+Ob2aPGy+Ob2GPGy+Ob2WPGy+Ob2OPGy+Ob2ePGy+O72CP
Gy+O72SPGy+O72KPGy+O72aPGy+O72GPGy+O72WPGy+O72OPGy+OZY8bL47v
Z48bL44fYI8bL44fZI8bL44fYo8bL44fZo8bL44fYY8bL44fZY8bL44fY48b
L44fZ48bL46fYI8bL46fZI8bL46fYo8bL46fZo8bL46fYY8bL46fZY8bL46f
Y48bL46fZ48bL45fYI8bL45fZI8bL45fYo8bL45fZo8bL45fYY8bL45fZY8b
L45fY48bL45fZ48bL47fYI8bL47fZI8bL47fYo8bL47fZo8bL47fYY8bL47f
ZY8bL45jjxsvjt9jjxsvjt9njxsvjj9gjxsvjj9kjxsvjj9ijxsvjj9mjxsv
jj9hjxsvjj9ljxsvjj9jjxsvjj9njxsvjr9gjxsvjr9kjxsvjr9ijxsvjr9m
jxsvjr9hjxsvjr9ljxsvjr9jjxsvjr9njxsvjn9gjxsvjn9kjxsvjn9ijxsv
jn9mjxsvjn9hjxsvjn9ljxsvjn9jjxsvjn9njxsvjv9gjxsvjv9kjxsvjv9i
jxsvjv9mjxsvjv9hjxsv/t8D4P/4yXHiwo0HLz4cD0EfJy7cePDiw/GQ9HHi
wo0HLz4cD0UfJy7cePDiw/HQ9HHiwo0HLz4cD0MfJy7cePDiw/Gw9HHiwo0H
Lz4cD0cfJy7cePDiw/Hw9HHiwo0HLz4cj0AfJy7cePDiw/GI9HHiwo0HLz4c
j0QfJy7cePDiw/HI9HHiwo0HLz4cj0IfJy7cePDiw/Go9HHiwo0HLz4cj0Yf
Jy7cePDiw/Ho9HHiwo0HLz4cj0EfJy7cePDiw/GY9HHiwo0HLz4cj0UfJy7c
ePDiw/HY9HHiwo0HLz4cj0MfJy7cePDiw/G49HHiwo0HLz4cj0cfJy7cePDi
w/H49HHiwo0HLz4cT0AfJy7cePDiw/GE9HHiwo0HLz4cT0QfJy7cePDiw/HE
9HHiwo0HLz4cT0IfJy7cePDiw/Gk9HHiwo0HLz4cT0YfJy7cePDiw/Hk9HHi
wo0HLz4cT0EfJy7cePDiw/GU9HHiwo0HLz4cT0UfJy7cePDiw/HU9HHiwo0H
Lz4cT0MfJy7cePDiw/G09HHiwo0HLz4cT0cfJy7cePDiw/H09HHiwo0HLz4c
z0AfJy7cePDiw/GM9HHiwo0HLz4cz0QfJy7cePDiw/HM9HHiwo0HLz4cz0If
Jy7cePDiw/Gs9HHiwo0HLz4cz0YfJy7cePDiw/Hs9HHiwo0HLz4cz0EfJy7c
ePDiw/Gc9HHiwo0HLz4cz0UfJy7cePDiw/Hc9HHiwo0HLz4cz0MfJy7cePDi
w/G89HHiwo0HLz4cz0cfJy7cePDiw/H89HHiwo0HLz4cL0AfJy7cePDiw/GC
9HHiwo0HLz4cL0QfJy7cePDiw/HC9HHiwo0HLz4cL0IfJy7cePDiw/Gi9HHi
wo0HLz4cL0YfJy7cePDiw5H0ceLCjQcvPhwvTh8nLtx48OLD8RL0ceLCjQcv
PhwvSR8nLtx48OLD8VL0ceLCjQcvPhwvTR8nLtx48OLD8TL0ceLCjQcvPhwv
Sx8nLtx48OLD8XL0ceLCjQcvPhwvTx8nLtx48OLD8QD6OHHhxoMXH44H0seJ
CzcevPhwvAJ9nLhw48GLD8cr0seJCzcevPhwvBJ9nLhw48GLD8cr08eJCzce
vPhwvAp9nLhw48GLD8er0seJCzcevPhwvBp9nLhw48GLD8er08eJCzcevPhw
vAZ9nLhw48GLD8dr0seJCzcevPhwvBZ9nLhw48GLD8dr08eJCzcevPhwvA59
nLhw48GLD8fr0seJCzcevPhwvB59nLhw48GLD8fr08eJCzcevPhwvAF9nLhw
48GLD8cb0seJCzcevPhwvBF9nLhw48GLD8cb08eJCzcevPhwFH2cuHDjwYsP
x5vQx4kLNx68+HC8KX2cuHDjwYsPx5vRx4kLNx68+HC8OX2cuHDjwYsPx1vQ
x4kLNx68+HC8JX2cuHDjwYsPx1vRx4kLNx68+HC8NX2cuHDjwYsPx9vQx4kL
Nx68+HC8LX2cuHDjwYsPx9vRx4kLNx68+HC8PX2cuHDjwYsPxzvQx4kLNx68
+HC8I32cuHDjwYsPxzvRx4kLNx68+HC8M32cuHDjwYsPx7vQx4kLNx68+HC8
K32cuHDjwYsPx7vRx4kLNx68+HC8O32cuHDjwYsPx3vQx4kLNx68+HC8J32c
uHDjwYsPx3vRx4kLNx68+HC8N32cuHDjwYsPx/vQx4kLNx68+HC8L32cuHDj
wYsPx/vRx4kLNx68+HC8P32cuHDjwYsPxwfQx4kLNx68+HB8IH2cuHDjwYsP
xwfRx4kLNx68+HA0fZy4cOPBiw/HB9PHiQs3Hrz4cHwIfZy4cOPBiw/Hg+jj
xIUbD158OB5MHycu3Hjw4sPxofRx4sKNBy8+HB9GHycu3Hjw4sPx4fRx4sKN
By8+HB9BHycu3Hjw4sPxkfRx4sKNBy8+HB9FHycu3Hjw4sPx0fRx4sKNBy8+
HB9DHycu3Hjw4sPxsfRx4sKNBy8+HB9HHycu3Hjw4sPx8fRx4sKNBy8+HJ9A
Hycu3Hjw4sPxifRx4sKNBy8+HJ9EHycu3Hjw4sPxyfRx4sKNBy8+HJ9CHycu
3Hjw4sPxqfRx4sKNBy8+HJ9GHycu3Hjw4sPx6fRx4sKNBy8+HJ9BHycu3Hjw
4sPxmfRx4sKNBy8+HJ9FHycu3Hjw4sPx2fRx4sKNBy8+HJ9DHycu3Hjw4sPx
ufRx4sKNBy8+HJ9HHycu3Hjw4sPx+fRx4sKNBy8+HEMfJy7cePDiw/EF9HHi
wo0HLz4cX0gfJy7cePDiw/FF9HHiwo0HLz4cX0wfJy7cePDiw/El9HHiwo0H
Lz4cX0ofJy7cePDiw/Fl9HHiwo0HLz4cX04fJy7cePDiw/EV9HHiwo0HLz4c
X0kfJy7cePDiw/FV9HHiwo0HLz4cX00fJy7cePDiw/E19HHiwo0HLz4cX0sf
Jy7cePDiw/F19HHiwo0HLz4cX08fJy7cePDiw/EN9HHiwo0HLz4c30gfJy7c
ePDiw/FN9HHiwo0HLz4c30wfJy7cePDiw/Et9HHiwo0HLz4c30ofJy7cePDi
w/Ft9HHiwo0HLz4c304fJy7cePDiw/Ed9HHiwo0HLz4c30kfJy7cePDiw/Fd
9HHiwo0HLz4c300fJy7cePDiw/E99HHiwo0HLz4c30sfJy7cePDiw/F99HHi
wo0HLz4cSx8nLtx48OLD8f30ceLCjQcvPhw/QB8nLtx48OLD8YP0ceLCjQcv
Phw/RB8nLtx48OLD8cP0ceLCjQcvPhw/Qh8nLtx48OLD8aP0ceLCjQcvPhw/
Rh8nLtx48OLD8eP0ceLCjQcvPhw/QR8nLtx48OLD8ZP0ceLCjQcvPhw/RR8n
Ltx48OLD8dP0ceLCjQcvPhw/Qx8nLtx48OLD8bP0ceLCjQcvPhw/Rx8nLtx4
8OLD8fP0ceLCjQcvPhy/QB8nLtx48OLD8Yv0ceLCjQcvPhy/RB8nLtx48OLD
8cv0ceLCjQcvPhy/Qh8nLtx48OLD8av0ceLCjQcvPhy/Rh8nLtx48OLD8ev0
ceLCjQcvPhy/QR8nLtx48OLD8Zv0ceLCjQcvPhy/RR8nLtx48OLD8dv0ceLC
jQcvPhy/Qx8nLtx48OLD8bv0ceLCjQcvPhxHHycu3Hjw4sPxe/Rx4sKNBy8+
HL9PHycu3Hjw4sPxB/Rx4sKNBy8+HH9IHycu3Hjw4sPxR/Rx4sKNBy8+HH9M
Hycu3Hjw4sPxJ/Rx4sKNBy8+HH9KHycu3Hjw4sPxZ/Rx4sKNBy8+HH9OHycu
3Hjw4sPxF/Rx4sKNBy8+HH9JHycu3Hjw4sPxV/Rx4sKNBy8+HH9NHycu3Hjw
4sPxN/Rx4sKNBy8+HH9LHycu3Hjw4sPxd/Rx4sKNBy8+HH9PHycu3Hjw4sPx
D/Rx4sKNBy8+HP9IHycu3Hjw4sPxT/Rx4sKNBy8+HP9MHycu3Hjw4sPxL/Rx
4sKNBy8+HP9KHycu3Hjw4sPxb/Rx4sKNBy8+HP9OHycu3Hjw4sPxH/Rx4sKN
By8+HP9JHycu3Hjw4sPxX/Rx4sKNBy8+HP9NHycu3Hjw4sPxP/Rx4sKNBy8+
/L8P+P/t48SFGw9efDgegj5OXLjx4MWH4yHp48SFGw9efDgeij5OXLjx4MWH
46Hp48SFGw9efDgehj5OXLjx4MWH42Hp48SFGw9efDgejj5OXLjx4MWH4+Hp
48SFGw9efDgegT5OXLjx4MWH4xHp48SFGw9efDgeiT5OXLjx4MWH45Hp48SF
Gw9efDgehT5OXLjx4MWH41Hp48SFGw9efDgejT5OXLjx4MWH49Hp48SFGw9e
fDgegz5OXLjx4MWH4zHp48SFGw9efDgeiz5OXLjx4MWH47Hp48SFGw9efDge
hz5OXLjx4MWH43Hp48SFGw9efDgejz5OXLjx4MWH4/Hp48SFGw9efDiegD5O
XLjx4MWH4wnp48SFGw9efDieiD5OXLjx4MWH44np48SFGw9efDiehD5OXLjx
4MWH40np48SFGw9efDiejD5OXLjx4MWH48np48SFGw9efDiegj5OXLjx4MWH
4ynp48SFGw9efDieij5OXLjx4MWH46np48SFGw9efDiehj5OXLjx4MWH42np
48SFGw9efDiejj5OXLjx4MWH4+np48SFGw9efDiegT5OXLjx4MWH4xnp48SF
Gw9efDieiT5OXLjx4MWH45np48SFGw9efDiehT5OXLjx4MWH41np48SFGw9e
fDiejT5OXLjx4MWH49np48SFGw9efDiegz5OXLjx4MWH4znp48SFGw9efDie
iz5OXLjx4MWH47np48SFGw9efDiehz5OXLjx4MWH43np48SFGw9efDiejz5O
XLjx4MWH4/np48SFGw9efDhegD5OXLjx4MWH4wXp48SFGw9efDheiD5OXLjx
4MWH44Xp48SFGw9efDhehD5OXLjx4MWH40Xp48SFGw9efDhejD5OXLjx4MWH
I+njxIUbD158OF6cPk5cuPHgxYfjJejjxIUbD158OF6SPk5cuPHgxYfjpejj
xIUbD158OF6aPk5cuPHgxYfjZejjxIUbD158OF6WPk5cuPHgxYfj5ejjxIUb
D158OF6ePk5cuPHgxYfjAfRx4sKNBy8+HA+kjxMXbjx48eF4Bfo4ceHGgxcf
jlekjxMXbjx48eF4Jfo4ceHGgxcfjlemjxMXbjx48eF4Ffo4ceHGgxcfjlel
jxMXbjx48eF4Nfo4ceHGgxcfjlenjxMXbjx48eF4Dfo4ceHGgxcfjtekjxMX
bjx48eF4Lfo4ceHGgxcfjtemjxMXbjx48eF4Hfo4ceHGgxcfjteljxMXbjx4
8eF4Pfo4ceHGgxcfjtenjxMXbjx48eF4A/o4ceHGgxcfjjekjxMXbjx48eF4
I/o4ceHGgxcfjjemjxMXbjx48eEo+jhx4caDFx+ON6GPExduPHjx4XhT+jhx
4caDFx+ON6OPExduPHjx4Xhz+jhx4caDFx+Ot6CPExduPHjx4XhL+jhx4caD
Fx+Ot6KPExduPHjx4Xhr+jhx4caDFx+Ot6GPExduPHjx4Xhb+jhx4caDFx+O
t6OPExduPHjx4Xh7+jhx4caDFx+Od6CPExduPHjx4XhH+jhx4caDFx+Od6KP
ExduPHjx4Xhn+jhx4caDFx+Od6GPExduPHjx4XhX+jhx4caDFx+Od6OPExdu
PHjx4Xh3+jhx4caDFx+O96CPExduPHjx4XhP+jhx4caDFx+O96KPExduPHjx
4Xhv+jhx4caDFx+O96GPExduPHjx4Xhf+jhx4caDFx+O96OPExduPHjx4Xh/
+jhx4caDFx+OD6CPExduPHjx4fhA+jhx4caDFx+OD6KPExduPHjx4Wj6OHHh
xoMXH44Ppo8TF248ePHh+BD6OHHhxoMXH44H0ceJCzcevPhwPJg+Tly48eDF
h+ND6ePEhRsPXnw4Pow+Tly48eDFh+PD6ePEhRsPXnw4PoI+Tly48eDFh+Mj
6ePEhRsPXnw4Poo+Tly48eDFh+Oj6ePEhRsPXnw4PoY+Tly48eDFh+Nj6ePE
hRsPXnw4Po4+Tly48eDFh+Pj6ePEhRsPXnw4PoE+Tly48eDFh+MT6ePEhRsP
Xnw4Pok+Tly48eDFh+OT6ePEhRsPXnw4PoU+Tly48eDFh+NT6ePEhRsPXnw4
Po0+Tly48eDFh+PT6ePEhRsPXnw4PoM+Tly48eDFh+Mz6ePEhRsPXnw4Pos+
Tly48eDFh+Oz6ePEhRsPXnw4Poc+Tly48eDFh+Nz6ePEhRsPXnw4Po8+Tly4
8eDFh+Pz6ePEhRsPXnw4hj5OXLjx4MWH4wvo48SFGw9efDi+kD5OXLjx4MWH
44vo48SFGw9efDi+mD5OXLjx4MWH40vo48SFGw9efDi+lD5OXLjx4MWH48vo
48SFGw9efDi+nD5OXLjx4MWH4yvo48SFGw9efDi+kj5OXLjx4MWH46vo48SF
Gw9efDi+mj5OXLjx4MWH42vo48SFGw9efDi+lj5OXLjx4MWH4+vo48SFGw9e
fDi+nj5OXLjx4MWH4xvo48SFGw9efDi+kT5OXLjx4MWH45vo48SFGw9efDi+
mT5OXLjx4MWH41vo48SFGw9efDi+lT5OXLjx4MWH49vo48SFGw9efDi+nT5O
XLjx4MWH4zvo48SFGw9efDi+kz5OXLjx4MWH47vo48SFGw9efDi+mz5OXLjx
4MWH43vo48SFGw9efDi+lz5OXLjx4MWH4/vo48SFGw9efDiWPk5cuPHgxYfj
++njxIUbD158OH6APk5cuPHgxYfjB+njxIUbD158OH6IPk5cuPHgxYfjh+nj
xIUbD158OH6EPk5cuPHgxYfjR+njxIUbD158OH6MPk5cuPHgxYfjx+njxIUb
D158OH6CPk5cuPHgxYfjJ+njxIUbD158OH6KPk5cuPHgxYfjp+njxIUbD158
OH6GPk5cuPHgxYfjZ+njxIUbD158OH6OPk5cuPHgxYfj5+njxIUbD158OH6B
Pk5cuPHgxYfjF+njxIUbD158OH6JPk5cuPHgxYfjl+njxIUbD158OH6FPk5c
uPHgxYfjV+njxIUbD158OH6NPk5cuPHgxYfj1+njxIUbD158OH6DPk5cuPHg
xYfjN+njxIUbD158OH6LPk5cuPHgxYfjt+njxIUbD158OH6HPk5cuPHgxYfj
d+njxIUbD158OI4+Tly48eDFh+P36OPEhRsPXnw4fp8+Tly48eDFh+MP6OPE
hRsPXnw4/pA+Tly48eDFh+OP6OPEhRsPXnw4/pg+Tly48eDFh+NP6OPEhRsP
Xnw4/pQ+Tly48eDFh+PP6OPEhRsPXnw4/pw+Tly48eDFh+Mv6OPEhRsPXnw4
/pI+Tly48eDFh+Ov6OPEhRsPXnw4/po+Tly48eDFh+Nv6OPEhRsPXnw4/pY+
Tly48eDFh+Pv6OPEhRsPXnw4/p4+Tly48eDFh+Mf6OPEhRsPXnw4/pE+Tly4
8eDFh+Of6OPEhRsPXnw4/pk+Tly48eDFh+Nf6OPEhRsPXnw4/pU+Tly48eDF
h+Pf6OPEhRsPXnw4/p0+Tly48eDFh+M/6OPEhRsPXnw4/pM+Tly48eDFh+O/
6OPEhRsPXnw4/ps+Tly48eDFh+N/6OPEhRsPXnz4fx/g/9vHiQs3Hrz4cDwE
fZy4cOPBiw/HQ9LHiQs3Hrz4cDwUfZy4cOPBiw/HQ9PHiQs3Hrz4cDwMfZy4
cOPBiw/Hw9LHiQs3Hrz4cDwcfZy4cOPBiw/Hw9PHiQs3Hrz4cDwCfZy4cOPB
iw/HI9LHiQs3Hrz4cDwSfZy4cOPBiw/HI9PHiQs3Hrz4cDwKfZy4cOPBiw/H
o9LHiQs3Hrz4cDwafZy4cOPBiw/Ho9PHiQs3Hrz4cDwGfZy4cOPBiw/HY9LH
iQs3Hrz4cDwWfZy4cOPBiw/HY9PHiQs3Hrz4cDwOfZy4cOPBiw/H49LHiQs3
Hrz4cDwefZy4cOPBiw/H49PHiQs3Hrz4cDwBfZy4cOPBiw/HE9LHiQs3Hrz4
cDwRfZy4cOPBiw/HE9PHiQs3Hrz4cDwJfZy4cOPBiw/Hk9LHiQs3Hrz4cDwZ
fZy4cOPBiw/Hk9PHiQs3Hrz4cDwFfZy4cOPBiw/HU9LHiQs3Hrz4cDwVfZy4
cOPBiw/HU9PHiQs3Hrz4cDwNfZy4cOPBiw/H09LHiQs3Hrz4cDwdfZy4cOPB
iw/H09PHiQs3Hrz4cDwDfZy4cOPBiw/HM9LHiQs3Hrz4cDwTfZy4cOPBiw/H
M9PHiQs3Hrz4cDwLfZy4cOPBiw/Hs9LHiQs3Hrz4cDwbfZy4cOPBiw/Hs9PH
iQs3Hrz4cDwHfZy4cOPBiw/Hc9LHiQs3Hrz4cDwXfZy4cOPBiw/Hc9PHiQs3
Hrz4cDwPfZy4cOPBiw/H89LHiQs3Hrz4cDwffZy4cOPBiw/H89PHiQs3Hrz4
cLwAfZy4cOPBiw/HC9LHiQs3Hrz4cLwQfZy4cOPBiw/HC9PHiQs3Hrz4cLwI
fZy4cOPBiw/Hi9LHiQs3Hrz4cLwYfZy4cOPBiw9H0seJCzcevPhwvDh9nLhw
48GLD8dL0MeJCzcevPhwvCR9nLhw48GLD8dL0ceJCzcevPhwvDR9nLhw48GL
D8fL0MeJCzcevPhwvCx9nLhw48GLD8fL0ceJCzcevPhwvDx9nLhw48GLD8cD
6OPEhRsPXnw4HkgfJy7cePDiw/EK9HHiwo0HLz4cr0gfJy7cePDiw/FK9HHi
wo0HLz4cr0wfJy7cePDiw/Eq9HHiwo0HLz4cr0ofJy7cePDiw/Fq9HHiwo0H
Lz4cr04fJy7cePDiw/Ea9HHiwo0HLz4cr0kfJy7cePDiw/Fa9HHiwo0HLz4c
r00fJy7cePDiw/E69HHiwo0HLz4cr0sfJy7cePDiw/F69HHiwo0HLz4cr08f
Jy7cePDiw/EG9HHiwo0HLz4cb0gfJy7cePDiw/FG9HHiwo0HLz4cb0wfJy7c
ePDiw1H0ceLCjQcvPhxvQh8nLtx48OLD8ab0ceLCjQcvPhxvRh8nLtx48OLD
8eb0ceLCjQcvPhxvQR8nLtx48OLD8Zb0ceLCjQcvPhxvRR8nLtx48OLD8db0
ceLCjQcvPhxvQx8nLtx48OLD8bb0ceLCjQcvPhxvRx8nLtx48OLD8fb0ceLC
jQcvPhzvQB8nLtx48OLD8Y70ceLCjQcvPhzvRB8nLtx48OLD8c70ceLCjQcv
PhzvQh8nLtx48OLD8a70ceLCjQcvPhzvRh8nLtx48OLD8e70ceLCjQcvPhzv
QR8nLtx48OLD8Z70ceLCjQcvPhzvRR8nLtx48OLD8d70ceLCjQcvPhzvQx8n
Ltx48OLD8b70ceLCjQcvPhzvRx8nLtx48OLD8f70ceLCjQcvPhwfQB8nLtx4
8OLD8YH0ceLCjQcvPhwfRB8nLtx48OLD0fRx4sKNBy8+HB9MHycu3Hjw4sPx
IfRx4sKNBy8+HA+ijxMXbjx48eF4MH2cuHDjwYsPx4fSx4kLNx68+HB8GH2c
uHDjwYsPx4fTx4kLNx68+HB8BH2cuHDjwYsPx0fSx4kLNx68+HB8FH2cuHDj
wYsPx0fTx4kLNx68+HB8DH2cuHDjwYsPx8fSx4kLNx68+HB8HH2cuHDjwYsP
x8fTx4kLNx68+HB8An2cuHDjwYsPxyfSx4kLNx68+HB8En2cuHDjwYsPxyfT
x4kLNx68+HB8Cn2cuHDjwYsPx6fSx4kLNx68+HB8Gn2cuHDjwYsPx6fTx4kL
Nx68+HB8Bn2cuHDjwYsPx2fSx4kLNx68+HB8Fn2cuHDjwYsPx2fTx4kLNx68
+HB8Dn2cuHDjwYsPx+fSx4kLNx68+HB8Hn2cuHDjwYsPx+fTx4kLNx68+HAM
fZy4cOPBiw/HF9DHiQs3Hrz4cHwhfZy4cOPBiw/HF9HHiQs3Hrz4cHwxfZy4
cOPBiw/Hl9DHiQs3Hrz4cHwpfZy4cOPBiw/Hl9HHiQs3Hrz4cHw5fZy4cOPB
iw/HV9DHiQs3Hrz4cHwlfZy4cOPBiw/HV9HHiQs3Hrz4cHw1fZy4cOPBiw/H
19DHiQs3Hrz4cHwtfZy4cOPBiw/H19HHiQs3Hrz4cHw9fZy4cOPBiw/HN9DH
iQs3Hrz4cHwjfZy4cOPBiw/HN9HHiQs3Hrz4cHwzfZy4cOPBiw/Ht9DHiQs3
Hrz4cHwrfZy4cOPBiw/Ht9HHiQs3Hrz4cHw7fZy4cOPBiw/Hd9DHiQs3Hrz4
cHwnfZy4cOPBiw/Hd9HHiQs3Hrz4cHw3fZy4cOPBiw/H99DHiQs3Hrz4cHwv
fZy4cOPBiw/H99HHiQs3Hrz4cCx9nLhw48GLD8f308eJCzcevPhw/AB9nLhw
48GLD8cP0seJCzcevPhw/BB9nLhw48GLD8cP08eJCzcevPhw/Ah9nLhw48GL
D8eP0seJCzcevPhw/Bh9nLhw48GLD8eP08eJCzcevPhw/AR9nLhw48GLD8dP
0seJCzcevPhw/BR9nLhw48GLD8dP08eJCzcevPhw/Ax9nLhw48GLD8fP0seJ
CzcevPhw/Bx9nLhw48GLD8fP08eJCzcevPhw/AJ9nLhw48GLD8cv0seJCzce
vPhw/BJ9nLhw48GLD8cv08eJCzcevPhw/Ap9nLhw48GLD8ev0seJCzcevPhw
/Bp9nLhw48GLD8ev08eJCzcevPhw/AZ9nLhw48GLD8dv0seJCzcevPhw/BZ9
nLhw48GLD8dv08eJCzcevPhw/A59nLhw48GLD8fv0seJCzcevPhwHH2cuHDj
wYsPx+/Rx4kLNx68+HD8Pn2cuHDjwYsPxx/Qx4kLNx68+HD8IX2cuHDjwYsP
xx/Rx4kLNx68+HD8MX2cuHDjwYsPx5/Qx4kLNx68+HD8KX2cuHDjwYsPx5/R
x4kLNx68+HD8OX2cuHDjwYsPx1/Qx4kLNx68+HD8JX2cuHDjwYsPx1/Rx4kL
Nx68+HD8NX2cuHDjwYsPx9/Qx4kLNx68+HD8LX2cuHDjwYsPx9/Rx4kLNx68
+HD8PX2cuHDjwYsPxz/Qx4kLNx68+HD8I32cuHDjwYsPxz/Rx4kLNx68+HD8
M32cuHDjwYsPx7/Qx4kLNx68+HD8K32cuHDjwYsPx7/Rx4kLNx68+HD8O32c
uHDjwYsPx3/Qx4kLNx68+HD8J32cuHDjwYsPx3/Rx4kLNx68+HD8N32cuHDj
wYsPx//Qx4kLNx68+PD/PqD/t48TF248ePHheAj6OHHhxoMXH46HpI8TF248
ePHheCj6OHHhxoMXH46Hpo8TF248ePHheBj6OHHhxoMXH46HpY8TF248ePHh
eDj6OHHhxoMXH46Hp48TF248ePHheAT6OHHhxoMXH45HpI8TF248ePHheCT6
OHHhxoMXH45Hpo8TF248ePHheBT6OHHhxoMXH45HpY8TF248ePHheDT6OHHh
xoMXH45Hp48TF248ePHheAz6OHHhxoMXH47HpI8TF248ePHheCz6OHHhxoMX
H47Hpo8TF248ePHheBz6OHHhxoMXH47HpY8TF248ePHheDz6OHHhxoMXH47H
p48TF248ePHheAL6OHHhxoMXH44npI8TF248ePHheCL6OHHhxoMXH44npo8T
F248ePHheBL6OHHhxoMXH44npY8TF248ePHheDL6OHHhxoMXH44np48TF248
ePHheAr6OHHhxoMXH46npI8TF248ePHheCr6OHHhxoMXH46npo8TF248ePHh
eBr6OHHhxoMXH46npY8TF248ePHheDr6OHHhxoMXH46np48TF248ePHheAb6
OHHhxoMXH45npI8TF248ePHheCb6OHHhxoMXH45npo8TF248ePHheBb6OHHh
xoMXH45npY8TF248ePHheDb6OHHhxoMXH45np48TF248ePHheA76OHHhxoMX
H47npI8TF248ePHheC76OHHhxoMXH47npo8TF248ePHheB76OHHhxoMXH47n
pY8TF248ePHheD76OHHhxoMXH47np48TF248ePHheAH6OHHhxoMXH44XpI8T
F248ePHheCH6OHHhxoMXH44Xpo8TF248ePHheBH6OHHhxoMXH44XpY8TF248
ePHheDH6OHHhxoMXH46kjxMXbjx48eF4cfo4ceHGgxcfjpegjxMXbjx48eF4
Sfo4ceHGgxcfjpeijxMXbjx48eF4afo4ceHGgxcfjpehjxMXbjx48eF4Wfo4
ceHGgxcfjpejjxMXbjx48eF4efo4ceHGgxcfjgfQx4kLNx68+HA8kD5OXLjx
4MWH4xXo48SFGw9efDhekT5OXLjx4MWH45Xo48SFGw9efDhemT5OXLjx4MWH
41Xo48SFGw9efDhelT5OXLjx4MWH49Xo48SFGw9efDhenT5OXLjx4MWH4zXo
48SFGw9efDhekz5OXLjx4MWH47Xo48SFGw9efDhemz5OXLjx4MWH43Xo48SF
Gw9efDhelz5OXLjx4MWH4/Xo48SFGw9efDhenz5OXLjx4MWH4w3o48SFGw9e
fDjekD5OXLjx4MWH443o48SFGw9efDjemD5OXLjx4MWHo+jjxIUbD158ON6E
Pk5cuPHgxYfjTenjxIUbD158ON6MPk5cuPHgxYfjzenjxIUbD158ON6CPk5c
uPHgxYfjLenjxIUbD158ON6KPk5cuPHgxYfjrenjxIUbD158ON6GPk5cuPHg
xYfjbenjxIUbD158ON6OPk5cuPHgxYfj7enjxIUbD158ON6BPk5cuPHgxYfj
HenjxIUbD158ON6JPk5cuPHgxYfjnenjxIUbD158ON6FPk5cuPHgxYfjXenj
xIUbD158ON6NPk5cuPHgxYfj3enjxIUbD158ON6DPk5cuPHgxYfjPenjxIUb
D158ON6LPk5cuPHgxYfjvenjxIUbD158ON6HPk5cuPHgxYfjfenjxIUbD158
ON6PPk5cuPHgxYfj/enjxIUbD158OD6APk5cuPHgxYfjA+njxIUbD158OD6I
Pk5cuPHgxYej6ePEhRsPXnw4Ppg+Tly48eDFh+ND6OPEhRsPXnw4HkQfJy7c
ePDiw/Fg+jhx4caDFx+OD6WPExduPHjx4fgw+jhx4caDFx+OD6ePExduPHjx
4fiI/+//B01vXks=
      "]]}, 
    {RGBColor[0.880722, 0.611041, 0.142051], PointSize[
      NCache[
       Rational[1, 360], 0.002777777777777778]], AbsoluteThickness[1.6], 
     LineBox[CompressedData["
1:eJxc2A90l9P/APBJMkkmySSZJJNkkkySR5JJMkkmySSZJJOVlcmnJJNkkkyS
STJJJskkmSSTZJJMkkkySSbJJH1/Nc/nnN/n9Tk7Z+d17nPv+/6/93lOGnRn
n1vqxcXFBTPj4g78/+9Xc+F//6vD/3HBxFWNr37qm59Cxwfvzsjt17FJND0h
OG3AY8v/TI66aTDwii6nNz8s6sRgf+YTBxdH3SJY/euRHfqOijop+OnLFW/M
fjzqVsHD+Qd+UbcOpu8d9PGZ06NuE9x0+OLMwxdHnYzbBruTD1Qo6nbBp6sP
/KJuT/yUILPd3x9OvTHqs6hvB3x28PVN20b880DUHYM7ir5o0PmOqM+h/E7U
79wgYX9q4ZKoU6nfecGgA8U3+jl05+C9jJ2PnPJeNP384JKTD/pu6YyouwQH
lNsv6gvo/67BVy9kX9Dwq+j4XRjs78z9PRp1ENQ9Xrv1P0eC4LcdB36h4y4K
LnrpiJwNQfh85KJgauTO/SGi+bsFp8465tH6edH0bsGERk+eMLd9NP3i4Mrj
qxeN6x1Nv5j83YOgPH1/l0bjdw92HOi+wmj8S4L449qe3+uGaPolwbxPDnRw
NL1HcPnY17cce3k0vUcwpO4XTb80SKmbQNH0S4M9c67c/xdNTwveuvBABaLp
aUHVM9ce/dmkaPplwd37R+PJE6LplwVn1mX4MUzvGQwu3p4y8u3QkZ7B3PYH
HoimXx4ckvfH0M3XRdMvD95vNmz/XzS9V/DGB+t+3H1oNL1X8EiPestGnxNN
v4L8V4TzZ0uY3jsoOeT6/X+hI72DcytuO/jZTtH0K4PG+0fvpSOi6VcGPx57
oMd+CNPTg6XvHPiFDtKD2zdf93laWehIenDEgeF8K3RZelA3nTOj+a8Kaj59
5eFbL4nmvyq4rfWBHozmvyr46K4W+/+i+a8K9ld+476kaP4+wSvzDvw2h/n7
BM92OtCA0JE+wbEHuuv90GV9ggO7zYDHQsddHft8cHWQVbdAovmvjn2+7Opg
5oHh7RHN3ze47sDyyojm7xvOp2j+vsGhnQ+s8Gj+vuF8iOa/JjY9uCZYcWA4
j4vmvyaY8kPq/r9o/muCjAPh60Xz9wtqtx7YAL8P8+NIv2DG0wd+octw3LXB
gdKWjY7mvzZoUjcg0fzXBgdW3/HVVWH+a4NPDmznJ4aOywjnT+ggI9xPQkcy
giPrNsBo/owg+b61p9639rsw/3XB+gPbdyR0cF0wf/9s2D8CYf7rgrrlOzx0
2XXBa20ObBjR+P3D/Soav39wb9MFl34/Jhq/f2z9yvoHD718YAOI5r8+tn7B
9eF8jca/Pqjbfo6P5r8+tvy4AcF//6P5B4TrI5p/QHBP3S9a/wFBet0GEm3/
DbHpwQ3h+onmvyE8H6PxbwjGnPP7/KzW0fgDw/M0Gn8g8QcGHesGNBp/YFCX
+5lo/Btj+yO4Magcf8b+v2j/3Riu/2j8G8PzPJo/M7b+SZlBwfML9+9Im8Ly
MoO67f+lb/9zZmawaP9o3zkwdCQz3F/D54syg0l1w78xjJcZtK+rUPh8FY67
KaibTqeGTrop3E9DBzcF/x1P0fg3hedVGC9yU3geROOTXnZTuB+F7au6KTwf
wvS4QeH5EjppULj/R9s/KLjw5ye6/vxE6MxBwaZv635h/EHBNXW/0EWUVzYo
+PDA8rgzdNWgcP+Ixr85qJseA6L9f3NsvODmcL+Ixr85tr8jNwf31w1YNP7N
wV+HHqhA6LKbg2ldDxT4TRj/5vB+Ee3/wcGJD/5yVWnLaP8PDrrX/cLxCwaH
94cwf+bg8LwPHRn83/E9InTR4GD/w/tzbAjjDw72L/79VQxdNTg8L8Ln424J
vjywXbYNnXRLeD8IHdwS3h+i8W8J6sL/EZYXuSW2vKJbgrrpnhONf0uwfX/r
Hvzl6zD+LUHP53Zd9tyu0HFDgnEHwp0ePp80JDw/Qgc4E0eGhPt/6KIhQXbd
hhaWXzYkqNuOLqwM4w8J9l10YAV+Fca/NVjX4EAB68P4twZ128e5YXpwa9Dw
vwEI498ars/w+citQd11MDd00a1B3fbWNHTZreH58GUY/9agbjl9uS6MnxXs
v2zs31JCJ2WF4x86yArH/4swflZ4XwgdyQrqps+DoYuywvN2bRg/KxyP0FVZ
wWF1B1zouNvC8zJ0Eg5uC948cHwt+jyMf1sw50B1XqgI498W1F3Pt4cuui24
ue6CGz5fdlv4PhCmV90Wnjeh44aG9/fQSUODi285sKN+FsYfGp5foTOHhuMZ
jT803F/C9KKh4XkYumxouF98GsYfGhwY3dfarAnj3x60qbvgh88n3R7UXe82
hukB6Zm3h+dZNP7t4X4ejX978MSNB15oovFvD8/D0FW3h/trWJ+4YcGB2sw6
JnTSsGDrgeV4/uow/rCgRd0FLnTmsGDk2//un8Fh/SLDwv0rGh+XDQvPu2j/
Dwv+ixvt/zuC8QeGd1xYXtIdwUl1AxDWJ7gjfB8J0zPvIP4d4X0tdNEd4fkU
5i+7I7xvhPWvuiOcv5+E8YeH+0/opOHh/erjMP7wcD6uCuMPDxLrAobPR4aH
+1GYXjQ83K/C9DLSq4aH86c8jH9nuH5XhvHvDC6rG5APw/h3hve3FWH8O8P9
OkyP3BnUba8LPwjj3xner0OX3Rned5eH8e8M53tZGD87aFlXndAJ2eF9JHRS
djhfl/3nlOzghQPde8XSsH7ZYX++85/Ts8P3qyVhfbPD9R86Oztcf6Vh/bPD
+8db/7kgO3zfDdOLsoPz6i7QoUuyw/ert8P2ZQf7N7v9O15YfkV2OJ5hfaqy
gz4Htv+rwvw1lBd3V2y8hLuCpP8WSNj+u2Lrn3JXuP+HDsifflds+Zl3xfZH
9l1Bt7oFG9Yvcld4foYuuCt8vwv7t+iucP2FLqE+ZZRXwfNVxK+5K7wfvBu2
f0T4fSV8PmFEuF5CJ40I72fh8ykjYuMFI2LLSyd/5ojY/soeEa6PaPtHBP9d
h6Ptpz5FI2g/5ZVRXgX1qaL+NZQXd3f4vSEsL+Hu2PmSdHfsfEu5O7wvRMf/
7vB7T3T87w6/f4TzOfPu8P10cdj+u8P1Hjpyd3i+R+f/3eH5HqYXUV7J3bHr
pYz8FXeH94vQVXfHzsca2heXE35/CNuXkBNbXlJO8N/2sihsf054f3wzbH9O
bHvSc8L3l2j7c2L7Jzsndr1EcsLvWaELcsL7flh+UU7wwYHrxPLQJTnhfSZ0
WU54/w5dQX2qKK+G8uJGBnWfMw4Pn08YGd6X3wjbPzKomz73LQzbPzL8XhU6
wOkjY/src2S4f4fOHhnbfxFcMDLYeOA6kxJt/8jY+peMjJ0PZSPD95+w/hUj
Y+db1cjY9tZQn7hRsU4YFb4vhk4aFb5vhOWljIotPxgV2970UcHKqQcuIGF/
ZI4Kv1+9Hraf9MiooO5zQ8fQBaOCs+t+Yf8XjQrfN0KXjIrt7zJcMSp2vKoo
r2ZU7PjG3RPUHYdFoRPuiX0+6Z6g7rrROHTKPUHd9fDI6Pjfw/jfE36/C9ub
eU94H3stbP89Qd3rx2WhI6QX3BPUXTfvLwnbf094PocuuSc4qu4Xll92T3gf
DtMr7gnP79BV94TfT0LXkB6XG34vDJ2QG35/CstPyo0dr5Tc2PkS5Maun/Tc
8PtEdP3nxu5H2bnh95HQkdzwe0V0/ecy/3Nj13dJbvh9Koxflhs7nhWkV+XG
zuea3KD5fy8gYftHx7YvYTTrn/SU0eH3wuj4j44tP538meTPHh2MqDuAwv6N
jA7fX8L+LxgdOx5Fo2PHq2R0UHfdHRsd/9Gx861idOz8qRodO39qRofn3/yw
/WPC8/OVsP1jwvN1Xtj+MeH4vRS2f0w4XsVh+8eE5+2rYfvHhN+7wvIzcfaY
4OC6DSR8PjImvO+E6QU8X0T5JeQvGxPUbZ9Phq4YE7ueqsbE9mfNmNj1E3dv
7PpIuDc2f9K9sf2fcm/4PWdB2P57Y9dz+r2x5WfeGzu+2ffG7neRe8Pvd+H8
Kbg3+PNAcc+FLsIl94bvB9Hz797Y9VhBeVX3xs73mntj52tcXuz+nZAXfh+N
7v95ses7JS/2/hHgdJ7PzAu/30fvP3mx51UkL3a9FOTF1rcoL3Y/L8mLHc+y
vPD9N+z/ijzmf17sfKrJC+8n4XyOuy+8L8wN239fbHrSfWF/zAnbj4P7wvP7
xbD994XnxQth++8LXj2wHV4bOvu+cD0Whe2/L5wPs8P23xe2N3QR+UvuC79n
PR+2n/wVxK+6L1wfz4btvy98v306bP/YWCeMDe+DoZPGhv37XNj+sbH1D8aG
+8nMsP04c2y4vzwTtn9seN8PHRkbW7+CsbR/bLh/hi7BZWPD8ztsb8VY2j82
tv9qxsaOV9z94XoJxzPh/tj4SffHlpeCg/tj46ffHzufMu8P79PhfMomPUJ6
wf3hfStML+L5EuKV3R87HyvuD9dz6Kr7Y+dHzf3heRptfyTW8ZHY/kmIxJaf
GIktLykSOx+SSU+JxI5XKuUFkdj2p0Viz5v0SHj/DeuTEQn3k2j/Uv+sSGz7
s4mXG4mdDxHql097CiLh/TVcb4W4iHjFkdj5VBKJnU+lkXC/i44f7S+nvRXk
r6S+VfR3dSQ8j8L1WhMJ98uwPbW0L25cbHvix4X7Z5ieMC52vSaOi13fSeNi
94fkceH3olnh+PN86rjY+gU8nzYuvH/MCMd/XLgfPxWO/7hw/KeH4z8uPA+f
DMd/XNi/T4TjPy4c79C5lBcZF873MH/+uLB/p4bjPy68Dz8ejn+0fwrC8R8X
nvdhejH5S6hP6bhwvML0MuKX83wFrqS9VeSv5vka2l87LlwP08LxHx+ut7A/
4sfH9m/C+NjnE8fH9kfS+OC/zwlTwvEfH86Hx8LxHx/u/4+E4z8+rP+D4fiP
D/tvXDj+48P+GR+Of7Q+E8PxHx/Op8nh+I8Pz49Hw/EnPZt4ucSLjA/Pu9Hh
+EfjDQnHP1r/28Pxj/r6cPyj9e0Tjn/U3cLx5/nSaPqgcPxJL8cVlFeJq3D1
+CDu//9qcC2OeyDW8TgBJ+IknIxTcCoOcBpOxxk4E2fhbJyLIzgfF+BCXISL
cQkuxWW4HFfgSlyFq3ENrsVxE2IdjxNwIk7CyTgFp+IAp+F0nIEzcRbOxrk4
gvNxAS7ERbgYl+BSXIbLcQWuxFW4GtfgWhz3YKzjcQJOxEk4GafgVBzgNJyO
M3AmzsLZOBdHcD4uwIW4CBfjElyKy3A5rsCVuApX4xpci+MmxjoeJ+BEnIST
cQpOxQFOw+k4A2fiLJyNc3EE5+MCXIiLcDEuwaW4DJfjClyJq3A1rsG1OO6h
WMfjBJyIk3AyTsGpOMBpOB1n4EychbNxLo7gfFyAC3ERLsYluBSX4XJcgStx
Fa7GNbgWx+XHOh4n4ESchJNxCk7FAU7D6TgDZ+IsnI1zcQTn4wJciItwMS7B
pbgMl+MKXImrcDWuwbU47uFYx+MEnIiTcDJOwak4wGk4HWfgTJyFs3EujuB8
XIALcREuxiW4FJfhclyBK3EVrsY1uBbHTYp1PE7AiTgJJ+MUnIoDnIbTcQbO
xFk4G+fiCM7HBbgQF+FiXIJLcRkuxxW4ElfhalyDa3HcI7GOxwk4ESfhZJyC
U3GA03A6zsCZOAtn41wcwfm4ABfiIlyMS3ApLsPluAJX4ipcjWtwLY6bHOt4
nIATcRJOxik4FQc4DafjDJyJs3A2zsURnI8LcCEuwsW4BJfiMlyOK3AlrsLV
uAbX4rhHYx2PE3AiTsLJOAWn4gCn4XScgTNxFs7GuTiC83EBLsRFuBiX4FJc
hstxBa7EVbga1+BaHDcl1vE4ASfiJJyMU3AqDnAaTscZOBNn4WyciyM4Hxfg
QlyEi3EJLsVluBxX4EpchatxDa7FcY/FOh4n4ESchJNxCk7FAU7D6TgDZ+Is
nI1zcQTn4wJciItwMS7BpbgMl+MKXImrcDWuwbU4riDW9XE8boQTcFOciFvg
JNwaJ+N2OAV3xKm4Cw5wd5yGe+F03Bdn4AE4Ew/GWXgYzsY5OBfn4QiegPPx
ZFyAp+FCPBMX4Tm4GM/HJXgRLsVLcRlegcvxalyB1+FKvBFX4S24Gm/HNXgX
rsV7cdzjsa6P43EjnICb4kTcAifh1jgZt8MpuCNOxV1wgLvjNNwLp+O+OAMP
wJl4MM7Cw3A2zsG5OA9H8AScjyfjAjwNF+KZuAjPwcV4Pi7Bi3ApXorL8Apc
jlfjCrwOV+KNuApvwdV4O67Bu3At3ovjpsa6Po7HjXACbooTcQuchFvjZNwO
p+COOBV3wQHujtNwL5yO++IMPABn4sE4Cw/D2TgH5+I8HMETcD6ejAvwNFyI
Z+IiPAcX4/m4BC/CpXgpLsMrcDlejSvwOlyJN+IqvAVX4+24Bu/CtXgvjnsi
1vVxPG6EE3BTnIhb4CTcGifjdjgFd8SpuAsOcHechnvhdNwXZ+ABOBMPxll4
GM7GOTgX5+EInoDz8WRcgKfhQjwTF+E5uBjPxyV4ES7FS3EZXoHL8Wpcgdfh
SrwRV+EtuBpvxzV4F67Fe3HctFjXx/G4EU7ATXEiboGTcGucjNvhFNwRp+Iu
OMDdcRruhdNxX5yBB+BMPBhn4WE4G+fgXJyHI3gCzseTcQGehgvxTFyE5+Bi
PB+X4EW4FC/FZXgFLsercQVehyvxRlyFt+BqvB3X4F24Fu/FcU/Guj6Ox41w
Am6KE3ELnIRb42TcDqfgjjgVd8EB7o7TcC+cjvviDDwAZ+LBOAsPw9k4B+fi
PBzBE3A+nowL8DRciGfiIjwHF+P5uAQvwqV4KS7DK3A5Xo0r8DpciTfiKrwF
V+PtuAbvwrV4L46bHuv6OB43wgm4KU7ELXASbo2TcTucgjviVNwFB7g7TsO9
cDruizPwAJyJB+MsPAxn4xyci/NwBE/A+XgyLsDTcCGeiYvwHFyM5+MSvAiX
4qW4DK/A5Xg1rsDrcCXeiKvwFlyNt+MavAvX4r047qlY18fxuBFOwE1xIm6B
k3BrnIzb4RTcEafiLjjA3XEa7oXTcV+cgQfgTDwYZ+FhOBvn4FychyN4As7H
k3EBnoYL8UxchOfgYjwfl+BFuBQvxWV4BS7Hq3EFXocr8UZchbfgarwd1+Bd
uBbvxXGFsa6P43EjnICb4kTcAifh1jgZt8MpuCNOxV1wgLvjNNwLp+O+OAMP
wJl4MM7Cw3A2zsG5OA9H8AScjyfjAjwNF+KZuAjPwcV4Pi7Bi3ApXorL8Apc
jlfjCrwOV+KNuApvwdV4O67Bu3At3ovjno51fRyPG+EE3BQn4hY4CbfGybgd
TsEdcSruggPcHafhXjgd98UZeADOxINxFh6Gs3EOzsV5OIIn4Hw8GRfgabgQ
z8RFeA4uxvNxCV6ES/FSXIZX4HK8GlfgdbgSb8RVeAuuxttxDd6Fa/FeHDcj
1vVxPG6EE3BTnIhb4CTcGifjdjgFd8SpuAsOcHechnvhdNwXZ+ABOBMPxll4
GM7GOTgX5+EInoDz8WRcgKfhQjwTF+E5uBjPxyV4ES7FS3EZXoHL8Wpcgdfh
SrwRV+EtuBpvxzV4F67Fe3HcM7Guj+NxI5yAm+JE3AIn4dY4GbfDKbgjTsVd
cIC74zTcC6fjvjgDD8CZeDDOwsNwNs7BuTgPR/AEnI8n4wI8DRfimbgIz8HF
eD4uwYtwKV6Ky/AKXI5X4wq8DlfijbgKb8HVeDuuwbtwLd6L42bGuj6Ox41w
Am6KE3ELnIRb42TcDqfgjjgVd8EB7o7TcC+cjvviDDwAZ+LBOAsPw9k4B+fi
PBzBE3A+nowL8DRciGfiIjwHF+P5uAQvwqV4KS7DK3A5Xo0r8DpciTfiKrwF
V+PtuAbvwrV4L457Ntb1cTxuhBNwU5yIW+Ak3Bon43Y4BXfEqbgLDnB3nIZ7
4XTcF2fgATgTD8ZZeBjOxjk4F+fhCJ6A8/FkXICn4UI8ExfhObgYz8cleBEu
xUtxGV6By/FqXIHX4Uq8EVfhLbgab8c1eBeuxXtx3KxY18fxuBFOwE1xIm6B
k3BrnIzb4RTcEafiLjjA3XEa7oXTcV+cgQfgTDwYZ+FhOBvn4FychyN4As7H
k3EBnoYL8UxchOfgYjwfl+BFuBQvxWV4BS7Hq3EFXocr8UZchbfgarwd1+Bd
uBbvxXHPxbo+jseNcAJuihNxC5yEW+Nk3A6n4I44FXfBAe6O03AvnI774gw8
AGfiwTgLD8PZOAfn4jwcwRNwPp6MC/A0XIhn4iI8Bxfj+bgEL8KleCkuwytw
OV6NK/A6XIk34iq8BVfj7bgG78K1eC+OK4p1PVwfN8DxuCFuhBvjBNwEN8XN
cCJujlvgljgJt8KtcRucjNvidrg9TsEdcEfcCafizrgL7ooD3A13xz1wGu6J
e+HeOB33wX1xP5yB++MBeCDOxIPwYDwEZ+GheBgejrPxCJyDR+FcPAbn4bE4
gsfjCXgizseT8GQ8BRfgqXgano4L8Qw8E8/CRXg2noPn4mI8D8/HC3AJXogX
4cW4FC/BS/EyXIaX4xV4JS7Hq/BqvAZX4LV4HV6PK/EGvBFvwlV4M96Ct+Jq
vA1vxztwDd6Jd+HduBbvwXvxPhz3fKzr4fq4AY7HDXEj3Bgn4Ca4KW6GE3Fz
3AK3xEm4FW6N2+Bk3Ba3w+1xCu6AO+JOOBV3xl1wVxzgbrg77oHTcE/cC/fG
6bgP7ov74QzcHw/AA3EmHoQH4yE4Cw/Fw/BwnI1H4Bw8CufiMTgPj8URPB5P
wBNxPp6EJ+MpuABPxdPwdFyIZ+CZeBYuwrPxHDwXF+N5eD5egEvwQrwIL8al
eAleipfhMrwcr8ArcTlehVfjNbgCr8Xr8HpciTfgjXgTrsKb8Ra8FVfjbXg7
3oFr8E68C+/GtXgP3ov34bjZsa6H6+MGOB43xI1wY5yAm+CmuBlOxM1xC9wS
J+FWuDVug5NxW9wOt8cpuAPuiDvhVNwZd8FdcYC74e64B07DPXEv3Bun4z64
L+6HM3B/PAAPxJl4EB6Mh+AsPBQPw8NxNh6Bc/AonIvH4Dw8FkfweDwBT8T5
eBKejKfgAjwVT8PTcSGegWfiWbgIz8Zz8FxcjOfh+XgBLsEL8SK8GJfiJXgp
XobL8HK8Aq/E5XgVXo3X4Aq8Fq/D63El3oA34k24Cm/GW/BWXI234e14B67B
O/EuvBvX4j14L96H416IdT1cHzfA8bghboQb4wTcBDfFzXAibo5b4JY4CbfC
rXEbnIzb4na4PU7BHXBH3Amn4s64C+6KA9wNd8c9cBruiXvh3jgd98F9cT+c
gfvjAXggzsSD8GA8BGfhoXgYHo6z8Qicg0fhXDwG5+GxOILH4wl4Is7Hk/Bk
PAUX4Kl4Gp6OC/EMPBPPwkV4Np6D5+JiPA/PxwtwCV6IF+HFuBQvwUvxMlyG
l+MVeCUux6vwarwGV+C1eB1ejyvxBrwRb8JVeDPegrfiarwNb8c7cA3eiXfh
3bgW78F78T4cNyfW9XB93ADH44a4EW6ME3AT3BQ3w4m4OW6BW+Ik3Aq3xm1w
Mm6L2+H2OAV3wB1xJ5yKO+MuuCsOcDfcHffAabgn7oV743TcB/fF/XAG7o8H
4IE4Ew/Cg/EQnIWH4mF4OM7GI3AOHoVz8Rich8fiCB6PJ+CJOB9PwpPxFFyA
p+JpeDouxDPwTDwLF+HZeA6ei4vxPDwfL8AleCFehBfjUrwEL8XLcBlejlfg
lbgcr8Kr8RpcgdfidXg9rsQb8Ea8CVfhzXgL3oqr8Ta8He/ANXgn3oV341q8
B+/F+3Dci7Guh+vjBjgeN8SNcGOcgJvgprgZTsTNcQvcEifhVrg1boOTcVvc
DrfHKbgD7og74VTcGXfBXXGAu+HuuAdOwz1xL9wbp+M+uC/uhzNwfzwAD8SZ
eBAejIfgLDwUD8PDcTYegXPwKJyLx+A8PBZH8Hg8AU/E+XgSnoyn4AI8FU/D
03EhnoFn4lm4CM/Gc/BcXIzn4fl4AS7BC/EivBiX4iV4KV6Gy/ByvAKvxOV4
FV6N1+AKvBavw+txJd6AN+JNuApvxlvwVlyNt+HteAeuwTvxLrwb1+I9eC/e
h+Pmxroero8b4HjcEDfCjXECboKb4mY4ETfHLXBLnIRb4da4DU7GbXE73B6n
4A64I+6EU3Fn3AV3xQHuhrvjHjgN98S9cG+cjvvgvrgfzsD98QA8EGfiQXgw
HoKz8FA8DA/H2XgEzsGjcC4eg/PwWBzB4/EEPBHn40l4Mp6CC/BUPA1Px4V4
Bp6JZ+EiPBvPwXNxMZ6H5+MFuAQvxIvwYlyKl+CleBkuw8vxCrwSl+NVeDVe
gyvwWrwOr8eVeAPeiDfhKrwZb8FbcTXehrfjHbgG78S78G5ci/fgvXgfjnsp
1vVwfdwAx+OGuBFujBNwE9wUN8OJuDlugVviJNwKt8ZtcDJui9vh9jgFd8Ad
cSecijvjLrgrDnA33B33wGm4J+6Fe+N03Af3xf1wBu6PB+CBOBMPwoPxEJyF
h+JheDjOxiNwDh6Fc/EYnIfH4ggejyfgiTgfT8KT8RRcgKfiaXg6LsQz8Ew8
Cxfh2XgOnouL8Tw8Hy/AJXghXoQX41K8BC/Fy3AZXo5X4JW4HK/Cq/EaXIHX
4nV4Pa7EG/BGvAlX4c14C96Kq/E2vB3vwDV4J96Fd+NavAfvxftwXHGs6+H6
uAGOxw1xI9wYJ+AmuCluhhNxc9wCt8RJuBVujdvgZNwWt8PtcQrugDviTjgV
d8ZdcFcc4G64O+6B03BP3Av3xum4D+6L++EM3B8PwANxJh6EB+MhOAsPxcPw
cJyNR+AcPArn4jE4D4/FETweT8ATcT6ehCfjKbgAT8XT8HRciGfgmXgWLsKz
8Rw8FxfjeXg+XoBL8EK8CC/GpXgJXoqX4TK8HK/AK3E5XoVX4zW4Aq/F6/B6
XIk34I14E67Cm/EWvBVX4214O96Ba/BOvAvvxrV4D96L9+G4l2NdD9fHDXA8
bogb4cY4ATfBTXEznIib4xa4JU7CrXBr3AYn47a4HW6PU3AH3BF3wqm4M+6C
u+IAd8PdcQ+chnviXrg3Tsd9cF/cD2fg/ngAHogz8SA8GA/BWXgoHoaH42w8
AufgUTgXj8F5eCyO4PF4Ap6I8/EkPBlPwQV4Kp6Gp+NCPAPPxLNwEZ6N5+C5
uBjPw/PxAlyCF+JFeDEuxUvwUrwMl+HleAVeicvxKrwar8EVeC1eh9fjSrwB
b8SbcBXejLfgrbgab8Pb8Q5cg3fiXXg3rsV78F68D8fNi3U9XB83wPG4IW6E
G+ME3AQ3xc1wIm6OW+CWOAm3wq1xG5yM2+J2uD1OwR1wR9wJp+LOuAvuigPc
DXfHPXAa7ol74d44HffBfXE/nIH74wF4IM7Eg/BgPARn4aF4GB6Os/EInINH
4Vw8BufhsTiCx+MJeCLOx5PwZDwFF+CpeBqejgvxDDwTz8JFeDaeg+fiYjwP
z8cLcAleiBfhxbgUL8FL8TJchpfjFXglLser8Gq8BlfgtXgdXo8r8Qa8EW/C
VXgz3oK34mq8DW/HO3AN3ol34d24Fu/Be/E+HPdKrOvh+rgBjscNcSPcGCfg
JrgpboYTcXPcArfESbgVbo3b4GTcFrfD7XEK7oA74k44FXfGXXBXHOBuuDvu
gdNwT9wL98bpuA/ui/vhDNwfD8ADcSYehAfjITgLD8XD8HCcjUfgHDwK5+Ix
OA+PxRE8Hk/AE3E+noQn4ym4AE/F0/B0XIhn4Jl4Fi7Cs/EcPBcX43l4Pl6A
S/BCvAgvxqV4CV6Kl+EyvByvwCtxOV6FV+M1uAKvxevwelyJN+CNeBOuwpvx
FrwVV+NteDvegWvwTrwL78a1eA/ei/fhuPmxrofr4wY4HjfEjXBjnICb4Ka4
GU7EzXEL3BIn4Va4NW6Dk3Fb3A63xym4A+6IO+FU3Bl3wV1xgLvh7rgHTsM9
cS/cG6fjPrgv7oczcH88AA/EmXgQHoyH4Cw8FA/Dw3E2HoFz8Cici8fgPDwW
R/B4PAFPxPl4Ep6Mp+ACPBVPw9NxIZ6BZ+JZuAjPxnPwXFyM5+H5eAEuwQvx
IrwYl+IleClehsvwcrwCr8TleBVejdfgCrwWr8PrcSXegDfiTbgKb8Zb8FZc
jbfh7XgHrsE78S68G9fiPXgv3ofjXo11PVwfN8DxuCFuhBvjBNwEN8XNcCJu
jlvgljgJt8KtcRucjNvidrg9TsEdcEfcCafizrgL7ooD3A13xz1wGu6Je+He
OB33wX1xP5yB++MBeCDOxIPwYDwEZ+GheBgejrPxCJyDR+FcPAbn4bE4gsfj
CXgizseT8GQ8BRfgqXgano4L8Qw8E8/CRXg2noPn4mI8D8/HC3AJXogX4cW4
FC/BS/EyXIaX4xV4JS7Hq/BqvAZX4LV4HV6PK/EGvBFvwlV4M96Ct+JqvA1v
xztwDd6Jd+HduBbvwXvxPhy3INb1cH3cAMfjhrgRbowTcBPcFDfDibg5boFb
4iTcCrfGbXAybovb4fY4BXfAHXEnnIo74y64Kw5wN9wd98BpuCfuhXvjdNwH
98X9cAbujwfggTgTD8KD8RCchYfiYXg4zsYjcA4ehXPxGJyHx+IIHo8n4Ik4
H0/Ck/EUXICn4ml4Oi7EM/BMPAsX4dl4Dp6Li/E8PB8vwCV4IV6EF+NSvAQv
xctwGV6OV+CVuByvwqvxGlyB1+J1eD2uxBvwRrwJV+HNeAveiqvxNrwd78A1
eCfehXfjWrwH78X7cNxrsa6H6+MGOB43xI1wY5yAm+CmuBlOxM1xC9wSJ+FW
uDVug5NxW9wOt8cpuAPuiDvhVNwZd8FdcYC74e64B07DPXEv3Bun4z64L+6H
M3B/PAAPxJl4EB6Mh+AsPBQPw8NxNh6Bc/AonIvH4Dw8FkfweDwBT8T5eBKe
jKfgAjwVT8PTcSGegWfiWbgIz8Zz8FxcjOfh+XgBLsEL8SK8GJfiJXgpXobL
8HK8Aq/E5XgVXo3X4Aq8Fq/D63El3oA34k24Cm/GW/BWXI234e14B67BO/Eu
vBvX4j14L96H40pifRCuhw/G9fEhuAE+FMfjw3BDfDhuhI/AjfGROAEfhZvg
o3FTfAxuho/Fifg43Bwfj1vgE3BLfCJOwifhVvhk3BqfgtvgU3EyPg23xafj
dvgM3B6fiVPwWbgDPht3xOfgTvhcnIrPw53x+bgLvgB3xRfiAF+Eu+GLcXd8
Ce6BL8Vp+DLcE1+Oe+ErcG98JU7HV+E++GrcF1+D++FrcQa+DvfH1+MB+AY8
EN+IM/FNeBC+GQ/Gt+Ah+FachW/DQ/HteBi+Aw/Hd+JsfBcege/GOXgkHoXv
wbl4NB6D78V5+D48Ft+PI3gcHo8fwBPwg3gifgjn44fxJPwInowfxVPwY7gA
P46n4ifwNPwkno6fwoX4aTwDP4Nn4mfxLPwcLsLP49n4BTwHv4jn4pdwMX4Z
z8Ov4Pn4VbwAv4ZL8Ot4IX4DL8Jv4sX4LVyK38ZL8Dt4KX4XL8Pv4TL8Pl6O
P8Ar8Id4Jf4Il+OP8Sr8CV6NP8Vr8Ge4An+O1+Iv8Dr8JV6Pv8KV+Gu8AX+D
N+Jv8Sb8Ha7C3+PN+Ae8Bf+It+KfcDX+GW/Dv+Dt+Fe8A/+Ga/DveCf+A+/C
f+Ld+C9ci//Ge/A/eC/+F+/D/8Nxr8f6IFwPH4zr40NwA3wojseH4Yb4cNwI
H4Eb4yNxAj4KN8FH46b4GNwMH4sT8XG4OT4et8An4Jb4RJyET8Kt8Mm4NT4F
t8Gn4mR8Gm6LT8ft8Bm4PT4Tp+CzcAd8Nu6Iz8Gd8Lk4FZ+HO+PzcRd8Ae6K
L8QBvgh3wxfj7vgS3ANfitPwZbgnvhz3wlfg3vhKnI6vwn3w1bgvvgb3w9fi
DHwd7o+vxwPwDXggvhFn4pvwIHwzHoxvwUPwrTgL34aH4tvxMHwHHo7vxNn4
LjwC341z8Eg8Ct+Dc/FoPAbfi/PwfXgsvh9H8Dg8Hj+AJ+AH8UT8EM7HD+NJ
+BE8GT+Kp+DHcAF+HE/FT+Bp+Ek8HT+FC/HTeAZ+Bs/Ez+JZ+DlchJ/Hs/EL
eA5+Ec/FL+Fi/DKeh1/B8/GreAF+DZfg1/FC/AZehN/Ei/FbuBS/jZfgd/BS
/C5eht/DZfh9vBx/gFfgD/FK/BEuxx/jVfgTvBp/itfgz3AF/hyvxV/gdfhL
vB5/hSvx13gD/gZvxN/iTfg7XIW/x5vxD3gL/hFvxT/havwz3oZ/wdvxr3gH
/g3X4N/xTvwH3oX/xLvxX7gW/4334H/wXvwv3of/h+MWxvogXA8fjOvjQ3AD
fCiOx4fhhvhw3AgfgRvjI3ECPgo3wUfjpvgY3AwfixPxcbg5Ph63wCfglvhE
nIRPwq3wybg1PgW3wafiZHwabotPx+3wGbg9PhOn4LNwB3w27ojPwZ3wuTgV
n4c74/NxF3wB7oovxAG+CHfDF+Pu+BLcA1+K0/BluCe+HPfCV+De+Eqcjq/C
ffDVuC++BvfD1+IMfB3uj6/HA/ANeCC+EWfim/AgfDMejG/BQ/CtOAvfhofi
2/EwfAceju/E2fguPALfjXPwSDwK34Nz8Wg8Bt+L8/B9eCy+H0fwODweP4An
4AfxRPwQzscP40n4ETwZP4qn4MdwAX4cT8VP4Gn4STwdP4UL8dN4Bn4Gz8TP
4ln4OVyEn8ez8Qt4Dn4Rz8Uv4WL8Mp6HX8Hz8at4AX4Nl+DX8UL8Bl6E38SL
8Vu4FL+Nl+B38FL8Ll6G38Nl+H28HH+AV+AP8Ur8ES7HH+NV+BO8Gn+K1+DP
cAX+HK/FX+B1+Eu8Hn+FK/HXeAP+Bm/E3+JN+Dtchb/Hm/EPeAv+EW/FP+Fq
/DPehn/B2/GveAf+Ddfg3/FO/Afehf/Eu/FfuBb/jffgf/Be/C/eh/+H496I
9UG4Hj4Y18eH4Ab4UByPD8MN8eG4ET4CN8ZH4gR8FG6Cj8ZN8TG4GT4WJ+Lj
cHN8PG6BT8At8Yk4CZ+EW+GTcWt8Cm6DT8XJ+DTcFp+O2+EzcHt8Jk7BZ+EO
+GzcEZ+DO+FzcSo+D3fG5+Mu+ALcFV+IA3wR7oYvxt3xJbgHvhSn4ctwT3w5
7oWvwL3xlTgdX4X74KtxX3wN7oevxRn4OtwfX48H4BvwQHwjzsQ34UH4ZjwY
34KH4FtxFr4ND8W342H4Djwc34mz8V14BL4b5+CReBS+B+fi0XgMvhfn4fvw
WHw/juBxeDx+AE/AD+KJ+CGcjx/Gk/AjeDJ+FE/Bj+EC/Dieip/A0/CTeDp+
Chfip/EM/AyeiZ/Fs/BzuAg/j2fjF/Ac/CKei1/CxfhlPA+/gufjV/EC/Bou
wa/jhfgNvAi/iRfjt3Apfhsvwe/gpfhdvAy/h8vw+3g5/gCvwB/ilfgjXI4/
xqvwJ3g1/hSvwZ/hCvw5Xou/wOvwl3g9/gpX4q/xBvwN3oi/xZvwd7gKf483
4x/wFvwj3op/wtX4Z7wN/4K341/xDvwbrsG/4534D7wL/4l3479wLf4b78H/
4L34X7wP/w/HLYr1QbgePhjXx4fgBvhQHI8Pww3x4bgRPgI3xkfiBHwUboKP
xk3xMbgZPhYn4uNwc3w8boFPwC3xiTgJn4Rb4ZNxa3wKboNPxcn4NNwWn47b
4TNwe3wmTsFn4Q74bNwRn4M74XNxKj4Pd8bn4y74AtwVX4gDfBHuhi/G3fEl
uAe+FKfhy3BPfDnuha/AvfGVOB1fhfvgq3FffA3uh6/FGfg63B9fjwfgG/BA
fCPOxDfhQfhmPBjfgofgW3EWvg0PxbfjYfgOPBzfibPxXXgEvhvn4JF4FL4H
5+LReAy+F+fh+/BYfD+O4HF4PH4AT8AP4on4IZyPH8aT8CN4Mn4UT8GP4QL8
OJ6Kn8DT8JN4On4KF+Kn8Qz8DJ6Jn8Wz8HO4CD+PZ+MX8Bz8Ip6LX8LF+GU8
D7+C5+NX8QL8Gi7Br+OF+A28CL+JF+O3cCl+Gy/B7+Cl+F28DL+Hy/D7eDn+
AK/AH+KV+CNcjj/Gq/AneDX+FK/Bn+EK/Dlei7/A6/CXeD3+Clfir/EG/A3e
iL/Fm/B3uAp/jzfjH/AW/CPein/C1fhnvA3/grfjX/EO/Buuwb/jnfgPvAv/
iXfjv3At/hvvwf/gvfhfvA//D8e9GeuDcD18MK6PD8EN8KE4Hh+GG+LDcSN8
BG6Mj8QJ+CjcBB+Nm+JjcDN8LE7Ex+Hm+HjcAp+AW+ITcRI+CbfCJ+PW+BTc
Bp+Kk/FpuC0+HbfDZ+D2+Eycgs/CHfDZuCM+B3fC5+JUfB7ujM/HXfAFuCu+
EAf4ItwNX4y740twD3wpTsOX4Z74ctwLX4F74ytxOr4K98FX4774GtwPX4sz
8HW4P74eD8A34IH4RpyJb8KD8M14ML4FD8G34ix8Gx6Kb8fD8B14OL4TZ+O7
8Ah8N87BI/EofA/OxaPxGHwvzsP34bH4fhzB4/B4/ACegB/EE/FDOB8/jCfh
R/Bk/Ciegh/DBfhxPBU/gafhJ/F0/BQuxE/jGfgZPBM/i2fh53ARfh7Pxi/g
OfhFPBe/hIvxy3gefgXPx6/iBfg1XIJfxwvxG3gRfhMvxm/hUvw2XoLfwUvx
u3gZfg+X4ffxcvwBXoE/xCvxR7gcf4xX4U/wavwpXoM/wxX4c7wWf4HX4S/x
evwVrsRf4w34G7wRf4s34e9wFf4eb8Y/4C34R7wV/4Sr8c94G/4Fb8e/4h34
N1yDf8c78R94F/4T78Z/4Vr8N96D/8F78b94H/4fjlsc64NwPXwwro8PwQ3w
oTgeH4Yb4sNxI3wEboyPxAn4KNwEH42b4mNwM3wsTsTH4eb4eNwCn4Bb4hNx
Ej4Jt8In49b4FNwGn4qT8Wm4LT4dt8Nn4Pb4TJyCz8Id8Nm4Iz4Hd8Ln4lR8
Hu6Mz8dd8AW4K74QB/gi3A1fjLvjS3APfClOw5fhnvhy3AtfgXvjK3E6vgr3
wVfjvvga3A9fizPwdbg/vh4PwDfggfhGnIlvwoPwzXgwvgUPwbfiLHwbHopv
x8PwHXg4vhNn47vwCHw3zsEj8Sh8D87Fo/EYfC/Ow/fhsfh+HMHj8Hj8AJ6A
H8QT8UM4Hz+MJ+FH8GT8KJ6CH8MF+HE8FT+Bp+En8XT8FC7ET+MZ+Bk8Ez+L
Z+HncBF+Hs/GL+A5+EU8F7+Ei/HLeB5+Bc/Hr+IF+DVcgl/HC/EbeBF+Ey/G
b+FS/DZegt/BS/G7eBl+D5fh9/Fy/AFegT/EK/FHuBx/jFfhT/Bq/Clegz/D
FfhzvBZ/gdfhL/F6/BWuxF/jDfgbvBF/izfh73AV/h5vxj/gLfhHvBX/hKvx
z3gb/gVvx7/iHfg3XIN/xzvxH3gX/hPvxn/hWvw33oP/wXvxv3gf/h+OeyvW
B+F6+GBcHx+CG+BDcTw+DDfEh+NG+AjcGB+JE/BRuAk+GjfFx+Bm+FiciI/D
zfHxuAU+AbfEJ+IkfBJuhU/GrfEpuA0+FSfj03BbfDpuh8/A7fGZOAWfhTvg
s3FHfA7uhM/Fqfg83Bmfj7vgC3BXfCEO8EW4G74Yd8eX4B74UpyGL8M98eW4
F74C98ZX4nR8Fe6Dr8Z98TW4H74WZ+DrcH98PR6Ab8AD8Y04E9+EB+Gb8WB8
Cx6Cb8VZ+DY8FN+Oh+E78HB8J87Gd+ER+G6cg0fiUfgenItH4zH4XpyH78Nj
8f04gsfh8fgBPAE/iCfih3A+fhhPwo/gyfhRPAU/hgvw43gqfgJPw0/i6fgp
XIifxjPwM3gmfhbPws/hIvw8no1fwHPwi3gufgkX45fxPPwKno9fxQvwa7gE
v44X4jfwIvwmXozfwqX4bbwEv4OX4nfxMvweLsPv4+X4A7wCf4hX4o9wOf4Y
r8Kf4NX4U7wGf4Yr8Od4Lf4Cr8Nf4vX4K1yJv8Yb8Dd4I/4Wb8Lf4Sr8Pd6M
f8Bb8I94K/4JV+Of8Tb8C96Of8U78G+4Bv+Od+I/8C78J96N/8K1+G+8B/+D
9+J/8T78PxxXGuuDcD18MK6PD8EN8KE4Hh+GG+LDcSN8BG6Mj8QJ+CjcBB+N
m+JjcDN8LE7Ex+Hm+HjcAp+AW+ITcRI+CbfCJ+PW+BTcBp+Kk/FpuC0+HbfD
Z+D2+Eycgs/CHfDZuCM+B3fC5+JUfB7ujM/HXfAFuCu+EAf4ItwNX4y740tw
D3wpTsOX4Z74ctwLX4F74ytxOr4K98FX4774GtwPX4sz8HW4P74eD8A34IH4
RpyJb8KD8M14ML4FD8G34ix8Gx6Kb8fD8B14OL4TZ+O78Ah8N87BI/EofA/O
xaPxGHwvzsP34bH4fhzB4/B4/ACegB/EE/FDOB8/jCfhR/Bk/Ciegh/DBfhx
PBU/gafhJ/F0/BQuxE/jGfgZPBM/i2fh53ARfh7Pxi/gOfhFPBe/hIvxy3ge
fgXPx6/iBfg1XIJfxwvxG3gRfhMvxm/hUvw2XoLfwUvxu3gZfg+X4ffxcvwB
XoE/xCvxR7gcf4xX4U/wavwpXoM/wxX4c7wWf4HX4S/xevwVrsRf4w34G7wR
f4s34e9wFf4eb8Y/4C34R7wV/4Sr8c94G/4Fb8e/4h34N1yDf8c78R94F/4T
78Z/4Vr8N96D/8F78b94H/4fjns71gfhevhgXB8fghvgQ3E8Pgw3xIfjRvgI
3BgfiRPwUbgJPho3xcfgZvhYnIiPw83x8bgFPgG3xCfiJHwSboVPxq3xKbgN
PhUn49NwW3w6bofPwO3xmTgFn4U74LNxR3wO7oTPxan4PNwZn4+74AtwV3wh
DvBFuBu+GHfHl+Ae+FKchi/DPfHluBe+AvfGV+J0fBXug6/GffE1uB++Fmfg
63B/fD0egG/AA/GNOBPfhAfhm/FgfAsegm/FWfg2PBTfjofhO/BwfCfOxnfh
EfhunINH4lH4HpyLR+Mx+F6ch+/DY/H9OILH4fH4ATwBP4gn4odwPn4YT8KP
4Mn4UTwFP4YL8ON4Kn4CT8NP4un4KVyIn8Yz8DN4Jn4Wz8LP4SL8PJ6NX8Bz
8It4Ln4JF+OX8Tz8Cp6PX8UL8Gu4BL+OF+I38CL8Jl6M38Kl+G28BL+Dl+J3
8TL8Hi7D7+Pl+AO8An+IV+KPcDn+GK/Cn+DV+FO8Bn+GK/DneC3+Aq/DX+L1
+Ctcib/GG/A3eCP+Fm/C3+Eq/D3ejH/AW/CPeCv+CVfjn/E2/Avejn/FO/Bv
uAb/jnfiP/Au/Cfejf/CtfhvvAf/g/fif/E+/D8ctyTWB+F6+GBcHx+CG+BD
cTw+DDfEh+NG+AjcGB+JE/BRuAk+GjfFx+Bm+FiciI/DzfHxuAU+AbfEJ+Ik
fBJuhU/GrfEpuA0+FSfj03BbfDpuh8/A7fGZOAWfhTvgs3FHfA7uhM/Fqfg8
3Bmfj7vgC3BXfCEO8EW4G74Yd8eX4B74UpyGL8M98eW4F74C98ZX4nR8Fe6D
r8Z98TW4H74WZ+DrcH98PR6Ab8AD8Y04E9+EB+Gb8WB8Cx6Cb8VZ+DY8FN+O
h+E78HB8J87Gd+ER+G6cg0fiUfgenItH4zH4XpyH78Nj8f04gsfh8fgBPAE/
iCfih3A+fhhPwo/gyfhRPAU/hgvw43gqfgJPw0/i6fgpXIifxjPwM3gmfhbP
ws/hIvw8no1fwHPwi3gufgkX45fxPPwKno9fxQvwa7gEv44X4jfwIvwmXozf
wqX4bbwEv4OX4nfxMvweLsPv4+X4A7wCf4hX4o9wOf4Yr8Kf4NX4U7wGf4Yr
8Od4Lf4Cr8Nf4vX4K1yJv8Yb8Dd4I/4Wb8Lf4Sr8Pd6Mf8Bb8I94K/4JV+Of
8Tb8C96Of8U78G+4Bv+Od+I/8C78J96N/8K1+G+8B/+D9+J/8T78Pxz3TqwP
wvXwwbg+PgQ3wIfieHwYbogPx43wEbgxPhIn4KNwE3w0boqPwc3wsTgRH4eb
4+NxC3wCbolPxEn4JNwKn4xb41NwG3wqTsan4bb4dNwOn4Hb4zNxCj4Ld8Bn
4474HNwJn4tT8Xm4Mz4fd8EX4K74Qhzgi3A3fDHuji/BPfClOA1fhnviy3Ev
fAXuja/E6fgq3Adfjfvia3A/fC3OwNfh/vh6PADfgAfiG3EmvgkPwjfjwfgW
PATfirPwbXgovh0Pw3fg4fhOnI3vwiPw3TgHj8Sj8D04F4/GY/C9OA/fh8fi
+3EEj8Pj8QN4An4QT8QP4Xz8MJ6EH8GT8aN4Cn4MF+DH8VT8BJ6Gn8TT8VO4
ED+NZ+Bn8Ez8LJ6Fn8NF+Hk8G7+A5+AX8Vz8Ei7GL+N5+BU8H7+KF+DXcAl+
HS/Eb+BF+E28GL+FS/HbeAl+By/F7+Jl+D1cht/Hy/EHeAX+EK/EH+Fy/DFe
hT/Bq/GneA3+DFfgz/Fa/AVeh7/E6/FXuBJ/jTfgb/BG/C3ehL/DVfh7vBn/
gLfgH/FW/BOuxj/jbfgXvB3/infg33AN/h3vxH/gXfhPvBv/hWvx33gP/gfv
xf/iffh/OG5prA/C9fDBuD4+BDfAh+J4fBhuiA/HjfARuDE+Eifgo3ATfDRu
io/BzfCxOBEfh5vj43ELfAJuiU/ESfgk3AqfjFvjU3AbfCpOxqfhtvh03A6f
gdvjM3EKPgt3wGfjjvgc3Amfi1PxebgzPh93wRfgrvhCHOCLcDd8Me6OL8E9
8KU4DV+Ge+LLcS98Be6Nr8Tp+CrcB1+N++JrcD98Lc7A1+H++Ho8AN+AB+Ib
cSa+CQ/CN+PB+BY8BN+Ks/BteCi+HQ/Dd+Dh+E6cje/CI/DdOAePxKPwPTgX
j8Zj8L04D9+Hx+L7cQSPw+PxA3gCfhBPxA/hfPwwnoQfwZPxo3gKfgwX4Mfx
VPwEnoafxNPxU7gQP41n4GfwTPwsnoWfw0X4eTwbv4Dn4BfxXPwSLsYv43n4
FTwfv4oX4NdwCX4dL8Rv4EX4TbwYv4VL8dt4CX4HL8Xv4mX4PVyG38fL8Qd4
Bf4Qr8Qf4XL8MV6FP8Gr8ad4Df4MV+DP8Vr8BV6Hv8Tr8Ve4En+NN+Bv8Eb8
Ld6Ev8NV+Hu8Gf+At+Af8Vb8E67GP+Nt+Be8Hf+Kd+DfcA3+He/Ef+Bd+E+8
G/+Fa/HfeA/+B+/F/+J9+H847t1YH4Tr4YNxfXwIboAPxfH4MNwQH44b4SNw
Y3wkTsBH4Sb4aNwUH4Ob4WNxIj4ON8fH4xb4BNwSn4iT8Em4FT4Zt8an4Db4
VJyMT8Nt8em4HT4Dt8dn4hR8Fu6Az8Yd8Tm4Ez4Xp+LzcGd8Pu6CL8Bd8YU4
wBfhbvhi/H9c1UMWAIaCAMGObdu2bdu2bdu2bdu2bdu2ncxsfy3r9QF6YbwI
XhQvhhfHS+Al8VJ4abwMXhYvh5fHK+AV8Up4ZbwKXhWvhlfHa+A18Vp4bbwO
Xhevh9fHG+AN8UZ4Y7wJ3hRvhjfHW+At8VZ4a7wN3hZvh7fHO+Ad8U54Z7wL
3hXvhnfHe+A98V54b7wP3hfvh/fHB+AD8UH4YHwIPhQfhg/HR+Aj8VH4aHwM
PhYfh4/HJ+AT8Un4ZHwKPhWfhk/HZ+Az8Vn4bHwOPhefh8/HF+AL8UX4YnwJ
vhRfhi/HV+Ar8VX4anwNvhZfh6/HN+Ab8U34ZnwLvhXfhm/Hd+A78V34bnwP
vhffh+/HD+AH8UP4YfwIfhQ/hh/HT+An8VP4afwMfhY/h5/HL+AX8Uv4ZfwK
fhW/hl/Hb+A38Vv4bfwOfhe/h9/HH+AP8Uf4Y/wJ/hR/hj/HX+Av8Vf4a/wN
/hZ/h7/HP+Af8U/4Z/wL/hX/hn/Hf+A/8V/4b/wP/hf/h7v3fz0AHhAPhAfG
g+BB8WB4cDwEHhIPhYfGw+Bh8XB4eDwCHhGPhEfGo+BR8Wh4dDwGHhOPhcfG
4+Bx8Xh4fDwBnhBPhCfGk+BJ8WR4cjwFnhJPhafG0+Bp8XR4ejwDnhHPhGfG
s+BZ8Wx4djwHnhPPhefG8+B58Xx4frwAXhAvhBfGi+BF8WJ4cbwEXhIvhZfG
y+Bl8XJ4ebwCXhGvhFfGq+BV8Wp4dbwGXhOvhdfG6+B18Xp4fbwB3hBvhDfG
m+BN8WZ4c7wF3hJvhbfG2+Bt8XZ4e7wD3hHvhHfGu+Bd8W54d7wH3hPvhffG
++B98X54f3wAPhAfhA/Gh+BD8WH4cHwEPhIfhY/Gx+Bj8XH4eHwCPhGfhE/G
p+BT8Wn4dHwGPhOfhc/G5+Bz8Xn4fHwBvhBfhC/Gl+BL8WX4cnwFvhJfha/G
1+Br8XX4enwDvhHfhG/Gt+Bb8W34dnwHvhPfhe/G9+B78X34fvwAfhA/hB/G
j+BH8WP4cfwEfhI/hZ/Gz+Bn8XP4efwCfhG/hF/Gr+BX8Wv4dfwGfhO/hd/G
7+B38Xv4ffwB/hB/hD/Gn+BP8Wf4c/wF/hJ/hb/G3+Bv8Xf4e/wD/hH/hH/G
v+Bf8W/4d/wH/hP/hf/G/+B/8X+4+/7XA+AB8UB4YDwIHhQPhgfHQ+Ah8VB4
aDwMHhYPh4fHI+AR8Uh4ZDwKHhWPhkfHY+Ax8Vh4bDwOHhePh8fHE+AJ8UR4
YjwJnhRPhifHU+Ap8VR4ajwNnhZPh6fHM+AZ8Ux4ZjwLnhXPhmfHc+A58Vx4
bjwPnhfPh+fHC+AF8UJ4YbwIXhQvhhfHS+Al8VJ4abwMXhYvh5fHK+AV8Up4
ZbwKXhWvhlfHa+A18Vp4bbwOXhevh9fHG+AN8UZ4Y7wJ3hRvhjfHW+At8VZ4
a7wN3hZvh7fHO+Ad8U54Z7wL3hXvhnfHe+A98V54b7wP3hfvh/fHB+AD8UH4
YHwIPhQfhg/HR+Aj8VH4aHwMPhYfh4/HJ+AT8Un4ZHwKPhWfhk/HZ+Az8Vn4
bHwOPhefh8/HF+AL8UX4YnwJvhRfhi/HV+Ar8VX4anwNvhZfh6/HN+Ab8U34
ZnwLvhXfhm/Hd+A78V34bnwPvhffh+/HD+AH8UP4YfwIfhQ/hh/HT+An8VP4
afwMfhY/h5/HL+AX8Uv4ZfwKfhW/hl/Hb+A38Vv4bfwOfhe/h9/HH+AP8Uf4
Y/wJ/hR/hj/HX+Av8Vf4a/wN/hZ/h7/HP+Af8U/4Z/wL/hX/hn/Hf+A/8V/4
b/wP/hf/h7v/f7w/bgA6bkA6biA6bmA6bhA6blA6bjA6bnA6bgg6bkg6big6
bmg6bhg6blg6bjg6bng6bgQ6bkQ6biQ6bmQ6bhQ6blQ6bjQ6bnQ6bgw6bkw6
biw6bmw6bhw6blw6bjw6bnw6bgI6bkI6biI6bmI6bhI6blI6bjI6bnI6bgo6
bko6bio6bmo6bho6blo6bjo6bno6bgY6bkY6biY6bmY6bhY6blY6bjY6bnY6
bg46bk46bi46bm46bh46bl46bj46bn46bgE6bkE6biE6bmE6bhE6blE6bjE6
bnE6bgk6bkk6bik6bmk6bhk6blk6bjk6bnk6bgU6bkU6biU6bmU6bhU6blU6
bjU6bnU6bg06bk06bi06bm06bh06bl06bj06bn06bgM6bkM6biM6bmM6bhM6
blM6bjM6bnM6bgs6bks6bis6bms6bhs6bls6bjs6bns6bgc6bkc6bic6bmc6
bhc6blc6bjc6bnc6bg86bk86bi86bm86bh86bl86bj86bn867gA67kA67iA6
7mA67hA67lA67jA67nA67gg67kg67ig67mg67hg67lg67jg67ng67gQ67kQ6
7iQ67mQ67hQ67lQ67jQ67nQ67gw67kw67iw67mw67hw67lw67jw67nw67gI6
7kI67iI67mI67hI67lI67jI67nI67go67ko67io67mo67ho67lo67jo67no6
7gY67kY67iY67mY67hY67lY67jY67nY67g467k467i467m467h467l467j46
7n467gE67kE67iE67mE67hE67lE67jE67nE67gk67kk67ik67mk67hk67lk6
7jk67nk67gU67kU67iU67mU67hU67lU67jU67nU67g067k067i067m067h06
7l067j067n067gM67kM67iM67mM67hM67lM67jM67nM67gs67ks67is67ms6
7hs67ls67js67ns67gc67kc67ic67mc67hc67lc67jc67nc67g867k867i86
7m867h867l867j86/v/B/2/HDUDHDUjHDUTHDUzHDULHDUrHDUbHDU7HDUHH
DUnHDUXHDU3HDUPHDUvHDUfHDU/HjUDHjUjHjUTHjUzHjULHjUrHjUbHjU7H
jUHHjUnHjUXHjU3HjUPHjUvHjUfHjU/HTUDHTUjHTUTHTUzHTULHTUrHTUbH
TU7HTUHHTUnHTUXHTU3HTUPHTUvHTUfHTU/HzUDHzUjHzUTHzUzHzULHzUrH
zUbHzU7HzUHHzUnHzUXHzU3HzUPHzUvHzUfHzU/HLUDHLUjHLUTHLUzHLULH
LUrHLUbHLU7HLUHHLUnHLUXHLU3HLUPHLUvHLUfHLU/HrUDHrUjHrUTHrUzH
rULHrUrHrUbHrU7HrUHHrUnHrUXHrU3HrUPHrUvHrUfHrU/HbUDHbUjHbUTH
bUzHbULHbUrHbUbHbU7HbUHHbUnHbUXHbU3HbUPHbUvHbUfHbU/H7UDH7UjH
7UTH7UzH7ULH7UrH7UbH7U7H7UHH7UnH7UXH7U3H7UPH7UvH7UfH7U/HHUDH
HUjHHUTHHUzHHULHHUrHHUbHHU7HHUHHHUnHHUXHHU3HHUPHHUvHHUfHHU/H
nUDHnUjHnUTHnUzHnULHnUrHnUbHnU7HnUHHnUnHnUXHnU3HnUPHnUvHnUfH
nU/HXUDHXUjHXUTHXUzHXULHXUrHXUbHXU7HXUHHXUnHXUXHXU3HXUPHXUvH
XUfHXU/H3UDH3UjH3UTH3UzH3ULH3UrH3UbH3U7H3UHH3UnH3UXH3U3H3UPH
3UvH3UfH3U/HPUDHPUjHPUTHPUzHPULHPUrHPUbHPU7HPUHHPUnHPUXHPU3H
PUPHPUvHPUfHPU/HvUDHvUjHvUTHvUzHvULHvUrHvUbHvU7HvUHHvUnHvUXH
vU3HvUPHvUvHvUfHvU/HfUDHfUjHfUTHfUzHfULHfUrHfUbHfU7HfUHHfUnH
fUXHfU3HfUPHfUvHfUfHfU/H/UDH/UjH/UTH/UzH/ULH/UrH/UbH/U7H/UHH
/UnH/UXH/U3H/UPH/UvH/UfH/z/w/+24Aei4Aem4gei4gem4Qei4Qem4wei4
wem4Iei4Iem4oei4oem4Yei4Yem44ei44em4Eei4Eem4kei4kem4Uei4Uem4
0ei40em4Mei4Mem4sei4sem4cei4cem48ei48em4Cei4Cem4iei4iem4Sei4
Sem4yei4yem4Kei4Kem4qei4qem4aei4aem46ei46em4Gei4Gem4mei4mem4
Wei4Wem42ei42em4Oei4Oem4uei4uem4eei4eem4+ei4+em4Bei4Bem4hei4
hem4Rei4Rem4xei4xem4Jei4Jem4pei4pem4Zei4Zem45ei45em4Fei4Fem4
lei4lem4Vei4Vem41ei41em4Nei4Nem4tei4tem4dei4dem49ei49em4Dei4
Dem4jei4jem4Tei4Tem4zei4zem4Lei4Lem4rei4rem4bei4bem47ei47em4
Hei4Hem4nei4nem4Xei4Xem43ei43em4Pei4Pem4vei4vem4fei4fem4/ei4
/em4A+i4A+m4g+i4g+m4Q+i4Q+m4w+i4w+m4I+i4I+m4o+i4o+m4Y+i4Y+m4
4+i44+m4E+i4E+m4k+i4k+m4U+i4U+m40+i40+m4M+i4M+m4s+i4s+m4c+i4
c+m48+i48+m4C+i4C+m4i+i4i+m4S+i4S+m4y+i4y+m4K+i4K+m4q+i4q+m4
a+i4a+m46+i46+m4G+i4G+m4m+i4m+m4W+i4W+m42+i42+m4O+i4O+m4u+i4
u+m4e+i4e+m4++i4++m4B+i4B+m4h+i4h+m4R+i4R+m4x+i4x+m4J+i4J+m4
p+i4p+m4Z+i4Z+m45+i45+m4F+i4F+m4l+i4l+m4V+i4V+m41+i41+m4N+i4
N+m4t+i4t+m4d+i4d+m49+i49+m4D+i4D+m4j+i4j+m4T+i4T+m4z+i4z+m4
L+i4L+m4r+i4r+m4b+i4b+m47+i47+m4H+i4H+m4n+i4n+m4X+i4X+m43+i4
3+m4P+i4P+m4v+i4v+m4f+i4f+m4/+j4/wf9vx03AB03IB03EB03MB03CB03
KB03GB03OB03BB03JB03FB03NB03DB03LB03HB03PB03Ah03Ih03Eh03Mh03
Ch03Kh03Gh03Oh03Bh03Jh03Fh03Nh03Dh03Lh03Hh03Ph03AR03IR03ER03
MR03CR03KR03GR03OR03BR03JR03FR03NR03DR03LR03HR03PR03Ax03Ix03
Ex03Mx03Cx03Kx03Gx03Ox03Bx03Jx03Fx03Nx03Dx03Lx03Hx03Px23AB23
IB23EB23MB23CB23KB23GB23OB23BB23JB23FB23NB23DB23LB23HB23PB23
Ah23Ih23Eh23Mh23Ch23Kh23Gh23Oh23Bh23Jh23Fh23Nh23Dh23Lh23Hh23
Ph23AR23IR23ER23MR23CR23KR23GR23OR23BR23JR23FR23NR23DR23LR23
HR23PR23Ax23Ix23Ex23Mx23Cx23Kx23Gx23Ox23Bx23Jx23Fx23Nx23Dx23
Lx23Hx23Px13AB13IB13EB13MB13CB13KB13GB13OB13BB13JB13FB13NB13
DB13LB13HB13PB13Ah13Ih13Eh13Mh13Ch13Kh13Gh13Oh13Bh13Jh13Fh13
Nh13Dh13Lh13Hh13Ph13AR13IR13ER13MR13CR13KR13GR13OR13BR13JR13
FR13NR13DR13LR13HR13PR13Ax13Ix13Ex13Mx13Cx13Kx13Gx13Ox13Bx13
Jx13Fx13Nx13Dx13Lx13Hx13Px33AB33IB33EB33MB33CB33KB33GB33OB33
BB33JB33FB33NB33DB33LB33HB33PB33Ah33Ih33Eh33Mh33Ch33Kh33Gh33
Oh33Bh33Jh33Fh33Nh33Dh33Lh33Hh33Ph33AR33IR33ER33MR33CR33KR33
GR33OR33BR33JR33FR33NR33DR33LR33HR33PR33Ax33Ix33Ex33Mx33Cx33
Kx33Gx33Ox33Bx33Jx33Fx33Nx33Dx33Lx33Hx3//4D/t+MGoOMGpOMGouMG
puMGoeMGpeMGo+MGp+OGoOOGpOOGouOGpuOGoeOGpeOGo+OGp+NGoONGpONG
ouNGpuNGoeNGpeNGo+NGp+PGoOPGpOPGouPGpuPGoePGpePGo+PGp+MmoOMm
pOMmouMmpuMmoeMmpeMmo+Mmp+OmoOOmpOOmouOmpuOmoeOmpeOmo+Omp+Nm
oONmpONmouNmpuNmoeNmpeNmo+Nmp+PmoOPmpOPmouPmpuPmoePmpePmo+Pm
p+MWoOMWpOMWouMWpuMWoeMWpeMWo+MWp+OWoOOWpOOWouOWpuOWoeOWpeOW
o+OWp+NWoONWpONWouNWpuNWoeNWpeNWo+NWp+PWoOPWpOPWouPWpuPWoePW
pePWo+PWp+M2oOM2pOM2ouM2puM2oeM2peM2o+M2p+O2oOO2pOO2ouO2puO2
oeO2peO2o+O2p+N2oON2pON2ouN2puN2oeN2peN2o+N2p+P2oOP2pOP2ouP2
puP2oeP2peP2o+P2p+MOoOMOpOMOouMOpuMOoeMOpeMOo+MOp+OOoOOOpOOO
ouOOpuOOoeOOpeOOo+OOp+NOoONOpONOouNOpuNOoeNOpeNOo+NOp+POoOPO
pOPOouPOpuPOoePOpePOo+POp+MuoOMupOMuouMupuMuoeMupeMuo+Mup+Ou
oOOupOOuouOupuOuoeOupeOuo+Oup+NuoONupONuouNupuNuoeNupeNuo+Nu
p+PuoOPupOPuouPupuPuoePupePuo+Pup+MeoOMepOMeouMepuMeoeMepeMe
o+Mep+OeoOOepOOeouOepuOeoeOepeOeo+Oep+NeoONepONeouNepuNeoeNe
peNeo+Nep+PeoOPepOPeouPepuPeoePepePeo+Pep+M+oOM+pOM+ouM+puM+
oeM+peM+o+M+p+O+oOO+pOO+ouO+puO+oeO+peO+o+O+p+N+oON+pON+ouN+
puN+oeN+peN+o+N+p+P+oOP+pOP+ouP+puP+oeP+peP+o+P/H+z/dtwAdNyA
dNxAdNzAdNwgdNygdNxgdNzgdNwQdNyQdNxQdNzQdNwwdNywdNxwdNzwdNwI
dNyIdNxIdNzIdNwodNyodNxodNzodNwYdNyYdNxYdNzYdNw4dNy4dNx4dNz4
dNwEdNyEdNxEdNzEdNwkdNykdNxkdNzkdNwUdNyUdNxUdNzUdNw0dNy0dNx0
dNz0dNwMdNyMdNxMdNzMdNwsdNysdNxsdNzsdNwcdNycdNxcdNzcdNw8dNy8
dNx8dNz8dNwCdNyCdNxCdNzCdNwidNyidNxidNzidNwSdNySdNxSdNzSdNwy
dNyydNxydNzydNwKdNyKdNxKdNzKdNwqdNyqdNxqdNzqdNwadNyadNxadNza
dNw6dNy6dNx6dNz6dNwGdNyGdNxGdNzGdNwmdNymdNxmdNzmdNwWdNyWdNxW
dNzWdNw2dNy2dNx2dNz2dNwOdNyOdNxOdNzOdNwudNyudNxudNzudNwedNye
dNxedNzedNw+dNy+dNx+dNz+dNwBdNyBdNxBdNzBdNwhdNyhdNxhdNzhdNwR
dNyRdNxRdNzRdNwxdNyxdNxxdNzxdNwJdNyJdNxJdNzJdNwpdNypdNxpdNzp
dNwZdNyZdNxZdNzZdNw5dNy5dNx5dNz5dNwFdNyFdNxFdNzFdNwldNyldNxl
dNzldNwVdNyVdNxVdNzVdNw1dNy1dNx1dNz1dNwNdNyNdNxNdNzNdNwtdNyt
dNxtdNztdNwddNyddNxddNzddNw9dNy9dNx9dNz9dNwDdNyDdNxDdNzDdNwj
dNyjdNxjdNzjdNwTdNyTdNxTdNzTdNwzdNyzdNxzdNzzdNwLdNyLdNxLdNzL
dNwrdNyrdNxrdNzrdNwbdNybdNxbdNzbdNw7dNy7dNx7dNz7dNwHdNyHdNxH
dNzHdNwndNyndNxndNzndNwXdNyXdNxXdNzXdNw3dNy3dNx3dNz3dNwPdNyP
dNxPdNzPdNwvdNyvdNxvdNzvdNwfdNyfdNxfdNzfdNw/dNy/dNx/dPz/A/3f
jhuAjhuQjhuIjhuYjhuEjhuUjhuMjhucjhuCjhuSjhuKjhuajhuGjhuWjhuO
jhuejhuBjhuRjhuJjhuZjhuFjhuVjhuNjhudjhuDjhuTjhuLjhubjhuHjhuX
jhuPjhufjpuAjpuQjpuIjpuYjpuEjpuUjpuMjpucjpuCjpuSjpuKjpuajpuG
jpuWjpuOjpuejpuBjpuRjpuJjpuZjpuFjpuVjpuNjpudjpuDjpuTjpuLjpub
jpuHjpuXjpuPjpufjluAjluQjluIjluYjluEjluUjluMjlucjluCjluSjluK
jluajluGjluWjluOjluejluBjluRjluJjluZjluFjluVjluNjludjluDjluT
jluLjlubjluHjluXjluPjlufjtuAjtuQjtuIjtuYjtuEjtuUjtuMjtucjtuC
jtuSjtuKjtuajtuGjtuWjtuOjtuejtuBjtuRjtuJjtuZjtuFjtuVjtuNjtud
jtuDjtuTjtuLjtubjtuHjtuXjtuPjtufjjuAjjuQjjuIjjuYjjuEjjuUjjuM
jjucjjuCjjuSjjuKjjuajjuGjjuWjjuOjjuejjuBjjuRjjuJjjuZjjuFjjuV
jjuNjjudjjuDjjuTjjuLjjubjjuHjjuXjjuPjjufjruAjruQjruIjruYjruE
jruUjruMjrucjruCjruSjruKjruajruGjruWjruOjruejruBjruRjruJjruZ
jruFjruVjruNjrudjruDjruTjruLjrubjruHjruXjruPjrufjnuAjnuQjnuI
jnuYjnuEjnuUjnuMjnucjnuCjnuSjnuKjnuajnuGjnuWjnuOjnuejnuBjnuR
jnuJjnuZjnuFjnuVjnuNjnudjnuDjnuTjnuLjnubjnuHjnuXjnuPjnufjvuA
jvuQjvuIjvuYjvuEjvuUjvuMjvucjvuCjvuSjvuKjvuajvuGjvuWjvuOjvue
jvuBjvuRjvuJjvuZjvuFjvuVjvuNjvudjvuDjvuTjvuLjvubjvuHjvuXjvuP
jv9/kP/bcQPQcQPScQPRcQPTcYPQcYPScYPRcYPTcUPQcUPScUPRcUPTccPQ
ccPSccPRccPTcSPQcSPScSPRcSPTcaPQcaPScaPRcaPTcWPQcWPScWPRcWPT
cePQcePScePRcePTcRPQcRPScRPRcRPTcZPQcZPScZPRcZPTcVPQcVPScVPR
cVPTcdPQcdPScdPRcdPTcTPQcTPScTPRcTPTcbPQcbPScbPRcbPTcXPQcXPS
cXPRcXPTcfPQcfPScfPRcfPTcQvQcQvScQvRcQvTcYvQcYvScYvRcYvTcUvQ
cUvScUvRcUvTccvQccvSccvRccvTcSvQcSvScSvRcSvTcavQcavScavRcavT
cWvQcWvScWvRcWvTcevQcevScevRcevTcRvQcRvScRvRcRvTcZvQcZvScZvR
cZvTcVvQcVvScVvRcVvTcdvQcdvScdvRcdvTcTvQcTvScTvRcTvTcbvQcbvS
cbvRcbvTcXvQcXvScXvRcXvTcfvQcfvScfvRcfvTcQfQcQfScQfRcQfTcYfQ
cYfScYfRcYfTcUfQcUfScUfRcUfTccfQccfSccfRccfTcSfQcSfScSfRcSfT
cafQcafScafRcafTcWfQcWfScWfRcWfTcefQcefScefRcefTcRfQcRfScRfR
cRfTcZfQcZfScZfRcZfTcVfQcVfScVfRcVfTcdfQcdfScdfRcdfTcTfQcTfS
cTfRcTfTcbfQcbfScbfRcbfTcXfQcXfScXfRcXfTcffQcffScffRcffTcQ/Q
cQ/ScQ/RcQ/TcY/QcY/ScY/RcY/TcU/QcU/ScU/RcU/Tcc/Qcc/Scc/Rcc/T
cS/QcS/ScS/RcS/Tca/Qca/Sca/Rca/TcW/QcW/ScW/RcW/Tce/Qce/Sce/R
ce/TcR/QcR/ScR/RcR/TcZ/QcZ/ScZ/RcZ/TcV/QcV/ScV/RcV/Tcd/Qcd/S
cd/Rcd/TcT/QcT/ScT/RcT/Tcb/Qcb/Scb/Rcb/TcX/QcX/ScX/RcX/Tcf/Q
cf/Scf/R8f8P8H87bgA6bkA6biA6bmA6bhA6blA6bjA6bnA6bgg6bkg6big6
bmg6bhg6blg6bjg6bng6bgQ6bkQ6biQ6bmQ6bhQ6blQ6bjQ6bnQ6bgw6bkw6
biw6bmw6bhw6blw6bjw6bnw6bgI6bkI6biI6bmI6bhI6blI6bjI6bnI6bgo6
bko6bio6bmo6bho6blo6bjo6bno6bgY6bkY6biY6bmY6bhY6blY6bjY6bnY6
bg46bk46bi46bm46bh46bl46bj46bn46bgE6bkE6biE6bmE6bhE6blE6bjE6
bnE6bgk6bkk6bik6bmk6bhk6blk6bjk6bnk6bgU6bkU6biU6bmU6bhU6blU6
bjU6bnU6bg06bk06bi06bm06bh06bl06bj06bn06bgM6bkM6biM6bmM6bhM6
blM6bjM6bnM6bgs6bks6bis6bms6bhs6bls6bjs6bns6bgc6bkc6bic6bmc6
bhc6blc6bjc6bnc6bg86bk86bi86bm86bh86bl86bj86bn867gA67kA67iA6
7mA67hA67lA67jA67nA67gg67kg67ig67mg67hg67lg67jg67ng67gQ67kQ6
7iQ67mQ67hQ67lQ67jQ67nQ67gw67kw67iw67mw67hw67lw67jw67nw67gI6
7kI67iI67mI67hI67lI67jI67nI67go67ko67io67mo67ho67lo67jo67no6
7gY67kY67iY67mY67hY67lY67jY67nY67g467k467i467m467h467l467j46
7n467gE67kE67iE67mE67hE67lE67jE67nE67gk67kk67ik67mk67hk67lk6
7jk67nk67gU67kU67iU67mU67hU67lU67jU67nU67g067k067i067m067h06
7l067j067n067gM67kM67iM67mM67hM67lM67jM67nM67gs67ks67is67ms6
7hs67ls67js67ns67gc67kc67ic67mc67hc67lc67jc67nc67g867k867i86
7m867h867l867j86/v/B/W/HDUDHDUjHDUTHDUzHDULHDUrHDUbHDU7HDUHH
DUnHDUXHDU3HDUPHDUvHDUfHDU/HjUDHjUjHjUTHjUzHjULHjUrHjUbHjU7H
jUHHjUnHjUXHjU3HjUPHjUvHjUfHjU/HTUDHTUjHTUTHTUzHTULHTUrHTUbH
TU7HTUHHTUnHTUXHTU3HTUPHTUvHTUfHTU/HzUDHzUjHzUTHzUzHzULHzUrH
zUbHzU7HzUHHzUnHzUXHzU3HzUPHzUvHzUfHzU/HLUDHLUjHLUTHLUzHLULH
LUrHLUbHLU7HLUHHLUnHLUXHLU3HLUPHLUvHLUfHLU/HrUDHrUjHrUTHrUzH
rULHrUrHrUbHrU7HrUHHrUnHrUXHrU3HrUPHrUvHrUfHrU/HbUDHbUjHbUTH
bUzHbULHbUrHbUbHbU7HbUHHbUnHbUXHbU3HbUPHbUvHbUfHbU/H7UDH7UjH
7UTH7UzH7ULH7UrH7UbH7U7H7UHH7UnH7UXH7U3H7UPH7UvH7UfH7U/HHUDH
HUjHHUTHHUzHHULHHUrHHUbHHU7HHUHHHUnHHUXHHU3HHUPHHUvHHUfHHU/H
nUDHnUjHnUTHnUzHnULHnUrHnUbHnU7HnUHHnUnHnUXHnU3HnUPHnUvHnUfH
nU/HXUDHXUjHXUTHXUzHXULHXUrHXUbHXU7HXUHHXUnHXUXHXU3HXUPHXUvH
XUfHXU/H3UDH3UjH3UTH3UzH3ULH3UrH3UbH3U7H3UHH3UnH3UXH3U3H3UPH
3UvH3UfH3U/HPUDHPUjHPUTHPUzHPULHPUrHPUbHPU7HPUHHPUnHPUXHPU3H
PUPHPUvHPUfHPU/HvUDHvUjHvUTHvUzHvULHvUrHvUbHvU7HvUHHvUnHvUXH
vU3HvUPHvUvHvUfHvU/HfUDHfUjHfUTHfUzHfULHfUrHfUbHfU7HfUHHfUnH
fUXHfU3HfUPHfUvHfUfHfU/H/UDH/UjH/UTH/UzH/ULH/UrH/UbH/U7H/UHH
/UnH/UXH/U3H/UPH/UvH/UfH/z+w/+24Aei4Aem4gei4gem4Qei4Qem4wei4
wem4Iei4Iem4oei4oem4Yei4Yem44ei44em4Eei4Eem4kei4kem4Uei4Uem4
0ei40em4Mei4Mem4sei4sem4cei4cem48ei48em4Cei4Cem4iei4iem4Sei4
Sem4yei4yem4Kei4Kem4qei4qem4aei4aem46ei46em4Gei4Gem4mei4mem4
Wei4Wem42ei42em4Oei4Oem4uei4uem4eei4eem4+ei4+em4Bei4Bem4hei4
hem4Rei4Rem4xei4xem4Jei4Jem4pei4pem4Zei4Zem45ei45em4Fei4Fem4
lei4lem4Vei4Vem41ei41em4Nei4Nem4tei4tem4dei4dem49ei49em4Dei4
Dem4jei4jem4Tei4Tem4zei4zem4Lei4Lem4rei4rem4bei4bem47ei47em4
Hei4Hem4nei4nem4Xei4Xem43ei43em4Pei4Pem4vei4vem4fei4fem4/ei4
/em4A+i4A+m4g+i4g+m4Q+i4Q+m4w+i4w+m4I+i4I+m4o+i4o+m4Y+i4Y+m4
4+i44+m4E+i4E+m4k+i4k+m4U+i4U+m40+i40+m4M+i4M+m4s+i4s+m4c+i4
c+m48+i48+m4C+i4C+m4i+i4i+m4S+i4S+m4y+i4y+m4K+i4K+m4q+i4q+m4
a+i4a+m46+i46+m4G+i4G+m4m+i4m+m4W+i4W+m42+i42+m4O+i4O+m4u+i4
u+m4e+i4e+m4++i4++m4B+i4B+m4h+i4h+m4R+i4R+m4x+i4x+m4J+i4J+m4
p+i4p+m4Z+i4Z+m45+i45+m4F+i4F+m4l+i4l+m4V+i4V+m41+i41+m4N+i4
N+m4t+i4t+m4d+i4d+m49+i49+m4D+i4D+m4j+i4j+m4T+i4T+m4z+i4z+m4
L+i4L+m4r+i4r+m4b+i4b+m47+i47+m4H+i4H+m4n+i4n+m4X+i4X+m43+i4
3+m4P+i4P+m4v+i4v+m4f+i4f+m4/+j4/wf1vx03AB03IB03EB03MB03CB03
KB03GB03OB03BB03JB03FB03NB03DB03LB03HB03PB03Ah03Ih03Eh03Mh03
Ch03Kh03Gh03Oh03Bh03Jh03Fh03Nh03Dh03Lh03Hh03Ph03AR03IR03ER03
MR03CR03KR03GR03OR03BR03JR03FR03NR03DR03LR03HR03PR03Ax03Ix03
Ex03Mx03Cx03Kx03Gx03Ox03Bx03Jx03Fx03Nx03Dx03Lx03Hx03Px23AB23
IB23EB23MB23CB23KB23GB23OB23BB23JB23FB23NB23DB23LB23HB23PB23
Ah23Ih23Eh23Mh23Ch23Kh23Gh23Oh23Bh23Jh23Fh23Nh23Dh23Lh23Hh23
Ph23AR23IR23ER23MR23CR23KR23GR23OR23BR23JR23FR23NR23DR23LR23
HR23PR23Ax23Ix23Ex23Mx23Cx23Kx23Gx23Ox23Bx23Jx23Fx23Nx23Dx23
Lx23Hx23Px13AB13IB13EB13MB13CB13KB13GB13OB13BB13JB13FB13NB13
DB13LB13HB13PB13Ah13Ih13Eh13Mh13Ch13Kh13Gh13Oh13Bh13Jh13Fh13
Nh13Dh13Lh13Hh13Ph13AR13IR13ER13MR13CR13KR13GR13OR13BR13JR13
FR13NR13DR13LR13HR13PR13Ax13Ix13Ex13Mx13Cx13Kx13Gx13Ox13Bx13
Jx13Fx13Nx13Dx13Lx13Hx13Px33AB33IB33EB33MB33CB33KB33GB33OB33
BB33JB33FB33NB33DB33LB33HB33PB33Ah33Ih33Eh33Mh33Ch33Kh33Gh33
Oh33Bh33Jh33Fh33Nh33Dh33Lh33Hh33Ph33AR33IR33ER33MR33CR33KR33
GR33OR33BR33JR33FR33NR33DR33LR33HR33PR33Ax33Ix33Ex33Mx33Cx33
Kx33Gx33Ox33Bx33Jx33Fx33Nx33Dx33Lx33Hx3//4D+t+MGoOMGpOMGouMG
puMGoeMGpeMGo+MGp+OGoOOGpOOGouOGpuOGoeOGpeOGo+OGp+NGoONGpONG
ouNGpuNGoeNGpeNGo+NGp+PGoOPGpOPGouPGpuPGoePGpePGo+PGp+MmoOMm
pOMmouMmpuMmoeMmpeMmo+Mmp+OmoOOmpOOmouOmpuOmoeOmpeOmo+Omp+Nm
oONmpONmouNmpuNmoeNmpeNmo+Nmp+PmoOPmpOPmouPmpuPmoePmpePmo+Pm
p+MWoOMWpOMWouMWpuMWoeMWpeMWo+MWp+OWoOOWpOOWouOWpuOWoeOWpeOW
o+OWp+NWoONWpONWouNWpuNWoeNWpeNWo+NWp+PWoOPWpOPWouPWpuPWoePW
pePWo+PWp+M2oOM2pOM2ouM2puM2oeM2peM2o+M2p+O2oOO2pOO2ouO2puO2
oeO2peO2o+O2p+N2oON2pON2ouN2puN2oeN2peN2o+N2p+P2oOP2pOP2ouP2
puP2oeP2peP2o+P2p+MOoOMOpOMOouMOpuMOoeMOpeMOo+MOp+OOoOOOpOOO
ouOOpuOOoeOOpeOOo+OOp+NOoONOpONOouNOpuNOoeNOpeNOo+NOp+POoOPO
pOPOouPOpuPOoePOpePOo+POp+MuoOMupOMuouMupuMuoeMupeMuo+Mup+Ou
oOOupOOuouOupuOuoeOupeOuo+Oup+NuoONupONuouNupuNuoeNupeNuo+Nu
p+PuoOPupOPuouPupuPuoePupePuo+Pup+MeoOMepOMeouMepuMeoeMepeMe
o+Mep+OeoOOepOOeouOepuOeoeOepeOeo+Oep+NeoONepONeouNepuNeoeNe
peNeo+Nep+PeoOPepOPeouPepuPeoePepePeo+Pep+M+oOM+pOM+ouM+puM+
oeM+peM+o+M+p+O+oOO+pOO+ouO+puO+oeO+peO+o+O+p+N+oON+pON+ouN+
puN+oeN+peN+o+N+p+P+oOP+pOP+ouP+puP+oeP+peP+o+P/H8z/dtwAdNyA
dNxAdNzAdNwgdNygdNxgdNzgdNwQdNyQdNxQdNzQdNwwdNywdNxwdNzwdNwI
dNyIdNxIdNzIdNwodNyodNxodNzodNwYdNyYdNxYdNzYdNw4dNy4dNx4dNz4
dNwEdNyEdNxEdNzEdNwkdNykdNxkdNzkdNwUdNyUdNxUdNzUdNw0dNy0dNx0
dNz0dNwMdNyMdNxMdNzMdNwsdNysdNxsdNzsdNwcdNycdNxcdNzcdNw8dNy8
dNx8dNz8dNwCdNyCdNxCdNzCdNwidNyidNxidNzidNwSdNySdNxSdNzSdNwy
dNyydNxydNzydNwKdNyKdNxKdNzKdNwqdNyqdNxqdNzqdNwadNyadNxadNza
dNw6dNy6dNx6dNz6dNwGdNyGdNxGdNzGdNwmdNymdNxmdNzmdNwWdNyWdNxW
dNzWdNw2dNy2dNx2dNz2dNwOdNyOdNxOdNzOdNwudNyudNxudNzudNwedNye
dNxedNzedNw+dNy+dNx+dNz+dNwBdNyBdNxBdNzBdNwhdNyhdNxhdNzhdNwR
dNyRdNxRdNzRdNwxdNyxdNxxdNzxdNwJdNyJdNxJdNzJdNwpdNypdNxpdNzp
dNwZdNyZdNxZdNzZdNw5dNy5dNx5dNz5dNwFdNyFdNxFdNzFdNwldNyldNxl
dNzldNwVdNyVdNxVdNzVdNw1dNy1dNx1dNz1dNwNdNyNdNxNdNzNdNwtdNyt
dNxtdNztdNwddNyddNxddNzddNw9dNy9dNx9dNz9dNwDdNyDdNxDdNzDdNwj
dNyjdNxjdNzjdNwTdNyTdNxTdNzTdNwzdNyzdNxzdNzzdNwLdNyLdNxLdNzL
dNwrdNyrdNxrdNzrdNwbdNybdNxbdNzbdNw7dNy7dNx7dNz7dNwHdNyHdNxH
dNzHdNwndNyndNxndNzndNwXdNyXdNxXdNzXdNw3dNy3dNx3dNz3dNwPdNyP
dNxPdNzPdNwvdNyvdNxvdNzvdNwfdNyfdNxfdNzfdNw/dNy/dNx/dPz/A/nf
jhuAjhuQjhuIjhuYjhuEjhuUjhuMjhucjhuCjhuSjhuKjhuajhuGjhuWjhuO
jhuejhuBjhuRjhuJjhuZjhuFjhuVjhuNjhudjhuDjhuTjhuLjhubjhuHjhuX
jhuPjhufjpuAjpuQjpuIjpuYjpuEjpuUjpuMjpucjpuCjpuSjpuKjpuajpuG
jpuWjpuOjpuejpuBjpuRjpuJjpuZjpuFjpuVjpuNjpudjpuDjpuTjpuLjpub
jpuHjpuXjpuPjpufjluAjluQjluIjluYjluEjluUjluMjlucjluCjluSjluK
jluajluGjluWjluOjluejluBjluRjluJjluZjluFjluVjluNjludjluDjluT
jluLjlubjluHjluXjluPjlufjtuAjtuQjtuIjtuYjtuEjtuUjtuMjtucjtuC
jtuSjtuKjtuajtuGjtuWjtuOjtuejtuBjtuRjtuJjtuZjtuFjtuVjtuNjtud
jtuDjtuTjtuLjtubjtuHjtuXjtuPjtufjjuAjjuQjjuIjjuYjjuEjjuUjjuM
jjucjjuCjjuSjjuKjjuajjuGjjuWjjuOjjuejjuBjjuRjjuJjjuZjjuFjjuV
jjuNjjudjjuDjjuTjjuLjjubjjuHjjuXjjuPjjufjruAjruQjruIjrv4/7is
pygAGGoJo5Nt27Zdf7Zt2/Ztsm3btmuybdu26/baftxr1vd8DjvOi9lxXsKO
81J2nJex47ycHecV7DivZMd5FTvOq9lxXsOO81p2nNex47yeHecN7DhvZMd5
EzvOm9lx3sKO81Z2nLex47ydHecd7DjvZMd5FzvOu9lx3sOO8152nLHjvI8d
5/3sOB9gx/kgO86H2HE+zI7zEXacj7LjfIwd5+PsOJ9gx/kkO86n2HE+zY7z
GXacz7LjfI4d5/PsOF9gx/kiO86X2HG+zI7zFXacr7LjfI0d5+vsON9gx/km
O8632HG+zY7zHXac77LjfI8d5/vsOD9gx/khO86P2HF+zI7zE3acn7Lj/Iwd
5+fsOL9gx/klO86v2HF+zY7zG3ac37Lj/I4d5/fsOH9gx/kjO86f2HH+zI7z
F3acv7Lj/I0d5+/sOP9gx/knO86/2HH+zY7zH3b83wPxvzvOgdhxDsyOcxB2
nIOy4xyMHefg7DiHYMc5JDvOodhxDs2Ocxh2nMOy4xyOHefw7DhHYMc5IjvO
kdhxjsyOcxR2nKOy4xyNHefo7DjHYMc5JjvOsdhxjs2Ocxx2nOOy4xyPHef4
7DgnYMc5ITvOidhxTsyOcxJ2nJOy45yMHefk7DinYMc5JTvOqdhxTs2Ocxp2
nNOy45yOHef07DhnYMc5IzvOmdhxzsyOcxZ2nLOy45yNHefs7DjnYMc5JzvO
udhxzs2Ocx52nPOy45yPHef87DgXYMc5gB3nguw4F2LHuTA7zkXYcS7KjnMx
dpyLs+Ncgh3nkuw4l2LHuTQ7zmXYcS7LjnM5dpzLs+NcgR3niuw4V2LHuTI7
zlXYca7KjnM1dpyrs+Ncgx3nmuw412LHuTY7znXYca7LjnM9dpzrs+PcgB3n
huw4N2LHuTE7zk3YcW7KjnMzdpybs+Pcgh3nluw4t2LHuTU7zm3YcW7LjnM7
dpzbs+PcgR3njuw4d2LHuTM7zl3Yce7KjnM3dpy7s+Pcgx3nnuw492LHuTc7
zn3Yce7LjvN/7Dj3Y8cpO8792XEewI7zQHacB7HjPJgd5yHsOA9lx3kYO87D
2XEewY7zSHacR7HjPJod5zHsOI9lx3kcO87j2XGewI7zRHacJ7HjPJkd5yns
OE9lx3kaO87T2XGewY7zTHacZ7HjPJsd5znsOM9lx3keO87z2XFewI7zQnac
F7HjvJgd5yXsOC9lx3kZO87L2XFewY7zSnacV7HjvJod5zXsOK9lx3kdO87r
2XHewI7zRnacN7HjvJkd5y3sOG9lx3kbO87b2XHewY7zTnacd7HjvJsd5z3s
OO9lxxk7zvvYcd7PjvMBdpwPsuN8iB3nw+w4H2HH+Sg7zsfYcT7OjvMJdpxP
suN8ih3n0+w4n2HH+Sw7zufYcT7PjvMFdpwvsuN8iR3ny+w4X2HH+So7ztfY
cb7OjvMNdpxvsuN8ix3n2+w432HH+S47zvfYcb7PjvMDdpwfsuP8iB3nx+w4
P2HH+Sk7zs/YcX7OjvMLdpxfsuP8ih3n1+w4v2HH+S07zu/YcX7PjvMHdpw/
suP8iR3nz+w4f2HH+Ss7zt/Ycf7OjvMPdpx/suP8ix3n3+w4/2HH/z0A/+MD
cPFwDkSPi4dzYHpcPJyD0OPi4RyUHhcP52D0uHg4B6fHxcM5BD0uHs4h6XHx
cA5Fj4uHc2h6XDycw9Dj4uEclh4XD+dw9Lh4OIenx8XDOQI9Lh7OEelx8XCO
RI+Lh3Nkelw8nKPQ4+LhHJUeFw/naPS4eDhHp8fFwzkGPS4ezjHpcfFwjkWP
i4dzbHpcPJzj0OPi4RyXHhcP53j0uHg4x6fHxcM5AT0uHs4J6XHxcE5Ej4uH
c2J6XDyck9Dj4uGclB4XD+dk9Lh4OCenx8XDOQU9Lh7OKelx8XBORY+Lh3Nq
elw8nNPQ4+LhnJYeFw/ndPS4eDinp8fFwzkDPS4ezhnpcfFwzkSPi4dzZnpc
PJyz0OPi4ZyVHhcP52z0uHg4Z6fHxcM5Bz0uHs456XHxcM5Fj4uHc256XDyc
89Dj4uGclx4XD+d89Lh4OOenx8XDuQA9Lh7OAfS4eDgXpMfFw7kQPS4ezoXp
cfFwLkKPi4dzUXpcPJyL0ePi4VycHhcP5xL0uHg4l6THxcO5FD0uHs6l6XHx
cC5Dj4uHc1l6XDycy9Hj4uFcnh4XD+cK9Lh4OFekx8XDuRI9Lh7Olelx8XCu
Qo+Lh3NVelw8nKvR4+LhXJ0eFw/nGvS4eDjXpMfFw7kWPS4ezrXpcfFwrkOP
i4dzXXpcPJzr0ePi4VyfHhcP5wb0uHg4N6THxcO5ET0uHs6N6XHxcG5Cj4uH
c1N6XDycm9Hj4uHcnB4XD+cW9Lh4OLekx8XDuRU9Lh7Orelx8XBuQ4+Lh3Nb
elw8nNvR4+Lh3J4eFw/nDvS4eDh3pMfFw7kTPS4ezp3pcfFw7kKPi4dzV3pc
PJy70ePi4dydHhcP5x70uHg496THxcO5Fz0uHs696XHxcO5Dj4uHc196XDyc
/6PHxcO5Hz0uHk7pcfFw7k+Pi4fzAHpcPJwH0uPi4TyIHhcP58H0uHg4D6HH
xcN5KD0uHs7D6HHxcB5Oj4uH8wh6XDycR9Lj4uE8ih4XD+fR9Lh4OI+hx8XD
eSw9Lh7O4+hx8XAeT4+Lh/MEelw8nCfS4+LhPIkeFw/nyfS4eDhPocfFw3kq
PS4eztPocfFwnk6Pi4fzDHpcPJxn0uPi4TyLHhcP59n0uHg4z6HHxcN5Lj0u
Hs7z6HHxcJ5Pj4uH8wJ6XDycF9Lj4uG8iB4XD+fF9Lh4OC+hx8XDeSk9Lh7O
y+hx8XBeTo+Lh/MKelw8nFfS4+LhvIoeFw/n1fS4eDivocfFw3ktPS4ezuvo
cfFwXk+Pi4fzBnpcPJw30uPi4byJHhcP5830uHg4b6HHxcN5Kz0uHs7b6HHx
cN5Oj4uH8w56XDycd9Lj4uG8ix4XD+fd9Lh4OO+hx8XDeS89Lh7O6HHxcN5H
j4uH8356XDycD9Dj4uF8kB4XD+dD9Lh4OB+mx8XD+Qg9Lh7OR+lx8XA+Ro+L
h/Nxelw8nE/Q4+LhfJIeFw/nU/S4eDifpsfFw/kMPS4ezmfpcfFwPkePi4fz
eXpcPJwv0OPi4XyRHhcP50v0uHg4X6bHxcP5Cj0uHs5X6XHxcL5Gj4uH83V6
XDycb9Dj4uF8kx4XD+db9Lh4ON+mx8XD+Q49Lh7Od+lx8XC+R4+Lh/N9elw8
nB/Q4+Lh/JAeFw/nR/S4eDg/psfFw/kJPS4ezk/pcfFwfkaPi4fzc3pcPJxf
0OPi4fySHhcP51f0uHg4v6bHxcP5DT0uHs5v6XHxcH5Hj4uH83t6XDycP9Dj
4uH8kR4XD+dP9Lh4OH+mx8XD+Qs9Lh7OX+lx8XD+Ro+Lh/N3elw8nH/Q4+Lh
/JMeFw/nX/S4eDj/psfFw/kPPS4e/u8D/789Lh7Ogehx8XAOTI+Lh3MQelw8
nIPS4+LhHIweFw/n4PS4eDiHoMfFwzkkPS4ezqHocfFwDk2Pi4dzGHpcPJzD
0uPi4RyOHhcP5/D0uHg4R6DHxcM5Ij0uHs6R6HHxcI5Mj4uHcxR6XDyco9Lj
4uEcjR4XD+fo9Lh4OMegx8XDOSY9Lh7Osehx8XCOTY+Lh3Mcelw8nOPS4+Lh
HI8eFw/n+PS4eDgnoMfFwzkhPS4ezonocfFwTkyPi4dzEnpcPJyT0uPi4ZyM
HhcP5+T0uHg4p6DHxcM5JT0uHs6p6HHxcE5Nj4uHcxp6XDyc09Lj4uGcjh4X
D+f09Lh4OGegx8XDOSM9Lh7Omehx8XDOTI+Lh3MWelw8nLPS4+LhnI0eFw/n
7PS4eDjnoMfFwzknPS4ezrnocfFwzk2Pi4dzHnpcPJzz0uPi4ZyPHhcP5/z0
uHg4F6DHxcM5gB4XD+eC9Lh4OBeix8XDuTA9Lh7ORehx8XAuSo+Lh3Mxelw8
nIvT4+LhXIIeFw/nkvS4eDiXosfFw7k0PS4ezmXocfFwLkuPi4dzOXpcPJzL
0+Pi4VyBHhcP54r0uHg4V6LHxcO5Mj0uHs5V6HHxcK5Kj4uHczV6XDycq9Pj
4uFcgx4XD+ea9Lh4ONeix8XDuTY9Lh7Odehx8XCuS4+Lh3M9elw8nOvT4+Lh
3IAeFw/nhvS4eDg3osfFw7kxPS4ezk3ocfFwbkqPi4dzM3pcPJyb0+Pi4dyC
HhcP55b0uHg4t6LHxcO5NT0uHs5t6HHxcG5Lj4uHczt6XDyc29Pj4uHcgR4X
D+eO9Lh4OHeix8XDuTM9Lh7OXehx8XDuSo+Lh3M3elw8nLvT4+Lh3IMeFw/n
nvS4eDj3osfFw7k3PS4ezn3ocfFw7kuPi4fzf/S4eDj3o8fFwyk9Lh7O/elx
8XAeQI+Lh/NAelw8nAfR4+LhPJgeFw/nIfS4eDgPpcfFw3kYPS4ezsPpcfFw
HkGPi4fzSHpcPJxH0ePi4TyaHhcP5zH0uHg4j6XHxcN5HD0uHs7j6XHxcJ5A
j4uH80R6XDycJ9Hj4uE8mR4XD+cp9Lh4OE+lx8XDeRo9Lh7O0+lx8XCeQY+L
h/NMelw8nGfR4+LhPJseFw/nOfS4eDjPpcfFw3kePS4ezvPpcfFwXkCPi4fz
QnpcPJwX0ePi4byYHhcP5yX0uHg4L6XHxcN5GT0uHs7L6XHxcF5Bj4uH80p6
XDycV9Hj4uG8mh4XD+c19Lh4OK+lx8XDeR09Lh7O6+lx8XDeQI+Lh/NGelw8
nDfR4+LhvJkeFw/nLfS4eDhvpcfFw3kbPS4eztvpcfFw3kGPi4fzTnpcPJx3
0ePi4bybHhcP5z30uHg476XHxcMZPS4ezvvocfFw3k+Pi4fzAXpcPJwP0uPi
4XyIHhcP58P0uHg4H6HHxcP5KD0uHs7H6HHxcD5Oj4uH8wl6XDycT9Lj4uF8
ih4XD+fT9Lh4OJ+hx8XD+Sw9Lh7O5+hx8XA+T4+Lh/MFelw8nC/S4+LhfIke
Fw/ny/S4eDhfocfFw/kqPS4eztfocfFwvk6Pi4fzDXpcPJxv0uPi4XyLHhcP
59v0uHg436HHxcP5Lj0uHs736HHxcL5Pj4uH8wN6XDycH9Lj4uH8iB4XD+fH
9Lh4OD+hx8XD+Sk9Lh7Oz+hx8XB+To+Lh/MLelw8nF/S4+Lh/IoeFw/n1/S4
eDi/ocfFw/ktPS4ezu/ocfFwfk+Pi4fzB3pcPJw/0uPi4fyJHhcP58/0uHg4
f6HHxcP5Kz0uHs7f6HHxcP5Oj4uH8w96XDycf9Lj4uH8ix4XD+ff9Lh4OP+h
x8XD/33A/7fHxcM5ED0uHs6B6XHxcA5Cj4uHc1B6XDycg9Hj4uEcnB4XD+cQ
9Lh4OIekx8XDORQ9Lh7Ooelx8XAOQ4+Lh3NYelw8nMPR4+LhHJ4eFw/nCPS4
eDhHpMfFwzkSPS4ezpHpcfFwjkKPi4dzVHpcPJyj0ePi4RydHhcP5xj0uHg4
x6THxcM5Fj0uHs6x6XHxcI5Dj4uHc1x6XDyc49Hj4uEcnx4XD+cE9Lh4OCek
x8XDORE9Lh7Oielx8XBOQo+Lh3NSelw8nJPR4+LhnJweFw/nFPS4eDinpMfF
wzkVPS4ezqnpcfFwTkOPi4dzWnpcPJzT0ePi4ZyeHhcP5wz0uHg4Z6THxcM5
Ez0uHs6Z6XHxcM5Cj4uHc1Z6XDycs9Hj4uGcnR4XD+cc9Lh4OOekx8XDORc9
Lh7Ouelx8XDOQ4+Lh3Neelw8nPPR4+LhnJ8eFw/nAvS4eDgH0OPi4VyQHhcP
50L0uHg4F6bHxcO5CD0uHs5F6XHxcC5Gj4uHc3F6XDycS9Dj4uFckh4XD+dS
9Lh4OJemx8XDuQw9Lh7OZelx8XAuR4+Lh3N5elw8nCvQ4+LhXJEeFw/nSvS4
eDhXpsfFw7kKPS4ezlXpcfFwrkaPi4dzdXpcPJxr0OPi4VyTHhcP51r0uHg4
16bHxcO5Dj0uHs516XHxcK5Hj4uHc316XDycG9Dj4uHckB4XD+dG9Lh4ODem
x8XDuQk9Lh7OTelx8XBuRo+Lh3Nzelw8nFvQ4+Lh3JIeFw/nVvS4eDi3psfF
w7kNPS4ezm3pcfFwbkePi4dze3pcPJw70OPi4dyRHhcP5070uHg4d6bHxcO5
Cz0uHs5d6XHxcO5Gj4uHc3d6XDyce9Dj4uHckx4XD+de9Lh4OPemx8XDuQ89
Lh7Ofelx8XD+jx4XD+d+9Lh4OKXHxcO5Pz0uHs4D6HHxcB5Ij4uH8yB6XDyc
B9Pj4uE8hB4XD+eh9Lh4OA+jx8XDeTg9Lh7OI+hx8XAeSY+Lh/Moelw8nEfT
4+LhPIYeFw/nsfS4eDiPo8fFw3k8PS4ezhPocfFwnkiPi4fzJHpcPJwn0+Pi
4TyFHhcP56n0uHg4T6PHxcN5Oj0uHs4z6HHxcJ5Jj4uH8yx6XDycZ9Pj4uE8
hx4XD+e59Lh4OM+jx8XDeT49Lh7OC+hx8XBeSI+Lh/Mielw8nBfT4+LhvIQe
Fw/npfS4eDgvo8fFw3k5PS4ezivocfFwXkmPi4fzKnpcPJxX0+Pi4byGHhcP
57X0uHg4r6PHxcN5PT0uHs4b6HHxcN5Ij4uH8yZ6XDycN9Pj4uG8hR4XD+et
9Lh4OG+jx8XDeTs9Lh7OO+hx8XDeSY+Lh/Muelw8nHfT4+LhvIceFw/nvfS4
eDijx8XDeR89Lh7O++lx8XA+QI+Lh/NBelw8nA/R4+LhfJgeFw/nI/S4eDgf
pcfFw/kYPS4ezsfpcfFwPkGPi4fzSXpcPJxP0ePi4XyaHhcP5zP0uHg4n6XH
xcP5HD0uHs7n6XHxcL5Aj4uH80V6XDycL9Hj4uF8mR4XD+cr9Lh4OF+lx8XD
+Ro9Lh7O1+lx8XC+QY+Lh/NNelw8nG/R4+LhfJseFw/nO/S4eDjfpcfFw/ke
PS4ezvfpcfFwfkCPi4fzQ3pcPJwf0ePi4fyYHhcP5yf0uHg4P6XHxcP5GT0u
Hs7P6XHxcH5Bj4uH80t6XDycX9Hj4uH8mh4XD+c39Lh4OL+lx8XD+R09Lh7O
7+lx8XD+QI+Lh/NHelw8nD/R4+Lh/JkeFw/nL/S4eDh/pcfFw/kbPS4ezt/p
cfFw/kGPi4fzT3pcPJx/0ePi4fybHhcP5z/0uHj4vw/0//a4eDgHosfFwzkw
PS4ezkHocfFwDkqPi4dzMHpcPJyD0+Pi4RyCHhcP55D0uHg4h6LHxcM5ND0u
Hs5h6HHxcA5Lj4uHczh6XDycw9Pj4uEcgR4XD+eI9Lh4OEeix8XDOTI9Lh7O
Uehx8XCOSo+Lh3M0elw8nKPT4+LhHIMeFw/nmPS4eDjHosfFwzk2PS4eznHo
cfFwjkuPi4dzPHpcPJzj0+Pi4ZyAHhcP54T0uHg4J6LHxcM5MT0uHs5J6HHx
cE5Kj4uHczJ6XDyck9Pj4uGcgh4XD+eU9Lh4OKeix8XDOTU9Lh7Oaehx8XBO
S4+Lh3M6elw8nNPT4+LhnIEeFw/njPS4eDhnosfFwzkzPS4ezlnocfFwzkqP
i4dzNnpcPJyz0+Pi4ZyDHhcP55z0uHg456LHxcM5Nz0uHs556HHxcM5Lj4uH
cz56XDyc89Pj4uFcgB4XD+cAelw8nAvS4+LhXIgeFw/nwvS4eDgXocfFw7ko
PS4ezsXocfFwLk6Pi4dzCXpcPJxL0uPi4VyKHhcP59L0uHg4l6HHxcO5LD0u
Hs7l6HHxcC5Pj4uHcwV6XDycK9Lj4uFciR4XD+fK9Lh4OFehx8XDuSo9Lh7O
1ehx8XCuTo+Lh3MNelw8nGvS4+LhXIseFw/n2vS4eDjXocfFw7kuPS4ezvXo
cfFwrk+Pi4dzA3pcPJwb0uPi4dyIHhcP58b0uHg4N6HHxcO5KT0uHs7N6HHx
cG5Oj4uHcwt6XDycW9Lj4uHcih4XD+fW9Lh4OLehx8XDuS09Lh7O7ehx8XBu
T4+Lh3MHelw8nDvS4+Lh3IkeFw/nzvS4eDh3ocfFw7krPS4ezt3ocfFw7k6P
i4dzD3pcPJx70uPi4dyLHhcP5970uHg496HHxcO5Lz0uHs7/0ePi4dyPHhcP
p/S4eDj3p8fFw3kAPS4ezgPpcfFwHkSPi4fzYHpcPJyH0OPi4TyUHhcP52H0
uHg4D6fHxcN5BD0uHs4j6XHxcB5Fj4uH82h6XDycx9Dj4uE8lh4XD+dx9Lh4
OI+nx8XDeQI9Lh7OE+lx8XCeRI+Lh/Nkelw8nKfQ4+LhPJUeFw/nafS4eDhP
p8fFw3kGPS4ezjPpcfFwnkWPi4fzbHpcPJzn0OPi4TyXHhcP53n0uHg4z6fH
xcN5AT0uHs4L6XHxcF5Ej4uH82J6XDycl9Dj4uG8lB4XD+dl9Lh4OC+nx8XD
eQU9Lh7OK+lx8XBeRY+Lh/Nqelw8nNfQ4+LhvJYeFw/ndfS4eDivp8fFw3kD
PS4ezhvpcfFw3kSPi4fzZnpcPJy30OPi4byVHhcP5230uHg4b6fHxcN5Bz0u
Hs476XHxcN5Fj4uH8256XDyc99Dj4uG8lx4XD2f0uHg476PHxcN5Pz0uHs4H
6HHxcD5Ij4uH8yF6XDycD9Pj4uF8hB4XD+ej9Lh4OB+jx8XD+Tg9Lh7OJ+hx
8XA+SY+Lh/Mpelw8nE/T4+LhfIYeFw/ns/S4eDifo8fFw/k8PS4ezhfocfFw
vkiPi4fzJXpcPJwv0+Pi4XyFHhcP56v0uHg4X6PHxcP5Oj0uHs436HHxcL5J
j4uH8y16XDycb9Pj4uF8hx4XD+e79Lh4ON+jx8XD+T49Lh7OD+hx8XB+SI+L
h/Mjelw8nB/T4+Lh/IQeFw/np/S4eDg/o8fFw/k5PS4ezi/ocfFwfkmPi4fz
K3pcPJxf0+Pi4fyGHhcP57f0uHg4v6PHxcP5PT0uHs4f6HHxcP5Ij4uH8yd6
XDycP9Pj4uH8hR4XD+ev9Lh4OH+jx8XD+Ts9Lh7OP+hx8XD+SY+Lh/Mvelw8
nH/T4+Lh/IceFw//9wH+3x4XD+dA9Lh4OAemx8XDOQg9Lh7OQelx8XAORo+L
h3Nwelw8nEPQ4+LhHJIeFw/nUPS4eDiHpsfFwzkMPS4ezmHpcfFwDkePi4dz
eHpcPJwj0OPi4RyRHhcP50j0uHg4R6bHxcM5Cj0uHs5R6XHxcI5Gj4uHc3R6
XDycY9Dj4uEckx4XD+dY9Lh4OMemx8XDOQ49Lh7Ocelx8XCOR4+Lh3N8elw8
nBPQ4+LhnJAeFw/nRPS4eDgnpsfFwzkJPS4ezknpcfFwTkaPi4dzcnpcPJxT
0OPi4ZySHhcP51T0uHg4p6bHxcM5DT0uHs5p6XHxcE5Hj4uHc3p6XDycM9Dj
4uGckR4XD+dM9Lh4OGemx8XDOQs9Lh7OWelx8XDORo+Lh3N2elw8nHPQ4+Lh
nJMeFw/nXPS4eDjnpsfFwzkPPS4eznnpcfFwzkePi4dzfnpcPJwL0OPi4RxA
j4uHc0F6XDycC9Hj4uFcmB4XD+ci9Lh4OBelx8XDuRg9Lh7Oxelx8XAuQY+L
h3NJelw8nEvR4+LhXJoeFw/nMvS4eDiXpcfFw7kcPS4ezuXpcfFwrkCPi4dz
RXpcPJwr0ePi4VyZHhcP5yr0uHg4V6XHxcO5Gj0uHs7V6XHxcK5Bj4uHc016
XDyca9Hj4uFcmx4XD+c69Lh4ONelx8XDuR49Lh7O9elx8XBuQI+Lh3NDelw8
nBvR4+Lh3JgeFw/nJvS4eDg3pcfFw7kZPS4ezs3pcfFwbkGPi4dzS3pcPJxb
0ePi4dyaHhcP5zb0uHg4t6XHxcO5HT0uHs7t6XHxcO5Aj4uHc0d6XDycO9Hj
4uHcmR4XD+cu9Lh4OHelx8XDuRs9Lh7O3elx8XDuQY+Lh3NPelw8nHvR4+Lh
3JseFw/nPvS4eDj3pcfFw/k/elw8nPvR4+LhlB4XD+f+9Lh4OA+gx8XDeSA9
Lh7Og+hx8XAeTI+Lh/MQelw8nIfS4+LhPIweFw/n4fS4eDiPoMfFw3kkPS4e
zqPocfFwHk2Pi4fzGHpcPJzH0uPi4TyOHhcP5/H0uHg4T6DHxcN5Ij0uHs6T
6HHxcJ5Mj4uH8xR6XDycp9Lj4uE8jR4XD+fp9Lh4OM+gx8XDeSY9Lh7Os+hx
8XCeTY+Lh/Mcelw8nOfS4+LhPI8eFw/n+fS4eDgvoMfFw3khPS4ezovocfFw
XkyPi4fzEnpcPJyX0uPi4byMHhcP5+X0uHg4r6DHxcN5JT0uHs6r6HHxcF5N
j4uH8xp6XDyc19Lj4uG8jh4XD+f19Lh4OG+gx8XDeSM9Lh7Om+hx8XDeTI+L
h/MWelw8nLfS4+LhvI0eFw/n7fS4eDjvoMfFw3knPS4ezrvocfFw3k2Pi4fz
HnpcPJz30uPi4YweFw/nffS4eDjvp8fFw/kAPS4ezgfpcfFwPkSPi4fzYXpc
PJyP0OPi4XyUHhcP52P0uHg4H6fHxcP5BD0uHs4n6XHxcD5Fj4uH82l6XDyc
z9Dj4uF8lh4XD+dz9Lh4OJ+nx8XD+QI9Lh7OF+lx8XC+RI+Lh/Nlelw8nK/Q
4+LhfJUeFw/na/S4eDhfp8fFw/kGPS4ezjfpcfFwvkWPi4fzbXpcPJzv0OPi
4XyXHhcP53v0uHg436fHxcP5AT0uHs4P6XHxcH5Ej4uH82N6XDycn9Dj4uH8
lB4XD+dn9Lh4OD+nx8XD+QU9Lh7OL+lx8XB+RY+Lh/Nrelw8nN/Q4+Lh/JYe
Fw/nd/S4eDi/p8fFw/kDPS4ezh/pcfFw/kSPi4fzZ3pcPJy/0OPi4fyVHhcP
52/0uHg4f6fHxcP5Bz0uHs4/6XHxcP5Fj4uH8296XDyc/9Dj4uH/PrD/2+Pi
4RyIHhcP58D0uHg4B6HHxcM5KD0uHs7B6HHxcA5Oj4uHcwh6XDycQ9Lj4uEc
ih4XD+fQ9Lh4OIehx8XDOSw9Lh7O4ehx8XAOT4+Lh3MEelw8nCPS4+LhHIke
Fw/nyPS4eDhHocfFwzkqPS4eztHocfFwjk6Pi4dzDHpcPJxj0uPi4RyLHhcP
59j0uHg4x6HHxcM5Lj0uHs7x6HHxcI5Pj4uHcwJ6XDycE9Lj4uGciB4XD+fE
9Lh4OCehx8XDOSk9Lh7Oyehx8XBOTo+Lh3MKelw8nFPS4+LhnIoeFw/n1PS4
eDinocfFwzktPS4ezunocfFwTk+Pi4dzBnpcPJwz0uPi4ZyJHhcP58z0uHg4
Z6HHxcM5Kz0uHs7Z6HHxcM5Oj4uHcw56XDycc9Lj4uGcix4XD+fc9Lh4OOeh
x8XDOS89Lh7O+ehx8XDOT4+Lh3MBelw8nAPocfFwLkiPi4dzIXpcPJwL0+Pi
4VyEHhcP56L0uHg4F6PHxcO5OD0uHs4l6HHxcC5Jj4uHcyl6XDycS9Pj4uFc
hh4XD+ey9Lh4OJejx8XDuTw9Lh7OFehx8XCuSI+Lh3Mlelw8nCvT4+LhXIUe
Fw/nqvS4eDhXo8fFw7k6PS4ezjXocfFwrkmPi4dzLXpcPJxr0+Pi4VyHHhcP
57r0uHg416PHxcO5Pj0uHs4N6HHxcG5Ij4uHcyN6XDycG9Pj4uHchB4XD+em
9Lh4ODejx8XDuTk9Lh7OLehx8XBuSY+Lh3Mrelw8nFvT4+Lh3IYeFw/ntvS4
eDi3o8fFw7k9PS4ezh3ocfFw7kiPi4dzJ3pcPJw70+Pi4dyFHhcP5670uHg4
d6PHxcO5Oz0uHs496HHxcO5Jj4uHcy96XDyce9Pj4uHchx4XD+e+9Lh4OP9H
j4uHcz96XDyc0uPi4dyfHhcP5wH0uHg4D6THxcN5ED0uHs6D6XHxcB5Cj4uH
81B6XDych9Hj4uE8nB4XD+cR9Lh4OI+kx8XDeRQ9Lh7Oo+lx8XAeQ4+Lh/NY
elw8nMfR4+LhPJ4eFw/nCfS4eDhPpMfFw3kSPS4ezpPpcfFwnkKPi4fzVHpc
PJyn0ePi4TydHhcP5xn0uHg4z6THxcN5Fj0uHs6z6XHxcJ5Dj4uH81x6XDyc
59Hj4uE8nx4XD+cF9Lh4OC+kx8XDeRE9Lh7Oi+lx8XBeQo+Lh/NSelw8nJfR
4+LhvJweFw/nFfS4eDivpMfFw3kVPS4ezqvpcfFwXkOPi4fzWnpcPJzX0ePi
4byeHhcP5w30uHg4b6THxcN5Ez0uHs6b6XHxcN5Cj4uH81Z6XDyct9Hj4uG8
nR4XD+cd9Lh4OO+kx8XDeRc9Lh7Ou+lx8XDeQ4+Lh/Neelw8nNHj4uG8jx4X
D+f99Lh4OB+gx8XD+SA9Lh7Oh+hx8XA+TI+Lh/MRelw8nI/S4+LhfIweFw/n
4/S4eDifoMfFw/kkPS4ezqfocfFwPk2Pi4fzGXpcPJzP0uPi4XyOHhcP5/P0
uHg4X6DHxcP5Ij0uHs6X6HHxcL5Mj4uH8xV6XDycr9Lj4uF8jR4XD+fr9Lh4
ON+gx8XD+SY9Lh7Ot+hx8XC+TY+Lh/Mdelw8nO/S4+LhfI8eFw/n+/S4eDg/
oMfFw/khPS4ezo/ocfFwfkyPi4fzE3pcPJyf0uPi4fyMHhcP5+f0uHg4v6DH
xcP5JT0uHs6v6HHxcH5Nj4uH8xt6XDyc39Lj4uH8jh4XD+f39Lh4OH+gx8XD
+SM9Lh7On+hx8XD+TI+Lh/MXelw8nL/S4+Lh/I0eFw/n7/S4eDj/oMfFw/kn
PS4ezr/ocfFw/k2Pi4fzH3pcPPzfB/R/e1w8nAPR4+LhHJgeFw/nIPS4eDgH
pcfFwzkYPS4ezsHpcfFwDkGPi4dzSHpcPJxD0ePi4RyaHhcP5zD0uHg4h6XH
xcM5HD0uHs7h6XHxcI5Aj4uHc0R6XDycI9Hj4uEcmR4XD+co9Lh4OEelx8XD
ORo9Lh7O0elx8XCOQY+Lh3NMelw8nGPR4+LhHJseFw/nOPS4eDjHpcfFwzke
PS4ezvHpcfFwTkCPi4dzQnpcPJwT0ePi4ZyYHhcP5yT0uHg4J6XHxcM5GT0u
Hs7J6XHxcE5Bj4uHc0p6XDycU9Hj4uGcmh4XD+c09Lh4OKelx8XDOR09Lh7O
6elx8XDOQI+Lh3NGelw8nDPR4+LhnJkeFw/nLPS4eDhnpcfFwzkbPS4eztnp
cfFwzkGPi4dzTnpcPJxz0ePi4ZybHhcP5zz0uHg456XHxcM5Hz0uHs756XHx
cC5Aj4uHcwA9Lh7OBelx8XAuRI+Lh3Nhelw8nIvQ4+LhXJQeFw/nYvS4eDgX
p8fFw7kEPS4eziXpcfFwLkWPi4dzaXpcPJzL0OPi4VyWHhcP53L0uHg4l6fH
xcO5Aj0uHs4V6XHxcK5Ej4uHc2V6XDycq9Dj4uFclR4XD+dq9Lh4OFenx8XD
uQY9Lh7ONelx8XCuRY+Lh3Ntelw8nOvQ4+LhXJceFw/nevS4eDjXp8fFw7kB
PS4ezg3pcfFwbkSPi4dzY3pcPJyb0OPi4dyUHhcP52b0uHg4N6fHxcO5BT0u
Hs4t6XHxcG5Fj4uHc2t6XDyc29Dj4uHclh4XD+d29Lh4OLenx8XDuQM9Lh7O
Helx8XDuRI+Lh3Nnelw8nLvQ4+Lh3JUeFw/nbvS4eDh3p8fFw7kHPS4ezj3p
cfFw7kWPi4dzb3pcPJz70OPi4dyXHhcP5//ocfFw7kePi4dTelw8nPvT4+Lh
PIAeFw/ngfS4eDgPosfFw3kwPS4ezkPocfFwHkqPi4fzMHpcPJyH0+Pi4TyC
HhcP55H0uHg4j6LHxcN5ND0uHs5j6HHxcB5Lj4uH8zh6XDycx9Pj4uE8gR4X
D+eJ9Lh4OE+ix8XDeTI9Lh7OU+hx8XCeSo+Lh/M0elw8nKfT4+LhPIMeFw/n
mfS4eDjPosfFw3k2PS4eznPocfFwnkuPi4fzPHpcPJzn0+Pi4byAHhcP54X0
uHg4L6LHxcN5MT0uHs5L6HHxcF5Kj4uH8zJ6XDycl9Pj4uG8gh4XD+eV9Lh4
OK+ix8XDeTU9Lh7Oa+hx8XBeS4+Lh/M6elw8nNfT4+LhvIEeFw/njfS4eDhv
osfFw3kzPS4ezlvocfFw3kqPi4fzNnpcPJy30+Pi4byDHhcP5530uHg476LH
xcN5Nz0uHs576HHxcN5Lj4uHM3pcPJz30ePi4byfHhcP5wP0uHg4H6THxcP5
ED0uHs6H6XHxcD5Cj4uH81F6XDycj9Hj4uF8nB4XD+cT9Lh4OJ+kx8XD+RQ9
Lh7Op+lx8XA+Q4+Lh/NZelw8nM/R4+LhfJ4eFw/nC/S4eDhfpMfFw/kSPS4e
zpfpcfFwvkKPi4fzVXpcPJyv0ePi4XydHhcP5xv0uHg436THxcP5Fj0uHs63
6XHxcL5Dj4uH8116XDyc79Hj4uF8nx4XD+cH9Lh4OD+kx8XD+RE9Lh7Oj+lx
8XB+Qo+Lh/NTelw8nJ/R4+Lh/JweFw/nF/S4eDi/pMfFw/kVPS4ezq/pcfFw
fkOPi4fzW3pcPJzf0ePi4fyeHhcP5w/0uHg4f6THxcP5Ez0uHs6f6XHxcP5C
j4uH81d6XDycv9Hj4uH8nR4XD+cf9Lh4OP+kx8XD+Rc9Lh7Ov+lx8XD+Q4+L
h//7QP5vj4uHcyB6XDycA9Pj4uEchB4XD+eg9Lh4OAejx8XDOTg9Lh7OIehx
8XAOSY+Lh3Moelw8nEPT4+LhHIYeFw/nsPS4eDiHo8fFwzk8PS4ezhHocfFw
jkiPi4dzJHpcPJwj0+Pi4RyFHhcP56j0uHg4R6PHxcM5Oj0uHs4x6HHxcI5J
j4uHcyx6XDycY9Pj4uEchx4XD+e49Lh4OMejx8XDOT49Lh7OCehx8XBOSI+L
h3Mielw8nBPT4+LhnIQeFw/npPS4eDgno8fFwzk5PS4ezinocfFwTkmPi4dz
KnpcPJxT0+Pi4ZyGHhcP57T0uHg4p6PHxcM5PT0uHs4Z6HHxcM5Ij4uHcyZ6
XDycM9Pj4uGchR4XD+es9Lh4OGejx8XDOTs9Lh7OOehx8XDOSY+Lh3Muelw8
nHPT4+LhnIceFw/nvPS4eDjno8fFwzk/PS4ezgXocfFwDqDHxcO5ID0uHs6F
6HHxcC5Mj4uHcxF6XDyci9Lj4uFcjB4XD+fi9Lh4OJegx8XDuSQ9Lh7Opehx
8XAuTY+Lh3MZelw8nMvS4+LhXI4eFw/n8vS4eDhXoMfFw7kiPS4ezpXocfFw
/p/LegYAADBgIJjatm3btm3btlPbtm27TW3btm2tvfGG3/9K9Lh4OFemx8XD
uQo9Lh7OVelx8XCuRo+Lh3N1elw8nGvQ4+LhXJMeFw/nWvS4eDjXpsfFw7kO
PS4eznXpcfFwrkePi4dzfXpcPJwb0OPi4dyQHhcP50b0uHg4N6bHxcO5CT0u
Hs5N6XHxcG5Gj4uHc3N6XDycW9Dj4uHckh4XD+dW9Lh4OLemx8XDuQ09Lh7O
belx8XBuR4+Lh3N7elw8nDvQ4+Lh3JEeFw/nTvS4eDh3psfFw7kLPS4ezl3p
cfFw7kaPi4dzd3pcPJx70OPi4dyTHhcP5170uHg496bHxcO5Dz0uHs596XHx
cO5Hj4uHU3pcPJz70+Pi4TyAHhcP54H0uHg4D6LHxcN5MD0uHs5D6HHxcB5K
j4uH8zB6XDych9Pj4uE8gh4XD+eR9Lh4OI+ix8XDeTQ9Lh7OY+hx8XAeS4+L
h/M4elw8nMfT4+LhPIEeFw/nifS4eDhPosfFw3kyPS4ezlPocfFwnkqPi4fz
NHpcPJyn0+Pi4TyDHhcP55n0uHg4z6LHxcN5Nj0uHs5z6HHxcJ5Lj4uH8zx6
XDyc59Pj4uG8gB4XD+eF9Lh4OC+ix8XDeTE9Lh7OS+hx8XBeSo+Lh/Myelw8
nJfT4+LhvIIeFw/nlfS4eDivosfFw3k1PS4ezmvocfFwXkuPi4fzOnpcPJzX
0+Pi4byBHhcP5430uHg4b6LHxcN5Mz0uHs5b6HHxcN5Kj4uH8zZ6XDyct9Pj
4uG8gx4XD+ed9Lh4OO+ix8XDeTc9Lh7Oe+hx8XDeS4+LhzN6XDyc99Hj4uG8
nx4XD+cD9Lh4OB+kx8XD+RA9Lh7Oh+lx8XA+Qo+Lh/NRelw8nI/R4+LhfJwe
Fw/nE/S4eDifpMfFw/kUPS4ezqfpcfFwPkOPi4fzWXpcPJzP0ePi4XyeHhcP
5wv0uHg4X6THxcP5Ej0uHs6X6XHxcL5Cj4uH81V6XDycr9Hj4uF8nR4XD+cb
9Lh4ON+kx8XD+RY9Lh7Ot+lx8XC+Q4+Lh/Ndelw8nO/R4+LhfJ8eFw/nB/S4
eDg/pMfFw/kRPS4ezo/pcfFwfkKPi4fzU3pcPJyf0ePi4fycHhcP5xf0uHg4
v6THxcP5FT0uHs6v6XHxcH5Dj4uH81t6XDyc39Hj4uH8nh4XD+cP9Lh4OH+k
x8XD+RM9Lh7On+lx8XD+Qo+Lh/NXelw8nL/R4+Lh/J0eFw/nH/S4eDj/pMfF
w/kXPS4ezr/pcfFw/kOPi4f/N4D/3+Pi4RyAHhcP54D0uHg4B6LHxcM5MD0u
Hs5B6HHxcA5Kj4uHczB6XDycg9Pj4uEcgh4XD+eQ9Lh4OIeix8XDOTQ9Lh7O
Yehx8XAOS4+Lh3M4elw8nMPT4+LhHIEeFw/niPS4eDhHosfFwzkyPS4ezlHo
cfFwjkqPi4dzNHpcPJyj0+Pi4RyDHhcP55j0uHg4x6LHxcM5Nj0uHs5x6HHx
cI5Lj4uHczx6XDyc49Pj4uGcgB4XD+eE9Lh4OCeix8XDOTE9Lh7OSehx8XBO
So+Lh3Myelw8nJPT4+LhnIIeFw/nlPS4eDinosfFwzk1PS4ezmnocfFwTkuP
i4dzOnpcPJzT0+Pi4ZyBHhcP54z0uHg4Z6LHxcM5Mz0uHs5Z6HHxcM5Kj4uH
czZ6XDycs9Pj4uGcgx4XD+ec9Lh4OOeix8XDOTc9Lh7Oeehx8XDOS4+Lh3M+
elw8nPPT4+LhXIAeFw/ngvS4eDgXosfFw7kwPS4ezkXocfFwLkqPi4dzMXpc
PJyL0+Pi4VyCHhcP55L0uHg4l6LHxcO5ND0uHs5l6HHxcC5Lj4uHczl6XDyc
y9Pj4uFcgR4XD+eK9Lh4OFeix8XDuTI9Lh7OVehx8XCuSo+Lh3M1elw8nKvT
4+LhXIMeFw/nmvS4eDjXosfFw7k2PS4eznXocfFwrkuPi4dzPXpcPJzr0+Pi
4dyAHhcP54b0uHg4N6LHxcO5MT0uHs5N6HHxcG5Kj4uHczN6XDycm9Pj4uHc
gh4XD+eW9Lh4OLeix8XDuTU9Lh7Obehx8XBuS4+Lh3M7elw8nNvT4+Lh3IEe
Fw/njvS4eDh3osfFw7kzPS4ezl3ocfFw7kqPi4dzN3pcPJy70+Pi4dyDHhcP
5570uHg496LHxcO5Nz0uHs596HHxcO5Lj4uHcz96XDyc0uPi4dyfHhcP5wH0
uHg4D6THxcN5ED0uHs6D6XHxcB5Cj4uH81B6XDych9Hj4uE8nB4XD+cR9Lh4
OI+kx8XDeRQ9Lh7Oo+lx8XAeQ4+Lh/NYelw8nMfR4+LhPJ4eFw/nCfS4eDhP
pMfFw3kSPS4ezpPpcfFwnkKPi4fzVHpcPJyn0ePi4TydHhcP5xn0uHg4z6TH
xcN5Fj0uHs6z6XHxcJ5Dj4uH81x6XDyc59Hj4uE8nx4XD+cF9Lh4OC+kx8XD
eRE9Lh7Oi+lx8XBeQo+Lh/NSelw8nJfR4+LhvJweFw/nFfS4eDivpMfFw3kV
PS4ezqvpcfFwXkOPi4fzWnpcPJzX0ePi4byeHhcP5w30uHg4b6THxcN5Ez0u
Hs6b6XHxcN5Cj4uH81Z6XDyct9Hj4uG8nR4XD+cd9Lh4OO+kx8XDeRc9Lh7O
u+lx8XDeQ4+Lh/Neelw8nNHj4uG8jx4XD+f99Lh4OB+gx8XD+SA9Lh7Oh+hx
8XA+TI+Lh/MRelw8nI/S4+LhfIweFw/n4/S4eDifoMfFw/kkPS4ezqfocfFw
Pk2Pi4fzGXpcPJzP0uPi4XyOHhcP5/P0uHg4X6DHxcP5Ij0uHs6X6HHxcL5M
j4uH8xV6XDycr9Lj4uF8jR4XD+fr9Lh4ON+gx8XD+SY9Lh7Ot+hx8XC+TY+L
h/Mdelw8nO/S4+LhfI8eFw/n+/S4eDg/oMfFw/khPS4ezo/ocfFwfkyPi4fz
E3pcPJyf0uPi4fyMHhcP5+f0uHg4v6DHxcP5JT0uHs6v6HHxcH5Nj4uH8xt6
XDyc39Lj4uH8jh4XD+f39Lh4OH+gx8XD+SM9Lh7On+hx8XD+TI+Lh/MXelw8
nL/S4+Lh/I0eFw/n7/S4eDj/oMfFw/knPS4ezr/ocfFw/k2Pi4fzH3pcPPy/
gfv/HhcP5wD0uHg4B6THxcM5ED0uHs6B6XHxcA5Cj4uHc1B6XDycg9Hj4uEc
nB4XD+cQ9Lh4OIekx8XDORQ9Lh7Ooelx8XAOQ4+Lh3NYelw8nMPR4+LhHJ4e
Fw/nCPS4eDhHpMfFwzkSPS4ezpHpcfFwjkKPi4dzVHpcPJyj0ePi4RydHhcP
5xj0uHg4x6THxcM5Fj0uHs6x6XHxcI5Dj4uHc1x6XDyc49Hj4uEcnx4XD+cE
9Lh4OCekx8XDORE9Lh7Oielx8XBOQo+Lh3NSelw8nJPR4+LhnJweFw/nFPS4
eDinpMfFwzkVPS4ezqnpcfFwTkOPi4dzWnpcPJzT0ePi4ZyeHhcP5wz0uHg4
Z6THxcM5Ez0uHs6Z6XHxcM5Cj4uHc1Z6XDycs9Hj4uGcnR4XD+cc9Lh4OOek
x8XDORc9Lh7Ouelx8XDOQ4+Lh3Neelw8nPPR4+LhnJ8eFw/nAvS4eDgXpMfF
w7kQPS4ezoXpcfFwLkKPi4dzUXpcPJyL0ePi4VycHhcP5xL0uHg4l6THxcO5
FD0uHs6l6XHxcC5Dj4uHc1l6XDycy9Hj4uFcnh4XD+cK9Lh4OFekx8XDuRI9
Lh7Olelx8XCuQo+Lh3NVelw8nKvR4+LhXJ0eFw/nGvS4eDjXpMfFw7kWPS4e
zrXpcfFwrkOPi4dzXXpcPJzr0ePi4VyfHhcP5wb0uHg4N6THxcO5ET0uHs6N
6XHxcG5Cj4uHc1N6XDycm9Hj4uHcnB4XD+cW9Lh4OLekx8XDuRU9Lh7Orelx
8XBuQ4+Lh3Nbelw8nNvR4+Lh3J4eFw/nDvS4eDh3pMfFw7kTPS4ezp3pcfFw
7kKPi4dzV3pcPJy70ePi4dydHhcP5x70uHg496THxcO5Fz0uHs696XHxcO5D
j4uHc196XDyc+9Hj4uGUHhcP5/70uHg4D6DHxcN5ID0uHs6D6HHxcB5Mj4uH
8xB6XDych9Lj4uE8jB4XD+fh9Lh4OI+gx8XDeSQ9Lh7Oo+hx8XAeTY+Lh/MY
elw8nMfS4+LhPI4eFw/n8fS4eDhPoMfFw3kiPS4ezpPocfFwnkyPi4fzFHpc
PJyn0uPi4TyNHhcP5+n0uHg4z6DHxcN5Jj0uHs6z6HHxcJ5Nj4uH8xx6XDyc
59Lj4uE8jx4XD+f59Lh4OC+gx8XDeSE9Lh7Oi+hx8XBeTI+Lh/MSelw8nJfS
4+LhvIweFw/n5fS4eDivoMfFw3klPS4ezqvocfFwXk2Pi4fzGnpcPJzX0uPi
4byOHhcP5/X0uHg4b6DHxcN5Iz0uHs6b6HHxcN5Mj4uH8xZ6XDyct9Lj4uG8
jR4XD+ft9Lh4OO+gx8XDeSc9Lh7Ou+hx8XDeTY+Lh/Meelw8nPfS4+LhjB4X
D+d99Lh4OO+nx8XD+QA9Lh7OB+lx8XA+RI+Lh/Nhelw8nI/Q4+LhfJQeFw/n
Y/S4eDgfp8fFw/kEPS4ezifpcfFwPkWPi4fzaXpcPJzP0OPi4XyWHhcP53P0
uHg4n6fHxcP5Aj0uHs4X6XHxcL5Ej4uH82V6XDycr9Dj4uF8lR4XD+dr9Lh4
OF+nx8XD+QY9Lh7ON+lx8XC+RY+Lh/Ntelw8nO/Q4+LhfJceFw/ne/S4eDjf
p8fFw/kBPS4ezg/pcfFwfkSPi4fzY3pcPJyf0OPi4fyUHhcP52f0uHg4P6fH
xcP5BT0uHs4v6XHxcH5Fj4uH82t6XDyc39Dj4uH8lh4XD+d39Lh4OL+nx8XD
+QM9Lh7OH+lx8XD+RI+Lh/Nnelw8nL/Q4+Lh/JUeFw/nb/S4eDh/p8fFw/kH
PS4ezj/pcfFw/kWPi4fzb3pcPJz/0OPi4f8N2P/3uHg4B6DHxcM5ID0uHs6B
6HHxcA5Mj4uHcxB6XDycg9Lj4uEcjB4XD+fg9Lh4OIegx8XDOSQ9Lh7Ooehx
8XAOTY+Lh3MYelw8nMPS4+LhHI4eFw/n8PS4eDhHoMfFwzkiPS4ezpHocfFw
jkyPi4dzFHpcPJyj0uPi4RyNHhcP5+j0uHg4x6DHxcM5Jj0uHs6x6HHxcI5N
j4uHcxx6XDyc49Lj4uEcjx4XD+f49Lh4OCegx8XDOSE9Lh7Oiehx8XBOTI+L
h3MSelw8nJPS4+LhnIweFw/n5PS4eDinoMfFwzklPS4ezqnocfFwTk2Pi4dz
GnpcPJzT0uPi4ZyOHhcP5/T0uHg4Z6DHxcM5Iz0uHs6Z6HHxcM5Mj4uHcxZ6
XDycs9Lj4uGcjR4XD+fs9Lh4OOegx8XDOSc9Lh7Ouehx8XDOTY+Lh3Meelw8
nPPS4+LhnI8eFw/n/PS4eDgXoMfFw7kgPS4ezoXocfFwLkyPi4dzEXpcPJyL
0uPi4VyMHhcP5+L0uHg4l6DHxcO5JD0uHs6l6HHxcC5Nj4uHcxl6XDycy9Lj
4uFcjh4XD+fy9Lh4OFegx8XDuSI9Lh7Olehx8XCuTI+Lh3MVelw8nKvS4+Lh
XI0eFw/n6vS4eDjXoMfFw7kmPS4ezrXocfFwrk2Pi4dzHXpcPJzr0uPi4VyP
HhcP5/r0uHg4N6DHxcO5IT0uHs6N6HHxcG5Mj4uHcxN6XDycm9Lj4uHcjB4X
D+fm9Lh4OLegx8XDuSU9Lh7Orehx8XBuTY+Lh3Mbelw8nNvS4+Lh3I4eFw/n
9vS4eDh3oMfFw7kjPS4ezp3ocfFw7kyPi4dzF3pcPJy70uPi4dyNHhcP5+70
uHg496DHxcO5Jz0uHs696HHxcO5Nj4uHcx96XDyc+9Lj4uHcjx4XD6f0uHg4
96fHxcN5AD0uHs4D6XHxcB5Ej4uH82B6XDych9Dj4uE8lB4XD+dh9Lh4OA+n
x8XDeQQ9Lh7OI+lx8XAeRY+Lh/Noelw8nMfQ4+LhPJYeFw/ncfS4eDiPp8fF
w3kCPS4ezhPpcfFwnkSPi4fzZHpcPJyn0OPi4TyVHhcP52n0uHg4T6fHxcN5
Bj0uHs4z6XHxcJ5Fj4uH82x6XDyc59Dj4uE8lx4XD+d59Lh4OM+nx8XDeQE9
Lh7OC+lx8XBeRI+Lh/Nielw8nJfQ4+LhvJQeFw/nZfS4eDgvp8fFw3kFPS4e
zivpcfFwXkWPi4fzanpcPJzX0OPi4byWHhcP53X0uHg4r6fHxcN5Az0uHs4b
6XHxcN5Ej4uH82Z6XDyct9Dj4uG8lR4XD+dt9Lh4OG+nx8XDeQc9Lh7OO+lx
8XDeRY+Lh/Nuelw8nPfQ4+LhvJceFw9n9Lh4OO+jx8XDeT89Lh7OB+hx8XA+
SI+Lh/Mhelw8nA/T4+LhfIQeFw/no/S4eDgfo8fFw/k4PS4ezifocfFwPkmP
i4fzKXpcPJxP0+Pi4XyGHhcP57P0uHg4n6PHxcP5PD0uHs4X6HHxcL5Ij4uH
8yV6XDycL9Pj4uF8hR4XD+er9Lh4OF+jx8XD+To9Lh7ON+hx8XC+SY+Lh/Mt
elw8nG/T4+LhfIceFw/nu/S4eDjfo8fFw/k+PS4ezg/ocfFwfkiPi4fzI3pc
PJwf0+Pi4fyEHhcP56f0uHg4P6PHxcP5OT0uHs4v6HHxcH5Jj4uH8yt6XDyc
X9Pj4uH8hh4XD+e39Lh4OL+jx8XD+T09Lh7OH+hx8XD+SI+Lh/Mnelw8nD/T
4+Lh/IUeFw/nr/S4eDh/o8fFw/k7PS4ezj/ocfFw/kmPi4fzL3pcPJx/0+Pi
4fyHHhcP/2+g/r/HxcM5AD0uHs4B6XHxcA5Ej4uHc2B6XDycg9Dj4uEclB4X
D+dg9Lh4OAenx8XDOQQ9Lh7OIelx8XAORY+Lh3Noelw8nMPQ4+LhHJYeFw/n
cPS4eDiHp8fFwzkCPS4ezhHpcfFwjkSPi4dzZHpcPJyj0OPi4RyVHhcP52j0
uHg4R6fHxcM5Bj0uHs4x6XHxcI5Fj4uHc2x6XDyc49Dj4uEclx4XD+d49Lh4
OMenx8XDOQE9Lh7OCelx8XBORI+Lh3Nielw8nJPQ4+LhnJQeFw/nZPS4eDgn
p8fFwzkFPS4ezinpcfFwTkWPi4dzanpcPJzT0OPi4ZyWHhcP53T0uHg4p6fH
xcM5Az0uHs4Z6XHxcM5Ej4uHc2Z6XDycs9Dj4uGclR4XD+ds9Lh4OGenx8XD
OQc9Lh7OOelx8XDORY+Lh3Nuelw8nPPQ4+LhnJceFw/nfPS4eDjnp8fFw7kA
PS4ezgXpcfFwLkSPi4dzYXpcPJyL0OPi4VyUHhcP52L0uHg4F6fHxcO5BD0u
Hs4l6XHxcC5Fj4uHc2l6XDycy9Dj4uFclh4XD+dy9Lh4OJenx8XDuQI9Lh7O
Felx8XCuRI+Lh3Nlelw8nKvQ4+LhXJUeFw/navS4eDhXp8fFw7kGPS4ezjXp
cfFwrkWPi4dzbXpcPJzr0OPi4VyXHhcP53r0uHg416fHxcO5AT0uHs4N6XHx
cG5Ej4uHc2N6XDycm9Dj4uHclB4XD+dm9Lh4ODenx8XDuQU9Lh7OLelx8XBu
RY+Lh3Nrelw8nNvQ4+Lh3JYeFw/ndvS4eDi3p8fFw7kDPS4ezh3pcfFw7kSP
i4dzZ3pcPJy70OPi4dyVHhcP5270uHg4d6fHxcO5Bz0uHs496XHxcO5Fj4uH
c296XDyc+9Dj4uHclx4XD+d+9Lh4OKXHxcO5Pz0uHs4D6HHxcB5Ij4uH8yB6
XDycB9Pj4uE8hB4XD+eh9Lh4OA+jx8XDeTg9Lh7OI+hx8XAeSY+Lh/Moelw8
nEfT4+LhPIYeFw/nsfS4eDiPo8fFw3k8PS4ezhPocfFwnkiPi4fzJHpcPJwn
0+Pi4TyFHhcP56n0uHg4T6PHxcN5Oj0uHs4z6HHxcJ5Jj4uH8yx6XDycZ9Pj
4uE8hx4XD+e59Lh4OM+jx8XDeT49Lh7OC+hx8XBeSI+Lh/Mielw8nBfT4+Lh
vIQeFw/npfS4eDgvo8fFw3k5PS4ezivocfFwXkmPi4fzKnpcPJxX0+Pi4byG
HhcP57X0uHg4r6PHxcN5PT0uHs4b6HHxcN5Ij4uH8yZ6XDycN9Pj4uG8hR4X
D+et9Lh4OG+jx8XDeTs9Lh7OO+hx8XDeSY+Lh/Muelw8nHfT4+LhvIceFw/n
vfS4eDijx8XDeR89Lh7O++lx8XA+QI+Lh/NBelw8nA/R4+LhfJgeFw/nI/S4
eDgfpcfFw/kYPS4ezsfpcfFwPkGPi4fzSXpcPJxP0ePi4XyaHhcP5zP0uHg4
n6XHxcP5HD0uHs7n6XHxcL5Aj4uH80V6XDycL9Hj4uF8mR4XD+cr9Lh4OF+l
x8XD+Ro9Lh7O1+lx8XC+QY+Lh/NNelw8nG/R4+LhfJseFw/nO/S4eDjfpcfF
w/kePS4ezvfpcfFwfkCPi4fzQ3pcPJwf0ePi4fyYHhcP5yf0uHg4P6XHxcP5
GT0uHs7P6XHxcH5Bj4uH80t6XDycX9Hj4uH8mh4XD+c39Lh4OL+lx8XD+R09
Lh7O7+lx8XD+QI+Lh/NHelw8nD/R4+Lh/JkeFw/nL/S4eDh/pcfFw/kbPS4e
zt/pcfFw/kGPi4fzT3pcPJx/0ePi4fybHhcP5z/0uHj4fwP0/z0uHs4B6HHx
cA5Ij4uHcyB6XDycA9Pj4uEchB4XD+eg9Lh4OAejx8XDOTg9Lh7OIehx8XAO
SY+Lh3Moelw8nEPT4+LhHIYeFw/nsPS4eDiHo8fFwzk8PS4ezhHocfFwjkiP
i4dzJHpcPJwj0+Pi4RyFHhcP56j0uHg4R6PHxcM5Oj0uHs4x6HHxcI5Jj4uH
cyx6XDycY9Pj4uEchx4XD+e49Lh4OMejx8XDOT49Lh7OCehx8XBOSI+Lh3Mi
elw8nBPT4+LhnIQeFw/npPS4eDgno8fFwzk5PS4ezinocfFwTkmPi4dzKnpc
PJxT0+Pi4ZyGHhcP57T0uHg4p6PHxcM5PT0uHs4Z6HHxcM5Ij4uHcyZ6XDyc
M9Pj4uGchR4XD+es9Lh4OGejx8XDOTs9Lh7OOehx8XDOSY+Lh3Muelw8nHPT
4+LhnIceFw/nvPS4eDjno8fFwzk/PS4ezgXocfFwLkiPi4dzIXpcPJwL0+Pi
4VyEHhcP56L0uHg4F6PHxcO5OD0uHs4l6HHxcC5Jj4uHcyl6XDycS9Pj4uFc
hh4XD+ey9Lh4OJejx8XDuTw9Lh7OFehx8XCuSI+Lh3Mlelw8nCvT4+LhXIUe
Fw/nqvS4eDhXo8fFw7k6PS4ezjXocfFwrkmPi4dzLXpcPJxr0+Pi4VyHHhcP
57r0uHg416PHxcO5Pj0uHs4N6HHxcG5Ij4uHcyN6XDycG9Pj4uHchB4XD+em
9Lh4ODejx8XDuTk9Lh7OLehx8XBuSY+Lh3Mrelw8nFvT4+Lh3IYeFw/ntvS4
eDi3o8fFw7k9PS4ezh3ocfFw7kiPi4dzJ3pcPJw70+Pi4dyFHhcP5670uHg4
d6PHxcO5Oz0uHs496HHxcO5Jj4uHcy96XDyce9Pj4uHchx4XD+e+9Lh4OPej
x8XDKT0uHs796XHxcB5Aj4uH80B6XDycB9Hj4uE8mB4XD+ch9Lh4OA+lx8XD
eRg9Lh7Ow+lx8XAeQY+Lh/NIelw8nEfR4+LhPJoeFw/nMfS4eDiPpcfFw3kc
PS4ezuPpcfFwnkCPi4fzRHpcPJwn0ePi4TyZHhcP5yn0uHg4T6XHxcN5Gj0u
Hs7T6XHxcJ5Bj4uH80x6XDycZ9Hj4uE8mx4XD+c59Lh4OM+lx8XDeR49Lh7O
8+lx8XBeQI+Lh/NCelw8nBfR4+LhvJgeFw/nJfS4eDgvpcfFw3kZPS4ezsvp
cfFwXkGPi4fzSnpcPJxX0ePi4byaHhcP5zX0uHg4r6XHxcN5HT0uHs7r6XHx
cN5Aj4uH80Z6XDycN9Hj4uG8mR4XD+ct9Lh4OG+lx8XDeRs9Lh7O2+lx8XDe
QY+Lh/NOelw8nHfR4+LhvJseFw/nPfS4eDjvpcfFwxk9Lh7O++hx8XDeT4+L
h/MBelw8nA/S4+LhfIgeFw/nw/S4eDgfocfFw/koPS4ezsfocfFwPk6Pi4fz
CXpcPJxP0uPi4XyKHhcP59P0uHg4n6HHxcP5LD0uHs7n6HHxcD5Pj4uH8wV6
XDycL9Lj4uF8iR4XD+fL9Lh4OF+hx8XD+So9Lh7O1+hx8XC+To+Lh/MNelw8
nG/S4+LhfIseFw/n2/S4eDjfocfFw/kuPS4ezvfocfFwvk+Pi4fzA3pcPJwf
0uPi4fyIHhcP58f0uHg4P6HHxcP5KT0uHs7P6HHxcH5Oj4uH8wt6XDycX9Lj
4uH8ih4XD+fX9Lh4OL+hx8XD+S09Lh7O7+hx8XB+T4+Lh/MHelw8nD/S4+Lh
/IkeFw/nz/S4eDh/ocfFw/krPS4ezt/ocfFw/k6Pi4fzD3pcPJx/0uPi4fyL
HhcP59/0uHg4/6HHxcP/G5j/73HxcA5Aj4uHc0B6XDycA9Hj4uEcmB4XD+cg
9Lh4OAelx8XDORg9Lh7Owelx8XAOQY+Lh3NIelw8nEPR4+LhHJoeFw/nMPS4
eDiHpcfFwzkcPS4ezuHpcfFwjkCPi4dzRHpcPJwj0ePi4RyZHhcP5yj0uHg4
R6XHxcM5Gj0uHs7R6XHxcI5Bj4uHc0x6XDycY9Hj4uEcmx4XD+c49Lh4OMel
x8XDOR49Lh7O8elx8XBOQI+Lh3NCelw8nBPR4+LhnJgeFw/nJPS4eDgnpcfF
wzkZPS4ezsnpcfFwTkGPi4dzSnpcPJxT0ePi4ZyaHhcP5zT0uHg4p6XHxcM5
HT0uHs7p6XHxcM5Aj4uHc0Z6XDycM9Hj4uGcmR4XD+cs9Lh4OGelx8XDORs9
Lh7O2elx8XDOQY+Lh3NOelw8nHPR4+LhnJseFw/nPPS4eDjnpcfFwzkfPS4e
zvnpcfFwLkCPi4dzQXpcPJwL0ePi4VyYHhcP5yL0uHg4F6XHxcO5GD0uHs7F
6XHxcC5Bj4uHc0l6XDycS9Hj4uFcmh4XD+cy9Lh4OJelx8XDuRw9Lh7O5elx
8XCuQI+Lh3NFelw8nCvR4+LhXJkeFw/nKvS4eDhXpcfFw7kaPS4eztXpcfFw
rkGPi4dzTXpcPJxr0ePi4VybHhcP5zr0uHg416XHxcO5Hj0uHs716XHxcG5A
j4uHc0N6XDycG9Hj4uHcmB4XD+cm9Lh4ODelx8XDuRk9Lh7Ozelx8XBuQY+L
h3NLelw8nFvR4+Lh3JoeFw/nNvS4eDi3pcfFw7kdPS4ezu3pcfFw7kCPi4dz
R3pcPJw70ePi4dyZHhcP5y70uHg4d6XHxcO5Gz0uHs7d6XHxcO5Bj4uHc096
XDyce9Hj4uHcmx4XD+c+9Lh4OPelx8XDuR89Lh5O6XHxcO5Pj4uH8wB6XDyc
B9Lj4uE8iB4XD+fB9Lh4OA+hx8XDeSg9Lh7Ow+hx8XAeTo+Lh/MIelw8nEfS
4+LhPIoeFw/n0fS4eDiPocfFw3ksPS4ezuPocfFwHk+Pi4fzBHpcPJwn0uPi
4TyJHhcP58n0uHg4T6HHxcN5Kj0uHs7T6HHxcJ5Oj4uH8wx6XDycZ9Lj4uE8
ix4XD+fZ9Lh4OM+hx8XDeS49Lh7O8+hx8XCeT4+Lh/MCelw8nBfS4+LhvIge
Fw/nxfS4eDgvocfFw3kpPS4ezsvocfFwXk6Pi4fzCnpcPJxX0uPi4byKHhcP
59X0uHg4r6HHxcN5LT0uHs7r6HHxcF5Pj4uH8wZ6XDycN9Lj4uG8iR4XD+fN
9Lh4OG+hx8XDeSs9Lh7O2+hx8XDeTo+Lh/MOelw8nHfS4+LhvIseFw/n3fS4
eDjvocfFw3kvPS4ezuhx8XDeR4+Lh/N+elw8nA/Q4+LhfJAeFw/nQ/S4eDgf
psfFw/kIPS4ezkfpcfFwPkaPi4fzcXpcPJxP0OPi4XySHhcP51P0uHg4n6bH
xcP5DD0uHs5n6XHxcD5Hj4uH83l6XDycL9Dj4uF8kR4XD+dL9Lh4OF+mx8XD
+Qo9Lh7OV+lx8XC+Ro+Lh/N1elw8nG/Q4+LhfJMeFw/nW/S4eDjfpsfFw/kO
PS4eznfpcfFwvkePi4fzfXpcPJwf0OPi4fyQHhcP50f0uHg4P6bHxcP5CT0u
Hs5P6XHxcH5Gj4uH83N6XDycX9Dj4uH8kh4XD+dX9Lh4OL+mx8XD+Q09Lh7O
b+lx8XB+R4+Lh/N7elw8nD/Q4+Lh/JEeFw/nT/S4eDh/psfFw/kLPS4ezl/p
cfFw/kaPi4fzd3pcPJx/0OPi4fyTHhcP51/0uHg4/6bHxcP5Dz0uHv7fgPx/
j4uHcwB6XDycA9Lj4uEciB4XD+fA9Lh4OAehx8XDOSg9Lh7Owehx8XAOTo+L
h3MIelw8nEPS4+LhHIoeFw/n0PS4eDiHocfFwzksPS4ezuHocfFwDk+Pi4dz
BHpcPJwj0uPi4RyJHhcP58j0uHg4R6HHxcM5Kj0uHs7R6HHxcI5Oj4uHcwx6
XDycY9Lj4uEcix4XD+fY9Lh4OMehx8XDOS49Lh7O8ehx8XCOT4+Lh3MCelw8
nBPS4+LhnIgeFw/nxPS4eDgnocfFwzkpPS4ezsnocfFwTk6Pi4dzCnpcPJxT
0uPi4ZyKHhcP59T0uHg4p6HHxcM5LT0uHs7p6HHxcE5Pj4uHcwZ6XDycM9Lj
4uGciR4XD+fM9Lh4OGehx8XDOSs9Lh7O2ehx8XDOTo+Lh3MOelw8nHPS4+Lh
nIseFw/n3PS4eDjnocfFwzkvPS4ezvnocfFwzk+Pi4dzAXpcPJwL0uPi4VyI
HhcP58L0uHg4F6HHxcO5KD0uHs7F6HHxcC5Oj4uHcwl6XDycS9Lj4uFcih4X
D+fS9Lh4OJehx8XDuSw9Lh7O5ehx8XAuT4+Lh3MFelw8nCvS4+LhXIkeFw/n
yvS4eDhXocfFw7kqPS4eztXocfFwrk6Pi4dzDXpcPJxr0uPi4VyLHhcP59r0
uHg416HHxcO5Lj0uHs716HHxcK5Pj4uHcwN6XDycG9Lj4uHciB4XD+fG9Lh4
ODehx8XDuSk9Lh7Ozehx8XBuTo+Lh3MLelw8nFvS4+Lh3IoeFw/n1vS4eDi3
ocfFw7ktPS4ezu3ocfFwbk+Pi4dzB3pcPJw70uPi4dyJHhcP5870uHg4d6HH
xcO5Kz0uHs7d6HHxcO5Oj4uHcw96XDyce9Lj4uHcix4XD+fe9Lh4OPehx8XD
uS89Lh7O/ehx8XBKj4uHc396XDycB9Dj4uE8kB4XD+dB9Lh4OA+mx8XDeQg9
Lh7OQ+lx8XAeRo+Lh/Nwelw8nEfQ4+LhPJIeFw/nUfS4eDiPpsfFw3kMPS4e
zmPpcfFwHkePi4fzeHpcPJwn0OPi4TyRHhcP50n0uHg4T6bHxcN5Cj0uHs5T
6XHxcJ5Gj4uH83R6XDycZ9Dj4uE8kx4XD+dZ9Lh4OM+mx8XDeQ49Lh7Oc+lx
8XCeR4+Lh/N8elw8nBfQ4+LhvJAeFw/nRfS4eDgvpsfFw3kJPS4ezkvpcfFw
XkaPi4fzcnpcPJxX0OPi4bySHhcP51X0uHg4r6bHxcN5DT0uHs5r6XHxcF5H
j4uH83p6XDycN9Dj4uG8kR4XD+dN9Lh4OG+mx8XDeQs9Lh7OW+lx8XDeRo+L
h/N2elw8nHfQ4+LhvJMeFw/nXfS4eDjvpsfFw3kPPS4eznvpcfFwRo+Lh/M+
elw8nPfT4+LhfIAeFw/ng/S4eDgfosfFw/kwPS4ezkfocfFwPkqPi4fzMXpc
PJyP0+Pi4XyCHhcP55P0uHg4n6LHxcP5ND0uHs5n6HHxcD5Lj4uH8zl6XDyc
z9Pj4uF8gR4XD+eL9Lh4OF+ix8XD+TI9Lh7OV+hx8XC+So+Lh/M1elw8nK/T
4+LhfIMeFw/nm/S4eDjfosfFw/k2PS4eznfocfFwvkuPi4fzPXpcPJzv0+Pi
4fyAHhcP54f0uHg4P6LHxcP5MT0uHs5P6HHxcH5Kj4uH8zN6XDycn9Pj4uH8
gh4XD+eX9Lh4OL+ix8XD+TU9Lh7Ob+hx8XB+S4+Lh/M7elw8nN/T4+Lh/IEe
Fw/nj/S4eDh/osfFw/kzPS4ezl/ocfFw/kqPi4fzN3pcPJy/0+Pi4fyDHhcP
55/0uHg4/6LHxcP5Nz0uHs5/6HHx8P8G4v97XDycA9Dj4uEckB4XD+dA9Lh4
OAemx8XDOQg9Lh7OQelx8XAORo+Lh3Nwelw8nEPQ4+LhHJIeFw/nUPS4eDiH
psfFwzkMPS4ezmHpcfFwDkePi4dzeHpcPJwj0OPi4RyRHhcP50j0uHg4R6bH
xcM5Cj0uHs5R6XHxcI5Gj4uHc3R6XDycY9Dj4uEckx4XD+dY9Lh4OMemx8XD
OQ49Lh7Ocelx8XCOR4+Lh3N8elw8nBPQ4+LhnJAeFw/nRPS4eDgnpsfFwzkJ
PS4ezknpcfFwTkaPi4dzcnpcPJxT0OPi4ZySHhcP51T0uHg4p6bHxcM5DT0u
Hs5p6XHxcE5Hj4uHc3p6XDycM9Dj4uGckR4XD+dM9Lh4OGemx8XDOQs9Lh7O
Welx8XDORo+Lh3N2elw8nHPQ4+LhnJMeFw/nXPS4eDjnpsfFwzkPPS4eznnp
cfFwzkePi4dzfnpcPJwL0OPi4VyQHhcP50L0uHg4F6bHxcO5CD0uHs5F6XHx
cC5Gj4uHc3F6XDycS9Dj4uFckh4XD+dS9Lh4OJemx8XDuQw9Lh7OZelx8XAu
R4+Lh3N5elw8nCvQ4+LhXJEeFw/nSvS4ePi/XddDFACAbm3R1LZt225T23io
Utt2attObdupbTu1bf/O/uoe7sFdZ5rEa7HHjRfHa7PHjRfH67DHjRfHA9jj
xovjgexx48XxIPa48eJ4MHvceHG8LnvceHG8HnvceHG8PnvceHG8AXvceHG8
IXvceHEUe9x4cbwRe9x4cbwxe9x4cbwJe9x4cbwpe9x4cbwZe9x4cbw5e9x4
cbwFe9x4cbwle9x4cbwVe9x4cbw1e9x4cbwNe9x4cbwte9x4cbwde9x4cbw9
e9x4cbwDe9x4cbwje9x4cbwTe9x4cbwze9x4cbwLe9x4cbwre9x4cbwbe9x4
cbw7e9x4cbwHe9x4cbwne9x4cbwXe9x4cbw3e9x4cbwPe9x4cbwve9x4cbwf
e9x4cbw/e9x4cXwAe9x4cTR73HhxfCB73HhxfBB73HhxfDB73HhxfAh73Hhx
fCh73HhxfBh73HhxfDh73HhxfAR73HhxfCR73HhxfBR73HhxfDR73HhxfAx7
3HhxfCx73HhxfBx73HhxfDx73HhxfAJ73HhxfCJ73HhxfBJ73HhxfDJ73Hhx
fAp73HhxfCp73HhxfBp73HhxfDp73HhxfAZ73HhxfCZ73HhxfBZ73HhxfDZ7
3HhxfA573HhxfC573HhxfB573HhxfD573HhxDHvceHF8AXvceHF8IXvceHF8
EXvceHF8MXvceHF8CXvceHF8KXvceHF8GXvceHF8OXvceHF8BXvceHF8JXvc
eHF8FXvceHF8NXvceHF8DXvceHF8LXvceHF8HXvceHF8PXvceHF8A3vceHF8
I3vceHF8E3vceHF8M3vceHF8C3vceHF8K3vceHF8G3vceHF8O3vceHF8B3vc
eHF8J3vceHF8F3vceHF8N3vceHF8D3vceHF8L3vceHF8H3vceHEse9x4cXw/
e9x4cfwAe9x4cfwge9x4cfwQe9x4cfwwe9x4cfwIe9x4cfwoe9x4cfwYe9x4
cfw4e9x4cfwEe9x4cfwke9x4cfwUe9x4cfw0e9x4cfwMe9x4cfwse9x4cfwc
e9x4cfw8e9x4cfwCe9x4cfwie9x4cfwSe9x4cfwye9x4cfwKe9x4cfwqe9x4
cfwae9x4cfw6e9x4cfwGe9x4cfwme9x4cfwWe9x4cfw2e9x4cfwOe9x4cfwu
e9x4cRx73Hhx/B573Hhx/D573Hhx/AF73Hhx/CF73Hhx/BF73Hhx/DF73Hhx
/Al73Hhx/Cl73Hhx/Bl73Hhx/Dl73Hhx/AV73Hhx/CV73Hhx/BV73Hhx/DV7
3Hhx/A173Hhx/C173Hhx/B173Hhx/D173Hhx/AN73Hhx/CN73Hhx/BN73Hhx
/DN73Hhx/At73Hhx/Ct73Hhx/Bt73Hhx/Dt73Hhx/Ad73Hhx/Cd73Hhx/Bd7
3Hhx/Dd73Hhx/A973Hjx/x4A/8dPjhMXbjx48eF4CPo4ceHGgxcfjoekjxMX
bjx48eF4KPo4ceHGgxcfjoemjxMXbjx48eF4GPo4ceHGgxcfjoeljxMXbjx4
8eF4OPo4ceHGgxcfjoenjxMXbjx48eF4BPo4ceHGgxcfjkekjxMXbjx48eF4
JPo4ceHGgxcfjkemjxMXbjx48eF4FPo4ceHGgxcfjkeljxMXbjx48eF4NPo4
ceHGgxcfjkenjxMXbjx48eF4DPo4ceHGgxcfjsekjxMXbjx48eF4LPo4ceHG
gxcfjsemjxMXbjx48eF4HPo4ceHGgxcfjseljxMXbjx48eF4PPo4ceHGgxcf
jsenjxMXbjx48eF4Avo4ceHGgxcfjiekjxMXbjx48eF4Ivo4ceHGgxcfjiem
jxMXbjx48eF4Evo4ceHGgxcfjieljxMXbjx48eF4Mvo4ceHGgxcfjienjxMX
bjx48eF4Cvo4ceHGgxcfjqekjxMXbjx48eF4Kvo4ceHGgxcfjqemjxMXbjx4
8eF4Gvo4ceHGgxcfjqeljxMXbjx48eF4Ovo4ceHGgxcfjqenjxMXbjx48eF4
Bvo4ceHGgxcfjmekjxMXbjx48eF4Jvo4ceHGgxcfjmemjxMXbjx48eF4Fvo4
ceHGgxcfjmeljxMXbjx48eF4Nvo4ceHGgxcfjmenjxMXbjx48eF4Dvo4ceHG
gxcfjuekjxMXbjx48eF4Lvo4ceHGgxcfjuemjxMXbjx48eF4Hvo4ceHGgxcf
jueljxMXbjx48eF4Pvo4ceHGgxcfjuenjxMXbjx48eF4Afo4ceHGgxcfjhek
jxMXbjx48eF4Ifo4ceHGgxcfjhemjxMXbjx48eF4Efo4ceHGgxcfjheljxMX
bjx48eF4Mfo4ceHGgxcfjqSPExduPHjx4Xhx+jhx4caDFx+Ol6CPExduPHjx
4XhJ+jhx4caDFx+Ol6KPExduPHjx4Xhp+jhx4caDFx+Ol6GPExduPHjx4XhZ
+jhx4caDFx+Ol6OPExduPHjx4Xh5+jhx4caDFx+OV6CPExduPHjx4XhF+jhx
4caDFx+OV6KPExduPHjx4Xhl+jhx4caDFx+OV6GPExduPHjx4XhV+jhx4caD
Fx+OV6OPExduPHjx4Xh1+jhx4caDFx+O16CPExduPHjx4XhN+jhx4caDFx+O
16KPExduPHjx4Xht+jhx4caDFx+O16GPExduPHjx4XgAfZy4cOPBiw/HA+nj
xIUbD158OB5EHycu3Hjw4sPxYPo4ceHGgxcfjteljxMXbjx48eF4Pfo4ceHG
gxcfjtenjxMXbjx48eF4A/o4ceHGgxcfjjekjxMXbjx48eEo+jhx4caDFx+O
N6KPExduPHjx4Xhj+jhx4caDFx+ON6GPExduPHjx4XhT+jhx4caDFx+ON6OP
ExduPHjx4Xhz+jhx4caDFx+Ot6CPExduPHjx4XhL+jhx4caDFx+Ot6KPExdu
PHjx4Xhr+jhx4caDFx+Ot6GPExduPHjx4Xhb+jhx4caDFx+Ot6OPExduPHjx
4Xh7+jhx4caDFx+Od6CPExduPHjx4XhH+jhx4caDFx+Od6KPExduPHjx4Xhn
+jhx4caDFx+Od6GPExduPHjx4XhX+jhx4caDFx+Od6OPExduPHjx4Xh3+jhx
4caDFx+O96CPExduPHjx4XhP+jhx4caDFx+O96KPExduPHjx4Xhv+jhx4caD
Fx+O96GPExduPHjx4Xhf+jhx4caDFx+O96OPExduPHjx4Xh/+jhx4caDFx+O
D6CPExduPHjx4Wj6OHHhxoMXH44PpI8TF248ePHh+CD6OHHhxoMXH44Ppo8T
F248ePHh+BD6OHHhxoMXH44PpY8TF248ePHh+DD6OHHhxoMXH44Pp48TF248
ePHh+Aj6OHHhxoMXH46PpI8TF248ePHh+Cj6OHHhxoMXH46Ppo8TF248ePHh
+Bj6OHHhxoMXH46PpY8TF248ePHh+Dj6OHHhxoMXH46Pp48TF248ePHh+AT6
OHHhxoMXH45PpI8TF248ePHh+CT6OHHhxoMXH45Ppo8TF248ePHh+BT6OHHh
xoMXH45PpY8TF248ePHh+DT6OHHhxoMXH45Pp48TF248ePHh+Az6OHHhxoMX
H47PpI8TF248ePHh+Cz6OHHhxoMXH47Ppo8TF248ePHh+Bz6OHHhxoMXH47P
pY8TF248ePHh+Dz6OHHhxoMXH47Pp48TF248ePHhGPo4ceHGgxcfji+gjxMX
bjx48eH4Qvo4ceHGgxcfji+ijxMXbjx48eH4Yvo4ceHGgxcfji+hjxMXbjx4
8eH4Uvo4ceHGgxcfji+jjxMXbjx48eH4cvo4ceHGgxcfjq+gjxMXbjx48eH4
Svo4ceHGgxcfjq+ijxMXbjx48eH4avo4ceHGgxcfjq+hjxMXbjx48eH4Wvo4
ceHGgxcfjq+jjxMXbjx48eH4evo4ceHGgxcfjm+gjxMXbjx48eH4Rvo4ceHG
gxcfjm+ijxMXbjx48eH4Zvo4ceHGgxcfjm+hjxMXbjx48eH4Vvo4ceHGgxcf
jm+jjxMXbjx48eH4dvo4ceHGgxcfju+gjxMXbjx48eH4Tvo4ceHGgxcfju+i
jxMXbjx48eH4bvo4ceHGgxcfju+hjxMXbjx48eH4Xvo4ceHGgxcfju+jjxMX
bjx48eFY+jhx4caDFx+O76ePExduPHjx4fgB+jhx4caDFx+OH6SPExduPHjx
4fgh+jhx4caDFx+OH6aPExduPHjx4fgR+jhx4caDFx+OH6WPExduPHjx4fgx
+jhx4caDFx+OH6ePExduPHjx4fgJ+jhx4caDFx+On6SPExduPHjx4fgp+jhx
4caDFx+On6aPExduPHjx4fgZ+jhx4caDFx+On6WPExduPHjx4fg5+jhx4caD
Fx+On6ePExduPHjx4fgF+jhx4caDFx+OX6SPExduPHjx4fgl+jhx4caDFx+O
X6aPExduPHjx4fgV+jhx4caDFx+OX6WPExduPHjx4fg1+jhx4caDFx+OX6eP
ExduPHjx4fgN+jhx4caDFx+O36SPExduPHjx4fgt+jhx4caDFx+O36aPExdu
PHjx4fgd+jhx4caDFx+O36WPExduPHjx4Tj6OHHhxoMXH47fo48TF248ePHh
+H36OHHhxoMXH44/oI8TF248ePHh+EP6OHHhxoMXH44/oo8TF248ePHh+GP6
OHHhxoMXH44/oY8TF248ePHh+FP6OHHhxoMXH44/o48TF248ePHh+HP6OHHh
xoMXH46/oI8TF248ePHh+Ev6OHHhxoMXH46/oo8TF248ePHh+Gv6OHHhxoMX
H46/oY8TF248ePHh+Fv6OHHhxoMXH46/o48TF248ePHh+Hv6OHHhxoMXH45/
oI8TF248ePHh+Ef6OHHhxoMXH45/oo8TF248ePHh+Gf6OHHhxoMXH45/oY8T
F248ePHh+Ff6OHHhxoMXH45/o48TF248ePHh+Hf6OHHhxoMXH47/oI8TF248
ePHh+E/6OHHhxoMXH47/oo8TF248ePHh+G/6OHHhxoMXH47/oY8TF248ePHh
/33A/28fJy7cePDiw/EQ9HHiwo0HLz4cD0kfJy7cePDiw/FQ9HHiwo0HLz4c
D00fJy7cePDiw/Ew9HHiwo0HLz4cD0sfJy7cePDiw/Fw9HHiwo0HLz4cD08f
Jy7cePDiw/EI9HHiwo0HLz4cj0gfJy7cePDiw/FI9HHiwo0HLz4cj0wfJy7c
ePDiw/Eo9HHiwo0HLz4cj0ofJy7cePDiw/Fo9HHiwo0HLz4cj04fJy7cePDi
w/EY9HHiwo0HLz4cj0kfJy7cePDiw/FY9HHiwo0HLz4cj00fJy7cePDiw/E4
9HHiwo0HLz4cj0sfJy7cePDiw/F49HHiwo0HLz4cj08fJy7cePDiw/EE9HHi
wo0HLz4cT0gfJy7cePDiw/FE9HHiwo0HLz4cT0wfJy7cePDiw/Ek9HHiwo0H
Lz4cT0ofJy7cePDiw/Fk9HHiwo0HLz4cT04fJy7cePDiw/EU9HHiwo0HLz4c
T0kfJy7cePDiw/FU9HHiwo0HLz4cT00fJy7cePDiw/E09HHiwo0HLz4cT0sf
Jy7cePDiw/F09HHiwo0HLz4cT08fJy7cePDiw/EM9HHiwo0HLz4cz0gfJy7c
ePDiw/FM9HHiwo0HLz4cz0wfJy7cePDiw/Es9HHiwo0HLz4cz0ofJy7cePDi
w/Fs9HHiwo0HLz4cz04fJy7cePDiw/Ec9HHiwo0HLz4cz0kfJy7cePDiw/Fc
9HHiwo0HLz4cz00fJy7cePDiw/E89HHiwo0HLz4cz0sfJy7cePDiw/F89HHi
wo0HLz4cz08fJy7cePDiw/EC9HHiwo0HLz4cL0gfJy7cePDiw/FC9HHiwo0H
Lz4cL0wfJy7cePDiw/Ei9HHiwo0HLz4cL0ofJy7cePDiw/Fi9HHiwo0HLz4c
SR8nLtx48OLD8eL0ceLCjQcvPhwvQR8nLtx48OLD8ZL0ceLCjQcvPhwvRR8n
Ltx48OLD8dL0ceLCjQcvPhwvQx8nLtx48OLD8bL0ceLCjQcvPhwvRx8nLtx4
8OLD8fL0ceLCjQcvPhyvQB8nLtx48OLD8Yr0ceLCjQcvPhyvRB8nLtx48OLD
8cr0ceLCjQcvPhyvQh8nLtx48OLD8ar0ceLCjQcvPhyvRh8nLtx48OLD8er0
ceLCjQcvPhyvQR8nLtx48OLD8Zr0ceLCjQcvPhyvRR8nLtx48OLD8dr0ceLC
jQcvPhyvQx8nLtx48OLD8QD6OHHhxoMXH44H0seJCzcevPhwPIg+Tly48eDF
h+PB9HHiwo0HLz4cr0sfJy7cePDiw/F69HHiwo0HLz4cr08fJy7cePDiw/EG
9HHiwo0HLz4cb0gfJy7cePDiw1H0ceLCjQcvPhxvRB8nLtx48OLD8cb0ceLC
jQcvPhxvQh8nLtx48OLD8ab0ceLCjQcvPhxvRh8nLtx48OLD8eb0ceLCjQcv
PhxvQR8nLtx48OLD8Zb0ceLCjQcvPhxvRR8nLtx48OLD8db0ceLCjQcvPhxv
Qx8nLtx48OLD8bb0ceLCjQcvPhxvRx8nLtx48OLD8fb0ceLCjQcvPhzvQB8n
Ltx48OLD8Y70ceLCjQcvPhzvRB8nLtx48OLD8c70ceLCjQcvPhzvQh8nLtx4
8OLD8a70ceLCjQcvPhzvRh8nLtx48OLD8e70ceLCjQcvPhzvQR8nLtx48OLD
8Z70ceLCjQcvPhzvRR8nLtx48OLD8d70ceLCjQcvPhzvQx8nLtx48OLD8b70
ceLCjQcvPhzvRx8nLtx48OLD8f70ceLCjQcvPhwfQB8nLtx48OLD0fRx4sKN
By8+HB9IHycu3Hjw4sPxQfRx4sKNBy8+HB9MHycu3Hjw4sPxIfRx4sKNBy8+
HB9KHycu3Hjw4sPxYfRx4sKNBy8+HB9OHycu3Hjw4sPxEfRx4sKNBy8+HB9J
Hycu3Hjw4sPxUfRx4sKNBy8+HB9NHycu3Hjw4sPxMfRx4sKNBy8+HB9LHycu
3Hjw4sPxcfRx4sKNBy8+HB9PHycu3Hjw4sPxCfRx4sKNBy8+HJ9IHycu3Hjw
4sPxSfRx4sKNBy8+HJ9MHycu3Hjw4sPxKfRx4sKNBy8+HJ9KHycu3Hjw4sPx
afRx4sKNBy8+HJ9OHycu3Hjw4sPxGfRx4sKNBy8+HJ9JHycu3Hjw4sPxWfRx
4sKNBy8+HJ9NHycu3Hjw4sPxOfRx4sKNBy8+HJ9LHycu3Hjw4sPxefRx4sKN
By8+HJ9PHycu3Hjw4sMx9HHiwo0HLz4cX0AfJy7cePDiw/GF9HHiwo0HLz4c
X0QfJy7cePDiw/HF9HHiwo0HLz4cX0IfJy7cePDiw/Gl9HHiwo0HLz4cX0Yf
Jy7cePDiw/Hl9HHiwo0HLz4cX0EfJy7cePDiw/GV9HHiwo0HLz4cX0UfJy7c
ePDiw/HV9HHiwo0HLz4cX0MfJy7cePDiw/G19HHiwo0HLz4cX0cfJy7cePDi
w/H19HHiwo0HLz4c30AfJy7cePDiw/GN9HHiwo0HLz4c30QfJy7cePDiw/HN
9HHiwo0HLz4c30IfJy7cePDiw/Gt9HHiwo0HLz4c30YfJy7cePDiw/Ht9HHi
wo0HLz4c30EfJy7cePDiw/Gd9HHiwo0HLz4c30UfJy7cePDiw/Hd9HHiwo0H
Lz4c30MfJy7cePDiw/G99HHiwo0HLz4c30cfJy7cePDiw7H0ceLCjQcvPhzf
Tx8nLtx48OLD8QP0ceLCjQcvPhw/SB8nLtx48OLD8UP0ceLCjQcvPhw/TB8n
Ltx48OLD8SP0ceLCjQcvPhw/Sh8nLtx48OLD8WP0ceLCjQcvPhw/Th8nLtx4
8OLD8RP0ceLCjQcvPhw/SR8nLtx48OLD8VP0ceLCjQcvPhw/TR8nLtx48OLD
8TP0ceLCjQcvPhw/Sx8nLtx48OLD8XP0ceLCjQcvPhw/Tx8nLtx48OLD8Qv0
ceLCjQcvPhy/SB8nLtx48OLD8Uv0ceLCjQcvPhy/TB8nLtx48OLD8Sv0ceLC
jQcvPhy/Sh8nLtx48OLD8Wv0ceLCjQcvPhy/Th8nLtx48OLD8Rv0ceLCjQcv
Phy/SR8nLtx48OLD8Vv0ceLCjQcvPhy/TR8nLtx48OLD8Tv0ceLCjQcvPhy/
Sx8nLtx48OLDcfRx4sKNBy8+HL9HHycu3Hjw4sPx+/Rx4sKNBy8+HH9AHycu
3Hjw4sPxh/Rx4sKNBy8+HH9EHycu3Hjw4sPxx/Rx4sKNBy8+HH9CHycu3Hjw
4sPxp/Rx4sKNBy8+HH9GHycu3Hjw4sPx5/Rx4sKNBy8+HH9BHycu3Hjw4sPx
l/Rx4sKNBy8+HH9FHycu3Hjw4sPx1/Rx4sKNBy8+HH9DHycu3Hjw4sPxt/Rx
4sKNBy8+HH9HHycu3Hjw4sPx9/Rx4sKNBy8+HP9AHycu3Hjw4sPxj/Rx4sKN
By8+HP9EHycu3Hjw4sPxz/Rx4sKNBy8+HP9CHycu3Hjw4sPxr/Rx4sKNBy8+
HP9GHycu3Hjw4sPx7/Rx4sKNBy8+HP9BHycu3Hjw4sPxn/Rx4sKNBy8+HP9F
Hycu3Hjw4sPx3/Rx4sKNBy8+HP9DHycu3Hjw4sP/+wD/3z5OXLjx4MWH4yHo
48SFGw9efDgekj5OXLjx4MWH46Ho48SFGw9efDgemj5OXLjx4MWH42Ho48SF
Gw9efDgelj5OXLjx4MWH4+Ho48SFGw9efDgenj5OXLjx4MWH4xHo48SFGw9e
fDgekT5OXLjx4MWH45Ho48SFGw9efDgemT5OXLjx4MWH41Ho48SFGw9efDge
lT5OXLjx4MWH49Ho48SFGw9efDgenT5OXLjx4MWH4zHo48SFGw9efDgekz5O
XLjx4MWH47Ho48SFGw9efDgemz5OXLjx4MWH43Ho48SFGw9efDgelz5OXLjx
4MWH4/Ho48SFGw9efDgenz5OXLjx4MWH4wno48SFGw9efDiekD5OXLjx4MWH
44no48SFGw9efDiemD5OXLjx4MWH40no48SFGw9efDielD5OXLjx4MWH48no
48SFGw9efDienD5OXLjx4MWH4yno48SFGw9efDiekj5OXLjx4MWH46no48SF
Gw9efDiemj5OXLjx4MWH42no48SFGw9efDielj5OXLjx4MWH4+no48SFGw9e
fDienj5OXLjx4MWH4xno48SFGw9efDiekT5OXLjx4MWH45no48SFGw9efDie
mT5OXLjx4MWH41no48SFGw9efDielT5OXLjx4MWH49no48SFGw9efDienT5O
XLjx4MWH4zno48SFGw9efDiekz5OXLjx4MWH47no48SFGw9efDiemz5OXLjx
4MWH43no48SFGw9efDielz5OXLjx4MWH4/no48SFGw9efDienz5OXLjx4MWH
4wXo48SFGw9efDhekD5OXLjx4MWH44Xo48SFGw9efDhemD5OXLjx4MWH40Xo
48SFGw9efDhelD5OXLjx4MWH48Xo48SFGw9efDiSPk5cuPHgxYfjxenjxIUb
D158OF6CPk5cuPHgxYfjJenjxIUbD158OF6KPk5cuPHgxYfjpenjxIUbD158
OF6GPk5cuPHgxYfjZenjxIUbD158OF6OPk5cuPHgxYfj5enjxIUbD158OF6B
Pk5cuPHgxYfjFenjxIUbD158OF6JPk5cuPHgxYfjlenjxIUbD158OF6FPk5c
uPHgxYfjVenjxIUbD158OF6NPk5cuPHgxYfj1enjxIUbD158OF6DPk5cuPHg
xYfjNenjxIUbD158OF6LPk5cuPHgxYfjtenjxIUbD158OF6HPk5cuPHgxYfj
AfRx4sKNBy8+HA+kjxMXbjx48eF4EH2cuHDjwYsPx4Pp48SFGw9efDhelz5O
XLjx4MWH4/Xo48SFGw9efDhenz5OXLjx4MWH4w3o48SFGw9efDjekD5OXLjx
4MWHo+jjxIUbD158ON6IPk5cuPHgxYfjjenjxIUbD158ON6EPk5cuPHgxYfj
TenjxIUbD158ON6MPk5cuPHgxYfjzenjxIUbD158ON6CPk5cuPHgxYfjLenj
xIUbD158ON6KPk5cuPHgxYfjrenjxIUbD158ON6GPk5cuPHgxYfjbenjxIUb
D158ON6OPk5cuPHgxYfj7enjxIUbD158ON6BPk5cuPHgxYfjHenjxIUbD158
ON6JPk5cuPHgxYfjnenjxIUbD158ON6FPk5cuPHgxYfjXenjxIUbD158ON6N
Pk5cuPHgxYfj3enjxIUbD158ON6DPk5cuPHgxYfjPenjxIUbD158ON6LPk5c
uPHgxYfjvenjxIUbD158ON6HPk5cuPHgxYfjfenjxIUbD158ON6PPk5cuPHg
xYfj/enjxIUbD158OD6APk5cuPHgxYej6ePEhRsPXnw4PpA+Tly48eDFh+OD
6OPEhRsPXnw4Ppg+Tly48eDFh+ND6OPEhRsPXnw4PpQ+Tly48eDFh+PD6OPE
hRsPXnw4Ppw+Tly48eDFh+Mj6OPEhRsPXnw4PpI+Tly48eDFh+Oj6OPEhRsP
Xnw4Ppo+Tly48eDFh+Nj6OPEhRsPXnw4PpY+Tly48eDFh+Pj6OPEhRsPXnw4
Pp4+Tly48eDFh+MT6OPEhRsPXnw4PpE+Tly48eDFh+OT6OPEhRsPXnw4Ppk+
Tly48eDFh+NT6OPEhRsPXnw4PpU+Tly48eDFh+PT6OPEhRsPXnw4Pp0+Tly4
8eDFh+Mz6OPEhRsPXnw4PpM+Tly48eDFh+Oz6OPEhRsPXnw4Pps+Tly48eDF
h+Nz6OPEhRsPXnw4Ppc+Tly48eDFh+Pz6OPEhRsPXnw4Pp8+Tly48eDFh2Po
48SFGw9efDi+gD5OXLjx4MWH4wvp48SFGw9efDi+iD5OXLjx4MWH44vp48SF
Gw9efDi+hD5OXLjx4MWH40vp48SFGw9efDi+jD5OXLjx4MWH48vp48SFGw9e
fDi+gj5OXLjx4MWH4yvp48SFGw9efDi+ij5OXLjx4MWH46vp48SFGw9efDi+
hj5OXLjx4MWH42vp48SFGw9efDi+jj5OXLjx4MWH4+vp48SFGw9efDi+gT5O
XLjx4MWH4xvp48SFGw9efDi+iT5OXLjx4MWH45vp48SFGw9efDi+hT5OXLjx
4MWH41vp48SFGw9efDi+jT5OXLjx4MWH49vp48SFGw9efDi+gz5OXLjx4MWH
4zvp48SFGw9efDi+iz5OXLjx4MWH47vp48SFGw9efDi+hz5OXLjx4MWH43vp
48SFGw9efDi+jz5OXLjx4MWHY+njxIUbD158OL6fPk5cuPHgxYfjB+jjxIUb
D158OH6QPk5cuPHgxYfjh+jjxIUbD158OH6YPk5cuPHgxYfjR+jjxIUbD158
OH6UPk5cuPHgxYfjx+jjxIUbD158OH6cPk5cuPHgxYfjJ+jjxIUbD158OH6S
Pk5cuPHgxYfjp+jjxIUbD158OH6aPk5cuPHgxYfjZ+jjxIUbD158OH6WPk5c
uPHgxYfj5+jjxIUbD158OH6ePk5cuPHgxYfjF+jjxIUbD158OH6RPk5cuPHg
xYfjl+jjxIUbD158OH6ZPk5cuPHgxYfjV+jjxIUbD158OH6VPk5cuPHgxYfj
1+jjxIUbD158OH6dPk5cuPHgxYfjN+jjxIUbD158OH6TPk5cuPHgxYfjt+jj
xIUbD158OH6bPk5cuPHgxYfjd+jjxIUbD158OH6XPk5cuPHgxYfj6OPEhRsP
Xnw4fo8+Tly48eDFh+P36ePEhRsPXnw4/oA+Tly48eDFh+MP6ePEhRsPXnw4
/og+Tly48eDFh+OP6ePEhRsPXnw4/oQ+Tly48eDFh+NP6ePEhRsPXnw4/ow+
Tly48eDFh+PP6ePEhRsPXnw4/oI+Tly48eDFh+Mv6ePEhRsPXnw4/oo+Tly4
8eDFh+Ov6ePEhRsPXnw4/oY+Tly48eDFh+Nv6ePEhRsPXnw4/o4+Tly48eDF
h+Pv6ePEhRsPXnw4/oE+Tly48eDFh+Mf6ePEhRsPXnw4/ok+Tly48eDFh+Of
6ePEhRsPXnw4/oU+Tly48eDFh+Nf6ePEhRsPXnw4/o0+Tly48eDFh+Pf6ePE
hRsPXnw4/oM+Tly48eDFh+M/6ePEhRsPXnw4/os+Tly48eDFh+O/6ePEhRsP
Xnw4/oc+Tly48eDFh//3Af2/fZy4cOPBiw/HQ9DHiQs3Hrz4cDwkfZy4cOPB
iw/HQ9HHiQs3Hrz4cDw0fZy4cOPBiw/Hw9DHiQs3Hrz4cDwsfZy4cOPBiw/H
w9HHiQs3Hrz4cDw8fZy4cOPBiw/HI9DHiQs3Hrz4cDwifZy4cOPBiw/HI9HH
iQs3Hrz4cDwyfZy4cOPBiw/Ho9DHiQs3Hrz4cDwqfZy4cOPBiw/Ho9HHiQs3
Hrz4cDw6fZy4cOPBiw/HY9DHiQs3Hrz4cDwmfZy4cOPBiw/HY9HHiQs3Hrz4
cDw2fZy4cOPBiw/H49DHiQs3Hrz4cDwufZy4cOPBiw/H49HHiQs3Hrz4cDw+
fZy4cOPBiw/HE9DHiQs3Hrz4cDwhfZy4cOPBiw/HE9HHiQs3Hrz4cDwxfZy4
cOPBiw/Hk9DHiQs3Hrz4cDwpfZy4cOPBiw/Hk9HHiQs3Hrz4cDw5fZy4cOPB
iw/HU9DHiQs3Hrz4cDwlfZy4cOPBiw/HU9HHiQs3Hrz4cDw1fZy4cOPBiw/H
09DHiQs3Hrz4cDwtfZy4cOPBiw/H09HHiQs3Hrz4cDw9fZy4cOPBiw/HM9DH
iQs3Hrz4cDwjfZy4cOPBiw/HM9HHiQs3Hrz4cDwzfZy4cOPBiw/Hs9DHiQs3
Hrz4cDwrfZy4cOPBiw/Hs9HHiQs3Hrz4cDw7fZy4cOPBiw/Hc9DHiQs3Hrz4
cDwnfZy4cOPBiw/Hc9HHiQs3Hrz4cDw3fZy4cOPBiw/H89DHiQs3Hrz4cDwv
fZy4cOPBiw/H89HHiQs3Hrz4cDw/fZy4cOPBiw/HC9DHiQs3Hrz4cLwgfZy4
cOPBiw/HC9HHiQs3Hrz4cLwwfZy4cOPBiw/Hi9DHiQs3Hrz4cLwofZy4cOPB
iw/Hi9HHiQs3Hrz4cCR9nLhw48GLD8eL08eJCzcevPhwvAR9nLhw48GLD8dL
0seJCzcevPhwvBR9nLhw48GLD8dL08eJCzcevPhwvAx9nLhw48GLD8fL0seJ
CzcevPhwvBx9nLhw48GLD8fL08eJCzcevPhwvAJ9nLhw48GLD8cr0seJCzce
vPhwvBJ9nLhw48GLD8cr08eJCzcevPhwvAp9nLhw48GLD8er0seJCzcevPhw
vBp9nLhw48GLD8er08eJCzcevPhwvAZ9nLhw48GLD8dr0seJCzcevPhwvBZ9
nLhw48GLD8dr08eJCzcevPhwvA59nLhw48GLD8cD6OPEhRsPXnw4HkgfJy7c
ePDiw/Eg+jhx4caDFx+OB9PHiQs3Hrz4cLwufZy4cOPBiw/H69HHiQs3Hrz4
cLw+fZy4cOPBiw/HG9DHiQs3Hrz4cLwhfZy4cOPBiw9H0ceJCzcevPhwvBF9
nLhw48GLD8cb08eJCzcevPhwvAl9nLhw48GLD8eb0seJCzcevPhwvBl9nLhw
48GLD8eb08eJCzcevPhwvAV9nLhw48GLD8db0seJCzcevPhwvBV9nLhw48GL
D8db08eJCzcevPhwvA19nLhw48GLD8fb0seJCzcevPhwvB19nLhw48GLD8fb
08eJCzcevPhwvAN9nLhw48GLD8c70seJCzcevPhwvBN9nLhw48GLD8c708eJ
CzcevPhwvAt9nLhw48GLD8e70seJCzcevPhwvBt9nLhw48GLD8e708eJCzce
vPhwvAd9nLhw48GLD8d70seJCzcevPhwvBd9nLhw48GLD8d708eJCzcevPhw
vA99nLhw48GLD8f70seJCzcevPhwvB99nLhw48GLD8f708eJCzcevPhwfAB9
nLhw48GLD0fTx4kLNx68+HB8IH2cuHDjwYsPxwfRx4kLNx68+HB8MH2cuHDj
wYsPx4fQx4kLNx68+HB8KH2cuHDjwYsPx4fRx4kLNx68+HB8OH2cuHDjwYsP
x0f8f/8/NV3lwQ==
      "]]}, 
    {RGBColor[0.560181, 0.691569, 0.194885], PointSize[
      NCache[
       Rational[1, 360], 0.002777777777777778]], AbsoluteThickness[1.6], 
     LineBox[CompressedData["
1:eJxc2g98z3X+APAlaTlp56Sdc9rJaeek5Zx2kj5JWpKWpCVpSVqSRqPFYiQt
SUvSkrQkLUlL0pK0JC3JLSe3k9xycjvn3M7J7Zxzv7be38fj931+Hx6PHs97
f96f9//X+/3+7H426p4htzdLSEiIFickNP73+1/9Jd//ty78NyF6+JVP/3ZG
j5gTo9QHtp/7wPY/BydFIx7f+G3qiJjbRk/e0u3fH82POTmqyvzDrQcmxtwh
yjy27Jpjy2JOiXZuenPpE4Uxd4qWnPlY84J/7g/uHP39UOMv5i5RzuXnnPTH
9TGnRo21OfeBmLtGg24eP734hZi78Xz36NUVjb+Y06LOtc/e8KPfxnwB7hGd
Ne6DduM+iPlX0UeN1b0n5p7R8M8zKi98PeZfRxUdH/rrtRUx94oePK9m5nk1
MV8YFb+w+sMd38ScHn09pe2qK76O+TdRy9+/mHtxy1h/9I5+1fSL+aLomp/U
rZkxOOY+0ccTOnz3L+aLGY++0YlLZ29pfV3Ml0Q/7nrRd10UcxT1a0x+OrgQ
J1waPX/kyu/+xdIvje5r+sXS+0WnP/XT5d3fjqX3i/6XctntD78SS78sauyN
jg/F0i+L9t7Y2GGx9P7R5vmNEya0v7B/9Fyv6jtPfi7WH5dHi78bjTkDYumX
R2kLj4/65PxY+oCosfemtI2lD4j2fNX4+yakXxE1zqaxe4MLr4ha3FR+yk3l
sfSM6KKmCRNLz4h2nz267GBaLP3K6M3vRuvoqbH0K6OkHkMnl6zbF9IHRtc9
/eV3OYILB0bNNtz/63+sjKVfFX22tfEXS78qemPfWVdNeyOWPihqGo7psfRB
0ftZhx/9+fux9KujXzQNaCz96ujF72bfyKtj6YPjny8cHDWutv88GEu/Jt6F
10T7j5763RSIpWdG7y3KH9azTXCUGX1yfmMH/yk8nxnmU3BlZpgPwQnXhvm8
N+S/Nnrnv40TLpb/2qipu0+J5b82+u+oxhLC8wlDwnqP5R8Sndaw/4tNbwYX
DgnrP7hySFhfsfzXRVf3+WX70xpi+a+LEpsmeCz/dVFjZ591VSw/6QlDo/88
2Oq7GRzLPzS+PYVDw/qN5R8a4kMs//XRisbwODSW//owP2P5rw/z7+uQ//po
0TONv+CEYdGV30WPLkuCo2FRVuN0bxbLPyzM51j+YfHvS7ghzOdY/huit2YM
/i5CBBfeEE1valAs/w3x70/ICvEsVv+sEC9j5WdFP1ib/d2/2PhlRec2DVhs
/G+Mnx/RjcyfG6Oebeo/e/WRWP4bo33p8/703b+Qf3j889HwqPHpOy6P5R8e
jT25MSLE8g8P8TCW/6b48YhuilZ+l/uck2L5b4qfX5U8nzAixMdY+SPCfhTL
PyJqCi+rYuWPiJq2l9Wx8m8O8TSW/+Zo/buNv1j+m6O7mgJeLP/NUeNqzToc
yz8yagrnP4mtv5HRhY3hr1dsvY6MtjZOr8nBlSPj40XCLfHrO7olmtoUEGP5
b4mPR5W3RE3F1cXyZ0f/agwHg0J8S8mOj3dRdnz8ys6O0r+brWc+Fnt/dtS/
6Rdcmh3OC7HysuP7ozY77Aex9t8a75Rbw/4T689bo9dyGkcsOPvW+PlUeGt0
bVMHBJfeGs4nsf6+NexPsfJvjZ9vCaPC+SRW/ijKHxUf77JHhf0vVv6o6Pv3
xNo/Kvpu8XwXUWPtHxUNaQpYwbWjoqZweFOs/2+LPm3duIMEp9wWH9+j2+L7
N/s29oPbopFNATBW/m3x/VmJa2+Lb2/C6Ph4lzI6nI9i62l09N1mt/tESqz9
o6Om5TMnFh9Gx8e70tFRU3jZEIs3o6ODjcX/Nbh2dDSx8bjycSx+3R5d3/QL
Trk9WtMYjkbG4tnt0W1NAxacfXvUVJ3LYvHt9jC/a0P5t0dnNzU4Vv7t0dCm
BoT02tvD/hucMCZqCr9nxsofE58/GhP2+/B89pjokaLGX3DhmCi78bh7S6z8
MWE+BFfi2jHR0sbuPvrHUP4dYT4Hp9wRxjM8H90R1lOs/DtCPAnPF94RTfmu
9d8tkVD+HWG+h/TKO0J8Cq69I/qm6fgRKz8n7P8hf0pO2E/3hPJzQnwMz2fn
xJdXmBPiVaz8nPj6V+aE+R1rfw7tvzOa1bj9do+1/8748qI7w/4SK//O+P4q
vDOcB0J9S+8M8T/W/jvD+T2k194Z1nOs/LEhXsTKH0v/jw3rLdb/Y0N8jbV/
bPTnLxo3jFj7yV85Nn48aseG+0+s/Lvi25dyV3x9o7vCfh2cfVe4bwQX3hXu
CyF/6V3RpS+fnrcrirX/rvj61N4VP14J46LW3z398umx8R8X3dm0Qcb6f1y4
X8T6fxzzb1yIV7H2j4tfj5Xjwn4RK39c1LT8J8TKvzvEw1j5d0dN2XNi/X93
1Hj6mnlerP/vjp8fhXfHz59SXHl3fH/U3h2/HhLGx6enjA/xMNb/4+PnS/Z4
2j8+ampe81j7x8fXt3J82A9i7R8fv34S7qH8e6KmcLM7Vv490Y4Wve8u/V1s
/O+Jzml6YWz87wnn2dj85/nKe6K5jceNR78K5d8T+n93KD833Ne+/N5JudEX
3zReEIJTckP8Cc+n5UbfVz+kR7lhfw/OzI02NR4ffrwr1Dc3umBS440gOBcX
8nxxbnRqY/VbBJfmRgObBuAP37s8N9zvQ3plbjTjnsYZHlydG857wbW5YT8L
rs8N9+3ghAnhvhJr/4Sw38XaT3rahOirE40dFuoTTYi2NR5XzwnOnBANawpQ
wdkTou8W/yXf7bmh/ROiHzb9ggsnRI2n+Rs/rwntnxCd0vQ/hPTSCVFT7ltD
fcsnRE3TqWes/RPi+6t6QrjPhvy15K+fEN//CROj85seCM8nTYyawtM1IT1l
Ynz/p00M+3us/RPj35c5MXyPiY3/xHD/C/2XOzF+PAonMv6UVzoxvv/KJ0a3
N03IWPsnhvNFSK+eGM6vsfZPjBqjW96u0L/1E6O/PNn3u38hPeHeqOl6OC3W
/nvjn0+5N/r+ueC0e8P63Bnaf29Yj8GZOPve6KXG7jy2I7T/3nBeCC68N6zH
4OJ7w3oLLr039Of20P57w/04uPLeqGn7eDy4+t7oxqYLRnDtveH7SXD9veE8
VB3anxed0fQBIzgpL7Q/OCUvzM/gtLwwHp+H9udFjbtVu3HBmXnx78/OC/0d
0nPzwnkjpBfmhXj829D+vKhpOm3ZFtqfF+JvSC/Pi5qO518GV+aFeBveV50X
1lcorzYvym3aAIPr88L3klj7J0WXNU2o8L6kSeE+HMpPmRQ1bbddgtMmRRMu
btxxPwvtnxQ13WbTQ3rmpDA/grMnhfgcnDspavy6NOmdkL9wUrh/BRdPCvH1
09D+SVHT9py3JbR/UrhPVIX2Twrntc2h/ZPC/AuunRS923hcvv3j0P5J4bwQ
nDA5arre/yA8nzQ5fC/4KLR/cjifB6dNDt8rgqPJ4XwR6pM5Oay/T0L7J4fz
QEjP5fnCyeH7RXhf8eSwXjaF9k8O3ws+DO2fHL4fbQztnxzuEx+E9k+OMpoC
fHDt5LC+g+txwn1Rp6ZfeF/SfWH9BKfcF7VvWnCh/LT7wv4QHN0XX79MnH1f
9P2FK7wv9774+hfeF+J5cPF94ftGyF96X4gHoT/K7wvnz+DK+6IPG5f/xtB/
1feF81NIr70vfrzq7wvno9j458enJ+GU/Pj3p+VHoxo/N7SKjT/OzI+fT9n5
8fXNzQ/32eDC/HDfio1/frhPhvyl+fHzsZz6VeZHf0trjBix+Z8fjWn6xeZ/
fji/xuZ/PvP//vj0pPvD957glPvDfT847f5wfwqO7g/3h+DM+6Ojjd31bZjf
2feHeBOb//fH93/h/eE8G1yMS3m+/P74/qi8P76/q++n/feH75PB9feH+0Vw
wpRwn4+t/ynhfhGcMiU+vqRNia9PNCW+PzOnhPtZcPaU+P7LnRJffuGUqHE3
/G5LDO2fwvhPiR/f8im0f0o4r8faT31rKb9+Srh/xsZ/atj/wvgkTQ37SXDK
1Pj+SJsaX140NT7eZk6Nn5/ZU+PXT+7U8P0iuHBq/PgVTw3f52Lxb2p8PCif
Gs6/sfg3NT5eVU8N30vD87VTowWN2+9fguunhvteeH9CQfh7R2z9F0TfNm63
z4f0lILwvTcW/wrCeSOUFxXEx8PMgqhpOvw+Fv8KwvkjFv8Koo5NB4jK0P6C
sJ+/H9pfEPb74NKCsB9vCO0viJqW27nvhfYXhP3y3dD+gnAfCa4tCPfnkL++
IHwvCE54IHxfD+9LeiBq6r6Tg1MeCPe79aH9OHognG9DeZkPhP16XWj/A2H9
V4T2PxD9punAEFz4QHTojKYTQ2g/+UsfCN/73wntfyCcR0L9Kx+Ib0/1A+F7
Rahf7QPhfBHaU0/9E6bFO2ka7Z8WNYX3p4LTpkVNy3NhrP3Twn0q1DdzWvj7
Rqhv9jTaPy1q+vPColj7p0VNx+Fu4fniaSG+vh3aPy1qGt5ng8unxfdX5bTw
PTM2/tPC99vY+E8L3+9Cfeupf8L0cP6OtX96/PMp0+PnU9r0+P6Mpof7fJjP
mdPD+TY4e3r8/Mvl/YXTGf/p4f4VG//p4e+9ofxy8ldOjx/v6ulRyvcHzND+
6fH9Wz89fv4lFIZ4vPZ7JxZG310mv7tRvhn6ozB8v1jzvZMLo0cHNJ7o3gj9
UxjKX/m9UwvD97fXQ38VhvUcnF4Y5uuq0H88n1EY1vOroT8Lw3pY8b2zCsP9
45XQv4Vhv3z5e+cUhvkTnFsY4vFL3zu/MJxngwsLQ3x88XsXFYa/NwQXF4b7
f3AJLi0M9/UXvndZYfj7TGkYr1h7l3zvilh/PB/GrzCs55BeVRjW23NhPAvD
/Fz8vWsKw9+DSsL4Fob1Gp6vKwzxNLy/nvIaCsP9KNQ3YUaIx6G+iTPiy0ua
EZ8/eUb4fhieT5kRvr8sCuNP/jScPiOM77Nh/HHGjPj+yJwR399ZM8J9P9Q/
e0b4/w8sDeM/I378cmfEj0/+DMZ/RogvYb4UzQjnj+Vh/GfEz4+SGVHT9Xtp
eF8p9SubEdZPcPmMcH5fFsaf9EreV0V9q0mvoX21M8L5Ory/bka4T4T+qJ8R
Px8a6O+EmfHjlzgzfn4lzQzr6+kw/jPD/e6ZMP4zQ7wPTuV9aTPD35OD02fG
z4eI/BmUnzkzjMfCMP4zQ/vmh/GfGe4fT4Xx5/ncmaF/FoTxJ71wZuifx8P4
x+o3N4z/zLBengjjT/mlpJfNDOv3sTD+M0M8KA7jz/OVlF9F/mpcE+v/R8L4
zwzx7aEw/tS/fmbYPx4N48/zCQ+G+fRgGP8HQ3/NCuOPkx8M9Z0exp/8qQ+G
/pkZxv/BUP7UMP6x/PeE8Y+l3xXGH2firAfDfjUmjH+svH5h/B+MEv7/Lxfn
40JchItxCS7FZbgcV+BKXIWrcQ2uxXW4HjfghFnxTsRJOBmn4FSchtNxhDNw
Js7C2TgH5+J8XIiLcDEuwaW4DJfjClyJq3A1rsG1uA7X4wac8FC8E3ESTsYp
OBWn4XQc4QycibNwNs7BuTgfF+IiXIxLcCkuw+W4AlfiKlyNa3AtrsP1uAEn
zI53Ik7CyTgFp+I0nI4jnIEzcRbOxjk4F+fjQlyEi3EJLsVluBxX4Epchatx
Da7FdbgeN+CEh+OdiJNwMk7BqTgNp+MIZ+BMnIWzcQ7Oxfm4EBfhYlyCS3EZ
LscVuBJX4Wpcg2txHa7HDTihKN6JOAkn4xScitNwOo5wBs7EWTgb5+BcnI8L
cREuxiW4FJfhclyBK3EVrsY1uBbX4XrcgBMeiXciTsLJOAWn4jScjiOcgTNx
Fs7GOTgX5+NCXISLcQkuxWW4HFfgSlyFq3ENrsV1uB434IQ58U7ESTgZp+BU
nIbTcYQzcCbOwtk4B+fifFyIi3AxLsGluAyX4wpciatwNa7BtbgO1+MGnPBo
vBNxEk7GKTgVp+F0HOEMnImzcDbOwbk4HxfiIlyMS3ApLsPluAJX4ipcjWtw
La7D9bgBJ8yNdyJOwsk4BafiNJyOI5yBM3EWzsY5OBfn40JchItxCS7FZbgc
V+BKXIWrcQ2uxXW4HjfghMfinYiTcDJOwak4DafjCGfgTJyFs3EOzsX5uBAX
4WJcgktxGS7HFbgSV+FqXINrcR2uxw04YV68E3ESTsYpOBWn4XQc4QycibNw
Ns7BuTgfF+IiXIxLcCkuw+W4AlfiKlyNa3AtrsP1uAEnPB7vRJyEk3EKTsVp
OB1HOANn4iycjXNwLs7HhbgIF+MSXIrLcDmuwJW4ClfjGlyL63A9bsAJxfFu
jhNxK5yE2+Jk3AGn4M44FXfDabgnTsd9cIT74ww8CGfioTgLj8DZeDTOweNw
Ls7D+bgAF+JZuAjPxcV4AS7Bi3EpXobL8EpcjtfgCrweV+JNuApvxdV4B67B
u3Et3ofr8EFcj4/gBnwcJzwR7+Y4EbfCSbgtTsYdcArujFNxN5yGe+J03AdH
uD/OwINwJh6Ks/AInI1H4xw8DufiPJyPC3AhnoWL8FxcjBfgErwYl+JluAyv
xOV4Da7A63El3oSr8FZcjXfgGrwb1+J9uA4fxPX4CG7Ax3HC/Hg3x4m4FU7C
bXEy7oBTcGecirvhNNwTp+M+OML9cQYehDPxUJyFR+BsPBrn4HE4F+fhfFyA
C/EsXITn4mK8AJfgxbgUL8NleCUux2twBV6PK/EmXIW34mq8A9fg3bgW78N1
+CCux0dwAz6OE56Md3OciFvhJNwWJ+MOOAV3xqm4G07DPXE67oMj3B9n4EE4
Ew/FWXgEzsajcQ4eh3NxHs7HBbgQz8JFeC4uxgtwCV6MS/EyXIZX4nK8Blfg
9bgSb8JVeCuuxjtwDd6Na/E+XIcP4np8BDfg4zhhQbyb40TcCifhtjgZd8Ap
uDNOxd1wGu6J03EfHOH+OAMPwpl4KM7CI3A2Ho1z8Dici/NwPi7AhXgWLsJz
cTFegEvwYlyKl+EyvBKX4zW4Aq/HlXgTrsJbcTXegWvwblyL9+E6fBDX4yO4
AR/HCU/FuzlOxK1wEm6Lk3EHnII741TcDafhnjgd98ER7o8z8CCciYfiLDwC
Z+PROAePw7k4D+fjAlyIZ+EiPBcX4wW4BC/GpXgZLsMrcTlegyvwelyJN+Eq
vBVX4x24Bu/GtXgfrsMHcT0+ghvwcZywMN7NcSJuhZNwW5yMO+AU3Bmn4m44
DffE6bgPjnB/nIEH4Uw8FGfhETgbj8Y5eBzOxXk4HxfgQjwLF+G5uBgvwCV4
MS7Fy3AZXonL8RpcgdfjSrwJV+GtuBrvwDV4N67F+3AdPojr8RHcgI/jhKfj
3Rwn4lY4CbfFybgDTsGdcSruhtNwT5yO++AI98cZeBDOxENxFh6Bs/FonIPH
4Vych/NxAS7Es3ARnouL8QJcghfjUrwMl+GVuByvwRV4Pa7Em3AV3oqr8Q5c
g3fjWrwP1+GDuB4fwQ34OE4oiXdznIhb4STcFifjDjgFd8apuBtOwz1xOu6D
I9wfZ+BBOBMPxVl4BM7Go3EOHodzcR7OxwW4EM/CRXguLsYLcAlejEvxMlyG
V+JyvAZX4PW4Em/CVXgrrsY7cA3ejWvxPlyHD+J6fAQ34OM44Zl4N8eJuBVO
wm1xMu6AU3BnnIq74TTcE6fjPjjC/XEGHoQz8VCchUfgbDwa5+BxOBfn4Xxc
gAvxLFyE5+JivACX4MW4FC/DZXglLsdrcAVejyvxJlyFt+JqvAPX4N24Fu/D
dfggrsdHcAM+jhMWxbs5TsStcBJui5NxB5yCO+NU3A2n4Z44HffBEe6PM/Ag
nImH4iw8Amfj0TgHj8O5OA/n4wJciGfhIjwXF+MFuAQvxqV4GS7DK3E5XoMr
8HpciTfhKrwVV+MduAbvxrV4H67DB3E9PoIb8HGc8Gy8m+NE3Aon4bY4GXfA
KbgzTsXdcBruidNxHxzh/jgDD8KZeCjOwiNwNh6Nc/A4nIvzcD4uwIV4Fi7C
c3ExXoBL8GJcipfhMrwSl+M1uAKvx5V4E67CW3E13oFr8G5ci/fhOnwQ1+Mj
uAEfxwmL490cJ+JWOAm3xcm4A07BnXEq7obTcE+cjvvgCPfHGXgQzsRDcRYe
gbPxaJyDx+FcnIfzcQEuxLNwEZ6Li/ECXIIX41K8DJfhlbgcr8EVeD2uxJtw
Fd6Kq/EOXIN341q8D9fhg7geH8EN+DhOeC7ezXEiboWTcFucjDvgFNwZp+Ju
OA33xOm4D45wf5yBB+FMPBRn4RE4G4/GOXgczsV5OB8X4EI8CxfhubgYL8Al
eDEuxctwGV6Jy/EaXIHX40q8CVfhrbga78A1eDeuxftwHT6I6/ER3ICP44Ql
8W6OE3ErnITb4mTcAafgzjgVd8NpuCdOx31whPvjDDwIZ+KhOAuPwNl4NM7B
43AuzsP5uAAX4lm4CM/FxXgBLsGLcSlehsvwSlyO1+AKvB5X4k24Cm/F1XgH
rsG7cS3eh+vwQVyPj+AGfBwnPB/v5jgRt8JJuC1Oxh1wCu6MU3E3nIZ74nTc
B0e4P87Ag3AmHoqz8AicjUfjHDwO5+I8nI8LcCGehYvwXFyMF+ASvBiX4mW4
DK/E5XgNrsDrcSXehKvwVlyNd+AavBvX4n24Dh/E9fgIbsDHcUJpvJvh5rgF
TsQtcSvcGifhNrgtboeTcXvcAXfEKbgT7oy74FTcFXfD3XEa7oF74l44HffG
fXBfHOF+uD8egDPwQDwID8aZeAgeiofhLDwcj8AjcTYehUfjMTgHj8Xj8Hic
iyfiPDwZ5+MpuABPw4V4Jp6FZ+MiPAfPxfNwMZ6PF+CFuAQvwovxElyKl+Jl
eDkuwyvwSrwKl+PVeA1eiyvwOrweb8CVeCPehDfjKrwFb8XbcDXejnfgnbgG
78K78R5ci/fifXg/rsMH8EF8CNfjw/gIPoob8DF8HJ/ACS/EuxlujlvgRNwS
t8KtcRJug9vidjgZt8cdcEecgjvhzrgLTsVdcTfcHafhHrgn7oXTcW/cB/fF
Ee6H++MBOAMPxIPwYJyJh+CheBjOwsPxCDwSZ+NReDQeg3PwWDwOj8e5eCLO
w5NxPp6CC/A0XIhn4ll4Ni7Cc/BcPA8X4/l4AV6IS/AivBgvwaV4KV6Gl+My
vAKvxKtwOV6N1+C1uAKvw+vxBlyJN+JNeDOuwlvwVrwNV+PteAfeiWvwLrwb
78G1eC/eh/fjOnwAH8SHcD0+jI/go7gBH8PH8QmcsDTezXBz3AIn4pa4FW6N
k3Ab3Ba3w8m4Pe6AO+IU3Al3xl1wKu6Ku+HuOA33wD1xL5yOe+M+uC+OcD/c
Hw/AGXggHoQH40w8BA/Fw3AWHo5H4JE4G4/Co/EYnIPH4nF4PM7FE3Eenozz
8RRcgKfhQjwTz8KzcRGeg+fiebgYz8cL8EJcghfhxXgJLsVL8TK8HJfhFXgl
XoXL8Wq8Bq/FFXgdXo834Eq8EW/Cm3EV3oK34m24Gm/HO/BOXIN34d14D67F
e/E+vB/X4QP4ID6E6/FhfAQfxQ34GD6OT+CEF+PdDDfHLXAibolb4dY4CbfB
bXE7nIzb4w64I07BnXBn3AWn4q64G+6O03AP3BP3wum4N+6D++II98P98QCc
gQfiQXgwzsRD8FA8DGfh4XgEHomz8Sg8Go/BOXgsHofH41w8EefhyTgfT8EF
eBouxDPxLDwbF+E5eC6eh4vxfLwAL8QleBFejJfgUrwUL8PLcRlegVfiVbgc
r8Zr8Fpcgdfh9XgDrsQb8Sa8GVfhLXgr3oar8Xa8A+/ENXgX3o334Fq8F+/D
+3EdPoAP4kO4Hh/GR/BR3ICP4eP4BE5YFu9muDlugRNxS9wKt8ZJuA1ui9vh
ZNwed8AdcQruhDvjLjgVd8XdcHechnvgnrgXTse9cR/cF0e4H+6PB+AMPBAP
woNxJh6Ch+JhOAsPxyPwSJyNR+HReAzOwWPxODwe5+KJOA9Pxvl4Ci7A03Ah
noln4dm4CM/Bc/E8XIzn4wV4IS7Bi/BivASX4qV4GV6Oy/AKvBKvwuV4NV6D
1+IKvA6vxxtwJd6IN+HNuApvwVvxNlyNt+MdeCeuwbvwbrwH1+K9eB/ej+vw
AXwQH8L1+DA+go/iBnwMH8cncMJL8W6Gm+MWOBG3xK1wa5yE2+C2uB1Oxu1x
B9wRp+BOuDPuglNxV9wNd8dpuAfuiXvhdNwb98F9cYT74f54AM7AA/EgPBhn
4iF4KB6Gs/BwPAKPxNl4FB6Nx+AcPBaPw+NxLp6I8/BknI+n4AI8DRfimXgW
no2L8Bw8F8/DxXg+XoAX4hK8CC/GS3ApXoqX4eW4DK/AK/EqXI5X4zV4La7A
6/B6vAFX4o14E96Mq/AWvBVvw9V4O96Bd+IavAvvxntwLd6L9+H9uA4fwAfx
IVyPD+Mj+ChuwMfwcXwCJyyPdzPcHLfAibglboVb4yTcBrfF7XAybo874I44
BXfCnXEXnIq74m64O07DPXBP3Aun4964D+6LI9wP98cDcAYeiAfhwTgTD8FD
8TCchYfjEXgkzsaj8Gg8BufgsXgcHo9z8USchyfjfDwFF+BpuBDPxLPwbFyE
5+C5eB4uxvPxArwQl+BFeDFegkvxUrwML8dleAVeiVfhcrwar8FrcQVeh9fj
DbgSb8Sb8GZchbfgrXgbrsbb8Q68E9fgXXg33oNr8V68D+/HdfgAPogP4Xp8
GB/BR3EDPoaP4xM44eV4N8PNcQuciFviVrg1TsJtcFvcDifj9rgD7ohTcCfc
GXfBqbgr7oa74zTcA/fEvXA67o374L44wv1wfzwAZ+CBeBAejDPxEDwUD8NZ
eDgegUfibDwKj8ZjcA4ei8fh8TgXT8R5eDLOx1NwAZ6GC/FMPAvPxkV4Dp6L
5+FiPB8vwAtxCV6EF+MluBQvxcvwclyGV+CVeBUux6vxGrwWV+B1eD3egCvx
RrwJb8ZVeAveirfharwd78A7cQ3ehXfjPbgW78X78H5chw/gg/gQrseH8RF8
FDfgY/g4PoETyuLdDDfHLXAibolb4dY4CbfBbXE7nIzb4w64I07BnXBn3AWn
4q64G+6O03AP3BP3wum4N+6D++II98P98QCcgQfiQXgwzsRD8FA8DGfh4XgE
Homz8Sg8Go/BOXgsHofH41w8EefhyTgfT8EFeBouxDPxLDwbF+E5eC6eh4vx
fLwAL8QleBFejJfgUrwUL8PLcRlegVfiVbgcr8Zr8Fpcgdfh9XgDrsQb8Sa8
GVfhLXgr3oar8Xa8A+/ENXgX3o334Fq8F+/D+3EdPoAP4kO4Hh/GR/BR3ICP
4eP4BE54Jd7NcHPcAifilrgVbo2TcBvcFrfDybg97oA74hTcCXfGXXAq7oq7
4e44DffAPXEvnI574z64L45wP9wfD8AZeCAehAfjTDwED8XDcBYejkfgkTgb
j8Kj8Ricg8ficXg8zsUTcR6ejPPxFFyAp+FCPBPPwrNxEZ6D5+J5uBjPxwvw
QlyCF+HFeAkuxUvxMrwcl+EVeCVehcvxarwGr8UVeB1ejzfgSrwRb8KbcRXe
grfibbgab8c78E5cg3fh3XgPrsV78T68H9fhA/ggPoTr8WF8BB/FDfgYPo5P
4IQV8W6Gm+MWOBG3xK1wa5yE2+C2uB1Oxu1xB9wRp+BOuDPuglNxV9wNd8dp
uAfuiXvhdNwb98F9cYT74f54AM7AA/EgPBhn4iF4KB6Gs/BwPAKPxNl4FB6N
x+AcPBaPw+NxLp6I8/BknI+n4AI8DRfimXgWno2L8Bw8F8/DxXg+XoAX4hK8
CC/GS3ApXoqX4eW4DK/AK/EqXI5X4zV4La7A6/B6vAFX4o14E96Mq/AWvBVv
w9V4O96Bd+IavAvvxntwLd6L9+H9uA4fwAfxIVyPD+Mj+ChuwMfwcXwCJ7wa
72a4OW6BE3FL3Aq3xkm4DW6L2+Fk3B53wB1xCu6EO+MuOBV3xd1wd5yGe+Ce
uBdOx71xH9wXR7gf7o8H4Aw8EA/Cg3EmHoKH4mE4Cw/HI/BInI1H4dF4DM7B
Y/E4PB7n4ok4D0/G+XgKLsDTcCGeiWfh2bgIz8Fz8TxcjOfjBXghLsGL8GK8
BJfipXgZXo7L8Aq8Eq/C5Xg1XoPX4gq8Dq/HG3Al3og34c24Cm/BW/E2XI23
4x14J67Bu/BuvAfX4r14H96P6/ABfBAfwvX4MD6Cj+IGfAwfxydwwsp4N8PN
cQuciFviVrg1TsJtcFvcDifj9rgD7ohTcCfcGXfBqbgr7oa74zTcA/fEvXA6
7o374L44wv1wfzwAZ+CBeBAejDPxEDwUD8NZeDgegUfibDwKj8ZjcA4ei8fh
8TgXT8R5eDLOx1NwAZ6GC/FMPAvPxkV4Dp6L5+FiPB8vwAtxCV6EF+MluBQv
xcvwclyGV+CVeBUux6vxGrwWV+B1eD3egCvxRrwJb8ZVeAveirfharwd78A7
cQ3ehXfjPbgW78X78H5chw/gg/gQrseH8RF8FDfgY/g4PoETXot3M9wct8CJ
uCVuhVvjJNwGt8XtcDJujzvgjjgFd8KdcRecirvibrg7TsM9cE/cC6fj3rgP
7osj3A/3xwNwBh6IB+HBOBMPwUPxMJyFh+MReCTOxqPwaDwG5+CxeBwej3Px
RJyHJ+N8PAUX4Gm4EM/Es/BsXITn4Ll4Hi7G8/ECvBCX4EV4MV6CS/FSvAwv
x2V4BV6JV+FyvBqvwWtxBV6H1+MNuBJvxJvwZlyFt+CteBuuxtvxDrwT1+Bd
eDfeg2vxXrwP78d1+AA+iA/henwYH8FHcQM+ho/jEzhhVbyb4ea4BU7ELXEr
3Bon4Ta4LW6Hk3F73AF3xCm4E+6Mu+BU3BV3w91xGu6Be+JeOB33xn1wXxzh
frg/HoAz8EA8CA/GmXgIHoqH4Sw8HI/AI3E2HoVH4zE4B4/F4/B4nIsn4jw8
GefjKbgAT8OFeCaehWfjIjwHz8XzcDGejxfghbgEL8KL8RJcipfiZXg5LsMr
8Eq8Cpfj1XgNXosr8Dq8Hm/AlXgj3oQ34yq8BW/F23A13o534J24Bu/Cu/Ee
XIv34n14P67DB/BBfAjX48P4CD6KG/AxfByfwAmvx7sZbo5b4ETcErfCrXES
boPb4nY4GbfHHXBHnII74c64C07FXXE33B2n4R64J+6F03Fv3Af3xRHuh/vj
ATgDD8SD8GCciYfgoXgYzsLD8Qg8EmfjUXg0HoNz8Fg8Do/HuXgizsOTcT6e
ggvwNFyIZ+JZeDYuwnPwXDwPF+P5eAFeiEvwIrwYL8GleClehpfjMrwCr8Sr
cDlejdfgtbgCr8Pr8QZciTfiTXgzrsJb8Fa8DVfj7XgH3olr8C68G+/BtXgv
3of34zp8AB/Eh3A9PoyP4KO4AR/Dx/EJnFAe75NwM3wybo5PwS3wqTgRn4Zb
4h/gVvh03BqfgZPwD3Eb/CPcFp+J2+GzcDL+MW6Pf4I74J/ijvhsnIJ/hjvh
c3Bn/HPcBZ+LU/EvcFf8S9wNn4e74/NxGr4A98C/wj3xr3EvfCFOx7/BvfFF
uA++GPfFl+AIX4r74ctwf3w5HoCvwBn4SjwQX4UH4avxYHwNzsTX4iH4OjwU
X4+H4RtwFr4RD8c34RH4ZjwS34Kz8a14FL4Nj8a34zH4DpyD78Rj8V14HL4b
j8f34Fw8AU/E9+I8PAlPxvfhfHw/noKn4gL8AJ6Gp+NCPAPPxA/iWfghPBs/
jIvwI3gOfhTPxY/hefhxXIyfwPPxk3gBfgovxE/jEvwMXoSfxYvxc3gJfh6X
4hfwUvwiXoZfwsvxy7gMv4JX4FfxSvwaXoVfx+X4Dbwav4nX4LfwWvw2rsDv
4HX4Xbwev4c34PdxJf4Ab8Qf4k34I7wZf4yr8Cd4C/4Ub8Wf4W34t7gaf463
49/hHfgLvBP/HtfgP+Bd+Eu8G3+F9+A/4lr8Nd6L/4T34W/wfvxnXIf/gg/g
v+KD+G/4EP47rsf/wIfxP/ER/C0+iv+FG/C/8TH8H3wc/xefwP/DCW/E+yTc
DJ+Mm+NTcAt8Kk7Ep+GW+Ae4FT4dt8Zn4CT8Q9wG/wi3xWfidvgsnIx/jNvj
n+AO+Ke4Iz4bp+Cf4U74HNwZ/xx3wefiVPwL3BX/EnfD5+Hu+Hychi/APfCv
cE/8a9wLX4jT8W9wb3wR7oMvxn3xJTjCl+J++DLcH1+OB+ArcAa+Eg/EV+FB
+Go8GF+DM/G1eAi+Dg/F1+Nh+AachW/Ew/FNeAS+GY/Et+BsfCsehW/Do/Ht
eAy+A+fgO/FYfBceh+/G4/E9OBdPwBPxvTgPT8KT8X04H9+Pp+CpuAA/gKfh
6bgQz8Az8YN4Fn4Iz8YP4yL8CJ6DH8Vz8WN4Hn4cF+Mn8Hz8JF6An8IL8dO4
BD+DF+Fn8WL8HF6Cn8el+AW8FL+Il+GX8HL8Mi7Dr+AV+FW8Er+GV+HXcTl+
A6/Gb+I1+C28Fr+NK/A7eB1+F6/H7+EN+H1ciT/AG/GHeBP+CG/GH+Mq/Ane
gj/FW/FneBv+La7Gn+Pt+Hd4B/4C78S/xzX4D3gX/hLvxl/hPfiPuBZ/jffi
P+F9+Bu8H/8Z1+G/4AP4r/gg/hs+hP+O6/E/8GH8T3wEf4uP4n/hBvxvfAz/
Bx/H/8Un8P9wwup4n4Sb4ZNxc3wKboFPxYn4NNwS/wC3wqfj1vgMnIR/iNvg
H+G2+EzcDp+Fk/GPcXv8E9wB/xR3xGfjFPwz3Amfgzvjn+Mu+Fycin+Bu+Jf
4m74PNwdn4/T8AW4B/4V7ol/jXvhC3E6/g3ujS/CffDFuC++BEf4UtwPX4b7
48vxAHwFzsBX4oH4KjwIX40H42twJr4WD8HX4aH4ejwM34Cz8I14OL4Jj8A3
45H4FpyNb8Wj8G14NL4dj8F34Bx8Jx6L78Lj8N14PL4H5+IJeCK+F+fhSXgy
vg/n4/vxFDwVF+AH8DQ8HRfiGXgmfhDPwg/h2fhhXIQfwXPwo3gufgzPw4/j
YvwEno+fxAvwU3ghfhqX4GfwIvwsXoyfw0vw87gUv4CX4hfxMvwSXo5fxmX4
FbwCv4pX4tfwKvw6Lsdv4NX4TbwGv4XX4rdxBX4Hr8Pv4vX4PbwBv48r8Qd4
I/4Qb8If4c34Y1yFP8Fb8Kd4K/4Mb8O/xdX4c7wd/w7vwF/gnfj3uAb/Ae/C
X+Ld+Cu8B/8R1+Kv8V78J7wPf4P34z/jOvwXfAD/FR/Ef8OH8N9xPf4HPoz/
iY/gb/FR/C/cgP+Nj+H/4OP4v/gE/h9OeDPeJ+Fm+GTcHJ+CW+BTcSI+DbfE
P8Ct8Om4NT4DJ+Ef4jb4R7gtPhO3w2fhZPxj3B7/BHfAP8Ud8dk4Bf8Md8Ln
4M7457gLPhen4l/grviXuBs+D3fH5+M0fAHugX+Fe+Jf4174QpyOf4N744tw
H3wx7osvwRG+FPfDl+H++HI8AF+BM/CVeCC+Cg/CV+PB+Bqcia/FQ/B1eCi+
Hg/DN+AsfCMejm/CI/DNeCS+BWfjW/EofBsejW/HY/AdOAfficfiu/A4fDce
j+/BuXgCnojvxXl4Ep6M78P5+H48BU/FBfgBPA1Px4V4Bp6JH8Sz8EN4Nn4Y
F+FH8Bz8KJ6LH8Pz8OO4GD+B5+Mn8QL8FF6In8Yl+Bm8CD+LF+Pn8BL8PC7F
L+Cl+EW8DL+El+OXcRl+Ba/Ar+KV+DW8Cr+Oy/EbeDV+E6/Bb+G1+G1cgd/B
6/C7eD1+D2/A7+NK/AHeiD/Em/BHeDP+GFfhT/AW/Cneij/D2/BvcTX+HG/H
v8M78Bd4J/49rsF/wLvwl3g3/grvwX/EtfhrvBf/Ce/D3+D9+M+4Dv8FH8B/
xQfx3/Ah/Hdcj/+BD+N/4iP4W3wU/ws34H/jY/g/+Dj+Lz6B/4cT1sT7JNwM
n4yb41NwC3wqTsSn4Zb4B7gVPh23xmfgJPxD3Ab/CLfFZ+J2+CycjH+M2+Of
4A74p7gjPhun4J/hTvgc3Bn/HHfB5+JU/AvcFf8Sd8Pn4e74fJyGL8A98K9w
T/xr3AtfiNPxb3BvfBHugy/GffElOMKX4n74MtwfX44H4CtwBr4SD8RX4UH4
ajwYX4Mz8bV4CL4OD8XX42H4BpyFb8TD8U14BL4Zj8S34Gx8Kx6Fb8Oj8e14
DL4D5+A78Vh8Fx6H78bj8T04F0/AE/G9OA9PwpPxfTgf34+n4Km4AD+Ap+Hp
uBDPwDPxg3gWfgjPxg/jIvwInoMfxXPxY3gefhwX4yfwfPwkXoCfwgvx07gE
P4MX4WfxYvwcXoKfx6X4BbwUv4iX4ZfwcvwyLsOv4BX4VbwSv4ZX4ddxOX4D
r8Zv4jX4LbwWv40r8Dt4HX4Xr8fv4Q34fVyJP8Ab8Yd4E/4Ib8Yf4yr8Cd6C
P8Vb8Wd4G/4trsaf4+34d3gH/gLvxL/HNfgPeBf+Eu/GX+E9+I+4Fn+N9+I/
4X34G7wf/xnX4b/gA/iv+CD+Gz6E/47r8T/wYfxPfAR/i4/if+EG/G98DP8H
H8f/xSfw/3DCW/E+CTfDJ+Pm+BTcAp+KE/FpuCX+AW6FT8et8Rk4Cf8Qt8E/
wm3xmbgdPgsn4x/j9vgnuAP+Ke6Iz8Yp+Ge4Ez4Hd8Y/x13wuTgV/wJ3xb/E
3fB5uDs+H6fhC3AP/CvcE/8a98IX4nT8G9wbX4T74ItxX3wJjvCluB++DPfH
l+MB+Aqcga/EA/FVeBC+Gg/G1+BMfC0egq/DQ/H1eBi+AWfhG/FwfBMegW/G
I/EtOBvfikfh2/BofDseg+/AOfhOPBbfhcfhu/F4fA/OxRPwRHwvzsOT8GR8
H87H9+MpeCouwA/gaXg6LsQz8Ez8IJ6FH8Kz8cO4CD+C5+BH8Vz8GJ6HH8fF
+Ak8Hz+JF+Cn8EL8NC7Bz+BF+Fm8GD+Hl+DncSl+AS/FL+Jl+CW8HL+My/Ar
eAV+Fa/Er+FV+HVcjt/Aq/GbeA1+C6/Fb+MK/A5eh9/F6/F7eAN+H1fiD/BG
/CHehD/Cm/HHuAp/grfgT/FW/Bnehn+Lq/HneDv+Hd6Bv8A78e9xDf4D3oW/
xLvxV3gP/iOuxV/jvfhPeB/+Bu/Hf8Z1+C/4AP4rPoj/hg/hv+N6/A98GP8T
H8Hf4qP4X7gB/xsfw//Bx/F/8Qn8P5ywNt4n4Wb4ZNwcn4Jb4FNxIj4Nt8Q/
wK3w6bg1PgMn4R/iNvhHuC0+E7fDZ+Fk/GPcHv8Ed8A/xR3x2TgF/wx3wufg
zvjnuAs+F6fiX+Cu+Je4Gz4Pd8fn4zR8Ae6Bf4V74l/jXvhCnI5/g3vji3Af
fDHuiy/BEb4U98OX4f74cjwAX4Ez8JV4IL4KD8JX48H4GpyJr8VD8HV4KL4e
D8M34Cx8Ix6Ob8Ij8M14JL4FZ+Nb8Sh8Gx6Nb8dj8B04B9+Jx+K78Dh8Nx6P
78G5eAKeiO/FeXgSnozvw/n4fjwFT8UF+AE8DU/HhXgGnokfxLPwQ3g2fhgX
4UfwHPwonosfw/Pw47gYP4Hn4yfxAvwUXoifxiX4GbwIP4sX4+fwEvw8LsUv
4KX4RbwMv4SX45dxGX4Fr8Cv4pX4NbwKv47L8Rt4NX4Tr8Fv4bX4bVyB38Hr
8Lt4PX4Pb8Dv40r8Ad6IP8Sb8Ed4M/4YV+FP8Bb8Kd6KP8Pb8G9xNf4cb8e/
wzvwF3gn/j2uwX/Au/CXeDf+Cu/Bf8S1+Gu8F/8J78Pf4P34z7gO/wUfwH/F
B/Hf8CH8d1yP/4EP43/iI/hbfBT/Czfgf+Nj+D/4OP4vPoH/hxPejvdJuBk+
GTfHp+AW+FSciE/DLfEPcCt8Om6Nz8BJ+Ie4Df4RbovPxO3wWTgZ/xi3xz/B
HfBPcUd8Nk7BP8Od8Dm4M/457oLPxan4F7gr/iXuhs/D3fH5OA1fgHvgX+Ge
+Ne4F74Qp+Pf4N74ItwHX4z74ktwhC/F/fBluD++HA/AV+AMfCUeiK/Cg/DV
eDC+Bmfia/EQfB0eiq/Hw/ANOAvfiIfjm/AIfDMeiW/B2fhWPArfhkfj2/EY
fAfOwXfisfguPA7fjcfje3AunoAn4ntxHp6EJ+P7cD6+H0/BU3EBfgBPw9Nx
IZ6BZ+IH8Sz8EJ6NH8ZF+BE8Bz+K5+LH8Dz8OC7GT+D5+Em8AD+FF+KncQl+
Bi/Cz+LF+Dm8BD+PS/ELeCl+ES/DL+Hl+GVchl/BK/CreCV+Da/Cr+Ny/AZe
jd/Ea/BbeC1+G1fgd/A6/C5ej9/DG/D7uBJ/gDfiD/Em/BHejD/GVfgTvAV/
irfiz/A2/FtcjT/H2/Hv8A78Bd6Jf49r8B/wLvwl3o2/wnvwH3Et/hrvxX/C
+/A3eD/+M67Df8EH8F/xQfw3fAj/Hdfjf+DD+J/4CP4WH8X/wg343/gY/g8+
jv+LT+D/4YSKeJ+Em+GTcXN8Cm6BT8WJ+DTcEv8At8Kn49b4DJyEf4jb4B/h
tvhM3A6fhZPxj3F7/BPcAf8Ud8Rn4xT8M9wJn4M745/jLvhcnIp/gbviX+Ju
+DzcHZ+P0/AFuAf+Fe6Jf4174QtxOv4N7o0vwn3wxbgvvgRH+FLcD1+G++PL
8QB8Bc7AV+KB+Co8CF+NB+NrcCa+Fg/B1+Gh+Ho8DN+As/CNeDi+CY/AN+OR
+BacjW/Fo/BteDS+HY/Bd+AcfCcei+/C4/DdeDy+B+fiCXgivhfn4Ul4Mr4P
5+P78RQ8FRfgB/A0PB0X4hl4Jn4Qz8IP4dn4YVyEH8Fz8KN4Ln4Mz8OP42L8
BJ6Pn8QL8FN4IX4al+Bn8CL8LF6Mn8NL8PO4FL+Al+IX8TL8El6OX8Zl+BW8
Ar+KV+LX8Cr8Oi7Hb+DV+E28Br+F1+K3cQV+B6/D7+L1+D28Ab+PK/EHeCP+
EG/CH+HN+GNchT/BW/CneCv+DG/Dv8XV+HO8Hf8O78Bf4J3497gG/wHvwl/i
3fgrvAf/Edfir/Fe/Ce8D3+D9+M/4zr8F3wA/xUfxH/Dh/DfcT3+Bz6M/4mP
4G/xUfwv3ID/jY/h/+Dj+L/4BP4fTngn3ifhZvhk3ByfglvgU3EiPg23xD/A
rfDpuDU+AyfhH+I2+Ee4LT4Tt8Nn4WT8Y9we/wR3wD/FHfHZOAX/DHfC5+DO
+Oe4Cz4Xp+Jf4K74l7gbPg93x+fjNHwB7oF/hXviX+Ne+EKcjn+De+OLcB98
Me6LL8ERvhT3w5fh/vhyPABfgTPwlXggvgoPwlfjwfganImvxUPwdXgovh4P
wzfgLHwjHo5vwiPwzXgkvgVn41vxKHwbHo1vx2PwHTgH34nH4rvwOHw3Ho/v
wbl4Ap6I78V5eBKejO/D+fh+PAVPxQX4ATwNT8eFeAaeiR/Es/BDeDZ+GBfh
R/Ac/Cieix/D8/DjuBg/gefjJ/EC/BReiJ/GJfgZvAg/ixfj5/AS/DwuxS/g
pfhFvAy/hJfjl3EZfgWvwK/ilfg1vAq/jsvxG3g1fhOvwW/htfhtXIHfwevw
u3g9fg9vwO/jSvwB3og/xJvwR3gz/hhX4U/wFvwp3oo/w9vwb3E1/hxvx7/D
O/AXeCf+Pa7Bf8C78Jd4N/4K78F/xLX4a7wX/wnvw9/g/fjPuA7/BR/Af8UH
8d/wIfx3XI//gQ/jf+Ij+Ft8FP8LN+B/42P4P/g4/i8+gf+HE9bF+yTcDJ+M
m+NTcAt8Kk7Ep+GW+Ae4FT4dt8Zn4CT8Q9wG/wi3xWfidvgsnIx/jNvjn+AO
+Ke4Iz4bp+Cf4U74HNwZ/xx3wefiVPwL3BX/EnfD5+Hu+Hychi/APfCvcE/8
a9wLX4jT8W9wb3wR7oMvxn3xJTjCl+J++DLcH1+OB+ArcAa+Eg/EV+FB+Go8
GF+DM/G1eAi+Dg/F1+Nh+AachW/Ew/FNeAS+GY/Et+BsfCsehW/Do/HteAy+
A+fgO/FYfBceh+/G4/E9OBdPwBPxvTgPT8KT8X04H9+Pp+CpuAA/gKfh6bgQ
z8Az8YN4Fn4Iz8YP4yL8CJ6DH8Vz8WN4Hn4cF+Mn8Hz8JF6An8IL8dO4BD+D
F+Fn8WL8HF6Cn8el+AW8FL+Il+GX8HL8Mi7Dr+AV+FW8Er+GV+HXcTl+A6/G
b+I1+C28Fr+NK/A7eB1+F6/H7+EN+H1ciT/AG/GHeBP+CG/GH+Mq/Anegj/F
W/FneBv+La7Gn+Pt+Hd4B/4C78S/xzX4D3gX/hLvxl/hPfiPuBZ/jffiP+F9
+Bu8H/8Z1+G/4AP4r/gg/hs+hP+O6/E/8GH8T3wEf4uP4n/hBvxvfAz/Bx/H
/8Un8P9wwrvxPgk3wyfj5vgU3AKfihPxabgl/gFuhU/HrfEZOAn/ELfBP8Jt
8Zm4HT4LJ+Mf4/b4J7gD/inuiM/GKfhnuBM+B3fGP8dd8Lk4Ff8Cd8W/xN3w
ebg7Ph+n4QtwD/wr3BP/GvfCF+J0/BvcG1+E++CLcV98CY7wpbgfvgz3x5fj
AfgKnIGvxAPxVXgQvhoPxtfgTHwtHoKvw0Px9XgYvgFn4RvxcHwTHoFvxiPx
LTgb34pH4dvwaHw7HoPvwDn4TjwW34XH4bvxeHwPzsUT8ER8L87Dk/BkfB/O
x/fjKXgqLsAP4Gl4Oi7EM/BM/CCehR/Cs/HDuAg/gufgR/Fc/Biehx/HxfgJ
PB8/iRfgp/BC/DQuwc/gRfhZvBg/h5fg53EpfgEvxS/iZfglvBy/jMvwK3gF
fhWvxK/hVfh1XI7fwKvxm3gNfguvxW/jCvwOXoffxevxe3gDfh9X4g/wRvwh
3oQ/wpvxx7gKf4K34E/xVvwZ3oZ/i6vx53g7/h3egb/AO/HvcQ3+A96Fv8S7
8Vd4D/4jrsVf4734T3gf/gbvx3/Gdfgv+AD+Kz6I/4YP4b/jevwPfBj/Ex/B
3+Kj+F+4Af8bH8P/wcfxf/EJ/D+csD7eJ+Fm+GTcHJ+CW+BTcSI+DbfEP8Ct
8Om4NT4DJ+Ef4jb4R7gtPhO3w2fhZPxj3B7/BHfAP8Ud8dk4Bf8Md8Ln4M74
57gLPhen4l/grviXuBs+D3fH5+M0fAHugX+Fe+Jf4174QpyOf4N744twH3wx
7osvwRG+FPfDl+H++HI8AF+BM/CVeCC+Cg/CV+PB+Bqcia/FQ/B1eCi+Hg/D
N+AsfCMejm/CI/DNeCS+BWfjW/EofBsejW/HY/AdOAfficfiu/A4fDcej+/B
uXgCnojvxXl4Ep6M78P5+H48BU/FBfgBPA1Px4V4Bp6JH8Sz8EN4Nn4YF+FH
8Bz8KJ6LH8Pz8OO4GD+B5+Mn8QL8FF6In8Yl+Bm8CD+LF+Pn8BL8PC7FL+Cl
+EW8DL+El+OXcRl+Ba/Ar+KV+DW8Cr+Oy/EbeDV+E6/Bb+G1+G1cgd/B6/C7
eD1+D2/A7+NK/AHeiD/Em/BHeDP+GFfhT/AW/Cneij/D2/BvcTX+HG/Hv8M7
8Bd4J/49rsF/wLvwl3g3/grvwX/EtfhrvBf/Ce/D3+D9+M+4Dv8FH8B/xQfx
3/Ah/Hdcj/+BD+N/4iP4W3wU/ws34H/jY/g/+Dj+Lz6B/4cT3ov3SbgZPhk3
x6fgFvhUnIj/j6t6yALAUBAg2Pmxbdu2bdu2bdu2bdu2bdu2Z7apZb0+QA+O
h8BD4qHw0HgYPCweDg+PR8Aj4pHwyHgUPCoeDY+Ox8Bj4rHw2HgcPC4eD4+P
J8AT4onwxHgSPCmeDE+Op8BT4qnw1HgaPC2eDk+PZ8Az4pnwzHgWPCueDc+O
58Bz4rnw3HgePC+eD8+PF8AL4oXwwngRvCheDC+Ol8BL4qXw0ngZvCxeDi+P
V8Ar4pXwyngVvCpeDa+O18Br4rXw2ngdvC5eD6+PN8Ab4o3wxngTvCneDG+O
t8Bb4q3w1ngbvC3eDm+Pd8A74p3wzngXvCveDe+O98B74r3w3ngfvC/eD++P
D8AH4oPwwfgQfCg+DB+Oj8BH4qPw0fgYfCw+Dh+PT8An4pPwyfgUfCo+DZ+O
z8Bn4rPw2fgcfC4+D5+PL8AX4ovwxfgSfCm+DF+Or8BX4qvw1fgafC2+Dl+P
b8A34pvwzfgWfCu+Dd+O78B34rvw3fgefC++D9+PH8AP4ofww/gR/Ch+DD+O
n8BP4qfw0/gZ/Cx+Dj+PX8Av4pfwy/gV/Cp+Db+O38Bv4rfw2/gd/C5+D7+P
P8Af4o/wx/gT/Cn+DH+Ov8Bf4q/w1/gb/C3+Dn+Pf8A/4p/wz/gX/Cv+Df+O
/8B/4r/w3/gf/C/unv96APw/PCAeCA+MB8GD4sHw4HgIPCQeCg+Nh8HD4uHw
8HgEPCIeCY+MR8Gj4tHw6HgMPCYeC4+Nx8Hj4vHw+HgCPCGeCE+MJ8GT4snw
5HgKPCWeCk+Np8HT4unw9HgGPCOeCc+MZ8Gz4tnw7HgOPCeeC8+N58Hz4vnw
/HgBvCBeCC+MF8GL4sXw4ngJvCReCi+Nl8HL4uXw8ngFvCJeCa+MV8Gr4tXw
6ngNvCZeC6+N18Hr4vXw+ngDvCHeCG+MN8Gb4s3w5ngLvCXeCm+Nt8Hb4u3w
9ngHvCPeCe+Md8G74t3w7ngPvCfeC++N98H74v3w/vgAfCA+CB+MD8GH4sPw
4fgIfCQ+Ch+Nj8HH4uPw8fgEfCI+CZ+MT8Gn4tPw6fgMfCY+C5+Nz8Hn4vPw
+fgCfCG+CF+ML8GX4svw5fgKfCW+Cl+Nr8HX4uvw9fgGfCO+Cd+Mb8G34tvw
7fgOfCe+C9+N78H34vvw/fgB/CB+CD+MH8GP4sfw4/gJ/CR+Cj+Nn8HP4ufw
8/gF/CJ+Cb+MX8Gv4tfw6/gN/CZ+C7+N38Hv4vfw+/gD/CH+CH+MP8Gf4s/w
5/gL/CX+Cn+Nv8Hf4u/w9/gH/CP+Cf+Mf8G/4t/w7/gP/Cf+C/+N/8H/4u79
rwfA/8MD4oHwwHgQPCgeDA+Oh8BD4qHw0HgYPCweDg+PR8Aj4pHwyHgUPCoe
DY+Ox8Bj4rHw2HgcPC4eD4+PJ8AT4onwxHgSPCmeDE+Op8BT4qnw1HgaPC2e
Dk+PZ8Az4pnwzHgWPCueDc+O58Bz4rnw3HgePC+eD8+PF8AL4oXwwngRvChe
DC+Ol8BL4qXw0ngZvCxeDi+PV8Ar4pXwyngVvCpeDa+O18Br4rXw2ngdvC5e
D6+PN8Ab4o3wxngTvCneDG+Ot8Bb4q3w1ngbvC3eDm+Pd8A74p3wzngXvCve
De+O98B74r3w3ngfvC/eD++PD8AH4oPwwfgQfCg+DB+Oj8BH4qPw0fgYfCw+
Dh+PT8An4pPwyfgUfCo+DZ+Oz8Bn4rPw2fgcfC4+D5+PL8AX4ovwxfgSfCm+
DF+Or8BX4qvw1fgafC2+Dl+Pb8A34pvwzfgWfCu+Dd+O78B34rvw3fgefC++
D9+PH8AP4ofww/gR/Ch+DD+On8BP4qfw0/gZ/Cx+Dj+PX8Av4pfwy/gV/Cp+
Db+O38Bv4rfw2/gd/C5+D7+PP8Af4o/wx/gT/Cn+DH+Ov8Bf4q/w1/gb/C3+
Dn+Pf8A/4p/wz/gX/Cv+Df+O/8B/4r/w3/gf/C/uvv94P9wAdNz/6LgB6biB
6LiB6bhB6LhB6bjB6LjB6bgh6Lgh6bih6Lih6bhh6Lhh6bjh6Ljh6bgR6LgR
6biR6LiR6bhR6LhR6bjR6LjR6bgx6Lgx6bix6Lix6bhx6Lhx6bjx6Ljx6bgJ
6LgJ6biJ6LiJ6bhJ6LhJ6bjJ6LjJ6bgp6Lgp6bip6Lip6bhp6Lhp6bjp6Ljp
6bgZ6LgZ6biZ6LiZ6bhZ6LhZ6bjZ6LjZ6bg56Lg56bi56Li56bh56Lh56bj5
6Lj56bgF6LgF6biF6LiF6bhF6LhF6bjF6LjF6bgl6Lgl6bil6Lil6bhl6Lhl
6bjl6Ljl6bgV6LgV6biV6LiV6bhV6LhV6bjV6LjV6bg16Lg16bi16Li16bh1
6Lh16bj16Lj16bgN6LgN6biN6LiN6bhN6LhN6bjN6LjN6bgt6Lgt6bit6Lit
6bht6Lht6bjt6Ljt6bgd6Lgd6bid6Lid6bhd6Lhd6bjd6Ljd6bg96Lg96bi9
6Li96bh96Lh96bj96Lj96bgD6LgD6biD6LiD6bhD6LhD6bjD6LjD6bgj6Lgj
6bij6Lij6bhj6Lhj6bjj6Ljj6bgT6LgT6biT6LiT6bhT6LhT6bjT6LjT6bgz
6Lgz6biz6Liz6bhz6Lhz6bjz6Ljz6bgL6LgL6biL6LiL6bhL6LhL6bjL6LjL
6bgr6Lgr6bir6Lir6bhr6Lhr6bjr6Ljr6bgb6Lgb6bib6Lib6bhb6Lhb6bjb
6Ljb6bg76Lg76bi76Li76bh76Lh76bj76Lj76bgH6LgH6biH6LiH6bhH6LhH
6bjH6LjH6bgn6Lgn6bin6Lin6bhn6Lhn6bjn6Ljn6bgX6LgX6biX6LiX6bhX
6LhX6bjX6LjX6bg36Lg36bi36Li36bh36Lh36bj36Lj36bgP6LgP6biP6LiP
6bhP6LhP6bjP6LjP6bgv6Lgv6biv6Liv6bhv6Lhv6bjv6Ljv6bgf6Lgf6bif
6Lif6bhf6Lhf6bjf6Ljf6bg/6Lg/6bi/6Li/6bh/6Lh/6fj/B//fjhuAjvsf
HTcgHTcQHTcwHTcIHTcoHTcYHTc4HTcEHTckHTcUHTc0HTcMHTcsHTccHTc8
HTcCHTciHTcSHTcyHTcKHTcqHTcaHTc6HTcGHTcmHTcWHTc2HTcOHTcuHTce
HTc+HTcBHTchHTcRHTcxHTcJHTcpHTcZHTc5HTcFHTclHTcVHTc1HTcNHTct
HTcdHTc9HTcDHTcjHTcTHTczHTcLHTcrHTcbHTc7HTcHHTcnHTcXHTc3HTcP
HTcvHTcfHTc/HbcAHbcgHbcQHbcwHbcIHbcoHbcYHbc4HbcEHbckHbcUHbc0
HbcMHbcsHbccHbc8HbcCHbciHbcSHbcyHbcKHbcqHbcaHbc6HbcGHbcmHbcW
Hbc2HbcOHbcuHbceHbc+HbcBHbchHbcRHbcxHbcJHbcpHbcZHbc5HbcFHbcl
HbcVHbc1HbcNHbctHbcdHbc9HbcDHbcjHbcTHbczHbcLHbcrHbcbHbc7HbcH
HbcnHbcXHbc3HbcPHbcvHbcfHbc/HXcAHXcgHXcQHXcwHXcIHXcoHXcYHXc4
HXcEHXckHXcUHXc0HXcMHXcsHXccHXc8HXcCHXciHXcSHXcyHXcKHXcqHXca
HXc6HXcGHXcmHXcWHXc2HXcOHXcuHXceHXc+HXcBHXchHXcRHXcxHXcJHXcp
HXcZHXc5HXcFHXclHXcVHXc1HXcNHXctHXcdHXc9HXcDHXcjHXcTHXczHXcL
HXcrHXcbHXc7HXcHHXcnHXcXHXc3HXcPHXcvHXcfHXc/HfcAHfcgHfcQHfcw
HfcIHfcoHfcYHfc4HfcEHfckHfcUHfc0HfcMHfcsHfccHfc8HfcCHfciHfcS
HfcyHfcKHfcqHfcaHfc6HfcGHfcmHfcWHfc2HfcOHfcuHfceHfc+HfcBHfch
HfcRHfcxHfcJHfcpHfcZHfc5HfcFHfclHfcVHfc1HfcNHfctHfcdHfc9HfcD
HfcjHfcTHfczHfcLHfcrHfcbHfc7HfcHHfcnHfcXHfc3HfcPHfcvHf//wP/b
cQPQcf+j4wak4wai4wam4wah4wal4waj4wan44ag44ak44ai44am44ah44al
44aj44an40ag40ak40ai40am40ah40al40aj40an48ag48ak48ai48am48ah
48al48aj48an4yag4yak4yai4yam4yah4yal4yaj4yan46ag46ak46ai46am
46ah46al46aj46an42ag42ak42ai42am42ah42al42aj42an4+ag4+ak4+ai
4+am4+ah4+al4+aj4+an4xag4xak4xai4xam4xah4xal4xaj4xan45ag45ak
45ai45am45ah45al45aj45an41ag41ak41ai41am41ah41al41aj41an49ag
49ak49ai49am49ah49al49aj49an4zag4zak4zai4zam4zah4zal4zaj4zan
47ag47ak47ai47am47ah47al47aj47an43ag43ak43ai43am43ah43al43aj
43an4/ag4/ak4/ai4/am4/ah4/al4/aj4/an4w6g4w6k4w6i4w6m4w6h4w6l
4w6j4w6n446g446k446i446m446h446l446j446n406g406k406i406m406h
406l406j406n486g486k486i486m486h486l486j486n4y6g4y6k4y6i4y6m
4y6h4y6l4y6j4y6n466g466k466i466m466h466l466j466n426g426k426i
426m426h426l426j426n4+6g4+6k4+6i4+6m4+6h4+6l4+6j4+6n4x6g4x6k
4x6i4x6m4x6h4x6l4x6j4x6n456g456k456i456m456h456l456j456n416g
416k416i416m416h416l416j416n496g496k496i496m496h496l496j496n
4z6g4z6k4z6i4z6m4z6h4z6l4z6j4z6n476g476k476i476m476h476l476j
476n436g436k436i436m436h436l436j436n4/6g4/6k4/6i4/6m4/6h4/6l
4/8f9H87bgA67n903IB03EB03MB03CB03KB03GB03OB03BB03JB03FB03NB0
3DB03LB03HB03PB03Ah03Ih03Eh03Mh03Ch03Kh03Gh03Oh03Bh03Jh03Fh0
3Nh03Dh03Lh03Hh03Ph03AR03IR03ER03MR03CR03KR03GR03OR03BR03JR0
3FR03NR03DR03LR03HR03PR03Ax03Ix03Ex03Mx03Cx03Kx03Gx03Ox03Bx0
3Jx03Fx03Nx03Dx03Lx03Hx03Px03AJ03IJ03EJ03MJ03CJ03KJ03GJ03OJ0
3BJ03JJ03FJ03NJ03DJ03LJ03HJ03PJ03Ap03Ip03Ep03Mp03Cp03Kp03Gp0
3Op03Bp03Jp03Fp03Np03Dp03Lp03Hp03Pp03AZ03IZ03EZ03MZ03CZ03KZ0
3GZ03OZ03BZ03JZ03FZ03NZ03DZ03LZ03HZ03PZ03A503I503E503M503C50
3K503G503O503B503J503F503N503D503L503H503P503AF03IF03EF03MF0
3CF03KF03GF03OF03BF03JF03FF03NF03DF03LF03HF03PF03Al03Il03El0
3Ml03Cl03Kl03Gl03Ol03Bl03Jl03Fl03Nl03Dl03Ll03Hl03Pl03AV03IV0
3EV03MV03CV03KV03GV03OV03BV03JV03FV03NV03DV03LV03HV03PV03A10
3I103E103M103C103K103G103O103B103J103F103N103D103L103H103P10
3AN03IN03EN03MN03CN03KN03GN03ON03BN03JN03FN03NN03DN03LN03HN0
3PN03At03It03Et03Mt03Ct03Kt03Gt03Ot03Bt03Jt03Ft03Nt03Dt03Lt0
3Ht03Pt03Ad03Id03Ed03Md03Cd03Kd03Gd03Od03Bd03Jd03Fd03Nd03Dd0
3Ld03Hd03Pd03A903I903E903M903C903K903G903O903B903J903F903N90
3D903L90/P8D/m/HDUDH/Y+OG5COG4iOG5iOG4SOG5SOG4yOG5yOG4KOG5KO
G4qOG5qOG4aOG5aOG46OG56OG4GOG5GOG4mOG5mOG4WOG5WOG42OG52OG4OO
G5OOG4uOG5uOG4eOG5eOG4+OG5+Om4COm5COm4iOm5iOm4SOm5SOm4yOm5yO
m4KOm5KOm4qOm5qOm4aOm5aOm46Om56Om4GOm5GOm4mOm5mOm4WOm5WOm42O
m52Om4OOm5OOm4uOm5uOm4eOm5eOm4+Om5+OW4COW5COW4iOW5iOW4SOW5SO
W4yOW5yOW4KOW5KOW4qOW5qOW4aOW5aOW46OW56OW4GOW5GOW4mOW5mOW4WO
W5WOW42OW52OW4OOW5OOW4uOW5uOW4eOW5eOW4+OW5+O24CO25CO24iO25iO
24SO25SO24yO25yO24KO25KO24qO25qO24aO25aO246O256O24GO25GO24mO
25mO24WO25WO242O252O24OO25OO24uO25uO24eO25eO24+O25+OO4COO5CO
O4iOO5iOO4SOO5SOO4yOO5yOO4KOO5KOO4qOO5qOO4aOO5aOO46OO56OO4GO
O5GOO4mOO5mOO4WOO5WOO42OO52OO4OOO5OOO4uOO5uOO4eOO5eOO4+OO5+O
u4COu5COu4iOu5iOu4SOu5SOu4yOu5yOu4KOu5KOu4qOu5qOu4aOu5aOu46O
u56Ou4GOu5GOu4mOu5mOu4WOu5WOu42Ou52Ou4OOu5OOu4uOu5uOu4eOu5eO
u4+Ou5+Oe4COe5COe4iOe5iOe4SOe5SOe4yOe5yOe4KOe5KOe4qOe5qOe4aO
e5aOe46Oe56Oe4GOe5GOe4mOe5mOe4WOe5WOe42Oe52Oe4OOe5OOe4uOe5uO
e4eOe5eOe4+Oe5+O+4CO+5CO+4iO+5iO+4SO+5SO+4yO+5yO+4KO+5KO+4qO
+5qO+4aO+5aO+46O+56O+4GO+5GO+4mO+5mO+4WO+5WO+42O+52O+4OO+5OO
+4uO+5uO+4eO+5eO/3+w/+24Aei4/9FxA9JxA9FxA9Nxg9Bxg9Jxg9Fxg9Nx
Q9BxQ9JxQ9FxQ9Nxw9Bxw9Jxw9Fxw9NxI9BxI9JxI9FxI9Nxo9Bxo9Jxo9Fx
o9NxY9BxY9JxY9FxY9Nx49Bx49Jx49Fx49NxE9BxE9JxE9FxE9Nxk9Bxk9Jx
k9Fxk9NxU9BxU9JxU9FxU9Nx09Bx09Jx09Fx09NxM9BxM9JxM9FxM9Nxs9Bx
s9Jxs9Fxs9Nxc9Bxc9Jxc9Fxc9Nx89Bx89Jx89Fx89NxC9BxC9JxC9FxC9Nx
i9Bxi9Jxi9Fxi9NxS9BxS9JxS9FxS9Nxy9Bxy9Jxy9Fxy9NxK9BxK9JxK9Fx
K9Nxq9Bxq9Jxq9Fxq9Nxa9Bxa9Jxa9Fxa9Nx69Bx69Jx69Fx69NxG9BxG9Jx
G9FxG9Nxm9Bxm9Jxm9Fxm9NxW9BxW9JxW9FxW9Nx29Bx29Jx29Fx29NxO9Bx
O9JxO9FxO9Nxu9Bxu9Jxu9Fxu9Nxe9Bxe9Jxe9Fxe9Nx+9Bx+9Jx+9Fx+9Nx
B9BxB9JxB9FxB9Nxh9Bxh9Jxh9Fxh9NxR9BxR9JxR9FxR9Nxx9Bxx9Jxx9Fx
x9NxJ9BxJ9JxJ9FxJ9Nxp9Bxp9Jxp9Fxp9NxZ9BxZ9JxZ9FxZ9Nx59Bx59Jx
59Fx59NxF9BxF9JxF9FxF9Nxl9Bxl9Jxl9Fxl9NxV9BxV9JxV9FxV9Nx19Bx
19Jx19Fx19NxN9BxN9JxN9FxN9Nxt9Bxt9Jxt9Fxt9Nxd9Bxd9Jxd9Fxd9Nx
99Bx99Jx99Fx99NxD9BxD9JxD9FxD9Nxj9Bxj9Jxj9Fxj9NxT9BxT9JxT9Fx
T9Nxz9Bxz9Jxz9Fxz9NxL9BxL9JxL9FxL9Nxr9Bxr9Jxr9Fxr9Nxb9Bxb9Jx
b9Fxb9Nx79Bx79Jx79Fx79NxH9BxH9JxH9FxH9Nxn9Bxn9Jxn9Fxn9NxX9Bx
X9JxX9FxX9Nx39Bx39Jx39Fx39NxP9BxP9JxP9FxP9Nxv9Bxv9Jxv9Fxv9Nx
f9Bxf9Jxf9Fxf9Nx/9Bx/9Lx/w/0vx03AB33PzpuQDpuIDpuYDpuEDpuUDpu
MDpucDpuCDpuSDpuKDpuaDpuGDpuWDpuODpueDpuBDpuRDpuJDpuZDpuFDpu
VDpuNDpudDpuDDpuTDpuLDpubDpuHDpuXDpuPDpufDpuAjpuQjpuIjpuYjpu
EjpuUjpuMjpucjpuCjpuSjpuKjpuajpuGjpuWjpuOjpuejpuBjpuRjpuJjpu
ZjpuFjpuVjpuNjpudjpuDjpuTjpuLjpubjpuHjpuXjpuPjpufjpuATpuQTpu
ITpuYTpuETpuUTpuMTpucTpuCTpuSTpuKTpuaTpuGTpuWTpuOTpueTpuBTpu
RTpuJTpuZTpuFTpuVTpuNTpudTpuDTpuTTpuLTpubTpuHTpuXTpuPTpufTpu
AzpuQzpuIzpuYzpuEzpuUzpuMzpuczpuCzpuSzpuKzpuazpuGzpuWzpuOzpu
ezpuBzpuRzpuJzpuZzpuFzpuVzpuNzpudzpuDzpuTzpuLzpubzpuHzpuXzpu
PzpufzruADruQDruIDruYDruEDruUDruMDrucDruCDruSDruKDruaDruGDru
WDruODrueDruBDruRDruJDruZDruFDruVDruNDrudDruDDruTDruLDrubDru
HDruXDruPDrufDruAjruQjruIjruYjruEjruUjruMjrucjruCjruSjruKjru
ajruGjruWjruOjruejruBjruRjruJjruZjruFjruVjruNjrudjruDjruTjru
LjrubjruHjruXjruPjrufjruATruQTruITruYTruETruUTruMTrucTruCTru
STruKTruaTruGTruWTruOTrueTruBTruRTruJTruZTruFTruVTruNTrudTru
DTruTTruLTrubTruHTruXTruPTrufTruAzruQzruIzruYzruEzruUzruMzru
czruCzruSzruKzruazruGzruWzruOzruezruBzruRzruJzruZzruFzruVzru
NzrudzruDzruTzruLzrubzruHzruXzr+/0H+t+MGoOP+R8cNSMcNRMcNTMcN
QscNSscNRscNTscNQccNSccNRccNTccNQ8cNS8cNR8cNT8eNQMeNSMeNRMeN
TMeNQseNSseNRseNTseNQceNSceNRceNTceNQ8eNS8eNR8eNT8dNQMdNSMdN
RMdNTMdNQsdNSsdNRsdNTsdNQcdNScdNRcdNTcdNQ8dNS8dNR8dNT8fNQMfN
SMfNRMfNTMfNQsfNSsfNRsfNTsfNQcfNScfNRcfNTcfNQ8fNS8fNR8fNT8ct
QMctSMctRMctTMctQsctSsctRsctTsctQcctScctRcctTcctQ8ctS8ctR8ct
T8etQMetSMetRMetTMetQsetSsetRsetTsetQcetScetRcetTcetQ8etS8et
R8etT8dtQMdtSMdtRMdtTMdtQsdtSsdtRsdtTsdtQcdtScdtRcdtTcdtQ8dt
S8dtR8dtT8ftQMftSMftRMftTMftQsftSsftRsftTsftQcftScftRcftTcft
Q8ftS8ftR8ftT8cdQMcdSMcdRMcdTMcdQscdSscdRscdTscdQccdSccdRccd
TccdQ8cdS8cdR8cdT8edQMedSMedRMedTMedQsedSsedRsedTsedQcedSced
RcedTcedQ8edS8edR8edT8ddQMddSMddRMddTMddQsddSsddRsddTsddQcdd
ScddRcddTcddQ8ddS8ddR8ddT8fdQMfdSMfdRMfdTMfdQsfdSsfdRsfdTsfd
QcfdScfdRcfdTcfdQ8fdS8fdR8fdT8c9QMc9SMc9RMc9TMc9Qsc9Ssc9Rsc9
Tsc9Qcc9Scc9Rcc9Tcc9Q8c9S8c9R8c9T8e9QMe9SMe9RMe9TMe9Qse9Sse9
Rse9Tse9Qce9Sce9Rce9Tce9Q8e9S8e9R8e9T8d9QMd9SMd9RMd9TMd9Qsd9
Ssd9Rsd9Tsd9Qcd9Scd9Rcd9Tcd9Q8d9S8d9R8d9T8f9QMf9SMf9RMf9TMf9
Qsf9Ssf9Rsf9Tsf9Qcf9Scf9Rcf9Tcf9Q8f9S8f/P8D/dtwAdNz/6LgB6biB
6LiB6bhB6LhB6bjB6LjB6bgh6Lgh6bih6Lih6bhh6Lhh6bjh6Ljh6bgR6LgR
6biR6LiR6bhR6LhR6bjR6LjR6bgx6Lgx6bix6Lix6bhx6Lhx6bjx6Ljx6bgJ
6LgJ6biJ6LiJ6bhJ6LhJ6bjJ6LjJ6bgp6Lgp6bip6Lip6bhp6Lhp6bjp6Ljp
6bgZ6LgZ6biZ6LiZ6bhZ6LhZ6bjZ6LjZ6bg56Lg56bi56Li56bh56Lh56bj5
6Lj56bgF6LgF6biF6LiF6bhF6LhF6bjF6LjF6bgl6Lgl6bil6Lil6bhl6Lhl
6bjl6Ljl6bgV6LgV6biV6LiV6bhV6LhV6bjV6LjV6bg16Lg16bi16Li16bh1
6Lh16bj16Lj16bgN6LgN6biN6LiN6bhN6LhN6bjN6LjN6bgt6Lgt6bit6Lit
6bht6Lht6bjt6Ljt6bgd6Lgd6bid6Lid6bhd6Lhd6bjd6Ljd6bg96Lg96bi9
6Li96bh96Lh96bj96Lj96bgD6LgD6biD6LiD6bhD6LhD6bjD6LjD6bgj6Lgj
6bij6Lij6bhj6Lhj6bjj6Ljj6bgT6LgT6biT6LiT6bhT6LhT6bjT6LjT6bgz
6Lgz6biz6Liz6bhz6Lhz6bjz6Ljz6bgL6LgL6biL6LiL6bhL6LhL6bjL6LjL
6bgr6Lgr6bir6Lir6bhr6Lhr6bjr6Ljr6bgb6Lgb6bib6Lib6bhb6Lhb6bjb
6Ljb6bg76Lg76bi76Li76bh76Lh76bj76Lj76bgH6LgH6biH6LiH6bhH6LhH
6bjH6LjH6bgn6Lgn6bin6Lin6bhn6Lhn6bjn6Ljn6bgX6LgX6biX6LiX6bhX
6LhX6bjX6LjX6bg36Lg36bi36Li36bh36Lh36bj36Lj36bgP6LgP6biP6LiP
6bhP6LhP6bjP6LjP6bgv6Lgv6biv6Liv6bhv6Lhv6bjv6Ljv6bgf6Lgf6bif
6Lif6bhf6Lhf6bjf6Ljf6bg/6Lg/6bi/6Li/6bh/6Lh/6fj/B/ffjhuAjvsf
HTcgHTcQHTcwHTcIHTcoHTcYHTc4HTcEHTckHTcUHTc0HTcMHTcsHTccHTc8
HTcCHTciHTcSHTcyHTcKHTcqHTcaHTc6HTcGHTcmHTcWHTc2HTcOHTcuHTce
HTc+HTcBHTchHTcRHTcxHTcJHTcpHTcZHTc5HTcFHTclHTcVHTc1HTcNHTct
HTcdHTc9HTcDHTcjHTcTHTczHTcLHTcrHTcbHTc7HTcHHTcnHTcXHTc3HTcP
HTcvHTcfHTc/HbcAHbcgHbcQHbcwHbcIHbcoHbcYHbc4HbcEHbckHbcUHbc0
HbcMHbcsHbccHbc8HbcCHbciHbcSHbcyHbcKHbcqHbcaHbc6HbcGHbcmHbcW
Hbc2HbcOHbcuHbceHbc+HbcBHbchHbcRHbcxHbcJHbcpHbcZHbc5HbcFHbcl
HbcVHbc1HbcNHbctHbcdHbc9HbcDHbcjHbcTHbczHbcLHbcrHbcbHbc7HbcH
HbcnHbcXHbc3HbcPHbcvHbcfHbc/HXcAHXcgHXcQHXcwHXcIHXcoHXcYHXc4
HXcEHXckHXcUHXc0HXcMHXcsHXccHXc8HXcCHXciHXcSHXcyHXcKHXcqHXca
HXc6HXcGHXcmHXcWHXc2HXcOHXcuHXceHXc+HXcBHXchHXcRHXcxHXcJHXcp
HXcZHXc5HXcFHXclHXcVHXc1HXcNHXctHXcdHXc9HXcDHXcjHXcTHXczHXcL
HXcrHXcbHXc7HXcHHXcnHXcXHXc3HXcPHXcvHXcfHXc/HfcAHfcgHfcQHfcw
HfcIHfcoHfcYHfc4HfcEHfckHfcUHfc0HfcMHfcsHfccHfc8HfcCHfciHfcS
HfcyHfcKHfcqHfcaHfc6HfcGHfcmHfcWHfc2HfcOHfcuHfceHfc+HfcBHfch
HfcRHfcxHfcJHfcpHfcZHfc5HfcFHfclHfcVHfc1HfcNHfctHfcdHfc9HfcD
HfcjHfcTHfczHfcLHfcrHfcbHfc7HfcHHfcnHfcXHfc3HfcPHfcvHf//wP7b
cQPQcf+j4wak4wai4wam4wah4wal4waj4wan44ag44ak44ai44am44ah44al
44aj44an40ag40ak40ai40am40ah40al40aj40an48ag48ak48ai48am48ah
48al48aj48an4yag4yak4yai4yam4yah4yal4yaj4yan46ag46ak46ai46am
46ah46al46aj46an42ag42ak42ai42am42ah42al42aj42an4+ag4+ak4+ai
4+am4+ah4+al4+aj4+an4xag4xak4xai4xam4xah4xal4xaj4xan45ag45ak
45ai45am45ah45al45aj45an41ag41ak41ai41am41ah41al41aj41an49ag
49ak49ai49am49ah49al49aj49an4zag4zak4zai4zam4zah4zal4zaj4zan
47ag47ak47ai47am47ah47al47aj47an43ag43ak43ai43am43ah43al43aj
43an4/ag4/ak4/ai4/am4/ah4/al4/aj4/an4w6g4w6k4w6i4w6m4w6h4w6l
4w6j4w6n446g446k446i446m446h446l446j446n406g406k406i406m406h
406l406j406n486g486k486i486m486h486l486j486n4y6g4y6k4y6i4y6m
4y6h4y6l4y6j4y6n466g466k466i466m466h466l466j466n426g426k426i
426m426h426l426j426n4+6g4+6k4+6i4+6m4+6h4+6l4+6j4+6n4x6g4x6k
4x6i4x6m4x6h4x6l4x6j4x6n456g456k456i456m456h456l456j456n416g
416k416i416m416h416l416j416n496g496k496i496m496h496l496j496n
4z6g4z6k4z6i4z6m4z6h4z6l4z6j4z6n476g476k476i476m476h476l476j
476n436g436k436i436m436h436l436j436n4/6g4/6k4/6i4/6m4/6h4/6l
4/8f1H87bgA67n903IB03EB03MB03CB03KB03GB03OB03BB03JB03FB03NB0
3DB03LB03HB03PB03Ah03Ih03Eh03Mh03Ch03Kh03Gh03Oh03Bh03Jh03Fh0
3Nh03Dh03Lh03Hh03Ph03AR03IR03ER03MR03CR03KR03GR03OR03BR03JR0
3FR03NR03DR03LR03HR03PR03Ax03Ix03Ex03Mx03Cx03Kx03Gx03Ox03Bx0
3Jx03Fx03Nx03Dx03Lx03Hx03Px03AJ03IJ03EJ03MJ03CJ03KJ03GJ03OJ0
3BJ03JJ03FJ03NJ03DJ03LJ03HJ03PJ03Ap03Ip03Ep03Mp03Cp03Kp03Gp0
3Op03Bp03Jp03Fp03Np03Dp03Lp03Hp03Pp03AZ03IZ03EZ03MZ03CZ03KZ0
3GZ03OZ03BZ03JZ03FZ03NZ03DZ03LZ03HZ03PZ03A503I503E503M503C50
3K503G503O503B503J503F503N503D503L503H503P503AF03IF03EF03MF0
3CF03KF03GF03OF03BF03JF03FF03NF03DF03LF03HF03PF03Al03Il03El0
3Ml03Cl03Kl03Gl03Ol03Bl03Jl03Fl03Nl03Dl03Ll03Hl03Pl03AV03IV0
3EV03MV03CV03KV03GV03OV03BV03JV03FV03NV03DV03LV03HV03PV03A10
3I103E103M103C103K103G103O103B103J103F103N103D103L103H103P10
3AN03IN03EN03MN03CN03KN03GN03ON03BN03JN03FN03NN03DN03LN03HN0
3PN03At03It03Et03Mt03Ct03Kt03Gt03Ot03Bt03Jt03Ft03Nt03Dt03Lt0
3Ht03Pt03Ad03Id03Ed03Md03Cd03Kd03Gd03Od03Bd03Jd03Fd03Nd03Dd0
3Ld03Hd03Pd03A903I903E903M903C903K903G903O903B903J903F903N90
3D903L90/P8D+m/HDUDH/Y+OG5COG4iOG5iOG4SOG5SOG4yOG5yOG4KOG5KO
G4qOG5qOG4aOG5aOG46OG56OG4GOG5GOG4mOG5mOG4WOG5WOG42OG52OG4OO
G5OOG4uOG5uOG4eOG5eOG4+OG5+Om4COm5COm4iOm5iOm4SOm5SOm4yOm5yO
m4KOm5KOm4qOm5qOm4aOm5aOm46Om56Om4GOm5GOm4mOm5mOm4WOm5WOm42O
m52Om4OOm5OOm4uOm5uOm4eOm5eOm4+Om5+OW4COW5COW4iOW5iOW4SOW5SO
W4yOW5yOW4KOW5KOW4qOW5qOW4aOW5aOW46OW56OW4GOW5GOW4mOW5mOW4WO
W5WOW42OW52OW4OOW5OOW4uOW5uOW4eOW5eOW4+OW5+O24CO25CO24iO25iO
24SO25SO24yO25yO24KO25KO24qO25qO24aO25aO246O256O24GO25GO24mO
25mO24WO25WO242O252O24OO25OO24uO25uO24eO25eO24+O25+OO4COO5CO
O4iOO5iOO4SOO5SOO4yOO5yOO4KOO5KOO4qOO5qOO4aOO5aOO46OO56OO4GO
O5GOO4mOO5mOO4WOO5WOO42OO52OO4OOO5OOO4uOO5uOO4eOO5eOO4+OO5+O
u4COu5COu4iOu5iOu4SOu5SOu4yOu5yOu4KOu5KOu4qOu5qOu4aOu5aOu46O
u56Ou4GOu5GOu4mOu5mOu4WOu5WOu42Ou52Ou4OOu5OOu4uOu5uOu4eOu5eO
u4+Ou5+Oe4COe5COe4iOe5iOe4SOe5SOe4yOe5yOe4KOe5KOe4qOe5qOe4aO
e5aOe46Oe56Oe4GOe5GOe4mOe5mOe4WOe5WOe42Oe52Oe4OOe5OOe4uOe5uO
e4eOe5eOe4+Oe5+O+4CO+5CO+4iO+5iO+4SO+5SO+4yO+5yO+4KO+5KO+4qO
+5qO+4aO+5aO+46O+56O+4GO+5GO+4mO+5mO+4WO+5WO+42O+52O+4OO+5OO
+4uO+5uO+4eO+5eO/38w/+24Aei4/9FxA9JxA9FxA9Nxg9Bxg9Jxg9Fxg9Nx
Q9BxQ9JxQ9FxQ9Nxw9Bxw9Jxw9Fxw9NxI9BxI9JxI9FxI9Nxo9Bxo9Jxo9Fx
o9NxY9BxY9JxY9FxY9Nx49Bx49Jx49Fx49NxE9BxE9JxE9FxE9Nxk9Bxk9Jx
k9Fxk9NxU9BxU9JxU9FxU9Nx09Bx09Jx09Fx09NxM9BxM9JxM9FxM9Nxs9Bx
s9Jxs9Fxs9Nxc9Bxc9Jxc9Fxc9Nx89Bx89Jx89Fx89NxC9BxC9JxC9FxC9Nx
i9Bxi9Jxi9Fxi9NxS9BxS9JxS9FxS9Nxy9Bxy9Jxy9Fxy9NxK9BxK9JxK9Fx
K9Nxq9Bxq9Jxq9Fxq9Nxa9Bxa9Jxa9Fxa9Nx69Bx69Jx69Fx69NxG9BxG9Jx
G9FxG9Nxm9Bxm9Jxm9Fxm9NxW9BxW9JxW9FxW9Nx29Bx29Jx29Fx29NxO9Bx
O9JxO9FxO9Nxu9Bxu9Jxu9Fxu9Nxe9Bxe9Jxe9Fxe9Nx+9Bx+9Jx+9Fx+9Nx
B9BxB9JxB9FxB9Nxh9Bxh9Jxh9Fxh9NxR9BxR9JxR9FxR9Nxx9Bxx9Jxx9Fx
x9NxJ9BxJ9JxJ9FxJ9Nxp9Bxp9Jxp9Fxp9NxZ9BxZ9JxZ9FxZ9Nx59Bx59Jx
59Fx59NxF9BxF9JxF9FxF9Nxl9Bxl9Jxl9Fxl9NxV9BxV9JxV9FxV9Nx19Bx
19Jx19Fx19NxN9BxN9JxN9FxN9Nxt9Bxt9Jxt9Fxt9Nxd9Bxd9Jxd9Fxd9Nx
99Bx99Jx99Fx99NxD9BxD9JxD9FxD9Nxj9Bxj9Jxj9Fxj9NxT9BxT9JxT9Fx
T9Nxz9Bxz9Jxz9Fxz9NxL9BxL9JxL9FxL9Nxr9Bxr9Jxr9Fxr9Nxb9Bxb9Jx
b9Fxb9Nx79Bx79Jx79Fx79NxH9BxH9JxH9FxH9Nxn9Bxn9Jxn9Fxn9NxX9Bx
X9JxX9FxX9Nx39Bx39Jx39Fx39NxP9BxP9JxP9FxP9Nxv9Bxv9Jxv9Fxv9Nx
f9Bxf9Jxf9Fxf9Nx/9Bx/9Lx/w/kvx03AB33PzpuQDpuIDpuYDpuEDpuUDpu
MDpucDpuCDpuSDpuKDpuaDpuGDpuWDpuODpueDpuBDpuRDpuJDpuZDpuFDpu
VDpuNDpudDpuDDpuTDpuLDpubDpuHDpuXDpuPDpufDpuAjpuQjpuIjpuYjpu
EjpuUjpuMjpucjpuCjpuSjpuKjpuajpuGjpuWjpuOjpuejpuBjpuRjpuJjpu
ZjpuFjpuVjpuNjpudjpuDjpuTjpuLjpubjpuHjpuXjpuPjpufjpuATpuQTpu
ITpuYTpuETpuUTpuMTpucTpuCTpuSTpuKTpuaTpuGTpuWTpuOTpueTpuBTpu
RTpuJTpuZTpuFTpuVTpuNTpudTpuDTpuTTpuLTpubTpuHTpuXTpuPTpufTpu
AzpuQzpuIzpuYzpuEzpuUzpuMzpuczpuCzpuSzpuKzpuazpuGzpuWzpuOzpu
ezpuBzpuRzpuJzpuZzpuFzpuVzpuNzpudzpuDzpuTzpuLzpubzpuHzpuXzpu
PzpufzruADruQDruIDruYDruEDr+Py7rKQoAhlrC6GTbtm3Xn23btn2bbNu2
7Zps27btur22H/ea9T2fk4ey4zyMHefh7DiPYMd5JDvOo9hxHs2O8xh2nMey
4zyOHefx7DhPYMd5IjvOk9hxnsyO8xR2nKey4zyNHefp7DjPYMd5JjvOs9hx
ns2O8xx2nOey4zyPHef57DgvYMd5ITvOi9hxXsyO8xJ2nJey47yMHefl7Div
YMd5JTvOq9hxXs2O8xp2nNey47yOHef17DhvYMd5IzvOm9hx3syO8xZ2nLey
47yNHeft7DjvYMd5JzvOu9hx3s2O8x52nPey44wd533sOO9nx/kAO84H2XE+
xI7zYXacj7DjfJQd52PsOB9nx/kEO84n2XE+xY7zaXacz7DjfJYd53PsOJ9n
x/kCO84X2XG+xI7zZXacr7DjfJUd52vsOF9nx/kGO8432XG+xY7zbXac77Dj
fJcd53vsON9nx/kBO84P2XF+xI7zY3acn7Dj/JQd52fsOD9nx/kFO84v2XF+
xY7za3ac37Dj/JYd53fsOL9nx/kDO84f2XH+xI7zZ3acv7Dj/JUd52/sOH9n
x/kHO84/2XH+xY7zb3ac/7Dj/x6I/91xDsSOc2B2nIOw4xyUHedg7DgHZ8c5
BDvOIdlxDsWOc2h2nMOw4xyWHedw7DiHZ8c5AjvOEdlxjsSOc2R2nKOw4xyV
Hedo7DhHZ8c5BjvOMdlxjsWOc2x2nOOw4xyXHed47DjHZ8c5ATvOCdlxTsSO
c2J2nJOw45yUHedk7DgnZ8c5BTvOKdlxTsWOc2p2nNOw45yWHed07DinZ8c5
AzvOGdlxzsSOc2Z2nLOw45yVHeds7DhnZ8c5BzvOOdlxzsWOc252nPOw45yX
Hed87DjnZ8e5ADvOAew4F2THuRA7zoXZcS7CjnNRdpyLseNcnB3nEuw4l2TH
uRQ7zqXZcS7DjnNZdpzLseNcnh3nCuw4V2THuRI7zpXZca7CjnNVdpyrseNc
nR3nGuw412THuRY7zrXZca7DjnNddpzrseNcnx3nBuw4N2THuRE7zo3ZcW7C
jnNTdpybsePcnB3nFuw4t2THuRU7zq3ZcW7DjnNbdpzbsePcnh3nDuw4d2TH
uRM7zp3Zce7CjnNXdpy7sePcnR3nHuw492THuRc7zr3Zce7DjnNfdpz/Y8e5
HztO2XHuz47zAHacB7LjPIgd58HsOA9hx3koO87D2HEezo7zCHacR7LjPIod
59HsOI9hx3ksO87j2HEez47zBHacJ7LjPIkd58nsOE9hx3kqO87T2HGezo7z
DHacZ7LjPIsd59nsOM9hx3kuO87z2HGez47zAnacF7LjvIgd58XsOC9hx3kp
O87L2HFezo7zCnacV7LjvIod59XsOK9hx3ktO87r2HFez47zBnacN7LjvIkd
583sOG9hx3krO87b2HHezo7zDnacd7LjvIsd593sOO9hx3kvO87Ycd7HjvN+
dpwPsON8kB3nQ+w4H2bH+Qg7zkfZcT7GjvNxdpxPsON8kh3nU+w4n2bH+Qw7
zmfZcT7HjvN5dpwvsON8kR3nS+w4X2bH+Qo7zlfZcb7GjvN1dpxvsON8kx3n
W+w432bH+Q47znfZcb7HjvN9dpwfsOP8kB3nR+w4P2bH+Qk7zk/ZcX7GjvNz
dpxfsOP8kh3nV+w4v2bH+Q07zm/ZcX7HjvN7dpw/sOP8kR3nT+w4f2bH+Qs7
zl/Zcf7GjvN3dpx/sOP8kx3nX+w4/2bH+Q87/u8B+B8fgIuHcyB6XDycA9Pj
4uEchB4XD+eg9Lh4OAejx8XDOTg9Lh7OIehx8XAOSY+Lh3Moelw8nEPT4+Lh
HIYeFw/nsPS4eDiHo8fFwzk8PS4ezhHocfFwjkiPi4dzJHpcPJwj0+Pi4RyF
HhcP56j0uHg4R6PHxcM5Oj0uHs4x6HHxcI5Jj4uHcyx6XDycY9Pj4uEchx4X
D+e49Lh4OMejx8XDOT49Lh7OCehx8XBOSI+Lh3Mielw8nBPT4+LhnIQeFw/n
pPS4eDgno8fFwzk5PS4ezinocfFwTkmPi4dzKnpcPJxT0+Pi4ZyGHhcP57T0
uHg4p6PHxcM5PT0uHs4Z6HHxcM5Ij4uHcyZ6XDycM9Pj4uGchR4XD+es9Lh4
OGejx8XDOTs9Lh7OOehx8XDOSY+Lh3Muelw8nHPT4+LhnIceFw/nvPS4eDjn
o8fFwzk/PS4ezgXocfFwDqDHxcO5ID0uHs6F6HHxcC5Mj4uHcxF6XDyci9Lj
4uFcjB4XD+fi9Lh4OJegx8XDuSQ9Lh7Opehx8XAuTY+Lh3MZelw8nMvS4+Lh
XI4eFw/n8vS4eDhXoMfFw7kiPS4ezpXocfFwrkyPi4dzFXpcPJyr0uPi4VyN
HhcP5+r0uHg416DHxcO5Jj0uHs616HHxcK5Nj4uHcx16XDyc69Lj4uFcjx4X
D+f69Lh4ODegx8XDuSE9Lh7Ojehx8XBuTI+Lh3MTelw8nJvS4+Lh3IweFw/n
5vS4eDi3oMfFw7klPS4ezq3ocfFwbk2Pi4dzG3pcPJzb0uPi4dyOHhcP5/b0
uHg4d6DHxcO5Iz0uHs6d6HHxcO5Mj4uHcxd6XDycu9Lj4uHcjR4XD+fu9Lh4
OPegx8XDuSc9Lh7Ovehx8XDuTY+Lh3Mfelw8nPvS4+Lh/B89Lh7O/ehx8XBK
j4uHc396XDycB9Dj4uE8kB4XD+dB9Lh4OA+mx8XDeQg9Lh7OQ+lx8XAeRo+L
h/Nwelw8nEfQ4+LhPJIeFw/nUfS4eDiPpsfFw3kMPS4ezmPpcfFwHkePi4fz
eHpcPJwn0OPi4TyRHhcP50n0uHg4T6bHxcN5Cj0uHs5T6XHxcJ5Gj4uH83R6
XDycZ9Dj4uE8kx4XD+dZ9Lh4OM+mx8XDeQ49Lh7Oc+lx8XCeR4+Lh/N8elw8
nBfQ4+LhvJAeFw/nRfS4eDgvpsfFw3kJPS4ezkvpcfFwXkaPi4fzcnpcPJxX
0OPi4bySHhcP51X0uHg4r6bHxcN5DT0uHs5r6XHxcF5Hj4uH83p6XDycN9Dj
4uG8kR4XD+dN9Lh4OG+mx8XDeQs9Lh7OW+lx8XDeRo+Lh/N2elw8nHfQ4+Lh
vJMeFw/nXfS4eDjvpsfFw3kPPS4eznvpcfFwRo+Lh/M+elw8nPfT4+LhfIAe
Fw/ng/S4eDgfosfFw/kwPS4ezkfocfFwPkqPi4fzMXpcPJyP0+Pi4XyCHhcP
55P0uHg4n6LHxcP5ND0uHs5n6HHxcD5Lj4uH8zl6XDycz9Pj4uF8gR4XD+eL
9Lh4OF+ix8XD+TI9Lh7OV+hx8XC+So+Lh/M1elw8nK/T4+LhfIMeFw/nm/S4
eDjfosfFw/k2PS4eznfocfFwvkuPi4fzPXpcPJzv0+Pi4fyAHhcP54f0uHg4
P6LHxcP5MT0uHs5P6HHxcH5Kj4uH8zN6XDycn9Pj4uH8gh4XD+eX9Lh4OL+i
x8XD+TU9Lh7Ob+hx8XB+S4+Lh/M7elw8nN/T4+Lh/IEeFw/nj/S4eDh/osfF
w/kzPS4ezl/ocfFw/kqPi4fzN3pcPJy/0+Pi4fyDHhcP55/0uHg4/6LHxcP5
Nz0uHs5/6HHx8H8f+P/tcfFwDkSPi4dzYHpcPJyD0OPi4RyUHhcP52D0uHg4
B6fHxcM5BD0uHs4h6XHxcA5Fj4uHc2h6XDycw9Dj4uEclh4XD+dw9Lh4OIen
x8XDOQI9Lh7OEelx8XCORI+Lh3Nkelw8nKPQ4+LhHJUeFw/naPS4eDhHp8fF
wzkGPS4ezjHpcfFwjkWPi4dzbHpcPJzj0OPi4RyXHhcP53j0uHg4x6fHxcM5
AT0uHs4J6XHxcE5Ej4uHc2J6XDyck9Dj4uGclB4XD+dk9Lh4OCenx8XDOQU9
Lh7OKelx8XBORY+Lh3Nqelw8nNPQ4+LhnJYeFw/ndPS4eDinp8fFwzkDPS4e
zhnpcfFwzkSPi4dzZnpcPJyz0OPi4ZyVHhcP52z0uHg4Z6fHxcM5Bz0uHs45
6XHxcM5Fj4uHc256XDyc89Dj4uGclx4XD+d89Lh4OOenx8XDuQA9Lh7OAfS4
eDgXpMfFw7kQPS4ezoXpcfFwLkKPi4dzUXpcPJyL0ePi4VycHhcP5xL0uHg4
l6THxcO5FD0uHs6l6XHxcC5Dj4uHc1l6XDycy9Hj4uFcnh4XD+cK9Lh4OFek
x8XDuRI9Lh7Olelx8XCuQo+Lh3NVelw8nKvR4+LhXJ0eFw/nGvS4eDjXpMfF
w7kWPS4ezrXpcfFwrkOPi4dzXXpcPJzr0ePi4VyfHhcP5wb0uHg4N6THxcO5
ET0uHs6N6XHxcG5Cj4uHc1N6XDycm9Hj4uHcnB4XD+cW9Lh4OLekx8XDuRU9
Lh7Orelx8XBuQ4+Lh3Nbelw8nNvR4+Lh3J4eFw/nDvS4eDh3pMfFw7kTPS4e
zp3pcfFw7kKPi4dzV3pcPJy70ePi4dydHhcP5x70uHg496THxcO5Fz0uHs69
6XHxcO5Dj4uHc196XDyc/6PHxcO5Hz0uHk7pcfFw7k+Pi4fzAHpcPJwH0uPi
4TyIHhcP58H0uHg4D6HHxcN5KD0uHs7D6HHxcB5Oj4uH8wh6XDycR9Lj4uE8
ih4XD+fR9Lh4OI+hx8XDeSw9Lh7O4+hx8XAeT4+Lh/MEelw8nCfS4+LhPIke
Fw/nyfS4eDhPocfFw3kqPS4eztPocfFwnk6Pi4fzDHpcPJxn0uPi4TyLHhcP
59n0uHg4z6HHxcN5Lj0uHs7z6HHxcJ5Pj4uH8wJ6XDycF9Lj4uG8iB4XD+fF
9Lh4OC+hx8XDeSk9Lh7Oy+hx8XBeTo+Lh/MKelw8nFfS4+LhvIoeFw/n1fS4
eDivocfFw3ktPS4ezuvocfFwXk+Pi4fzBnpcPJw30uPi4byJHhcP5830uHg4
b6HHxcN5Kz0uHs7b6HHxcN5Oj4uH8w56XDycd9Lj4uG8ix4XD+fd9Lh4OO+h
x8XDeS89Lh7O6HHxcN5Hj4uH8356XDycD9Dj4uF8kB4XD+dD9Lh4OB+mx8XD
+Qg9Lh7OR+lx8XA+Ro+Lh/Nxelw8nE/Q4+LhfJIeFw/nU/S4eDifpsfFw/kM
PS4ezmfpcfFwPkePi4fzeXpcPJwv0OPi4XyRHhcP50v0uHg4X6bHxcP5Cj0u
Hs5X6XHxcL5Gj4uH83V6XDycb9Dj4uF8kx4XD+db9Lh4ON+mx8XD+Q49Lh7O
d+lx8XC+R4+Lh/N9elw8nB/Q4+Lh/JAeFw/nR/S4eDg/psfFw/kJPS4ezk/p
cfFwfkaPi4fzc3pcPJxf0OPi4fySHhcP51f0uHg4v6bHxcP5DT0uHs5v6XHx
cH5Hj4uH83t6XDycP9Dj4uH8kR4XD+dP9Lh4OH+mx8XD+Qs9Lh7OX+lx8XD+
Ro+Lh/N3elw8nH/Q4+Lh/JMeFw/nX/S4eDj/psfFw/kPPS4e/u8D/r89Lh7O
gehx8XAOTI+Lh3MQelw8nIPS4+LhHIweFw/n4PS4eDiHoMfFwzkkPS4ezqHo
cfFwDk2Pi4dzGHpcPJzD0uPi4RyOHhcP5/D0uHg4R6DHxcM5Ij0uHs6R6HHx
cI5Mj4uHcxR6XDyco9Lj4uEcjR4XD+fo9Lh4OMegx8XDOSY9Lh7Osehx8XCO
TY+Lh3Mcelw8nOPS4+LhHI8eFw/n+PS4eDgnoMfFwzkhPS4ezonocfFwTkyP
i4dzEnpcPJyT0uPi4ZyMHhcP5+T0uHg4p6DHxcM5JT0uHs6p6HHxcE5Nj4uH
cxp6XDyc09Lj4uGcjh4XD+f09Lh4OGegx8XDOSM9Lh7Omehx8XDOTI+Lh3MW
elw8nLPS4+LhnI0eFw/n7PS4eDjnoMfFwzknPS4ezrnocfFwzk2Pi4dzHnpc
PJzz0uPi4ZyPHhcP5/z0uHg4F6DHxcM5gB4XD+eC9Lh4OBeix8XDuTA9Lh7O
Rehx8XAuSo+Lh3Mxelw8nIvT4+LhXIIeFw/nkvS4eDiXosfFw7k0PS4ezmXo
cfFwLkuPi4dzOXpcPJzL0+Pi4VyBHhcP54r0uHg4V6LHxcO5Mj0uHs5V6HHx
cK5Kj4uHczV6XDycq9Pj4uFcgx4XD+ea9Lh4ONeix8XDuTY9Lh7Odehx8XCu
S4+Lh3M9elw8nOvT4+Lh3IAeFw/nhvS4eDg3osfFw7kxPS4ezk3ocfFwbkqP
i4dzM3pcPJyb0+Pi4dyCHhcP55b0uHg4t6LHxcO5NT0uHs5t6HHxcG5Lj4uH
czt6XDyc29Pj4uHcgR4XD+eO9Lh4OHeix8XDuTM9Lh7OXehx8XDuSo+Lh3M3
elw8nLvT4+Lh3IMeFw/nnvS4eDj3osfFw7k3PS4ezn3ocfFw7kuPi4fzf/S4
eDj3o8fFwyk9Lh7O/elx8XAeQI+Lh/NAelw8nAfR4+LhPJgeFw/nIfS4eDgP
pcfFw3kYPS4ezsPpcfFwHkGPi4fzSHpcPJxH0ePi4TyaHhcP5zH0uHg4j6XH
xcN5HD0uHs7j6XHxcJ5Aj4uH80R6XDycJ9Hj4uE8mR4XD+cp9Lh4OE+lx8XD
eRo9Lh7O0+lx8XCeQY+Lh/NMelw8nGfR4+LhPJseFw/nOfS4eDjPpcfFw3ke
PS4ezvPpcfFwXkCPi4fzQnpcPJwX0ePi4byYHhcP5yX0uHg4L6XHxcN5GT0u
Hs7L6XHxcF5Bj4uH80p6XDycV9Hj4uG8mh4XD+c19Lh4OK+lx8XDeR09Lh7O
6+lx8XDeQI+Lh/NGelw8nDfR4+LhvJkeFw/nLfS4eDhvpcfFw3kbPS4eztvp
cfFw3kGPi4fzTnpcPJx30ePi4bybHhcP5z30uHg476XHxcMZPS4ezvvocfFw
3k+Pi4fzAXpcPJwP0uPi4XyIHhcP58P0uHg4H6HHxcP5KD0uHs7H6HHxcD5O
j4uH8wl6XDycT9Lj4uF8ih4XD+fT9Lh4OJ+hx8XD+Sw9Lh7O5+hx8XA+T4+L
h/MFelw8nC/S4+LhfIkeFw/ny/S4eDhfocfFw/kqPS4eztfocfFwvk6Pi4fz
DXpcPJxv0uPi4XyLHhcP59v0uHg436HHxcP5Lj0uHs736HHxcL5Pj4uH8wN6
XDycH9Lj4uH8iB4XD+fH9Lh4OD+hx8XD+Sk9Lh7Oz+hx8XB+To+Lh/MLelw8
nF/S4+Lh/IoeFw/n1/S4eDi/ocfFw/ktPS4ezu/ocfFwfk+Pi4fzB3pcPJw/
0uPi4fyJHhcP58/0uHg4f6HHxcP5Kz0uHs7f6HHxcP5Oj4uH8w96XDycf9Lj
4uH8ix4XD+ff9Lh4OP+hx8XD/32g/7fHxcM5ED0uHs6B6XHxcA5Cj4uHc1B6
XDycg9Hj4uEcnB4XD+cQ9Lh4OIekx8XDORQ9Lh7Ooelx8XAOQ4+Lh3NYelw8
nMPR4+LhHJ4eFw/nCPS4eDhHpMfFwzkSPS4ezpHpcfFwjkKPi4dzVHpcPJyj
0ePi4RydHhcP5xj0uHg4x6THxcM5Fj0uHs6x6XHxcI5Dj4uHc1x6XDyc49Hj
4uEcnx4XD+cE9Lh4OCekx8XDORE9Lh7Oielx8XBOQo+Lh3NSelw8nJPR4+Lh
nJweFw/nFPS4eDinpMfFwzkVPS4ezqnpcfFwTkOPi4dzWnpcPJzT0ePi4Zye
HhcP5wz0uHg4Z6THxcM5Ez0uHs6Z6XHxcM5Cj4uHc1Z6XDycs9Hj4uGcnR4X
D+cc9Lh4OOekx8XDORc9Lh7Ouelx8XDOQ4+Lh3Neelw8nPPR4+LhnJ8eFw/n
AvS4eDgH0OPi4VyQHhcP50L0uHg4F6bHxcO5CD0uHs5F6XHxcC5Gj4uHc3F6
XDycS9Dj4uFckh4XD+dS9Lh4OJemx8XDuQw9Lh7OZelx8XAuR4+Lh3N5elw8
nCvQ4+LhXJEeFw/nSvS4eDhXpsfFw7kKPS4ezlXpcfFwrkaPi4dzdXpcPJxr
0OPi4VyTHhcP51r0uHg416bHxcO5Dj0uHs516XHxcK5Hj4uHc316XDycG9Dj
4uHckB4XD+dG9Lh4ODemx8XDuQk9Lh7OTelx8XBuRo+Lh3Nzelw8nFvQ4+Lh
3JIeFw/nVvS4eDi3psfFw7kNPS4ezm3pcfFwbkePi4dze3pcPJw70OPi4dyR
HhcP5070uHg4d6bHxcO5Cz0uHs5d6XHxcO5Gj4uHc3d6XDyce9Dj4uHckx4X
D+de9Lh4OPemx8XDuQ89Lh7Ofelx8XD+jx4XD+d+9Lh4OKXHxcO5Pz0uHs4D
6HHxcB5Ij4uH8yB6XDycB9Pj4uE8hB4XD+eh9Lh4OA+jx8XDeTg9Lh7OI+hx
8XAeSY+Lh/Moelw8nEfT4+LhPIYeFw/nsfS4eDiPo8fFw3k8PS4ezhPocfFw
nkiPi4fzJHpcPJwn0+Pi4TyFHhcP56n0uHg4T6PHxcN5Oj0uHs4z6HHxcJ5J
j4uH8yx6XDycZ9Pj4uE8hx4XD+e59Lh4OM+jx8XDeT49Lh7OC+hx8XBeSI+L
h/Mielw8nBfT4+LhvIQeFw/npfS4eDgvo8fFw3k5PS4ezivocfFwXkmPi4fz
KnpcPJxX0+Pi4byGHhcP57X0uHg4r6PHxcN5PT0uHs4b6HHxcN5Ij4uH8yZ6
XDycN9Pj4uG8hR4XD+et9Lh4OG+jx8XDeTs9Lh7OO+hx8XDeSY+Lh/Muelw8
nHfT4+LhvIceFw/nvfS4eDijx8XDeR89Lh7O++lx8XA+QI+Lh/NBelw8nA/R
4+LhfJgeFw/nI/S4eDgfpcfFw/kYPS4ezsfpcfFwPkGPi4fzSXpcPJxP0ePi
4XyaHhcP5zP0uHg4n6XHxcP5HD0uHs7n6XHxcL5Aj4uH80V6XDycL9Hj4uF8
mR4XD+cr9Lh4OF+lx8XD+Ro9Lh7O1+lx8XC+QY+Lh/NNelw8nG/R4+LhfJse
Fw/nO/S4eDjfpcfFw/kePS4ezvfpcfFwfkCPi4fzQ3pcPJwf0ePi4fyYHhcP
5yf0uHg4P6XHxcP5GT0uHs7P6XHxcH5Bj4uH80t6XDycX9Hj4uH8mh4XD+c3
9Lh4OL+lx8XD+R09Lh7O7+lx8XD+QI+Lh/NHelw8nD/R4+Lh/JkeFw/nL/S4
eDh/pcfFw/kbPS4ezt/pcfFw/kGPi4fzT3pcPJx/0ePi4fybHhcP5z/0uHj4
vw/w//a4eDgHosfFwzkwPS4ezkHocfFwDkqPi4dzMHpcPJyD0+Pi4RyCHhcP
55D0uHg4h6LHxcM5ND0uHs5h6HHxcA5Lj4uHczh6XDycw9Pj4uEcgR4XD+eI
9Lh4OEeix8XDOTI9Lh7OUehx8XCOSo+Lh3M0elw8nKPT4+LhHIMeFw/nmPS4
eDjHosfFwzk2PS4eznHocfFwjkuPi4dzPHpcPJzj0+Pi4ZyAHhcP54T0uHg4
J6LHxcM5MT0uHs5J6HHxcE5Kj4uHczJ6XDyck9Pj4uGcgh4XD+eU9Lh4OKei
x8XDOTU9Lh7Oaehx8XBOS4+Lh3M6elw8nNPT4+LhnIEeFw/njPS4eDhnosfF
wzkzPS4ezlnocfFwzkqPi4dzNnpcPJyz0+Pi4ZyDHhcP55z0uHg456LHxcM5
Nz0uHs556HHxcM5Lj4uHcz56XDyc89Pj4uFcgB4XD+cAelw8nAvS4+LhXIge
Fw/nwvS4eDgXocfFw7koPS4ezsXocfFwLk6Pi4dzCXpcPJxL0uPi4VyKHhcP
59L0uHg4l6HHxcO5LD0uHs7l6HHxcC5Pj4uHcwV6XDycK9Lj4uFciR4XD+fK
9Lh4OFehx8XDuSo9Lh7O1ehx8XCuTo+Lh3MNelw8nGvS4+LhXIseFw/n2vS4
eDjXocfFw7kuPS4ezvXocfFwrk+Pi4dzA3pcPJwb0uPi4dyIHhcP58b0uHg4
N6HHxcO5KT0uHs7N6HHxcG5Oj4uHcwt6XDycW9Lj4uHcih4XD+fW9Lh4OLeh
x8XDuS09Lh7O7ehx8XBuT4+Lh3MHelw8nDvS4+Lh3IkeFw/nzvS4eDh3ocfF
w7krPS4ezt3ocfFw7k6Pi4dzD3pcPJx70uPi4dyLHhcP5970uHg496HHxcO5
Lz0uHs7/0ePi4dyPHhcPp/S4eDj3p8fFw3kAPS4ezgPpcfFwHkSPi4fzYHpc
PJyH0OPi4TyUHhcP52H0uHg4D6fHxcN5BD0uHs4j6XHxcB5Fj4uH82h6XDyc
x9Dj4uE8lh4XD+dx9Lh4OI+nx8XDeQI9Lh7OE+lx8XCeRI+Lh/Nkelw8nKfQ
4+LhPJUeFw/nafS4eDhPp8fFw3kGPS4ezjPpcfFwnkWPi4fzbHpcPJzn0OPi
4TyXHhcP53n0uHg4z6fHxcN5AT0uHs4L6XHxcF5Ej4uH82J6XDycl9Dj4uG8
lB4XD+dl9Lh4OC+nx8XDeQU9Lh7OK+lx8XBeRY+Lh/Nqelw8nNfQ4+LhvJYe
Fw/ndfS4eDivp8fFw3kDPS4ezhvpcfFw3kSPi4fzZnpcPJy30OPi4byVHhcP
5230uHg4b6fHxcN5Bz0uHs476XHxcN5Fj4uH8256XDyc99Dj4uG8lx4XD2f0
uHg476PHxcN5Pz0uHs4H6HHxcD5Ij4uH8yF6XDycD9Pj4uF8hB4XD+ej9Lh4
OB+jx8XD+Tg9Lh7OJ+hx8XA+SY+Lh/Mpelw8nE/T4+LhfIYeFw/ns/S4eDif
o8fFw/k8PS4ezhfocfFwvkiPi4fzJXpcPJwv0+Pi4XyFHhcP56v0uHg4X6PH
xcP5Oj0uHs436HHxcL5Jj4uH8y16XDycb9Pj4uF8hx4XD+e79Lh4ON+jx8XD
+T49Lh7OD+hx8XB+SI+Lh/Mjelw8nB/T4+Lh/IQeFw/np/S4eDg/o8fFw/k5
PS4ezi/ocfFwfkmPi4fzK3pcPJxf0+Pi4fyGHhcP57f0uHg4v6PHxcP5PT0u
Hs4f6HHxcP5Ij4uH8yd6XDycP9Pj4uH8hR4XD+ev9Lh4OH+jx8XD+Ts9Lh7O
P+hx8XD+SY+Lh/Mvelw8nH/T4+Lh/IceFw//94H93x4XD+dA9Lh4OAemx8XD
OQg9Lh7OQelx8XAORo+Lh3Nwelw8nEPQ4+LhHJIeFw/nUPS4eDiHpsfFwzkM
PS4ezmHpcfFwDkePi4dzeHpcPJwj0OPi4RyRHhcP50j0uHg4R6bHxcM5Cj0u
Hs5R6XHxcI5Gj4uHc3R6XDycY9Dj4uEckx4XD+dY9Lh4OMemx8XDOQ49Lh7O
celx8XCOR4+Lh3N8elw8nBPQ4+LhnJAeFw/nRPS4eDgnpsfFwzkJPS4ezknp
cfFwTkaPi4dzcnpcPJxT0OPi4ZySHhcP51T0uHg4p6bHxcM5DT0uHs5p6XHx
cE5Hj4uHc3p6XDycM9Dj4uGckR4XD+dM9Lh4OGemx8XDOQs9Lh7OWelx8XDO
Ro+Lh3N2elw8nHPQ4+LhnJMeFw/nXPS4eDjnpsfFwzkPPS4eznnpcfFwzkeP
i4dzfnpcPJwL0OPi4RxAj4uHc0F6XDycC9Hj4uFcmB4XD+ci9Lh4OBelx8XD
uRg9Lh7Oxelx8XAuQY+Lh3NJelw8nEvR4+LhXJoeFw/nMvS4eDiXpcfFw7kc
PS4ezuXpcfFwrkCPi4dzRXpcPJwr0ePi4VyZHhcP5yr0uHg4V6XHxcO5Gj0u
Hs7V6XHxcK5Bj4uHc016XDyca9Hj4uFcmx4XD+c69Lh4ONelx8XDuR49Lh7O
9elx8XBuQI+Lh3NDelw8nBvR4+Lh3JgeFw/nJvS4eDg3pcfFw7kZPS4ezs3p
cfFwbkGPi4dzS3pcPJxb0ePi4dyaHhcP5zb0uHg4t6XHxcO5HT0uHs7t6XHx
cO5Aj4uHc0d6XDycO9Hj4uHcmR4XD+cu9Lh4OHelx8XDuRs9Lh7O3elx8XDu
QY+Lh3NPelw8nHvR4+Lh3JseFw/nPvS4eDj3pcfFw/k/elw8nPvR4+LhlB4X
D+f+9Lh4OA+gx8XDeSA9Lh7Og+hx8XAeTI+Lh/MQelw8nIfS4+LhPIweFw/n
4fS4eDiPoMfFw3kkPS4ezqPocfFwHk2Pi4fzGHpcPJzH0uPi4TyOHhcP5/H0
uHg4T6DHxcN5Ij0uHs6T6HHxcJ5Mj4uH8xR6XDycp9Lj4uE8jR4XD+fp9Lh4
OM+gx8XDeSY9Lh7Os+hx8XCeTY+Lh/Mcelw8nOfS4+LhPI8eFw/n+fS4eDgv
oMfFw3khPS4ezovocfFwXkyPi4fzEnpcPJyX0uPi4byMHhcP5+X0uHg4r6DH
xcN5JT0uHs6r6HHxcF5Nj4uH8xp6XDyc19Lj4uG8jh4XD+f19Lh4OG+gx8XD
eSM9Lh7Om+hx8XDeTI+Lh/MWelw8nLfS4+LhvI0eFw/n7fS4eDjvoMfFw3kn
PS4ezrvocfFw3k2Pi4fzHnpcPJz30uPi4YweFw/nffS4eDjvp8fFw/kAPS4e
zgfpcfFwPkSPi4fzYXpcPJyP0OPi4XyUHhcP52P0uHg4H6fHxcP5BD0uHs4n
6XHxcD5Fj4uH82l6XDycz9Dj4uF8lh4XD+dz9Lh4OJ+nx8XD+QI9Lh7OF+lx
8XC+RI+Lh/Nlelw8nK/Q4+LhfJUeFw/na/S4eDhfp8fFw/kGPS4ezjfpcfFw
vkWPi4fzbXpcPJzv0OPi4XyXHhcP53v0uHg436fHxcP5AT0uHs4P6XHxcH5E
j4uH82N6XDycn9Dj4uH8lB4XD+dn9Lh4OD+nx8XD+QU9Lh7OL+lx8XB+RY+L
h/Nrelw8nN/Q4+Lh/JYeFw/nd/S4eDi/p8fFw/kDPS4ezh/pcfFw/kSPi4fz
Z3pcPJy/0OPi4fyVHhcP52/0uHg4f6fHxcP5Bz0uHs4/6XHxcP5Fj4uH8296
XDyc/9Dj4uH/PqD/2+Pi4RyIHhcP58D0uHg4B6HHxcM5KD0uHs7B6HHxcA5O
j4uHcwh6XDycQ9Lj4uEcih4XD+fQ9Lh4OIehx8XDOSw9Lh7O4ehx8XAOT4+L
h3MEelw8nCPS4+LhHIkeFw/nyPS4eDhHocfFwzkqPS4eztHocfFwjk6Pi4dz
DHpcPJxj0uPi4RyLHhcP59j0uHg4x6HHxcM5Lj0uHs7x6HHxcI5Pj4uHcwJ6
XDycE9Lj4uGciB4XD+fE9Lh4OCehx8XDOSk9Lh7Oyehx8XBOTo+Lh3MKelw8
nFPS4+LhnIoeFw/n1PS4eDinocfFwzktPS4ezunocfFwTk+Pi4dzBnpcPJwz
0uPi4ZyJHhcP58z0uHg4Z6HHxcM5Kz0uHs7Z6HHxcM5Oj4uHcw56XDycc9Lj
4uGcix4XD+fc9Lh4OOehx8XDOS89Lh7O+ehx8XDOT4+Lh3MBelw8nAPocfFw
LkiPi4dzIXpcPJwL0+Pi4VyEHhcP56L0uHg4F6PHxcO5OD0uHs4l6HHxcC5J
j4uHcyl6XDycS9Pj4uFchh4XD+ey9Lh4OJejx8XDuTw9Lh7OFehx8XCuSI+L
h3Mlelw8nCvT4+LhXIUeFw/nqvS4eDhXo8fFw7k6PS4ezjXocfFwrkmPi4dz
LXpcPJxr0+Pi4VyHHhcP57r0uHg416PHxcO5Pj0uHs4N6HHxcG5Ij4uHcyN6
XDycG9Pj4uHchB4XD+em9Lh4ODejx8XDuTk9Lh7OLehx8XBuSY+Lh3Mrelw8
nFvT4+Lh3IYeFw/ntvS4eDi3o8fFw7k9PS4ezh3ocfFw7kiPi4dzJ3pcPJw7
0+Pi4dyFHhcP5670uHg4d6PHxcO5Oz0uHs496HHxcO5Jj4uHcy96XDyce9Pj
4uHchx4XD+e+9Lh4OP9Hj4uHcz96XDyc0uPi4dyfHhcP5wH0uHg4D6THxcN5
ED0uHs6D6XHxcB5Cj4uH81B6XDych9Hj4uE8nB4XD+cR9Lh4OI+kx8XDeRQ9
Lh7Oo+lx8XAeQ4+Lh/NYelw8nMfR4+LhPJ4eFw/nCfS4eDhPpMfFw3kSPS4e
zpPpcfFwnkKPi4fzVHpcPJyn0ePi4TydHhcP5xn0uHg4z6THxcN5Fj0uHs6z
6XHxcJ5Dj4uH81x6XDyc59Hj4uE8nx4XD+cF9Lh4OC+kx8XDeRE9Lh7Oi+lx
8XBeQo+Lh/NSelw8nJfR4+LhvJweFw/nFfS4eDivpMfFw3kVPS4ezqvpcfFw
XkOPi4fzWnpcPJzX0ePi4byeHhcP5w30uHg4b6THxcN5Ez0uHs6b6XHxcN5C
j4uH81Z6XDyct9Hj4uG8nR4XD+cd9Lh4OO+kx8XDeRc9Lh7Ou+lx8XDeQ4+L
h/Neelw8nNHj4uG8jx4XD+f99Lh4OB+gx8XD+SA9Lh7Oh+hx8XA+TI+Lh/MR
elw8nI/S4+LhfIweFw/n4/S4eDifoMfFw/kkPS4ezqfocfFwPk2Pi4fzGXpc
PJzP0uPi4XyOHhcP5/P0uHg4X6DHxcP5Ij0uHs6X6HHxcL5Mj4uH8xV6XDyc
r9Lj4uF8jR4XD+fr9Lh4ON+gx8XD+SY9Lh7Ot+hx8XC+TY+Lh/Mdelw8nO/S
4+LhfI8eFw/n+/S4eDg/oMfFw/khPS4ezo/ocfFwfkyPi4fzE3pcPJyf0uPi
4fyMHhcP5+f0uHg4v6DHxcP5JT0uHs6v6HHxcH5Nj4uH8xt6XDyc39Lj4uH8
jh4XD+f39Lh4OH+gx8XD+SM9Lh7On+hx8XD+TI+Lh/MXelw8nL/S4+Lh/I0e
Fw/n7/S4eDj/oMfFw/knPS4ezr/ocfFw/k2Pi4fzH3pcPPzfB/J/e1w8nAPR
4+LhHJgeFw/nIPS4eDgHpcfFwzkYPS4ezsHpcfFwDkGPi4dzSHpcPJxD0ePi
4RyaHhcP5zD0uHg4h6XHxcM5HD0uHs7h6XHxcI5Aj4uHc0R6XDycI9Hj4uEc
mR4XD+co9Lh4OEelx8XDORo9Lh7O0elx8XCOQY+Lh3NMelw8nGPR4+LhHJse
Fw/nOPS4eDjHpcfFwzkePS4ezvHpcfFwTkCPi4dzQnpcPJwT0ePi4ZyYHhcP
5yT0uHg4J6XHxcM5GT0uHs7J6XHxcE5Bj4uHc0p6XDycU9Hj4uGcmh4XD+c0
9Lh4OKelx8XDOR09Lh7O6elx8XDOQI+Lh3NGelw8nDPR4+LhnJkeFw/nLPS4
eDhnpcfFwzkbPS4eztnpcfFwzkGPi4dzTnpcPJxz0ePi4ZybHhcP5zz0uHg4
56XHxcM5Hz0uHs756XHxcC5Aj4uHcwA9Lh7OBelx8XAuRI+Lh3Nhelw8nIvQ
/z+X9QwAAGDAQDC1bdu2bdu2bae2bdt2m9q2bdtae+MNvz8uHs5F6HHxcC5K
j4uHczF6XDyci9Pj4uFcgh4XD+eS9Lh4OJeix8XDuTQ9Lh7OZehx8XAuS4+L
h3M5elw8nMvT4+LhXIEeFw/nivS4eDhXosfFw7kyPS4ezlXocfFwrkqPi4dz
NXpcPJyr0+Pi4VyDHhcP55r0uHg416LHxcO5Nj0uHs516HHxcK5Lj4uHcz16
XDyc69Pj4uHcgB4XD+eG9Lh4ODeix8XDuTE9Lh7OTehx8XBuSo+Lh3Mzelw8
nJvT4+Lh3IIeFw/nlvS4eDi3osfFw7k1PS4ezm3ocfFwbkuPi4dzO3pcPJzb
0+Pi4dyBHhcP5470uHg4d6LHxcO5Mz0uHs5d6HHxcO5Kj4uHczd6XDycu9Pj
4uHcgx4XD+ee9Lh4OPeix8XDuTc9Lh7Ofehx8XDuS4+Lh3M/elw8nNLj4uHc
nx4XD+cB9Lh4OA+kx8XDeRA9Lh7Og+lx8XAeQo+Lh/NQelw8nIfR4+LhPJwe
Fw/nEfS4eDiPpMfFw3kUPS4ezqPpcfFwHkOPi4fzWHpcPJzH0ePi4TyeHhcP
5wn0uHg4T6THxcN5Ej0uHs6T6XHxcJ5Cj4uH81R6XDycp9Hj4uE8nR4XD+cZ
9Lh4OM+kx8XDeRY9Lh7Os+lx8XCeQ4+Lh/Ncelw8nOfR4+LhPJ8eFw/nBfS4
eDgvpMfFw3kRPS4ezovpcfFwXkKPi4fzUnpcPJyX0ePi4bycHhcP5xX0uHg4
r6THxcN5FT0uHs6r6XHxcF5Dj4uH81p6XDyc19Hj4uG8nh4XD+cN9Lh4OG+k
x8XDeRM9Lh7Om+lx8XDeQo+Lh/NWelw8nLfR4+LhvJ0eFw/nHfS4eDjvpMfF
w3kXPS4ezrvpcfFw3kOPi4fzXnpcPJzR4+LhvI8eFw/n/fS4eDgfoMfFw/kg
PS4ezofocfFwPkyPi4fzEXpcPJyP0uPi4XyMHhcP5+P0uHg4n6DHxcP5JD0u
Hs6n6HHxcD5Nj4uH8xl6XDycz9Lj4uF8jh4XD+fz9Lh4OF+gx8XD+SI9Lh7O
l+hx8XC+TI+Lh/MVelw8nK/S4+LhfI0eFw/n6/S4eDjfoMfFw/kmPS4ezrfo
cfFwvk2Pi4fzHXpcPJzv0uPi4XyPHhcP5/v0uHg4P6DHxcP5IT0uHs6P6HHx
cH5Mj4uH8xN6XDycn9Lj4uH8jB4XD+fn9Lh4OL+gx8XD+SU9Lh7Or+hx8XB+
TY+Lh/Mbelw8nN/S4+Lh/I4eFw/n9/S4eDh/oMfFw/kjPS4ezp/ocfFw/kyP
i4fzF3pcPJy/0uPi4fyNHhcP5+/0uHg4/6DHxcP5Jz0uHs6/6HHxcP5Nj4uH
8x96XDz8vwH8/x4XD+cA9Lh4OAekx8XDORA9Lh7Ogelx8XAOQo+Lh3NQelw8
nIPR4+LhHJweFw/nEPS4eDiHpMfFwzkUPS4ezqHpcfFwDkOPi4dzWHpcPJzD
0ePi4RyeHhcP5wj0uHg4R6THxcM5Ej0uHs6R6XHxcI5Cj4uHc1R6XDyco9Hj
4uEcnR4XD+cY9Lh4OMekx8XDORY9Lh7Oselx8XCOQ4+Lh3Ncelw8nOPR4+Lh
HJ8eFw/nBPS4eDgnpMfFwzkRPS4ezonpcfFwTkKPi4dzUnpcPJyT0ePi4Zyc
HhcP5xT0uHg4p6THxcM5FT0uHs6p6XHxcE5Dj4uHc1p6XDyc09Hj4uGcnh4X
D+cM9Lh4OGekx8XDORM9Lh7Omelx8XDOQo+Lh3NWelw8nLPR4+LhnJ0eFw/n
HPS4eDjnpMfFwzkXPS4ezrnpcfFwzkOPi4dzXnpcPJzz0ePi4ZyfHhcP5wL0
uHg4F6THxcO5ED0uHs6F6XHxcC5Cj4uHc1F6XDyci9Hj4uFcnB4XD+cS9Lh4
OJekx8XDuRQ9Lh7Opelx8XAuQ4+Lh3NZelw8nMvR4+LhXJ4eFw/nCvS4eDhX
pMfFw7kSPS4ezpXpcfFwrkKPi4dzVXpcPJyr0ePi4VydHhcP5xr0uHg416TH
xcO5Fj0uHs616XHxcK5Dj4uHc116XDyc69Hj4uFcnx4XD+cG9Lh4ODekx8XD
uRE9Lh7Ojelx8XBuQo+Lh3NTelw8nJvR4+Lh3JweFw/nFvS4eDi3pMfFw7kV
PS4ezq3pcfFwbkOPi4dzW3pcPJzb0ePi4dyeHhcP5w70uHg4d6THxcO5Ez0u
Hs6d6XHxcO5Cj4uHc1d6XDycu9Hj4uHcnR4XD+ce9Lh4OPekx8XDuRc9Lh7O
velx8XDuQ4+Lh3Nfelw8nPvR4+LhlB4XD+f+9Lh4OA+gx8XDeSA9Lh7Og+hx
8XAeTI+Lh/MQelw8nIfS4+LhPIweFw/n4fS4eDiPoMfFw3kkPS4ezqPocfFw
Hk2Pi4fzGHpcPJzH0uPi4TyOHhcP5/H0uHg4T6DHxcN5Ij0uHs6T6HHxcJ5M
j4uH8xR6XDycp9Lj4uE8jR4XD+fp9Lh4OM+gx8XDeSY9Lh7Os+hx8XCeTY+L
h/Mcelw8nOfS4+LhPI8eFw/n+fS4eDgvoMfFw3khPS4ezovocfFwXkyPi4fz
EnpcPJyX0uPi4byMHhcP5+X0uHg4r6DHxcN5JT0uHs6r6HHxcF5Nj4uH8xp6
XDyc19Lj4uG8jh4XD+f19Lh4OG+gx8XDeSM9Lh7Om+hx8XDeTI+Lh/MWelw8
nLfS4+LhvI0eFw/n7fS4eDjvoMfFw3knPS4ezrvocfFw3k2Pi4fzHnpcPJz3
0uPi4YweFw/nffS4eDjvp8fFw/kAPS4ezgfpcfFwPkSPi4fzYXpcPJyP0OPi
4XyUHhcP52P0uHg4H6fHxcP5BD0uHs4n6XHxcD5Fj4uH82l6XDycz9Dj4uF8
lh4XD+dz9Lh4OJ+nx8XD+QI9Lh7OF+lx8XC+RI+Lh/Nlelw8nK/Q4+LhfJUe
Fw/na/S4eDhfp8fFw/kGPS4ezjfpcfFwvkWPi4fzbXpcPJzv0OPi4XyXHhcP
53v0uHg436fHxcP5AT0uHs4P6XHxcH5Ej4uH82N6XDycn9Dj4uH8lB4XD+dn
9Lh4OD+nx8XD+QU9Lh7OL+lx8XB+RY+Lh/Nrelw8nN/Q4+Lh/JYeFw/nd/S4
eDi/p8fFw/kDPS4ezh/pcfFw/kSPi4fzZ3pcPJy/0OPi4fyVHhcP52/0uHg4
f6fHxcP5Bz0uHs4/6XHxcP5Fj4uH8296XDyc/9Dj4uH/Ddz/97h4OAegx8XD
OSA9Lh7Ogehx8XAOTI+Lh3MQelw8nIPS4+LhHIweFw/n4PS4eDiHoMfFwzkk
PS4ezqHocfFwDk2Pi4dzGHpcPJzD0uPi4RyOHhcP5/D0uHg4R6DHxcM5Ij0u
Hs6R6HHxcI5Mj4uHcxR6XDyco9Lj4uEcjR4XD+fo9Lh4OMegx8XDOSY9Lh7O
sehx8XCOTY+Lh3Mcelw8nOPS4+LhHI8eFw/n+PS4eDgnoMfFwzkhPS4ezono
cfFwTkyPi4dzEnpcPJyT0uPi4ZyMHhcP5+T0uHg4p6DHxcM5JT0uHs6p6HHx
cE5Nj4uHcxp6XDyc09Lj4uGcjh4XD+f09Lh4OGegx8XDOSM9Lh7Omehx8XDO
TI+Lh3MWelw8nLPS4+LhnI0eFw/n7PS4eDjnoMfFwzknPS4ezrnocfFwzk2P
i4dzHnpcPJzz0uPi4ZyPHhcP5/z0uHg4F6DHxcO5ID0uHs6F6HHxcC5Mj4uH
cxF6XDyci9Lj4uFcjB4XD+fi9Lh4OJegx8XDuSQ9Lh7Opehx8XAuTY+Lh3MZ
elw8nMvS4+LhXI4eFw/n8vS4eDhXoMfFw7kiPS4ezpXocfFwrkyPi4dzFXpc
PJyr0uPi4VyNHhcP5+r0uHg416DHxcO5Jj0uHs616HHxcK5Nj4uHcx16XDyc
69Lj4uFcjx4XD+f69Lh4ODegx8XDuSE9Lh7Ojehx8XBuTI+Lh3MTelw8nJvS
4+Lh3IweFw/n5vS4eDi3oMfFw7klPS4ezq3ocfFwbk2Pi4dzG3pcPJzb0uPi
4dyOHhcP5/b0uHg4d6DHxcO5Iz0uHs6d6HHxcO5Mj4uHcxd6XDycu9Lj4uHc
jR4XD+fu9Lh4OPegx8XDuSc9Lh7Ovehx8XDuTY+Lh3Mfelw8nPvS4+Lh3I8e
Fw+n9Lh4OPenx8XDeQA9Lh7OA+lx8XAeRI+Lh/Ngelw8nIfQ4+LhPJQeFw/n
YfS4eDgPp8fFw3kEPS4eziPpcfFwHkWPi4fzaHpcPJzH0OPi4TyWHhcP53H0
uHg4j6fHxcN5Aj0uHs4T6XHxcJ5Ej4uH82R6XDycp9Dj4uE8lR4XD+dp9Lh4
OE+nx8XDeQY9Lh7OM+lx8XCeRY+Lh/Nselw8nOfQ4+LhPJceFw/nefS4eDjP
p8fFw3kBPS4ezgvpcfFwXkSPi4fzYnpcPJyX0OPi4byUHhcP52X0uHg4L6fH
xcN5BT0uHs4r6XHxcF5Fj4uH82p6XDyc19Dj4uG8lh4XD+d19Lh4OK+nx8XD
eQM9Lh7OG+lx8XDeRI+Lh/Nmelw8nLfQ4+LhvJUeFw/nbfS4eDhvp8fFw3kH
PS4ezjvpcfFw3kWPi4fzbnpcPJz30OPi4byXHhcPZ/S4eDjvo8fFw3k/PS4e
zgfocfFwPkiPi4fzIXpcPJwP0+Pi4XyEHhcP56P0uHg4H6PHxcP5OD0uHs4n
6HHxcD5Jj4uH8yl6XDycT9Pj4uF8hh4XD+ez9Lh4OJ+jx8XD+Tw9Lh7OF+hx
8XC+SI+Lh/Mlelw8nC/T4+LhfIUeFw/nq/S4eDhfo8fFw/k6PS4ezjfocfFw
vkmPi4fzLXpcPJxv0+Pi4XyHHhcP57v0uHg436PHxcP5Pj0uHs4P6HHxcH5I
j4uH8yN6XDycH9Pj4uH8hB4XD+en9Lh4OD+jx8XD+Tk9Lh7OL+hx8XB+SY+L
h/Mrelw8nF/T4+Lh/IYeFw/nt/S4eDi/o8fFw/k9PS4ezh/ocfFw/kiPi4fz
J3pcPJw/0+Pi4fyFHhcP56/0uHg4f6PHxcP5Oz0uHs4/6HHxcP5Jj4uH8y96
XDycf9Pj4uH8hx4XD/9vwP6/x8XDOQA9Lh7OAelx8XAORI+Lh3Ngelw8nIPQ
4+LhHJQeFw/nYPS4eDgHp8fFwzkEPS4eziHpcfFwDkWPi4dzaHpcPJzD0OPi
4RyWHhcP53D0uHg4h6fHxcM5Aj0uHs4R6XHxcI5Ej4uHc2R6XDyco9Dj4uEc
lR4XD+do9Lh4OEenx8XDOQY9Lh7OMelx8XCORY+Lh3Nselw8nOPQ4+LhHJce
Fw/nePS4eDjHp8fFwzkBPS4ezgnpcfFwTkSPi4dzYnpcPJyT0OPi4ZyUHhcP
52T0uHg4J6fHxcM5BT0uHs4p6XHxcE5Fj4uHc2p6XDyc09Dj4uGclh4XD+d0
9Lh4OKenx8XDOQM9Lh7OGelx8XDORI+Lh3Nmelw8nLPQ4+LhnJUeFw/nbPS4
eDhnp8fFwzkHPS4ezjnpcfFwzkWPi4dzbnpcPJzz0OPi4ZyXHhcP53z0uHg4
56fHxcO5AD0uHs4F6XHxcC5Ej4uHc2F6XDyci9Dj4uFclB4XD+di9Lh4OBen
x8XDuQQ9Lh7OJelx8XAuRY+Lh3Npelw8nMvQ4+LhXJYeFw/ncvS4eDiXp8fF
w7kCPS4ezhXpcfFwrkSPi4dzZXpcPJyr0OPi4VyVHhcP52r0uHg4V6fHxcO5
Bj0uHs416XHxcK5Fj4uHc216XDyc69Dj4uFclx4XD+d69Lh4ONenx8XDuQE9
Lh7ODelx8XBuRI+Lh3Njelw8nJvQ4+Lh3JQeFw/nZvS4eDg3p8fFw7kFPS4e
zi3pcfFwbkWPi4dza3pcPJzb0OPi4dyWHhcP53b0uHg4t6fHxcO5Az0uHs4d
6XHxcO5Ej4uHc2d6XDycu9Dj4uHclR4XD+du9Lh4OHenx8XDuQc9Lh7OPelx
8XDuRY+Lh3Nvelw8nPvQ4+Lh3JceFw/nfvS4eDilx8XDuT89Lh7OA+hx8XAe
SI+Lh/Mgelw8nAfT4+LhPIQeFw/nofS4eDgPo8fFw3k4PS4eziPocfFwHkmP
i4fzKHpcPJxH0+Pi4TyGHhcP57H0uHg4j6PHxcN5PD0uHs4T6HHxcJ5Ij4uH
8yR6XDycJ9Pj4uE8hR4XD+ep9Lh4OE+jx8XDeTo9Lh7OM+hx8XCeSY+Lh/Ms
elw8nGfT4+LhPIceFw/nufS4eDjPo8fFw3k+PS4ezgvocfFwXkiPi4fzInpc
PJwX0+Pi4byEHhcP56X0uHg4L6PHxcN5OT0uHs4r6HHxcF5Jj4uH8yp6XDyc
V9Pj4uG8hh4XD+e19Lh4OK+jx8XDeT09Lh7OG+hx8XDeSI+Lh/Mmelw8nDfT
4+LhvIUeFw/nrfS4eDhvo8fFw3k7PS4ezjvocfFw3kmPi4fzLnpcPJx30+Pi
4byHHhcP5730uHg4o8fFw3kfPS4ezvvpcfFwPkCPi4fzQXpcPJwP0ePi4XyY
HhcP5yP0uHg4H6XHxcP5GD0uHs7H6XHxcD5Bj4uH80l6XDycT9Hj4uF8mh4X
D+cz9Lh4OJ+lx8XD+Rw9Lh7O5+lx8XC+QI+Lh/NFelw8nC/R4+LhfJkeFw/n
K/S4eDhfpcfFw/kaPS4eztfpcfFwvkGPi4fzTXpcPJxv0ePi4XybHhcP5zv0
uHg436XHxcP5Hj0uHs736XHxcH5Aj4uH80N6XDycH9Hj4uH8mB4XD+cn9Lh4
OD+lx8XD+Rk9Lh7Oz+lx8XB+QY+Lh/NLelw8nF/R4+Lh/JoeFw/nN/S4eDi/
pcfFw/kdPS4ezu/pcfFw/kCPi4fzR3pcPJw/0ePi4fyZHhcP5y/0uHg4f6XH
xcP5Gz0uHs7f6XHxcP5Bj4uH8096XDycf9Hj4uH8mx4XD+c/9Lh4+H8D9f89
Lh7OAehx8XAOSI+Lh3Mgelw8nAPT4+LhHIQeFw/noPS4eDgHo8fFwzk4PS4e
ziHocfFwDkmPi4dzKHpcPJxD0+Pi4RyGHhcP57D0uHg4h6PHxcM5PD0uHs4R
6HHxcI5Ij4uHcyR6XDycI9Pj4uEchR4XD+eo9Lh4OEejx8XDOTo9Lh7OMehx
8XCOSY+Lh3Mselw8nGPT4+LhHIceFw/nuPS4eDjHo8fFwzk+PS4ezgnocfFw
TkiPi4dzInpcPJwT0+Pi4ZyEHhcP56T0uHg4J6PHxcM5OT0uHs4p6HHxcE5J
j4uHcyp6XDycU9Pj4uGchh4XD+e09Lh4OKejx8XDOT09Lh7OGehx8XDOSI+L
h3Mmelw8nDPT4+LhnIUeFw/nrPS4eDhno8fFwzk7PS4ezjnocfFwzkmPi4dz
LnpcPJxz0+Pi4ZyHHhcP57z0uHg456PHxcM5Pz0uHs4F6HHxcC5Ij4uHcyF6
XDycC9Pj4uFchB4XD+ei9Lh4OBejx8XDuTg9Lh7OJehx8XAuSY+Lh3Mpelw8
nEvT4+LhXIYeFw/nsvS4eDiXo8fFw7k8PS4ezhXocfFwrkiPi4dzJXpcPJwr
0+Pi4VyFHhcP56r0uHg4V6PHxcO5Oj0uHs416HHxcK5Jj4uHcy16XDyca9Pj
4uFchx4XD+e69Lh4ONejx8XDuT49Lh7ODehx8XBuSI+Lh3Mjelw8nBvT4+Lh
3IQeFw/npvS4eDg3o8fFw7k5PS4ezi3ocfFwbkmPi4dzK3pcPJxb0+Pi4dyG
HhcP57b0uHg4t6PHxcO5PT0uHs4d6HHxcO5Ij4uHcyd6XDycO9Pj4uHchR4X
D+eu9Lh4OHejx8XDuTs9Lh7OPehx8XDuSY+Lh3Mvelw8nHvT4+Lh3IceFw/n
vvS4eDj3o8fFwyk9Lh7O/elx8XAeQI+Lh/NAelw8nAfR4+LhPJgeFw/nIfS4
eDgPpcfFw3kYPS4ezsPpcfFwHkGPi4fzSHpcPJxH0ePi4TyaHhcP5zH0uHg4
j6XHxcN5HD0uHs7j6XHxcJ5Aj4uH80R6XDycJ9Hj4uE8mR4XD+cp9Lh4OE+l
x8XDeRo9Lh7O0+lx8XCeQY+Lh/NMelw8nGfR4+LhPJseFw/nOfS4eDjPpcfF
w3kePS4ezvPpcfFwXkCPi4fzQnpcPJwX0ePi4byYHhcP5yX0uHg4L6XHxcN5
GT0uHs7L6XHxcF5Bj4uH80p6XDycV9Hj4uG8mh4XD+c19Lh4OK+lx8XDeR09
Lh7O6+lx8XDeQI+Lh/NGelw8nDfR4+LhvJkeFw/nLfS4eDhvpcfFw3kbPS4e
ztvpcfFw3kGPi4fzTnpcPJx30ePi4bybHhcP5z30uHg476XHxcMZPS4ezvvo
cfFw3k+Pi4fzAXpcPJwP0uPi4XyIHhcP58P0uHg4H6HHxcP5KD0uHs7H6HHx
cD5Oj4uH8wl6XDycT9Lj4uF8ih4XD+fT9Lh4OJ+hx8XD+Sw9Lh7O5+hx8XA+
T4+Lh/MFelw8nC/S4+LhfIkeFw/ny/S4eDhfocfFw/kqPS4eztfocfFwvk6P
i4fzDXpcPJxv0uPi4XyLHhcP59v0uHg436HHxcP5Lj0uHs736HHxcL5Pj4uH
8wN6XDycH9Lj4uH8iB4XD+fH9Lh4OD+hx8XD+Sk9Lh7Oz+hx8XB+To+Lh/ML
elw8nF/S4+Lh/IoeFw/n1/S4eDi/ocfFw/ktPS4ezu/ocfFwfk+Pi4fzB3pc
PJw/0uPi4fyJHhcP58/0uHg4f6HHxcP5Kz0uHs7f6HHxcP5Oj4uH8w96XDyc
f9Lj4uH8ix4XD+ff9Lh4OP+hx8XD/xug/+9x8XAOQI+Lh3NAelw8nAPR4+Lh
HJgeFw/nIPS4eDgHpcfFwzkYPS4ezsHpcfFwDkGPi4dzSHpcPJxD0ePi4Rya
HhcP5zD0uHg4h6XHxcM5HD0uHs7h6XHxcI5Aj4uHc0R6XDycI9Hj4uEcmR4X
D+co9Lh4OEelx8XDORo9Lh7O0elx8XCOQY+Lh3NMelw8nGPR4+LhHJseFw/n
OPS4eDjHpcfFwzkePS4ezvHpcfFwTkCPi4dzQnpcPJwT0ePi4ZyYHhcP5yT0
uHg4J6XHxcM5GT0uHs7J6XHxcE5Bj4uHc0p6XDycU9Hj4uGcmh4XD+c09Lh4
OKelx8XDOR09Lh7O6elx8XDOQI+Lh3NGelw8nDPR4+LhnJkeFw/nLPS4eDhn
pcfFwzkbPS4eztnpcfFwzkGPi4dzTnpcPJxz0ePi4ZybHhcP5zz0uHg456XH
xcM5Hz0uHs756XHxcC5Aj4uHc0F6XDycC9Hj4uFcmB4XD+ci9Lh4OBelx8XD
uRg9Lh7Oxelx8XAuQY+Lh3NJelw8nEvR4+LhXJoeFw/nMvS4eDiXpcfFw7kc
PS4ezuXpcfFwrkCPi4dzRXpcPJwr0ePi4VyZHhcP5yr0uHg4V6XHxcO5Gj0u
Hs7V6XHxcK5Bj4uHc016XDyca9Hj4uFcmx4XD+c69Lh4ONelx8XDuR49Lh7O
9elx8XBuQI+Lh3NDelw8nBvR4+Lh3JgeFw/nJvS4eDg3pcfFw7kZPS4ezs3p
cfFwbkGPi4dzS3pcPJxb0ePi4dyaHhcP5zb0uHg4t6XHxcO5HT0uHs7t6XHx
cO5Aj4uHc0d6XDycO9Hj4uHcmR4XD+cu9Lh4OHelx8XDuRs9Lh7O3elx8XDu
QY+Lh3NPelw8nHvR4+Lh3JseFw/nPvS4eDj3pcfFw7kfPS4eTulx8XDuT4+L
h/MAelw8nAfS4+LhPIgeFw/nwfS4eDgPocfFw3koPS4ezsPocfFwHk6Pi4fz
CHpcPJxH0uPi4TyKHhcP59H0uHg4j6HHxcN5LD0uHs7j6HHxcB5Pj4uH8wR6
XDycJ9Lj4uE8iR4XD+fJ9Lh4OE+hx8XDeSo9Lh7O0+hx8XCeTo+Lh/MMelw8
nGfS4+LhPIseFw/n2fS4eDjPocfFw3kuPS4ezvPocfFwnk+Pi4fzAnpcPJwX
0uPi4byIHhcP58X0uHg4L6HHxcN5KT0uHs7L6HHxcF5Oj4uH8wp6XDycV9Lj
4uG8ih4XD+fV9Lh4OK+hx8XDeS09Lh7O6+hx8XBeT4+Lh/MGelw8nDfS4+Lh
vIkeFw/nzfS4eDhvocfFw3krPS4eztvocfFw3k6Pi4fzDnpcPJx30uPi4byL
HhcP5930uHg476HHxcN5Lz0uHs7ocfFw3kePi4fzfnpcPJwP0OPi4XyQHhcP
50P0uHg4H6bHxcP5CD0uHs5H6XHxcD5Gj4uH83F6XDycT9Dj4uF8kh4XD+dT
9Lh4OJ+mx8XD+Qw9Lh7OZ+lx8XA+R4+Lh/N5elw8nC/Q4+LhfJEeFw/nS/S4
eDhfpsfFw/kKPS4ezlfpcfFwvkaPi4fzdXpcPJxv0OPi4XyTHhcP51v0uHg4
36bHxcP5Dj0uHs536XHxcL5Hj4uH8316XDycH9Dj4uH8kB4XD+dH9Lh4OD+m
x8XD+Qk9Lh7OT+lx8XB+Ro+Lh/Nzelw8nF/Q4+Lh/JIeFw/nV/S4eDi/psfF
w/kNPS4ezm/pcfFwfkePi4fze3pcPJw/0OPi4fyRHhcP50/0uHg4f6bHxcP5
Cz0uHs5f6XHxcP5Gj4uH83d6XDycf9Dj4uH8kx4XD+df9Lh4OP+mx8XD+Q89
Lh7+38D8f4+Lh3MAelw8nAPS4+LhHIgeFw/nwPS4eDgHocfFwzkoPS4ezsHo
cfFwDk6Pi4dzCHpcPJxD0uPi4RyKHhcP59D0uHg4h6HHxcM5LD0uHs7h6HHx
cA5Pj4uHcwR6XDycI9Lj4uEciR4XD+fI9Lh4OEehx8XDOSo9Lh7O0ehx8XCO
To+Lh3MMelw8nGPS4+LhHIseFw/n2PS4eDjHocfFwzkuPS4ezvHocfFwjk+P
i4dzAnpcPJwT0uPi4ZyIHhcP58T0uHg4J6HHxcM5KT0uHs7J6HHxcE5Oj4uH
cwp6XDycU9Lj4uGcih4XD+fU9Lh4OKehx8XDOS09Lh7O6ehx8XBOT4+Lh3MG
elw8nDPS4+LhnIkeFw/nzPS4eDhnocfFwzkrPS4eztnocfFwzk6Pi4dzDnpc
PJxz0uPi4ZyLHhcP59z0uHg456HHxcM5Lz0uHs756HHxcM5Pj4uHcwF6XDyc
C9Lj4uFciB4XD+fC9Lh4OBehx8XDuSg9Lh7Oxehx8XAuTo+Lh3MJelw8nEvS
4+LhXIoeFw/n0vS4eDiXocfFw7ksPS4ezuXocfFwLk+Pi4dzBXpcPJwr0uPi
4VyJHhcP58r0uHg4V6HHxcO5Kj0uHs7V6HHxcK5Oj4uHcw16XDyca9Lj4uFc
ix4XD+fa9Lh4ONehx8XDuS49Lh7O9ehx8XCuT4+Lh3MDelw8nBvS4+Lh3Ige
Fw/nxvS4eDg3ocfFw7kpPS4ezs3ocfFwbk6Pi4dzC3pcPJxb0uPi4dyKHhcP
59b0uHg4t6HHxcO5LT0uHs7t6HHxcG5Pj4uHcwd6XDycO9Lj4uHciR4XD+fO
9Lh4OHehx8XDuSs9Lh7O3ehx8XDuTo+Lh3MPelw8nHvS4+Lh3IseFw/n3vS4
eDj3ocfFw7kvPS4ezv3ocfFwSo+Lh3N/elw8nAfQ4+LhPJAeFw/nQfS4eDgP
psfFw3kIPS4ezkPpcfFwHkaPi4fzcHpcPJxH0OPi4TySHhcP51H0uHg4j6bH
xcN5DD0uHs5j6XHxcB5Hj4uH83h6XDycJ9Dj4uE8kR4XD+dJ9Lh4OE+mx8XD
eQo9Lh7OU+lx8XCeRo+Lh/N0elw8nGfQ4+LhPJMeFw/nWfS4eDjPpsfFw3kO
PS4eznPpcfFwnkePi4fzfHpcPJwX0OPi4byQHhcP50X0uHg4L6bHxcN5CT0u
Hs5L6XHxcF5Gj4uH83J6XDycV9Dj4uG8kh4XD+dV9Lh4OK+mx8XDeQ09Lh7O
a+lx8XBeR4+Lh/N6elw8nDfQ4+LhvJEeFw/nTfS4eDhvpsfFw3kLPS4ezlvp
cfFw3kaPi4fzdnpcPJx30OPi4byTHhcP5130uHg476bHxcN5Dz0uHs576XHx
cEaPi4fzPnpcPJz30+Pi4XyAHhcP54P0uHg4H6LHxcP5MD0uHs5H6HHxcD5K
j4uH8zF6XDycj9Pj4uF8gh4XD+eT9Lh4OJ+ix8XD+TQ9Lh7OZ+hx8XA+S4+L
h/M5elw8nM/T4+LhfIEeFw/ni/S4eDhfosfFw/kyPS4ezlfocfFwvkqPi4fz
NXpcPJyv0+Pi4XyDHhcP55v0uHg436LHxcP5Nj0uHs536HHxcL5Lj4uH8z16
XDyc79Pj4uH8gB4XD+eH9Lh4OD+ix8XD+TE9Lh7OT+hx8XB+So+Lh/Mzelw8
nJ/T4+Lh/IIeFw/nl/S4eDi/osfFw/k1PS4ezm/ocfFwfkuPi4fzO3pcPJzf
0+Pi4fyBHhcP54/0uHg4f6LHxcP5Mz0uHs5f6HHxcP5Kj4uH8zd6XDycv9Pj
4uH8gx4XD+ef9Lh4OP+ix8XD+Tc9Lh7Of+hx8fD/BuT/e1w8nAPQ4+LhHJAe
Fw/nQPS4eDgHpsfFwzkIPS4ezkHpcfFwDkaPi4dzcHpcPJxD0OPi4RySHhcP
51D0uHg4h6bHxcM5DD0uHs5h6XHxcA5Hj4uHc3h6XDycI9Dj4uEckR4XD+dI
9Lh4OEemx8XDOQo9Lh7OUelx8XCORo+Lh3N0elw8nGPQ4+LhHJMeFw/nWPS4
eDjHpsfFwzkOPS4eznHpcfFwjkePi4dzfHpcPJwT0OPi4ZyQHhcP50T0uHg4
J6bHxcM5CT0uHs5J6XHxcE5Gj4uHc3J6XDycU9Dj4uGckh4XD+dU9Lh4OKem
x8XDOQ09Lh7Oaelx8XBOR4+Lh3N6elw8nDPQ4+LhnJEeFw/nTPS4eDhnpsfF
wzkLPS4ezlnpcfFwzkaPi4dzdnpcPJxz0OPi4ZyTHhcP51z0uHg456bHxcM5
Dz0uHs556XHxcM5Hj4uHc356XDycC9Dj4uFckB4XD+dC9Lh4OBemx8XDuQg9
Lh7ORelx8XAuRo+Lh3Nxelw8nEvQ4+LhXJIeFw/nUvS4eDiXpsfFw7kMPS4e
zmXpcfFwLkePi4dzeXpcPJwr0OPi4VyRHhcP50r0uHg4V6bHxcO5Cj0uHs5V
6XHxcK5Gj4uHc3V6XDyca9Dj4uFckx4XD+da9Lh4ONemx8XDuQ49Lh7Odelx
8XCuR4+Lh3N9elw8nBvQ4+Lh3JAeFw/nRvS4eDg3psfFw7kJPS4ezk3pcfFw
bkaPi4dzc3pcPJxb0OPi4dySHhcP51b0uHg4t6bHxcO5DT0uHs5t6XHxcG5H
j4uHc3t6XDycO9Dj4uHckR4XD+dO9Lh4OHemx8XDuQs9Lh7OXelx8XDuRo+L
h3N3elw8nHvQ4+Lh3JMeFw/nXvS4eDj3psfFw7kPPS4ezn3pcfFw7kePi4dT
elw8nPvT4+LhPIAeFw/ngfS4eDgPosfFw3kwPS4ezkPocfFwHkqPi4fzMHpc
PJyH0+Pi4TyCHhcP55H0uHg4j6LHxcN5ND0uHs5j6HHxcB5Lj4uH8zh6XDyc
x9Pj4uE8gR4XD+eJ9Lh4OE+ix8XDeTI9Lh7OU+hx8XCeSo+Lh/M0elw8nKfT
4+LhPIMeFw/nmfS4eDjPosfFw3k2PS4eznPocfFwnkuPi4fzPHpcPJzn0+Pi
4byAHhcP54X0uHg4L6LHxcN5MT0uHs5L6HHxcF5Kj4uH8zJ6XDycl9Pj4uG8
gh4XD+eV9Lh4OK+ix8XDeTU9Lh7Oa+hx8XBeS4+Lh/M6elw8nNfT4+LhvIEe
Fw/njfS4eDhvosfFw3kzPS4ezlvocfFw3kqPi4fzNnpcPJy30+Pi4byDHhcP
5530uHg476LHxcN5Nz0uHs576HHxcN5Lj4uHM3pcPJz30ePi4byfHhcP5wP0
uHg4H6THxcP5ED0uHs6H6XHxcD5Cj4uH81F6XDycj9Hj4uF8nB4XD+cT9Lh4
OJ+kx8XD+RQ9Lh7Op+lx8XA+Q4+Lh/NZelw8nM/R4+LhfJ4eFw/nC/S4eDhf
pMfFw/kSPS4ezpfpcfFwvkKPi4fzVXpcPJyv0ePi4XydHhcP5xv0uHg436TH
xcP5Fj0uHs636XHxcL5Dj4uH8116XDyc79Hj4uF8nx4XD+cH9Lh4OD+kx8XD
+RE9Lh7Oj+lx8XB+Qo+Lh/NTelw8nJ/R4+Lh/JweFw/nF/S4eDi/pMfFw/kV
PS4ezq/pcfFwfkOPi4fzW3pcPJzf0ePi4fyeHhcP5w/0uHg4f6THxcP5Ez0u
Hs6f6XHxcP5Cj4uH81d6XDycv9Hj4uH8nR4XD+cf9Lh4OP+kx8XD+Rc9Lh7O
v+lx8XD+Q4+Lh/83EP/f4+LhHIAeFw/ngPS4eDgHosfFwzkwPS4ezkHocfFw
DkqPi4dzMHpcPJyD0+Pi4RyCHhcP55D0uHg4h6LHxcM5ND0uHs5h6HHxcA5L
j4uHczh6XDycw9Pj4uEcgR4XD+eI9Lh4OEeix8XDOTI9Lh7OUehx8XCOSo+L
h3M0elw8nKPT4+LhHIMeFw/nmPS4eDjHosfFwzk2PS4eznHocfFwjkuPi4dz
PHpcPJzj0+Pi4ZyAHhcP54T0uHg4J6LHxcM5MT0uHs5J6HHxcE5Kj4uHczJ6
XDyck9Pj4uGcgh4XD+eU9Lh4OKeix8XDOTU9Lh7Oaehx8XBOS4+Lh3M6elw8
nNPT4+LhnIEeFw/njPS4eDhnosfFwzkzPS4ezlnocfFwzkqPi4dzNnpcPJyz
0+Pi4ZyDHhcP55z0uHg456LHxcM5Nz0uHs556HHxcM5Lj4uHcz56XDyc89Pj
4uFcgB4XD+eC9Lh4OBeix8XDuTA9Lh7ORf7bdT1EAQDg5hpNbdu27TY1ZtqZ
2m1q205t26ltO7Vtp7bt1907vcu7+M+3TdjjxovjZdjjxovjZdnjxovj5djj
xovj5dnjxovjFdjjxovjAexx48XxQPa48eJ4Rfa48eJ4Jfa48eJ4EHvceHE8
mD1uvDhemT1uvDhehT1uvDhelT1uvDhejT1uvDhenT1uvDhegz1uvDhekz1u
vDheiz1uvDhemz1uvDhehz1uvDhelz1uvDhejz1uvDhenz1uvDjegD1uvDje
kD1uvDiKPW68ON6IPW68ON6YPW68ON6EPW68ON6UPW68ON6MPW68ON6cPW68
ON6CPW68ON6SPW68ON6KPW68ON6aPW68ON6GPW68ON6WPW68ON6OPW68ON6e
PW68ON6BPW68ON6RPW68ON6JPW68ON6ZPW68ON6FPW68ON6VPW68ON6NPW68
ON6dPW68ON6DPW68ON6TPW68ON6LPW68ON6bPW68ON6HPW68ON6XPW68ON6P
PW68ON6fPW68OD6APW68OJo9brw4PpA9brw4Pog9brw4Ppg9brw4PoQ9brw4
PpQ9brw4Pow9brw4Ppw9brw4PoI9brw4PpI9brw4Poo9brw4Ppo9brw4PoY9
brw4PpY9brw4Po49brw4Pp49brw4PoE9brw4PpE9brw4Pok9brw4Ppk9brw4
PoU9brw4PpU9brw4Po09brw4Pp09brw4PoM9brw4PpM9brw4Pos9brw4Pps9
brw4Poc9brw4Ppc9brw4Po89brw4Pp89brw4hj1uvDi+gD1uvDi+kD1uvDi+
iD1uvDi+mD1uvDi+hD1uvDi+lD1uvDi+jD1uvDi+nD1uvDi+gj1uvDi+kj1u
vDi+ij1uvDi+mj1uvDi+hj1uvDi+lj1uvDi+jj1uvDi+nj1uvDi+gT1uvDi+
kT1uvDi+iT1uvDi+mT1uvDi+hT1uvDi+lT1uvDi+jT1uvDi+nT1uvDi+gz1u
vDi+kz1uvDi+iz1uvDi+mz1uvDi+hz1uvDi+lz1uvDi+jz1uvDiWPW68OL6f
PW68OH6APW68OH6QPW68OH6IPW68OH6YPW68OH6EPW68OH6UPW68OH6MPW68
OH6cPW68OH6CPW68OH6SPW68OH6KPW68OH6aPW68OH6GPW68OH6WPW68OH6O
PW68OH6ePW68OH6BPW68OH6RPW68OH6JPW68OH6ZPW68OH6FPW68OH6VPW68
OH6NPW68OH6dPW68OH6DPW68OH6TPW68OH6LPW68OH6bPW68OH6HPW68OH6X
PW68OI49brw4fo89brw4fp89brw4/oA9brw4/pA9brw4/og9brw4/pg9brw4
/oQ9brw4/pQ9brw4/ow9brw4/pw9brw4/oI9brw4/pI9brw4/oo9brw4/po9
brw4/oY9brw4/pY9brw4/o49brw4/p49brw4/oE9brw4/pE9brw4/ok9brw4
/pk9brw4/oU9brw4/pU9brw4/o09brw4/p09brw4/oM9brw4/pM9brw4/os9
brw4/ps9brw4/oc9brz4fw+A/+Mnx4kLNx68+HA8BH2cuHDjwYsPx0PSx4kL
Nx68+HA8FH2cuHDjwYsPx0PTx4kLNx68+HA8DH2cuHDjwYsPx8PSx4kLNx68
+HA8HH2cuHDjwYsPx8PTx4kLNx68+HA8An2cuHDjwYsPxyPSx4kLNx68+HA8
En2cuHDjwYsPxyPTx4kLNx68+HA8Cn2cuHDjwYsPx6PSx4kLNx68+HA8Gn2c
uHDjwYsPx6PTx4kLNx68+HA8Bn2cuHDjwYsPx2PSx4kLNx68+HA8Fn2cuHDj
wYsPx2PTx4kLNx68+HA8Dn2cuHDjwYsPx+PSx4kLNx68+HA8Hn2cuHDjwYsP
x+PTx4kLNx68+HA8AX2cuHDjwYsPxxPSx4kLNx68+HA8EX2cuHDjwYsPxxPT
x4kLNx68+HA8CX2cuHDjwYsPx5PSx4kLNx68+HA8GX2cuHDjwYsPx5PTx4kL
Nx68+HA8BX2cuHDjwYsPx1PSx4kLNx68+HA8FX2cuHDjwYsPx1PTx4kLNx68
+HA8DX2cuHDjwYsPx9PSx4kLNx68+HA8HX2cuHDjwYsPx9PTx4kLNx68+HA8
A32cuHDjwYsPxzPSx4kLNx68+HA8E32cuHDjwYsPxzPTx4kLNx68+HA8C32c
uHDjwYsPx7PSx4kLNx68+HA8G32cuHDjwYsPx7PTx4kLNx68+HA8B32cuHDj
wYsPx3PSx4kLNx68+HA8F32cuHDjwYsPx3PTx4kLNx68+HA8D32cuHDjwYsP
x/PSx4kLNx68+HA8H32cuHDjwYsPx/PTx4kLNx68+HC8AH2cuHDjwYsPxwvS
x4kLNx68+HC8EH2cuHDjwYsPxwvTx4kLNx68+HC8CH2cuHDjwYsPx4vSx4kL
Nx68+HC8GH2cuHDjwYsPR9LHiQs3Hrz4cLw4fZy4cOPBiw/HS9DHiQs3Hrz4
cLwkfZy4cOPBiw/HS9HHiQs3Hrz4cLw0fZy4cOPBiw/Hy9DHiQs3Hrz4cLws
fZy4cOPBiw/Hy9HHiQs3Hrz4cLw8fZy4cOPBiw/HK9DHiQs3Hrz4cDyAPk5c
uPHgxYfjgfRx4sKNBy8+HK9IHycu3Hjw4sPxSvRx4sKNBy8+HA+ijxMXbjx4
8eF4MH2cuHDjwYsPxyvTx4kLNx68+HC8Cn2cuHDjwYsPx6vSx4kLNx68+HC8
Gn2cuHDjwYsPx6vTx4kLNx68+HC8Bn2cuHDjwYsPx2vSx4kLNx68+HC8Fn2c
uHDjwYsPx2vTx4kLNx68+HC8Dn2cuHDjwYsPx+vSx4kLNx68+HC8Hn2cuHDj
wYsPx+vTx4kLNx68+HC8AX2cuHDjwYsPxxvSx4kLNx68+HAUfZy4cOPBiw/H
G9HHiQs3Hrz4cLwxfZy4cOPBiw/Hm9DHiQs3Hrz4cLwpfZy4cOPBiw/Hm9HH
iQs3Hrz4cLw5fZy4cOPBiw/HW9DHiQs3Hrz4cLwlfZy4cOPBiw/HW9HHiQs3
Hrz4cLw1fZy4cOPBiw/H29DHiQs3Hrz4cLwtfZy4cOPBiw/H29HHiQs3Hrz4
cLw9fZy4cOPBiw/HO9DHiQs3Hrz4cLwjfZy4cOPBiw/HO9HHiQs3Hrz4cLwz
fZy4cOPBiw/Hu9DHiQs3Hrz4cLwrfZy4cOPBiw/Hu9HHiQs3Hrz4cLw7fZy4
cOPBiw/He9DHiQs3Hrz4cLwnfZy4cOPBiw/He9HHiQs3Hrz4cLw3fZy4cOPB
iw/H+9DHiQs3Hrz4cLwvfZy4cOPBiw/H+9HHiQs3Hrz4cLw/fZy4cOPBiw/H
B9DHiQs3Hrz4cDR9nLhw48GLD8cH0seJCzcevPhwfBB9nLhw48GLD8cH08eJ
CzcevPhwfAh9nLhw48GLD8eH0seJCzcevPhwfBh9nLhw48GLD8eH08eJCzce
vPhwfAR9nLhw48GLD8dH0seJCzcevPhwfBR9nLhw48GLD8dH08eJCzcevPhw
fAx9nLhw48GLD8fH0seJCzcevPhwfBx9nLhw48GLD8fH08eJCzcevPhwfAJ9
nLhw48GLD8cn0seJCzcevPhwfBJ9nLhw48GLD8cn08eJCzcevPhwfAp9nLhw
48GLD8en0seJCzcevPhwfBp9nLhw48GLD8en08eJCzcevPhwfAZ9nLhw48GL
D8dn0seJCzcevPhwfBZ9nLhw48GLD8dn08eJCzcevPhwfA59nLhw48GLD8fn
0seJCzcevPhwfB59nLhw48GLD8fn08eJCzcevPhwDH2cuHDjwYsPxxfQx4kL
Nx68+HB8IX2cuHDjwYsPxxfRx4kLNx68+HB8MX2cuHDjwYsPx5fQx4kLNx68
+HB8KX2cuHDjwYsPx5fRx4kLNx68+HB8OX2cuHDjwYsPx1fQx4kLNx68+HB8
JX2cuHDjwYsPx1fRx4kLNx68+HB8NX2cuHDjwYsPx9fQx4kLNx68+HB8LX2c
uHDjwYsPx9fRx4kLNx68+HB8PX2cuHDjwYsPxzfQx4kLNx68+HB8I32cuHDj
wYsPxzfRx4kLNx68+HB8M32cuHDjwYsPx7fQx4kLNx68+HB8K32cuHDjwYsP
x7fRx4kLNx68+HB8O32cuHDjwYsPx3fQx4kLNx68+HB8J32cuHDjwYsPx3fR
x4kLNx68+HB8N32cuHDjwYsPx/fQx4kLNx68+HB8L32cuHDjwYsPx/fRx4kL
Nx68+HAsfZy4cOPBiw/H99PHiQs3Hrz4cPwAfZy4cOPBiw/HD9LHiQs3Hrz4
cPwQfZy4cOPBiw/HD9PHiQs3Hrz4cPwIfZy4cOPBiw/Hj9LHiQs3Hrz4cPwY
fZy4cOPBiw/Hj9PHiQs3Hrz4cPwEfZy4cOPBiw/HT9LHiQs3Hrz4cPwUfZy4
cOPBiw/HT9PHiQs3Hrz4cPwMfZy4cOPBiw/Hz9LHiQs3Hrz4cPwcfZy4cOPB
iw/Hz9PHiQs3Hrz4cPwCfZy4cOPBiw/HL9LHiQs3Hrz4cPwSfZy4cOPBiw/H
L9PHiQs3Hrz4cPwKfZy4cOPBiw/Hr9LHiQs3Hrz4cPwafZy4cOPBiw/Hr9PH
iQs3Hrz4cPwGfZy4cOPBiw/Hb9LHiQs3Hrz4cPwWfZy4cOPBiw/Hb9PHiQs3
Hrz4cPwOfZy4cOPBiw/H79LHiQs3Hrz4cBx9nLhw48GLD8fv0ceJCzcevPhw
/D59nLhw48GLD8cf0MeJCzcevPhw/CF9nLhw48GLD8cf0ceJCzcevPhw/DF9
nLhw48GLD8ef0MeJCzcevPhw/Cl9nLhw48GLD8ef0ceJCzcevPhw/Dl9nLhw
48GLD8df0MeJCzcevPhw/CV9nLhw48GLD8df0ceJCzcevPhw/DV9nLhw48GL
D8ff0MeJCzcevPhw/C19nLhw48GLD8ff0ceJCzcevPhw/D19nLhw48GLD8c/
0MeJCzcevPhw/CN9nLhw48GLD8c/0ceJCzcevPhw/DN9nLhw48GLD8e/0MeJ
CzcevPhw/Ct9nLhw48GLD8e/0ceJCzcevPhw/Dt9nLhw48GLD8d/0MeJCzce
vPhw/Cd9nLhw48GLD8d/0ceJCzcevPhw/Dd9nLhw48GLD8f/0MeJCzcevPjw
/z7g/7ePExduPHjx4XgI+jhx4caDFx+Oh6SPExduPHjx4Xgo+jhx4caDFx+O
h6aPExduPHjx4XgY+jhx4caDFx+Oh6WPExduPHjx4Xg4+jhx4caDFx+Oh6eP
ExduPHjx4XgE+jhx4caDFx+OR6SPExduPHjx4Xgk+jhx4caDFx+OR6aPExdu
PHjx4XgU+jhx4caDFx+OR6WPExduPHjx4Xg0+jhx4caDFx+OR6ePExduPHjx
4XgM+jhx4caDFx+Ox6SPExduPHjx4Xgs+jhx4caDFx+Ox6aPExduPHjx4Xgc
+jhx4caDFx+Ox6WPExduPHjx4Xg8+jhx4caDFx+Ox6ePExduPHjx4XgC+jhx
4caDFx+OJ6SPExduPHjx4Xgi+jhx4caDFx+OJ6aPExduPHjx4XgS+jhx4caD
Fx+OJ6WPExduPHjx4Xgy+jhx4caDFx+OJ6ePExduPHjx4XgK+jhx4caDFx+O
p6SPExduPHjx4Xgq+jhx4caDFx+Op6aPExduPHjx4Xga+jhx4caDFx+Op6WP
ExduPHjx4Xg6+jhx4caDFx+Op6ePExduPHjx4XgG+jhx4caDFx+OZ6SPExdu
PHjx4Xgm+jhx4caDFx+OZ6aPExduPHjx4XgW+jhx4caDFx+OZ6WPExduPHjx
4Xg2+jhx4caDFx+OZ6ePExduPHjx4XgO+jhx4caDFx+O56SPExduPHjx4Xgu
+jhx4caDFx+O56aPExduPHjx4Xge+jhx4caDFx+O56WPExduPHjx4Xg++jhx
4caDFx+O56ePExduPHjx4XgB+jhx4caDFx+OF6SPExduPHjx4Xgh+jhx4caD
Fx+OF6aPExduPHjx4XgR+jhx4caDFx+OF6WPExduPHjx4Xgx+jhx4caDFx+O
pI8TF248ePHheHH6OHHhxoMXH46XoI8TF248ePHheEn6OHHhxoMXH46Xoo8T
F248ePHheGn6OHHhxoMXH46XoY8TF248ePHheFn6OHHhxoMXH46Xo48TF248
ePHheHn6OHHhxoMXH45XoI8TF248ePHheAB9nLhw48GLD8cD6ePEhRsPXnw4
XpE+Tly48eDFh+OV6OPEhRsPXnw4HkQfJy7cePDiw/Fg+jhx4caDFx+OV6aP
ExduPHjx4XgV+jhx4caDFx+OV6WPExduPHjx4Xg1+jhx4caDFx+OV6ePExdu
PHjx4XgN+jhx4caDFx+O16SPExduPHjx4Xgt+jhx4caDFx+O16aPExduPHjx
4Xgd+jhx4caDFx+O16WPExduPHjx4Xg9+jhx4caDFx+O16ePExduPHjx4XgD
+jhx4caDFx+ON6SPExduPHjx4Sj6OHHhxoMXH443oo8TF248ePHheGP6OHHh
xoMXH443oY8TF248ePHheFP6OHHhxoMXH443o48TF248ePHheHP6OHHhxoMX
H463oI8TF248ePHheEv6OHHhxoMXH463oo8TF248ePHheGv6OHHhxoMXH463
oY8TF248ePHheFv6OHHhxoMXH463o48TF248ePHheHv6OHHhxoMXH453oI8T
F248ePHheEf6OHHhxoMXH453oo8TF248ePHheGf6OHHhxoMXH453oY8TF248
ePHheFf6OHHhxoMXH453o48TF248ePHheHf6OHHhxoMXH473oI8TF248ePHh
eE/6OHHhxoMXH473oo8TF248ePHheG/6OHHhxoMXH473oY8TF248ePHheF/6
OHHhxoMXH473o48TF248ePHheH/6OHHhxoMXH44PoI8TF248ePHhaPo4ceHG
gxcfjg+kjxMXbjx48eH4IPo4ceHGgxcfjg+mjxMXbjx48eH4EPo4ceHGgxcf
jg+ljxMXbjx48eH4MPo4ceHGgxcfjg+njxMXbjx48eH4CPo4ceHGgxcfjo+k
jxMXbjx48eH4KPo4ceHGgxcfjo+mjxMXbjx48eH4GPo4ceHGgxcfjo+ljxMX
bjx48eH4OPo4ceHGgxcfjo+njxMXbjx48eH4BPo4ceHGgxcfjk+kjxMXbjx4
8eH4JPo4ceHGgxcfjk+mjxMXbjx48eH4FPo4ceHGgxcfjk+ljxMXbjx48eH4
NPo4ceHGgxcfjk+njxMXbjx48eH4DPo4ceHGgxcfjs+kjxMXbjx48eH4LPo4
ceHGgxcfjs+mjxMXbjx48eH4HPo4ceHGgxcfjs+ljxMXbjx48eH4PPo4ceHG
gxcfjs+njxMXbjx48eEY+jhx4caDFx+OL6CPExduPHjx4fhC+jhx4caDFx+O
L6KPExduPHjx4fhi+jhx4caDFx+OL6GPExduPHjx4fhS+jhx4caDFx+OL6OP
ExduPHjx4fhy+jhx4caDFx+Or6CPExduPHjx4fhK+jhx4caDFx+Or6KPExdu
PHjx4fhq+jhx4caDFx+Or6GPExduPHjx4fha+jhx4caDFx+Or6OPExduPHjx
4fh6+jhx4caDFx+Ob6CPExduPHjx4fhG+jhx4caDFx+Ob6KPExduPHjx4fhm
+jhx4caDFx+Ob6GPExduPHjx4fhW+jhx4caDFx+Ob6OPExduPHjx4fh2+jhx
4caDFx+O76CPExduPHjx4fhO+jhx4caDFx+O76KPExduPHjx4fhu+jhx4caD
Fx+O76GPExduPHjx4fhe+jhx4caDFx+O76OPExduPHjx4Vj6OHHhxoMXH47v
p48TF248ePHh+AH6OHHhxoMXH44fpI8TF248ePHh+CH6OHHhxoMXH44fpo8T
F248ePHh+BH6OHHhxoMXH44fpY8TF248ePHh+DH6OHHhxoMXH44fp48TF248
ePHh+An6OHHhxoMXH46fpI8TF248ePHh+Cn6OHHhxoMXH46fpo8TF248ePHh
+Bn6OHHhxoMXH46fpY8TF248ePHh+Dn6OHHhxoMXH46fp48TF248ePHh+AX6
OHHhxoMXH45fpI8TF248ePHh+CX6OHHhxoMXH45fpo8TF248ePHh+BX6OHHh
xoMXH45fpY8TF248ePHh+DX6OHHhxoMXH45fp48TF248ePHh+A36OHHhxoMX
H47fpI8TF248ePHh+C36OHHhxoMXH47fpo8TF248ePHh+B36OHHhxoMXH47f
pY8TF248ePHhOPo4ceHGgxcfjt+jjxMXbjx48eH4ffo4ceHGgxcfjj+gjxMX
bjx48eH4Q/o4ceHGgxcfjj+ijxMXbjx48eH4Y/o4ceHGgxcfjj+hjxMXbjx4
8eH4U/o4ceHGgxcfjj+jjxMXbjx48eH4c/o4ceHGgxcfjr+gjxMXbjx48eH4
S/o4ceHGgxcfjr+ijxMXbjx48eH4a/o4ceHGgxcfjr+hjxMXbjx48eH4W/o4
ceHGgxcfjr+jjxMXbjx48eH4e/o4ceHGgxcfjn+gjxMXbjx48eH4R/o4ceHG
gxcfjn+ijxMXbjx48eH4Z/o4ceHGgxcfjn+hjxMXbjx48eH4V/o4ceHGgxcf
jn+jjxMXbjx48eH4d/o4ceHGgxcfjv+gjxMXbjx48eH4T/o4ceHGgxcfjv+i
jxMXbjx48eH4b/o4ceHGgxcfjv+hjxMXbjx48eH/fYD/bx8nLtx48OLD8RD0
ceLCjQcvPhwPSR8nLtx48OLD8VD0ceLCjQcvPhwPTR8nLtx48OLD8TD0ceLC
jQcvPhwPSx8nLtx48OLD8XD0ceLCjQcvPhwPTx8nLtx48OLD8Qj0ceLCjQcv
PhyPSB8nLtx48OLD8Uj0ceLCjQcvPhyPTB8nLtx48OLD8Sj0ceLCjQcvPhyP
Sh8nLtx48OLD8Wj0ceLCjQcvPhyPTh8nLtx48OLD8Rj0ceLCjQcvPhyPSR8n
Ltx48OLD8Vj0ceLCjQcvPhyPTR8nLtx48OLD8Tj0ceLCjQcvPhyPSx8nLtx4
8OLD8Xj0ceLCjQcvPhyPTx8nLtx48OLD8QT0ceLCjQcvPhxPSB8nLtx48OLD
8UT0ceLCjQcvPhxPTB8nLtx48OLD8ST0ceLCjQcvPhxPSh8nLtx48OLD8WT0
ceLCjQcvPhxPTh8nLtx48OLD8RT0ceLCjQcvPhxPSR8nLtx48OLD8VT0ceLC
jQcvPhxPTR8nLtx48OLD8TT0ceLCjQcvPhxPSx8nLtx48OLD8XT0ceLCjQcv
PhxPTx8nLtx48OLD8Qz0ceLCjQcvPhzPSB8nLtx48OLD8Uz0ceLCjQcvPhzP
TB8nLtx48OLD8Sz0ceLCjQcvPhzPSh8nLtx48OLD8Wz0ceLCjQcvPhzPTh8n
Ltx48OLD8Rz0ceLCjQcvPhzPSR8nLtx48OLD8Vz0ceLCjQcvPhzPTR8nLtx4
8OLD8Tz0ceLCjQcvPhzPSx8nLtx48OLD8Xz0ceLCjQcvPhzPTx8nLtx48OLD
8QL0ceLCjQcvPhwvSB8nLtx48OLD8UL0ceLCjQcvPhwvTB8nLtx48OLD8SL0
ceLCjQcvPhwvSh8nLtx48OLD8WL0ceLCjQcvPhxJHycu3Hjw4sPx4vRx4sKN
By8+HC9BHycu3Hjw4sPxkvRx4sKNBy8+HC9FHycu3Hjw4sPx0vRx4sKNBy8+
HC9DHycu3Hjw4sPxsvRx4sKNBy8+HC9HHycu3Hjw4sPx8vRx4sKNBy8+HK9A
Hycu3Hjw4sPxAPo4ceHGgxcfjgfSx4kLNx68+HC8In2cuHDjwYsPxyvRx4kL
Nx68+HA8iD5OXLjx4MWH48H0ceLCjQcvPhyvTB8nLtx48OLD8Sr0ceLCjQcv
PhyvSh8nLtx48OLD8Wr0ceLCjQcvPhyvTh8nLtx48OLD8Rr0ceLCjQcvPhyv
SR8nLtx48OLD8Vr0ceLCjQcvPhyvTR8nLtx48OLD8Tr0ceLCjQcvPhyvSx8n
Ltx48OLD8Xr0ceLCjQcvPhyvTx8nLtx48OLD8Qb0ceLCjQcvPhxvSB8nLtx4
8OLDUfRx4sKNBy8+HG9EHycu3Hjw4sPxxvRx4sKNBy8+HG9CHycu3Hjw4sPx
pvRx4sKNBy8+HG9GHycu3Hjw4sPx5vRx4sKNBy8+HG9BHycu3Hjw4sPxlvRx
4sKNBy8+HG9FHycu3Hjw4sPx1vRx4sKNBy8+HG9DHycu3Hjw4sPxtvRx4sKN
By8+HG9HHycu3Hjw4sPx9vRx4sKNBy8+HO9AHycu3Hjw4sPxjvRx4sKNBy8+
HO9EHycu3Hjw4sPxzvRx4sKNBy8+HO9CHycu3Hjw4sPxrvRx4sKNBy8+HO9G
Hycu3Hjw4sPx7vRx4sKNBy8+HO9BHycu3Hjw4sPxnvRx4sKNBy8+HO9FHycu
3Hjw4sPx3vRx4sKNBy8+HO9DHycu3Hjw4sPxvvRx4sKNBy8+HO9HHycu3Hjw
4sPx/vRx4sKNBy8+HB9AHycu3Hjw4sPR9HHiwo0HLz4cH0gfJy7cePDiw/FB
9HHiwo0HLz4cH0wfJy7cePDiw/Eh9HHiwo0HLz4cH0ofJy7cePDiw/Fh9HHi
wo0HLz4cH04fJy7cePDiw/ER9HHiwo0HLz4cH0kfJy7cePDiw/FR9HHiwo0H
Lz4cH00fJy7cePDiw/Ex9HHiwo0HLz4cH0sfJy7cePDiw/Fx9HHiwo0HLz4c
H08fJy7cePDiw/EJ9HHiwo0HLz4cn0gfJy7cePDiw/FJ9HHiwo0HLz4cn0wf
Jy7cePDiw/Ep9HHiwo0HLz4cn0ofJy7cePDiw/Fp9HHiwo0HLz4cn04fJy7c
ePDiw/EZ9HHiwo0HLz4cn0kfJy7cePDiw/FZ9HHiwo0HLz4cn00fJy7cePDi
w/E59HHiwo0HLz4cn0sfJy7cePDiw/F59HHiwo0HLz4cn08fJy7cePDiwzH0
ceLCjQcvPhxfQB8nLtx48OLD8YX0ceLCjQcvPhxfRB8nLtx48OLD8cX0ceLC
jQcvPhxfQh8nLtx48OLD8aX0ceLCjQcvPhxfRh8nLtx48OLD8eX0ceLCjQcv
PhxfQR8nLtx48OLD8ZX0ceLCjQcvPhxfRR8nLtx48OLD8dX0ceLCjQcvPhxf
Qx8nLtx48OLD8bX0ceLCjQcvPhxfRx8nLtx48OLD8fX0ceLCjQcvPhzfQB8n
Ltx48OLD8Y30ceLCjQcvPhzfRB8nLtx48OLD8c30ceLCjQcvPhzfQh8nLtx4
8OLD8a30ceLCjQcvPhzfRh8nLtx48OLD8e30ceLCjQcvPhzfQR8nLtx48OLD
8Z30ceLCjQcvPhzfRR8nLtx48OLD8d30ceLCjQcvPhzfQx8nLtx48OLD8b30
ceLCjQcvPhzfRx8nLtx48OLDsfRx4sKNBy8+HN9PHycu3Hjw4sPxA/Rx4sKN
By8+HD9IHycu3Hjw4sPxQ/Rx4sKNBy8+HD9MHycu3Hjw4sPxI/Rx4sKNBy8+
HD9KHycu3Hjw4sPxY/Rx4sKNBy8+HD9OHycu3Hjw4sPxE/Rx4sKNBy8+HD9J
Hycu3Hjw4sPxU/Rx4sKNBy8+HD9NHycu3Hjw4sPxM/Rx4sKNBy8+HD9LHycu
3Hjw4sPxc/Rx4sKNBy8+HD9PHycu3Hjw4sPxC/Rx4sKNBy8+HL9IHycu3Hjw
4sPxS/Rx4sKNBy8+HL9MHycu3Hjw4sPxK/Rx4sKNBy8+HL9KHycu3Hjw4sPx
a/Rx4sKNBy8+HL9OHycu3Hjw4sPxG/Rx4sKNBy8+HL9JHycu3Hjw4sPxW/Rx
4sKNBy8+HL9NHycu3Hjw4sPxO/Rx4sKNBy8+HL9LHycu3Hjw4sNx9HHiwo0H
Lz4cv0cfJy7cePDiw/H79HHiwo0HLz4cf0AfJy7cePDiw/GH9HHiwo0HLz4c
f0QfJy7cePDiw/HH9HHiwo0HLz4cf0IfJy7cePDiw/Gn9HHiwo0HLz4cf0Yf
Jy7cePDiw/Hn9HHiwo0HLz4cf0EfJy7cePDiw/GX9HHiwo0HLz4cf0UfJy7c
ePDiw/HX9HHiwo0HLz4cf0MfJy7cePDiw/G39HHiwo0HLz4cf0cfJy7cePDi
w/H39HHiwo0HLz4c/0AfJy7cePDiw/GP9HHiwo0HLz4c/0QfJy7cePDiw/HP
9HHiwo0HLz4c/0IfJy7cePDiw/Gv9HHiwo0HLz4c/0YfJy7cePDiw/Hv9HHi
wo0HLz4c/0EfJy7cePDiw/Gf9HHiwo0HLz4c/0UfJy7cePDiw/Hf9HHiwo0H
Lz4c/0MfJy7cePDiw//7gP7fPk5cuPHgxYfjIejjxIUbD158OB6SPk5cuPHg
xYfjoejjxIUbD158OB6aPk5cuPHgxYfjYejjxIUbD158OB6WPk5cuPHgxYfj
4ejjxIUbD158OB6ePk5cuPHgxYfjEejjxIUbD158OB6RPk5cuPHgxYfjkejj
xIUbD158OB6ZPk5cuPHgxYfjUejjxIUbD158OB6VPk5cuPHgxYfj0ejjxIUb
D158OB6dPk5cuPHgxYfjMejjxIUbD158OB6TPk5cuPHgxYfjsejjxIUbD158
OB6bPk5cuPHgxYfjcejjxIUbD158OB6XPk5cuPHgxYfj8ejjxIUbD158OB6f
Pk5cuPHgxYfjCejjxIUbD158OJ6QPk5cuPHgxYfjiejjxIUbD158OJ6YPk5c
uPHgxYfjSejjxIUbD158OJ6UPk5cuPHgxYfjyejjxIUbD158OJ6cPk5cuPHg
xYfjKejjxIUbD158OJ6SPk5cuPHgxYfjqejjxIUbD158OJ6aPk5cuPHgxYfj
aejjxIUbD158OJ6WPk5cuPHgxYfj6ejjxIUbD158OJ6ePk5cuPHgxYfjGejj
xIUbD158OJ6RPk5cuPHgxYfjmejjxIUbD158OJ6ZPk5cuPHgxYfjWejjxIUb
D158OJ6VPk5cuPHgxYfj2ejjxIUbD158OJ6dPk5cuPHgxYfjOejjxIUbD158
OJ6TPk5cuPHgxYfjuejjxIUbD158OJ6bPk5cuPHgxYfjeejjxIUbD158OJ6X
Pk5cuPHgxYfj+ejjxIUbD158OJ6fPk5cuPHgxYfjBejjxIUbD158OF6QPk5c
uPHgxYfjhejjxIUbD158OF6YPk5cuPHgxYfjRejjxIUbD158OF6UPk5cuPHg
xYfjxejjxIUbD158OJI+Tly48eDFh+PF6ePEhRsPXnw4XoI+Tly48eDFh+Ml
6ePEhRsPXnw4Xoo+Tly48eDFh+Ol6ePEhRsPXnw4XoY+Tly48eDFh+Nl6ePE
hRsPXnw4Xo4+Tly48eDFh+Pl6ePEhRsPXnw4XoE+Tly48eDFh+MB9HHiwo0H
Lz4cD6SPExduPHjx4XhF+jhx4caDFx+OV6KPExduPHjx4XgQfZy4cOPBiw/H
g+njxIUbD158OF6ZPk5cuPHgxYfjVejjxIUbD158OF6VPk5cuPHgxYfj1ejj
xIUbD158OF6dPk5cuPHgxYfjNejjxIUbD158OF6TPk5cuPHgxYfjtejjxIUb
D158OF6bPk5cuPHgxYfjdejjxIUbD158OF6XPk5cuPHgxYfj9ejjxIUbD158
OF6fPk5cuPHgxYfjDejjxIUbD158ON6QPk5cuPHgxYej6OPEhRsPXnw43og+
Tly48eDFh+ON6ePEhRsPXnw43oQ+Tly48eDFh+NN6ePEhRsPXnw43ow+Tly4
8eDFh+PN6ePEhRsPXnw43oI+Tly48eDFh+Mt6ePEhRsPXnw43oo+Tly48eDF
h+Ot6ePEhRsPXnw43oY+Tly48eDFh+Nt6ePEhRsPXnw43o4+Tly48eDFh+Pt
6ePEhRsPXnw43oE+Tly48eDFh+Md6ePEhRsPXnw43ok+Tly48eDFh+Od6ePE
hRsPXnw43oU+Tly48eDFh+Nd6ePEhRsPXnw43o0+Tly48eDFh+Pd6ePEhRsP
Xnw43oM+Tly48eDFh+M96ePEhRsPXnw43os+Tly48eDFh+O96ePEhRsPXnw4
3oc+Tly48eDFh+N96ePEhRsPXnw43o8+Tly48eDFh+P96ePEhRsPXnw4PoA+
Tly48eDFh6Pp48SFGw9efDg+kD5OXLjx4MWH44Po48SFGw9efDg+mD5OXLjx
4MWH40Po48SFGw9efDg+lD5OXLjx4MWH48Po48SFGw9efDg+nD5OXLjx4MWH
4yP+v/8fs5NRqA==
      "]]}, 
    {RGBColor[0.922526, 0.385626, 0.209179], PointSize[
      NCache[
       Rational[1, 360], 0.002777777777777778]], AbsoluteThickness[1.6], 
     LineBox[CompressedData["
1:eJxc2Q94V9P/APBJMkkmySSZJJNkkkySK8kkmSSTZJJMJqtWrZqsJJNkkkyS
STJJJskkmSSTZJJMkkkySSbJJPm1fe+e5/d5fZ49T8/Lueee+z5/3ufc67RB
9/a5o15UVFQwJyqq5t///aou/d+/leG/UcHYfh2bVH36U+jo4O5tN32eVFLn
mOCrFzIuafhVnZsGF5bddfiznerqxwZXnH7Ydytm17lFkNru7w9n3FrnuGDc
Bb8vSmtd51bBzK4/P9H157r7tQ7Or/3VuU3Q65Zh9+c9vyN0fDCp98mVSyfW
uW2weuOP+448qc7tgq3f1vx+DN0+KNyVMOrtf+ucEOQv33Iw7vI6nxcM2jni
nwca1blDML8mvBe2hz4/GHhNl7ObH1XnjsHiK78f13TxD6EvCNJqA94WulNw
055Hzngvpc4XBk1rK9Q5MRjR4qPhLT76PvRFQU3vtPu7zp2Dc9+6tDT56zpf
HFxc2wF17hJ8NrVHvZVj63wJ13cNGtxcdMTNRXW+NOg7uibiitBB0HJB+0M1
QucEwaHOPNSjdeWXBU99c+rgwl115ZcFD+fW/OrKu4XjV1feLaiJZniL78Ly
y4P//VtXfnnwxK01E6CuvHsw/YfEQ39bw/LuwcJPfj22Q9/QUVcEhwZ7yQcb
vw3LrwieyaqZkKGjegRXlVz4Wpu5deU9wnjryq+MvD7nysj2opKChFkHBn18
bl37SeF8qat/VVAz2tU76upfFY5fXf2ewakP/nJdccu68p7BlYdG44Lft4Tl
V9P+1cF9G8489Fd3/17Bp+tqfuH1Ob2Cgi8adL6n4Juw/Jrg2prp3Tt0zjWU
9w5qm3+wrrx3UBv+EXXl1watK5658fjPNofl1wYPnFM+6Zzy0FHJQbNH62f/
MTR0kBzULvdXvg6vTw6OOFS67abQJcnB5Xc89PInv34V1r8ueKdm+dwROrgu
6HPoaX65rjysf11wzJOnHJphYXnJdcHkRjX/oa5+n6D28uJNYf0+waHkcmhA
Q+f0Ca6e8Pr2E68OXdInGFy7gL8M618fLEs9+tBfXf3rg6XzHs+5d2BYnnN9
mG82hvVxVN9gx6Fs0fbi0EHf4IWa6teEzukb/BdXE/EXYf2+YT4MHXVDsOKd
ml/o4IZwPELn3BBc9/VthzJKXf0bwvGsq98vHK+6+v0i28vpF8yoeZwudfX7
BTXZ5srvN4T1bwwOTc4vV78ROrgx8vqcG4Mz555waITr6t8Y5uu69lMi7xek
BLXpu+zzsH5KUJP9Mi4Jy0tSwnxW1/5NwZxDs2tqj7r6N4X5OXTOTWG+De9X
clNQO5wTQkf1D+dX6KB/UDs87era7x8ce31NBioL6/cPFj1856EM+1lY/+Yg
pab5euvD+jcHten7yU/D+jeH8yksL7k5qInursPD8qgBwdSa2323Lqw/IDiU
TA51WOicAeH8CF0yIOg2ZW3j65/6JKx/S3Deoegum7I2rH9LsPtQ9hqdHzrn
luDHE2tm8Edh/VuC2nT245qw/sBgTO0vLA8GRl6fMzCoXY4P19UfGMTXJpDQ
UbeG+bg0rH9r8G3Ncnzo47D+rcH++dce+gufp+TW4MhD2eOLBqGjUoOjaxdQ
GE9calA7XR+o64/UoHZ7Gh46NTWoHY7Cuv5JDV46JnNz8FLYnwWpQfua9DIp
dElqcFptwghdkUr/3xbZXtxtkf0f3Bbmr/B5U3HObeF6C5+/4LZwfdeN123h
eg3LK24LYmsTSt34DQom1iyXs8P7xQ1iPAeF54m69gdFtpczKMz3YXsFuGRQ
cNaAx1b9GR+6gvtH3R6eF+ravz24/eNza3aksP3bw/NTOL6ptwe16ePk0Dm3
B7Xp9dLQBbeH+TusX3J7UHOaeqJr6Irbg7jaBBo6anC43kLHDQ5mP13zq2t/
cFC7vFaGTh0cOd9yBofnn3A+FgwO+tcuuHB+lwwODl5Ws2DC8orBYf6vm793
BMNqN/jVYft3hPnyg7D9O8LzSFieekfQvDbhheU5d4Tnw9AFdwTba7b36aFL
7gi61/7C+hV3BDWjsygtdNSQSMcNCf4dVDMAq8L2h0TeP3VIeD78MGx/SFAz
Oln9wvoFQ4LGNcvhmNAlQ8L9OqxfMSTMn+H9o+4MXk2rmdFhedydwdDaBVIX
P+Wpd4b7d1g/586gdjY1rov/zvD8XBf/ncGfVz2396rn6uK/M6g9vlbX5Z+0
4Nea9HxZ6Li0YGRN+jwldJAWma9S04KNNeF8ETonLfjgz/hDMzzsj4K04MT0
95ulv183/mmR86MiLTw/h/Mn6q7IfBd3V5BRe0Hd/Lsrcr6m4py7wv2hbv7f
FbkeSu6KnM8VdwVvfFCzoOvm/1DW/9DI9R4MjcwXqUPD/bGu/aGR+btgaHj+
rcvXQ4Pa5ZsV9kfF0PB9I+yvqLsj+y/u7iCxNgGG4xXcHTnfUu8Ozv7fAgjb
vztyfhfcHZ5Xw+tL7o4c34q7w/NS3finh+8Pde2nh+fZ0EF68GLN9rG/bv2l
s/7SI9dLQXoQHHr7uG1n6JL0yPVTkR68WbOcl74ftn9P8NOh08u8x0vC9u8J
7qldMKEDylPvCWpm16G/sP17gs21O1BYXnBP+D4SuuSecH9fEbZ/T3i+Cx01
LNyP3g3bHxZ8WTP8bd8J2x8Wzo/lYfvDgtrZlfx22P6wcH0tDdsfFmypeV1K
eDNsf1iYv8LyCsqj7g3HK3TcvUHtcavhW2H794bzK3TqveH7yrKw/XuD2rev
Z8LygnvDfBu65N5wvRWH7d8b5vPw+aMyIq+PyQjfv8L7x2UE42tfeMLnT8gI
89kb4fNlhPkuLE/OCOdHWJ6aERlvRgbPT3t5GZHxFvB8RbgkI7K/yjIi+6Mi
I/xeEboqI1yPYXtRw8P9J3z+mOHh/F0Sxo8TcDA8zLdhvMnDw/leF//w4Iba
X138w4Pa7aJjWD9nePh9oSiMf3j4PeD1MP7hQe3r4n3h9UW0VzI8zA/h/cuG
R/Z/xfBw/whdNTzcf8L7RY0IHqlZ/heE7cWMCM/vdfGPiLw+YUTk8wQjiH9E
uB+G/Zk6InL+Z4wIao+H54TzMWdE5HrKGxG+P4blBSOC2uX5bDheRSPCfFW3
vkZEjmfZiHC/Cl0xIvw+EF5fxfVRIyPnR8zIyPkaNzKy/xJGRvZvMDKyv5JH
RvZX6sjI/soYGX5PCcc7Z2TkfMjDBSMj51PRyKDm7fvYDmF/loyMzD9lIyPn
W8XIyPlaxf2iMiOfNyYzcj7E4YTMyOcPMoPa19ebQydnRraXijMyw/e98H45
meH3oNfC+DODtrUfuML7FdBeUWb4fvdqGH9meL5eFMafGe73L4fxZ4b5e2EY
f2ZQm64yQ0eNinTMqPD9/JUw/lHh/AzvlzAqzDcvhfGPCudzYRj/qPA8E5an
jgrW1aS30WF5xqgwf4XlOaPCfBU6b1TwXkrNgITXF4yKjKdoVFD7uWZb6JJR
kf1RNiqy/ypGhe/bYX9XjYocj6jRjP9o8t/ooPZzz7F163905HwIRofnz7r1
PzpyvqeOjsxnGdw/Z3SwpuZz54d18390ZD4pGB253xTRXsno8PtG6LLR5D/K
q0aH55+69T8mMh/FjAnPr3X735jwfBaup4QxkftPMCZy/04eE5mfUseE8yG8
PmNM+H0gPE/kjIk8n+SNCdr8bwKE8Y8J1r9S88EjPO8UjQnXT+iSMeF4hC7j
+ooxkeetqjFBbe/Mqzt/ZYXf68PzUkxW8L//Xnceywq/t4TPk5AVfPhGzQe2
lWH8lCdnhd/nwvNUKuUZWeH35vD+OVmR57u8rDCf1J3nsiL7oygr+Kvmc0yv
8P4ltFeWFVxa+8IbPl9FVvBuTTptEt6vKis4rvZXF//Y8PtU6JixkeVxYyOf
N2FsuL7qzqdjg9qvV0mhk8dGnl9Tx0bGkzE2/B4axpMzNrJ/8saG3zvD5y8Y
G9TOli2hi8aG670u/rHh94NwPpWNjTyvVowN80k4v6vGhu/7dee/ccFFtR/E
6+b/uMj9JG5c5PkoYVzkeTDAyeMi10vquMj1kDEu8ryXMy7yfJDH/QrGRa73
onGR+aBkXGS+KBsXud4rxkXul1VcHzU+8nwQMz6y/bjxkefbhPHs/+M5/4yP
zJep4yOfJ2N8ZH/mjI/Mv3njI/NjwfjI/bJofPi9fHEY//igZrT2XhXun2Xj
I/eDivGR+2PV+PB7c7i/RWUH//vfN6Fjstn/ssN8uCCMPztyfwqyI/fD5Ozw
PPpiGH92uB/MC+PPDvN96JzsML7nw/izw/UXugAXZYfzfXYYf3b4Pv90GH9d
PM+E8WeH73fPhvFTP+q+cD0XhPHfF9leHOUJlAf3hfk0dDJOvS/sz/B5Mu4L
94OnwvjvC+fbzDD++8L+mRHGf184v54I478vPB+G5SV1z5cXxn9fOD+mh/Hf
F47flDD+uvYmh/FPCOOZGMY/IezPsWH8OGFCGM/dYfwTwvuPDuOfENR+Hv/m
/jD+CeF8vC+Mf0K43h4M48d5dfd/JIy/7vkeD+Ovu9+jYfx17T0Wxj+B+Cmv
qmvvyTD++8PzWX4Y//3h/h6OTxxOuD+Md1YY//3h+2zoZK5P5fqM+yPHN+f+
cD48FMZ/f+R4Fdwf2R9F94fj8XAYP+VllFdw/6r7w/1hahh/TuT10TmR5TE5
kc8TmxPZv3E5ke3H50S2l0D9RO4f5IT/f2Ha/5xE/WSckhM5f1NzwvUw6X9O
y4mcrxk4q+55x4f9T3luTuR8zcP5de2NCMen7nky/+fCnMj1UJQTzr97/+di
ri/BpVxfhstzItdfBeWVdc83KBzvuucZ8j9X8/xREyPbj54YWR4zMbJ+7MTI
+8dNjHye+ImRz5PA/RO5f8D1STh5YuT4pEyM7N/UiZHjmYYzqJ9Fec7EyHyV
OzEyH+bhfFwwMXL+FU4Mvxc8EI4/9y/meUp4nlLuV4bLJ0bOxwruV0l/V9Hf
1ThqUuT4RuOYSeH1fcLxnxQ+783h+NeVdwvHf1IQ9f9/CTgRBzgJJ+MUnIrT
cAbOwjk4F+fhfFyAC3ERLsYluBSX4XJcgStxFa7GUQ9EOhrH4Fgch+NxAk7E
AU7CyTgFp+I0nIGzcA7OxXk4HxfgQlyEi3EJLsVluBxX4Epchatx1ORIR+MY
HIvjcDxOwIk4wEk4GafgVJyGM3AWzsG5OA/n4wJciItwMS7BpbgMl+MKXImr
cDWOejDS0TgGx+I4HI8TcCIOcBJOxik4FafhDJyFc3AuzsP5uAAX4iJcjEtw
KS7D5bgCV+IqXI2jpkQ6GsfgWByH43ECTsQBTsLJOAWn4jScgbNwDs7FeTgf
F+BCXISLcQkuxWW4HFfgSlyFq3HUQ5GOxjE4FsfheJyAE3GAk3AyTsGpOA1n
4Cycg3NxHs7HBbgQF+FiXIJLcRkuxxW4ElfhahyVG+loHINjcRyOxwk4EQc4
CSfjFJyK03AGzsI5OBfn4XxcgAtxES7GJbgUl+FyXIErcRWuxlEPRzoax+BY
HIfjcQJOxAFOwsk4BafiNJyBs3AOzsV5OB8X4EJchItxCS7FZbgcV+BKXIWr
cdTUSEfjGByL43A8TsCJOMBJOBmn4FSchjNwFs7BuTgP5+MCXIiLcDEuwaW4
DJfjClyJq3A1jnok0tE4BsfiOByPE3AiDnASTsYpOBWn4QychXNwLs7D+bgA
F+IiXIxLcCkuw+W4AlfiKlyNo6ZFOhrH4Fgch+NxAk7EAU7CyTgFp+I0nIGz
cA7OxXk4HxfgQlyEi3EJLsVluBxX4Epchatx1KORjsYxOBbH4XicgBNxgJNw
Mk7BqTgNZ+AsnINzcR7OxwW4EBfhYlyCS3EZLscVuBJX4WocNT3S0TgGx+I4
HI8TcCIOcBJOxik4FafhDJyFc3AuzsP5uAAX4iJcjEtwKS7D5bgCV+IqXI2j
Hot0NI7BsTgOx+MEnIgDnISTcQpOxWk4A2fhHJyL83A+LsCFuAgX4xJcistw
Oa7AlbgKV+OovEjXx9G4EY7BTXEsboHjcGscj9vhBNwRJ+IuOMDdcRLuhZNx
X5yCB+BUPBin4XScgTNxFs7GOXgyzsXTcB6eifPxHFyA5+NCvAgX4aW4GK/A
JXg1LsXrcBneiMvxFlyBt+NKvAtX4b24Gh/AUY9Huj6Oxo1wDG6KY3ELHIdb
43jcDifgjjgRd8EB7o6TcC+cjPviFDwAp+LBOA2n4wycibNwNs7Bk3Eunobz
8Eycj+fgAjwfF+JFuAgvxcV4BS7Bq3EpXofL8EZcjrfgCrwdV+JduArvxdX4
AI6aEen6OBo3wjG4KY7FLXAcbo3jcTucgDviRNwFB7g7TsK9cDLui1PwAJyK
B+M0nI4zcCbOwtk4B0/GuXgazsMzcT6egwvwfFyIF+EivBQX4xW4BK/GpXgd
LsMbcTnegivwdlyJd+EqvBdX4wM46olI18fRuBGOwU1xLG6B43BrHI/b4QTc
ESfiLjjA3XES7oWTcV+cggfgVDwYp+F0nIEzcRbOxjl4Ms7F03Aenonz8Rxc
gOfjQrwIF+GluBivwCV4NS7F63AZ3ojL8RZcgbfjSrwLV+G9uBofwFEzI10f
R+NGOAY3xbG4BY7DrXE8bocTcEeciLvgAHfHSbgXTsZ9cQoegFPxYJyG03EG
zsRZOBvn4Mk4F0/DeXgmzsdzcAGejwvxIlyEl+JivAKX4NW4FK/DZXgjLsdb
cAXejivxLlyF9+JqfABHPRnp+jgaN8IxuCmOxS1wHG6N43E7nIA74kTcBQe4
O07CvXAy7otT8ACcigfjNJyOM3AmzsLZOAdPxrl4Gs7DM3E+noML8HxciBfh
IrwUF+MVuASvxqV4HS7DG3E53oIr8HZciXfhKrwXV+MDOGpWpOvjaNwIx+Cm
OBa3wHG4NY7H7XAC7ogTcRcc4O44CffCybgvTsEDcCoejNNwOs7AmTgLZ+Mc
PBnn4mk4D8/E+XgOLsDzcSFehIvwUlyMV+ASvBqX4nW4DG/E5XgLrsDbcSXe
havwXlyND+CopyJdH0fjRjgGN8WxuAWOw61xPG6HE3BHnIi74AB3x0m4F07G
fXEKHoBT8WCchtNxBs7EWTgb5+DJOBdPw3l4Js7Hc3ABno8L8SJchJfiYrwC
l+DVuBSvw2V4Iy7HW3AF3o4r8S5chffianwAR+VHuj6Oxo1wDG6KY3ELHIdb
43jcDifgjjgRd8EB7o6TcC+cjPviFDwAp+LBOA2n4wycibNwNs7Bk3Eunobz
8Eycj+fgAjwfF+JFuAgvxcV4BS7Bq3EpXofL8EZcjrfgCrwdV+JduArvxdX4
AI56OtL1cTRuhGNwUxyLW+A43BrH43Y4AXfEibgLDnB3nIR74WTcF6fgATgV
D8ZpOB1n4EychbNxDp6Mc/E0nIdn4nw8Bxfg+bgQL8JFeCkuxitwCV6NS/E6
XIY34nK8BVfg7bgS78JVeC+uxgdw1OxI18fRuBGOwU1xLG6B43BrHI/b4QTc
ESfiLjjA3XES7oWTcV+cggfgVDwYp+F0nIEzcRbOxjl4Ms7F03Aenonz8Rxc
gOfjQrwIF+GluBivwCV4NS7F63AZ3ojL8RZcgbfjSrwLV+G9uBofwFHPRLo+
jsaNcAxuimNxCxyHW+N43A4n4I44EXfBAe6Ok3AvnIz74hQ8AKfiwTgNp+MM
nImzcDbOwZNxLp6G8/BMnI/n4AI8HxfiRbgIL8XFeAUuwatxKV6Hy/BGXI63
4Aq8HVfiXbgK78XV+ACOmhPp+jgaN8IxuCmOxS1wHG6N43E7nIA74kTcBQe4
O07CvXAy7otT8ACcigfjNJyOM3AmzsLZOAdPxrl4Gs7DM3E+noML8HxciBfh
IrwUF+MVuASvxqV4HS7DG3E53oIr8HZciXfhKrwXV+MDOOrZSNfH0bgRjsFN
cSxugeNwaxyP2+EE3BEn4i44wN1xEu6Fk3FfnIIH4FQ8GKfhdJyBM3EWzsY5
eDLOxdNwHp6J8/EcXIDn40K8CBfhpbgYr8AleDUuxetwGd6Iy/EWXIG340q8
C1fhvbgaH8BRcyNdH0fjRjgGN8WxuAWOw61xPG6HE3BHnIi74AB3x0m4F07G
fXEKHoBT8WCchtNxBs7EWTgb5+DJOBdPw3l4Js7Hc3ABno8L8SJchJfiYrwC
l+DVuBSvw2V4Iy7HW3AF3o4r8S5chffianwARz0X6fo4GjfCMbgpjsUtcBxu
jeNxO5yAO+JE3AUHuDtOwr1wMu6LU/AAnIoH4zScjjNwJs7C2TgHT8a5eBrO
wzNxPp6DC/B8XIgX4SK8FBfjFbgEr8aleB0uwxtxOd6CK/B2XIl34Sq8F1fj
AziqINL1cH3cAEfjhrgRboxjcBPcFDfDsbg5boFb4jjcCrfGbXA8bovb4fY4
AXfAHXEnnIg74y64Kw5wN9wd98BJuCfuhXvjZNwH98X9cArujwfggTgVD8KD
8RCchofidDwMZ+AROBOPxll4HM7GE3AOnoQn4yk4F0/F0/B0nIdn4Jl4Fs7H
s/EcPBcX4Hl4Pl6AC/FCvAgvxkV4CV6Kl+FivByvwCtxCV6FV+M1uBSvxevw
elyGN+CNeBMux5vxFrwVV+BteDvegSvxTrwL78ZVeA/ei/fharwfH8AHcdTz
ka6H6+MGOBo3xI1wYxyDm+CmuBmOxc1xC9wSx+FWuDVug+NxW9wOt8cJuAPu
iDvhRNwZd8FdcYC74e64B07CPXEv3Bsn4z64L+6HU3B/PAAPxKl4EB6Mh+A0
PBSn42E4A4/AmXg0zsLjcDaegHPwJDwZT8G5eCqehqfjPDwDz8SzcD6ejefg
ubgAz8Pz8QJciBfiRXgxLsJL8FK8DBfj5XgFXolL8Cq8Gq/BpXgtXofX4zK8
AW/Em3A53oy34K24Am/D2/EOXIl34l14N67Ce/BevA9X4/34AD6Io+ZFuh6u
jxvgaNwQN8KNcQxugpviZjgWN8ctcEsch1vh1rgNjsdtcTvcHifgDrgj7oQT
cWfcBXfFAe6Gu+MeOAn3xL1wb5yM++C+uB9Owf3xADwQp+JBeDAegtPwUJyO
h+EMPAJn4tE4C4/D2XgCzsGT8GQ8BefiqXgano7z8Aw8E8/C+Xg2noPn4gI8
D8/HC3AhXogX4cW4CC/BS/EyXIyX4xV4JS7Bq/BqvAaX4rV4HV6Py/AGvBFv
wuV4M96Ct+IKvA1vxztwJd6Jd+HduArvwXvxPlyN9+MD+CCOeiHS9XB93ABH
44a4EW6MY3AT3BQ3w7G4OW6BW+I43Aq3xm1wPG6L2+H2OAF3wB1xJ5yIO+Mu
uCsOcDfcHffASbgn7oV742TcB/fF/XAK7o8H4IE4FQ/Cg/EQnIaH4nQ8DGfg
ETgTj8ZZeBzOxhNwDp6EJ+MpOBdPxdPwdJyHZ+CZeBbOx7PxHDwXF+B5eD5e
gAvxQrwIL8ZFeAleipfhYrwcr8ArcQlehVfjNbgUr8Xr8HpchjfgjXgTLseb
8Ra8FVfgbXg73oEr8U68C+/GVXgP3ov34Wq8Hx/AB3HU/EjXw/VxAxyNG+JG
uDGOwU1wU9wMx+LmuAVuieNwK9wat8HxuC1uh9vjBNwBd8SdcCLujLvgrjjA
3XB33AMn4Z64F+6Nk3Ef3Bf3wym4Px6AB+JUPAgPxkNwGh6K0/EwnIFH4Ew8
GmfhcTgbT8A5eBKejKfgXDwVT8PTcR6egWfiWTgfz8Zz8FxcgOfh+XgBLsQL
8SK8GBfhJXgpXoaL8XK8Aq/EJXgVXo3X4FK8Fq/D63EZ3oA34k24HG/GW/BW
XIG34e14B67EO/EuvBtX4T14L96Hq/F+fAAfxFEvRroero8b4GjcEDfCjXEM
boKb4mY4FjfHLXBLHIdb4da4DY7HbXE73B4n4A64I+6EE3Fn3AV3xQHuhrvj
HjgJ98S9cG+cjPvgvrgfTsH98QA8EKfiQXgwHoLT8FCcjofhDDwCZ+LROAuP
w9l4As7Bk/BkPAXn4ql4Gp6O8/AMPBPPwvl4Np6D5+ICPA/PxwtwIV6IF+HF
uAgvwUvxMlyMl+MVeCUuwavwarwGl+K1eB1ej8vwBrwRb8LleDPegrfiCrwN
b8c7cCXeiXfh3bgK78F78T5cjffjA/ggjloQ6Xq4Pm6Ao3FD3Ag3xjG4CW6K
m+FY3By3wC1xHG6FW+M2OB63xe1we5yAO+COuBNOxJ1xF9wVB7gb7o574CTc
E/fCvXEy7oP74n44BffHA/BAnIoH4cF4CE7DQ3E6HoYz8AiciUfjLDwOZ+MJ
OAdPwpPxFJyLp+JpeDrOwzPwTDwL5+PZeA6eiwvwPDwfL8CFeCFehBfjIrwE
L8XLcDFejlfglbgEr8Kr8RpcitfidXg9LsMb8Ea8CZfjzXgL3oor8Da8He/A
lXgn3oV34yq8B+/F+3A13o8P4IM46qVI18P1cQMcjRviRrgxjsFNcFPcDMfi
5rgFbonjcCvcGrfB8bgtbofb4wTcAXfEnXAi7oy74K44wN1wd9wDJ+GeuBfu
jZNxH9wX98MpuD8egAfiVDwID8ZDcBoeitPxMJyBR+BMPBpn4XE4G0/AOXgS
noyn4Fw8FU/D03EenoFn4lk4H8/Gc/BcXIDn4fl4AS7EC/EivBgX4SV4KV6G
i/FyvAKvxCV4FV6N1+BSvBavw+txGd6AN+JNuBxvxlvwVlyBt+HteAeuxDvx
LrwbV+E9eC/eh6vxfnwAH8RRhZGuh+vjBjgaN8SNcGMcg5vgprgZjsXNcQvc
EsfhVrg1boPjcVvcDrfHCbgD7og74UTcGXfBXXGAu+HuuAdOwj1xL9wbJ+M+
uC/uh1NwfzwAD8SpeBAejIfgNDwUp+NhOAOPwJl4NM7C43A2noBz8CQ8GU/B
uXgqnoan4zw8A8/Es3A+no3n4Lm4AM/D8/ECXIgX4kV4MS7CS/BSvAwX4+V4
BV6JS/AqvBqvwaV4LV6H1+MyvAFvxJtwOd6Mt+CtuAJvw9vxDlyJd+JdeDeu
wnvwXrwPV+P9+AA+iKNejnQ9XB83wNG4IW6EG+MY3AQ3xc1wLG6OW+CWOA63
wq1xGxyP2+J2uD1OwB1wR9wJJ+LOuAvuigPcDXfHPXAS7ol74d44GffBfXE/
nIL74wF4IE7Fg/BgPASn4aE4HQ/DGXgEzsSjcRYeh7PxBJyDJ+HJeArOxVPx
NDwd5+EZeCaehfPxbDwHz8UFeB6ejxfgQrwQL8KLcRFegpfiZbgYL8cr8Epc
glfh1XgNLsVr8Tq8HpfhDXgj3oTL8Wa8BW/FFXgb3o534Eq8E+/Cu3EV3oP3
4n24Gu/HB/BBHLUw0vVwfdwAR+OGuBFujGNwE9wUN8OxuDlugVviONwKt8Zt
cDxui9vh9jgBd8AdcSeciDvjLrgrDnA33B33wEm4J+6Fe+Nk3Af3xf1wCu6P
B+CBOBUPwoPxEJyGh+J0PAxn4BE4E4/GWXgczsYTcA6ehCfjKTgXT8XT8HSc
h2fgmXgWzsez8Rw8FxfgeXg+XoAL8UK8CC/GRXgJXoqX4WK8HK/AK3EJXoVX
4zW4FK/F6/B6XIY34I14Ey7Hm/EWvBVX4G14O96BK/FOvAvvxlV4D96L9+Fq
vB8fwAdx1CuRrofr4wY4GjfEjXBjHIOb4Ka4GY7FzXEL3BLH4Va4NW6D43Fb
3A63xwm4A+6IO+FE3Bl3wV1xgLvh7rgHTsI9cS/cGyfjPrgv7odTcH88AA/E
qXgQHoyH4DQ8FKfjYTgDj8CZeDTOwuNwNp6Ac/AkPBlPwbl4Kp6Gp+M8PAPP
xLNwPp6N5+C5uADPw/PxAlyIF+JFeDEuwkvwUrwMF+PleAVeiUvwKrwar8Gl
eC1eh9fjMrwBb8SbcDnejLfgrbgCb8Pb8Q5ciXfiXXg3rsJ78F68D1fj/fgA
PoijFkW6Hq6PG+Bo3BA3wo1xDG6Cm+JmOBY3xy1wSxyHW+HWuA2Ox21xO9we
J+AOuCPuhBNxZ9wFd8UB7oa74x44CffEvXBvnIz74L64H07B/fEAPBCn4kF4
MB6C0/BQnI6H4Qw8Amfi0TgLj8PZeALOwZPwZDwF5+KpeBqejvPwDDwTz8L5
eDaeg+fiAjwPz8cLcCFeiBfhxbgIL8FL8TJcjJfjFXglLsGr8Gq8BpfitXgd
Xo/L8Aa8EW/C5Xgz3oK34gq8DW/HO3Al3ol34d24Cu/Be/E+XI334wP4II56
NdL1cH3cAEfjhrgRboxjcBPcFDfDsbg5boFb4jjcCrfGbXA8bovb4fY4AXfA
HXEnnIg74y64Kw5wN9wd98BJuCfuhXvjZNwH98X9cArujwfggTgVD8KD8RCc
hofidDwMZ+AROBOPxll4HM7GE3AOnoQn4yk4F0/F0/B0nIdn4Jl4Fs7Hs/Ec
PBcX4Hl4Pl6AC/FCvAgvxkV4CV6Kl+FivByvwCtxCV6FV+M1uBSvxevwelyG
N+CNeBMux5vxFrwVV+BteDvegSvxTrwL78ZVeA/ei/fharwfH8AHcdTiSNfD
9XEDHI0b4ka4MY7BTXBT3AzH4ua4BW6J43Ar3Bq3wfG4LW6H2+ME3AF3xJ1w
Iu6Mu+CuOMDdcHfcAyfhnrgX7o2TcR/cF/fDKbg/HoAH4lQ8CA/GQ3AaHorT
8TCcgUfgTDwaZ+FxOBtPwDl4Ep6Mp+BcPBVPw9NxHp6BZ+JZOB/PxnPwXFyA
5+H5eAEuxAvxIrwYF+EleClehovxcrwCr8QleBVejdfgUrwWr8PrcRnegDfi
Tbgcb8Zb8FZcgbfh7XgHrsQ78S68G1fhPXgv3oer8X58AB/EUa9Fuh6ujxvg
aNwQN8KNcQxugpviZjgWN8ctcEsch1vh1rgNjsdtcTvcHifgDrgj7oQTcWfc
BXfFAe6Gu+MeOAn3xL1wb5yM++C+uB9Owf3xADwQp+JBeDAegtPwUJyOh+EM
PAJn4tE4C4/D2XgCzsGT8GQ8BefiqXgano7z8Aw8E8/C+Xg2noPn4gI8D8/H
C3AhXogX4cW4CC/BS/EyXIyX4xV4JS7Bq/BqvAaX4rV4HV6Py/AGvBFvwuV4
M96Ct+IKvA1vxztwJd6Jd+HduArvwXvxPlyN9+MD+CCOKor0YbgePhzXx0fg
BvhIHI2Pwg3x0bgRPgY3xsfiGHwcboKPx03xCbgZPhHH4pNwc3wyboFPwS3x
qTgOn4Zb4dNxa3wGboPPxPH4LNwWn43b4XNwe3wuTsDn4Q74fNwRX4A74Qtx
Ir4Id8YX4y74EtwVX4oDfBnuhi/H3fEVuAe+Eifhq3BPfDXuha/BvfG1OBlf
h/vg63FffAPuh2/EKfgm3B/fjAfgW/BAfCtOxbfhQfh2PBjfgYfgO3EavgsP
xXfjdHwPHobvxRl4OB6BR+JMPAqPxmNwFh6Lx+HxOBvfhyfg+3EOnogn4Qfw
ZPwgnoIfwrn4YTwVP4Kn4UfxdPwYzsOP4xn4CTwTP4ln4adwPn4az8bP4Dn4
WTwXP4cL8PN4Hn4Bz8cv4gX4JVyIX8YL8St4EX4VL8av4SL8Ol6C38BL8Zt4
GX4LF+O38XL8Dl6B38Ur8Xu4BL+PV+EP8Gr8IV6DP8Kl+GO8Fn+C1+FP8Xr8
GS7Dn+MN+Au8EX+JN+GvcDn+Gm/G3+At+Fu8FX+HK/D3eBv+AW/HP+Id+Cdc
iX/GO/EveBf+Fe/Gv+Eq/Dveg//Ae/GfeB/+C1fjv/F+/A8+gP/FB/F/OOr1
SB+G6+HDcX18BG6Aj8TR+CjcEB+NG+FjcGN8LI7Bx+Em+HjcFJ+Am+ETcSw+
CTfHJ+MW+BTcEp+K4/BpuBU+HbfGZ+A2+Ewcj8/CbfHZuB0+B7fH5+IEfB7u
gM/HHfEFuBO+ECfii3BnfDHugi/BXfGlOMCX4W74ctwdX4F74CtxEr4K98RX
4174GtwbX4uT8XW4D74e98U34H74RpyCb8L98c14AL4FD8S34lR8Gx6Eb8eD
8R14CL4Tp+G78FB8N07H9+Bh+F6cgYfjEXgkzsSj8Gg8BmfhsXgcHo+z8X14
Ar4f5+CJeBJ+AE/GD+Ip+CGcix/GU/EjeBp+FE/Hj+E8/DiegZ/AM/GTeBZ+
Cufjp/Fs/Ayeg5/Fc/FzuAA/j+fhF/B8/CJegF/ChfhlvBC/ghfhV/Fi/Bou
wq/jJfgNvBS/iZfht3Axfhsvx+/gFfhdvBK/h0vw+3gV/gCvxh/iNfgjXIo/
xmvxJ3gd/hSvx5/hMvw53oC/wBvxl3gT/gqX46/xZvwN3oK/xVvxd7gCf4+3
4R/wdvwj3oF/wpX4Z7wT/4J34V/xbvwbrsK/4z34D7wX/4n34b9wNf4b78f/
4AP4X3wQ/4ejlkT6MFwPH47r4yNwA3wkjsZH4Yb4aNwIH4Mb42NxDD4ON8HH
46b4BNwMn4hj8Um4OT4Zt8Cn4Jb4VByHT8Ot8Om4NT4Dt8Fn4nh8Fm6Lz8bt
8Dm4PT4XJ+DzcAd8Pu6IL8Cd8IU4EV+EO+OLcRd8Ce6KL8UBvgx3w5fj7vgK
3ANfiZPwVbgnvhr3wtfg3vhanIyvw33w9bgvvgH3wzfiFHwT7o9vxgPwLXgg
vhWn4tvwIHw7HozvwEPwnTgN34WH4rtxOr4HD8P34gw8HI/AI3EmHoVH4zE4
C4/F4/B4nI3vwxPw/TgHT8ST8AN4Mn4QT8EP4Vz8MJ6KH8HT8KN4On4M5+HH
8Qz8BJ6Jn8Sz8FM4Hz+NZ+Nn8Bz8LJ6Ln8MF+Hk8D7+A5+MX8QL8Ei7EL+OF
+BW8CL+KF+PXcBF+HS/Bb+Cl+E28DL+Fi/HbeDl+B6/A7+KV+D1cgt/Hq/AH
eDX+EK/BH+FS/DFeiz/B6/CneD3+DJfhz/EG/AXeiL/Em/BXuBx/jTfjb/AW
/C3eir/DFfh7vA3/gLfjH/EO/BOuxD/jnfgXvAv/infj33AV/h3vwX/gvfhP
vA//havx33g//gcfwP/ig/g/HPVGpA/D9fDhuD4+AjfAR+JofBRuiI/GjfAx
uDE+Fsfg43ATfDxuik/AzfCJOBafhJvjk3ELfApuiU/Fcfg03AqfjlvjM3Ab
fCaOx2fhtvhs3A6fg9vjc3ECPg93wOfjjvgC3AlfiBPxRbgzvhh3wZfgrvhS
HODLcDd8Oe6Or8A98JU4CV+Fe+KrcS98De6Nr8XJ+DrcB1+P++IbcD98I07B
N+H++GY8AN+CB+JbcSq+DQ/Ct+PB+A48BN+J0/BdeCi+G6fje/AwfC/OwMPx
CDwSZ+JReDQeg7PwWDwOj8fZ+D48Ad+Pc/BEPAk/gCfjB/EU/BDOxQ/jqfgR
PA0/iqfjx3AefhzPwE/gmfhJPAs/hfPx03g2fgbPwc/iufg5XICfx/PwC3g+
fhEvwC/hQvwyXohfwYvwq3gxfg0X4dfxEvwGXorfxMvwW7gYv42X43fwCvwu
XonfwyX4fbwKf4BX4w/xGvwRLsUf47X4E7wOf4rX489wGf4cb8Bf4I34S7wJ
f4XL8dd4M/4Gb8Hf4q34O1yBv8fb8A94O/4R78A/4Ur8M96Jf8G78K94N/4N
V+Hf8R78B96L/8T78F+4Gv+N9+N/8AH8Lz6I/8NRSyN9GK6HD8f18RG4AT4S
R+OjcEN8NG6Ej8GN8bE4Bh+Hm+DjcVN8Am6GT8Sx+CTcHJ+MW+BTcEt8Ko7D
p+FW+HTcGp+B2+AzcTw+C7fFZ+N2+BzcHp+LE/B5uAM+H3fEF+BO+EKciC/C
nfHFuAu+BHfFl+IAX4a74ctxd3wF7oGvxEn4KtwTX4174Wtwb3wtTsbX4T74
etwX34D74RtxCr4J98c34wH4FjwQ34pT8W14EL4dD8Z34CH4TpyG78JD8d04
Hd+Dh+F7cQYejkfgkTgTj8Kj8RichcficXg8zsb34Qn4fpyDJ+JJ+AE8GT+I
p+CHcC5+GE/Fj+Bp+FE8HT+G8/DjeAZ+As/ET+JZ+Cmcj5/Gs/EzeA5+Fs/F
z+EC/Dyeh1/A8/GLeAF+CRfil/FC/ApehF/Fi/FruAi/jpfgN/BS/CZeht/C
xfhtvBy/g1fgd/FK/B4uwe/jVfgDvBp/iNfgj3Ap/hivxZ/gdfhTvB5/hsvw
53gD/gJvxF/iTfgrXI6/xpvxN3gL/hZvxd/hCvw93oZ/wNvxj3gH/glX4p/x
TvwL3oV/xbvxb7gK/4734D/wXvwn3of/wtX4b7wf/4MP4H/xQfwfjnoz0ofh
evhwXB8fgRvgI3E0Pgo3xEfjRvgY3Bgfi2PwcbgJPh43xSfgZvhEHItPws3x
ybgFPgW3xKfiOHwaboVPx63xGbgNPhPH47NwW3w2bofPwe3xuTgBn4c74PNx
R3wB7oQvxIn4ItwZX4y74EtwV3wpDvBluBu+HHfHV+Ae+EqchK/CPfHVuBe+
BvfG1+JkfB3ug6/HffENuB++Eafgm3B/fDMegG/BA/GtOBXfhgfh2/FgfAce
gu/EafguPBTfjdPxPXgYvhdn4OF4BB6JM/EoPBqPwVl4LB6Hx+NsfB+egO/H
OXginoQfwJPxg3gKfgjn4ofxVPwInoYfxdPxYzgPP45n4CfwTPwknoWfwvn4
aTwbP4Pn4GfxXPwcLsDP43n4BTwfv4gX4JdwIX4ZL8Sv4EX4VbwYv4aL8Ot4
CX4DL8Vv4mX4LVyM38bL8Tt4BX4Xr8Tv4RL8Pl6FP8Cr8Yd4Df4Il+KP8Vr8
CV6HP8Xr8We4DH+ON+Av8Eb8Jd6Ev8Ll+Gu8GX+Dt+Bv8Vb8Ha7A3+Nt+Ae8
Hf+Id+CfcCX+Ge/Ev+Bd+Fe8G/+Gq/DveA/+A+/Ff+J9+C9cjf/G+/E/+AD+
Fx/E/+GoZZE+DNfDh+P6+AjcAB+Jo/FRuCE+GjfCx+DG+Fgcg4/DTfDxuCk+
ATfDJ+JYfBJujk/GLfApuCU+Fcfh03ArfDpujc/AbfCZOB6fhdvis3E7fA5u
j8/FCfg83AGfjzviC3AnfCFOxBfhzvhi3AVfgrviS3GAL8Pd8OW4O74C98BX
4iR8Fe6Jr8a98DW4N74WJ+PrcB98Pe6Lb8D98I04Bd+E++Ob8QB8Cx6Ib8Wp
+DY8CN+OB+M78BB8J07Dd+Gh+G6cju/Bw/C9OAMPxyPwSJyJR+HReAzOwmPx
ODweZ+P78AR8P87BE/Ek/ACejB/EU/BDOBc/jKfiR/A0/Ciejh/DefhxPAM/
gWfiJ/Es/BTOx0/j2fgZPAc/i+fi53ABfh7Pwy/g+fhFvAC/hAvxy3ghfgUv
wq/ixfg1XIRfx0vwG3gpfhMvw2/hYvw2Xo7fwSvwu3glfg+X4PfxKvwBXo0/
xGvwR7gUf4zX4k/wOvwpXo8/w2X4c7wBf4E34i/xJvwVLsdf4834G7wFf4u3
4u9wBf4eb8M/4O34R7wD/4Qr8c94J/4F78K/4t34N1yFf8d78B94L/4T78N/
4Wr8N96P/8EH8L/4IP4PR70V6cNwPXw4ro+PwA3wkTgaH4Ub4qNxI3wMboyP
xTH4ONwEH4+b4hNwM3wijsUn4eb4ZNwCn4Jb4lNxHD4Nt8Kn49b4DNwGn4nj
8Vm4LT4bt8Pn4Pb4XJyAz8Md8Pm4I74Ad8IX4kR8Ee6ML8Zd8CW4K74UB/gy
3A1fjrvjK3APfCVOwlfhnvhq3Atfg3vja3Eyvg73wdfjvvgG3A/fiFPwTbg/
vhkPwLfggfhWnIpvw4Pw7XgwvgMPwXfiNHwXHorvxun4HjwM34sz8HA8Ao/E
mXgUHo3H4Cw8Fo/D43E2vg9PwPfjHDwRT8IP4Mn4QTwFP4Rz8cN4Kn4ET8OP
4un4MZyHH8cz8BN4Jn4Sz8JP4Xz8NJ6Nn8Fz8LN4Ln4OF+Dn8Tz8Ap6PX8QL
8Eu4EL+MF+JX8CL8Kl6MX8NF+HW8BL+Bl+I38TL8Fi7Gb+Pl+B28Ar+LV+L3
cAl+H6/CH+DV+EO8Bn+ES/HHeC3+BK/Dn+L1+DNchj/HG/AXeCP+Em/CX+Fy
/DXejL/BW/C3eCv+Dlfg7/E2/APejn/EO/BPuBL/jHfiX/Au/CvejX/DVfh3
vAf/gffiP/E+/Beuxn/j/fgffAD/iw/i/3BUcaQPw/Xw4bg+PgI3wEfiaHwU
boiPxo3wMbgxPhbH4ONwE3w8bopPwM3wiTgWn4Sb45NxC3wKbolPxXH4NNwK
n45b4zNwG3wmjsdn4bb4bNwOn4Pb43NxAj4Pd8Dn4474AtwJX4gT8UW4M74Y
d8GX4K74Uhzgy3A3fDnujq/APfCVOAlfhXviq3EvfA3uja/Fyfg63Adfj/vi
G3A/fCNOwTfh/vhmPADfggfiW3Eqvg0PwrfjwfgOPATfidPwXXgovhun43vw
MHwvzsDD8Qg8EmfiUXg0HoOz8Fg8Do/H2fg+PAHfj3PwRDwJP4An4wfxFPwQ
zsUP46n4ETwNP4qn48dwHn4cz8BP4Jn4STwLP4Xz8dN4Nn4Gz8HP4rn4OVyA
n8fz8At4Pn4RL8Av4UL8Ml6IX8GL8Kt4MX4NF+HX8RL8Bl6K38TL8Fu4GL+N
l+N38Ar8Ll6J38Ml+H28Cn+AV+MP8Rr8ES7FH+O1+BO8Dn+K1+PPcBn+HG/A
X+CN+Eu8CX+Fy/HXeDP+Bm/B3+Kt+Dtcgb/H2/APeDv+Ee/AP+FK/DPeiX/B
u/CveDf+DVfh3/Ee/Afei//E+/BfuBr/jffjf/AB/C8+iP/DUW9H+jBcDx+O
6+MjcAN8JI7GR+GG+GjcCB+DG+NjcQw+DjfBx+Om+ATcDJ+IY/FJuDk+GbfA
p+CW+FQch0/DrfDpuDU+A7fBZ+J4fBZui8/G7fA5uD0+Fyfg83AHfD7uiC/A
nfCFOBFfhDvji3EXfAnuii/FAb4Md8OX4+74CtwDX4mT8FW4J74a98LX4N74
WpyMr8N98PW4L74B98M34hR8E+6Pb8YD8C14IL4Vp+Lb8CB8Ox6M78BD8J04
Dd+Fh+K7cTq+Bw/D9+IMPByPwCNxJh6FR+MxOAuPxePweJyN78MT8P04B0/E
k/ADeDJ+EE/BD+Fc/DCeih/B0/CjeDp+DOfhx/EM/ASeiZ/Es/BTOB8/jWfj
Z/Ac/Cyei5/DBfh5PA+/gOfjF/EC/BIuxC/jhfgVvAi/ihfj13ARfh0vwW/g
pfhNvAy/hYvx23g5fgevwO/ilfg9XILfx6vwB3g1/hCvwR/hUvwxXos/wevw
p3g9/gyX4c/xBvwF3oi/xJvwV7gcf40342/wFvwt3oq/wxX4e7wN/4C34x/x
DvwTrsQ/4534F7wL/4p3499wFf4d78F/4L34T7wP/4Wr8d94P/4HH8D/4oP4
Pxy1PNKH4Xr4cFwfH4Eb4CNxND4KN8RH40b4GNwYH4tj8HG4CT4eN8Un4Gb4
RByLT8LN8cm4BT4Ft8Sn4jh8Gm6FT8et8Rm4DT4Tx+OzcFt8Nm6Hz8Ht8bk4
AZ+HO+DzcUd8Ae6EL8SJ+CLcGV+Mu+BLcFd8KQ7wZbgbvhx3x1fgHvhKnISv
wj3x1bgXvgb3xtfiZHwd7oOvx33xDbgfvhGn4Jtwf3wzHoBvwQPxrTgV34YH
4dvxYHwHHoLvxGn4LjwU343T8T14GL4XZ+DheAQeiTPxKDwaj8FZeCweh8fj
bHwfnoDvxzl4Ip6EH8CT8YN4Cn4I5+KH8VT8CJ6GH8XT8WM4Dz+OZ+An8Ez8
JJ6Fn8L5+Gk8Gz+D5+Bn8Vz8HC7Az+N5+AU8H7+IF+CXcCF+GS/Er+BF+FW8
GL+Gi/DreAl+Ay/Fb+Jl+C1cjN/Gy/E7eAV+F6/E7+ES/D5ehT/Aq/GHeA3+
CJfij/Fa/Alehz/F6/FnuAx/jjfgL/BG/CXehL/C5fhrvBl/g7fgb/FW/B2u
wN/jbfgHvB3/iHfgn3Al/hnvxL/gXfhXvBv/hqvw73gP/gPvxX/iffgvXI3/
xvvxP/gA/hcfxP/hqHcifRiuhw/H9fERuAE+Ekfjo3BDfDRuhI/BjfGxOAYf
h5vg43FTfAJuhk/Esfgk3ByfjFvgU3BLfCqOw6fhVvh03BqfgdvgM3E8Pgu3
xWfjdvgc3B6fixPwebgDPh93xBfgTvhCnIgvwp3xxbgLvgR3xZfiAF+Gu+HL
cXd8Be6Br8RJ+CrcE1+Ne+FrcG98LU7G1+E++HrcF9+A++EbcQq+CffHN+MB
+BY8EN+KU/FteBC+HQ/Gd+Ah+E6chu/CQ/HdOB3fg4fhe3EGHo5H4JE4E4/C
o/EYnIXH4nF4PM7G9+EJ+H6cgyfiSfgBPBk/iKfgh3AufhhPxY/gafhRPB0/
hvPw43gGfgLPxE/iWfgpnI+fxrPxM3gOfhbPxc/hAvw8nodfwPPxi3gBfgkX
4pfxQvwKXoRfxYvxa7gIv46X4DfwUvwmXobfwsX4bbwcv4NX4HfxSvweLsHv
41X4A7waf4jX4I9wKf4Yr8Wf4HX4U7wef4bL8Od4A/4Cb8Rf4k34K1yOv8ab
8Td4C/4Wb8Xf4Qr8Pd6Gf8Db8Y94B/4JV+Kf8U78C96Ff8W78W+4Cv+O9+A/
8F78J96H/8LV+G+8H/+DD+B/8UH8H45aEenDcD18OK6Pj8AN8JE4Gh+FG+Kj
cSN8DG6Mj8Ux+DjcBB+Pm+ITcDN8Io7FJ+Hm+GTcAp+CW+JTcRw+DbfCp+PW
+AzcBp+J4/FZuC0+G7fD5+D2+FycgM/DHfD5uCO+AHfCF+JEfBHujC/GXfAl
uCu+FAf4MtwNX4674ytwD3wlTsJX4Z74atwLX4N742txMr4O98HX4774BtwP
34hT8E24P74ZD8C34IH4VpyKb8OD8O14ML4DD8F34jR8Fx6K78bp+B48DN+L
M/BwPAKPxJl4FB6Nx+AsPBaPw+NxNr4PT8D34xw8EU/CD+DJ+EE8BT+Ec/HD
eCp+BE/Dj+Lp+DGchx/HM/ATeCZ+Es/CT+F8/DSejZ/Bc/CzeC5+Dhfg5/E8
/AKej1/EC/BLuBC/jBfiV/Ai/CpejF/DRfh1vAS/gZfiN/Ey/BYuxm/j5fgd
vAK/i1fi93AJfh+vwh/g1fhDvAZ/hEvxx3gt/gSvw5/i9fgzXIY/xxvwF3gj
/hJvwl/hcvw13oy/wVvwt3gr/g5X4O/xNvwD3o5/xDvwT7gS/4x34l/wLvwr
3o1/w1X4d7wH/4H34j/xPvwXrsZ/4/34H3wA/4sP4v9w1LuRPgzXw4fj+vgI
3AAfiaPxUbghPho3wsfgxvhYHIOPw03w8bgpPgE3wyfiWHwSbo5Pxi3wKbgl
PhXH4dNwK3w6bo3PwG3wmTgen4Xb4rNxO3wObo/PxQn4PPx/XNVDFgCGggDB
jm3btm3btm3btm3btm3btp3MbH8t6/UBekY8E54Zz4JnxbPh2fEceE48F54b
z4PnxfPh+fECeEG8EF4YL4IXxYvhxfESeEm8FF4aL4OXxcvh5fEKeEW8El4Z
r4JXxavh1fEaeE28Fl4br4PXxevh9fEGeEO8Ed4Yb4I3xZvhzfEWeEu8Fd4a
b4O3xdvh7fEOeEe8E94Z74J3xbvh3fEeeE+8F94b74P3xfvh/fEB+EB8ED4Y
H4IPxYfhw/ER+Eh8FD4aH4OPxcfh4/EJ+ER8Ej4Zn4JPxafh0/EZ+Ex8Fj4b
n4PPxefh8/EF+EJ8Eb4YX4IvxZfhy/EV+Ep8Fb4aX4Ovxdfh6/EN+EZ8E74Z
34Jvxbfh2/Ed+E58F74b34Pvxffh+/ED+EH8EH4YP4IfxY/hx/ET+En8FH4a
P4Ofxc/h5/EL+EX8En4Zv4Jfxa/h1/Eb+E38Fn4bv4Pfxe/h9/EH+EP8Ef4Y
f4I/xZ/hz/EX+Ev8Ff4af4O/xd/h7/EP+Ef8E/4Z/4J/xb/h3/Ef+E/8F/4b
/4P/xf/h7v1fD4AHxAPhgfEgeFA8GB4cD4GHxEPhofEweFg8HB4ej4BHxCPh
kfEoeFQ8Gh4dj4HHxGPhsfE4eFw8Hh4fT4AnxBPhifEkeFI8GZ4cT4GnxFPh
qfE0eFo8HZ4ez4BnxDPhmfEseFY8G54dz4HnxHPhufE8eF48H54fL4AXxAvh
hfEieFG8GF4cL4GXxEvhpfEyeFm8HF4er4BXxCvhlfEqeFW8Gl4dr4HXxGvh
tfE6eF28Hl4fb4A3xBvhjfEmeFO8Gd4cb4G3xFvhrfE2eFu8Hd4e74B3xDvh
nfEueFe8G94d74H3xHvhvfE+eF+8H94fH4APxAfhg/Eh+FB8GD4cH4GPxEfh
o/Ex+Fh8HD4en4BPxCfhk/Ep+FR8Gj4dn4HPxGfhs/E5+Fx8Hj4fX4AvxBfh
i/El+FJ8Gb4cX4GvxFfhq/E1+Fp8Hb4e34BvxDfhm/Et+FZ8G74d34HvxHfh
u/E9+F58H74fP4AfxA/hh/Ej+FH8GH4cP4GfxE/hp/Ez+Fn8HH4ev4BfxC/h
l/Er+FX8Gn4dv4HfxG/ht/E7+F38Hn4ff4A/xB/hj/En+FP8Gf4cf4G/xF/h
r/E3+Fv8Hf4e/4B/xD/hn/Ev+Ff8G/4d/4H/xH/hv/E/+F/8H+6+//UAeEA8
EB4YD4IHxYPhwfEQeEg8FB4aD4OHxcPh4fEIeEQ8Eh4Zj4JHxaPh0fEYeEw8
Fh4bj4PHxePh8fEEeEI8EZ4YT4InxZPhyfEUeEo8FZ4aT4OnxdPh6fEMeEY8
E54Zz4JnxbPh2fEceE48F54bz4PnxfPh+fECeEG8EF4YL4IXxYvhxfESeEm8
FF4aL4OXxcvh5fEKeEW8El4Zr4JXxavh1fEaeE28Fl4br4PXxevh9fEGeEO8
Ed4Yb4I3xZvhzfEWeEu8Fd4ab4O3xdvh7fEOeEe8E94Z74J3xbvh3fEeeE+8
F94b74P3xfvh/fEB+EB8ED4YH4IPxYfhw/ER+Eh8FD4aH4OPxcfh4/EJ+ER8
Ej4Zn4JPxafh0/EZ+Ex8Fj4bn4PPxefh8/EF+EJ8Eb4YX4IvxZfhy/EV+Ep8
Fb4aX4Ovxdfh6/EN+EZ8E74Z34Jvxbfh2/Ed+E58F74b34Pvxffh+/ED+EH8
EH4YP4IfxY/hx/ET+En8FH4aP4Ofxc/h5/EL+EX8En4Zv4Jfxa/h1/Eb+E38
Fn4bv4Pfxe/h9/EH+EP8Ef4Yf4I/xZ/hz/EX+Ev8Ff4af4O/xd/h7/EP+Ef8
E/4Z/4J/xb/h3/Ef+E/8F/4b/4P/xf/h7v8f748bgI4bkI4biI4bmI4bhI4b
lI4bjI4bnI4bgo4bko4bio4bmo4bho4blo4bjo4bno4bgY4bkY4biY4bmY4b
hY4blY4bjY4bnY4bg44bk44bi44bm44bh44bl44bj44bn46bgI6bkI6biI6b
mI6bhI6blI6bjI6bnI6bgo6bko6bio6bmo6bho6blo6bjo6bno6bgY6bkY6b
iY6bmY6bhY6blY6bjY6bnY6bg46bk46bi46bm46bh46bl46bj46bn45bgI5b
kI5biI5bmI5bhI5blI5bjI5bnI5bgo5bko5bio5bmo5bho5blo5bjo5bno5b
gY5bkY5biY5bmY5bhY5blY5bjY5bnY5bg45bk45bi45bm45bh45bl45bj45b
n47bgI7bkI7biI7bmI7bhI7blI7bjI7bnI7bgo7bko7bio7bmo7bho7blo7b
jo7bno7bgY7bkY7biY7bmY7bhY7blY7bjY7bnY7bg47bk47bi47bm47bh47b
l47bj47bn447gI47kI47iI47mI47hI47lI47jI47nI47go47ko47io47mo47
ho47lo47jo47no47gY47kY47iY47mY47hY47lY47jY47nY47g447k447i447
m447h447l447j447n467gI67kI67iI67mI67hI67lI67jI67nI67go67ko67
io67mo67ho67lo67jo67no67gY67kY67iY67mY67hY67lY67jY67nY67g467
k467i467m467h467l467j467n457gI57kI57iI57mI57hI57lI57jI57nI57
go57ko57io57mo57ho57lo57jo57no57gY57kY57iY57mY57hY57lY57jY57
nY57g457k457i457m457h457l457j457n477gI77kI77iI77mI77hI77lI77
jI77nI77go77ko77io77mo77ho77lo77jo77no77gY77kY77iY77mY77hY77
lY77jY77nY77g477k477i477m477h477l477j47/f/D/23ED0HED0nED0XED
03GD0HGD0nGD0XGD03FD0HFD0nFD0XFD03HD0HHD0nHD0XHD03Ej0HEj0nEj
0XEj03Gj0HGj0nGj0XGj03Fj0HFj0nFj0XFj03Hj0HHj0nHj0XHj03ET0HET
0nET0XET03GT0HGT0nGT0XGT03FT0HFT0nFT0XFT03HT0HHT0nHT0XHT03Ez
0HEz0nEz0XEz03Gz0HGz0nGz0XGz03Fz0HFz0nFz0XFz03Hz0HHz0nHz0XHz
03EL0HEL0nEL0XEL03GL0HGL0nGL0XGL03FL0HFL0nFL0XFL03HL0HHL0nHL
0XHL03Er0HEr0nEr0XEr03Gr0HGr0nGr0XGr03Fr0HFr0nFr0XFr03Hr0HHr
0nHr0XHr03Eb0HEb0nEb0XEb03Gb0HGb0nGb0XGb03Fb0HFb0nFb0XFb03Hb
0HHb0nHb0XHb03E70HE70nE70XE703G70HG70nG70XG703F70HF70nF70XF7
03H70HH70nH70XH703EH0HEH0nEH0XEH03GH0HGH0nGH0XGH03FH0HFH0nFH
0XFH03HH0HHH0nHH0XHH03En0HEn0nEn0XEn03Gn0HGn0nGn0XGn03Fn0HFn
0nFn0XFn03Hn0HHn0nHn0XHn03EX0HEX0nEX0XEX03GX0HGX0nGX0XGX03FX
0HFX0nFX0XFX03HX0HHX0nHX0XHX03E30HE30nE30XE303G30HG30nG30XG3
03F30HF30nF30XF303H30HH30nH30XH303EP0HEP0nEP0XEP03GP0HGP0nGP
0XGP03FP0HFP0nFP0XFP03HP0HHP0nHP0XHP03Ev0HEv0nEv0XEv03Gv0HGv
0nGv0XGv03Fv0HFv0nFv0XFv03Hv0HHv0nHv0XHv03Ef0HEf0nEf0XEf03Gf
0HGf0nGf0XGf03Ff0HFf0nFf0XFf03Hf0HHf0nHf0XHf03E/0HE/0nE/0XE/
03G/0HG/0nG/0XG/03F/0HF/0nF/0XF/03H/0HH/0nH/0fH/D/x/O24AOm5A
Om4gOm5gOm4QOm5QOm4wOm5wOm4IOm5IOm4oOm5oOm4YOm5YOm44Om54Om4E
Om5EOm4kOm5kOm4UOm5UOm40Om50Om4MOm5MOm4sOm5sOm4cOm5cOm48Om58
Om4COm5COm4iOm5iOm4SOm5SOm4yOm5yOm4KOm5KOm4qOm5qOm4aOm5aOm46
Om56Om4GOm5GOm4mOm5mOm4WOm5WOm42Om52Om4OOm5OOm4uOm5uOm4eOm5e
Om4+Om5+Om4BOm5BOm4hOm5hOm4ROm5ROm4xOm5xOm4JOm5JOm4pOm5pOm4Z
Om5ZOm45Om55Om4FOm5FOm4lOm5lOm4VOm5VOm41Om51Om4NOm5NOm4tOm5t
Om4dOm5dOm49Om59Om4DOm5DOm4jOm5jOm4TOm5TOm4zOm5zOm4LOm5LOm4r
Om5rOm4bOm5bOm47Om57Om4HOm5HOm4nOm5nOm4XOm5XOm43Om53Om4POm5P
Om4vOm5vOm4fOm5fOm4/Om5/Ou4AOu5AOu4gOu5gOu4QOu5QOu4wOu5wOu4I
Ou5IOu4oOu5oOu4YOu5YOu44Ou54Ou4EOu5EOu4kOu5kOu4UOu5UOu40Ou50
Ou4MOu5MOu4sOu5sOu4cOu5cOu48Ou58Ou4COu5COu4iOu5iOu4SOu5SOu4y
Ou5yOu4KOu5KOu4qOu5qOu4aOu5aOu46Ou56Ou4GOu5GOu4mOu5mOu4WOu5W
Ou42Ou52Ou4OOu5OOu4uOu5uOu4eOu5eOu4+Ou5+Ou4BOu5BOu4hOu5hOu4R
Ou5ROu4xOu5xOu4JOu5JOu4pOu5pOu4ZOu5ZOu45Ou55Ou4FOu5FOu4lOu5l
Ou4VOu5VOu41Ou51Ou4NOu5NOu4tOu5tOu4dOu5dOu49Ou59Ou4DOu5DOu4j
Ou5jOu4TOu5TOu4zOu5zOu4LOu5LOu4rOu5rOu4bOu5bOu47Ou57Ou4HOu5H
Ou4nOu5nOu4XOu5XOu43Ou53Ou4POu5POu4vOu5vOu4fOu5fOu4/Ov7/Qf9v
xw1Axw1Ixw1Exw1Mxw1Cxw1Kxw1Gxw1Oxw1Bxw1Jxw1Fxw1Nxw1Dxw1Lxw1H
xw1Px41Ax41Ix41Ex41Mx41Cx41Kx41Gx41Ox41Bx41Jx41Fx41Nx41Dx41L
x41Hx41Px01Ax01Ix01Ex01Mx01Cx01Kx01Gx01Ox01Bx01Jx01Fx01Nx01D
x01Lx01Hx01Px81Ax81Ix81Ex81Mx81Cx81Kx81Gx81Ox81Bx81Jx81Fx81N
x81Dx81Lx81Hx81Pxy1Axy1Ixy1Exy1Mxy1Cxy1Kxy1Gxy1Oxy1Bxy1Jxy1F
xy1Nxy1Dxy1Lxy1Hxy1Px61Ax61Ix61Ex61Mx61Cx61Kx61Gx61Ox61Bx61J
x61Fx61Nx61Dx61Lx61Hx61Px21Ax21Ix21Ex21Mx21Cx21Kx21Gx21Ox21B
x21Jx21Fx21Nx21Dx21Lx21Hx21Px+1Ax+1Ix+1Ex+1Mx+1Cx+1Kx+1Gx+1O
x+1Bx+1Jx+1Fx+1Nx+1Dx+1Lx+1Hx+1Pxx1Axx1Ixx1Exx1Mxx1Cxx1Kxx1G
xx1Oxx1Bxx1Jxx1Fxx1Nxx1Dxx1Lxx1Hxx1Px51Ax51Ix51Ex51Mx51Cx51K
x51Gx51Ox51Bx51Jx51Fx51Nx51Dx51Lx51Hx51Px11Ax11Ix11Ex11Mx11C
x11Kx11Gx11Ox11Bx11Jx11Fx11Nx11Dx11Lx11Hx11Px91Ax91Ix91Ex91M
x91Cx91Kx91Gx91Ox91Bx91Jx91Fx91Nx91Dx91Lx91Hx91Pxz1Axz1Ixz1E
xz1Mxz1Cxz1Kxz1Gxz1Oxz1Bxz1Jxz1Fxz1Nxz1Dxz1Lxz1Hxz1Px71Ax71I
x71Ex71Mx71Cx71Kx71Gx71Ox71Bx71Jx71Fx71Nx71Dx71Lx71Hx71Px31A
x31Ix31Ex31Mx31Cx31Kx31Gx31Ox31Bx31Jx31Fx31Nx31Dx31Lx31Hx31P
x/1Ax/1Ix/1Ex/1Mx/1Cx/1Kx/1Gx/1Ox/1Bx/1Jx/1Fx/1Nx/1Dx/1Lx/1H
x/8/4P/tuAHouAHpuIHouIHpuEHouEHpuMHouMHpuCHouCHpuKHouKHpuGHo
uGHpuOHouOHpuBHouBHpuJHouJHpuFHouFHpuNHouNHpuDHouDHpuLHouLHp
uHHouHHpuPHouPHpuAnouAnpuInouInpuEnouEnpuMnouMnpuCnouCnpuKno
uKnpuGnouGnpuOnouOnpuBnouBnpuJnouJnpuFnouFnpuNnouNnpuDnouDnp
uLnouLnpuHnouHnpuPnouPnpuAXouAXpuIXouIXpuEXouEXpuMXouMXpuCXo
uCXpuKXouKXpuGXouGXpuOXouOXpuBXouBXpuJXouJXpuFXouFXpuNXouNXp
uDXouDXpuLXouLXpuHXouHXpuPXouPXpuA3ouA3puI3ouI3puE3ouE3puM3o
uM3puC3ouC3puK3ouK3puG3ouG3puO3ouO3puB3ouB3puJ3ouJ3puF3ouF3p
uN3ouN3puD3ouD3puL3ouL3puH3ouH3puP3ouP3puAPouAPpuIPouIPpuEPo
uEPpuMPouMPpuCPouCPpuKPouKPpuGPouGPpuOPouOPpuBPouBPpuJPouJPp
uFPouFPpuNPouNPpuDPouDPpuLPouLPpuHPouHPpuPPouPPpuAvouAvpuIvo
uIvpuEvouEvpuMvouMvpuCvouCvpuKvouKvpuGvouGvpuOvouOvpuBvouBvp
uJvouJvpuFvouFvpuNvouNvpuDvouDvpuLvouLvpuHvouHvpuPvouPvpuAfo
uAfpuIfouIfpuEfouEfpuMfouMfpuCfouCfpuKfouKfpuGfouGfpuOfouOfp
uBfouBfpuJfouJfpuFfouFfpuNfouNfpuDfouDfpuLfouLfpuHfouHfpuPfo
uPfpuA/ouA/puI/ouI/puE/ouE/puM/ouM/puC/ouC/puK/ouK/puG/ouG/p
uO/ouO/puB/ouB/puJ/ouJ/puF/ouF/puN/ouN/puD/ouD/puL/ouL/puH/o
uH/puP/o+P8H+78dNwAdNyAdNxAdNzAdNwgdNygdNxgdNzgdNwQdNyQdNxQd
NzQdNwwdNywdNxwdNzwdNwIdNyIdNxIdNzIdNwodNyodNxodNzodNwYdNyYd
NxYdNzYdNw4dNy4dNx4dNz4dNwEdNyEdNxEdNzEdNwkdNykdNxkdNzkdNwUd
NyUdNxUdNzUdNw0dNy0dNx0dNz0dNwMdNyMdNxMdNzMdNwsdNysdNxsdNzsd
NwcdNycdNxcdNzcdNw8dNy8dNx8dNz8dtwAdtyAdtxAdtzAdtwgdtygdtxgd
tzgdtwQdtyQdtxQdtzQdtwwdtywdtxwdtzwdtwIdtyIdtxIdtzIdtwodtyod
txodtzodtwYdtyYdtxYdtzYdtw4dty4dtx4dtz4dtwEdtyEdtxEdtzEdtwkd
tykdtxkdtzkdtwUdtyUdtxUdtzUdtw0dty0dtx0dtz0dtwMdtyMdtxMdtzMd
twsdtysdtxsdtzsdtwcdtycdtxcdtzcdtw8dty8dtx8dtz8ddwAddyAddxAd
dzAddwgddygddxgddzgddwQddyQddxQddzQddwwddywddxwddzwddwIddyId
dxIddzIddwoddyoddxoddzoddwYddyYddxYddzYddw4ddy4ddx4ddz4ddwEd
dyEddxEddzEddwkddykddxkddzkddwUddyUddxUddzUddw0ddy0ddx0ddz0d
dwMddyMddxMddzMddwsddysddxsddzsddwcddycddxcddzcddw8ddy8ddx8d
dz8d9wAd9yAd9xAd9zAd9wgd9ygd9xgd9zgd9wQd9yQd9xQd9zQd9wwd9ywd
9xwd9zwd9wId9yId9xId9zId9wod9yod9xod9zod9wYd9yYd9xYd9zYd9w4d
9y4d9x4d9z4d9wEd9yEd9xEd9zEd9wkd9ykd9xkd9zkd9wUd9yUd9xUd9zUd
9w0d9y0d9x0d9z0d9wMd9yMd9xMd9zMd9wsd9ysd9xsd9zsd9wcd9ycd9xcd
9zcd9w8d9y8d9x8d//9A/7fjBqDjBqTjBqLjBqbjBqHjBqXjBqPjBqfjhqDj
hqTjhqLjhqbjhqHjhqXjhqPjhqfjRqDjRqTjRqLjRqbjRqHjRqXjRqPjRqfj
xqDjxqTjxqLjxqbjxqHjxqXjxqPjxqfjJqDjJqTjJqLjJqbjJqHjJqXjJqPj
JqfjpqDjpqTjpqLjpqbjpqHjpqXjpqPjpqfjZqDjZqTjZqLjZqbjZqHjZqXj
ZqPjZqfj5qDj5qTj5qLj5qbj5qHj5qXj5qPj5qfjFqDjFqTjFqLjFqbjFqHj
FqXjFqPjFqfjlqDjlqTjlqLjlqbjlqHjlqXjlqPjlqfjVqDjVqTjVqLjVqbj
VqHjVqXjVqPjVqfj1qDj1qTj1qLj1qbj1qHj1qXj1qPj1qfjNqDjNqTjNqLj
NqbjNqHjNqXjNqPjNqfjtqDjtqTjtqLjtqbjtqHjtqXjtqPjtqfjdqDjdqTj
dqLjdqbjdqHjdqXjdqPjdqfj9qDj9qTj9qLj9qbj9qHj9qXj9qPj9qfjDqDj
DqTjDqLjDqbjDqHjDqXjDqPjDqfjjqDjjqTjjqLjjqbjjqHjjqXjjqPjjqfj
TqDjTqTjTqLjTqbjTqHjTqXjTqPjTqfjzqDjzqTjzqLjzqbjzqHjzqXjzqPj
zqfjLqDjLqTjLqLjLqbjLqHjLqXjLqPjLqfjrqDjrqTjrqLjrqbjrqHjrqXj
rqPjrqfjbqDjbqTjbqLjbqbjbqHjbqXjbqPjbqfj7qDj7qTj7qLj7qbj7qHj
7qXj7qPj7qfjHqDjHqTjHqLjHqbjHqHjHqXjHqPjHqfjnqDjnqTjnqLjnqbj
nqHjnqXjnqPjnqfjXqDjXqTjXqLjXqbjXqHjXqXjXqPjXqfj3qDj3qTj3qLj
3qbj3qHj3qXj3qPj3qfjPqDjPqTjPqLjPqbjPqHjPqXjPqPjPqfjvqDjvqTj
vqLjvqbjvqHjvqXjvqPjvqfjfqDjfqTjfqLjfqbjfqHjfqXjfqPjfqfj/qDj
/qTj/qLj/qbj/qHj/qXj/qPj/x/k/3bcAHTcgHTcQHTcwHTcIHTcoHTcYHTc
4HTcEHTckHTcUHTc0HTcMHTcsHTccHTc8HTcCHTciHTcSHTcyHTcKHTcqHTc
aHTc6HTcGHTcmHTcWHTc2HTcOHTcuHTceHTc+HTcBHTchHTcRHTcxHTcJHTc
pHTcZHTc5HTcFHTclHTcVHTc1HTcNHTctHTcdHTc9HTcDHTcjHTcTHTczHTc
LHTcrHTcbHTc7HTcHHTcnHTcXHTc3HTcPHTcvHTcfHTc/HTcAnTcgnTcQnTc
wnTcInTconTcYnTc4nTcEnTcknTcUnTc0nTcMnTcsnTccnTc8nTcCnTcinTc
SnTcynTcKnTcqnTcanTc6nTcGnTcmnTcWnTc2nTcOnTcunTcenTc+nTcBnTc
hnTcRnTcxnTcJnTcpnTcZnTc5nTcFnTclnTcVnTc1nTcNnTctnTcdnTc9nTc
DnTcjnTcTnTcznTcLnTcrnTcbnTc7nTcHnTcnnTcXnTc3nTcPnTcvnTcfnTc
/nTcAXTcgXTcQXTcwXTcIXTcoXTcYXTc4XTcEXTckXTcUXTc0XTcMXTcsXTc
cXTc8XTcCXTciXTcSXTcyXTcKXTcqXTcaXTc6XTcGXTcmXTcWXTc2XTcOXTc
uXTceXTc+XTcBXTchXTcRXTcxXTcJXTcpXTcZXTc5XTcFXTclXTcVXTc1XTc
NXTctXTcdXTc9XTcDXTcjXTcTXTczXTcLXTcrXTcbXTc7XTcHXTcnXTcXXTc
3XTcPXTcvXTcfXTc/XTcA3Tcg3TcQ3Tcw3TcI3Tco3TcY3Tc43TcE3Tck3Tc
U3Tc03TcM3Tcs3Tcc3Tc83TcC3Tci3TcS3Tcy3TcK3Tcq3Tca3Tc63TcG3Tc
m3TcW3Tc23TcO3Tcu3Tce3Tc+3TcB3Tch3TcR3Tcx3TcJ3Tcp3TcZ3Tc53Tc
F3Tcl3TcV3Tc13TcN3Tct3Tcd3Tc93TcD3Tcj3TcT3Tcz3TcL3Tcr3Tcb3Tc
73TcH3Tcn3TcX3Tc33TcP3Tcv3Tcf3T8/wP8344bgI4bkI4biI4bmI4bhI4b
lI4bjI4bnI4bgo4bko4bio4bmo4bho4blo4bjo4bno4bgY4bkY4biY4bmY4b
hY4blY4bjY4bnY4bg44bk44bi44bm44bh44bl44bj44bn46bgI6bkI6biI6b
mI6bhI6blI6bjI6bnI6bgo6bko6bio6bmo6bho6blo6bjo6bno6bgY6bkY6b
iY6bmY6bhY6blY6bjY6bnY6bg46bk46bi46bm46bh46bl46bj46bn45bgI5b
kI5biI5bmI5bhI5blI5bjI5bnI5bgo5bko5bio5bmo5bho5blo5bjo5bno5b
gY5bkY5biY5bmY5bhY5blY5bjY5bnY5bg45bk45bi45bm45bh45bl45bj45b
n47bgI7bkI7biI7bmI7bhI7blI7bjI7bnI7bgo7bko7bio7bmo7bho7blo7b
jo7bno7bgY7bkY7biY7bmY7bhY7blY7bjY7bnY7bg47bk47bi47bm47bh47b
l47bj47bn447gI47kI47iI47mI47hI47lI47jI47nI47go47ko47io47mo47
ho47lo47jo47no47gY47kY47iY47mY47hY47lY47jY47nY47g447k447i447
m447h447l447j447n467gI67kI67iI67mI67hI67lI67jI67nI67go67ko67
io67mo67ho67lo67jo67no67gY67kY67iY67mY67hY67lY67jY67nY67g467
k467i467m467h467l467j467n457gI57kI57iI57mI57hI57lI57jI57nI57
go57ko57io57mo57ho57lo57jo57no57gY57kY57iY57mY57hY57lY57jY57
nY57g457k457i457m457h457l457j457n477gI77kI77iI77mI77hI77lI77
jI77nI77go77ko77io77mo77ho77lo77jo77no77gY77kY77iY77mY77hY77
lY77jY77nY77g477k477i477m477h477l477j47/f3D/23ED0HED0nED0XED
03GD0HGD0nGD0XGD03FD0HFD0nFD0XFD03HD0HHD0nHD0XHD03Ej0HEj0nEj
0XEj03Gj0HGj0nGj0XGj03Fj0HFj0nFj0XFj03Hj0HHj0nHj0XHj03ET0HET
0nET0XET03GT0HGT0nGT0XGT03FT0HFT0nFT0XFT03HT0HHT0nHT0XHT03Ez
0HEz0nEz0XEz03Gz0HGz0nGz0XGz03Fz0HFz0nFz0XFz03Hz0HHz0nHz0XHz
03EL0HEL0nEL0XEL03GL0HGL0nGL0XGL03FL0HFL0nFL0XFL03HL0HHL0nHL
0XHL03Er0HEr0nEr0XEr03Gr0HGr0nGr0XGr03Fr0HFr0nFr0XFr03Hr0HHr
0nHr0XHr03Eb0HEb0nEb0XEb03Gb0HGb0nGb0XGb03Fb0HFb0nFb0XFb03Hb
0HHb0nHb0XHb03E70HE70nE70XE703G70HG70nG70XG703F70HF70nF70XF7
03H70HH70nH70XH703EH0HEH0nEH0XEH03GH0HGH0nGH0XGH03FH0HFH0nFH
0XFH03HH0HHH0nHH0XHH03En0HEn0nEn0XEn03Gn0HGn0nGn0XGn03Fn0HFn
0nFn0XFn03Hn0HHn0nHn0XHn03EX0HEX0nEX0XEX03GX0HGX0nGX0XGX03FX
0HFX0nFX0XFX03HX0HHX0nHX0XHX03E30HE30nE30XE303G30HG30nG30XG3
03F30HF30nF30XF303H30HH30nH30XH303EP0HEP0nEP0XEP03GP0HGP0nGP
0XGP03FP0HFP0nFP0XFP03HP0HHP0nHP0XHP03Ev0HEv0nEv0XEv03Gv0HGv
0nGv0XGv03Fv0HFv0nFv0XFv03Hv0HHv0nHv0XHv03Ef0HEf0nEf0XEf03Gf
0HGf0nGf0XGf03Ff0HFf0nFf0XFf03Hf0HHf0nHf0XHf03E/0HE/0nE/0XE/
03G/0HG/0nG/0XG/03F/0HF/0nF/0XF/03H/0HH/0nH/0fH/D+x/O24AOm5A
Om4gOm5gOm4QOm5QOm4wOm5wOm4IOm5IOm4oOm5oOm4YOm5YOm44Om54Om4E
Om5EOm4kOm5kOm4UOm5UOm40Om50Om4MOm5MOm4sOm5sOm4cOm5cOm48Om58
Om4COm5COm4iOm5iOm4SOm5SOm4yOm5yOm4KOm5KOm4qOm5qOm4aOm5aOm46
Om56Om4GOm5GOm4mOm5mOm4WOm5WOm42Om52Om4OOm5OOm4uOm5uOm4eOm5e
Om4+Om5+Om4BOm5BOm4hOm5hOm4ROm5ROm4xOm5xOm4JOm5JOm4pOm5pOm4Z
Om5ZOm45Om55Om4FOm5FOm4lOm5lOm4VOm5VOm41Om51Om4NOm5NOm4tOm5t
Om4dOm5dOm49Om59Om4DOm5DOm4jOm5jOm4TOm5TOm4zOm5zOm4LOm5LOm4r
Om5rOm4bOm5bOm47Om57Om4HOm5HOm4nOm5nOm4XOm5XOm43Om53Om4POm5P
Om4vOm5vOm4fOm5fOm4/Om5/Ou4AOu5AOu4gOu5gOu4QOu5QOu4wOu5wOu4I
Ou5IOu4oOu5oOu4YOu5YOu44Ou54Ou4EOu5EOu4kOu5kOu4UOu5UOu40Ou50
Ou4MOu5MOu4sOu5sOu4cOu5cOu48Ou58Ou4COu5COu4iOu5iOu4SOu5SOu4y
Ou5yOu4KOu5KOu4qOu5qOu4aOu5aOu46Ou56Ou4GOu5GOu4mOu5mOu4WOu5W
Ou42Ou52Ou4OOu5OOu4uOu5uOu4eOu5eOu4+Ou5+Ou4BOu5BOu4hOu5hOu4R
Ou5ROu4xOu5xOu4JOu5JOu4pOu5pOu4ZOu5ZOu45Ou55Ou4FOu5FOu4lOu5l
Ou4VOu5VOu41Ou51Ou4NOu5NOu4tOu5tOu4dOu5dOu49Ou59Ou4DOu5DOu4j
Ou5jOu4TOu5TOu4zOu5zOu4LOu5LOu4rOu5rOu4bOu5bOu47Ou57Ou4HOu5H
Ou4nOu5nOu4XOu5XOu43Ou53Ou4POu5POu4vOu5vOu4fOu5fOu4/Ov7/Qf1v
xw1Axw1Ixw1Exw1Mxw1Cxw1Kxw1Gxw1Oxw1Bxw1Jxw1Fxw1Nxw1Dxw1Lxw1H
xw1Px41Ax41Ix41Ex41Mx41Cx41Kx41Gx41Ox41Bx41Jx41Fx41Nx41Dx41L
x41Hx41Px01Ax01Ix01Ex01Mx01Cx01Kx01Gx01Ox01Bx01Jx01Fx01Nx01D
x01Lx01Hx01Px81Ax81Ix81Ex81Mx81Cx81Kx81Gx81Ox81Bx81Jx81Fx81N
x81Dx81Lx81Hx81Pxy1Axy1Ixy1Exy1Mxy1Cxy1Kxy1Gxy1Oxy1Bxy1Jxy1F
xy1Nxy1Dxy1Lxy1Hxy1Px61Ax61Ix61Ex61Mx61Cx61Kx61Gx61Ox61Bx61J
x61Fx61Nx61Dx61Lx61Hx61Px21Ax21Ix21Ex21Mx21Cx21Kx21Gx21Ox21B
x21Jx21Fx21Nx21Dx21Lx21Hx21Px+1Ax+1Ix+1Ex+1Mx+1Cx+1Kx+1Gx+1O
x+1Bx+1Jx+1Fx+1Nx+1Dx+1Lx+1Hx+1Pxx1Axx1Ixx1Exx1Mxx1Cxx1Kxx1G
xx1Oxx1Bxx1Jxx1Fxx1Nxx1Dxx1Lxx1Hxx1Px51Ax51Ix51Ex51Mx51Cx51K
x51Gx51Ox51Bx51Jx51Fx51Nx51Dx51Lx51Hx51Px11Ax11Ix11Ex11Mx11C
x11Kx11Gx11Ox11Bx11Jx11Fx11Nx11Dx11Lx11Hx11Px91Ax91Ix91Ex91M
x91Cx91Kx91Gx91Ox91Bx91Jx91Fx91Nx91Dx91Lx91Hx91Pxz1Axz1Ixz1E
xz1Mxz1Cxz1Kxz1Gxz1Oxz1Bxz1Jxz1Fxz1Nxz1Dxz1Lxz1Hxz1Px71Ax71I
x71Ex71Mx71Cx71Kx71Gx71Ox71Bx71Jx71Fx71Nx71Dx71Lx71Hx71Px31A
x31Ix31Ex31Mx31Cx31Kx31Gx31Ox31Bx31Jx31Fx31Nx31Dx31Lx31Hx31P
x/1Ax/1Ix/1Ex/1Mx/1Cx/1Kx/1Gx/1Ox/1Bx/1Jx/1Fx/1Nx/1Dx/1Lx/1H
x/8/oP/tuAHouAHpuIHouIHpuEHouEHpuMHouMHpuCHouCHpuKHouKHpuGHo
uGHpuOHouOHpuBHouBHpuJHouJHpuFHouFHpuNHouNHpuDHouDHpuLHouLHp
uHHouHHpuPHouPHpuAnouAnpuInouInpuEnouEnpuMnouMnpuCnouCnpuKno
uKnpuGnouGnpuOnouOnpuBnouBnpuJnouJnpuFnouFnpuNnouNnpuDnouDnp
uLnouLnpuHnouHnpuPnouPnpuAXouAXpuIXouIXpuEXouEXpuMXouMXpuCXo
uCXpuKXouKXpuGXouGXpuOXouOXpuBXouBXpuJXouJXpuFXouFXpuNXouNXp
uDXouDXpuLXouLXpuHXouHXpuPXouPXpuA3ouA3puI3ouI3puE3ouE3puM3o
uM3puC3ouC3puK3ouK3puG3ouG3puO3ouO3puB3ouB3puJ3ouJ3puF3ouF3p
uN3ouN3puD3ouD3puL3ouL3puH3ouH3puP3ouP3puAPouAPpuIPouIPpuEPo
uEPpuMPouMPpuCPouCPpuKPouKPpuGPouGPpuOPouOPpuBPouBPpuJPouJPp
uFPouFPpuNPouNPpuDPouDPpuLPouLPpuHPouHPpuPPouPPpuAvouAvpuIvo
uIvpuEvouEvpuMvouMvpuCvouCvpuKvouKvpuGvouGvpuOvouOvpuBvouBvp
uJvouJvpuFvouFvpuNvouNvpuDvouDvpuLvouLvpuHvouHvpuPvouPvpuAfo
uAfpuIfouIfpuEfouEfpuMfouMfpuCfouCfpuKfouKfpuGfouGfpuOfouOfp
uBfouBfpuJfouJfpuFfouFfpuNfouNfpuDfouDfpuLfouLfpuHfouHfpuPfo
uPfpuA/ouA/puI/ouI/puE/ouE/puM/ouM/puC/ouC/puK/ouK/puG/ouG/p
uO/ouO/puB/ouB/puJ/ouJ/puF/ouF/puN/ouN/puD/ouD/puL/ouL/puH/o
uH/puP/o+P8H878dNwAdNyAdNxAdNzAdNwgdNygdNxgdNzgdNwQdNyQdNxQd
NzQdNwwdNywdNxwdNzwdNwIdNyIdNxIdNzIdNwodNyodNxodNzodNwYdNyYd
NxYdNzYdNw4dNy4dNx4dNz4dNwEdNyEdNxEdNzEdNwkdNykdNxkdNzkdNwUd
NyUdNxUdNzUdNw0dNy0dNx0dNz0dNwMdNyMdNxMdNzMdNwsdNysdNxsdNzsd
NwcdNycdNxcdNzcdNw8dNy8dNx8dNz8dtwAdtyAdtxAdtzAdtwgdtygdtxgd
tzgdtwQdtyQdtxQdtzQdtwwdtywdtxwdtzwdtwIdtyIdtxIdtzIdtwodtyod
txodtzodtwYdtyYdtxYdtzYdtw4dty4dtx4dtz4dtwEdtyEdtxEdtzEdtwkd
tykdtxkdtzkdtwUdtyUdtxUdtzUdtw0dty0dtx0dtz0dtwMdtyMdtxMdtzMd
twsdtysdtxsdtzsdtwcdtycdtxcdtzcdtw8dty8dtx8dtz8ddwAddyAddxAd
dzAddwgddygddxgddzgddwQddyQddxQddzQddwwddywddxwddzwddwIddyId
dxIddzIddwoddyoddxoddzoddwYddyYddxYddzYddw4ddy4ddx4ddz4ddwEd
dyEddxEddzEddwkddykddxkddzkddwUddyUddxUddzUddw0ddy0ddx0ddz0d
dwMddyMddxMddzMddwsddysddxsddzsddwcddycddxcddzcddw8ddy8ddx8d
dz8d9wAd9yAd9xAd9zAd9wgd9ygd9xgd9zgd9wQd9yQd9xQd9zQd9wwd9ywd
9xwd9zwd9wId9yId9xId9zId9wod9yod9xod9zod9wYd9yYd9xYd9zYd9w4d
9y4d9x4d9z4d9wEd9yEd9xEd9zEd9wkd9ykd9xkd9zkd9wUd9yUd9xUd9zUd
9w0d9y0d9x0d9z0d9wMd9yMd9xMd9zMd9wsd9ysd9xsd9zsd9wcd9ycd9xcd
9zcd9w8d9y8d9x8d//9A/rfjBqDjBqTjBqLjBqbjBqHjBqXjBqPjBqfjhqDj
hqTjhqLjhqbjhqHjhqXjhqPjhqfjRqDjRqTjRqLjRqbjRqHjRqXjRqPjRqfj
xqDjxqTjxqLjxqbjxqHjxqXjxqPjxqfjJqDjJqTjJqLjJqbjJqHjJqXjJqPj
JqfjpqDjpqTjpqLjpqbjpqHjpqXjpqPjpqfjZqDjZqTjZqLjZqbjZqHjZqXj
ZqPjZqfj5qDj5qTj5qLj5qbj5qHj5qXj5qPj5qfjFqDjFqTjFqLjFqbjFqHj
FqXjFqPjFqfjlqDjlqTjlqLjlqbjlqHjlqXjlqPjlqfjVqDjVqTjVqLjVqbj
VqHjVqXjVqPjVqfj1qDj1qTj1qLj1qbj1qHj1qXj1qPj1qfjNqDjNqTjNqLj
NqbjNqHjNqXjNqPjNqfjtqDjtqTjtqLjtqbjtqHjtqXjtqPjtqfjdqDjdqTj
dqLjdqbjdqHjdqXjdqPjdqfj9qDj9qTj9qLj9qbj9qHj9qXj9qPj9qfjDqDj
DqTjDqLjDqbjDqHjDqXjDqPjDqfjjqDjjqTjjqLjjqbjjqHjjqXjjqPjjqfj
TqDjTqTjTqLjTqbjTqHjTqXjTqPjTqfjzqDjzqTjzvo/LuspCgCGWsLoZNu2
bdefbdu2fZts27btmmzbtu26vbYf95r1PZ/DjvMsdpxns+M8hx3nuew4z2PH
eT47zgvYcV7IjvMidpwXs+O8hB3npew4L2PHeTk7zivYcV7JjvMqdpxXs+O8
hh3ntew4r2PHeT07zhvYcd7IjvMmdpw3s+O8hR3nrew4b2PHeTs7zjvYcd7J
jvMudpx3s+O8hx3nvew4Y8d5HzvO+9lxPsCO80F2nA+x43yYHecj7DgfZcf5
GDvOx9lxPsGO80l2nE+x43yaHecz7DifZcf5HDvO59lxvsCO80V2nC+x43yZ
Hecr7DhfZcf5GjvO19lxvsGO8012nG+x43ybHec77DjfZcf5HjvO99lxfsCO
80N2nB+x4/yYHecn7Dg/Zcf5GTvOz9lxfsGO80t2nF+x4/yaHec37Di/Zcf5
HTvO79lx/sCO80d2nD+x4/yZHecv7Dh/Zcf5GzvO39lx/sGO8092nH+x4/yb
Hec/7Pi/B+J/d5wDseMcmB3nIOw4B2XHORg7zsHZcQ7BjnNIdpxDseMcmh3n
MOw4h2XHORw7zuHZcY7AjnNEdpwjseMcmR3nKOw4R2XHORo7ztHZcY7BjnNM
dpxjseMcmx3nOOw4x2XHOR47zvHZcU7AjnNCdpwTseOcmB3nJOw4J2XHORk7
zsnZcU7BjnNKdpxTseOcmh3nNOw4p2XHOR07zunZcc7AjnNGdpwzseOcmR3n
LOw4Z2XHORs7ztnZcc7BjnNOdpxzseOcmx3nPOw452XHOR87zvnZcS7AjnMA
O84F2XEuxI5zYXaci7DjXJQd52LsOBdnx7kEO84l2XEuxY5zaXacy7DjXJYd
53LsOJdnx7kCO84V2XGuxI5zZXacq7DjXJUd52rsOFdnx7kGO8412XGuxY5z
bXac67DjXJcd53rsONdnx7kBO84N2XFuxI5zY3acm7Dj3JQd52bsODdnx7kF
O84t2XFuxY5za3ac27Dj3JYd53bsOLdnx7kDO84d2XHuxI5zZ3acu7Dj3JUd
527sOHdnx7kHO8492XHuxY5zb3ac+7Dj3Jcd5//Yce7HjlN2nPuz4zyAHeeB
7DgPYsd5MDvOQ9hxHsqO8zB2nIez4zyCHeeR7DiPYsd5NDvOY9hxHsuO8zh2
nMez4zyBHeeJ7DhPYsd5MjvOU9hxnsqO8zR2nKez4zyDHeeZ7DjPYsd5NjvO
c9hxnsuO8zx2nOez47yAHeeF7DgvYsd5MTvOS9hxXsqO8zJ2nJez47yCHeeV
7DivYsd5NTvOa9hxXsuO8zp2nNez47yBHeeN7DhvYsd5MzvOW9hx3sqO8zZ2
nLez47yDHeed7DjvYsd5NzvOe9hx3suOM3ac97HjvJ8d5wPsOB9kx/kQO86H
2XE+wo7zUXacj7HjfJwd5xPsOJ9kx/kUO86n2XE+w47zWXacz7HjfJ4d5wvs
OF9kx/kSO86X2XG+wo7zVXacr7HjfJ0d5xvsON9kx/kWO8632XG+w47zXXac
77HjfJ8d5wfsOD9kx/kRO86P2XF+wo7zU3acn7Hj/Jwd5xfsOL9kx/kVO86v
2XF+w47zW3ac37Hj/J4d5w/sOH9kx/kTO86f2XH+wo7zV3acv7Hj/J0d5x/s
OP9kx/kXO86/2XH+w47/ewD+xwfg4uEciB4XD+fA9Lh4OAehx8XDOSg9Lh7O
wehx8XAOTo+Lh3MIelw8nEPS4+LhHIoeFw/n0PS4eDiHocfFwzksPS4ezuHo
cfFwDk+Pi4dzBHpcPJwj0uPi4RyJHhcP58j0uHg4R6HHxcM5Kj0uHs7R6HHx
cI5Oj4uHcwx6XDycY9Lj4uEcix4XD+fY9Lh4OMehx8XDOS49Lh7O8ehx8XCO
T4+Lh3MCelw8nBPS4+LhnIgeFw/nxPS4eDgnocfFwzkpPS4ezsnocfFwTk6P
i4dzCnpcPJxT0uPi4ZyKHhcP59T0uHg4p6HHxcM5LT0uHs7p6HHxcE5Pj4uH
cwZ6XDycM9Lj4uGciR4XD+fM9Lh4OGehx8XDOSs9Lh7O2ehx8XDOTo+Lh3MO
[truncated: 1,380,700 more chars]
