# Supplementary material for: Extended haplodiploidy hypothesis
Source: Evol Lett. 2019 Apr 29;3(3):263–70. doi: 10.1002/evl3.119 (PMC6546379; doi:10.1002/evl3.119)
Supplement: Supplementary file 1 — Supplementary material for “Extended haplodiploidy hypothesis” by Petri Rautiala, Heikki Helanterä and Mikael Puurtinen. [file EVL3-3-263-s001.zip › hd fem bias.nb]

(*CacheID: 234*)
(* Internal cache information:
NotebookFileLineBreakTest
NotebookFileLineBreakTest
NotebookDataPosition[         0,          0]
NotebookDataLength[   1784097,      29800]
NotebookOptionsPosition[   1782800,      29770]
NotebookOutlinePosition[   1783145,      29785]
CellTagsIndexPosition[   1783102,      29782]
WindowFrame->Normal*)

(* Beginning of Notebook Content *)
Notebook[{

Cell[CellGroupData[{
Cell[BoxData[{
 RowBox[{
  RowBox[{"ClearAll", "[", "\"\<Global`*\>\"", "]"}], 
  ";"}], "\[IndentingNewLine]", 
 RowBox[{
  RowBox[{
   RowBox[{"SetDirectory", "[", 
    RowBox[{"NotebookDirectory", "[", "]"}], "]"}], ";"}], 
  "\[IndentingNewLine]", "\[IndentingNewLine]", 
  RowBox[{"(*", "VARIABLES", "*)"}]}], "\[IndentingNewLine]", 
 RowBox[{
  RowBox[{
   RowBox[{
   "title", "=", "\"\<hd female indiscriminate rearing, psr=0.25\>\""}], 
   ";"}], 
  RowBox[{"(*", 
   RowBox[{
   "the", " ", "combination", " ", "of", " ", "simulation", " ", 
    "assumptions"}], "*)"}]}], "\[IndentingNewLine]", 
 RowBox[{
  RowBox[{
   RowBox[{"titleshort", "=", "\"\<hd fem ind, psr=0.25\>\""}], ";"}], 
  RowBox[{"(*", 
   RowBox[{"short", " ", "title", " ", "for", " ", "the", " ", "table"}], 
   "*)"}]}], "\[IndentingNewLine]", 
 RowBox[{
  RowBox[{
   RowBox[{"mp", "=", "1"}], ";"}], 
  RowBox[{"(*", 
   RowBox[{"male", " ", "ploidy", " ", "level"}], 
   "*)"}]}], "\[IndentingNewLine]", 
 RowBox[{
  RowBox[{
   RowBox[{"helpf", "=", "1"}], ";"}], 
  RowBox[{"(*", 
   RowBox[{
    RowBox[{
    "females", " ", "of", " ", "the", " ", "first", " ", "cohort", " ", "can",
      " ", "become", " ", "helpers", " ", "if", " ", "this"}], " ", "=", 
    "1"}], "*)"}]}], "\[IndentingNewLine]", 
 RowBox[{
  RowBox[{
   RowBox[{"helpm", "=", "0"}], ";"}], 
  RowBox[{"(*", 
   RowBox[{
    RowBox[{
    "males", " ", "of", " ", "the", " ", "first", " ", "cohort", " ", "can", 
     " ", "become", " ", "helpers", " ", "if", " ", "this"}], " ", "=", "1"}],
    "*)"}]}], "\[IndentingNewLine]", 
 RowBox[{
  RowBox[{
   RowBox[{"n", "=", "300"}], ";"}], 
  RowBox[{"(*", 
   RowBox[{"number", " ", "of", " ", "nest", " ", "sites", " ", "that", " ", 
    RowBox[{"die", "/", "are"}], " ", "freed", " ", "each", " ", 
    RowBox[{"generation", "/", "2"}], "*", "n", " ", "is", " ", "the", " ", 
    "total", " ", "number", " ", "of", " ", "nests"}], 
   "*)"}]}], "\[IndentingNewLine]", 
 RowBox[{
  RowBox[{
   RowBox[{"s", "=", 
    RowBox[{"1", "/", "4"}]}], ";"}], 
  RowBox[{"(*", 
   RowBox[{
    RowBox[{"mode", " ", "of", " ", "helping"}], ",", " ", 
    RowBox[{
     RowBox[{"i", ".", "e", ".", " ", "proportion"}], " ", "of", " ", 
     "brothers", " ", "in", " ", "reared", " ", "siblings"}]}], 
   "*)"}]}], "\[IndentingNewLine]", 
 RowBox[{
  RowBox[{
   RowBox[{"fecf1", "=", "12"}], ";"}], 
  RowBox[{"(*", 
   RowBox[{
   "base", " ", "female", " ", "production", " ", "for", " ", "first", " ", 
    "cohort"}], "*)"}]}], "\[IndentingNewLine]", 
 RowBox[{
  RowBox[{
   RowBox[{"fecm1", "=", "4"}], ";"}], 
  RowBox[{"(*", 
   RowBox[{
   "base", " ", "male", " ", "production", " ", "for", " ", "firts", " ", 
    "cohort"}], "*)"}]}], "\[IndentingNewLine]", 
 RowBox[{
  RowBox[{
   RowBox[{"fecf2", "=", "30"}], ";"}], 
  RowBox[{"(*", 
   RowBox[{
   "base", " ", "female", " ", "production", " ", "for", " ", "second", " ", 
    "cohort"}], "*)"}]}], "\[IndentingNewLine]", 
 RowBox[{
  RowBox[{
   RowBox[{"fecm2", "=", "10"}], ";", 
   RowBox[{"(*", 
    RowBox[{
    "base", " ", "male", " ", "production", " ", "for", " ", "second", " ", 
     "cohort"}], "*)"}], "\[IndentingNewLine]", 
   RowBox[{"btre", "=", 
    RowBox[{"4", "/", "3"}]}], ";", 
   RowBox[{"(*", 
    RowBox[{
     RowBox[{"benefit", " ", "threshold"}], ",", " ", 
     RowBox[{
      RowBox[{"tests", " ", "are", " ", "done", " ", "with"}], " ", "+", 
      RowBox[{
       RowBox[{"-", "20"}], "%", " ", "of", " ", "that", " ", "value"}]}]}], 
    "*)"}], "\[IndentingNewLine]", 
   RowBox[{"h1", "=", "0"}], ";", 
   RowBox[{"(*", 
    RowBox[{
     RowBox[{"lower", " ", "helping", " ", "allele", " ", "value"}], ",", " ", 
     RowBox[{
     "probability", " ", "of", " ", "remaining", " ", "a", " ", "helper"}]}], 
    "*)"}], "\[IndentingNewLine]", 
   RowBox[{"h2", "=", "1"}], ";", 
   RowBox[{"(*", 
    RowBox[{
     RowBox[{"higher", " ", "helping", " ", "allele", " ", "value"}], ",", 
     " ", 
     RowBox[{
     "probability", " ", "of", " ", "remaining", " ", "a", " ", "helper"}]}], 
    "*)"}], "\[IndentingNewLine]", 
   RowBox[{"SIM", "=", "10"}], ";", 
   RowBox[{"(*", 
    RowBox[{"number", " ", "of", " ", "runs"}], "*)"}], "\[IndentingNewLine]", 
   RowBox[{"MAX", "=", "40000"}], ";", 
   RowBox[{"(*", 
    RowBox[{
    "maximum", " ", "number", " ", "of", " ", "generations", " ", "to", " ", 
     "run"}], "*)"}], "\[IndentingNewLine]", 
   RowBox[{"SeedRandom", "[", "7", "]"}], ";", 
   RowBox[{"(*", 
    RowBox[{
    "random", " ", "seed", " ", "to", " ", "guarantee", " ", "the", " ", 
     "simulations", " ", "can", " ", "be", " ", 
     RowBox[{"replicated", ".", " ", "Each"}], " ", "simulation", " ", "has", 
     " ", "its", " ", "own", " ", "unique", " ", "seed"}], "*)"}], 
   "\[IndentingNewLine]", "\[IndentingNewLine]", 
   RowBox[{"(*", 
    RowBox[{"TABLES", " ", "to", " ", "store", " ", "results"}], "*)"}], 
   "\[IndentingNewLine]", 
   RowBox[{"PSR", "=", 
    RowBox[{"Table", "[", 
     RowBox[{"0", ",", 
      RowBox[{"{", "2", "}"}], ",", 
      RowBox[{"{", "SIM", "}"}], ",", 
      RowBox[{"{", "MAX", "}"}]}], "]"}]}], ";", " ", 
   RowBox[{"(*", 
    RowBox[{"population", " ", "sex", " ", "ratio"}], "*)"}], 
   "\[IndentingNewLine]", 
   RowBox[{"PAF", "=", 
    RowBox[{"Table", "[", 
     RowBox[{"0", ",", 
      RowBox[{"{", "2", "}"}], ",", 
      RowBox[{"{", "SIM", "}"}], ",", 
      RowBox[{"{", "MAX", "}"}]}], "]"}]}], ";", 
   RowBox[{"(*", 
    RowBox[{
    "allele", " ", "frequency", " ", "of", " ", "the", " ", "helping", " ", 
     "allele"}], "*)"}], "\[IndentingNewLine]", 
   RowBox[{"PAFMAX", "=", 
    RowBox[{"Table", "[", 
     RowBox[{"0", ",", 
      RowBox[{"{", "2", "}"}]}], "]"}]}], ";", 
   RowBox[{"(*", 
    RowBox[{
    "the", " ", "maximum", " ", "number", " ", "of", " ", "rounds", " ", "it",
      " ", "took", " ", "for", " ", "one", " ", "allele", " ", "to", " ", 
     "fixate"}], "*)"}], "\[IndentingNewLine]", "\[IndentingNewLine]", 
   RowBox[{"(*", "FUNCTIONS", "*)"}], "\[IndentingNewLine]", 
   RowBox[{"(*", 
    RowBox[{
     RowBox[{
     "rounds", " ", "x", " ", "to", " ", "a", " ", "full", " ", "number"}], 
     ",", " ", 
     RowBox[{
     "taking", " ", "into", " ", "account", " ", "the", " ", "decimals", " ", 
      "as", " ", "weights"}]}], "*)"}], "\[IndentingNewLine]", 
   RowBox[{
    RowBox[{"R", "[", "x_", "]"}], ":=", 
    RowBox[{"If", "[", 
     RowBox[{
      RowBox[{
       RowBox[{"RandomReal", "[", "]"}], "\[GreaterEqual]", " ", 
       RowBox[{"FractionalPart", "[", "x", "]"}]}], ",", 
      RowBox[{"IntegerPart", "[", "x", "]"}], ",", 
      RowBox[{
       RowBox[{"IntegerPart", "[", "x", "]"}], "+", "1"}]}], "]"}]}], ";"}], 
  "\[IndentingNewLine]", 
  RowBox[{"(*", 
   RowBox[{
   "function", " ", "to", " ", "help", " ", "with", " ", "going", " ", 
    "through", " ", "generations", " ", "in", " ", "the", " ", "loop"}], 
   "*)"}]}], "\[IndentingNewLine]", 
 RowBox[{
  RowBox[{
   RowBox[{
    RowBox[{"Gen", "[", "x_", "]"}], ":=", 
    RowBox[{"Mod", "[", 
     RowBox[{"x", ",", "2", ",", "1"}], "]"}]}], ";"}], "\[IndentingNewLine]", 
  RowBox[{"(*", 
   RowBox[{
   "function", " ", "to", " ", "map", " ", "genotype", " ", "to", " ", "the", 
    " ", 
    RowBox[{"parents", "'"}], " ", "alleles"}], 
   "*)"}]}], "\[IndentingNewLine]", 
 RowBox[{
  RowBox[{
   RowBox[{
    RowBox[{"PG", "[", "x_", "]"}], ":=", 
    RowBox[{"Piecewise", "[", 
     RowBox[{"{", "\[IndentingNewLine]", 
      RowBox[{
       RowBox[{"{", 
        RowBox[{
         RowBox[{"{", 
          RowBox[{"1", ",", "1"}], "}"}], ",", 
         RowBox[{"x", "==", "1"}]}], "}"}], ",", "\[IndentingNewLine]", 
       RowBox[{"{", 
        RowBox[{
         RowBox[{"{", 
          RowBox[{"2", ",", "1"}], "}"}], ",", 
         RowBox[{"x", "==", "2"}]}], "}"}], ",", "\[IndentingNewLine]", 
       RowBox[{"{", 
        RowBox[{
         RowBox[{"{", 
          RowBox[{"1", ",", "2"}], "}"}], ",", 
         RowBox[{"x", "==", "3"}]}], "}"}], ",", "\[IndentingNewLine]", 
       RowBox[{"{", 
        RowBox[{
         RowBox[{"{", 
          RowBox[{"2", ",", "2"}], "}"}], ",", 
         RowBox[{"x", "==", "4"}]}], "}"}]}], "\[IndentingNewLine]", "}"}], 
     "]"}]}], ";"}], "\[IndentingNewLine]", "\[IndentingNewLine]", 
  RowBox[{"(*", "SIMULATION", "*)"}]}], "\[IndentingNewLine]", 
 RowBox[{
  RowBox[{"Do", "[", "\[IndentingNewLine]", 
   RowBox[{"(*", 
    RowBox[{
     RowBox[{"the", " ", "benefit", " ", "of", " ", 
      RowBox[{"helping", ".", " ", "The"}], " ", "number", " ", "of", " ", 
      "siblings", " ", "a", " ", "helper", " ", "of", " ", "cohort", " ", "j",
       " ", "rears", " ", "to", " ", "cohort", " ", "j"}], "+", 
     RowBox[{
     "1.", " ", "The", " ", "full", " ", "effort", " ", "of", " ", "helpers", 
      " ", "of", " ", "a", " ", "single", " ", "cohort", " ", "in", " ", "a", 
      " ", "single", " ", "nest", " ", "is", " ", "pooled", " ", "and", " ", 
      "then", " ", "rounded", " ", "with", " ", "the", " ", "function", " ", 
      RowBox[{"R", "[", "x", "]"}]}]}], "*)"}], "\[IndentingNewLine]", 
   RowBox[{
    RowBox[{
     RowBox[{"b", "=", 
      RowBox[{"btre", "*", 
       RowBox[{"If", "[", 
        RowBox[{
         RowBox[{"B", "\[Equal]", "1"}], ",", 
         RowBox[{"4", "/", "5"}], ",", 
         RowBox[{"6", "/", "5"}]}], "]"}]}]}], ";", "\[IndentingNewLine]", 
     RowBox[{"(*", 
      RowBox[{
      "sets", " ", "the", " ", "allele", " ", "frequency", " ", "of", " ", 
       "predicted", " ", "winner", " ", "of", " ", "to", " ", "25", "%"}], 
      "*)"}], "\[IndentingNewLine]", 
     RowBox[{"afreq", "=", 
      RowBox[{"If", "[", 
       RowBox[{
        RowBox[{"B", "\[Equal]", "1"}], ",", 
        RowBox[{"3", "/", "4"}], ",", 
        RowBox[{"1", "/", "4"}]}], "]"}]}], ";", "\[IndentingNewLine]", 
     RowBox[{"(*", 
      RowBox[{
      "simulation", " ", "for", " ", "the", " ", "above", " ", "set", " ", 
       "benefit", " ", "value"}], "*)"}], "\[IndentingNewLine]", 
     RowBox[{"Do", "[", "\[IndentingNewLine]", 
      RowBox[{"(*", 
       RowBox[{
       "each", " ", "combination", " ", "is", " ", "ran", " ", "SIM", " ", 
        "times"}], "*)"}], "\[IndentingNewLine]", 
      RowBox[{"(*", 
       RowBox[{
       "create", " ", "a", " ", "table", " ", "for", " ", "the", " ", 
        "population"}], "*)"}], "\[IndentingNewLine]", 
      RowBox[{"(*", 
       RowBox[{
        RowBox[{
        "the", " ", "population", " ", "has", " ", "2", " ", "types", " ", 
         "of", " ", "nests"}], ",", 
        RowBox[{
        "ones", " ", "that", " ", "die", " ", "and", " ", "are", " ", 
         "refilled", " ", "on", " ", "odd", " ", "generations", " ", "and", 
         " ", "ones", " ", "on", " ", "even"}]}], "*)"}], 
      "\[IndentingNewLine]", 
      RowBox[{
       RowBox[{
        RowBox[{"M", "=", 
         RowBox[{"Table", "[", 
          RowBox[{"0", ",", 
           RowBox[{"{", "2", "}"}]}], "]"}]}], ";", "\[IndentingNewLine]", 
        RowBox[{"(*", 
         RowBox[{
         "each", " ", "generation", " ", "has", " ", "n", " ", "nests"}], 
         "*)"}], "\[IndentingNewLine]", 
        RowBox[{"Do", "[", 
         RowBox[{
          RowBox[{
           RowBox[{"M", "[", 
            RowBox[{"[", "i", "]"}], "]"}], "=", 
           RowBox[{"Table", "[", 
            RowBox[{"0", ",", 
             RowBox[{"{", "n", "}"}]}], "]"}]}], ",", 
          RowBox[{"{", 
           RowBox[{"i", ",", "1", ",", "2"}], "}"}]}], "]"}], ";", 
        "\[IndentingNewLine]", 
        RowBox[{"(*", 
         RowBox[{
          RowBox[{
          "each", " ", "nest", " ", "consists", " ", "of", " ", "mother"}], 
          ",", " ", "father", ",", " ", 
          RowBox[{"and", " ", "2", " ", "cohorts", " ", "of", " ", 
           RowBox[{"offspring", ".", " ", "Generation"}], " ", "i"}], ",", 
          " ", 
          RowBox[{"nest", " ", "j", " ", 
           RowBox[{"mother", "'"}], "s", " ", "genotype", " ", "is", " ", 
           "located", " ", "in", " ", 
           RowBox[{"M", "[", 
            RowBox[{"[", 
             RowBox[{"i", ",", "j", ",", "3"}], "]"}], "]"}], " ", "and", " ", 
           RowBox[{"father", "'"}], "s", " ", "in", " ", 
           RowBox[{"M", "[", 
            RowBox[{"[", 
             RowBox[{"i", ",", "j", ",", "4"}], "]"}], "]"}]}]}], "*)"}], 
        "\[IndentingNewLine]", 
        RowBox[{"Do", "[", 
         RowBox[{
          RowBox[{
           RowBox[{"M", "[", 
            RowBox[{"[", 
             RowBox[{"i", ",", "j"}], "]"}], "]"}], "=", 
           RowBox[{"Table", "[", 
            RowBox[{"0", ",", 
             RowBox[{"{", "4", "}"}]}], "]"}]}], ",", 
          RowBox[{"{", 
           RowBox[{"i", ",", "1", ",", "2"}], "}"}], ",", 
          RowBox[{"{", 
           RowBox[{"j", ",", "1", ",", "n"}], "}"}]}], "]"}], ";", 
        "\[IndentingNewLine]", 
        RowBox[{"(*", 
         RowBox[{
          RowBox[{"create", " ", "the", " ", 
           RowBox[{"mothers", "'"}], " ", "alleles"}], ",", " ", 
          RowBox[{
          "first", " ", "by", " ", "setting", " ", "every", " ", "allele", 
           " ", "to", " ", "the", " ", "lower", " ", "value"}]}], "*)"}], 
        "\[IndentingNewLine]", 
        RowBox[{"Do", "[", 
         RowBox[{
          RowBox[{
           RowBox[{"M", "[", 
            RowBox[{"[", 
             RowBox[{"i", ",", "j", ",", "3"}], "]"}], "]"}], "=", 
           RowBox[{"Table", "[", 
            RowBox[{"h1", ",", 
             RowBox[{"{", "2", "}"}]}], "]"}]}], ",", 
          RowBox[{"{", 
           RowBox[{"i", ",", "1", ",", "2"}], "}"}], ",", 
          RowBox[{"{", 
           RowBox[{"j", ",", "1", ",", "n"}], "}"}]}], "]"}], ";", 
        "\[IndentingNewLine]", 
        RowBox[{"(*", 
         RowBox[{
         "then", " ", "randomly", " ", "assign", " ", "afreq", " ", "of", " ",
           "those", " ", "alleles", " ", "to", " ", "the", " ", "higher", " ",
           "value"}], "*)"}], "\[IndentingNewLine]", 
        RowBox[{"Do", "[", 
         RowBox[{
          RowBox[{
           RowBox[{"H", "=", 
            RowBox[{"RandomSample", "[", 
             RowBox[{
              RowBox[{"Range", "[", "n", "]"}], ",", 
              RowBox[{"IntegerPart", "[", 
               RowBox[{"n", "*", "afreq"}], "]"}]}], "]"}]}], ";", 
           RowBox[{"Do", "[", 
            RowBox[{
             RowBox[{
              RowBox[{"M", "[", 
               RowBox[{"[", 
                RowBox[{"i", ",", 
                 RowBox[{"H", "[", 
                  RowBox[{"[", "j", "]"}], "]"}], ",", "3", ",", "k"}], "]"}],
                "]"}], "=", "h2"}], ",", 
             RowBox[{"{", 
              RowBox[{"j", ",", "1", ",", 
               RowBox[{"IntegerPart", "[", 
                RowBox[{"n", "*", "afreq"}], "]"}]}], "}"}]}], "]"}]}], ",", 
          RowBox[{"{", 
           RowBox[{"i", ",", "1", ",", "2"}], "}"}], ",", 
          RowBox[{"{", 
           RowBox[{"k", ",", "1", ",", "2"}], "}"}]}], "]"}], ";", 
        "\[IndentingNewLine]", 
        RowBox[{"(*", 
         RowBox[{
          RowBox[{"create", " ", "the", " ", 
           RowBox[{"fathers", "'"}], " ", "alleles", " ", "in", " ", "the", 
           " ", "same", " ", "fashion"}], ",", " ", 
          RowBox[{
          "hd", " ", "males", " ", "have", " ", "two", " ", "alleles", " ", 
           "to", " ", "avoid", " ", "problems", " ", "with", " ", "the", " ", 
           
           RowBox[{"table", "'"}], "s", " ", "dimensions"}]}], "*)"}], 
        "\[IndentingNewLine]", 
        RowBox[{"Do", "[", 
         RowBox[{
          RowBox[{
           RowBox[{"M", "[", 
            RowBox[{"[", 
             RowBox[{"i", ",", "j", ",", "4"}], "]"}], "]"}], "=", 
           RowBox[{"Table", "[", 
            RowBox[{"h1", ",", 
             RowBox[{"{", "2", "}"}]}], "]"}]}], ",", 
          RowBox[{"{", 
           RowBox[{"i", ",", "1", ",", "2"}], "}"}], ",", 
          RowBox[{"{", 
           RowBox[{"j", ",", "1", ",", "n"}], "}"}]}], "]"}], ";", 
        "\[IndentingNewLine]", 
        RowBox[{"Do", "[", 
         RowBox[{
          RowBox[{
           RowBox[{"H", "=", 
            RowBox[{"RandomSample", "[", 
             RowBox[{
              RowBox[{"Range", "[", "n", "]"}], ",", 
              RowBox[{"IntegerPart", "[", 
               RowBox[{"n", "*", "afreq"}], "]"}]}], "]"}]}], ";", 
           RowBox[{"Do", "[", 
            RowBox[{
             RowBox[{
              RowBox[{"M", "[", 
               RowBox[{"[", 
                RowBox[{"i", ",", 
                 RowBox[{"H", "[", 
                  RowBox[{"[", "j", "]"}], "]"}], ",", "4", ",", "k"}], "]"}],
                "]"}], "=", "h2"}], ",", 
             RowBox[{"{", 
              RowBox[{"j", ",", "1", ",", 
               RowBox[{"IntegerPart", "[", 
                RowBox[{"n", "*", "afreq"}], "]"}]}], "}"}]}], "]"}]}], ",", 
          RowBox[{"{", 
           RowBox[{"i", ",", "1", ",", "2"}], "}"}], ",", 
          RowBox[{"{", 
           RowBox[{"k", ",", "1", ",", "2"}], "}"}]}], "]"}], ";", 
        "\[IndentingNewLine]", 
        RowBox[{"(*", 
         RowBox[{
         "as", " ", "a", " ", "failsafe", " ", "hd", " ", "males", " ", 
          "will", " ", "have", " ", "their", " ", "second", " ", "allele", 
          " ", "set", " ", "to", " ", "the", " ", "same", " ", "value", " ", 
          "as", " ", "the", " ", "one", " ", "they", " ", "got", " ", "from", 
          " ", "their", " ", "mother"}], "*)"}], "\[IndentingNewLine]", 
        RowBox[{"If", "[", 
         RowBox[{
          RowBox[{"mp", "\[Equal]", "1"}], ",", 
          RowBox[{"Do", "[", 
           RowBox[{
            RowBox[{
             RowBox[{"M", "[", 
              RowBox[{"[", 
               RowBox[{"i", ",", "j", ",", "4", ",", "2"}], "]"}], "]"}], "=", 
             RowBox[{"M", "[", 
              RowBox[{"[", 
               RowBox[{"i", ",", "j", ",", "4", ",", "1"}], "]"}], "]"}]}], 
            ",", 
            RowBox[{"{", 
             RowBox[{"i", ",", "1", ",", "2"}], "}"}], ",", 
            RowBox[{"{", 
             RowBox[{"j", ",", "1", ",", "n"}], "}"}]}], "]"}]}], "]"}], ";", 
        "\[IndentingNewLine]", 
        RowBox[{"(*", 
         RowBox[{
          RowBox[{
          "both", " ", "cohorts", " ", "of", " ", "each", " ", "nest", " ", 
           "has", " ", "4", " ", "different", " ", "types", " ", "of", " ", 
           RowBox[{"offspring", ":", " ", "daughters"}]}], ",", " ", "sons", 
          ",", " ", 
          RowBox[{
          "daughter", " ", "helpers", " ", "and", " ", "son", " ", 
           "helpers"}]}], "*)"}], "\[IndentingNewLine]", 
        RowBox[{"Do", "[", 
         RowBox[{
          RowBox[{
           RowBox[{"M", "[", 
            RowBox[{"[", 
             RowBox[{"i", ",", "j", ",", "k"}], "]"}], "]"}], "=", 
           RowBox[{"Table", "[", 
            RowBox[{"0", ",", 
             RowBox[{"{", "4", "}"}]}], "]"}]}], ",", 
          RowBox[{"{", 
           RowBox[{"i", ",", "1", ",", "2"}], "}"}], ",", 
          RowBox[{"{", 
           RowBox[{"j", ",", "1", ",", "n"}], "}"}], ",", 
          RowBox[{"{", 
           RowBox[{"k", ",", "1", ",", "2"}], "}"}]}], "]"}], ";", 
        "\[IndentingNewLine]", 
        RowBox[{"(*", 
         RowBox[{
          RowBox[{"daughter", " ", "genotypes"}], ",", " ", 
          RowBox[{"4", " ", "for", " ", "dd"}], ",", " ", 
          RowBox[{"2", " ", "for", " ", "hd"}]}], "*)"}], 
        "\[IndentingNewLine]", 
        RowBox[{"Do", "[", 
         RowBox[{
          RowBox[{
           RowBox[{"M", "[", 
            RowBox[{"[", 
             RowBox[{"i", ",", "j", ",", "k", ",", "1"}], "]"}], "]"}], "=", 
           RowBox[{"Table", "[", 
            RowBox[{"0", ",", 
             RowBox[{"{", 
              RowBox[{"2", "*", "mp"}], "}"}]}], "]"}]}], ",", 
          RowBox[{"{", 
           RowBox[{"i", ",", "1", ",", "2"}], "}"}], ",", 
          RowBox[{"{", 
           RowBox[{"j", ",", "1", ",", "n"}], "}"}], ",", 
          RowBox[{"{", 
           RowBox[{"k", ",", "1", ",", "2"}], "}"}]}], "]"}], ";", 
        "\[IndentingNewLine]", 
        RowBox[{"(*", 
         RowBox[{
          RowBox[{"son", " ", "genotypes"}], ",", " ", 
          RowBox[{"4", " ", "for", " ", "dd"}], ",", " ", 
          RowBox[{"2", " ", "for", " ", "hd"}]}], "*)"}], 
        "\[IndentingNewLine]", 
        RowBox[{"Do", "[", 
         RowBox[{
          RowBox[{
           RowBox[{"M", "[", 
            RowBox[{"[", 
             RowBox[{"i", ",", "j", ",", "k", ",", "2"}], "]"}], "]"}], "=", 
           RowBox[{"Table", "[", 
            RowBox[{"0", ",", 
             RowBox[{"{", 
              RowBox[{"2", "*", "mp"}], "}"}]}], "]"}]}], ",", 
          RowBox[{"{", 
           RowBox[{"i", ",", "1", ",", "2"}], "}"}], ",", 
          RowBox[{"{", 
           RowBox[{"j", ",", "1", ",", "n"}], "}"}], ",", 
          RowBox[{"{", 
           RowBox[{"k", ",", "1", ",", "2"}], "}"}]}], "]"}], ";", 
        "\[IndentingNewLine]", 
        RowBox[{"(*", 
         RowBox[{
          RowBox[{
          "each", " ", "nest", " ", "produces", " ", "fecf1", " ", 
           "daughters", " ", "and", " ", "fecm1", " ", "sons", " ", "to", " ",
            "first", " ", "cohort"}], ",", " ", 
          RowBox[{
          "and", " ", "fecf2", " ", "and", " ", "fecm2", " ", "to", " ", 
           "the", " ", "second", " ", "respectively"}], ",", " ", 
          RowBox[{
          "randomly", " ", "assigned", " ", "to", " ", "different", " ", 
           "genotypes"}]}], "*)"}], "\[IndentingNewLine]", 
        RowBox[{"Do", "[", 
         RowBox[{
          RowBox[{
           RowBox[{"MH1", "=", 
            RowBox[{"RandomChoice", "[", 
             RowBox[{
              RowBox[{"Range", "[", 
               RowBox[{"2", "*", "mp"}], "]"}], ",", 
              RowBox[{"If", "[", 
               RowBox[{
                RowBox[{"m", "\[Equal]", "1"}], ",", 
                RowBox[{"If", "[", 
                 RowBox[{
                  RowBox[{"k", "\[Equal]", "1"}], ",", "fecf1", ",", 
                  "fecf2"}], "]"}], ",", 
                RowBox[{"If", "[", 
                 RowBox[{
                  RowBox[{"k", "\[Equal]", "1"}], ",", "fecm1", ",", 
                  "fecm2"}], "]"}]}], "]"}]}], "]"}]}], ";", 
           RowBox[{"Do", "[", 
            RowBox[{
             RowBox[{
              RowBox[{"M", "[", 
               RowBox[{"[", 
                RowBox[{"i", ",", "j", ",", "k", ",", "m", ",", 
                 RowBox[{"MH1", "[", 
                  RowBox[{"[", "d", "]"}], "]"}]}], "]"}], "]"}], "++"}], ",", 
             RowBox[{"{", 
              RowBox[{"d", ",", "1", ",", 
               RowBox[{"If", "[", 
                RowBox[{
                 RowBox[{"m", "\[Equal]", "1"}], ",", 
                 RowBox[{"If", "[", 
                  RowBox[{
                   RowBox[{"k", "\[Equal]", "1"}], ",", "fecf1", ",", 
                   "fecf2"}], "]"}], ",", 
                 RowBox[{"If", "[", 
                  RowBox[{
                   RowBox[{"k", "\[Equal]", "1"}], ",", "fecm1", ",", 
                   "fecm2"}], "]"}]}], "]"}]}], "}"}]}], "]"}]}], ",", 
          RowBox[{"{", 
           RowBox[{"m", ",", "1", ",", "2"}], "}"}], ",", 
          RowBox[{"{", 
           RowBox[{"k", ",", "1", ",", "2"}], "}"}], ",", 
          RowBox[{"{", 
           RowBox[{"j", ",", "1", ",", "n"}], "}"}], ",", 
          RowBox[{"{", 
           RowBox[{"i", ",", "1", ",", "2"}], "}"}]}], "]"}], ";", 
        "\[IndentingNewLine]", 
        RowBox[{"(*", 
         RowBox[{
         "helpers", " ", "and", " ", "their", " ", "benefit", " ", "to", " ", 
          "the", " ", "second", " ", "cohort"}], "*)"}], 
        "\[IndentingNewLine]", 
        RowBox[{"Do", "[", "\[IndentingNewLine]", 
         RowBox[{"(*", 
          RowBox[{
          "assign", " ", "helpers", " ", "to", " ", "the", " ", "first", " ", 
           "cohort"}], "*)"}], "\[IndentingNewLine]", 
         RowBox[{
          RowBox[{
           RowBox[{"Do", "[", "\[IndentingNewLine]", 
            RowBox[{
             RowBox[{
              RowBox[{"If", "[", 
               RowBox[{
                RowBox[{"helpf", "\[Equal]", "1"}], ",", 
                RowBox[{"Do", "[", 
                 RowBox[{
                  RowBox[{"If", "[", 
                   RowBox[{
                    RowBox[{
                    RowBox[{"RandomReal", "[", "]"}], "<", 
                    RowBox[{
                    RowBox[{"(", 
                    RowBox[{
                    RowBox[{"M", "[", 
                    RowBox[{"[", 
                    RowBox[{
                    RowBox[{"Gen", "[", "K", "]"}], ",", "i", ",", "3", ",", 
                    RowBox[{
                    RowBox[{"PG", "[", "p", "]"}], "[", 
                    RowBox[{"[", "1", "]"}], "]"}]}], "]"}], "]"}], "+", 
                    RowBox[{"M", "[", 
                    RowBox[{"[", 
                    RowBox[{
                    RowBox[{"Gen", "[", "K", "]"}], ",", "i", ",", "4", ",", 
                    RowBox[{
                    RowBox[{"PG", "[", "p", "]"}], "[", 
                    RowBox[{"[", "2", "]"}], "]"}]}], "]"}], "]"}]}], ")"}], 
                    "/", "2"}]}], " ", ",", 
                    RowBox[{
                    RowBox[{
                    RowBox[{"M", "[", 
                    RowBox[{"[", 
                    RowBox[{
                    RowBox[{"Gen", "[", "K", "]"}], ",", "i", ",", "1", ",", 
                    "3"}], "]"}], "]"}], "++"}], ";", 
                    RowBox[{
                    RowBox[{"M", "[", 
                    RowBox[{"[", 
                    RowBox[{
                    RowBox[{"Gen", "[", "K", "]"}], ",", "i", ",", "1", ",", 
                    "1", ",", "p"}], "]"}], "]"}], "--"}]}]}], "]"}], 
                  "\[IndentingNewLine]", ",", 
                  RowBox[{"{", 
                   RowBox[{"M", "[", 
                    RowBox[{"[", 
                    RowBox[{
                    RowBox[{"Gen", "[", "K", "]"}], ",", "i", ",", "1", ",", 
                    "1", ",", "p"}], "]"}], "]"}], "}"}]}], "]"}]}], "]"}], 
              ";", "\[IndentingNewLine]", 
              RowBox[{"If", "[", 
               RowBox[{
                RowBox[{"helpm", "==", "1"}], ",", 
                RowBox[{"Do", "[", 
                 RowBox[{
                  RowBox[{"If", "[", 
                   RowBox[{
                    RowBox[{
                    RowBox[{"RandomReal", "[", "]"}], "<", 
                    RowBox[{"If", 
                    StyleBox["[", "Code"], 
                    RowBox[{
                    RowBox[{
                    StyleBox["mp", "Code"], 
                    StyleBox["\[Equal]", "Code"], "2"}], 
                    StyleBox[",", "Code"], 
                    RowBox[{
                    RowBox[{"(", 
                    RowBox[{
                    RowBox[{"M", "[", 
                    RowBox[{"[", 
                    RowBox[{
                    RowBox[{"Gen", "[", "K", "]"}], ",", "i", ",", "3", ",", 
                    RowBox[{
                    RowBox[{"PG", "[", "p", "]"}], "[", 
                    RowBox[{"[", "1", "]"}], "]"}]}], "]"}], "]"}], "+", 
                    RowBox[{"M", "[", 
                    RowBox[{"[", 
                    RowBox[{
                    RowBox[{"Gen", "[", "K", "]"}], ",", "i", ",", "4", ",", 
                    RowBox[{
                    RowBox[{"PG", "[", "p", "]"}], "[", 
                    RowBox[{"[", "2", "]"}], "]"}]}], "]"}], "]"}]}], ")"}], 
                    "/", "2"}], " ", ",", 
                    RowBox[{"M", "[", 
                    RowBox[{"[", 
                    RowBox[{
                    RowBox[{"Gen", "[", "K", "]"}], ",", "i", ",", "3", ",", 
                    RowBox[{
                    RowBox[{"PG", "[", "p", "]"}], "[", 
                    RowBox[{"[", "1", "]"}], "]"}]}], "]"}], "]"}]}], "]"}]}],
                     ",", 
                    RowBox[{
                    RowBox[{
                    RowBox[{"M", "[", 
                    RowBox[{"[", 
                    RowBox[{
                    RowBox[{"Gen", "[", "K", "]"}], ",", "i", ",", "1", ",", 
                    "4"}], "]"}], "]"}], "++"}], ";", 
                    RowBox[{
                    RowBox[{"M", "[", 
                    RowBox[{"[", 
                    RowBox[{
                    RowBox[{"Gen", "[", "K", "]"}], ",", "i", ",", "1", ",", 
                    "2", ",", "p"}], "]"}], "]"}], "--"}]}]}], "]"}], 
                  "\[IndentingNewLine]", ",", 
                  RowBox[{"{", 
                   RowBox[{"M", "[", 
                    RowBox[{"[", 
                    RowBox[{
                    RowBox[{"Gen", "[", "K", "]"}], ",", "i", ",", "1", ",", 
                    "2", ",", "p"}], "]"}], "]"}], "}"}]}], "]"}]}], "]"}]}], 
             "\[IndentingNewLine]", ",", 
             RowBox[{"{", 
              RowBox[{"i", ",", "1", ",", "n"}], "}"}], ",", 
             RowBox[{"{", 
              RowBox[{"p", ",", "1", ",", 
               RowBox[{"2", "*", "mp"}]}], "}"}]}], "]"}], ";", 
           "\[IndentingNewLine]", 
           RowBox[{"(*", 
            RowBox[{
            "add", " ", "reared", " ", "siblings", " ", "to", " ", "the", " ",
              "second", " ", "cohort"}], "*)"}], "\[IndentingNewLine]", 
           RowBox[{"Do", "[", "\[IndentingNewLine]", 
            RowBox[{
             RowBox[{
              RowBox[{"tempfQ", "=", 
               RowBox[{"R", "[", 
                RowBox[{"b", "*", 
                 RowBox[{"(", 
                  RowBox[{
                   RowBox[{"M", "[", 
                    RowBox[{"[", 
                    RowBox[{
                    RowBox[{"Gen", "[", "K", "]"}], ",", "i", ",", "1", ",", 
                    "3"}], "]"}], "]"}], "+", 
                   RowBox[{"M", "[", 
                    RowBox[{"[", 
                    RowBox[{
                    RowBox[{"Gen", "[", "K", "]"}], ",", "i", ",", "1", ",", 
                    "4"}], "]"}], "]"}]}], ")"}], "*", 
                 RowBox[{"(", 
                  RowBox[{"1", "-", "s"}], ")"}]}], "]"}]}], ";", 
              "\[IndentingNewLine]", 
              RowBox[{"tempmQ", "=", 
               RowBox[{"R", "[", 
                RowBox[{"b", "*", 
                 RowBox[{"(", 
                  RowBox[{
                   RowBox[{"M", "[", 
                    RowBox[{"[", 
                    RowBox[{
                    RowBox[{"Gen", "[", "K", "]"}], ",", "i", ",", "1", ",", 
                    "3"}], "]"}], "]"}], "+", 
                   RowBox[{"M", "[", 
                    RowBox[{"[", 
                    RowBox[{
                    RowBox[{"Gen", "[", "K", "]"}], ",", "i", ",", "1", ",", 
                    "4"}], "]"}], "]"}]}], ")"}], "*", "s"}], "]"}]}], ";", 
              "\[IndentingNewLine]", 
              RowBox[{"If", "[", 
               RowBox[{
                RowBox[{"tempfQ", ">", "0"}], ",", 
                RowBox[{
                 RowBox[{"tempf", "=", 
                  RowBox[{"RandomChoice", "[", 
                   RowBox[{
                    RowBox[{"Range", "[", 
                    RowBox[{"2", "*", "mp"}], "]"}], ",", "tempfQ"}], "]"}]}],
                  ";", 
                 RowBox[{"Do", "[", 
                  RowBox[{
                   RowBox[{
                    RowBox[{"M", "[", 
                    RowBox[{"[", 
                    RowBox[{
                    RowBox[{"Gen", "[", "K", "]"}], ",", "i", ",", "2", ",", 
                    "1", ",", 
                    RowBox[{"tempf", "[", 
                    RowBox[{"[", "pp", "]"}], "]"}]}], "]"}], "]"}], "++"}], 
                   ",", 
                   RowBox[{"{", 
                    RowBox[{"pp", ",", "1", ",", "tempfQ"}], "}"}]}], 
                  "]"}]}]}], "]"}], ";", "\[IndentingNewLine]", 
              RowBox[{"If", "[", 
               RowBox[{
                RowBox[{"tempmQ", ">", "0"}], ",", 
                RowBox[{
                 RowBox[{"tempm", "=", 
                  RowBox[{"RandomChoice", "[", 
                   RowBox[{
                    RowBox[{"Range", "[", 
                    RowBox[{"2", "*", "mp"}], "]"}], ",", "tempmQ"}], "]"}]}],
                  ";", 
                 RowBox[{"Do", "[", 
                  RowBox[{
                   RowBox[{
                    RowBox[{"M", "[", 
                    RowBox[{"[", 
                    RowBox[{
                    RowBox[{"Gen", "[", "K", "]"}], ",", "i", ",", "2", ",", 
                    "2", ",", 
                    RowBox[{"tempm", "[", 
                    RowBox[{"[", "pp", "]"}], "]"}]}], "]"}], "]"}], "++"}], 
                   ",", 
                   RowBox[{"{", 
                    RowBox[{"pp", ",", "1", ",", "tempmQ"}], "}"}]}], 
                  "]"}]}]}], "]"}], ";"}], "\[IndentingNewLine]", ",", 
             RowBox[{"{", 
              RowBox[{"i", ",", "1", ",", "n"}], "}"}]}], "]"}]}], 
          "\[IndentingNewLine]", ",", 
          RowBox[{"{", 
           RowBox[{"K", ",", "1", ",", "2"}], "}"}]}], "]"}], ";", 
        "\[IndentingNewLine]", "\[IndentingNewLine]", 
        RowBox[{"(*", 
         RowBox[{
          RowBox[{"actual", " ", "simulation", " ", "starts"}], ",", " ", 
          RowBox[{"K", " ", "tracks", " ", "the", " ", "generations"}]}], 
         "*)"}], "\[IndentingNewLine]", 
        RowBox[{"K", "=", "1"}], ";", "\[IndentingNewLine]", 
        RowBox[{"While", "[", "\[IndentingNewLine]", 
         RowBox[{"(*", 
          RowBox[{
           RowBox[{
           "loop", " ", "ends", " ", "when", " ", "either", " ", "one", " ", 
            "allele", " ", "goes", " ", "to", " ", "fixation"}], ",", " ", 
           RowBox[{"or", " ", "after", " ", "MAX", " ", "generations"}]}], 
          "*)"}], "\[IndentingNewLine]", 
         RowBox[{
          RowBox[{"1", "<", "2"}], ",", "\[IndentingNewLine]", 
          RowBox[{"(*", 
           RowBox[{
            RowBox[{
            "number", " ", "of", " ", "females", " ", "and", " ", "males", 
             " ", "in", " ", "the", " ", "focal", " ", "generation", " ", 
             "mating", " ", "pool"}], ",", " ", 
            RowBox[{"done", " ", "first", " ", "for", " ", "simplicity"}]}], 
           "*)"}], "\[IndentingNewLine]", 
          RowBox[{
           RowBox[{"Fema", "=", 
            RowBox[{"Sum", "[", 
             RowBox[{
              RowBox[{"M", "[", 
               RowBox[{"[", 
                RowBox[{
                 RowBox[{"Gen", "[", 
                  RowBox[{"K", "+", "i"}], 
                  StyleBox["]", "Input"]}], ",", "j", ",", 
                 RowBox[{"2", "-", "i"}], ",", "1", ",", "k"}], "]"}], "]"}], 
              ",", 
              RowBox[{"{", 
               RowBox[{"i", ",", "0", ",", "1"}], "}"}], ",", 
              RowBox[{"{", 
               RowBox[{"j", ",", "1", ",", "n"}], "}"}], ",", 
              RowBox[{"{", 
               RowBox[{"k", ",", "1", ",", 
                RowBox[{"2", "*", "mp"}]}], "}"}]}], "]"}]}], ";", 
           "\[IndentingNewLine]", 
           RowBox[{"Male", "=", 
            RowBox[{"Sum", "[", 
             RowBox[{
              RowBox[{"M", "[", 
               RowBox[{"[", 
                RowBox[{
                 RowBox[{"Gen", "[", 
                  RowBox[{"K", "+", "i"}], 
                  StyleBox["]", "Input"]}], ",", "j", ",", 
                 RowBox[{"2", "-", "i"}], ",", "2", ",", "k"}], "]"}], "]"}], 
              ",", 
              RowBox[{"{", 
               RowBox[{"i", ",", "0", ",", "1"}], "}"}], ",", 
              RowBox[{"{", 
               RowBox[{"j", ",", "1", ",", "n"}], "}"}], ",", 
              RowBox[{"{", 
               RowBox[{"k", ",", "1", ",", 
                RowBox[{"2", "*", "mp"}]}], "}"}]}], "]"}]}], ";", 
           "\[IndentingNewLine]", 
           RowBox[{"(*", 
            RowBox[{"store", " ", "the", " ", "mating", " ", 
             RowBox[{"pool", "'"}], "s", " ", "sex", " ", "ratio", " ", "as", 
             " ", "the", " ", "population", " ", "sex", " ", "ratio"}], 
            "*)"}], "\[IndentingNewLine]", 
           RowBox[{
            RowBox[{"PSR", "[", 
             RowBox[{"[", 
              RowBox[{"B", ",", "dd", ",", "K"}], "]"}], "]"}], "=", 
            RowBox[{"Male", "/", 
             RowBox[{"(", 
              RowBox[{"Male", "+", "Fema"}], ")"}]}]}], ";", 
           "\[IndentingNewLine]", 
           RowBox[{"(*", 
            RowBox[{
            "calculate", " ", "the", " ", "allele", " ", "frequency", " ", 
             "of", " ", "the", " ", "larger", " ", "allele", " ", "from", " ",
              "the", " ", "mothers", " ", "and", " ", "fathers", " ", "in", 
             " ", "the", " ", "population"}], "*)"}], "\[IndentingNewLine]", 
           RowBox[{"aveG", "=", 
            RowBox[{"If", "[", 
             RowBox[{
              RowBox[{"mp", "\[Equal]", "2"}], ",", 
              RowBox[{
               RowBox[{"(", 
                RowBox[{
                 RowBox[{
                  RowBox[{"Sum", "[", 
                   RowBox[{
                    RowBox[{
                    RowBox[{"M", "[", 
                    RowBox[{"[", 
                    RowBox[{"i", ",", "j", ",", "3", ",", "1"}], "]"}], "]"}],
                     "+", 
                    RowBox[{"M", "[", 
                    RowBox[{"[", 
                    RowBox[{"i", ",", "j", ",", "3", ",", "2"}], "]"}], "]"}],
                     "+", 
                    RowBox[{"M", "[", 
                    RowBox[{"[", 
                    RowBox[{"i", ",", "j", ",", "4", ",", "1"}], "]"}], "]"}],
                     "+", 
                    RowBox[{"M", "[", 
                    RowBox[{"[", 
                    RowBox[{"i", ",", "j", ",", "4", ",", "2"}], "]"}], 
                    "]"}]}], ",", 
                    RowBox[{"{", 
                    RowBox[{"i", ",", "1", ",", "2"}], "}"}], ",", 
                    RowBox[{"{", 
                    RowBox[{"j", ",", "1", ",", "n"}], "}"}]}], "]"}], "/", 
                  RowBox[{"(", 
                   RowBox[{"8", "*", "n"}], ")"}]}], "-", "h1"}], ")"}], "/", 
               
               RowBox[{"(", 
                RowBox[{"h2", "-", "h1"}], ")"}]}], "\[IndentingNewLine]", 
              ",", 
              RowBox[{
               RowBox[{"(", 
                RowBox[{
                 RowBox[{
                  RowBox[{"Sum", "[", 
                   RowBox[{
                    RowBox[{
                    RowBox[{"M", "[", 
                    RowBox[{"[", 
                    RowBox[{"i", ",", "j", ",", "3", ",", "1"}], "]"}], "]"}],
                     "+", 
                    RowBox[{"M", "[", 
                    RowBox[{"[", 
                    RowBox[{"i", ",", "j", ",", "3", ",", "2"}], "]"}], "]"}],
                     "+", 
                    RowBox[{"M", "[", 
                    RowBox[{"[", 
                    RowBox[{"i", ",", "j", ",", "4", ",", "1"}], "]"}], 
                    "]"}]}], ",", 
                    RowBox[{"{", 
                    RowBox[{"i", ",", "1", ",", "2"}], "}"}], ",", 
                    RowBox[{"{", 
                    RowBox[{"j", ",", "1", ",", "n"}], "}"}]}], "]"}], "/", 
                  RowBox[{"(", 
                   RowBox[{"6", "*", "n"}], ")"}]}], "-", "h1"}], ")"}], "/", 
               
               RowBox[{"(", 
                RowBox[{"h2", "-", "h1"}], ")"}]}]}], "]"}]}], ";", 
           "\[IndentingNewLine]", 
           RowBox[{"(*", 
            RowBox[{"store", " ", "the", " ", "allele", " ", "frequency"}], 
            "*)"}], "\[IndentingNewLine]", 
           RowBox[{
            RowBox[{"PAF", "[", 
             RowBox[{"[", 
              RowBox[{"B", ",", "dd", ",", "K"}], "]"}], "]"}], "=", "aveG"}],
            ";", "\[IndentingNewLine]", "\[IndentingNewLine]", 
           RowBox[{"(*", 
            RowBox[{
             RowBox[{
             "check", " ", "if", " ", "one", " ", "allele", " ", "has", " ", 
              "gone", " ", "to", " ", "fixation"}], ",", " ", 
             RowBox[{
             "or", " ", "MAX", " ", "generations", " ", "has", " ", "been", 
              " ", "reached"}]}], "*)"}], "\[IndentingNewLine]", 
           RowBox[{"If", "[", 
            RowBox[{
             RowBox[{"1", "\[Equal]", "aveG"}], ",", "\[IndentingNewLine]", 
             RowBox[{"(*", 
              RowBox[{
               RowBox[{"as", " ", "a", " ", "failsafe"}], ",", " ", 
               RowBox[{
               "finish", " ", "the", " ", "table", " ", "for", " ", "allele", 
                " ", "frequency", " ", "and", " ", "population", " ", "sex", 
                " ", "ratios", " ", "with", " ", "the", " ", "last", " ", 
                RowBox[{"round", "'"}], "s", " ", "respective", " ", 
                "values"}]}], "*)"}], "\[IndentingNewLine]", 
             RowBox[{
              RowBox[{"Do", "[", 
               RowBox[{
                RowBox[{
                 RowBox[{"PAF", "[", 
                  RowBox[{"[", 
                   RowBox[{"B", ",", "dd", ",", "KK"}], "]"}], "]"}], "=", 
                 "aveG"}], ",", 
                RowBox[{"{", 
                 RowBox[{"KK", ",", "K", ",", "MAX"}], "}"}]}], "]"}], ";", 
              "\[IndentingNewLine]", 
              RowBox[{"Do", "[", 
               RowBox[{
                RowBox[{
                 RowBox[{"PSR", "[", 
                  RowBox[{"[", 
                   RowBox[{"B", ",", "dd", ",", "KK"}], "]"}], "]"}], "=", 
                 RowBox[{"PSR", "[", 
                  RowBox[{"[", 
                   RowBox[{"B", ",", "dd", ",", "K"}], "]"}], "]"}]}], ",", 
                RowBox[{"{", 
                 RowBox[{"KK", ",", 
                  RowBox[{"K", "+", "1"}], ",", "MAX"}], "}"}]}], "]"}], ";", 
              "\[IndentingNewLine]", 
              RowBox[{"(*", 
               RowBox[{
               "store", " ", "the", " ", "number", " ", "of", " ", 
                "generations", " ", "needed", " ", "for", " ", "one", " ", 
                "allele", " ", "to", " ", "go", " ", "to", " ", 
                RowBox[{"fixation", ".", " ", "Used"}], " ", "in", " ", 
                "plotting", " ", "the", " ", "figures"}], "*)"}], 
              "\[IndentingNewLine]", 
              RowBox[{
               RowBox[{"PAFMAX", "[", 
                RowBox[{"[", "B", "]"}], "]"}], "=", 
               RowBox[{"Max", "[", 
                RowBox[{"K", ",", 
                 RowBox[{"PAFMAX", "[", 
                  RowBox[{"[", "B", "]"}], "]"}]}], "]"}]}], ";", 
              "\[IndentingNewLine]", 
              RowBox[{"(*", 
               RowBox[{
               "stop", " ", "the", " ", "while", " ", "loop", " ", "and", " ",
                 "go", " ", "on", " ", "to", " ", "the", " ", "next", " ", 
                "simulation"}], "*)"}], "\[IndentingNewLine]", 
              RowBox[{"Break", "[", "]"}]}]}], "]"}], ";", 
           "\[IndentingNewLine]", 
           RowBox[{"If", "[", 
            RowBox[{
             RowBox[{"0", "\[Equal]", "aveG"}], ",", "\[IndentingNewLine]", 
             RowBox[{
              RowBox[{"Do", "[", 
               RowBox[{
                RowBox[{
                 RowBox[{"PAF", "[", 
                  RowBox[{"[", 
                   RowBox[{"B", ",", "dd", ",", "KK"}], "]"}], "]"}], "=", 
                 "aveG"}], ",", 
                RowBox[{"{", 
                 RowBox[{"KK", ",", "K", ",", "MAX"}], "}"}]}], "]"}], ";", 
              "\[IndentingNewLine]", 
              RowBox[{"Do", "[", 
               RowBox[{
                RowBox[{
                 RowBox[{"PSR", "[", 
                  RowBox[{"[", 
                   RowBox[{"B", ",", "dd", ",", "KK"}], "]"}], "]"}], "=", 
                 RowBox[{"PSR", "[", 
                  RowBox[{"[", 
                   RowBox[{"B", ",", "dd", ",", "K"}], "]"}], "]"}]}], ",", 
                RowBox[{"{", 
                 RowBox[{"KK", ",", 
                  RowBox[{"K", "+", "1"}], ",", "MAX"}], "}"}]}], "]"}], ";", 
              "\[IndentingNewLine]", 
              RowBox[{
               RowBox[{"PAFMAX", "[", 
                RowBox[{"[", "B", "]"}], "]"}], "=", 
               RowBox[{"Max", "[", 
                RowBox[{"K", ",", 
                 RowBox[{"PAFMAX", "[", 
                  RowBox[{"[", "B", "]"}], "]"}]}], "]"}]}], ";", 
              "\[IndentingNewLine]", 
              RowBox[{"Break", "[", "]"}]}]}], "]"}], ";", 
           "\[IndentingNewLine]", 
           RowBox[{"If", "[", 
            RowBox[{
             RowBox[{"K", "\[Equal]", "MAX"}], ",", "\[IndentingNewLine]", 
             RowBox[{"(*", 
              RowBox[{
               RowBox[{
               "if", " ", "neither", " ", "allele", " ", "has", " ", "gone", 
                " ", "to", " ", "fixation", " ", "by", " ", "generation", " ",
                 "MAX"}], ",", " ", 
               RowBox[{
               "it", " ", "stops", " ", "and", " ", "goes", " ", "to", " ", 
                "the", " ", "next", " ", "run"}]}], "*)"}], 
             "\[IndentingNewLine]", 
             RowBox[{
              RowBox[{
               RowBox[{"PAFMAX", "[", 
                RowBox[{"[", "B", "]"}], "]"}], "=", "MAX"}], ";", 
              "\[IndentingNewLine]", 
              RowBox[{"Break", "[", "]"}]}]}], "]"}], ";", 
           "\[IndentingNewLine]", "\[IndentingNewLine]", 
           RowBox[{"(*", 
            RowBox[{
            "create", " ", "temporary", " ", "tables", " ", "for", " ", "the",
              " ", "mating", " ", "pool"}], "*)"}], "\[IndentingNewLine]", 
           RowBox[{"POOLF", "=", 
            RowBox[{"Table", "[", 
             RowBox[{"0", ",", 
              RowBox[{"{", "Fema", "}"}]}], "]"}]}], ";", 
           "\[IndentingNewLine]", 
           RowBox[{"POOLM", "=", 
            RowBox[{"Table", "[", 
             RowBox[{"0", ",", 
              RowBox[{"{", "Male", "}"}]}], "]"}]}], ";", 
           "\[IndentingNewLine]", 
           RowBox[{"II", "=", "1"}], ";", "\[IndentingNewLine]", 
           RowBox[{"KK", "=", "1"}], ";", "\[IndentingNewLine]", 
           RowBox[{"(*", 
            RowBox[{
             RowBox[{
             "each", " ", "individual", " ", "in", " ", "the", " ", "mating", 
              " ", "pool", " ", "is", " ", "a", " ", "combination", " ", "of",
               " ", "the", " ", "alleles", " ", "called", " ", "by", " ", 
              "function", " ", 
              RowBox[{"PG", ".", " ", "The"}], " ", "males", " ", "are", " ", 
              "considered", " ", "diploid", " ", "for", " ", "the", " ", 
              "sake", " ", "of", " ", "table", " ", "dimensions", " ", "even",
               " ", "for", " ", "hd", " ", "population"}], ",", " ", 
             RowBox[{"but", " ", "are", " ", "corrected", " ", "below"}]}], 
            "*)"}], "\[IndentingNewLine]", 
           RowBox[{"Do", "[", 
            RowBox[{
             RowBox[{"Do", "[", 
              RowBox[{
               RowBox[{
                RowBox[{
                 RowBox[{"POOLF", "[", 
                  RowBox[{"[", "II", "]"}], "]"}], "=", 
                 RowBox[{"{", 
                  RowBox[{
                   RowBox[{"M", "[", 
                    RowBox[{"[", 
                    RowBox[{
                    RowBox[{"Gen", "[", 
                    RowBox[{"K", "+", "i"}], "]"}], ",", "j", ",", "3", ",", 
                    RowBox[{
                    RowBox[{"PG", "[", "k", "]"}], "[", 
                    RowBox[{"[", "1", "]"}], "]"}]}], "]"}], "]"}], ",", 
                   RowBox[{"M", "[", 
                    RowBox[{"[", 
                    RowBox[{
                    RowBox[{"Gen", "[", 
                    RowBox[{"K", "+", "i"}], "]"}], ",", "j", ",", "4", ",", 
                    RowBox[{
                    RowBox[{"PG", "[", "k", "]"}], "[", 
                    RowBox[{"[", "2", "]"}], "]"}]}], "]"}], "]"}]}], "}"}]}],
                 ";", 
                RowBox[{"II", "++"}]}], ",", 
               RowBox[{"{", 
                RowBox[{"M", "[", 
                 RowBox[{"[", 
                  RowBox[{
                   RowBox[{"Gen", "[", 
                    RowBox[{"K", "+", "i"}], "]"}], ",", "j", ",", 
                   RowBox[{"2", "-", "i"}], ",", "1", ",", "k"}], "]"}], 
                 "]"}], "}"}]}], "]"}], ",", 
             RowBox[{"{", 
              RowBox[{"i", ",", "0", ",", "1"}], "}"}], ",", 
             RowBox[{"{", 
              RowBox[{"j", ",", "1", ",", "n"}], "}"}], ",", 
             RowBox[{"{", 
              RowBox[{"k", ",", "1", ",", 
               RowBox[{"2", "*", "mp"}]}], "}"}]}], "]"}], ";", 
           "\[IndentingNewLine]", 
           RowBox[{"Do", "[", 
            RowBox[{
             RowBox[{"Do", "[", 
              RowBox[{
               RowBox[{
                RowBox[{
                 RowBox[{"POOLM", "[", 
                  RowBox[{"[", "KK", "]"}], "]"}], "=", 
                 RowBox[{"{", 
                  RowBox[{
                   RowBox[{"M", "[", 
                    RowBox[{"[", 
                    RowBox[{
                    RowBox[{"Gen", "[", 
                    RowBox[{"K", "+", "i"}], "]"}], ",", "j", ",", "3", ",", 
                    RowBox[{
                    RowBox[{"PG", "[", "k", "]"}], "[", 
                    RowBox[{"[", "1", "]"}], "]"}]}], "]"}], "]"}], ",", 
                   RowBox[{"M", "[", 
                    RowBox[{"[", 
                    RowBox[{
                    RowBox[{"Gen", "[", 
                    RowBox[{"K", "+", "i"}], "]"}], ",", "j", ",", "4", ",", 
                    RowBox[{
                    RowBox[{"PG", "[", "k", "]"}], "[", 
                    RowBox[{"[", "2", "]"}], "]"}]}], "]"}], "]"}]}], "}"}]}],
                 ";", 
                RowBox[{"KK", "++"}]}], ",", 
               RowBox[{"{", 
                RowBox[{"M", "[", 
                 RowBox[{"[", 
                  RowBox[{
                   RowBox[{"Gen", "[", 
                    RowBox[{"K", "+", "i"}], "]"}], ",", "j", ",", 
                   RowBox[{"2", "-", "i"}], ",", "2", ",", "k"}], "]"}], 
                 "]"}], "}"}]}], "]"}], ",", 
             RowBox[{"{", 
              RowBox[{"i", ",", "0", ",", "1"}], "}"}], ",", 
             RowBox[{"{", 
              RowBox[{"j", ",", "1", ",", "n"}], "}"}], ",", 
             RowBox[{"{", 
              RowBox[{"k", ",", "1", ",", 
               RowBox[{"2", "*", "mp"}]}], "}"}]}], "]"}], ";", 
           "\[IndentingNewLine]", 
           RowBox[{"(*", 
            RowBox[{"failsafe", " ", "for", " ", "hd", " ", "males"}], "*)"}],
            "\[IndentingNewLine]", 
           RowBox[{"If", "[", 
            RowBox[{
             RowBox[{"mp", "\[Equal]", "1"}], ",", 
             RowBox[{"Do", "[", 
              RowBox[{
               RowBox[{
                RowBox[{"POOLM", "[", 
                 RowBox[{"[", 
                  RowBox[{"i", ",", "2"}], "]"}], "]"}], "=", 
                RowBox[{"POOLM", "[", 
                 RowBox[{"[", 
                  RowBox[{"i", ",", "1"}], "]"}], "]"}]}], ",", 
               RowBox[{"{", 
                RowBox[{"i", ",", "1", ",", "Male"}], "}"}]}], "]"}]}], "]"}],
            ";", "\[IndentingNewLine]", 
           RowBox[{"(*", 
            RowBox[{
            "create", " ", "new", " ", "nests", " ", "and", " ", "assing", 
             " ", "new", " ", "parents"}], "*)"}], "\[IndentingNewLine]", 
           RowBox[{"(*", 
            RowBox[{
            "females", " ", "in", " ", "mating", " ", "pool", " ", "who", " ",
              "will", " ", "win", " ", "a", " ", "nest"}], "*)"}], 
           "\[IndentingNewLine]", 
           RowBox[{"WINF", "=", 
            RowBox[{"RandomSample", "[", 
             RowBox[{
              RowBox[{"Range", "[", "Fema", "]"}], ",", "n"}], "]"}]}], ";", 
           "\[IndentingNewLine]", 
           RowBox[{"(*", 
            RowBox[{
             RowBox[{
             "males", " ", "in", " ", "mating", " ", "pool", " ", "who", " ", 
              "will", " ", "win", " ", "a", " ", "nest"}], ",", " ", 
             RowBox[{
             "this", " ", "also", " ", "randomises", " ", "mating"}]}], 
            "*)"}], "\[IndentingNewLine]", 
           RowBox[{"WINM", "=", 
            RowBox[{"RandomSample", "[", 
             RowBox[{
              RowBox[{"Range", "[", "Male", "]"}], ",", "n"}], "]"}]}], ";", 
           "\[IndentingNewLine]", 
           RowBox[{"(*", 
            RowBox[{
            "move", " ", "winning", " ", "individuals", " ", "as", " ", "the",
              " ", "new", " ", "parents", " ", "of", " ", "the", " ", "dying",
              " ", "nests"}], "*)"}], "\[IndentingNewLine]", 
           RowBox[{"Do", "[", 
            RowBox[{
             RowBox[{
              RowBox[{
               RowBox[{"M", "[", 
                RowBox[{"[", 
                 RowBox[{
                  RowBox[{"Gen", "[", "K", "]"}], ",", "i", ",", "3"}], "]"}],
                 "]"}], "=", 
               RowBox[{"POOLF", "[", 
                RowBox[{"[", 
                 RowBox[{"WINF", "[", 
                  RowBox[{"[", "i", "]"}], "]"}], "]"}], "]"}]}], ";", 
              RowBox[{
               RowBox[{"M", "[", 
                RowBox[{"[", 
                 RowBox[{
                  RowBox[{"Gen", "[", "K", "]"}], ",", "i", ",", "4"}], "]"}],
                 "]"}], "=", 
               RowBox[{"POOLM", "[", 
                RowBox[{"[", 
                 RowBox[{"WINM", "[", 
                  RowBox[{"[", "i", "]"}], "]"}], "]"}], "]"}]}]}], ",", 
             RowBox[{"{", 
              RowBox[{"i", ",", "1", ",", "n"}], "}"}]}], "]"}], ";", 
           "\[IndentingNewLine]", 
           RowBox[{"(*", 
            RowBox[{"reset", " ", "the", " ", "new", " ", 
             RowBox[{"nests", "'"}], " ", "cohorts"}], "*)"}], 
           "\[IndentingNewLine]", 
           RowBox[{"Do", "[", 
            RowBox[{
             RowBox[{
              RowBox[{"M", "[", 
               RowBox[{"[", 
                RowBox[{
                 RowBox[{"Gen", "[", "K", "]"}], ",", "i", ",", "j", ",", "k",
                  ",", "p"}], "]"}], "]"}], "=", "0"}], ",", 
             RowBox[{"{", 
              RowBox[{"i", ",", "1", ",", "n"}], "}"}], ",", 
             RowBox[{"{", 
              RowBox[{"j", ",", "1", ",", "2"}], "}"}], ",", 
             RowBox[{"{", 
              RowBox[{"k", ",", "1", ",", "2"}], "}"}], ",", 
             RowBox[{"{", 
              RowBox[{"p", ",", "1", ",", 
               RowBox[{"2", "*", "mp"}]}], "}"}]}], "]"}], ";", " ", 
           "\[IndentingNewLine]", 
           RowBox[{"Do", "[", 
            RowBox[{
             RowBox[{
              RowBox[{"M", "[", 
               RowBox[{"[", 
                RowBox[{
                 RowBox[{"Gen", "[", "K", "]"}], ",", "i", ",", "j", ",", 
                 "k"}], "]"}], "]"}], "=", "0"}], ",", 
             RowBox[{"{", 
              RowBox[{"i", ",", "1", ",", "n"}], "}"}], ",", 
             RowBox[{"{", 
              RowBox[{"j", ",", "1", ",", "2"}], "}"}], ",", 
             RowBox[{"{", 
              RowBox[{"k", ",", "3", ",", "4"}], "}"}]}], "]"}], ";", 
           "\[IndentingNewLine]", 
           RowBox[{"(*", 
            RowBox[{
            "assign", " ", "the", " ", "base", " ", "reproduction", " ", "of",
              " ", "new", " ", "nests"}], "*)"}], "\[IndentingNewLine]", 
           RowBox[{"Do", "[", 
            RowBox[{
             RowBox[{
              RowBox[{"MH1", "=", 
               RowBox[{"RandomChoice", "[", 
                RowBox[{
                 RowBox[{"Range", "[", 
                  RowBox[{"2", "*", "mp"}], "]"}], ",", 
                 RowBox[{"If", "[", 
                  RowBox[{
                   RowBox[{"k", "\[Equal]", "1"}], ",", 
                   RowBox[{"If", "[", 
                    RowBox[{
                    RowBox[{"j", "\[Equal]", "1"}], ",", "fecf1", ",", 
                    "fecf2"}], "]"}], ",", 
                   RowBox[{"If", "[", 
                    RowBox[{
                    RowBox[{"j", "\[Equal]", "1"}], ",", "fecm1", ",", 
                    "fecm2"}], "]"}]}], "]"}]}], "]"}]}], ";", 
              RowBox[{"Do", "[", 
               RowBox[{
                RowBox[{
                 RowBox[{"M", "[", 
                  RowBox[{"[", 
                   RowBox[{
                    RowBox[{"Gen", "[", "K", "]"}], ",", "i", ",", "j", ",", 
                    "k", ",", 
                    RowBox[{"MH1", "[", 
                    RowBox[{"[", "d", "]"}], "]"}]}], "]"}], "]"}], "++"}], 
                ",", 
                RowBox[{"{", 
                 RowBox[{"d", ",", "1", ",", 
                  RowBox[{"If", "[", 
                   RowBox[{
                    RowBox[{"k", "\[Equal]", "1"}], ",", 
                    RowBox[{"If", "[", 
                    RowBox[{
                    RowBox[{"j", "\[Equal]", "1"}], ",", "fecf1", ",", 
                    "fecf2"}], "]"}], ",", 
                    RowBox[{"If", "[", 
                    RowBox[{
                    RowBox[{"j", "\[Equal]", "1"}], ",", "fecm1", ",", 
                    "fecm2"}], "]"}]}], "]"}]}], "}"}]}], "]"}]}], ",", 
             RowBox[{"{", 
              RowBox[{"k", ",", "1", ",", "2"}], "}"}], ",", 
             RowBox[{"{", 
              RowBox[{"j", ",", "1", ",", "2"}], "}"}], ",", 
             RowBox[{"{", 
              RowBox[{"i", ",", "1", ",", "n"}], "}"}]}], "]"}], ";", 
           "\[IndentingNewLine]", "\[IndentingNewLine]", 
           RowBox[{"(*", 
            RowBox[{
            "helpers", " ", "and", " ", "their", " ", "benefit", " ", "to", 
             " ", "the", " ", "second", " ", "cohort", " ", "for", " ", "the",
              " ", "newly", " ", "formed", " ", "nests"}], "*)"}], 
           "\[IndentingNewLine]", 
           RowBox[{"Do", "[", "\[IndentingNewLine]", 
            RowBox[{
             RowBox[{
              RowBox[{"If", "[", 
               RowBox[{
                RowBox[{"helpf", "\[Equal]", "1"}], ",", 
                "\[IndentingNewLine]", 
                RowBox[{"Do", "[", 
                 RowBox[{
                  RowBox[{"If", "[", 
                   RowBox[{
                    RowBox[{
                    RowBox[{"RandomReal", "[", "]"}], "<", 
                    RowBox[{
                    RowBox[{"(", 
                    RowBox[{
                    RowBox[{"M", "[", 
                    RowBox[{"[", 
                    RowBox[{
                    RowBox[{"Gen", "[", "K", "]"}], ",", "i", ",", "3", ",", 
                    RowBox[{
                    RowBox[{"PG", "[", "p", "]"}], "[", 
                    RowBox[{"[", "1", "]"}], "]"}]}], "]"}], "]"}], "+", 
                    RowBox[{"M", "[", 
                    RowBox[{"[", 
                    RowBox[{
                    RowBox[{"Gen", "[", "K", "]"}], ",", "i", ",", "4", ",", 
                    RowBox[{
                    RowBox[{"PG", "[", "p", "]"}], "[", 
                    RowBox[{"[", "2", "]"}], "]"}]}], "]"}], "]"}]}], ")"}], 
                    "/", "2"}]}], " ", ",", 
                    RowBox[{
                    RowBox[{
                    RowBox[{"M", "[", 
                    RowBox[{"[", 
                    RowBox[{
                    RowBox[{"Gen", "[", "K", "]"}], ",", "i", ",", "1", ",", 
                    "3"}], "]"}], "]"}], "++"}], ";", 
                    RowBox[{
                    RowBox[{"M", "[", 
                    RowBox[{"[", 
                    RowBox[{
                    RowBox[{"Gen", "[", "K", "]"}], ",", "i", ",", "1", ",", 
                    "1", ",", "p"}], "]"}], "]"}], "--"}]}]}], "]"}], 
                  "\[IndentingNewLine]", ",", 
                  RowBox[{"{", 
                   RowBox[{"M", "[", 
                    RowBox[{"[", 
                    RowBox[{
                    RowBox[{"Gen", "[", "K", "]"}], ",", "i", ",", "1", ",", 
                    "1", ",", "p"}], "]"}], "]"}], "}"}]}], "]"}]}], "]"}], 
              ";", "\[IndentingNewLine]", 
              RowBox[{"If", "[", 
               RowBox[{
                RowBox[{"helpm", "\[Equal]", "1"}], ",", 
                RowBox[{"Do", "[", 
                 RowBox[{
                  RowBox[{"If", "[", 
                   RowBox[{
                    RowBox[{
                    RowBox[{"RandomReal", "[", "]"}], "<", 
                    RowBox[{"If", 
                    StyleBox["[", "Code"], 
                    RowBox[{
                    RowBox[{
                    StyleBox["mp", "Code"], 
                    StyleBox["\[Equal]", "Code"], "2"}], 
                    StyleBox[",", "Code"], 
                    RowBox[{
                    RowBox[{"(", 
                    RowBox[{
                    RowBox[{"M", "[", 
                    RowBox[{"[", 
                    RowBox[{
                    RowBox[{"Gen", "[", "K", "]"}], ",", "i", ",", "3", ",", 
                    RowBox[{
                    RowBox[{"PG", "[", "p", "]"}], "[", 
                    RowBox[{"[", "1", "]"}], "]"}]}], "]"}], "]"}], "+", 
                    RowBox[{"M", "[", 
                    RowBox[{"[", 
                    RowBox[{
                    RowBox[{"Gen", "[", "K", "]"}], ",", "i", ",", "4", ",", 
                    RowBox[{
                    RowBox[{"PG", "[", "p", "]"}], "[", 
                    RowBox[{"[", "2", "]"}], "]"}]}], "]"}], "]"}]}], ")"}], 
                    "/", "2"}], " ", ",", 
                    RowBox[{"M", "[", 
                    RowBox[{"[", 
                    RowBox[{
                    RowBox[{"Gen", "[", "K", "]"}], ",", "i", ",", "3", ",", 
                    RowBox[{
                    RowBox[{"PG", "[", "p", "]"}], "[", 
                    RowBox[{"[", "1", "]"}], "]"}]}], "]"}], "]"}]}], "]"}]}],
                     ",", 
                    RowBox[{
                    RowBox[{
                    RowBox[{"M", "[", 
                    RowBox[{"[", 
                    RowBox[{
                    RowBox[{"Gen", "[", "K", "]"}], ",", "i", ",", "1", ",", 
                    "4"}], "]"}], "]"}], "++"}], ";", 
                    RowBox[{
                    RowBox[{"M", "[", 
                    RowBox[{"[", 
                    RowBox[{
                    RowBox[{"Gen", "[", "K", "]"}], ",", "i", ",", "1", ",", 
                    "2", ",", "p"}], "]"}], "]"}], "--"}]}]}], "]"}], 
                  "\[IndentingNewLine]", ",", 
                  RowBox[{"{", 
                   RowBox[{"M", "[", 
                    RowBox[{"[", 
                    RowBox[{
                    RowBox[{"Gen", "[", "K", "]"}], ",", "i", ",", "1", ",", 
                    "2", ",", "p"}], "]"}], "]"}], "}"}]}], "]"}]}], "]"}]}], 
             "\[IndentingNewLine]", ",", 
             RowBox[{"{", 
              RowBox[{"i", ",", "1", ",", "n"}], "}"}], ",", 
             RowBox[{"{", 
              RowBox[{"p", ",", "1", ",", 
               RowBox[{"2", "*", "mp"}]}], "}"}]}], "]"}], ";", 
           "\[IndentingNewLine]", 
           RowBox[{"Do", "[", "\[IndentingNewLine]", 
            RowBox[{
             RowBox[{
              RowBox[{"tempfQ", "=", 
               RowBox[{"R", "[", 
                RowBox[{"b", "*", 
                 RowBox[{"(", 
                  RowBox[{
                   RowBox[{"M", "[", 
                    RowBox[{"[", 
                    RowBox[{
                    RowBox[{"Gen", "[", "K", "]"}], ",", "i", ",", "1", ",", 
                    "3"}], "]"}], "]"}], "+", 
                   RowBox[{"M", "[", 
                    RowBox[{"[", 
                    RowBox[{
                    RowBox[{"Gen", "[", "K", "]"}], ",", "i", ",", "1", ",", 
                    "4"}], "]"}], "]"}]}], ")"}], "*", 
                 RowBox[{"(", 
                  RowBox[{"1", "-", "s"}], ")"}]}], "]"}]}], ";", 
              "\[IndentingNewLine]", 
              RowBox[{"tempmQ", "=", 
               RowBox[{"R", "[", 
                RowBox[{"b", "*", 
                 RowBox[{"(", 
                  RowBox[{
                   RowBox[{"M", "[", 
                    RowBox[{"[", 
                    RowBox[{
                    RowBox[{"Gen", "[", "K", "]"}], ",", "i", ",", "1", ",", 
                    "3"}], "]"}], "]"}], "+", 
                   RowBox[{"M", "[", 
                    RowBox[{"[", 
                    RowBox[{
                    RowBox[{"Gen", "[", "K", "]"}], ",", "i", ",", "1", ",", 
                    "4"}], "]"}], "]"}]}], ")"}], "*", "s"}], "]"}]}], ";", 
              "\[IndentingNewLine]", 
              RowBox[{"If", "[", 
               RowBox[{
                RowBox[{"tempfQ", ">", "0"}], ",", 
                RowBox[{
                 RowBox[{"tempf", "=", 
                  RowBox[{"RandomChoice", "[", 
                   RowBox[{
                    RowBox[{"Range", "[", 
                    RowBox[{"2", "*", "mp"}], "]"}], ",", "tempfQ"}], "]"}]}],
                  ";", 
                 RowBox[{"Do", "[", 
                  RowBox[{
                   RowBox[{
                    RowBox[{"M", "[", 
                    RowBox[{"[", 
                    RowBox[{
                    RowBox[{"Gen", "[", "K", "]"}], ",", "i", ",", "2", ",", 
                    "1", ",", 
                    RowBox[{"tempf", "[", 
                    RowBox[{"[", "pp", "]"}], "]"}]}], "]"}], "]"}], "++"}], 
                   ",", 
                   RowBox[{"{", 
                    RowBox[{"pp", ",", "1", ",", "tempfQ"}], "}"}]}], 
                  "]"}]}]}], "]"}], ";", "\[IndentingNewLine]", 
              RowBox[{"If", "[", 
               RowBox[{
                RowBox[{"tempmQ", ">", "0"}], ",", 
                RowBox[{
                 RowBox[{"tempm", "=", 
                  RowBox[{"RandomChoice", "[", 
                   RowBox[{
                    RowBox[{"Range", "[", 
                    RowBox[{"2", "*", "mp"}], "]"}], ",", "tempmQ"}], "]"}]}],
                  ";", 
                 RowBox[{"Do", "[", 
                  RowBox[{
                   RowBox[{
                    RowBox[{"M", "[", 
                    RowBox[{"[", 
                    RowBox[{
                    RowBox[{"Gen", "[", "K", "]"}], ",", "i", ",", "2", ",", 
                    "2", ",", 
                    RowBox[{"tempm", "[", 
                    RowBox[{"[", "pp", "]"}], "]"}]}], "]"}], "]"}], "++"}], 
                   ",", 
                   RowBox[{"{", 
                    RowBox[{"pp", ",", "1", ",", "tempmQ"}], "}"}]}], 
                  "]"}]}]}], "]"}], ";"}], "\[IndentingNewLine]", ",", 
             RowBox[{"{", 
              RowBox[{"i", ",", "1", ",", "n"}], "}"}]}], "]"}], 
           "\[IndentingNewLine]", ";", 
           RowBox[{"K", "++"}]}]}], "]"}]}], "\[IndentingNewLine]", ",", 
       RowBox[{"{", 
        RowBox[{"dd", ",", "1", ",", "SIM"}], "}"}]}], "]"}], ";", 
     "\[IndentingNewLine]", 
     RowBox[{"(*", 
      RowBox[{
       RowBox[{
       "prints", " ", "out", " ", "\"\<first part done\>\"", " ", "when", " ",
         "the", " ", "simulation", " ", "has", " ", "run", " ", "everything", 
        " ", "for", " ", "the", " ", "lower", " ", "benefit"}], ",", " ", 
       RowBox[{
        RowBox[{"i", ".", "e", ".", " ", "the"}], " ", 
        "\"\<half point\>\""}]}], "*)"}], "\[IndentingNewLine]", 
     RowBox[{"If", "[", 
      RowBox[{
       RowBox[{"B", "\[Equal]", "1"}], ",", 
       RowBox[{"Print", "[", "\"\<first part done\>\"", "]"}]}], "]"}]}], 
    "\[IndentingNewLine]", ",", 
    RowBox[{"{", 
     RowBox[{"B", ",", "1", ",", "2"}], "}"}]}], "]"}], 
  "\[IndentingNewLine]"}], "\[IndentingNewLine]", 
 RowBox[{"Fig1", "=", 
  RowBox[{"ListLinePlot", "[", 
   RowBox[{
    RowBox[{"Table", "[", 
     RowBox[{
      RowBox[{"PAF", "[", 
       RowBox[{"[", 
        RowBox[{"1", ",", "k"}], "]"}], "]"}], ",", 
      RowBox[{"{", 
       RowBox[{"k", ",", "1", ",", "SIM"}], "}"}]}], "]"}], ",", 
    RowBox[{"PlotRange", "\[Rule]", 
     RowBox[{"{", 
      RowBox[{
       RowBox[{"{", 
        RowBox[{"1", ",", 
         RowBox[{"PAFMAX", "[", 
          RowBox[{"[", "1", "]"}], "]"}]}], "}"}], ",", 
       RowBox[{"{", 
        RowBox[{"0", ",", "1"}], "}"}]}], "}"}]}], ",", 
    RowBox[{"AxesOrigin", "\[Rule]", 
     RowBox[{"{", 
      RowBox[{"1", ",", "0"}], "}"}]}], ",", 
    RowBox[{"Ticks", "\[Rule]", 
     RowBox[{"{", 
      RowBox[{
       RowBox[{"{", 
        RowBox[{"1", ",", 
         RowBox[{"PAFMAX", "[", 
          RowBox[{"[", "1", "]"}], "]"}]}], "}"}], ",", 
       RowBox[{"{", 
        RowBox[{"0", ",", "1"}], "}"}]}], "}"}]}]}], 
   "]"}]}], "\[IndentingNewLine]", 
 RowBox[{
  RowBox[{"Fig2", "=", 
   RowBox[{"ListLinePlot", "[", 
    RowBox[{
     RowBox[{"Table", "[", 
      RowBox[{
       RowBox[{"PAF", "[", 
        RowBox[{"[", 
         RowBox[{"2", ",", "k"}], "]"}], "]"}], ",", 
       RowBox[{"{", 
        RowBox[{"k", ",", "1", ",", "SIM"}], "}"}]}], "]"}], ",", 
     RowBox[{"PlotRange", "\[Rule]", 
      RowBox[{"{", 
       RowBox[{
        RowBox[{"{", 
         RowBox[{"1", ",", 
          RowBox[{"PAFMAX", "[", 
           RowBox[{"[", "2", "]"}], "]"}]}], "}"}], ",", 
        RowBox[{"{", 
         RowBox[{"0", ",", "1"}], "}"}]}], "}"}]}], ",", 
     RowBox[{"AxesOrigin", "\[Rule]", 
      RowBox[{"{", 
       RowBox[{"1", ",", "0"}], "}"}]}], ",", 
     RowBox[{"Ticks", "\[Rule]", 
      RowBox[{"{", 
       RowBox[{
        RowBox[{"{", 
         RowBox[{"1", ",", 
          RowBox[{"PAFMAX", "[", 
           RowBox[{"[", "2", "]"}], "]"}]}], "}"}], ",", 
        RowBox[{"{", 
         RowBox[{"0", ",", "1"}], "}"}]}], "}"}]}]}], "]"}]}], 
  "\[IndentingNewLine]"}], "\[IndentingNewLine]", 
 RowBox[{"Export", "[", 
  RowBox[{"\"\<Lowerb.pdf\>\"", ",", "Fig1"}], "]"}], "\[IndentingNewLine]", 
 RowBox[{"Export", "[", 
  RowBox[{"\"\<Higherb.pdf\>\"", ",", "Fig2"}], 
  "]"}], "\[IndentingNewLine]", 
 RowBox[{"Export", "[", 
  RowBox[{"\"\<PSR.MAT\>\"", ",", "PSR"}], "]"}], "\[IndentingNewLine]", 
 RowBox[{"Export", "[", 
  RowBox[{"\"\<PAF.MAT\>\"", ",", "PAF"}], "]"}], "\[IndentingNewLine]", 
 RowBox[{"Export", "[", 
  RowBox[{"\"\<PAFMAX.MAT\>\"", ",", "PAFMAX"}], "]"}]}], "Input",
 CellChangeTimes->{{3.7336613466868467`*^9, 3.733661680819659*^9}, {
   3.733661722443984*^9, 3.733661811251336*^9}, {3.733661855845365*^9, 
   3.733662016002928*^9}, {3.7336620468477697`*^9, 3.7336623655266657`*^9}, {
   3.7336624322947206`*^9, 3.733662635986209*^9}, {3.733662916763439*^9, 
   3.733662941441647*^9}, {3.733734746224395*^9, 3.733734874143558*^9}, {
   3.733735413451027*^9, 3.733735440233363*^9}, {3.7337355682352533`*^9, 
   3.733735585086471*^9}, {3.733735617112268*^9, 3.733735692631958*^9}, {
   3.733735828701089*^9, 3.733735899151976*^9}, {3.733736081468656*^9, 
   3.73373626686987*^9}, {3.733736305026849*^9, 3.7337363483088417`*^9}, {
   3.733736466886874*^9, 3.733736468453308*^9}, {3.733736540175083*^9, 
   3.7337366449840927`*^9}, {3.7337366808008003`*^9, 3.733736923117189*^9}, {
   3.733737001202976*^9, 3.7337370086114473`*^9}, {3.733737447398184*^9, 
   3.733737567405072*^9}, {3.733737609193263*^9, 3.7337376139713373`*^9}, {
   3.7337376456436157`*^9, 3.733737690352157*^9}, {3.733737729547615*^9, 
   3.733737785758745*^9}, {3.733740542399146*^9, 3.73374056951705*^9}, {
   3.733740606017089*^9, 3.733740610472557*^9}, {3.733740669967924*^9, 
   3.733740681381317*^9}, {3.73374071340845*^9, 3.73374086702532*^9}, {
   3.734074903967091*^9, 3.734074941929537*^9}, {3.7340749965383253`*^9, 
   3.734075030483169*^9}, {3.734075077705679*^9, 3.734075152579101*^9}, {
   3.734076583339517*^9, 3.734076609823588*^9}, {3.734084557577877*^9, 
   3.734084733608086*^9}, {3.734084764608347*^9, 3.734085032188246*^9}, {
   3.73408507491604*^9, 3.734085076882112*^9}, {3.734085143794572*^9, 
   3.734085206190338*^9}, {3.734085238794572*^9, 3.734085481417199*^9}, {
   3.7341604861883717`*^9, 3.734160721599558*^9}, {3.734160987176702*^9, 
   3.7341610987602043`*^9}, {3.7341612082355137`*^9, 3.734161329420269*^9}, {
   3.734161412840056*^9, 3.734161533816722*^9}, {3.734161585264452*^9, 
   3.7341615867550898`*^9}, {3.734161624016376*^9, 3.7341616707670918`*^9}, {
   3.73416171928655*^9, 3.734161735308916*^9}, {3.7341617813342657`*^9, 
   3.73416184221134*^9}, {3.734162070775654*^9, 3.7341620713562727`*^9}, {
   3.734162105342046*^9, 3.7341622764466887`*^9}, 3.734162610802497*^9, {
   3.734162710255604*^9, 3.7341627193674173`*^9}, {3.734163070790937*^9, 
   3.734163078614964*^9}, {3.734163127873336*^9, 3.734163268026462*^9}, {
   3.7341640854356117`*^9, 3.734164089695095*^9}, {3.7341641251283197`*^9, 
   3.734164179443431*^9}, {3.73416424686635*^9, 3.734164481355777*^9}, {
   3.734164516429427*^9, 3.7341645895024157`*^9}, {3.7341646264342117`*^9, 
   3.734164734036538*^9}, {3.734164881873124*^9, 3.734164887525132*^9}, {
   3.734165102023761*^9, 3.734165104349801*^9}, {3.734262305742523*^9, 
   3.734262308789714*^9}, {3.734262342386701*^9, 3.734262348246621*^9}, 
   3.734262423666397*^9, {3.734262460683168*^9, 3.734262861743464*^9}, {
   3.734263901593803*^9, 3.7342639192532673`*^9}, {3.7342639636943407`*^9, 
   3.734264100860278*^9}, {3.734264167247714*^9, 3.734264260144043*^9}, {
   3.734264295140024*^9, 3.7342643087301483`*^9}, {3.734264603604116*^9, 
   3.734264650503183*^9}, {3.73433431597614*^9, 3.7343343559856567`*^9}, {
   3.734334411580265*^9, 3.734334444822444*^9}, {3.734334646323825*^9, 
   3.7343348488941183`*^9}, {3.734334885816019*^9, 3.734334887949733*^9}, {
   3.7343353394264107`*^9, 3.73433540756663*^9}, {3.734335441095343*^9, 
   3.734335570659349*^9}, {3.7343356818865623`*^9, 3.734335685888629*^9}, {
   3.734335731090537*^9, 3.734335856427413*^9}, {3.7343360801306267`*^9, 
   3.7343361092889223`*^9}, {3.734336400446541*^9, 3.7343366515796623`*^9}, {
   3.734336760970509*^9, 3.7343368259110394`*^9}, {3.7343368759695177`*^9, 
   3.7343369664643784`*^9}, {3.7343370434435043`*^9, 3.734337123458297*^9}, {
   3.734339429668459*^9, 3.734339448597581*^9}, {3.734339588592166*^9, 
   3.7343396068545103`*^9}, {3.73434125417904*^9, 3.734341362574813*^9}, {
   3.734353850725214*^9, 3.734353860951807*^9}, {3.734354014171398*^9, 
   3.734354015953752*^9}, {3.734357134201619*^9, 3.734357253845646*^9}, {
   3.73435790371771*^9, 3.734357917047714*^9}, {3.734358138312839*^9, 
   3.734358155339141*^9}, {3.734358209495407*^9, 3.734358267147159*^9}, {
   3.734358672846695*^9, 3.734358680078508*^9}, {3.734421419164007*^9, 
   3.7344214736900053`*^9}, {3.734421517035738*^9, 3.73442166678265*^9}, {
   3.734421697507428*^9, 3.734421717122664*^9}, {3.7344217569902077`*^9, 
   3.7344219261590643`*^9}, 3.734421961242208*^9, {3.734422042347101*^9, 
   3.7344220718192587`*^9}, {3.734422127675798*^9, 3.734422152830571*^9}, {
   3.734422207766905*^9, 3.7344222804679337`*^9}, {3.734422706946568*^9, 
   3.734422711065802*^9}, {3.734422782711136*^9, 3.734423012174395*^9}, {
   3.7344230449866056`*^9, 3.734423094329755*^9}, {3.7344240664860363`*^9, 
   3.734424171613574*^9}, {3.7344339692865953`*^9, 3.7344339767233677`*^9}, {
   3.734434014394269*^9, 3.734434076304291*^9}, {3.734434300751294*^9, 
   3.734434610259804*^9}, {3.734434650299037*^9, 3.7344347182634783`*^9}, {
   3.734434769157214*^9, 3.734434777650345*^9}, {3.7344382161497393`*^9, 
   3.734438218463069*^9}, {3.7344382767292747`*^9, 3.7344382919523907`*^9}, {
   3.734438330022743*^9, 3.734438360748693*^9}, {3.734438463295856*^9, 
   3.7344384864101963`*^9}, {3.734438671238224*^9, 3.734438692624797*^9}, {
   3.734438777637455*^9, 3.734438839643963*^9}, {3.734438943266605*^9, 
   3.73443894513063*^9}, 3.734438987580364*^9, {3.734439018692916*^9, 
   3.734439043841655*^9}, {3.734440334598874*^9, 3.734440344395748*^9}, {
   3.734440449341434*^9, 3.734440603060141*^9}, {3.734440687059394*^9, 
   3.7344407293777647`*^9}, {3.73444098519044*^9, 3.734441036461483*^9}, {
   3.7344417499337063`*^9, 3.734441977854856*^9}, {3.73444201899798*^9, 
   3.7344420542269373`*^9}, {3.7344420863119583`*^9, 3.734442094953332*^9}, {
   3.734442374985574*^9, 3.734442436713688*^9}, {3.734442470978037*^9, 
   3.734442536762064*^9}, {3.734442627593524*^9, 3.734442628622938*^9}, {
   3.734442748646482*^9, 3.734442749203354*^9}, {3.734442809671994*^9, 
   3.734442813491766*^9}, {3.7344428566023703`*^9, 3.734442869821752*^9}, 
   3.734443810842733*^9, {3.7344438862514877`*^9, 3.734443919326941*^9}, {
   3.734444043441135*^9, 3.734444056451182*^9}, {3.7346792209535513`*^9, 
   3.734679226894589*^9}, 3.7346799166757307`*^9, {3.7346802533544903`*^9, 
   3.734680308040471*^9}, {3.734680341457803*^9, 3.734680460275625*^9}, {
   3.734681195156247*^9, 3.734681200289288*^9}, {3.734681659957746*^9, 
   3.7346818374747677`*^9}, {3.734681870453024*^9, 3.734681909186585*^9}, {
   3.734681965876762*^9, 3.734681998371811*^9}, {3.734682049477171*^9, 
   3.7346822035749493`*^9}, {3.7346822417932463`*^9, 3.734682360986206*^9}, {
   3.734682666447823*^9, 3.734682673724876*^9}, {3.734684508420167*^9, 
   3.734684515450777*^9}, {3.7346845507556467`*^9, 3.734684632750806*^9}, {
   3.7347684060724154`*^9, 3.734768434207715*^9}, {3.734768472713615*^9, 
   3.7347685444039803`*^9}, {3.734768623050384*^9, 3.734768764448633*^9}, 
   3.734768870946595*^9, {3.734769339760109*^9, 3.734769471462286*^9}, {
   3.734769563254092*^9, 3.73476956677381*^9}, 3.734769618683752*^9, {
   3.7347696952668467`*^9, 3.734769780114546*^9}, {3.7347710447192793`*^9, 
   3.7347710681711683`*^9}, {3.7347710986353273`*^9, 3.734771107896267*^9}, {
   3.734771441575742*^9, 3.734771540305131*^9}, {3.734771574520254*^9, 
   3.734771620527964*^9}, {3.734771658343721*^9, 3.734771672209427*^9}, {
   3.734772427592607*^9, 3.734772430358142*^9}, {3.734772460862176*^9, 
   3.73477251011304*^9}, {3.734772682700335*^9, 3.734772692620388*^9}, {
   3.734772897284232*^9, 3.734772905378139*^9}, {3.734773034667849*^9, 
   3.734773072635645*^9}, {3.734773168740344*^9, 3.7347732053063793`*^9}, {
   3.7347732928280907`*^9, 3.7347732976546183`*^9}, 3.73477333268381*^9, {
   3.73477337194383*^9, 3.734773438358543*^9}, {3.7347734835791492`*^9, 
   3.734773537592214*^9}, {3.734773588819394*^9, 3.734773635321616*^9}, {
   3.734773689373225*^9, 3.73477370670313*^9}, {3.734773746912077*^9, 
   3.7347738615764112`*^9}, 3.734773984424409*^9, {3.7347827324961987`*^9, 
   3.734782830241206*^9}, {3.734783001663969*^9, 3.734783061574073*^9}, {
   3.73478311149034*^9, 3.734783263057447*^9}, {3.734783341369583*^9, 
   3.73478336140521*^9}, {3.734783393063025*^9, 3.7347833975799513`*^9}, {
   3.734783443146944*^9, 3.734783444925974*^9}, {3.7347834750153227`*^9, 
   3.734783476337755*^9}, {3.73478352469177*^9, 3.734783535897682*^9}, {
   3.734783651277699*^9, 3.734783660750951*^9}, {3.734784140066052*^9, 
   3.734784149222372*^9}, {3.7347842096951933`*^9, 3.7347842098999863`*^9}, {
   3.7347842566045237`*^9, 3.734784311462501*^9}, {3.73478434357425*^9, 
   3.734784356086862*^9}, {3.7347844099894123`*^9, 3.7347844990849543`*^9}, {
   3.734784564130529*^9, 3.734784567608458*^9}, {3.73478460247847*^9, 
   3.734784626088585*^9}, {3.734784662123362*^9, 3.734784673273602*^9}, 
   3.7347848730511637`*^9, {3.734784994078835*^9, 3.734785170088924*^9}, {
   3.7347855702497673`*^9, 3.734785591415636*^9}, {3.734785803498242*^9, 
   3.73478585845186*^9}, {3.734785909494128*^9, 3.734785938807939*^9}, {
   3.734785988851983*^9, 3.7347860143968287`*^9}, {3.734786054087562*^9, 
   3.734786069248384*^9}, {3.7347861501096487`*^9, 3.734786175313336*^9}, {
   3.734786267876773*^9, 3.734786321900846*^9}, 3.7347865437667637`*^9, {
   3.734849458477528*^9, 3.734849489038035*^9}, {3.734849617975225*^9, 
   3.734849629910145*^9}, {3.734849837912705*^9, 3.734849839247541*^9}, {
   3.7348510587290277`*^9, 3.7348510589001417`*^9}, 3.734851105920681*^9, {
   3.734851204453601*^9, 3.7348512082416763`*^9}, 3.734851249450301*^9, {
   3.73485128172545*^9, 3.734851327346979*^9}, 3.734851458712357*^9, {
   3.7348528288219137`*^9, 3.734852923076078*^9}, 3.734852959611991*^9, 
   3.734852990392297*^9, {3.734853096854607*^9, 3.734853116903926*^9}, {
   3.734866963976514*^9, 3.734866966007989*^9}, {3.734867018127721*^9, 
   3.734867091353675*^9}, {3.734867147899267*^9, 3.734867157698855*^9}, {
   3.734867213465873*^9, 3.7348672455645514`*^9}, {3.7348672935531387`*^9, 
   3.7348673758997498`*^9}, {3.734867940826108*^9, 3.734868002139703*^9}, {
   3.734868154087741*^9, 3.734868277040666*^9}, 3.734868473205641*^9, {
   3.7348687085751534`*^9, 3.7348687920676003`*^9}, 3.734868842803111*^9, {
   3.7348691277779207`*^9, 3.734869141180026*^9}, {3.734869239007041*^9, 
   3.734869263357725*^9}, {3.734869513408252*^9, 3.7348695380325613`*^9}, {
   3.7348697804223022`*^9, 3.7348697891617527`*^9}, {3.734869896095284*^9, 
   3.734869904869256*^9}, {3.734870003507373*^9, 3.73487004380273*^9}, {
   3.7348700908850594`*^9, 3.734870125675872*^9}, {3.7348701696415243`*^9, 
   3.7348701981873207`*^9}, 3.734870299063107*^9, {3.73487046943972*^9, 
   3.7348704794538937`*^9}, {3.734870679926046*^9, 3.73487068440303*^9}, {
   3.734870807394301*^9, 3.7348708737623873`*^9}, 3.734870926852644*^9, {
   3.734871101468278*^9, 3.73487110564762*^9}, {3.7348711586681433`*^9, 
   3.734871159281806*^9}, {3.734871246605173*^9, 3.7348712488187103`*^9}, 
   3.734871310807713*^9, {3.734871377438311*^9, 3.734871385176993*^9}, {
   3.734871419137539*^9, 3.734871462155416*^9}, 3.734871499772397*^9, {
   3.7348716024036427`*^9, 3.734871605142242*^9}, {3.734871704122617*^9, 
   3.734871718255546*^9}, 3.734871763755763*^9, {3.7348717959001513`*^9, 
   3.734871817727435*^9}, {3.734957577534137*^9, 3.7349575777969837`*^9}, {
   3.734957634352124*^9, 3.734957639019384*^9}, {3.7349577771467037`*^9, 
   3.7349577817287693`*^9}, {3.734957847149712*^9, 3.73495789022545*^9}, {
   3.734957970007584*^9, 3.73495798665245*^9}, {3.734958019103805*^9, 
   3.7349580196865892`*^9}, {3.7349580749417887`*^9, 
   3.7349581023963537`*^9}, {3.734958466442575*^9, 3.734958471635064*^9}, {
   3.734958562587743*^9, 3.734958638496166*^9}, {3.734958673480441*^9, 
   3.734958855618779*^9}, {3.734958893938672*^9, 3.734958894542408*^9}, 
   3.734958962587637*^9, {3.734959010786366*^9, 3.7349590109509907`*^9}, {
   3.7349590665224123`*^9, 3.734959074505919*^9}, {3.7349591916352177`*^9, 
   3.734959194002842*^9}, {3.7349594393494062`*^9, 3.734959440345417*^9}, {
   3.734959640608447*^9, 3.7349596444245243`*^9}, {3.734959699047758*^9, 
   3.734959701257679*^9}, {3.734959838557205*^9, 3.7349598439538403`*^9}, {
   3.734959909236229*^9, 3.7349599098045*^9}, {3.734960135749147*^9, 
   3.734960155332864*^9}, 3.734960198791957*^9, 3.734960244762682*^9, {
   3.734960589814591*^9, 3.734960593500472*^9}, {3.734966764354371*^9, 
   3.7349668281492968`*^9}, {3.7349680741726837`*^9, 3.734968075122882*^9}, {
   3.734973344437727*^9, 3.734973359586878*^9}, {3.734976292843397*^9, 
   3.734976297613316*^9}, 3.7349763305237503`*^9, {3.7349763806373463`*^9, 
   3.7349763946807013`*^9}, {3.734976427551125*^9, 3.734976478914266*^9}, {
   3.734976512395261*^9, 3.734976521250526*^9}, {3.7349767152799273`*^9, 
   3.734976733275279*^9}, {3.734976814451454*^9, 3.7349768259026117`*^9}, {
   3.734976918228869*^9, 3.734976973368778*^9}, {3.734977079044648*^9, 
   3.734977104087481*^9}, {3.7349771517429256`*^9, 3.734977167375031*^9}, {
   3.734977231308935*^9, 3.734977349208625*^9}, {3.7349777148959627`*^9, 
   3.734977717703926*^9}, {3.734977779794681*^9, 3.734977805975051*^9}, {
   3.734977857724802*^9, 3.734977881874258*^9}, {3.734977931796232*^9, 
   3.73497795778463*^9}, {3.73497984629663*^9, 3.734979853323976*^9}, {
   3.734980099679595*^9, 3.734980106098634*^9}, {3.735006298893669*^9, 
   3.7350063056765623`*^9}, 3.7350063598582993`*^9, {3.735015147257217*^9, 
   3.7350151828591423`*^9}, 3.735015218892531*^9, {3.7350161052650423`*^9, 
   3.735016137111294*^9}, {3.7350168759222927`*^9, 3.7350169116655903`*^9}, {
   3.7350176283857718`*^9, 3.735017639520578*^9}, {3.7350186267333813`*^9, 
   3.735018643772587*^9}, {3.735018849664734*^9, 3.735018875747493*^9}, {
   3.735018912903534*^9, 3.735018913030167*^9}, {3.735022672344687*^9, 
   3.735022844307981*^9}, {3.7350229451259604`*^9, 3.735023107488759*^9}, {
   3.735023138426042*^9, 3.735023140130514*^9}, {3.7350231913732147`*^9, 
   3.735023212166193*^9}, {3.735023250732773*^9, 3.7350232805356092`*^9}, {
   3.735023363407626*^9, 3.7350233843192596`*^9}, {3.735023414822629*^9, 
   3.735023442906796*^9}, {3.735023738337493*^9, 3.7350237522831793`*^9}, {
   3.73502405551536*^9, 3.73502405588311*^9}, {3.735024347931436*^9, 
   3.7350243861566467`*^9}, {3.7350273028610477`*^9, 3.7350273052904663`*^9}, 
   3.73502759270045*^9, 3.735028109390501*^9, 3.735028580280506*^9, {
   3.73502913372281*^9, 3.735029134810557*^9}, {3.7350301640760517`*^9, 
   3.7350301944374*^9}, {3.735030297947011*^9, 3.735030299125997*^9}, {
   3.735030498449139*^9, 3.735030507452634*^9}, {3.735285881361442*^9, 
   3.735285947596162*^9}, {3.735286067741796*^9, 3.735286119887548*^9}, {
   3.735286193472067*^9, 3.735286220677297*^9}, {3.73528629354493*^9, 
   3.73528629751898*^9}, {3.735286381166895*^9, 3.7352864056851788`*^9}, {
   3.7352866009615803`*^9, 3.73528662703519*^9}, 3.735286692709392*^9, {
   3.735286877654139*^9, 3.735286923514471*^9}, {3.735286957170135*^9, 
   3.735286961383892*^9}, {3.7352869968748302`*^9, 3.735286997778129*^9}, {
   3.735287127678216*^9, 3.735287177783044*^9}, {3.735287468384774*^9, 
   3.735287561017271*^9}, {3.735287705886086*^9, 3.7352877212433357`*^9}, {
   3.73528781082732*^9, 3.7352878254239264`*^9}, 3.735287873923068*^9, {
   3.735288042185277*^9, 3.735288114713917*^9}, {3.735288178025996*^9, 
   3.735288193014271*^9}, 3.7352882650349417`*^9, {3.735288544688952*^9, 
   3.735288557010366*^9}, {3.735289298845051*^9, 3.735289300891914*^9}, {
   3.735289343661955*^9, 3.735289377108347*^9}, {3.7352904338906918`*^9, 
   3.735290476626186*^9}, {3.7352905069350557`*^9, 3.735290563183846*^9}, {
   3.7352907291735764`*^9, 3.735290734791482*^9}, {3.7352909198627043`*^9, 
   3.735290949830703*^9}, {3.735290996864809*^9, 3.735291026398841*^9}, 
   3.7352910575652637`*^9, {3.735291199500374*^9, 3.735291219635683*^9}, {
   3.735291250433837*^9, 3.735291275150091*^9}, {3.735291360288022*^9, 
   3.735291464253501*^9}, {3.735291592831353*^9, 3.735291620254571*^9}, {
   3.735291680731398*^9, 3.735291685764394*^9}, 3.735291734672217*^9, 
   3.73529194052526*^9, {3.735292056104433*^9, 3.7352920562752132`*^9}, 
   3.735292381027865*^9, {3.735292469739262*^9, 3.73529247006278*^9}, {
   3.735292611915428*^9, 3.7352926251689463`*^9}, 3.735292683915823*^9, {
   3.735292953260228*^9, 3.735292988145857*^9}, {3.735293347618593*^9, 
   3.735293356020496*^9}, {3.735293430408347*^9, 3.7352934309345083`*^9}, 
   3.735293514861044*^9, 3.735293549124955*^9, 3.7352936012906847`*^9, {
   3.735294901552367*^9, 3.735294920823674*^9}, {3.735459531215323*^9, 
   3.735459597447131*^9}, {3.735459672426139*^9, 3.735459678306191*^9}, {
   3.735459718574786*^9, 3.735459718921432*^9}, {3.735459762703844*^9, 
   3.735459964912759*^9}, {3.735460010008091*^9, 3.735460013062625*^9}, {
   3.7354601534403343`*^9, 3.735460182506255*^9}, {3.735460217895549*^9, 
   3.735460225908008*^9}, {3.735460267180469*^9, 3.7354602738032093`*^9}, {
   3.73546037622344*^9, 3.735460419879191*^9}, {3.7354604687211657`*^9, 
   3.735460477248616*^9}, {3.735460966493281*^9, 3.7354610439849377`*^9}, {
   3.7354610859452553`*^9, 3.735461129099399*^9}, {3.735461160251182*^9, 
   3.735461220230074*^9}, {3.735461265443121*^9, 3.7354613100667458`*^9}, {
   3.7354613457029667`*^9, 3.735461451193389*^9}, {3.735461501951393*^9, 
   3.735461565330353*^9}, {3.735461600624386*^9, 3.735461688795846*^9}, 
   3.7354618222977943`*^9, {3.735461869927454*^9, 3.735461872996726*^9}, {
   3.735462011490665*^9, 3.73546205702658*^9}, {3.735462101714346*^9, 
   3.7354621245369864`*^9}, {3.7354621627357407`*^9, 3.73546216930942*^9}, {
   3.735462218776205*^9, 3.735462251033478*^9}, {3.735473380290029*^9, 
   3.735473419988283*^9}, {3.735473458110508*^9, 3.7354734848937187`*^9}, {
   3.735473527732498*^9, 3.7354735278492613`*^9}, {3.7354738077935553`*^9, 
   3.735473829112318*^9}, {3.735473860923216*^9, 3.735473861133685*^9}, {
   3.73547391357978*^9, 3.735473915429118*^9}, {3.735473958623599*^9, 
   3.735473959084159*^9}, 3.7354739922746077`*^9, {3.735474042937448*^9, 
   3.7354740586539707`*^9}, {3.7354744589574833`*^9, 3.735474471895226*^9}, 
   3.735474685268302*^9, 3.735474836255468*^9, {3.7354749729265623`*^9, 
   3.735474975450536*^9}, {3.7354750347298737`*^9, 3.7354750366451283`*^9}, {
   3.735550291230386*^9, 3.735550452571344*^9}, {3.735550790898909*^9, 
   3.7355508423805847`*^9}, {3.735550878060845*^9, 3.735550881540474*^9}, {
   3.735550979325303*^9, 3.735551050433043*^9}, {3.735554262298311*^9, 
   3.735554301563299*^9}, {3.735554455364841*^9, 3.735554459405298*^9}, {
   3.7355544904074297`*^9, 3.7355544946446657`*^9}, {3.73555452916658*^9, 
   3.73555464478554*^9}, {3.735554680722356*^9, 3.735554687361721*^9}, {
   3.735555428870916*^9, 3.735555441890544*^9}, {3.735555613556786*^9, 
   3.735555675618032*^9}, {3.73555606554706*^9, 3.735556097978237*^9}, {
   3.735556320444748*^9, 3.735556355245634*^9}, {3.735556396766676*^9, 
   3.735556396976675*^9}, {3.7355564380518084`*^9, 3.735556461524399*^9}, {
   3.735556493635137*^9, 3.7355566587118797`*^9}, {3.735556703111203*^9, 
   3.735556703306261*^9}, {3.735556747528199*^9, 3.735556795773991*^9}, {
   3.735556887971285*^9, 3.7355568926740627`*^9}, {3.735557052724469*^9, 
   3.7355570673162947`*^9}, 3.735557199217619*^9, {3.735557407103043*^9, 
   3.7355574120489073`*^9}, {3.735557541075468*^9, 3.7355575413959017`*^9}, {
   3.7355576183195553`*^9, 3.735557618459587*^9}, {3.7356292421534243`*^9, 
   3.735629243582465*^9}, 3.7356292820699453`*^9, {3.735973258737837*^9, 
   3.735973322231278*^9}, {3.7359733740718603`*^9, 3.7359733974047327`*^9}, {
   3.735973480081065*^9, 3.735973549573187*^9}, {3.735973740098494*^9, 
   3.735973777446879*^9}, {3.735973816560174*^9, 3.735973861095252*^9}, {
   3.735973905490964*^9, 3.735973911497037*^9}, {3.73597399436898*^9, 
   3.735973997245625*^9}, {3.735974223631054*^9, 3.735974228985886*^9}, {
   3.735974261985611*^9, 3.735974367081794*^9}, {3.7359746381469183`*^9, 
   3.7359746496921787`*^9}, {3.735974696763463*^9, 3.735974696921452*^9}, {
   3.7359747514739017`*^9, 3.73597475209406*^9}, 3.735974818024405*^9, {
   3.735974866686667*^9, 3.7359748789931602`*^9}, {3.7359749475345097`*^9, 
   3.7359749531957617`*^9}, {3.735975017675088*^9, 3.735975017902776*^9}, {
   3.7359750782903423`*^9, 3.735975080748954*^9}, {3.735975154890329*^9, 
   3.73597515637731*^9}, {3.735975495975502*^9, 3.735975546618165*^9}, {
   3.73597558108527*^9, 3.7359756672745237`*^9}, {3.7359758850777903`*^9, 
   3.7359759043990726`*^9}, {3.735976018449667*^9, 3.735976018629168*^9}, {
   3.735976179862688*^9, 3.735976183859371*^9}, {3.7359860814605217`*^9, 
   3.7359860933335247`*^9}, {3.7359863562766438`*^9, 3.735986359383919*^9}, {
   3.735986595360243*^9, 3.735986596285955*^9}, {3.735999740834462*^9, 
   3.735999765556115*^9}, {3.735999817908544*^9, 3.7359998393258553`*^9}, 
   3.735999968022379*^9, {3.736000060096794*^9, 3.736000078065599*^9}, {
   3.736002845147046*^9, 3.736002856801927*^9}, {3.7360038036623087`*^9, 
   3.736003844833723*^9}, {3.736003913820703*^9, 3.736003934223041*^9}, {
   3.736170046228674*^9, 3.736170060245928*^9}, {3.736170091179969*^9, 
   3.7361701358741007`*^9}, 3.736170371922367*^9, {3.736171665981893*^9, 
   3.7361717394963207`*^9}, {3.736249327781664*^9, 3.73624933729749*^9}, 
   3.736498855100478*^9, {3.736498925115902*^9, 3.7364989461602297`*^9}, {
   3.736499693491791*^9, 3.736499697463472*^9}, {3.7364997301876793`*^9, 
   3.7364997389190693`*^9}, {3.736499789684103*^9, 3.7364998232639027`*^9}, {
   3.736499863047241*^9, 3.736499895551661*^9}, {3.736499934175646*^9, 
   3.736500023438799*^9}, {3.736500115044571*^9, 3.736500128028056*^9}, {
   3.7365002342348948`*^9, 3.736500241712373*^9}, {3.736500325940571*^9, 
   3.736500372307942*^9}, {3.736500434784039*^9, 3.736500572591363*^9}, {
   3.736500724825235*^9, 3.7365007252498913`*^9}, 3.736500760203353*^9, {
   3.736500851273974*^9, 3.736500851374481*^9}, 3.736500883960935*^9, {
   3.736501151341424*^9, 3.736501204336658*^9}, 3.7365012360076942`*^9, {
   3.7365012777555227`*^9, 3.7365012912040157`*^9}, 3.73650158558324*^9, {
   3.736501839887904*^9, 3.736501899630472*^9}, 3.736501948369443*^9, {
   3.736502024670526*^9, 3.736502061196042*^9}, {3.736508683161311*^9, 
   3.736508698613546*^9}, {3.7365087511010847`*^9, 3.736508773627976*^9}, {
   3.7365088223991413`*^9, 3.736508854156287*^9}, {3.736508898176642*^9, 
   3.736508946179748*^9}, {3.7365089944239902`*^9, 3.736509050589363*^9}, {
   3.736509143061699*^9, 3.7365091617890663`*^9}, {3.736509197849909*^9, 
   3.736509201360331*^9}, {3.7365092409526777`*^9, 3.736509244824657*^9}, {
   3.736509429844141*^9, 3.736509523853072*^9}, {3.736509620613164*^9, 
   3.736509657227468*^9}, {3.736509890429802*^9, 3.736509916483313*^9}, {
   3.736509962775362*^9, 3.736509965393318*^9}, {3.736510170416728*^9, 
   3.736510172823907*^9}, {3.736510227284748*^9, 3.7365102662570467`*^9}, {
   3.736510326784734*^9, 3.736510395480781*^9}, {3.736510427785056*^9, 
   3.736510473991769*^9}, {3.736510516607429*^9, 3.736510550181795*^9}, {
   3.736510586321868*^9, 3.73651059960458*^9}, {3.73651155028903*^9, 
   3.736511557535902*^9}, {3.736511599547975*^9, 3.736511639936769*^9}, {
   3.736511724718073*^9, 3.7365117532342854`*^9}, {3.7365117882331533`*^9, 
   3.736511858800138*^9}, {3.7365120479689493`*^9, 3.736512061268319*^9}, {
   3.736512126122014*^9, 3.736512155373451*^9}, {3.736512185867682*^9, 
   3.736512381888794*^9}, {3.736512421628561*^9, 3.73651245106603*^9}, {
   3.736512626493435*^9, 3.7365126370714493`*^9}, {3.736512978339101*^9, 
   3.7365129788435507`*^9}, {3.736513437822343*^9, 3.736513548095236*^9}, {
   3.736513822082449*^9, 3.736513837899497*^9}, {3.736514653342045*^9, 
   3.7365146602605352`*^9}, {3.736514690785901*^9, 3.7365148648729258`*^9}, {
   3.73651500289217*^9, 3.736515123401475*^9}, {3.736515164284528*^9, 
   3.7365152037518587`*^9}, {3.736515241592511*^9, 3.736515243122534*^9}, 
   3.7365152755510263`*^9, 3.736515373094133*^9, {3.736515443222085*^9, 
   3.736515475802294*^9}, {3.7365155891952953`*^9, 3.7365155987956676`*^9}, {
   3.7365156301431007`*^9, 3.7365158009564743`*^9}, {3.736575473643325*^9, 
   3.736575495275248*^9}, {3.736575530270821*^9, 3.736575532871541*^9}, 
   3.736576190184766*^9, {3.736576221318112*^9, 3.7365762464297123`*^9}, {
   3.736576298172554*^9, 3.736576300543119*^9}, {3.736576360482581*^9, 
   3.736576368681375*^9}, {3.73657642457233*^9, 3.736576458613999*^9}, {
   3.736576488664934*^9, 3.7365764966848907`*^9}, {3.7365765420512447`*^9, 
   3.736576554623176*^9}, 3.736577688595653*^9, {3.736578079067305*^9, 
   3.736578127914914*^9}, {3.736578404856251*^9, 3.736578448300885*^9}, {
   3.736578958028165*^9, 3.736578958278863*^9}, 3.7365874135764437`*^9, {
   3.736587488391561*^9, 3.736587529389201*^9}, {3.736587565565716*^9, 
   3.7365875864967823`*^9}, {3.736592131992297*^9, 3.736592182853599*^9}, {
   3.73659499871025*^9, 3.736595004682185*^9}, {3.736595404456715*^9, 
   3.736595427019903*^9}, 3.7365954904360647`*^9, {3.736595608862276*^9, 
   3.7365956223479033`*^9}, {3.736613030636693*^9, 3.7366130372806063`*^9}, {
   3.736670670251254*^9, 3.7366706842191553`*^9}, {3.7366707161749697`*^9, 
   3.736670721685988*^9}, 3.7366707643863277`*^9, {3.7366712998350353`*^9, 
   3.736671305081244*^9}, 3.73667153305867*^9, {3.7366720191329803`*^9, 
   3.736672023588107*^9}, {3.736672393969524*^9, 3.7366724034662113`*^9}, {
   3.736672826873275*^9, 3.7366728382711143`*^9}, 3.736673433434298*^9, 
   3.736674065847742*^9, 3.736674764194248*^9, {3.736679789476016*^9, 
   3.736679909264423*^9}, {3.736679952028586*^9, 3.736679955188311*^9}, {
   3.736750545364257*^9, 3.736750549065617*^9}, {3.7367507342124977`*^9, 
   3.7367507819291563`*^9}, {3.7367535710870457`*^9, 3.736753701868444*^9}, {
   3.736753840638042*^9, 3.736753965270069*^9}, {3.7367540928753242`*^9, 
   3.7367542030952873`*^9}, {3.736754413689294*^9, 3.7367544671403008`*^9}, {
   3.736754498291902*^9, 3.7367545939534073`*^9}, {3.736754884042145*^9, 
   3.7367548851634417`*^9}, {3.736759593230013*^9, 3.7367596493351517`*^9}, 
   3.736759720065276*^9, {3.7367597597625628`*^9, 3.736759767106516*^9}, {
   3.736759816526935*^9, 3.736759858409088*^9}, 3.736760039874543*^9, {
   3.736760794318014*^9, 3.736760833118449*^9}, {3.7367614641336193`*^9, 
   3.736761500467658*^9}, {3.736761800688933*^9, 3.7367618359017067`*^9}, {
   3.736761868975313*^9, 3.736761881654717*^9}, {3.736829483587771*^9, 
   3.736829649839369*^9}, {3.736829681693077*^9, 3.7368297389783487`*^9}, {
   3.736829912898616*^9, 3.736830186369815*^9}, {3.7368302374942417`*^9, 
   3.7368302538284388`*^9}, {3.736830283926238*^9, 3.736830299200058*^9}, {
   3.7368311142731323`*^9, 3.736831266912554*^9}, {3.7368327483497972`*^9, 
   3.73683315146738*^9}, {3.7368333105423813`*^9, 3.736833311077721*^9}, {
   3.7368333821113157`*^9, 3.736833391136224*^9}, {3.73683343677835*^9, 
   3.7368334701137743`*^9}, {3.7368342263062887`*^9, 
   3.7368342423756657`*^9}, {3.736835600968944*^9, 3.736835613033588*^9}, {
   3.736837799974894*^9, 3.7368378045526123`*^9}, {3.736852347033732*^9, 
   3.736852376489532*^9}, {3.736859398571787*^9, 3.7368594043886833`*^9}, {
   3.737095637516679*^9, 3.7370956547913113`*^9}, {3.7371079379967003`*^9, 
   3.737107947873005*^9}, {3.7371170651685534`*^9, 3.7371170792810163`*^9}, {
   3.737132352228149*^9, 3.737132373839468*^9}, {3.737205071546197*^9, 
   3.73720507387713*^9}, {3.737274399284514*^9, 3.737274572718856*^9}, {
   3.7372751456013527`*^9, 3.73727528569978*^9}, {3.737275323800723*^9, 
   3.737275450847719*^9}, {3.73727548287626*^9, 3.737275585299285*^9}, {
   3.7372757453765182`*^9, 3.7372757838681803`*^9}, {3.7372758918845263`*^9, 
   3.737276076686605*^9}, {3.737276178472292*^9, 3.737276183220798*^9}, {
   3.737276247203156*^9, 3.7372764543196697`*^9}, {3.737276592035632*^9, 
   3.737276612450707*^9}, {3.737277141167097*^9, 3.737277147113228*^9}, {
   3.737277205746601*^9, 3.737277264127824*^9}, {3.737277320243046*^9, 
   3.737277376331018*^9}, {3.737277799654818*^9, 3.73727802057028*^9}, {
   3.737278071645651*^9, 3.737278156661111*^9}, {3.737278196535315*^9, 
   3.7372782376558657`*^9}, {3.737278404243011*^9, 3.7372785282629004`*^9}, {
   3.737278563382271*^9, 3.737278681309875*^9}, {3.737278794455957*^9, 
   3.7372788022335873`*^9}, {3.737278842657878*^9, 3.737278890045752*^9}, {
   3.737278952761324*^9, 3.7372791763071203`*^9}, {3.737279225625745*^9, 
   3.737279236113165*^9}, {3.737279476404451*^9, 3.737279560689001*^9}, {
   3.7372800274808807`*^9, 3.73728025444142*^9}, {3.737280295966367*^9, 
   3.73728041140482*^9}, {3.737280459768503*^9, 3.737280671279089*^9}, {
   3.7372807164598837`*^9, 3.7372807287224607`*^9}, {3.737280810000443*^9, 
   3.7372808916829977`*^9}, {3.737281023268965*^9, 3.737281051169244*^9}, 
   3.737281092307664*^9, {3.73728112397342*^9, 3.7372812063277493`*^9}, {
   3.7372815061556*^9, 3.737281518996662*^9}, {3.7372816319096327`*^9, 
   3.7372817205426807`*^9}, {3.737281817395773*^9, 3.7372818320224247`*^9}, {
   3.7372818884219933`*^9, 3.737282103807006*^9}, {3.737282181254507*^9, 
   3.7372821867735023`*^9}, {3.737282335588306*^9, 3.737282376242132*^9}, {
   3.7373614310628233`*^9, 3.7373614327869387`*^9}, {3.737362139623355*^9, 
   3.737362144859208*^9}, 3.7373622481665373`*^9, {3.737364186973003*^9, 
   3.737364218088718*^9}, {3.737364361820388*^9, 3.737364388046492*^9}, {
   3.7373645623244333`*^9, 3.737364588001734*^9}, {3.737366495891827*^9, 
   3.7373665599916677`*^9}, {3.7373665966342983`*^9, 3.7373666941688023`*^9}, 
   3.737366774399681*^9, {3.737366846399226*^9, 3.7373668542002296`*^9}, 
   3.737869641977816*^9, {3.7378696729786863`*^9, 3.737869680338325*^9}, {
   3.737869729800325*^9, 3.737869731520771*^9}, {3.737869820832528*^9, 
   3.737869960512032*^9}, {3.737869997391673*^9, 3.7378701052231007`*^9}, {
   3.737870143535965*^9, 3.737870181156848*^9}, {3.7378702285545883`*^9, 
   3.737870348513867*^9}, {3.737870393942148*^9, 3.7378705203463173`*^9}, {
   3.737870571417562*^9, 3.737870573062872*^9}, {3.737870681025528*^9, 
   3.737870699381481*^9}, {3.7378707312028646`*^9, 3.737870870278202*^9}, {
   3.737870917522112*^9, 3.737870946257683*^9}, {3.737870982997942*^9, 
   3.7378709891506977`*^9}, {3.7378710374170723`*^9, 3.737871076741334*^9}, {
   3.737871119959087*^9, 3.737871271715321*^9}, {3.737871343892535*^9, 
   3.7378713837147293`*^9}, {3.7378714422672977`*^9, 3.737871532319543*^9}, {
   3.73787157631183*^9, 3.737871583939913*^9}, {3.737871667328906*^9, 
   3.737871864303129*^9}, {3.7378719231757603`*^9, 3.7378719450278463`*^9}, {
   3.737872004905116*^9, 3.7378720460447702`*^9}, {3.737873676958581*^9, 
   3.737873691852614*^9}, {3.737877655134923*^9, 3.737877791526764*^9}, {
   3.7378786607075577`*^9, 3.7378786627493362`*^9}, {3.7378801517680597`*^9, 
   3.7378801585333157`*^9}, 3.737881878459334*^9, {3.737885427974547*^9, 
   3.737885463289036*^9}, {3.737909948333761*^9, 3.737909948462751*^9}, {
   3.737910003434218*^9, 3.737910003875802*^9}, {3.737910077298047*^9, 
   3.7379100834592*^9}, 3.7379101176549377`*^9, {3.737910365996491*^9, 
   3.737910392520522*^9}, {3.737943609199835*^9, 3.737943614043647*^9}, {
   3.738011205880199*^9, 3.738011208069495*^9}, {3.7380454449488564`*^9, 
   3.738045472543992*^9}, 3.738151433061966*^9, {3.738151520309229*^9, 
   3.7381516192081966`*^9}, {3.7381516985155363`*^9, 
   3.7381517029611635`*^9}, {3.738151818295475*^9, 3.738151869083268*^9}, {
   3.7381519312284045`*^9, 3.738151932069031*^9}, {3.738219148877116*^9, 
   3.7382191856741295`*^9}, {3.738219235601967*^9, 3.7382192444333534`*^9}, {
   3.7382192992678084`*^9, 3.738219372865691*^9}, 3.7382464861684084`*^9, {
   3.7409694190099616`*^9, 3.7409694258775864`*^9}, {3.7449530282872915`*^9, 
   3.744953028556445*^9}, {3.7524861654964046`*^9, 3.752486196305553*^9}, {
   3.7524862721676407`*^9, 3.752486345248811*^9}, {3.752486383494035*^9, 
   3.752486386073276*^9}, {3.75248659108598*^9, 3.7524866155316677`*^9}, 
   3.752486681640609*^9, {3.7524867153343287`*^9, 3.752486725139408*^9}, {
   3.752486768794829*^9, 3.752486780401215*^9}, {3.752486816095772*^9, 
   3.752486828673321*^9}, {3.752486936047159*^9, 3.752486943905018*^9}, {
   3.7524870243348227`*^9, 3.7524870604376097`*^9}, {3.752487748378622*^9, 
   3.752487764578298*^9}, {3.752487809217525*^9, 3.752487818290511*^9}, {
   3.752488030976404*^9, 3.752488038227976*^9}, {3.752488300975902*^9, 
   3.752488438262857*^9}, {3.75248850381824*^9, 3.752488511710824*^9}, {
   3.752488544008977*^9, 3.752488662624508*^9}, {3.7524896779161587`*^9, 
   3.752489693538266*^9}, {3.752489742342965*^9, 3.752489749672873*^9}, 
   3.7524897850424423`*^9, {3.7524899740441628`*^9, 3.752489977697757*^9}, {
   3.752490341067745*^9, 3.752490342754274*^9}, {3.752490794546686*^9, 
   3.7524908365463467`*^9}, {3.752490895001153*^9, 3.7524909581464376`*^9}, {
   3.75249227165379*^9, 3.7524923227598515`*^9}, {3.752492392994095*^9, 
   3.752492393859824*^9}, {3.7525175156598396`*^9, 3.7525175177856293`*^9}, {
   3.75251757312738*^9, 3.752517595648113*^9}, {3.752553229024864*^9, 
   3.7525532900323114`*^9}, {3.7525533265614915`*^9, 3.75255352620665*^9}, {
   3.7525535599754443`*^9, 3.75255359669468*^9}, {3.7525536380654054`*^9, 
   3.7525536524622517`*^9}, 3.75255547311102*^9, {3.7525556058068333`*^9, 
   3.7525556543966646`*^9}, {3.7525556864303727`*^9, 
   3.7525557796210065`*^9}, {3.7525558670647235`*^9, 3.752555942894641*^9}, {
   3.752557688895293*^9, 3.7525577093323364`*^9}, {3.7526546880744395`*^9, 
   3.752654697279964*^9}, {3.7527621016129246`*^9, 3.752762103069059*^9}, {
   3.752861617261154*^9, 3.7528616176567993`*^9}, 3.756813492103634*^9, {
   3.7568135312461243`*^9, 3.756813583855937*^9}, {3.7568136285214453`*^9, 
   3.756813721765275*^9}, {3.7568137887622547`*^9, 3.756813789731662*^9}, {
   3.756813838518566*^9, 3.756813844654995*^9}, {3.756813989469483*^9, 
   3.7568139994218283`*^9}, {3.7568140476560307`*^9, 3.7568140482405024`*^9}, 
   3.7568141298093357`*^9, {3.756814177276435*^9, 3.756814219719314*^9}, {
   3.756814258495769*^9, 3.756814288554564*^9}, {3.756814347979629*^9, 
   3.7568144054799757`*^9}, {3.756814443146748*^9, 3.756814471382565*^9}, {
   3.756814516236704*^9, 3.756814540121458*^9}, {3.7568148948285933`*^9, 
   3.756814906717598*^9}, {3.756814953018752*^9, 3.7568149577362213`*^9}, {
   3.756815115896628*^9, 3.756815280864328*^9}, {3.756815332306151*^9, 
   3.756815339144775*^9}, {3.7568193956991477`*^9, 3.756819409267872*^9}, {
   3.756819739941109*^9, 3.7568197541028104`*^9}, {3.756821479337372*^9, 
   3.756821510628838*^9}, {3.756825081456606*^9, 3.7568250840128*^9}, {
   3.7568293637677193`*^9, 3.75682936563869*^9}, {3.7568347515521393`*^9, 
   3.7568347534420996`*^9}, {3.7568461243940887`*^9, 3.756846145811835*^9}, {
   3.75688096894105*^9, 3.756880978829379*^9}, {3.756886016823346*^9, 
   3.756886053375864*^9}, {3.756889390930337*^9, 3.7568893996792502`*^9}, {
   3.756896266796444*^9, 3.7568962891785917`*^9}, {3.7568963273936014`*^9, 
   3.7568963551238904`*^9}, {3.7569094384217806`*^9, 
   3.7569094394372797`*^9}, {3.756927593347176*^9, 3.756927604808337*^9}},
 CellLabel->"In[25]:=",ExpressionUUID->"8c2ee34d-7d70-4b4b-be9d-15b89aa22fe3"],

Cell[BoxData["\<\"first part done\"\>"], "Print",
 CellChangeTimes->{{3.7568145485032682`*^9, 3.756814573668478*^9}, 
   3.756814966203705*^9, 3.756815310035239*^9, 3.7568153524391003`*^9, 
   3.756818980298375*^9, 3.7568194163519325`*^9, 3.7568203060685673`*^9, 
   3.7568223937510843`*^9, 3.7568261071784286`*^9, 3.7568308809890985`*^9, 
   3.756836474955021*^9, 3.7568781954358406`*^9, 3.756882276731142*^9, 
   3.7568872984535766`*^9, 3.756891230812989*^9, 3.7569102780170403`*^9, 
   3.756928772531449*^9},
 CellLabel->
  "During evaluation of \
In[25]:=",ExpressionUUID->"37d60822-a9f6-466b-b2d8-2928ef16ef09"],

Cell[BoxData[
 GraphicsBox[{{}, {{}, {}, 
    {RGBColor[0.368417, 0.506779, 0.709798], PointSize[
      NCache[
       Rational[1, 360], 0.002777777777777778]], AbsoluteThickness[1.6], 
     LineBox[CompressedData["
1:eJxc2A90V+P/APBJMkkmySSZJJNkkkySK8kkmSSTZDKZTFatWkkmySSZJJNk
kkySSTJJJskkmSSTZJJMkkkySX617/2c8/u87tk5nVfPfd/nvp//93PKoLv7
3FYvJiYmmBUTc/Df/101F//v3+rw35hgetefn+j680+hY4PRdVfEccG0vLsH
XtUl4qbB/ksmrW58bcTxwYaVb8x5PC/iFkHHJjWfvvJwxAnBTUPvK3h+UcSt
KG8dvLNpf8Klt0XcJjh99nGP1h8XcSL3tw0e/OWa0pYPRtyO920fXPLSUTkb
g4iTgt92Hry2hT4naF31zPXHfhZxh+CxFX8mDngs4nODVdNubvf3hxF3DILy
1K9v2R7xeUGHvqMKl26KuFOw8+iD/xPx+cERtdu+XPlGxMnBqYd8t2xmbsQX
BIPrrog7B7EntL2w100RXxhM/SH5wF/EXYK9c68+8BfxRbxv1+Dig933RMQX
B+eMfPvfSyZFHASzDmQ7uUfovCDo+dzuK57b/WNYfkmwJP3IA3+R8kuCZ3L7
HWjySHm34GB0veWh87oFiw/09t0DI+WXBleUnf9am9mR8kuDmU8fvCLl3YPr
6q5IeffgzOYHW2hrWH5ZcOiznSruODRSfhnlPYK4ugYPndcjmJt9UcOvXoiU
Xx48nH/wipRfHn1/TEowY9+gj8+eESlPCRofGB0vHRUpvyI4UHjgjh/C8iuC
bXsOP9AjkfKeQeWEsw78ReJ7Bv8dGK0PvRzeH3Nl8OWPBwMi8VeG/bslLO8V
tKq7Quf1Ctvz+7D8quBA8gdaIHTeVUHd8Jwcie8d7bzewZXjX996/JWR8quD
unRyIuVXB5mXHRxxkfLUcDyHDlKDCb1PrF58f+T+1ODg6OzXMXRZavBr0sEB
FIm/Jtg+/J8HGj0Zvl9wTXBrXYNF3vea4MBkODCBQ5fhmD7BvPZvXVyeGonv
E12e1yf462Bz94rE9wnHVyT+WuKvDQ4kcyCjSPy1wSMHWnPMeZH4a4O64Xhc
JL5v8OLB6bO3KozvGxxI/kALhM7rG9Q138bQZdwfc11w8Om/L4jEXxdkvd/s
wF8k/rrgjAEHZ2Qk/rrgxLoKIvH9gh+PP9hj34Xx/YL1DTrfVfTF5jC+X3Bg
MTuwooUu6xf2b+iY68P5820Yf334fpvC+OuDA4vTgR4KXXZ9cDB6/OuhY9LC
8R86SAuWvXPw+iaMTwvX09BlaeH6GzrmhnA92RjG3xCuR6HzbgjXo9BlNwTf
HlzOH/o6jO8flBx244G/yjC+f1A3PGeGzusfHH3tU9+cnBG6rH9wQd0CGDrm
xnC+R+JvDA7g4P+E8TeG+0foshuDg7Pzk19DxwwI3j04vJtE4geE+0UkfkAw
sdGTJ81rH4nHMTcFd9RtGKGDm4K65XpoJP6moM17abseOS0Sf1P082MGhvtX
JH5gcNTBx78ViR8YJN677vR710XiBwZbbvg8pez8SPzN4XzcEMbfHIw4OB1P
Cp13czg+vgzjbw4m336whdeH8enBsIPNlx2WJ6SH633keelBl/8tuP9zeno4
/iLPTw/Xi9BF3F+WHvQ/+LqvheVV6UHdcv5s6JhboutLuKVutgUvhfHBLeH6
Eqn/luj3zbsluLxuAob5FN0SdK+7QpfdEhyc7Y/WD111S1B33Pggkv+g4EDn
HOihL8L6B4X79bqw/kHBK/MPXqHTB4XrZei8QeH4Dl00KFxvQ5cNClauP7gB
hK4aFK7nn4f13xoMb/HRsBYfhU64NRzfFWH9twZjD6wuma1Dp98a7kefhfXf
Go7n0EW3hvMhvL/s1qBP3QISuurWYE/iwQUpdExGUNed4yP1Z0S/X5AR3FDX
QJH8M4K65r8okn8G+WcEB1fjr2+J5J8RnV8V5TG3hetF6ITbwvUhUj9Ovy1I
+X5s04WXh867LVj7ysMHRnTootuCuuPX/kj+uOq2oGXdhhHJf3C43oROGBz8
9OXBA2uk/QcHB1ef4h2R9h8cvPHBwQ6N1D84XD/C8qLBwf+eG6l/cHj+Dfun
anDw4UHevTas//agbvlcHTrh9uj44Pbo/k6/PTiwORzYIcLyvNuj8ynCZbdH
v2/V7eF5KJJ/ZnT7JGQGhx/cfhpExn9meF6N9D/leZlB3fA7OtL/mdHjoywz
PN9Exn9meL6MjP87osdbwh3B2XUDJNL/d0TPp/Q7gh0Ht6NfIu1/R/Dmwe16
caT/74h+37I7wvN5pP47wvN9ZPwNCc9rkfk/JKhr3qLQwZDo+PQh0etD3hDq
HxIkHBgtSSNDlw0J6o7fXSPtPyQY98eQA0t4pP3vjO7PhDujx1twZ3T/pd8Z
nmci+d8ZZB/4+jqzeaT+O8PzSqT/76R+7o/Jov6s8HsoHI9BVri+h07PCr8n
QudlhftbZP3JCtfnT8P6s4JP19RdYf1Z4fdMZPzfFZ7HwvsTcHBXUDfcOodO
vys8r4TPy7srXL8/Ceu/K6hbHr5fHdaPq+4K+y90zNBwvIZOGBrOj/Kw/qFB
3XZ8cej0oeF58+Ow/qHBwdW56pmPwvqHhvvvqrD+oeH+HLpqaHg+WxnWf3fw
v+PKB2H9dwd1u+fK0MHd4fq7Iqz/7nC+hc67O/x+C110dzheQ5fdHe6HYX1V
d4ff8+HzY7LD81zouOxw/EfeJzv6+UnZQd3x5r6y8P2ygwUHl99D3vufU7PD
9TAsT88Ox0dYnp0d1B0H2iwP3z87SPvfB8//XJAd1B13Tn83zIfnl2SH+2H4
/LLs8LwVlldkh+fJsLwqO1zPQ9dkh9/nYX0xw4L//RuWxw0L18PQCcPC9eb9
MH/Kg2Hh91HYPqnDwvUn0l/DwvUhjM8eFs7vMD5vWFC3HF4Rvn/BsOj2KxoW
3X4luGxYdL4Vw8L5H8l/WHT71gwLv6fD9o0ZHp6PloX5Dw+/V0InDI++P2n4
/4bX8HfC/IeH82tpmP/wcD8PnT48nK/h87KHB1fXfQCF8XnDg24Hfy56KnQB
9xcND+qOD8NClwwPv6fD+8uGB3XL2RGlYf6UV5FfDe8bMyL6+XEjwu/NMN+E
EdH9kzQiPF9F+n9EuN+GTh0R3f7pI6LHS/aI8LwVjoe8EdHjo4DnFY0Ibjl4
PF4SumREuP6H95eNoP9536oRQd129HaYT82I8Pwf5huTE56vw/K4nGDztwev
SP454e8l4f1JOcELBz+/rwod4NSc6P5Lz4keD9k50f2dlxPUTeeqSP/nhL9P
hPcX5YTfo2F5SQ79z/MrcBXPr8kJf396O8x/ZPg99laYP04YGZ6fw/GVhIOR
4e8/oVNHht+fYXw692ePDPePsP68kcH/pnNYXjAyPO9E8h8Z7lehS3DZyOj2
rxjJ+B8Z/p4U1ldD/TGjwu/ZSP6jot83YVR4/gjvTxoVnpcj+Y8if56XPir8
PWVxmP+o8Hv0zTD/UcH8A7tZh75LwvxHhfvXojD/UeF+9UaY/6jgz4PD+7nw
eWXcXzEqnB+vh/mPCtfbkjD/UcH5dQfO0DGjw99XFob544TR4Xk9dNLocP16
Jcx/dDieXg7zHx3On1fD/EeH63lYX/bocPyH8Xmjw/4I4wtGh+0duojyktHh
eCkO8x8dHF/3g9O8MP/R4e9JL4X5jw4G1U3wF8P8KY/JDc8voeNyg1cP8voX
wvxxUm5Qt73NeT7MPzc4pu4KnZobng+Kwvxzw/V1Vph/brifPBvmnxu239Nh
/rnh+z0V5p8btvczYf654XwOXUZ8BeVVuWF/zg7zzw3W/Fo3gcL8x4TtNyPM
f0w43p4I8x8T5h86aUz4e/aTYf5joutPHRP9/PQx0e+fPSY8/4Tvk4cLcNGY
6HxKxoTjN2zfsjHR7V0xJtw/QleNCc9zYf/VjAnnXzgeYsYG9xzcDsfODfMf
G/5+E5YnjA3qjpsdwvKkseHvH3PC/MdGj4fUsdH1p48N6j5vG4f1ZxOfNzY8
P4UuGBv9vkU8v2RsuL89F+Y/NtwvZob5j43ur6qxQd10++axMP+x4X73aJj/
PeF8ezjM/54w/oEw/3vC8X1/mP894fPuC/PHqZHnjQnzvyds35ww/3vCfIeH
+fP8gnvC8XJPmP894fgcHOYfKb8zzJ/6KnAV99dQf8y46OfHjQvLB4X546SI
u4X541ScjrPHBTH//8rDBbgIl+AyXIGrcA2OuTfacTgBJ+EAp+J0nI3zcAEu
wiW4DFfgKlyDY8ZHOw4n4CQc4FScjrNxHi7ARbgEl+EKXIVrcMx90Y7DCTgJ
BzgVp+NsnIcLcBEuwWW4AlfhGhyTF+1YHIfjcQJOxEk4GQc4BafiNJyOM3E2
zsV5OB8X4EJchItxCS7FZbgcV+BKXIWrcQ2uxTH3RzsWx+F4nIATcRJOxgFO
wak4DafjTJyNc3EezscFuBAX4WJcgktxGS7HFbgSV+FqXINrccyEaMfiOByP
E3AiTsLJOMApOBWn4XScibNxLs7D+bgAF+IiXIxLcCkuw+W4AlfiKlyNa3At
jnkg2rE4DsfjBJyIk3AyDnAKTsVpOB1n4myci/NwPi7AhbgIF+MSXIrLcDmu
wJW4ClfjGlyLYyZGOxbH4XicgBNxEk7GAU7BqTgNp+NMnI1zcR7OxwW4EBfh
YlyCS3EZLscVuBJX4Wpcg2txzIPRjsVxOB4n4ESchJNxgFNwKk7D6TgTZ+Nc
nIfzcQEuxEW4GJfgUlyGy3EFrsRVuBrX4FocMynasTgOx+MEnIiTcDIOcApO
xWk4HWfibJyL83A+LsCFuAgX4xJcistwOa7AlbgKV+MaXItjHop2LI7D8TgB
J+IknIwDnIJTcRpOx5k4G+fiPJyPC3AhLsLFuASX4jJcjitwJa7C1bgG1+KY
/GjH4jgcjxNwIk7CyTjAKTgVp+F0nImzcS7Ow/m4ABfiIlyMS3ApLsPluAJX
4ipcjWtwLY55ONqxOA7H4wSciJNwMg5wCk7FaTgdZ+JsnIvzcD4uwIW4CBfj
ElyKy3A5rsCVuApX4xpci2MmRzsWx+F4nIATcRJOxgFOwak4DafjTJyNc3Ee
zscFuBAX4WJcgktxGS7HFbgSV+FqXINrccwj0Y7FcTgeJ+BEnISTcYBTcCpO
w+k4E2fjXJyH83EBLsRFuBiX4FJchstxBa7EVbga1+BaHDMl2rE4DsfjBJyI
k3AyDnAKTsVpOB1n4myci/NwPi7AhbgIF+MSXIrLcDmuwJW4ClfjGlyLYx6N
diyOw/E4ASfiJJyMA5yCU3EaTseZOBvn4jycjwtwIS7CxbgEl+IyXI4rcCWu
wtW4BtfimKnRjsVxOB4n4ESchJNxgFNwKk7D6TgTZ+NcnIfzcQEuxEW4GJfg
UlyGy3EFrsRVuBrX4Foc81i0Y3EcjscJOBEn4WQc4BScitNwOs7E2TgX5+F8
XIALcREuxiW4FJfhclyBK3EVrsY1uBbHFES7Po7FjXAcborjcQucgFvjRNwO
J+GOOBl3wQHujlNwL5yK++I0PACn4wycibNwNs7BuXgczsMTcT6eggvwdFyI
Z+EiPBcX4wW4BC/GpXgZLsMrcTlegyvwelyJN+EqvBVX4x24Bu/GtXgfjnk8
2vVxLG6E43BTHI9b4ATcGifidjgJd8TJuAsOcHecgnvhVNwXp+EBOB1n4Eyc
hbNxDs7F43Aenojz8RRcgKfjQjwLF+G5uBgvwCV4MS7Fy3AZXonL8Rpcgdfj
SrwJV+GtuBrvwDV4N67F+3DMtGjXx7G4EY7DTXE8boETcGuciNvhJNwRJ+Mu
OMDdcQruhVNxX5yGB+B0nIEzcRbOxjk4F4/DeXgizsdTcAGejgvxLFyE5+Ji
vACX4MW4FC/DZXglLsdrcAVejyvxJlyFt+JqvAPX4N24Fu/DMU9Euz6OxY1w
HG6K43ELnIBb40TcDifhjjgZd8EB7o5TcC+civviNDwAp+MMnImzcDbOwbl4
HM7DE3E+noIL8HRciGfhIjwXF+MFuAQvxqV4GS7DK3E5XoMr8HpciTfhKrwV
V+MduAbvxrV4H46ZHu36OBY3wnG4KY7HLXACbo0TcTuchDviZNwFB7g7TsG9
cCrui9PwAJyOM3AmzsLZOAfn4nE4D0/E+XgKLsDTcSGehYvwXFyMF+ASvBiX
4mW4DK/E5XgNrsDrcSXehKvwVlyNd+AavBvX4n045slo18exuBGOw01xPG6B
E3BrnIjb4STcESfjLjjA3XEK7oVTcV+chgfgdJyBM3EWzsY5OBePw3l4Is7H
U3ABno4L8SxchOfiYrwAl+DFuBQvw2V4JS7Ha3AFXo8r8SZchbfiarwD1+Dd
uBbvwzEzol0fx+JGOA43xfG4BU7ArXEiboeTcEecjLvgAHfHKbgXTsV9cRoe
gNNxBs7EWTgb5+BcPA7n4Yk4H0/BBXg6LsSzcBGei4vxAlyCF+NSvAyX4ZW4
HK/BFXg9rsSbcBXeiqvxDlyDd+NavA/HPBXt+jgWN8JxuCmOxy1wAm6NE3E7
nIQ74mTcBQe4O07BvXAq7ovT8ACcjjNwJs7C2TgH5+JxOA9PxPl4Ci7A03Eh
noWL8FxcjBfgErwYl+JluAyvxOV4Da7A63El3oSr8FZcjXfgGrwb1+J9OKYw
2vVxLG6E43BTHI9b4ATcGifidjgJd8TJuAsOcHecgnvhVNwXp+EBOB1n4Eyc
hbNxDs7F43Aenojz8RRcgKfjQjwLF+G5uBgvwCV4MS7Fy3AZXonL8Rpcgdfj
SrwJV+GtuBrvwDV4N67F+3DM09Guj2NxIxyHm+J43AIn4NY4EbfDSbgjTsZd
cIC74xTcC6fivjgND8DpOANn4iycjXNwLh6H8/BEnI+n4AI8HRfiWbgIz8XF
eAEuwYtxKV6Gy/BKXI7X4Aq8HlfiTbgKb8XVeAeuwbtxLd6HY2ZGuz6OxY1w
HG6K43ELnIBb40TcDifhjjgZd8EB7o5TcC+civviNDwAp+MMnImzcDbOwbl4
HM7DE3E+noIL8HRciGfhIjwXF+MFuAQvxqV4GS7DK3E5XoMr8HpciTfhKrwV
V+MduAbvxrV4H455Jtr1cSxuhONwUxyPW+AE3Bon4nY4CXfEybgLDnB3nIJ7
4VTcF6fhATgdZ+BMnIWzcQ7OxeNwHp6I8/EUXICn40I8CxfhubgYL8AleDEu
xctwGV6Jy/EaXIHX40q8CVfhrbga78A1eDeuxftwzKxo18exuBGOw01xPG6B
E3BrnIjb4STcESfjLjjA3XEK7oVTcV+chgfgdJyBM3EWzsY5OBePw3l4Is7H
U3ABno4L8SxchOfiYrwAl+DFuBQvw2V4JS7Ha3AFXo8r8SZchbfiarwD1+Dd
uBbvwzHPRrs+jsWNcBxuiuNxC5yAW+NE3A4n4Y44GXfBAe6OU3AvnIr74jQ8
AKfjDJyJs3A2zsG5eBzOwxNxPp6CC/B0XIhn4SI8FxfjBbgEL8aleBkuwytx
OV6DK/B6XIk34Sq8FVfjHbgG78a1eB+OmR3t+jgWN8JxuCmOxy1wAm6NE3E7
nIQ74mTcBQe4O07BvXAq7ovT8ACcjjNwJs7C2TgH5+JxOA9PxPl4Ci7A03Eh
noWL8FxcjBfgErwYl+JluAyvxOV4Da7A63El3oSr8FZcjXfgGrwb1+J9OOa5
aNfHsbgRjsNNcTxugRNwa5yI2+Ek3BEn4y44wN1xCu6FU3FfnIYH4HScgTNx
Fs7GOTgXj8N5eCLOx1NwAZ6OC/EsXITn4mK8AJfgxbgUL8NleCUux2twBV6P
K/EmXIW34mq8A9fg3bgW78MxRdGuh+vjBjgWN8SNcGMch5vgprgZjsfNcQvc
EifgVrg1boMTcVvcDrfHSbgD7og74WTcGXfBXXGAu+HuuAdOwT1xL9wbp+I+
uC/uh9NwfzwAD8TpeBDOwINxJh6Cs/BQnI2H4xw8CufisXgcHo/z8AQ8EU/C
+XgynoKn4gI8DU/HM3Ahnoln4dm4CM/Bc/E8XIzn4wV4IS7Bi/BivASX4qV4
GV6Oy/AKvBKvwuV4NV6D1+IKvA6vxxtwJd6IN+HNuApvwVvxNlyNt+MdeCeu
wbvwbrwH1+K9eB/ej2Oej3Y9XB83wLG4IW6EG+M43AQ3xc1wPG6OW+CWOAG3
wq1xG5yI2+J2uD1Owh1wR9wJJ+POuAvuigPcDXfHPXAK7ol74d44FffBfXE/
nIb74wF4IE7Hg3AGHowz8RCchYfibDwc5+BROBePxePweJyHJ+CJeBLOx5Px
FDwVF+BpeDqegQvxTDwLz8ZFeA6ei+fhYjwfL8ALcQlehBfjJbgUL8XL8HJc
hlfglXgVLser8Rq8FlfgdXg93oAr8Ua8CW/GVXgL3oq34Wq8He/AO3EN3oV3
4z24Fu/F+/B+HDMn2vVwfdwAx+KGuBFujONwE9wUN8PxuDlugVviBNwKt8Zt
cCJui9vh9jgJd8AdcSecjDvjLrgrDnA33B33wCm4J+6Fe+NU3Af3xf1wGu6P
B+CBOB0Pwhl4MM7EQ3AWHoqz8XCcg0fhXDwWj8PjcR6egCfiSTgfT8ZT8FRc
gKfh6XgGLsQz8Sw8GxfhOXgunoeL8Xy8AC/EJXgRXoyX4FK8FC/Dy3EZXoFX
4lW4HK/Ga/BaXIHX4fV4A67EG/EmvBlX4S14K96Gq/F2vAPvxDV4F96N9+Ba
vBfvw/txzAvRrofr4wY4FjfEjXBjHIeb4Ka4GY7HzXEL3BIn4Fa4NW6DE3Fb
3A63x0m4A+6IO+Fk3Bl3wV1xgLvh7rgHTsE9cS/cG6fiPrgv7ofTcH88AA/E
6XgQzsCDcSYegrPwUJyNh+McPArn4rF4HB6P8/AEPBFPwvl4Mp6Cp+ICPA1P
xzNwIZ6JZ+HZuAjPwXPxPFyM5+MFeCEuwYvwYrwEl+KleBlejsvwCrwSr8Ll
eDVeg9fiCrwOr8cbcCXeiDfhzbgKb8Fb8TZcjbfjHXgnrsG78G68B9fivXgf
3o9j5ka7Hq6PG+BY3BA3wo1xHG6Cm+JmOB43xy1wS5yAW+HWuA1OxG1xO9we
J+EOuCPuhJNxZ9wFd8UB7oa74x44BffEvXBvnIr74L64H07D/fEAPBCn40E4
Aw/GmXgIzsJDcTYejnPwKJyLx+JxeDzOwxPwRDwJ5+PJeAqeigvwNDwdz8CF
eCaehWfjIjwHz8XzcDGejxfghbgEL8KL8RJcipfiZXg5LsMr8Eq8Cpfj1XgN
Xosr8Dq8Hm/AlXgj3oQ34yq8BW/F23A13o534J24Bu/Cu/EeXIv34n14P455
Mdr1cH3cAMfihrgRbozjcBPcFDfD8bg5boFb4gTcCrfGbXAibovb4fY4CXfA
HXEnnIw74y64Kw5wN9wd98ApuCfuhXvjVNwH98X9cBrujwfggTgdD8IZeDDO
xENwFh6Ks/FwnINH4Vw8Fo/D43EenoAn4kk4H0/GU/BUXICn4el4Bi7EM/Es
PBsX4Tl4Lp6Hi/F8vAAvxCV4EV6Ml+BSvBQvw8txGV6BV+JVuByvxmvwWlyB
1+H1eAOuxBvxJrwZV+EteCvehqvxdrwD78Q1eBfejffgWrwX78P7ccy8aNfD
9XEDHIsb4ka4MY7DTXBT3AzH4+a4BW6JE3Ar3Bq3wYm4LW6H2+Mk3AF3xJ1w
Mu6Mu+CuOMDdcHfcA6fgnrgX7o1TcR/cF/fDabg/HoAH4nQ8CGfgwTgTD8FZ
eCjOxsNxDh6Fc/FYPA6Px3l4Ap6IJ+F8PBlPwVNxAZ6Gp+MZuBDPxLPwbFyE
5+C5eB4uxvPxArwQl+BFeDFegkvxUrwML8dleAVeiVfhcrwar8FrcQVeh9fj
DbgSb8Sb8GZchbfgrXgbrsbb8Q68E9fgXXg33oNr8V68D+/HMS9Fux6ujxvg
WNwQN8KNcRxugpviZjgeN8ctcEucgFvh1rgNTsRtcTvcHifhDrgj7oSTcWfc
BXfFAe6Gu+MeOAX3xL1wb5yK++C+uB9Ow/3xADwQp+NBOAMPxpl4CM7CQ3E2
Ho5z8Cici8ficXg8zsMT8EQ8CefjyXgKnooL8DQ8Hc/AhXgmnoVn4yI8B8/F
83Axno8X4IW4BC/Ci/ESXIqX4mV4OS7DK/BKvAqX49V4DV6LK/A6vB5vwJV4
I96EN+MqvAVvxdtwNd6Od+CduAbvwrvxHlyL9+J9eD+OKY52PVwfN8CxuCFu
hBvjONwEN8XNcDxujlvgljgBt8KtcRuciNvidrg9TsIdcEfcCSfjzrgL7ooD
3A13xz1wCu6Je+HeOBX3wX1xP5yG++MBeCBOx4NwBh6MM/EQnIWH4mw8HOfg
UTgXj8Xj8HichyfgiXgSzseT8RQ8FRfgaXg6noEL8Uw8C8/GRXgOnovn4WI8
Hy/AC3EJXoQX4yW4FC/Fy/ByXIZX4JV4FS7Hq/EavBZX4HV4Pd6AK/FGvAlv
xlV4C96Kt+FqvB3vwDtxDd6Fd+M9uBbvxfvwfhzzcrTr4fq4AY7FDXEj3BjH
4Sa4KW6G43Fz3AK3xAm4FW6N2+BE3Ba3w+1xEu6AO+JOOBl3xl1wVxzgbrg7
7oFTcE/cC/fGqbgP7ov74TTcHw/AA3E6HoQz8GCciYfgLDwUZ+PhOAePwrl4
LB6Hx+M8PAFPxJNwPp6Mp+CpuABPw9PxDFyIZ+JZeDYuwnPwXDwPF+P5eAFe
iEvwIrwYL8GleClehpfjMrwCr8SrcDlejdfgtbgCr8Pr8QZciTfiTXgzrsJb
8Fa8DVfj7XgH3olr8C68G+/BtXgv3of345j50a6H6+MGOBY3xI1wYxyHm+Cm
uBmOx81xC9wSJ+BWuDVugxNxW9wOt8dJuAPuiDvhZNwZd8FdcYC74e64B07B
PXEv3Bun4j64L+6H03B/PAAPxOl4EM7Ag3EmHoKz8FCcjYfjHDwK5+KxeBwe
j/PwBDwRT8L5eDKegqfiAjwNT8czcCGeiWfh2bgIz8Fz8TxcjOfjBXghLsGL
8GK8BJfipXgZXo7L8Aq8Eq/C5Xg1XoPX4gq8Dq/HG3Al3og34c24Cm/BW/E2
XI234x14J67Bu/BuvAfX4r14H96PY16Jdj1cHzfAsbghboQb4zjcBDfFzXA8
bo5b4JY4AbfCrXEbnIjb4na4PU7CHXBH3Akn4864C+6KA9wNd8c9cAruiXvh
3jgV98F9cT+chvvjAXggTseDcAYejDPxEJyFh+JsPBzn4FE4F4/F4/B4nIcn
4Il4Es7Hk/EUPBUX4Gl4Op6BC/FMPAvPxkV4Dp6L5+FiPB8vwAtxCV6EF+Ml
uBQvxcvwclyGV+CVeBUux6vxGrwWV+B1eD3egCvxRrwJb8ZVeAveirfharwd
78A7cQ3ehXfjPbgW78X78H4csyDa9XB93ADH4oa4EW6M43AT3BQ3w/G4OW6B
W+IE3Aq3xm1wIm6L2+H2OAl3wB1xJ5yMO+MuuCsOcDfcHffAKbgn7oV741Tc
B/fF/XAa7o8H4IE4HQ/CGXgwzsRDcBYeirPxcJyDR+FcPBaPw+NxHp6AJ+JJ
OB9PxlPwVFyAp+HpeAYuxDPxLDwbF+E5eC6eh4vxfLwAL8QleBFejJfgUrwU
L8PLcRlegVfiVbgcr8Zr8Fpcgdfh9XgDrsQb8Sa8GVfhLXgr3oar8Xa8A+/E
NXgX3o334Fq8F+/D+3HMq9Guh+vjBjgWN8SNcGMch5vgprgZjsfNcQvcEifg
Vrg1boMTcVvcDrfHSbgD7og74WTcGXfBXXGAu+HuuAdOwT1xL9wbp+I+uC/u
h9NwfzwAD8TpeBDOwINxJh6Cs/BQnI2H4xw8CufisXgcHo/z8AQ8EU/C+Xgy
noKn4gI8DU/HM3Ahnoln4dm4CM/Bc/E8XIzn4wV4IS7Bi/BivASX4qV4GV6O
y/AKvBKvwuV4NV6D1+IKvA6vxxtwJd6IN+HNuApvwVvxNlyNt+MdeCeuwbvw
brwH1+K9eB/ej2MWRrsero8b4FjcEDfCjXEcboKb4mY4HjfHLXBLnIBb4da4
DU7EbXE73B4n4Q64I+6Ek3Fn3AV3xQHuhrvjHjgF98S9cG+civvgvrgfTsP9
8QA8EKfjQTgDD8aZeAjOwkNxNh6Oc/AonIvH4nF4PM7DE/BEPAnn48l4Cp6K
C/A0PB3PwIV4Jp6FZ+MiPAfPxfNwMZ6PF+CFuAQvwovxElyKl+JleDkuwyvw
SrwKl+PVeA1eiyvwOrweb8CVeCPehDfjKrwFb8XbcDXejnfgnbgG78K78R5c
i/fifXg/jnkt2vVwfdwAx+KGuBFujONwE9wUN8PxuDlugVviBNwKt8ZtcCJu
i9vh9jgJd8AdcSecjDvjLrgrDnA33B33wCm4J+6Fe+NU3Af3xf1wGu6PB+CB
OB0Pwhl4MM7EQ3AWHoqz8XCcg0fhXDwWj8PjcR6egCfiSTgfT8ZT8FRcgKfh
6XgGLsQz8Sw8GxfhOXgunoeL8Xy8AC/EJXgRXoyX4FK8FC/Dy3EZXoFX4lW4
HK/Ga/BaXIHX4fV4A67EG/EmvBlX4S14K96Gq/F2vAPvxDV4F96N9+BavBfv
w/txTEm0D8H18KG4Pj4MN8CH41h8BG6Ij8SN8FG4MT4ax+FjcBN8LG6Kj8PN
8PE4Hp+Am+MTcQt8Em6JT8YJ+BTcCp+KW+PTcBt8Ok7EZ+C2+EzcDp+F2+Oz
cRI+B3fA5+KO+DzcCZ+Pk/EFuDO+EHfBF+Gu+GIc4EtwN3wp7o4vwz3w5TgF
X4F74itxL3wV7o2vxqn4GtwHX4v74utwP3w9TsM34P74RjwA34QH4ptxOr4F
D8K34gx8Gx6Mb8eZ+A48BN+Js/BdeCi+G2fjYXg4HoFz8Eg8Co/GuXgMHovv
wePwvXg8vg/n4fvxBPwAnogfxJPwQzgfP4wn40fwFPwonoofwwX4cTwNP4Gn
4yfxDPwULsRP45n4GTwLP4tn4+dwEX4ez8Ev4Ln4RTwPv4SL8ct4Pn4FL8Cv
4oX4NVyCX8eL8Bt4MX4TL8Fv4VL8Nl6K38HL8Lt4OX4Pl+H38Qr8AV6JP8Sr
8Ee4HH+MV+NP8Br8KV6LP8MV+HO8Dn+B1+Mv8Qb8Fa7EX+ON+Bu8CX+LN+Pv
cBX+Hm/BP+Ct+Ee8Df+Eq/HPeDv+Be/Av+Kd+Ddcg3/Hu/AfeDf+E+/Bf+Fa
/Dfei//B+/C/eD/+D8e8Hu1DcD18KK6PD8MN8OE4Fh+BG+IjcSN8FG6Mj8Zx
+BjcBB+Lm+LjcDN8PI7HJ+Dm+ETcAp+EW+KTcQI+BbfCp+LW+DTcBp+OE/EZ
uC0+E7fDZ+H2+GychM/BHfC5uCM+D3fC5+NkfAHujC/EXfBFuCu+GAf4EtwN
X4q748twD3w5TsFX4J74StwLX4V746txKr4G98HX4r74OtwPX4/T8A24P74R
D8A34YH4ZpyOb8GD8K04A9+GB+PbcSa+Aw/Bd+IsfBceiu/G2XgYHo5H4Bw8
Eo/Co3EuHoPH4nvwOHwvHo/vw3n4fjwBP4An4gfxJPwQzscP48n4ETwFP4qn
4sdwAX4cT8NP4On4STwDP4UL8dN4Jn4Gz8LP4tn4OVyEn8dz8At4Ln4Rz8Mv
4WL8Mp6PX8EL8Kt4IX4Nl+DX8SL8Bl6M38RL8Fu4FL+Nl+J38DL8Ll6O38Nl
+H28An+AV+IP8Sr8ES7HH+PV+BO8Bn+K1+LPcAX+HK/DX+D1+Eu8AX+FK/HX
eCP+Bm/C3+LN+Dtchb/HW/APeCv+EW/DP+Fq/DPejn/BO/CveCf+Ddfg3/Eu
/Afejf/Ee/BfuBb/jffif/A+/C/ej//DMYuifQiuhw/F9fFhuAE+HMfiI3BD
fCRuhI/CjfHROA4fg5vgY3FTfBxuho/H8fgE3ByfiFvgk3BLfDJOwKfgVvhU
3Bqfhtvg03EiPgO3xWfidvgs3B6fjZPwObgDPhd3xOfhTvh8nIwvwJ3xhbgL
vgh3xRfjAF+Cu+FLcXd8Ge6BL8cp+ArcE1+Je+GrcG98NU7F1+A++FrcF1+H
++HrcRq+AffHN+IB+CY8EN+M0/EteBC+FWfg2/BgfDvOxHfgIfhOnIXvwkPx
3TgbD8PD8Qicg0fiUXg0zsVj8Fh8Dx6H78Xj8X04D9+PJ+AH8ET8IJ6EH8L5
+GE8GT+Cp+BH8VT8GC7Aj+Np+Ak8HT+JZ+CncCF+Gs/Ez+BZ+Fk8Gz+Hi/Dz
eA5+Ac/FL+J5+CVcjF/G8/EreAF+FS/Er+ES/DpehN/Ai/GbeAl+C5fit/FS
/A5eht/Fy/F7uAy/j1fgD/BK/CFehT/C5fhjvBp/gtfgT/Fa/BmuwJ/jdfgL
vB5/iTfgr3Al/hpvxN/gTfhbvBl/h6vw93gL/gFvxT/ibfgnXI1/xtvxL3gH
/hXvxL/hGvw73oX/wLvxn3gP/gvX4r/xXvwP3of/xfvxfzjmjWgfguvhQ3F9
fBhugA/HsfgI3BAfiRvho3BjfDSOw8fgJvhY3BQfh5vh43E8PgE3xyfiFvgk
3BKfjBPwKbgVPhW3xqfhNvh0nIjPwG3xmbgdPgu3x2fjJHwO7oDPxR3xebgT
Ph8n4wtwZ3wh7oIvwl3xxTjAl+Bu+FLcHV+Ge+DLcQq+AvfEV+Je+CrcG1+N
U/E1uA++FvfF1+F++Hqchm/A/fGNeAC+CQ/EN+N0fAsehG/FGfg2PBjfjjPx
HXgIvhNn4bvwUHw3zsbD8HA8AufgkXgUHo1z8Rg8Ft+Dx+F78Xh8H87D9+MJ
+AE8ET+IJ+GHcD5+GE/Gj+Ap+FE8FT+GC/DjeBp+Ak/HT+IZ+ClciJ/GM/Ez
eBZ+Fs/Gz+Ei/Dyeg1/Ac/GLeB5+CRfjl/F8/ApegF/FC/FruAS/jhfhN/Bi
/CZegt/CpfhtvBS/g5fhd/Fy/B4uw+/jFfgDvBJ/iFfhj3A5/hivxp/gNfhT
vBZ/hivw53gd/gKvx1/iDfgrXIm/xhvxN3gT/hZvxt/hKvw93oJ/wFvxj3gb
/glX45/xdvwL3oF/xTvxb7gG/4534T/wbvwn3oP/wrX4b7wX/4P34X/xfvwf
jlkc7UNwPXworo8Pww3w4TgWH4Eb4iNxI3wUboyPxnH4GNwEH4ub4uNwM3w8
jscn4Ob4RNwCn4Rb4pNxAj4Ft8Kn4tb4NNwGn44T8Rm4LT4Tt8Nn4fb4bJyE
z8Ed8Lm4Iz4Pd8Ln42R8Ae6ML8Rd8EW4K74YB/gS3A1firvjy3APfDlOwVfg
nvhK3AtfhXvjq3Eqvgb3wdfivvg63A9fj9PwDbg/vhEPwDfhgfhmnI5vwYPw
rTgD34YH49txJr4DD8F34ix8Fx6K78bZeBgejkfgHDwSj8KjcS4eg8fie/A4
fC8ej+/Defh+PAE/gCfiB/Ek/BDOxw/jyfgRPAU/iqfix3ABfhxPw0/g6fhJ
PAM/hQvx03gmfgbPws/i2fg5XISfx3PwC3gufhHPwy/hYvwyno9fwQvwq3gh
fg2X4NfxIvwGXozfxEvwW7gUv42X4nfwMvwuXo7fw2X4fbwCf4BX4g/xKvwR
Lscf49X4E7wGf4rX4s9wBf4cr8Nf4PX4S7wBf4Ur8dd4I/4Gb8Lf4s34O1yF
v8db8A94K/4Rb8M/4Wr8M96Of8E78K94J/4N1+Df8S78B96N/8R78F+4Fv+N
9+J/8D78L96P/8Mxb0b7EFwPH4rr48NwA3w4jsVH4Ib4SNwIH4Ub46NxHD4G
N8HH4qb4ONwMH4/j8Qm4OT4Rt8An4Zb4ZJyAT8Gt8Km4NT4Nt8Gn40R8Bm6L
z8Tt8Fm4PT4bJ+FzcAd8Lu6Iz8Od8Pk4GV+AO+MLcRd8Ee6KL8YBvgR3w5fi
7vgy3ANfjlPwFbgnvhL3wlfh3vhqnIqvwX3wtbgvvg73w9fjNHwD7o9vxAPw
TXggvhmn41vwIHwrzsC34cH4dpyJ78BD8J04C9+Fh+K7cTYehofjETgHj8Sj
8Gici8fgsfgePA7fi8fj+3Aevh9PwA/gifhBPAk/hPPxw3gyfgRPwY/iqfgx
XIAfx9PwE3g6fhLPwE/hQvw0nomfwbPws3g2fg4X4efxHPwCnotfxPPwS7gY
v4zn41fwAvwqXohfwyX4dbwIv4EX4zfxEvwWLsVv46X4HbwMv4uX4/dwGX4f
r8Af4JX4Q7wKf4TL8cd4Nf4Er8Gf4rX4M1yBP8fr8Bd4Pf4Sb8Bf4Ur8Nd6I
v8Gb8Ld4M/4OV+Hv8Rb8A96Kf8Tb8E+4Gv+Mt+Nf8A78K96Jf8M1+He8C/+B
d+M/8R78F67Ff+O9+B+8D/+L9+P/cMySaB+C6+FDcX18GG6AD8ex+AjcEB+J
G+GjcGN8NI7Dx+Am+FjcFB+Hm+HjcTw+ATfHJ+IW+CTcEp+ME/ApuBU+FbfG
p+E2+HSciM/AbfGZuB0+C7fHZ+MkfA7ugM/FHfF5uBM+HyfjC3BnfCHugi/C
XfHFOMCX4G74UtwdX4Z74MtxCr4C98RX4l74KtwbX41T8TW4D74W98XX4X74
epyGb8D98Y14AL4JD8Q343R8Cx6Eb8UZ+DY8GN+OM/EdeAi+E2fhu/BQfDfO
xsPwcDwC5+CReBQejXPxGDwW34PH4XvxeHwfzsP34wn4ATwRP4gn4YdwPn4Y
T8aP4Cn4UTwVP4YL8ON4Gn4CT8dP4hn4KVyIn8Yz8TN4Fn4Wz8bP4SL8PJ6D
X8Bz8Yt4Hn4JF+OX8Xz8Cl6AX8UL8Wu4BL+OF+E38GL8Jl6C38Kl+G28FL+D
l+F38XL8Hi7D7+MV+AO8En+IV+GPcDn+GK/Gn+A1+FO8Fn+GK/DneB3+Aq/H
X+IN+Ctcib/GG/E3eBP+Fm/G3+Eq/D3egn/AW/GPeBv+CVfjn/F2/AvegX/F
O/FvuAb/jnfhP/Bu/Cfeg//CtfhvvBf/g/fhf/F+/B+OeSvah+B6+FBcHx+G
G+DDcSw+AjfER+JG+CjcGB+N4/AxuAk+FjfFx+Fm+Hgcj0/AzfGJuAU+CbfE
J+MEfApuhU/FrfFpuA0+HSfiM3BbfCZuh8/C7fHZOAmfgzvgc3FHfB7uhM/H
yfgC3BlfiLvgi3BXfDEO8CW4G74Ud8eX4R74cpyCr8A98ZW4F74K98ZX41R8
De6Dr8V98XW4H74ep+EbcH98Ix6Ab8ID8c04Hd+CB+FbcQa+DQ/Gt+NMfAce
gu/EWfguPBTfjbPxMDwcj8A5eCQehUfjXDwGj8X34HH4Xjwe34fz8P14An4A
T8QP4kn4IZyPH8aT8SN4Cn4UT8WP4QL8OJ6Gn8DT8ZN4Bn4KF+Kn8Uz8DJ6F
n8Wz8XO4CD+P5+AX8Fz8Ip6HX8LF+GU8H7+CF+BX8UL8Gi7Br+NF+A28GL+J
l+C3cCl+Gy/F7+Bl+F28HL+Hy/D7eAX+AK/EH+JV+CNcjj/Gq/EneA3+FK/F
n+EK/Dleh7/A6/GXeAP+Clfir/FG/A3ehL/Fm/F3uAp/j7fgH/BW/CPehn/C
1fhnvB3/gnfgX/FO/Buuwb/jXfgPvBv/iffgv3At/hvvxf/gffhfvB//h2NK
o30IrocPxfXxYbgBPhzH4iNwQ3wkboSPwo3x0TgOH4Ob4GNxU3wcboaPx/H4
BNwcn4hb4JNwS3wyTsCn4Fb4VNwan4bb4NNxIj4Dt8Vn4nb4LNwen42T8Dm4
Az4Xd8Tn4U74fJyML8Cd8YW4C74Id8UX4wBfgrvhS3F3fBnugS/HKfgK3BNf
iXvhq3BvfDVOxdfgPvha3Bdfh/vh63EavgH3xzfiAfgmPBDfjNPxLXgQvhVn
4NvwYHw7zsR34CH4TpyF78JD8d04Gw/Dw/EInINH4lF4NM7FY/BYfA8eh+/F
4/F9OA/fjyfgB/BE/CCehB/C+fhhPBk/gqfgR/FU/BguwI/jafgJPB0/iWfg
p3AhfhrPxM/gWfhZPBs/h4vw83gOfgHPxS/iefglXIxfxvPxK3gBfhUvxK/h
Evw6XoTfwIvxm3gJfguX4rfxUvwOXobfxcvxe7gMv49X4A/wSvwhXoU/wuX4
Y7waf4LX4E/xWvwZrsCf43X4C7wef4k34K9wJf4ab8Tf4E34W7wZf4er8Pd4
C/4Bb8U/4m34J1yNf8bb8S94B/4V78S/4Rr8O96F/8C78Z94D/4L1+K/8V78
D96H/8X78X845u1oH4Lr4UNxfXwYboAPx7H4CNwQH4kb4aNwY3w0jsPH4Cb4
WNwUH4eb4eNxPD4BN8cn4hb4JNwSn4wT8Cm4FT4Vt8an4Tb4dJyIz8Bt8Zm4
HT4Lt8dn4yR8Du6Az8Ud8Xm4Ez4fJ+MLcGd8Ie6CL8Jd8cU4wJfgbvhS3B1f
hnvgy3EKvgL3xFfiXvgq3BtfjVPxNbgPvhb3xdfhfvh6nIZvwP3xjXgAvgkP
xDfjdHwLHoRvxRn4NjwY344z8R14CL4TZ+G78FB8N87Gw/BwPALn4JF4FB6N
c/EYPBbfg8fhe/F4fB/Ow/fjCfgBPBE/iCfhh3A+fhhPxo/gKfhRPBU/hgvw
43gafgJPx0/iGfgpXIifxjPxM3gWfhbPxs/hIvw8noNfwHPxi3gefgkX45fx
fPwKXoBfxQvxa7gEv44X4TfwYvwmXoLfwqX4bbwUv4OX4XfxcvweLsPv4xX4
A7wSf4hX4Y9wOf4Yr8af4DX4U7wWf4Yr8Od4Hf4Cr8df4g34K1yJv8Yb8Td4
E/4Wb8bf4Sr8Pd6Cf8Bb8Y94G/4JV+Of8Xb8C96Bf8U78W+4Bv+Od+E/8G78
J96D/8K1+G+8F/+D9+F/8X78H45ZGu1DcD18KK6PD8MN8OE4Fh+BG+IjcSN8
FG6Mj8Zx+BjcBB+Lm+LjcDN8PI7HJ+Dm+ETcAp+EW+KTcQI+BbfCp+LW+DTc
Bp+OE/EZuC0+E7fDZ+H2+GychM/BHfC5uCM+D3fC5+NkfAHujC/EXfBFuCu+
GAf4EtwNX4q748twD3w5TsFX4J74StwLX4V746txKr4G98HX4r74OtwPX4/T
8A24P74RD8A34YH4ZpyOb8GD8K04A9+GB+PbcSa+Aw/Bd+IsfBceiu/G2XgY
Ho5H4Bw8Eo/Co3EuHoPH4nvwOHwvHo/vw3n4fjwBP4An4gfxJPwQzscP48n4
ETwFP4qn4sdwAX4cT8NP4On4STwDP4UL8dN4Jn4Gz8LP4tn4OVyEn8dz8At4
Ln4Rz8Mv4WL8Mp6PX8EL8Kt4IX4Nl+DX8SL8Bl6M38RL8Fu4FL+Nl+J38DL8
Ll6O38Nl+H28An+AV+IP8Sr8ES7HH+PV+BO8Bn+K1+LPcAX+HK/DX+D1+Eu8
AX+FK/HXeCP+Bm/C3+LN+Dtchb/HW/APeCv+EW/DP+Fq/DPejn/BO/CveCf+
Ddfg3/Eu/Afejf/Ee/BfuBb/jffif/A+/C/ej//DMe9E+xBcDx+K6+PDcAN8
OI7FR+CG+EjcCB+FG+OjcRw+BjfBx+Km+DjcDB+P4/EJuDk+EbfAJ+GW+GSc
gE/BrfCpuDU+DbfBp+NEfAZui8/E7fBZuD0+Gyfhc3AHfC7uiM/DnfD5OBlf
gDvjC3EXfBHuii/GAb4Ed8OX4u74MtwDX45T8BW4J74S98JX4d74apyKr8F9
8LW4L74O98PX4zR8A+6Pb8QD8E14IL4Zp+Nb8CB8K87At+HB+Hacie/AQ/Cd
OAvfhYfiu3E2HoaH4xE4B4/Eo/BonIvH4LH4HjwO34vH4/twHr4fT8AP4In4
QTwJP4Tz8cN4Mn4ET8GP4qn4MVyAH8fT8BN4On4Sz8BP4UL8NJ6Jn8Gz8LN4
Nn4OF+Hn8Rz8Ap6LX8Tz8Eu4GL+M5+NX8AL8Kl6IX8Ml+HW8CL+BF+M38RL8
Fi7Fb+Ol+B28DL+Ll+P3cBl+H6/AH+CV+EO8Cn+Ey/HHeDX+BK/Bn+K1+DNc
gT/H6/AXeD3+Em/AX+FK/DXeiL/Bm/C3eDP+Dlfh7/EW/APein/E2/BPuBr/
jLfjX/AO/CveiX/DNfh3vAv/gXfjP/Ee/BeuxX/jvfgfvA//i/fj/3DMsmgf
guvhQ3F9fBhugA/HsfgI3BAfiRvho3BjfDSOw8fgJvhY3BQfh5vh43E8PgE3
xyfiFvgk3BKfjBPwKbgVPhW3xqfhNvh0nIjPwG3xmbgdPgu3x2fjJHwO7oDP
xR3xebgTPh8n4wtwZ3wh7oIvwl3xxTjAl+Bu+FLcHV+Ge+DLcQq+AvfEV+Je
+CrcG1+NU/E1uA++FvfF1+F++Hqchm/A/fGNeAC+CQ/EN+N0fAsehG/FGfg2
PBjfjjPxHXgIvhNn4bvwUHw3zsbD8HA8AufgkXgUHo1z8Rg8Ft+Dx+F78Xh8
H87D9+MJ+AE8ET+IJ+GHcD5+GE/Gj+Ap+FE8FT+GC/DjeBp+Ak/HT+IZ+Clc
iJ/GM/EzeBZ+Fs/Gz+Ei/Dyeg1/Ac/GLeB5+CRfjl/F8/ApegF/FC/FruAS/
jhfhN/Bi/CZegt/CpfhtvBS/g5fhd/Fy/B4uw+/jFfgDvBJ/iFfhj3A5/hiv
xp/gNfhTvBZ/hivw53gd/gKvx1/iDfgrXIm/xhvxN3gT/hZvxt/hKvw93oJ/
wFvxj3gb/glX45/xdvwL3oF/xTvxb7gG/4534T/wbvwn3oP/wrX4b7wX/4P3
4X/xfvwfjnk32ofgevhQXB8fhhvgw3EsPgI3xEfiRvgo3BgfjePwMbgJPhY3
xcfhZvh4HI9PwM3xibgFPgm3xCfjBHwKboVPxa3xabgNPh0n4jNwW3wmbofP
wu3x2TgJn4M74HNxR3we7oTPx8n4AtwZX4i74ItwV3wxDvAluBu+FHfHl+Ee
+HKcgq/APfGVuBe+CvfGV+NUfA3ug6/FffF1uB++HqfhG3B/fCMegG/CA/HN
OB3fggfhW3EGvg0PxrfjTHwHHoLvxFn4LjwU342z8TA8HI/AOXgkHoVH41w8
Bo/F9+Bx+F48Ht+H8/D9eAJ+AE/ED/4fV/WQBYChIECwY9u2bdu2bdu2bdu2
bdu2bScz21/Len2Axofiw/Dh+Ah8JD4KH42Pwcfi4/Dx+AR8Ij4Jn4xPwafi
0/Dp+Ax8Jj4Ln43Pwefi8/D5+AJ8Ib4IX4wvwZfiy/Dl+Ap8Jb4KX42vwdfi
6/D1+AZ8I74J34xvwbfi2/Dt+A58J74L343vwffi+/D9+AH8IH4IP4wfwY/i
x/Dj+An8JH4KP42fwc/i5/Dz+AX8In4Jv4xfwa/i1/Dr+A38Jn4Lv43fwe/i
9/D7+AP8If4If4w/wZ/iz/Dn+Av8Jf4Kf42/wd/i7/D3+Af8I/4J/4x/wb/i
3/Dv+A/8J/4L/43/wf/i/3D3/q8HwAPigfDAeBA8KB4MD46HwEPiofDQeBg8
LB4OD49HwCPikfDIeBQ8Kh4Nj47HwGPisfDYeBw8Lh4Pj48nwBPiifDEeBI8
KZ4MT46nwFPiqfDUeBo8LZ4OT49nwDPimfDMeBY8K54Nz47nwHPiufDceB48
L54Pz48XwAvihfDCeBG8KF4ML46XwEvipfDSeBm8LF4OL49XwCvilfDKeBW8
Kl4Nr47XwGvitfDaeB28Ll4Pr483wBvijfDGeBO8Kd4Mb463wFvirfDWeBu8
Ld4Ob493wDvinfDOeBe8K94N7473wHvivfDeeB+8L94P748PwAfig/DB+BB8
KD4MH46PwEfio/DR+Bh8LD4OH49PwCfik/DJ+BR8Kj4Nn47PwGfis/DZ+Bx8
Lj4Pn48vwBfii/DF+BJ8Kb4MX46vwFfiq/DV+Bp8Lb4OX49vwDfim/DN+BZ8
K74N347vwHfiu/Dd+B58L74P348fwA/ih/DD+BH8KH4MP46fwE/ip/DT+Bn8
LH4OP49fwC/il/DL+BX8Kn4Nv47fwG/it/Db+B38Ln4Pv48/wB/ij/DH+BP8
Kf4Mf46/wF/ir/DX+Bv8Lf4Of49/wD/in/DP+Bf8K/4N/47/wH/iv/Df+B/8
L/4Pd9//egA8IB4ID4wHwYPiwfDgeAg8JB4KD42HwcPi4fDweAQ8Ih4Jj4xH
waPi0fDoeAw8Jh4Lj43HwePi8fD4eAI8IZ4IT4wnwZPiyfDkeAo8JZ4KT42n
wdPi6fD0eAY8I54Jz4xnwbPi2fDseA48J54Lz43nwfPi+fD8eAG8IF4IL4wX
wYvixfDieAm8JF4KL42Xwcvi5fDyeAW8Il4Jr4xXwavi1fDqeA28Jl4Lr43X
wevi9fD6eAO8Id4Ib4w3wZvizfDmeAu8Jd4Kb423wdvi7fD2eAe8I94J74x3
wbvi3fDueA+8J94L7433wfvi/fD++AB8ID4IH4wPwYfiw/Dh+Ah8JD4KH42P
wcfi4/Dx+AR8Ij4Jn4xPwafi0/Dp+Ax8Jj4Ln43Pwefi8/D5+AJ8Ib4IX4wv
wZfiy/Dl+Ap8Jb4KX42vwdfi6/D1+AZ8I74J34xvwbfi2/Dt+A58J74L343v
wffi+/D9+AH8IH4IP4wfwY/ix/Dj+An8JH4KP42fwc/i5/Dz+AX8In4Jv4xf
wa/i1/Dr+A38Jn4Lv43fwe/i9/D7+AP8If4If4w/wZ/iz/Dn+Av8Jf4Kf42/
wd/i7/D3+Af8I/4J/4x/wb/i3/Dv+A/8J/4L/43/wf/i/3D3/4/3xw1Axw1I
xw1Exw1Mxw1Cxw1Kxw1Gxw1Oxw1Bxw1Jxw1Fxw1Nxw1Dxw1Lxw1Hxw1Px41A
x41Ix41Ex41Mx41Cx41Kx41Gx41Ox41Bx41Jx41Fx41Nx41Dx41Lx41Hx41P
x01Ax01Ix01Ex01Mx01Cx01Kx01Gx01Ox01Bx01Jx01Fx01Nx01Dx01Lx01H
x01Px81Ax81Ix81Ex81Mx81Cx81Kx81Gx81Ox81Bx81Jx81Fx81Nx81Dx81L
x81Hx81Pxy1Axy1Ixy1Exy1Mxy1Cxy1Kxy1Gxy1Oxy1Bxy1Jxy1Fxy1Nxy1D
xy1Lxy1Hxy1Px61Ax61Ix61Ex61Mx61Cx61Kx61Gx61Ox61Bx61Jx61Fx61N
x61Dx61Lx61Hx61Px21Ax21Ix21Ex21Mx21Cx21Kx21Gx21Ox21Bx21Jx21F
x21Nx21Dx21Lx21Hx21Px+1Ax+1Ix+1Ex+1Mx+1Cx+1Kx+1Gx+1Ox+1Bx+1J
x+1Fx+1Nx+1Dx+1Lx+1Hx+1Pxx1Axx1Ixx1Exx1Mxx1Cxx1Kxx1Gxx1Oxx1B
xx1Jxx1Fxx1Nxx1Dxx1Lxx1Hxx1Px51Ax51Ix51Ex51Mx51Cx51Kx51Gx51O
x51Bx51Jx51Fx51Nx51Dx51Lx51Hx51Px11Ax11Ix11Ex11Mx11Cx11Kx11G
x11Ox11Bx11Jx11Fx11Nx11Dx11Lx11Hx11Px91Ax91Ix91Ex91Mx91Cx91K
x91Gx91Ox91Bx91Jx91Fx91Nx91Dx91Lx91Hx91Pxz1Axz1Ixz1Exz1Mxz1C
xz1Kxz1Gxz1Oxz1Bxz1Jxz1Fxz1Nxz1Dxz1Lxz1Hxz1Px71Ax71Ix71Ex71M
x71Cx71Kx71Gx71Ox71Bx71Jx71Fx71Nx71Dx71Lx71Hx71Px31Ax31Ix31E
x31Mx31Cx31Kx31Gx31Ox31Bx31Jx31Fx31Nx31Dx31Lx31Hx31Px/1Ax/1I
x/1Ex/1Mx/1Cx/1Kx/1Gx/1Ox/1Bx/1Jx/1Fx/1Nx/1Dx/1Lx/1Hx/8/+P/t
uAHouAHpuIHouIHpuEHouEHpuMHouMHpuCHouCHpuKHouKHpuGHouGHpuOHo
uOHpuBHouBHpuJHouJHpuFHouFHpuNHouNHpuDHouDHpuLHouLHpuHHouHHp
uPHouPHpuAnouAnpuInouInpuEnouEnpuMnouMnpuCnouCnpuKnouKnpuGno
uGnpuOnouOnpuBnouBnpuJnouJnpuFnouFnpuNnouNnpuDnouDnpuLnouLnp
uHnouHnpuPnouPnpuAXouAXpuIXouIXpuEXouEXpuMXouMXpuCXouCXpuKXo
uKXpuGXouGXpuOXouOXpuBXouBXpuJXouJXpuFXouFXpuNXouNXpuDXouDXp
uLXouLXpuHXouHXpuPXouPXpuA3ouA3puI3ouI3puE3ouE3puM3ouM3puC3o
uC3puK3ouK3puG3ouG3puO3ouO3puB3ouB3puJ3ouJ3puF3ouF3puN3ouN3p
uD3ouD3puL3ouL3puH3ouH3puP3ouP3puAPouAPpuIPouIPpuEPouEPpuMPo
uMPpuCPouCPpuKPouKPpuGPouGPpuOPouOPpuBPouBPpuJPouJPpuFPouFPp
uNPouNPpuDPouDPpuLPouLPpuHPouHPpuPPouPPpuAvouAvpuIvouIvpuEvo
uEvpuMvouMvpuCvouCvpuKvouKvpuGvouGvpuOvouOvpuBvouBvpuJvouJvp
uFvouFvpuNvouNvpuDvouDvpuLvouLvpuHvouHvpuPvouPvpuAfouAfpuIfo
uIfpuEfouEfpuMfouMfpuCfouCfpuKfouKfpuGfouGfpuOfouOfpuBfouBfp
uJfouJfpuFfouFfpuNfouNfpuDfouDfpuLfouLfpuHfouHfpuPfouPfpuA/o
uA/puI/ouI/puE/ouE/puM/ouM/puC/ouC/puK/ouK/puG/ouG/puO/ouO/p
uB/ouB/puJ/ouJ/puF/ouF/puN/ouN/puD/ouD/puL/ouL/puH/ouH/puP/o
+P8H/r8dNwAdNyAdNxAdNzAdNwgdNygdNxgdNzgdNwQdNyQdNxQdNzQdNwwd
NywdNxwdNzwdNwIdNyIdNxIdNzIdNwodNyodNxodNzodNwYdNyYdNxYdNzYd
Nw4dNy4dNx4dNz4dNwEdNyEdNxEdNzEdNwkdNykdNxkdNzkdNwUdNyUdNxUd
NzUdNw0dNy0dNx0dNz0dNwMdNyMdNxMdNzMdNwsdNysdNxsdNzsdNwcdNycd
NxcdNzcdNw8dNy8dNx8dNz8dtwAdtyAdtxAdtzAdtwgdtygdtxgdtzgdtwQd
tyQdtxQdtzQdtwwdtywdtxwdtzwdtwIdtyIdtxIdtzIdtwodtyodtxodtzod
twYdtyYdtxYdtzYdtw4dty4dtx4dtz4dtwEdtyEdtxEdtzEdtwkdtykdtxkd
tzkdtwUdtyUdtxUdtzUdtw0dty0dtx0dtz0dtwMdtyMdtxMdtzMdtwsdtysd
txsdtzsdtwcdtycdtxcdtzcdtw8dty8dtx8dtz8ddwAddyAddxAddzAddwgd
dygddxgddzgddwQddyQddxQddzQddwwddywddxwddzwddwIddyIddxIddzId
dwoddyoddxoddzoddwYddyYddxYddzYddw4ddy4ddx4ddz4ddwEddyEddxEd
dzEddwkddykddxkddzkddwUddyUddxUddzUddw0ddy0ddx0ddz0ddwMddyMd
dxMddzMddwsddysddxsddzsddwcddycddxcddzcddw8ddy8ddx8ddz8d9wAd
9yAd9xAd9zAd9wgd9ygd9xgd9zgd9wQd9yQd9xQd9zQd9wwd9ywd9xwd9zwd
9wId9yId9xId9zId9wod9yod9xod9zod9wYd9yYd9xYd9zYd9w4d9y4d9x4d
9z4d9wEd9yEd9xEd9zEd9wkd9ykd9xkd9zkd9wUd9yUd9xUd9zUd9w0d9y0d
9x0d9z0d9wMd9yMd9xMd9zMd9wsd9ysd9xsd9zsd9wcd9ycd9xcd9zcd9w8d
9y8d9x8d//+g/7fjBqDjBqTjBqLjBqbjBqHjBqXjBqPjBqfjhqDjhqTjhqLj
hqbjhqHjhqXjhqPjhqfjRqDjRqTjRqLjRqbjRqHjRqXjRqPjRqfjxqDjxqTj
xqLjxqbjxqHjxqXjxqPjxqfjJqDjJqTjJqLjJqbjJqHjJqXjJqPjJqfjpqDj
pqTjpqLjpqbjpqHjpqXjpqPjpqfjZqDjZqTjZqLjZqbjZqHjZqXjZqPjZqfj
5qDj5qTj5qLj5qbj5qHj5qXj5qPj5qfjFqDjFqTjFqLjFqbjFqHjFqXjFqPj
FqfjlqDjlqTjlqLjlqbjlqHjlqXjlqPjlqfjVqDjVqTjVqLjVqbjVqHjVqXj
VqPjVqfj1qDj1qTj1qLj1qbj1qHj1qXj1qPj1qfjNqDjNqTjNqLjNqbjNqHj
NqXjNqPjNqfjtqDjtqTjtqLjtqbjtqHjtqXjtqPjtqfjdqDjdqTjdqLjdqbj
dqHjdqXjdqPjdqfj9qDj9qTj9qLj9qbj9qHj9qXj9qPj9qfjDqDjDqTjDqLj
DqbjDqHjDqXjDqPjDqfjjqDjjqTjjqLjjqbjjqHjjqXjjqPjjqfjTqDjTqTj
TqLjTqbjTqHjTqXjTqPjTqfjzqDjzqTjzqLjzqbjzqHjzqXjzqPjzqfjLqDj
LqTjLqLjLqbjLqHjLqXjLqPjLqfjrqDjrqTjrqLjrqbjrqHjrqXjrqPjrqfj
bqDjbqTjbqLjbqbjbqHjbqXjbqPjbqfj7qDj7qTj7qLj7qbj7qHj7qXj7qPj
7qfjHqDjHqTjHqLjHqbjHqHjHqXjHqPjHqfjnqDjnqTjnqLjnqbjnqHjnqXj
nqPjnqfjXqDjXqTjXqLjXqbjXqHjXqXjXqPjXqfj3qDj3qTj3qLj3qbj3qHj
3qXj3qPj3qfjPqDjPqTjPqLjPqbjPqHjPqXjPqPjPqfjvqDjvqTjvqLjvqbj
vqHjvqXjvqPjvqfjfqDjfqTjfqLjfqbjfqHjfqXjfqPjfqfj/qDj/qTj/qLj
/qbj/qHj/qXj/qPj/x/w/3bcAHTcgHTcQHTcwHTcIHTcoHTcYHTc4HTcEHTc
kHTcUHTc0HTcMHTcsHTccHTc8HTcCHTciHTcSHTcyHTcKHTcqHTcaHTc6HTc
GHTcmHTcWHTc2HTcOHTcuHTceHTc+HTcBHTchHTcRHTcxHTcJHTcpHTcZHTc
5HTcFHTclHTcVHTc1HTcNHTctHTcdHTc9HTcDHTcjHTcTHTczHTcLHTcrHTc
bHTc7HTcHHTcnHTcXHTc3HTcPHTcvHTcfHTc/HTcAnTcgnTcQnTcwnTcInTc
onTcYnTc4nTcEnTcknTcUnTc0nTcMnTcsnTccnTc8nTcCnTcinTcSnTcynTc
KnTcqnTcanTc6nTcGnTcmnTcWnTc2nTcOnTcunTcenTc+nTcBnTchnTcRnTc
xnTcJnTcpnTcZnTc5nTcFnTclnTcVnTc1nTcNnTctnTcdnTc9nTcDnTcjnTc
TnTcznTcLnTcrnTcbnTc7nTcHnTcnnTcXnTc3nTcPnTcvnTcfnTc/nTcAXTc
gXTcQXTcwXTcIXTcoXTcYXTc4XTcEXTckXTcUXTc0XTcMXTcsXTccXTc8XTc
CXTciXTcSXTcyXTcKXTcqXTcaXTc6XTcGXTcmXTcWXTc2XTcOXTcuXTceXTc
+XTcBXTchXTcRXTcxXTcJXTcpXTcZXTc5XTcFXTclXTcVXTc1XTcNXTctXTc
dXTc9XTcDXTcjXTcTXTczXTcLXTcrXTcbXTc7XTcHXTcnXTcXXTc3XTcPXTc
vXTcfXTc/XTcA3Tcg3TcQ3Tcw3TcI3Tco3TcY3Tc43TcE3Tck3TcU3Tc03Tc
M3Tcs3Tcc3Tc83TcC3Tci3TcS3Tcy3TcK3Tcq3Tca3Tc63TcG3Tcm3TcW3Tc
23TcO3Tcu3Tce3Tc+3TcB3Tch3TcR3Tcx3TcJ3Tcp3TcZ3Tc53TcF3Tcl3Tc
V3Tc13TcN3Tct3Tcd3Tc93TcD3Tcj3TcT3Tcz3TcL3Tcr3Tcb3Tc73TcH3Tc
n3TcX3Tc33TcP3Tcv3Tcf3T8/4P9344bgI4bkI4biI4bmI4bhI4blI4bjI4b
nI4bgo4bko4bio4bmo4bho4blo4bjo4bno4bgY4bkY4biY4bmY4bhY4blY4b
jY4bnY4bg44bk44bi44bm44bh44bl44bj44bn46bgI6bkI6biI6bmI6bhI6b
lI6bjI6bnI6bgo6bko6bio6bmo6bho6blo6bjo6bno6bgY6bkY6biY6bmY6b
hY6blY6bjY6bnY6bg46bk46bi46bm46bh46bl46bj46bn45bgI5bkI5biI5b
mI5bhI5blI5bjI5bnI5bgo5bko5bio5bmo5bho5blo5bjo5bno5bgY5bkY5b
iY5bmY5bhY5blY5bjY5bnY5bg45bk45bi45bm45bh45bl45bj45bn47bgI7b
kI7biI7bmI7bhI7blI7bjI7bnI7bgo7bko7bio7bmo7bho7blo7bjo7bno7b
gY7bkY7biY7bmY7bhY7blY7bjY7bnY7bg47bk47bi47bm47bh47bl47bj47b
n447gI47kI47iI47mI47hI47lI47jI47nI47go47ko47io47mo47ho47lo47
jo47no47gY47kY47iY47mY47hY47lY47jY47nY47g447k447i447m447h447
l447j447n467gI67kI67iI67mI67hI67lI67jI67nI67go67ko67io67mo67
ho67lo67jo67no67gY67kY67iY67mY67hY67lY67jY67nY67g467k467i467
m467h467l467j467n457gI57kI57iI57mI57hI57lI57jI57nI57go57ko57
io57mo57ho57lo57jo57no57gY57kY57iY57mY57hY57lY57jY57nY57g457
k457i457m457h457l457j457n477gI77kI77iI77mI77hI77lI77jI77nI77
go77ko77io77mo77ho77lo77jo77no77gY77kY77iY77mY77hY77lY77jY77
nY77g477k477i477m477h477l477j47/f6D/23ED0HED0nED0XED03GD0HGD
0nGD0XGD03FD0HFD0nFD0XFD03HD0HHD0nHD0XHD03Ej0HEj0nEj0XEj03Gj
0HGj0nGj0XGj03Fj0HFj0nFj0XFj03Hj0HHj0nHj0XHj03ET0HET0nET0XET
03GT0HGT0nGT0XGT03FT0HFT0nFT0XFT03HT0HHT0nHT0XHT03Ez0HEz0nEz
0XEz03Gz0HGz0nGz0XGz03Fz0HFz0nFz0XFz03Hz0HHz0nHz0XHz03EL0HEL
0nEL0XEL03GL0HGL0nGL0XGL03FL0HFL0nFL0XFL03HL0HHL0nHL0XHL03Er
0HEr0nEr0XEr03Gr0HGr0nGr0XGr03Fr0HFr0nFr0XFr03Hr0HHr0nHr0XHr
03Eb0HEb0nEb0XEb03Gb0HGb0nGb0XGb03Fb0HFb0nFb0XFb03Hb0HHb0nHb
0XHb03E70HE70nE70XE703G70HG70nG70XG703F70HF70nF70XF703H70HH7
0nH70XH703EH0HEH0nEH0XEH03GH0HGH0nGH0XGH03FH0HFH0nFH0XFH03HH
0HHH0nHH0XHH03En0HEn0nEn0XEn03Gn0HGn0nGn0XGn03Fn0HFn0nFn0XFn
03Hn0HHn0nHn0XHn03EX0HEX0nEX0XEX03GX0HGX0nGX0XGX03FX0HFX0nFX
0XFX03HX0HHX0nHX0XHX03E30HE30nE30XE303G30HG30nG30XG303F30HF3
0nF30XF303H30HH30nH30XH303EP0HEP0nEP0XEP03GP0HGP0nGP0XGP03FP
0HFP0nFP0XFP03HP0HHP0nHP0XHP03Ev0HEv0nEv0XEv03Gv0HGv0nGv0XGv
03Fv0HFv0nFv0XFv03Hv0HHv0nHv0XHv03Ef0HEf0nEf0XEf03Gf0HGf0nGf
0XGf03Ff0HFf0nFf0XFf03Hf0HHf0nHf0XHf03E/0HE/0nE/0XE/03G/0HG/
0nG/0XG/03F/0HF/0nF/0XF/03H/0HH/0nH/0fH/D/J/O24AOm5AOm4gOm5g
Om4QOm5QOm4wOm5wOm4IOm5IOm4oOm5oOm4YOm5YOm44Om54Om4EOm5EOm4k
Om5kOm4UOm5UOm40Om50Om4MOm5MOm4sOm5sOm4cOm5cOm48Om58Om4COm5C
Om4iOm5iOm4SOm5SOm4yOm5yOm4KOm5KOm4qOm5qOm4aOm5aOm46Om56Om4G
Om5GOm4mOm5mOm4WOm5WOm42Om52Om4OOm5OOm4uOm5uOm4eOm5eOm4+Om5+
Om4BOm5BOm4hOm5hOm4ROm5ROm4xOm5xOm4JOm5JOm4pOm5pOm4ZOm5ZOm45
Om55Om4FOm5FOm4lOm5lOm4VOm5VOm41Om51Om4NOm5NOm4tOm5tOm4dOm5d
Om49Om59Om4DOm5DOm4jOm5jOm4TOm5TOm4zOm5zOm4LOm5LOm4rOm5rOm4b
Om5bOm47Om57Om4HOm5HOm4nOm5nOm4XOm5XOm43Om53Om4POm5POm4vOm5v
Om4fOm5fOm4/Om5/Ou4AOu5AOu4gOu5gOu4QOu5QOu4wOu5wOu4IOu5IOu4o
Ou5oOu4YOu5YOu44Ou54Ou4EOu5EOu4kOu5kOu4UOu5UOu40Ou50Ou4MOu5M
Ou4sOu5sOu4cOu5cOu48Ou58Ou4COu5COu4iOu5iOu4SOu5SOu4yOu5yOu4K
Ou5KOu4qOu5qOu4aOu5aOu46Ou56Ou4GOu5GOu4mOu5mOu4WOu5WOu42Ou52
Ou4OOu5OOu4uOu5uOu4eOu5eOu4+Ou5+Ou4BOu5BOu4hOu5hOu4ROu5ROu4x
Ou5xOu4JOu5JOu4pOu5pOu4ZOu5ZOu45Ou55Ou4FOu5FOu4lOu5lOu4VOu5V
Ou41Ou51Ou4NOu5NOu4tOu5tOu4dOu5dOu49Ou59Ou4DOu5DOu4jOu5jOu4T
Ou5TOu4zOu5zOu4LOu5LOu4rOu5rOu4bOu5bOu47Ou57Ou4HOu5HOu4nOu5n
Ou4XOu5XOu43Ou53Ou4POu5POu4vOu5vOu4fOu5fOu4/Ov7/Af5vxw1Axw1I
xw1Exw1Mxw1Cxw1Kxw1Gxw1Oxw1Bxw1Jxw1Fxw1Nxw1Dxw1Lxw1Hxw1Px41A
x41Ix41Ex41Mx41Cx41Kx41Gx41Ox41Bx41Jx41Fx41Nx41Dx41Lx41Hx41P
x01Ax01Ix01Ex01Mx01Cx01Kx01Gx01Ox01Bx01Jx01Fx01Nx01Dx01Lx01H
x01Px81Ax81Ix81Ex81Mx81Cx81Kx81Gx81Ox81Bx81Jx81Fx81Nx81Dx81L
x81Hx81Pxy1Axy1Ixy1Exy1Mxy1Cxy1Kxy1Gxy1Oxy1Bxy1Jxy1Fxy1Nxy1D
xy1Lxy1Hxy1Px61Ax61Ix61Ex61Mx61Cx61Kx61Gx61Ox61Bx61Jx61Fx61N
x61Dx61Lx61Hx61Px21Ax21Ix21Ex21Mx21Cx21Kx21Gx21Ox21Bx21Jx21F
x21Nx21Dx21Lx21Hx21Px+1Ax+1Ix+1Ex+1Mx+1Cx+1Kx+1Gx+1Ox+1Bx+1J
x+1Fx+1Nx+1Dx+1Lx+1Hx+1Pxx1Axx1Ixx1Exx1Mxx1Cxx1Kxx1Gxx1Oxx1B
xx1Jxx1Fxx1Nxx1Dxx1Lxx1Hxx1Px51Ax51Ix51Ex51Mx51Cx51Kx51Gx51O
x51Bx51Jx51Fx51Nx51Dx51Lx51Hx51Px11Ax11Ix11Ex11Mx11Cx11Kx11G
x11Ox11Bx11Jx11Fx11Nx11Dx11Lx11Hx11Px91Ax91Ix91Ex91Mx91Cx91K
x91Gx91Ox91Bx91Jx91Fx91Nx91Dx91Lx91Hx91Pxz1Axz1Ixz1Exz1Mxz1C
xz1Kxz1Gxz1Oxz1Bxz1Jxz1Fxz1Nxz1Dxz1Lxz1Hxz1Px71Ax71Ix71Ex71M
x71Cx71Kx71Gx71Ox71Bx71Jx71Fx71Nx71Dx71Lx71Hx71Px31Ax31Ix31E
x31Mx31Cx31Kx31Gx31Ox31Bx31Jx31Fx31Nx31Dx31Lx31Hx31Px/1Ax/1I
x/1Ex/1Mx/1Cx/1Kx/1Gx/1Ox/1Bx/1Jx/1Fx/1Nx/1Dx/1Lx/1Hx/8/uP/t
uAHouAHpuIHouIHpuEHouEHpuMHouMHpuCHouCHpuKHouKHpuGHouGHpuOHo
uOHpuBHouBHpuJHouJHpuFHouFHpuNHouNHpuDHouDHpuLHouLHpuHHouHHp
uPHouPHpuAnouAnpuInouInpuEnouEnpuMnouMnpuCnouCnpuKnouKnpuGno
uGnpuOnouOnpuBnouBnpuJnouJnpuFnouFnpuNnouNnpuDnouDnpuLnouLnp
uHnouHnpuPnouPnpuAXouAXpuIXouIXpuEXouEXpuMXouMXpuCXouCXpuKXo
uKXpuGXouGXpuOXouOXpuBXouBXpuJXouJXpuFXouFXpuNXouNXpuDXouDXp
uLXouLXpuHXouHXpuPXouPXpuA3ouA3puI3ouI3puE3ouE3puM3ouM3puC3o
uC3puK3ouK3puG3ouG3puO3ouO3puB3ouB3puJ3ouJ3puF3ouF3puN3ouN3p
uD3ouD3puL3ouL3puH3ouH3puP3ouP3puAPouAPpuIPouIPpuEPouEPpuMPo
uMPpuCPouCPpuKPouKPpuGPouGPpuOPouOPpuBPouBPpuJPouJPpuFPouFPp
uNPouNPpuDPouDPpuLPouLPpuHPouHPpuPPouPPpuAvouAvpuIvouIvpuEvo
uEvpuMvouMvpuCvouCvpuKvouKvpuGvouGvpuOvouOvpuBvouBvpuJvouJvp
uFvouFvpuNvouNvpuDvouDvpuLvouLvpuHvouHvpuPvouPvpuAfouAfpuIfo
uIfpuEfouEfpuMfouMfpuCfouCfpuKfouKfpuGfouGfpuOfouOfpuBfouBfp
uJfouJfpuFfouFfpuNfouNfpuDfouDfpuLfouLfpuHfouHfpuPfouPfpuA/o
uA/puI/ouI/puE/ouE/puM/ouM/puC/ouC/puK/ouK/puG/ouG/puO/ouO/p
uB/ouB/puJ/ouJ/puF/ouF/puN/ouN/puD/ouD/puL/ouL/puH/ouH/puP/o
+P8H9r8dNwAdNyAdNxAdNzAdNwgdNygdNxgdNzgdNwQdNyQdNxQdNzQdNwwd
NywdNxwdNzwdNwIdNyIdNxIdNzIdNwodNyodNxodNzodNwYdNyYdNxYdNzYd
Nw4dNy4dNx4dNz4dNwEdNyEdNxEdNzEdNwkdNykdNxkdNzkdNwUdNyUdNxUd
NzUdNw0dNy0dNx0dNz0dNwMdNyMdNxMdNzMdNwsdNysdNxsdNzsdNwcdNycd
NxcdNzcdNw8dNy8dNx8dNz8dtwAdtyAdtxAdtzAdtwgdtygdtxgdtzgdtwQd
tyQdtxQdtzQdtwwdtywdtxwdtzwdtwIdtyIdtxIdtzIdtwodtyodtxodtzod
twYdtyYdtxYdtzYdtw4dty4dtx4dtz4dtwEdtyEdtxEdtzEdtwkdtykdtxkd
tzkdtwUdtyUdtxUdtzUdtw0dty0dtx0dtz0dtwMdtyMdtxMdtzMdtwsdtysd
txsdtzsdtwcdtycdtxcdtzcdtw8dty8dtx8dtz8ddwAddyAddxAddzAddwgd
dygddxgddzgddwQddyQddxQddzQddwwddywddxwddzwddwIddyIddxIddzId
dwoddyoddxoddzoddwYddyYddxYddzYddw4ddy4ddx4ddz4ddwEddyEddxEd
dzEddwkddykddxkddzkddwUddyUddxUddzUddw0ddy0ddx0ddz0ddwMddyMd
dxMddzMddwsddysddxsddzsddwcddycddxcddzcddw8ddy8ddx8ddz8d9wAd
9yAd9xAd9zAd9wgd9ygd9xgd9zgd9wQd9yQd9xQd9zQd9wwd9ywd9xwd9zwd
9wId9yId9xId9zId9wod9yod9xod9zod9wYd9yYd9xYd9zYd9w4d9y4d9x4d
9z4d9wEd9yEd9xEd9zEd9wkd9ykd9xkd9zkd9wUd9yUd9xUd9zUd9w0d9y0d
9x0d9z0d9wMd9yMd9xMd9zMd9wsd9ysd9xsd9zsd9wcd9ycd9xcd9zcd9w8d
9y8d9x8d//+g/rfjBqDjBqTjBqLjBqbjBqHjBqXjBqPjBqfjhqDjhqTjhqLj
hqbjhqHjhqXjhqPjhqfjRqDjRqTjRqLjRqbjRqHjRqXjRqPjRqfjxqDjxqTj
xqLjxqbjxqHjxqXjxqPjxqfjJqDjJqTjJqLjJqbjJqHjJqXjJqPjJqfjpqDj
pqTjpqLjpqbjpqHjpqXjpqPjpqfjZqDjZqTjZqLjZqbjZqHjZqXjZqPjZqfj
5qDj5qTj5qLj5qbj5qHj5qXj5qPj5qfjFqDjFqTjFqLjFqbjFqHjFqXjFqPj
FqfjlqDjlqTjlqLjlqbjlqHjlqXjlqPjlqfjVqDjVqTjVqLjVqbjVqHjVqXj
VqPjVqfj1qDj1qTj1qLj1qbj1qHj1qXj1qPj1qfjNqDjNqTjNqLjNqbjNqHj
NqXjNqPjNqfjtqDjtqTjtqLjtqbjtqHjtqXjtqPjtqfjdqDjdqTjdqLjdqbj
dqHjdqXjdqPjdqfj9qDj9qTj9qLj9qbj9qHj9qXj9qPj9qfjDqDjDqTjDqLj
DqbjDqHjDqXjDqPjDqfjjqDjjqTjjqLjjqbjjqHjjqXjjqPjjqfjTqDjTqTj
TqLjTqbjTqHjTqXjTqPjTqfjzqDjzqTjzqLjzqbjzqHjzqXjzqPjzqfjLqDj
LqTjLqLjLqbjLqHjLqXjLqPjLqfjrqDjrqTjrqLjrqbjrqHjrqXjrqPjrqfj
bqDjbqTjbqLjbqbjbqHjbqXjbqPjbqfj7qDj7qTj7qLj7qbj7qHj7qXj7qPj
7qfjHqDjHqTjHqLjHqbjHqHjHqXjHqPjHqfjnqDjnqTjnqLjnqbjnqHjnqXj
nqPjnqfjXqDjXqTjXqLjXqbjXqHjXqXjXqPjXqfj3qDj3qTj3qLj3qbj3qHj
3qXj3qPj3qfjPqDjPqTjPqLjPqbjPqHjPqXjPqPjPqfjvqDjvqTjvqLjvqbj
vqHjvqXjvqPjvqfjfqDjfqTjfqLjfqbjfqHjfqXjfqPjfqfj/qDj/qTj/qLj
/qbj/qHj/qXj/qPj/x/Q/3bcAHTcgHTcQHTcwHTcIHTcoHTcYHTc4HTcEHTc
kHTcUHTc0HTcMHTcsHTccHTc8HTcCHTciHTcSHTcyHTcKHTcqHTcaHTc6HTc
GHTcmHTcWHTc2HTcOHTcuHTceHTc+HTcBHTchHTcRHTcxHTcJHTcpHTcZHTc
5HTcFHTclHTcVHTc1HTcNHTctHTcdHTc9HTcDHTcjHTcTHTczHTcLHTcrHTc
bHTc7HTcHHTcnHTcXHTc3HTcPHTcvHTcfHTc/HTcAnTcgnTcQnTcwnTcInTc
onTcYnTc4nTcEnTcknTcUnTc0nTcMnTcsnTccnTc8nTcCnTcinTcSnTcynTc
KnTcqnTcanTc6nTcGnTcmnTcWnTc2nTcOnTcunTcenTc+nTcBnTchnTcRnTc
xnTcJnTcpnTcZnTc5nTcFnTclnTcVnTc1nTcNnTctnTcdnTc9nTcDnTcjnTc
TnTcznTcLnTcrnTcbnTc7nTcHnTcnnTcXnTc3nTcPnTcvnTcfnTc/nTcAXTc
gXTcQXTcwXTcIXTcoXTcYXTc4XTcEXTckXTcUXTc0XTcMXTcsXTccXTc8XTc
CXTciXTcSXTcyXTcKXTcqXTcaXTc6XTcGXTcmXTcWXTc2XTcOXTcuXTceXTc
+XTcBXTchXTcRXTcxXTcJXTcpXTcZXTc5XTcFXTclXTcVXTc1XTcNXTctXTc
dXTc9XTcDXTcjXTcTXTczXTcLXTcrXTcbXTc7XTcHXTcnXTcXXTc3XTcPXTc
vXTcfXTc/XTcA3Tcg3TcQ3Tcw3TcI3Tco3TcY3Tc43TcE3Tck3TcU3Tc03Tc
M3Tcs3Tcc3Tc83TcC3Tci3TcS3Tcy3TcK3Tcq3Tca3Tc63TcG3Tcm3TcW3Tc
23TcO3Tcu3Tce3Tc+3TcB3Tch3TcR3Tcx3TcJ3Tcp3TcZ3Tc53TcF3Tcl3Tc
V3Tc13TcN3Tct3Tcd3Tc93TcD3Tcj3TcT3Tcz3TcL3Tcr3Tcb3Tc73TcH3Tc
n3TcX3Tc33TcP3Tcv3Tcf3T8/4P5344bgI4bkI4biI4bmI4bhI4blI4bjI4b
nI4bgo4bko4bio4bmo4bho4blo4bjo4bno4bgY4bkY4biY4bmY4bhY4blY4b
jY4bnY4bg44bk44bi44bm44bh44bl44bj44bn46bgI6bkI6biI6bmI6bhI6b
lI6bjI6bnI6bgo6bko6bio6bmo6bho6blo6bjo6bno6bgY6bkY6biY6bmY6b
hY6blY6bjY6bnY6bg46bk46bi46bm46bh46bl46bj46bn45bgI5bkI5biI5b
mI5bhI5blI5bjI5bnI5bgo5bko5bio5bmo5bho5blo5bjo5bno5bgY5bkY5b
iY5bmY5bhY5blY5bjY5bnY5bg45bk45bi45bm45bh45bl45bj45bn47bgI7b
kI7biI7bmI7bhI7blI7bjI7bnI7bgo7bko7bio7bmo7bho7blo7bjo7bno7b
gY7bkY7biY7bmY7bhY7blY7bjY7bnY7bg47bk47bi47bm47bh47bl47bj47b
n447gI47kI47iI47mI47hI47lI47jI47nI47go47ko47io47mo47ho47lo47
jo47no47gY47kY47iY47mY47hY47lY47jY47nY47g447k447i447m447h447
l447j447n467gI67kI67iI67mI67hI67lI67jI67nI67go67ko67io67mo67
ho67lo67jo67no67gY67kY67iY67mY67hY67lY67jY67nY67g467k467i467
m467h467l467j467n457gI57kI57iI57mI57hI57lI57jI57nI57go57ko57
io57mo57ho57lo57jo57no57gY57kY57iY57mY57hY57lY57jY57nY57g457
k457i457m457h457l457j457n477gI77kI77iI77mI77hI77lI77jI77nI77
go77ko77io77mo77ho77lo77jo77no77gY77kY77iY77mY77hY77lY77jY77
nY77g477k477i477m477h477l477j47/fyD/23ED0HED0nED0XED03GD0HGD
0nGD0XGD03FD0HFD0nFD0XFD03HD0HHD0nHD0XHD03Ej0HEj0nEj0XEj03Gj
0HGj0nGj0XGj03Fj0HFj0nFj0XFj03Hj0HHj0nHj0XHj03ET0HET0nET0XET
03GT0HGT0nGT0XGT03FT0HFT0nFT0XFT03HT0HHT0nHT0XHT03Ez0HEz0nEz
0XEz03Gz0HGz0nGz0XGz03Fz0HFz0nFz0XFz03Hz0HHz0nHz0XHz03EL0HEL
0nEL0XEL03GL0HGL0nGL0XGL03FL0HFL0nFL0XFL03HL0HHL0nHL0XHL03Er
0HEr0nEr0XEr03Gr0HGr0nGr0XGr03Fr0HFr0nFr0XFr03Hr0HHr0nHr0XHr
03Eb0HEb0nEb0XEb03Gb0HGb0nGb0XGb03Fb0HFb0nFb0XFb03Hb0HHb0nHb
0XHb03E70HE70nE70XE703G70HG70nG70XG703F70HF70nF70XF703H70HH7
0nH70XH703EH0HEH0nEH0XEH03GH0HGH0nGH0XGH03FH0HFH0nFH0XFH03HH
0HHH0nHH0XHH03En0HEn0nEn0XEn03Gn0HGn0nGn0XGn03Fn0HFn0nFn0XFn
03Hn0HHn0nHn0XHn03EX0HEX0nEX0XEX03GX0HGX0nGX0XGX03FX0HFX0nFX
0XFX03HX0HHX0nHX0XHX03E30HE30nE30XE303G30HG30nG30XG303F30HF3
0nF30XF303H30HH30nH30XH303EP0HEP0nEP0XEP03H/x2U9RQHAUEsYnWzb
tu36s23btm+Tbdu2XZNt27Zdt9f2416zvudzPsSO82F2nI+w43yUHedj7Dgf
Z8f5BDvOJ9lxPsWO82l2nM+w43yWHedz7DifZ8f5AjvOF9lxvsSO82V2nK+w
43yVHedr7DhfZ8f5BjvON9lxvsWO8212nO+w43yXHed77DjfZ8f5ATvOD9lx
fsSO82N2nJ+w4/yUHedn7Dg/Z8f5BTvOL9lxfsWO82t2nN+w4/yWHed37Di/
Z8f5AzvOH9lx/sSO82d2nL+w4/yVHedv7Dh/Z8f5BzvOP9lx/sWO8292nP+w
4/8eiP/dcQ7EjnNgdpyDsOMclB3nYOw4B2fHOQQ7ziHZcQ7FjnNodpzDsOMc
lh3ncOw4h2fHOQI7zhHZcY7EjnNkdpyjsOMclR3naOw4R2fHOQY7zjHZcY7F
jnNsdpzjsOMclx3neOw4x2fHOQE7zgnZcU7EjnNidpyTsOOclB3nZOw4J2fH
OQU7zinZcU7FjnNqdpzTsOOclh3ndOw4p2fHOQM7zhnZcc7EjnNmdpyzsOOc
lR3nbOw4Z2fHOQc7zjnZcc7FjnNudpzzsOOclx3nfOw452fHuQA7zgHsOBdk
x7kQO86F2XEuwo5zUXaci7HjXJwd5xLsOJdkx7kUO86l2XEuw45zWXacy7Hj
XJ4d5wrsOFdkx7kSO86V2XGuwo5zVXacq7HjXJ0d5xrsONdkx7kWO8612XGu
w45zXXac67HjXJ8d5wbsODdkx7kRO86N2XFuwo5zU3acm7Hj3Jwd5xbsOLdk
x7kVO86t2XFuw45zW3ac27Hj3J4d5w7sOHdkx7kTO86d2XHuwo5zV3acu7Hj
3J0d5x7sOPdkx7kXO8692XHuw45zX3ac/2PHuR87Ttlx7s+O8wB2nAey4zyI
HefB7DgPYcd5KDvOw9hxHs6O8wh2nEey4zyKHefR7DiPYcd5LDvO49hxHs+O
8wR2nCey4zyJHefJ7DhPYcd5KjvO09hxns6O8wx2nGey4zyLHefZ7DjPYcd5
LjvO89hxns+O8wJ2nBey47yIHefF7DgvYcd5KTvOy9hxXs6O8wp2nFey47yK
HefV7DivYcd5LTvO69hxXs+O8wZ2nDey47yJHefN7DhvYcd5KzvO29hx3s6O
8w52nHey47yLHefd7DjvYcd5LzvO2HHex47zfnacD7DjfJAd50PsOB9mx/kI
O85H2XE+xo7zcXacT7DjfJId51PsOJ9mx/kMO85n2XE+x47zeXacL7DjfJEd
50vsOF9mx/kKO85X2XG+xo7zdXacb7DjfJMd51vsON9mx/kOO8532XG+x47z
fXacH7Dj/JAd50fsOD9mx/kJO85P2XF+xo7zc3acX7Dj/JId51fsOL9mx/kN
O85v2XF+x47ze3acP7Dj/JEd50/sOH9mx/kLO85f2XH+xo7zd3acf7Dj/JMd
51/sOP9mx/kPO/7vAfgfH4CLh3Mgelw8nAPT4+LhHIQeFw/noPS4eDgHo8fF
wzk4PS4eziHocfFwDkmPi4dzKHpcPJxD0+Pi4RyGHhcP57D0uHg4h6PHxcM5
PD0uHs4R6HHxcI5Ij4uHcyR6XDycI9Pj4uEchR4XD+eo9Lh4OEejx8XDOTo9
Lh7OMehx8XCOSY+Lh3Mselw8nGPT4+LhHIceFw/nuPS4eDjHo8fFwzk+PS4e
zgnocfFwTkiPi4dzInpcPJwT0+Pi4ZyEHhcP56T0uHg4J6PHxcM5OT0uHs4p
6HHxcE5Jj4uHcyp6XDycU9Pj4uGchh4XD+e09Lh4OKejx8XDOT09Lh7OGehx
8XDOSI+Lh3Mmelw8nDPT4+LhnIUeFw/nrPS4eDhno8fFwzk7PS4ezjnocfFw
zkmPi4dzLnpcPJxz0+Pi4ZyHHhcP57z0uHg456PHxcM5Pz0uHs4F6HHxcA6g
x8XDuSA9Lh7Ohehx8XAuTI+Lh3MRelw8nIvS4+LhXIweFw/n4vS4eDiXoMfF
w7kkPS4ezqXocfFwLk2Pi4dzGXpcPJzL0uPi4VyOHhcP5/L0uHg4V6DHxcO5
Ij0uHs6V6HHxcK5Mj4uHcxV6XDycq9Lj4uFcjR4XD+fq9Lh4ONegx8XDuSY9
Lh7Otehx8XCuTY+Lh3Mdelw8nOvS4+LhXI8eFw/n+vS4eDg3oMfFw7khPS4e
zo3ocfFwbkyPi4dzE3pcPJyb0uPi4dyMHhcP5+b0uHg4t6DHxcO5JT0uHs6t
6HHxcG5Nj4uHcxt6XDyc29Lj4uHcjh4XD+f29Lh4OHegx8XDuSM9Lh7Onehx
8XDuTI+Lh3MXelw8nLvS4+Lh3I0eFw/n7vS4eDj3oMfFw7knPS4ezr3ocfFw
7k2Pi4dzH3pcPJz70uPi4fwfPS4ezv3ocfFwSo+Lh3N/elw8nAfQ4+LhPJAe
Fw/nQfS4eDgPpsfFw3kIPS4ezkPpcfFwHkaPi4fzcHpcPJxH0OPi4TySHhcP
51H0uHg4j6bHxcN5DD0uHs5j6XHxcB5Hj4uH83h6XDycJ9Dj4uE8kR4XD+dJ
9Lh4OE+mx8XDeQo9Lh7OU+lx8XCeRo+Lh/N0elw8nGfQ4+LhPJMeFw/nWfS4
eDjPpsfFw3kOPS4eznPpcfFwnkePi4fzfHpcPJwX0OPi4byQHhcP50X0uHg4
L6bHxcN5CT0uHs5L6XHxcF5Gj4uH83J6XDycV9Dj4uG8kh4XD+dV9Lh4OK+m
x8XDeQ09Lh7Oa+lx8XBeR4+Lh/N6elw8nDfQ4+LhvJEeFw/nTfS4eDhvpsfF
w3kLPS4ezlvpcfFw3kaPi4fzdnpcPJx30OPi4byTHhcP5130uHg476bHxcN5
Dz0uHs576XHxcEaPi4fzPnpcPJz30+Pi4XyAHhcP54P0uHg4H6LHxcP5MD0u
Hs5H6HHxcD5Kj4uH8zF6XDycj9Pj4uF8gh4XD+eT9Lh4OJ+ix8XD+TQ9Lh7O
Z+hx8XA+S4+Lh/M5elw8nM/T4+LhfIEeFw/ni/S4eDhfosfFw/kyPS4ezlfo
cfFwvkqPi4fzNXpcPJyv0+Pi4XyDHhcP55v0uHg436LHxcP5Nj0uHs536HHx
cL5Lj4uH8z16XDyc79Pj4uH8gB4XD+eH9Lh4OD+ix8XD+TE9Lh7OT+hx8XB+
So+Lh/Mzelw8nJ/T4+Lh/IIeFw/nl/S4eDi/osfFw/k1PS4ezm/ocfFwfkuP
i4fzO3pcPJzf0+Pi4fyBHhcP54/0uHg4f6LHxcP5Mz0uHs5f6HHxcP5Kj4uH
8zd6XDycv9Pj4uH8gx4XD+ef9Lh4OP+ix8XD+Tc9Lh7Of+hx8fB/H/j/7XHx
cA5Ej4uHc2B6XDycg9Dj4uEclB4XD+dg9Lh4OAenx8XDOQQ9Lh7OIelx8XAO
RY+Lh3Noelw8nMPQ4+LhHJYeFw/ncPS4eDiHp8fFwzkCPS4ezhHpcfFwjkSP
i4dzZHpcPJyj0OPi4RyVHhcP52j0uHg4R6fHxcM5Bj0uHs4x6XHxcI5Fj4uH
c2x6XDyc49Dj4uEclx4XD+d49Lh4OMenx8XDOQE9Lh7OCelx8XBORI+Lh3Ni
elw8nJPQ4+LhnJQeFw/nZPS4eDgnp8fFwzkFPS4ezinpcfFwTkWPi4dzanpc
PJzT0OPi4ZyWHhcP53T0uHg4p6fHxcM5Az0uHs4Z6XHxcM5Ej4uHc2Z6XDyc
s9Dj4uGclR4XD+ds9Lh4OGenx8XDOQc9Lh7OOelx8XDORY+Lh3Nuelw8nPPQ
4+LhnJceFw/nfPS4eDjnp8fFw7kAPS4ezgH0uHg4F6THxcO5ED0uHs6F6XHx
cC5Cj4uHc1F6XDyci9Hj4uFcnB4XD+cS9Lh4OJekx8XDuRQ9Lh7Opelx8XAu
Q4+Lh3NZelw8nMvR4+LhXJ4eFw/nCvS4eDhXpMfFw7kSPS4ezpXpcfFwrkKP
i4dzVXpcPJyr0ePi4VydHhcP5xr0uHg416THxcO5Fj0uHs616XHxcK5Dj4uH
c116XDyc69Hj4uFcnx4XD+cG9Lh4ODekx8XDuRE9Lh7Ojelx8XBuQo+Lh3NT
elw8nJvR4+Lh3JweFw/nFvS4eDi3pMfFw7kVPS4ezq3pcfFwbkOPi4dzW3pc
PJzb0ePi4dyeHhcP5w70uHg4d6THxcO5Ez0uHs6d6XHxcO5Cj4uHc1d6XDyc
u9Hj4uHcnR4XD+ce9Lh4OPekx8XDuRc9Lh7Ovelx8XDuQ4+Lh3Nfelw8nP+j
x8XDuR89Lh5O6XHxcO5Pj4uH8wB6XDycB9Lj4uE8iB4XD+fB9Lh4OA+hx8XD
eSg9Lh7Ow+hx8XAeTo+Lh/MIelw8nEfS4+LhPIoeFw/n0fS4eDiPocfFw3ks
PS4ezuPocfFwHk+Pi4fzBHpcPJwn0uPi4TyJHhcP58n0uHg4T6HHxcN5Kj0u
Hs7T6HHxcJ5Oj4uH8wx6XDycZ9Lj4uE8ix4XD+fZ9Lh4OM+hx8XDeS49Lh7O
8+hx8XCeT4+Lh/MCelw8nBfS4+LhvIgeFw/nxfS4eDgvocfFw3kpPS4ezsvo
cfFwXk6Pi4fzCnpcPJxX0uPi4byKHhcP59X0uHg4r6HHxcN5LT0uHs7r6HHx
cF5Pj4uH8wZ6XDycN9Lj4uG8iR4XD+fN9Lh4OG+hx8XDeSs9Lh7O2+hx8XDe
To+Lh/MOelw8nHfS4+LhvIseFw/n3fS4eDjvocfFw3kvPS4ezuhx8XDeR4+L
h/N+elw8nA/Q4+LhfJAeFw/nQ/S4eDgfpsfFw/kIPS4ezkfpcfFwPkaPi4fz
cXpcPJxP0OPi4XySHhcP51P0uHg4n6bHxcP5DD0uHs5n6XHxcD5Hj4uH83l6
XDycL9Dj4uF8kR4XD+dL9Lh4OF+mx8XD+Qo9Lh7OV+lx8XC+Ro+Lh/N1elw8
nG/Q4+LhfJMeFw/nW/S4eDjfpsfFw/kOPS4eznfpcfFwvkePi4fzfXpcPJwf
0OPi4fyQHhcP50f0uHg4P6bHxcP5CT0uHs5P6XHxcH5Gj4uH83N6XDycX9Dj
4uH8kh4XD+dX9Lh4OL+mx8XD+Q09Lh7Ob+lx8XB+R4+Lh/N7elw8nD/Q4+Lh
/JEeFw/nT/S4eDh/psfFw/kLPS4ezl/pcfFw/kaPi4fzd3pcPJx/0OPi4fyT
HhcP51/0uHg4/6bHxcP5Dz0uHv7vA/6/PS4ezoHocfFwDkyPi4dzEHpcPJyD
0uPi4RyMHhcP5+D0uHg4h6DHxcM5JD0uHs6h6HHxcA5Nj4uHcxh6XDycw9Lj
4uEcjh4XD+fw9Lh4OEegx8XDOSI9Lh7Okehx8XCOTI+Lh3MUelw8nKPS4+Lh
HI0eFw/n6PS4eDjHoMfFwzkmPS4ezrHocfFwjk2Pi4dzHHpcPJzj0uPi4RyP
HhcP5/j0uHg4J6DHxcM5IT0uHs6J6HHxcE5Mj4uHcxJ6XDyck9Lj4uGcjB4X
D+fk9Lh4OKegx8XDOSU9Lh7Oqehx8XBOTY+Lh3Maelw8nNPS4+LhnI4eFw/n
9PS4eDhnoMfFwzkjPS4ezpnocfFwzkyPi4dzFnpcPJyz0uPi4ZyNHhcP5+z0
uHg456DHxcM5Jz0uHs656HHxcM5Nj4uHcx56XDyc89Lj4uGcjx4XD+f89Lh4
OBegx8XDOYAeFw/ngvS4eDgXosfFw7kwPS4ezkXocfFwLkqPi4dzMXpcPJyL
0+Pi4VyCHhcP55L0uHg4l6LHxcO5ND0uHs5l6HHxcC5Lj4uHczl6XDycy9Pj
4uFcgR4XD+eK9Lh4OFeix8XDuTI9Lh7OVehx8XCuSo+Lh3M1elw8nKvT4+Lh
XIMeFw/nmvS4eDjXosfFw7k2PS4eznXocfFwrkuPi4dzPXpcPJzr0+Pi4dyA
HhcP54b0uHg4N6LHxcO5MT0uHs5N6HHxcG5Kj4uHczN6XDycm9Pj4uHcgh4X
D+eW9Lh4OLeix8XDuTU9Lh7Obehx8XBuS4+Lh3M7elw8nNvT4+Lh3IEeFw/n
jvS4eDh3osfFw7kzPS4ezl3ocfFw7kqPi4dzN3pcPJy70+Pi4dyDHhcP5570
uHg496LHxcO5Nz0uHs596HHxcO5Lj4uH83/0uHg496PHxcMpPS4ezv3pcfFw
HkCPi4fzQHpcPJwH0ePi4TyYHhcP5yH0uHg4D6XHxcN5GD0uHs7D6XHxcB5B
j4uH80h6XDycR9Hj4uE8mh4XD+cx9Lh4OI+lx8XDeRw9Lh7O4+lx8XCeQI+L
h/NEelw8nCfR4+LhPJkeFw/nKfS4eDhPpcfFw3kaPS4eztPpcfFwnkGPi4fz
THpcPJxn0ePi4TybHhcP5zn0uHg4z6XHxcN5Hj0uHs7z6XHxcF5Aj4uH80J6
XDycF9Hj4uG8mB4XD+cl9Lh4OC+lx8XDeRk9Lh7Oy+lx8XBeQY+Lh/NKelw8
nFfR4+LhvJoeFw/nNfS4eDivpcfFw3kdPS4ezuvpcfFw3kCPi4fzRnpcPJw3
0ePi4byZHhcP5y30uHg4b6XHxcN5Gz0uHs7b6XHxcN5Bj4uH8056XDycd9Hj
4uG8mx4XD+c99Lh4OO+lx8XDGT0uHs776HHxcN5Pj4uH8wF6XDycD9Lj4uF8
iB4XD+fD9Lh4OB+hx8XD+Sg9Lh7Ox+hx8XA+To+Lh/MJelw8nE/S4+LhfIoe
Fw/n0/S4eDifocfFw/ksPS4ezufocfFwPk+Pi4fzBXpcPJwv0uPi4XyJHhcP
58v0uHg4X6HHxcP5Kj0uHs7X6HHxcL5Oj4uH8w16XDycb9Lj4uF8ix4XD+fb
9Lh4ON+hx8XD+S49Lh7O9+hx8XC+T4+Lh/MDelw8nB/S4+Lh/IgeFw/nx/S4
eDg/ocfFw/kpPS4ezs/ocfFwfk6Pi4fzC3pcPJxf0uPi4fyKHhcP59f0uHg4
v6HHxcP5LT0uHs7v6HHxcH5Pj4uH8wd6XDycP9Lj4uH8iR4XD+fP9Lh4OH+h
x8XD+Ss9Lh7O3+hx8XD+To+Lh/MPelw8nH/S4+Lh/IseFw/n3/S4eDj/ocfF
w/99oP+3x8XDORA9Lh7Ogelx8XAOQo+Lh3NQelw8nIPR4+LhHJweFw/nEPS4
eDiHpMfFwzkUPS4ezqHpcfFwDkOPi4dzWHpcPJzD0ePi4RyeHhcP5wj0uHg4
R6THxcM5Ej0uHs6R6XHxcI5Cj4uHc1R6XDyco9Hj4uEcnR4XD+cY9Lh4OMek
x8XDORY9Lh7Oselx8XCOQ4+Lh3Ncelw8nOPR4+LhHJ8eFw/nBPS4eDgnpMfF
wzkRPS4ezonpcfFwTkKPi4dzUnpcPJyT0ePi4ZycHhcP5xT0uHg4p6THxcM5
FT0uHs6p6XHxcE5Dj4uHc1p6XDyc09Hj4uGcnh4XD+cM9Lh4OGekx8XDORM9
Lh7Omelx8XDOQo+Lh3NWelw8nLPR4+LhnJ0eFw/nHPS4eDjnpMfFwzkXPS4e
zrnpcfFwzkOPi4dzXnpcPJzz0ePi4ZyfHhcP5wL0uHg4B9Dj4uFckB4XD+dC
9Lh4OBemx8XDuQg9Lh7ORelx8XAuRo+Lh3Nxelw8nEvQ4+LhXJIeFw/nUvS4
eDiXpsfFw7kMPS4ezmXpcfFwLkePi4dzeXpcPJwr0OPi4VyRHhcP50r0uHg4
V6bHxcO5Cj0uHs5V6XHxcK5Gj4uHc3V6XDyca9Dj4uFckx4XD+da9Lh4ONem
x8XDuQ49Lh7Odelx8XCuR4+Lh3N9elw8nBvQ4+Lh3JAeFw/nRvS4eDg3psfF
w7kJPS4ezk3pcfFwbkaPi4dzc3pcPJxb0OPi4dySHhcP51b0uHg4t6bHxcO5
DT0uHs5t6XHxcG5Hj4uHc3t6XDycO9Dj4uHckR4XD+dO9Lh4OHemx8XDuQs9
Lh7OXelx8XDuRo+Lh3N3elw8nHvQ4+Lh3JMeFw/nXvS4eDj3psfFw7kPPS4e
zn3pcfFw/o8eFw/nfvS4eDilx8XDuT89Lh7OA+hx8XAeSI+Lh/Mgelw8nAfT
4+LhPIQeFw/nofS4eDgPo8fFw3k4PS4eziPocfFwHkmPi4fzKHpcPJxH0+Pi
4TyGHhcP57H0uHg4j6PHxcN5PD0uHs4T6HHxcJ5Ij4uH8yR6XDycJ9Pj4uE8
hR4XD+ep9Lh4OE+jx8XDeTo9Lh7OM+hx8XCeSY+Lh/Mselw8nGfT4+LhPIce
Fw/nufS4eDjPo8fFw3k+PS4ezgvocfFwXkiPi4fzInpcPJwX0+Pi4byEHhcP
56X0uHg4L6PHxcN5OT0uHs4r6HHxcF5Jj4uH8yp6XDycV9Pj4uG8hh4XD+e1
9Lh4OK+jx8XDeT09Lh7OG+hx8XDeSI+Lh/Mmelw8nDfT4+LhvIUeFw/nrfS4
eDhvo8fFw3k7PS4ezjvocfFw3kmPi4fzLnpcPJx30+Pi4byHHhcP5730uHg4
o8fFw3kfPS4ezvvpcfFwPkCPi4fzQXpcPJwP0ePi4XyYHhcP5yP0uHg4H6XH
xcP5GD0uHs7H6XHxcD5Bj4uH80l6XDycT9Hj4uF8mh4XD+cz9Lh4OJ+lx8XD
+Rw9Lh7O5+lx8XC+QI+Lh/NFelw8nC/R4+LhfJkeFw/nK/S4eDhfpcfFw/ka
PS4eztfpcfFwvkGPi4fzTXpcPJxv0ePi4XybHhcP5zv0uHg436XHxcP5Hj0u
Hs736XHxcH5Aj4uH80N6XDycH9Hj4uH8mB4XD+cn9Lh4OD+lx8XD+Rk9Lh7O
z+lx8XB+QY+Lh/NLelw8nF/R4+Lh/JoeFw/nN/S4eDi/pcfFw/kdPS4ezu/p
cfFw/kCPi4fzR3pcPJw/0ePi4fyZHhcP5y/0uHg4f6XHxcP5Gz0uHs7f6XHx
cP5Bj4uH8096XDycf9Hj4uH8mx4XD+c/9Lh4+L8P8P/2uHg4B6LHxcM5MD0u
Hs5B6HHxcA5Kj4uHczB6XDycg9Pj4uEcgh4XD+eQ9Lh4OIeix8XDOTQ9Lh7O
Yehx8XAOS4+Lh3M4elw8nMPT4+LhHIEeFw/niPS4eDhHosfFwzkyPS4ezlHo
cfFwjkqPi4dzNHpcPJyj0+Pi4RyDHhcP55j0uHg4x6LHxcM5Nj0uHs5x6HHx
cI5Lj4uHczx6XDyc49Pj4uGcgB4XD+eE9Lh4OCeix8XDOTE9Lh7OSehx8XBO
So+Lh3Myelw8nJPT4+LhnIIeFw/nlPS4eDinosfFwzk1PS4ezmnocfFwTkuP
i4dzOnpcPJzT0+Pi4ZyBHhcP54z0uHg4Z6LHxcM5Mz0uHs5Z6HHxcM5Kj4uH
czZ6XDycs9Pj4uGcgx4XD+ec9Lh4OOeix8XDOTc9Lh7Oeehx8XDOS4+Lh3M+
elw8nPPT4+LhXIAeFw/nAHpcPJwL0uPi4VyIHhcP58L0uHg4F6HHxcO5KD0u
Hs7F6HHxcC5Oj4uHcwl6XDycS9Lj4uFcih4XD+fS9Lh4OJehx8XDuSw9Lh7O
5ehx8XAuT4+Lh3MFelw8nCvS4+LhXIkeFw/nyvS4eDhXocfFw7kqPS4eztXo
cfFwrk6Pi4dzDXpcPJxr0uPi4VyLHhcP59r0uHg416HHxcO5Lj0uHs716HHx
cK5Pj4uHcwN6XDycG9Lj4uHciB4XD+fG9Lh4ODehx8XDuSk9Lh7Ozehx8XBu
To+Lh3MLelw8nFvS4+Lh3IoeFw/n1vS4eDi3ocfFw7ktPS4ezu3ocfFwbk+P
i4dzB3pcPJw70uPi4dyJHhcP5870uHg4d6HHxcO5Kz0uHs7d6HHxcO5Oj4uH
cw96XDyce9Lj4uHcix4XD+fe9Lh4OPehx8XDuS89Lh7O/9Hj4uHcjx4XD6f0
uHg496fHxcN5AD0uHs4D6XHxcB5Ej4uH82B6XDych9Dj4uE8lB4XD+dh9Lh4
OA+nx8XDeQQ9Lh7OI+lx8XAeRY+Lh/Noelw8nMfQ4+LhPJYeFw/ncfS4eDiP
p8fFw3kCPS4ezhPpcfFwnkSPi4fzZHpcPJyn0OPi4TyVHhcP52n0uHg4T6fH
xcN5Bj0uHs4z6XHxcJ5Fj4uH82x6XDyc59Dj4uE8lx4XD+d59Lh4OM+nx8XD
eQE9Lh7OC+lx8XBeRI+Lh/Nielw8nJfQ4+LhvJQeFw/nZfS4eDgvp8fFw3kF
PS4ezivpcfFwXkWPi4fzanpcPJzX0OPi4byWHhcP53X0uHg4r6fHxcN5Az0u
Hs4b6XHxcN5Ej4uH82Z6XDyct9Dj4uG8lR4XD+dt9Lh4OG+nx8XDeQc9Lh7O
O+lx8XDeRY+Lh/Nuelw8nPfQ4+LhvJceFw9n9Lh4OO+jx8XDeT89Lh7OB+hx
8XA+SI+Lh/Mhelw8nA/T4+LhfIQeFw/no/S4eDgfo8fFw/k4PS4ezifocfFw
PkmPi4fzKXpcPJxP0+Pi4XyGHhcP57P0uHg4n6PHxcP5PD0uHs4X6HHxcL5I
j4uH8yV6XDycL9Pj4uF8hR4XD+er9Lh4OF+jx8XD+To9Lh7ON+hx8XC+SY+L
h/Mtelw8nG/T4+LhfIceFw/nu/S4eDjfo8fFw/k+PS4ezg/ocfFwfkiPi4fz
I3pcPJwf0+Pi4fyEHhcP56f0uHg4P6PHxcP5OT0uHs4v6HHxcH5Jj4uH8yt6
XDycX9Pj4uH8hh4XD+e39Lh4OL+jx8XD+T09Lh7OH+hx8XD+SI+Lh/Mnelw8
nD/T4+Lh/IUeFw/nr/S4eDh/o8fFw/k7PS4ezj/ocfFw/kmPi4fzL3pcPJx/
0+Pi4fyHHhcP//eB/d8eFw/nQPS4eDgHpsfFwzkIPS4ezkHpcfFwDkaPi4dz
cHpcPJxD0OPi4RySHhcP51D0uHg4h6bHxcM5DD0uHs5h6XHxcA5Hj4uHc3h6
XDycI9Dj4uEckR4XD+dI9Lh4OEemx8XDOQo9Lh7OUelx8XCORo+Lh3N0elw8
nGPQ4+LhHJMeFw/nWPS4eDjHpsfFwzkOPS4eznHpcfFwjkePi4dzfHpcPJwT
0OPi4ZyQHhcP50T0uHg4J6bHxcM5CT0uHs5J6XHxcE5Gj4uHc3J6XDycU9Dj
4uGckh4XD+dU9Lh4OKemx8XDOQ09Lh7Oaelx8XBOR4+Lh3N6elw8nDPQ4+Lh
nJEeFw/nTPS4eDhnpsfFwzkLPS4ezlnpcfFwzkaPi4dzdnpcPJxz0OPi4ZyT
HhcP51z0uHg456bHxcM5Dz0uHs556XHxcM5Hj4uHc356XDycC9Dj4uEcQI+L
h3NBelw8nAvR4+LhXJgeFw/nIvS4eDgXpcfFw7kYPS4ezsXpcfFwLkGPi4dz
SXpcPJxL0ePi4VyaHhcP5zL0uHg4l6XHxcO5HD0uHs7l6XHxcK5Aj4uHc0V6
XDycK9Hj4uFcmR4XD+cq9Lh4OFelx8XDuRo9Lh7O1elx8XCuQY+Lh3NNelw8
nGvR4+LhXJseFw/nOvS4eDjXpcfFw7kePS4ezvXpcfFwbkCPi4dzQ3pcPJwb
0ePi4dyYHhcP5yb0uHg4N6XHxcO5GT0uHs7N6XHxcG5Bj4uHc0t6XDycW9Hj
4uHcmh4XD+c29Lh4OLelx8XDuR09Lh7O7elx8XDuQI+Lh3NHelw8nDvR4+Lh
3JkeFw/nLvS4eDh3pcfFw7kbPS4ezt3pcfFw7kGPi4dzT3pcPJx70ePi4dyb
HhcP5z70uHg496XHxcP5P3pcPJz70ePi4ZQeFw/n/vS4eDgPoMfFw3kgPS4e
zoPocfFwHkyPi4fzEHpcPJyH0uPi4TyMHhcP5+H0uHg4j6DHxcN5JD0uHs6j
6HHxcB5Nj4uH8xh6XDycx9Lj4uE8jh4XD+fx9Lh4OE+gx8XDeSI9Lh7Ok+hx
8XCeTI+Lh/MUelw8nKfS4+LhPI0eFw/n6fS4eDjPoMfFw3kmPS4ezrPocfFw
nk2Pi4fzHHpcPJzn0uPi4TyPHhcP5/n0uHg4L6DHxcN5IT0uHs6L6HHxcF5M
j4uH8xJ6XDycl9Lj4uG8jB4XD+fl9Lh4OK+gx8XDeSU9Lh7Oq+hx8XBeTY+L
h/Maelw8nNfS4+LhvI4eFw/n9fS4eDhvoMfFw3kjPS4ezpvocfFw3kyPi4fz
FnpcPJy30uPi4byNHhcP5+30uHg476DHxcN5Jz0uHs676HHxcN5Nj4uH8x56
XDyc99Lj4uGMHhcP5330uHg476fHxcP5AD0uHs4H6XHxcD5Ej4uH82F6XDyc
j9Dj4uF8lB4XD+dj9Lh4OB+nx8XD+QQ9Lh7OJ+lx8XA+RY+Lh/Npelw8nM/Q
4+LhfJYeFw/nc/S4eDifp8fFw/kCPS4ezhfpcfFwvkSPi4fzZXpcPJyv0OPi
4XyVHhcP52v0uHg4X6fHxcP5Bj0uHs436XHxcL5Fj4uH8216XDyc79Dj4uF8
lx4XD+d79Lh4ON+nx8XD+QE9Lh7OD+lx8XB+RI+Lh/Njelw8nJ/Q4+Lh/JQe
Fw/nZ/S4eDg/p8fFw/kFPS4ezi/pcfFwfkWPi4fza3pcPJzf0OPi4fyWHhcP
53f0uHg4v6fHxcP5Az0uHs4f6XHxcP5Ej4uH82d6XDycv9Dj4uH8lR4XD+dv
9Lh4OH+nx8XD+Qc9Lh7OP+lx8XD+RY+Lh/Nvelw8nP/Q4+Lh/z6g/9vj4uEc
iB4XD+fA9Lh4OAehx8XDOSg9Lh7Owehx8XAOTo+Lh3MIelw8nEPS4+LhHIoe
Fw/n0PS4eDiHocfFwzksPS4ezuHocfFwDk+Pi4dzBHpcPJwj0uPi4RyJHhcP
58j0uHg4R6HHxcM5Kj0uHs7R6HHxcI5Oj4uHcwx6XDycY9Lj4uEcix4XD+fY
9Lh4OMehx8XDOS49Lh7O8ehx8XCOT4+Lh3MCelw8nBPS4+LhnIgeFw/nxPS4
eDgnocfFwzkpPS4ezsnocfFwTk6Pi4dzCnpcPJxT0uPi4ZyKHhcP59T0uHg4
p6HHxcM5LT0uHs7p6HHxcE5Pj4uHcwZ6XDycM9Lj4uGciR4XD+fM9Lh4OGeh
x8XDOSs9Lh7O2ehx8XDOTo+Lh3MOelw8nHPS4+LhnIseFw/n3PS4eDjnocfF
wzkvPS4ezvnocfFwzk+Pi4dzAXpcPJwD6HHxcC5Ij4uHcyF6XDycC9Pj4uFc
hB4XD+ei9Lh4OBejx8XDuTg9Lh7OJehx8XAuSY+Lh3Mpelw8nEvT4+LhXIYe
Fw/nsvS4eDiXo8fFw7k8PS4ezhXocfFwrkiPi4dzJXpcPJwr0+Pi4VyFHhcP
56r0uHg4V6PHxcO5Oj0uHs416HHxcK5Jj4uHcy16XDyca9Pj4uFchx4XD+e6
9Lh4ONejx8XDuT49Lh7ODehx8XBuSI+Lh3Mjelw8nBvT4+Lh3IQeFw/npvS4
eDg3o8fFw7k5PS4ezi3ocfFwbkmPi4dzK3pcPJxb0+Pi4dyGHhcP57b0uHg4
t6PHxcO5PT0uHs4d6HHxcO5Ij4uHcyd6XDycO9Pj4uHchR4XD+eu9Lh4OHej
x8XDuTs9Lh7OPehx8XDuSY+Lh3Mvelw8nHvT4+Lh3IceFw/nvvS4eDj/R4+L
h3M/elw8nNLj4uHcnx4XD+cB9Lh4OA+kx8XDeRA9Lh7Og+lx8XAeQo+Lh/NQ
elw8nIfR4+LhPJweFw/nEfS4eDiPpMfFw3kUPS4ezqPpcfFwHkOPi4fzWHpc
PJzH0ePi4TyeHhcP5wn0uHg4T6THxcN5Ej0uHs6T6XHxcJ5Cj4uH81R6XDyc
p9Hj4uE8nR4XD+cZ9Lh4OM+kx8XDeRY9Lh7Os+lx8XCeQ4+Lh/Ncelw8nOfR
4+LhPJ8eFw/nBfS4eDgvpMfFw3kRPS4ezovpcfFwXkKPi4fzUnpcPJyX0ePi
4bycHhcP5xX0uHg4r6THxcN5FT0uHs6r6XHxcF5Dj4uH81p6XDyc19Hj4uG8
nh4XD+cN9Lh4OG+kx8XDeRM9Lh7Om+lx8XDeQo+Lh/NWelw8nLfR4+LhvJ0e
Fw/nHfS4eDjvpMfFw3kXPS4ezrvpcfFw3kOPi4fzXnpcPJzR4+LhvI8eFw/n
/fS4eDgfoMfFw/kgPS4ezofocfFwPkyPi4fzEXpcPJyP0uPi4XyMHhcP5+P0
uHg4n6DHxcP5JD0uHs6n6HHxcD5Nj4uH8xl6XDycz9Lj4uF8jh4XD+fz9Lh4
OF+gx8XD+SI9Lh7Ol+hx8XC+TI+Lh/MVelw8nK/S4+LhfI0eFw/n6/S4eDjf
oMfFw/kmPS4ezrfocfFwvk2Pi4fzHXpcPJzv0uPi4XyPHhcP5/v0uHg4P6DH
xcP5IT0uHs6P6HHxcH5Mj4uH8xN6XDycn9Lj4uH8jB4XD+fn9Lh4OL+gx8XD
+SU9Lh7Or+hx8XB+TY+Lh/Mbelw8nN/S4+Lh/I4eFw/n9/S4eDh/oMfFw/kj
PS4ezp/ocfFw/kyPi4fzF3pcPJy/0uPi4fyNHhcP5+/0uHg4/6DHxcP5Jz0u
Hs6/6HHxcP5Nj4uH8x96XDz83wfyf3tcPJwD0ePi4RyYHhcP5yD0uHg4B6XH
xcM5GD0uHs7B6XHxcA5Bj4uHc0h6XDycQ9Hj4uEcmh4XD+cw9Lh4OIelx8XD
ORw9Lh7O4elx8XCOQI+Lh3NEelw8nCPR4+LhHJkeFw/nKPS4eDhHpcfFwzka
PS4eztHpcfFwjkGPi4dzTHpcPJxj0ePi4RybHhcP5zj0uHg4x6XHxcM5Hj0u
Hs7x6XHxcE5Aj4uHc0J6XDycE9Hj4uGcmB4XD+ck9Lh4OCelx8XDORk9Lh7O
yelx8XBOQY+Lh3NKelw8nFPR4+LhnJoeFw/nNPS4eDinpcfFwzkdPS4ezunp
cfFwzkCPi4dzRnpcPJwz0ePi4ZyZHhcP5yz0uHg4Z6XHxcM5Gz0uHs7Z6XHx
cM5Bj4uHc056XDycc9Hj4uGcmx4XD+c89Lh4OOelx8XDOR89Lh7O+elx8XAu
QI+Lh3MAPS4ezgXpcfFwLkSPi4dzYXpcPJyL0OPi4VyUHhcP52L0uHg4F6fH
xcO5BD0uHs4l6XHxcC5Fj4uHc2l6XDycy9Dj4uFclh4XD+dy9Lh4OJenx8XD
uQI9Lh7OFelx8XCuRI+Lh3Nlelw8nKvQ4+LhXJUeFw/navS4eDhXp8fFw7kG
PS4ezjXpcfFwrkWPi4dzbXpcPJzr0OPi4VyXHhcP53r0uHg416fHxcO5AT0u
Hs4N6XHxcG5Ej4uHc2N6/P9c1jMAAIABA8HUtm3btm3btp3atm3bbWrbtm1r
7Y03/P7Fw7kxPS4ezk3ocfFwbkqPi4dzM3pcPJyb0+Pi4dyCHhcP55b0uHg4
t6LHxcO5NT0uHs5t6HHxcG5Lj4uHczt6XDyc29Pj4uHcgR4XD+eO9Lh4OHei
x8XDuTM9Lh7OXehx8XDuSo+Lh3M3elw8nLvT4+Lh3IMeFw/nnvS4eDj3osfF
w7k3PS4ezn3ocfFw7kuPi4dzP3pcPJzS4+Lh3J8eFw/nAfS4eDgPpMfFw3kQ
PS4ezoPpcfFwHkKPi4fzUHpcPJyH0ePi4TycHhcP5xH0uHg4j6THxcN5FD0u
Hs6j6XHxcB5Dj4uH81h6XDycx9Hj4uE8nh4XD+cJ9Lh4OE+kx8XDeRI9Lh7O
k+lx8XCeQo+Lh/NUelw8nKfR4+LhPJ0eFw/nGfS4eDjPpMfFw3kWPS4ezrPp
cfFwnkOPi4fzXHpcPJzn0ePi4TyfHhcP5wX0uHg4L6THxcN5ET0uHs6L6XHx
cF5Cj4uH81J6XDycl9Hj4uG8nB4XD+cV9Lh4OK+kx8XDeRU9Lh7Oq+lx8XBe
Q4+Lh/Naelw8nNfR4+LhvJ4eFw/nDfS4eDhvpMfFw3kTPS4ezpvpcfFw3kKP
i4fzVnpcPJy30ePi4bydHhcP5x30uHg476THxcN5Fz0uHs676XHxcN5Dj4uH
8156XDyc0ePi4byPHhcP5/30uHg4H6DHxcP5ID0uHs6H6HHxcD5Mj4uH8xF6
XDycj9Lj4uF8jB4XD+fj9Lh4OJ+gx8XD+SQ9Lh7Op+hx8XA+TY+Lh/MZelw8
nM/S4+LhfI4eFw/n8/S4eDhfoMfFw/kiPS4ezpfocfFwvkyPi4fzFXpcPJyv
0uPi4XyNHhcP5+v0uHg436DHxcP5Jj0uHs636HHxcL5Nj4uH8x16XDyc79Lj
4uF8jx4XD+f79Lh4OD+gx8XD+SE9Lh7Oj+hx8XB+TI+Lh/MTelw8nJ/S4+Lh
/IweFw/n5/S4eDi/oMfFw/klPS4ezq/ocfFwfk2Pi4fzG3pcPJzf0uPi4fyO
HhcP5/f0uHg4f6DHxcP5Iz0uHs6f6HHxcP5Mj4uH8xd6XDycv9Lj4uH8jR4X
D+fv9Lh4OP+gx8XD+Sc9Lh7Ov+hx8XD+TY+Lh/Mfelw8/L8B/P8eFw/nAPS4
eDgHpMfFwzkQPS4ezoHpcfFwDkKPi4dzUHpcPJyD0ePi4RycHhcP5xD0uHg4
h6THxcM5FD0uHs6h6XHxcA5Dj4uHc1h6XDycw9Hj4uEcnh4XD+cI9Lh4OEek
x8XDORI9Lh7Okelx8XCOQo+Lh3NUelw8nKPR4+LhHJ0eFw/nGPS4eDjHpMfF
wzkWPS4ezrHpcfFwjkOPi4dzXHpcPJzj0ePi4RyfHhcP5wT0uHg4J6THxcM5
ET0uHs6J6XHxcE5Cj4uHc1J6XDyck9Hj4uGcnB4XD+cU9Lh4OKekx8XDORU9
Lh7Oqelx8XBOQ4+Lh3Naelw8nNPR4+LhnJ4eFw/nDPS4eDhnpMfFwzkTPS4e
zpnpcfFwzkKPi4dzVnpcPJyz0ePi4ZydHhcP5xz0uHg456THxcM5Fz0uHs65
6XHxcM5Dj4uHc156XDyc89Hj4uGcnx4XD+cC9Lh4OBekx8XDuRA9Lh7Ohelx
8XAuQo+Lh3NRelw8nIvR4+LhXJweFw/nEvS4eDiXpMfFw7kUPS4ezqXpcfFw
LkOPi4dzWXpcPJzL0ePi4VyeHhcP5wr0uHg4V6THxcO5Ej0uHs6V6XHxcK5C
j4uHc1V6XDycq9Hj4uFcnR4XD+ca9Lh4ONekx8XDuRY9Lh7Otelx8XCuQ4+L
h3Ndelw8nOvR4+LhXJ8eFw/nBvS4eDg3pMfFw7kRPS4ezo3pcfFwbkKPi4dz
U3pcPJyb0ePi4dycHhcP5xb0uHg4t6THxcO5FT0uHs6t6XHxcG5Dj4uHc1t6
XDyc29Hj4uHcnh4XD+cO9Lh4OHekx8XDuRM9Lh7Onelx8XDuQo+Lh3NXelw8
nLvR4+Lh3J0eFw/nHvS4eDj3pMfFw7kXPS4ezr3pcfFw7kOPi4dzX3pcPJz7
0ePi4ZQeFw/n/vS4eDgPoMfFw3kgPS4ezoPocfFwHkyPi4fzEHpcPJyH0uPi
4TyMHhcP5+H0uHg4j6DHxcN5JD0uHs6j6HHxcB5Nj4uH8xh6XDycx9Lj4uE8
jh4XD+fx9Lh4OE+gx8XDeSI9Lh7Ok+hx8XCeTI+Lh/MUelw8nKfS4+LhPI0e
Fw/n6fS4eDjPoMfFw3kmPS4ezrPocfFwnk2Pi4fzHHpcPJzn0uPi4TyPHhcP
5/n0uHg4L6DHxcN5IT0uHs6L6HHxcF5Mj4uH8xJ6XDycl9Lj4uG8jB4XD+fl
9Lh4OK+gx8XDeSU9Lh7Oq+hx8XBeTY+Lh/Maelw8nNfS4+LhvI4eFw/n9fS4
eDhvoMfFw3kjPS4ezpvocfFw3kyPi4fzFnpcPJy30uPi4byNHhcP5+30uHg4
76DHxcN5Jz0uHs676HHxcN5Nj4uH8x56XDyc99Lj4uGMHhcP5330uHg476fH
xcP5AD0uHs4H6XHxcD5Ej4uH82F6XDycj9Dj4uF8lB4XD+dj9Lh4OB+nx8XD
+QQ9Lh7OJ+lx8XA+RY+Lh/Npelw8nM/Q4+LhfJYeFw/nc/S4eDifp8fFw/kC
PS4ezhfpcfFwvkSPi4fzZXpcPJyv0OPi4XyVHhcP52v0uHg4X6fHxcP5Bj0u
Hs436XHxcL5Fj4uH8216XDyc79Dj4uF8lx4XD+d79Lh4ON+nx8XD+QE9Lh7O
D+lx8XB+RI+Lh/Njelw8nJ/Q4+Lh/JQeFw/nZ/S4eDg/p8fFw/kFPS4ezi/p
cfFwfkWPi4fza3pcPJzf0OPi4fyWHhcP53f0uHg4v6fHxcP5Az0uHs4f6XHx
cP5Ej4uH82d6XDycv9Dj4uH8lR4XD+dv9Lh4OH+nx8XD+Qc9Lh7OP+lx8XD+
RY+Lh/Nvelw8nP/Q4+Lh/w3c//e4eDgHoMfFwzkgPS4ezoHocfFwDkyPi4dz
EHpcPJyD0uPi4RyMHhcP5+D0uHg4h6DHxcM5JD0uHs6h6HHxcA5Nj4uHcxh6
XDycw9Lj4uEcjh4XD+fw9Lh4OEegx8XDOSI9Lh7Okehx8XCOTI+Lh3MUelw8
nKPS4+LhHI0eFw/n6PS4eDjHoMfFwzkmPS4ezrHocfFwjk2Pi4dzHHpcPJzj
0uPi4RyPHhcP5/j0uHg4J6DHxcM5IT0uHs6J6HHxcE5Mj4uHcxJ6XDyck9Lj
4uGcjB4XD+fk9Lh4OKegx8XDOSU9Lh7Oqehx8XBOTY+Lh3Maelw8nNPS4+Lh
nI4eFw/n9PS4eDhnoMfFwzkjPS4ezpnocfFwzkyPi4dzFnpcPJyz0uPi4ZyN
HhcP5+z0uHg456DHxcM5Jz0uHs656HHxcM5Nj4uHcx56XDyc89Lj4uGcjx4X
D+f89Lh4OBegx8XDuSA9Lh7Ohehx8XAuTI+Lh3MRelw8nIvS4+LhXIweFw/n
4vS4eDiXoMfFw7kkPS4ezqXocfFwLk2Pi4dzGXpcPJzL0uPi4VyOHhcP5/L0
uHg4V6DHxcO5Ij0uHs6V6HHxcK5Mj4uHcxV6XDycq9Lj4uFcjR4XD+fq9Lh4
ONegx8XDuSY9Lh7Otehx8XCuTY+Lh3Mdelw8nOvS4+LhXI8eFw/n+vS4eDg3
oMfFw7khPS4ezo3ocfFwbkyPi4dzE3pcPJyb0uPi4dyMHhcP5+b0uHg4t6DH
xcO5JT0uHs6t6HHxcG5Nj4uHcxt6XDyc29Lj4uHcjh4XD+f29Lh4OHegx8XD
uSM9Lh7Onehx8XDuTI+Lh3MXelw8nLvS4+Lh3I0eFw/n7vS4eDj3oMfFw7kn
PS4ezr3ocfFw7k2Pi4dzH3pcPJz70uPi4dyPHhcPp/S4eDj3p8fFw3kAPS4e
zgPpcfFwHkSPi4fzYHpcPJyH0OPi4TyUHhcP52H0uHg4D6fHxcN5BD0uHs4j
6XHxcB5Fj4uH82h6XDycx9Dj4uE8lh4XD+dx9Lh4OI+nx8XDeQI9Lh7OE+lx
8XCeRI+Lh/Nkelw8nKfQ4+LhPJUeFw/nafS4eDhPp8fFw3kGPS4ezjPpcfFw
nkWPi4fzbHpcPJzn0OPi4TyXHhcP53n0uHg4z6fHxcN5AT0uHs4L6XHxcF5E
j4uH82J6XDycl9Dj4uG8lB4XD+dl9Lh4OC+nx8XDeQU9Lh7OK+lx8XBeRY+L
h/Nqelw8nNfQ4+LhvJYeFw/ndfS4eDivp8fFw3kDPS4ezhvpcfFw3kSPi4fz
ZnpcPJy30OPi4byVHhcP5230uHg4b6fHxcN5Bz0uHs476XHxcN5Fj4uH8256
XDyc99Dj4uG8lx4XD2f0uHg476PHxcN5Pz0uHs4H6HHxcD5Ij4uH8yF6XDyc
D9Pj4uF8hB4XD+ej9Lh4OB+jx8XD+Tg9Lh7OJ+hx8XA+SY+Lh/Mpelw8nE/T
4+LhfIYeFw/ns/S4eDifo8fFw/k8PS4ezhfocfFwvkiPi4fzJXpcPJwv0+Pi
4XyFHhcP56v0uHg4X6PHxcP5Oj0uHs436HHxcL5Jj4uH8y16XDycb9Pj4uF8
hx4XD+e79Lh4ON+jx8XD+T49Lh7OD+hx8XB+SI+Lh/Mjelw8nB/T4+Lh/IQe
Fw/np/S4eDg/o8fFw/k5PS4ezi/ocfFwfkmPi4fzK3pcPJxf0+Pi4fyGHhcP
57f0uHg4v6PHxcP5PT0uHs4f6HHxcP5Ij4uH8yd6XDycP9Pj4uH8hR4XD+ev
9Lh4OH+jx8XD+Ts9Lh7OP+hx8XD+SY+Lh/Mvelw8nH/T4+Lh/IceFw//b8D+
v8fFwzkAPS4ezgHpcfFwDkSPi4dzYHpcPJyD0OPi4RyUHhcP52D0uHg4B6fH
xcM5BD0uHs4h6XHxcA5Fj4uHc2h6XDycw9Dj4uEclh4XD+dw9Lh4OIenx8XD
OQI9Lh7OEelx8XCORI+Lh3Nkelw8nKPQ4+LhHJUeFw/naPS4eDhHp8fFwzkG
PS4ezjHpcfFwjkWPi4dzbHpcPJzj0OPi4RyXHhcP53j0uHg4x6fHxcM5AT0u
Hs4J6XHxcE5Ej4uHc2J6XDyck9Dj4uGclB4XD+dk9Lh4OCenx8XDOQU9Lh7O
Kelx8XBORY+Lh3Nqelw8nNPQ4+LhnJYeFw/ndPS4eDinp8fFwzkDPS4ezhnp
cfFwzkSPi4dzZnpcPJyz0OPi4ZyVHhcP52z0uHg4Z6fHxcM5Bz0uHs456XHx
cM5Fj4uHc256XDyc89Dj4uGclx4XD+d89Lh4OOenx8XDuQA9Lh7OBelx8XAu
RI+Lh3Nhelw8nIvQ4+LhXJQeFw/nYvS4eDgXp8fFw7kEPS4eziXpcfFwLkWP
i4dzaXpcPJzL0OPi4VyWHhcP53L0uHg4l6fHxcO5Aj0uHs4V6XHxcK5Ej4uH
c2V6XDycq9Dj4uFclR4XD+dq9Lh4OFenx8XDuQY9Lh7ONelx8XCuRY+Lh3Nt
elw8nOvQ4+LhXJceFw/nevS4eDjXp8fFw7kBPS4ezg3pcfFwbkSPi4dzY3pc
PJyb0OPi4dyUHhcP52b0uHg4N6fHxcO5BT0uHs4t6XHxcG5Fj4uHc2t6XDyc
29Dj4uHclh4XD+d29Lh4OLenx8XDuQM9Lh7OHelx8XDuRI+Lh3Nnelw8nLvQ
4+Lh3JUeFw/nbvS4eDh3p8fFw7kHPS4ezj3pcfFw7kWPi4dzb3pcPJz70OPi
4dyXHhcP5370uHg4pcfFw7k/PS4ezgPocfFwHkiPi4fzIHpcPJwH0+Pi4TyE
HhcP56H0uHg4D6PHxcN5OD0uHs4j6HHxcB5Jj4uH8yh6XDycR9Pj4uE8hh4X
D+ex9Lh4OI+jx8XDeTw9Lh7OE+hx8XCeSI+Lh/Mkelw8nCfT4+LhPIUeFw/n
qfS4eDhPo8fFw3k6PS4ezjPocfFwnkmPi4fzLHpcPJxn0+Pi4TyHHhcP57n0
uHg4z6PHxcN5Pj0uHs4L6HHxcF5Ij4uH8yJ6XDycF9Pj4uG8hB4XD+el9Lh4
OC+jx8XDeTk9Lh7OK+hx8XBeSY+Lh/Mqelw8nFfT4+LhvIYeFw/ntfS4eDiv
o8fFw3k9PS4ezhvocfFw3kiPi4fzJnpcPJw30+Pi4byFHhcP5630uHg4b6PH
xcN5Oz0uHs476HHxcN5Jj4uH8y56XDycd9Pj4uG8hx4XD+e99Lh4OKPHxcN5
Hz0uHs776XHxcD5Aj4uH80F6XDycD9Hj4uF8mB4XD+cj9Lh4OB+lx8XD+Rg9
Lh7Ox+lx8XA+QY+Lh/NJelw8nE/R4+LhfJoeFw/nM/S4eDifpcfFw/kcPS4e
zufpcfFwvkCPi4fzRXpcPJwv0ePi4XyZHhcP5yv0uHg4X6XHxcP5Gj0uHs7X
6XHxcL5Bj4uH8016XDycb9Hj4uF8mx4XD+c79Lh4ON+lx8XD+R49Lh7O9+lx
8XB+QI+Lh/NDelw8nB/R4+Lh/JgeFw/nJ/S4eDg/pcfFw/kZPS4ezs/pcfFw
fkGPi4fzS3pcPJxf0ePi4fyaHhcP5zf0uHg4v6XHxcP5HT0uHs7v6XHxcP5A
j4uH80d6XDycP9Hj4uH8mR4XD+cv9Lh4OH+lx8XD+Rs9Lh7O3+lx8XD+QY+L
h/NPelw8nH/R4+Lh/JseFw/nP/S4ePh/A/X/PS4ezgHocfFwDkiPi4dzIHpc
PJwD0+Pi4RyEHhcP56D0uHg4B6PHxcM5OD0uHs4h6HHxcA5Jj4uHcyh6XDyc
Q9Pj4uEchh4XD+ew9Lh4OIejx8XDOTw9Lh7OEehx8XCOSI+Lh3Mkelw8nCPT
4+LhHIUeFw/nqPS4eDhHo8fFwzk6PS4ezjHocfFwjkmPi4dzLHpcPJxj0+Pi
4RyHHhcP57j0uHg4x6PHxcM5Pj0uHs4J6HHxcE5Ij4uHcyJ6XDycE9Pj4uGc
hB4XD+ek9Lh4OCejx8XDOTk9Lh7OKehx8XBOSY+Lh3Mqelw8nFPT4+LhnIYe
Fw/ntPS4eDino8fFwzk9PS4ezhnocfFwzkiPi4dzJnpcPJwz0+Pi4ZyFHhcP
56z0uHg4Z6PHxcM5Oz0uHs456HHxcM5Jj4uHcy56XDycc9Pj4uGchx4XD+e8
9Lh4OOejx8XDOT89Lh7OBehx8XAuSI+Lh3Mhelw8nAvT4+LhXIQeFw/novS4
eDgXo8fFw7k4PS4eziXocfFwLkmPi4dzKXpcPJxL0+Pi4VyGHhcP57L0uHg4
l6PHxcO5PD0uHs4V6HHxcK5Ij4uHcyV6XDycK9Pj4uFchR4XD+eq9Lh4OFej
x8XDuTo9Lh7ONehx8XCuSY+Lh3Mtelw8nGvT4+LhXIceFw/nuvS4eDjXo8fF
w7k+PS4ezg3ocfFwbkiPi4dzI3pcPJwb0+Pi4dyEHhcP56b0uHg4N6PHxcO5
OT0uHs4t6HHxcG5Jj4uHcyt6XDycW9Pj4uHchh4XD+e29Lh4OLejx8XDuT09
Lh7OHehx8XDuSI+Lh3Mnelw8nDvT4+Lh3IUeFw/nrvS4eDh3o8fFw7k7PS4e
zj3ocfFw7kmPi4dzL3pcPJx70+Pi4dyHHhcP5770uHg496PHxcMpPS4ezv3p
cfFwHkCPi4fzQHpcPJwH0ePi4TyYHhcP5yH0uHg4D6XHxcN5GD0uHs7D6XHx
cB5Bj4uH80h6XDycR9Hj4uE8mh4XD+cx9Lh4OI+lx8XDeRw9Lh7O4+lx8XCe
QI+Lh/NEelw8nCfR4+LhPJkeFw/nKfS4eDhPpcfFw3kaPS4eztPpcfFwnkGP
i4fzTHpcPJxn0ePi4TybHhcP5zn0uHg4z6XHxcN5Hj0uHs7z6XHxcF5Aj4uH
80J6XDycF9Hj4uG8mB4XD+cl9Lh4OC+lx8XDeRk9Lh7Oy+lx8XBeQY+Lh/NK
elw8nFfR4+LhvJoeFw/nNfS4eDivpcfFw3kdPS4ezuvpcfFw3kCPi4fzRnpc
PJw30ePi4byZHhcP5y30uHg4b6XHxcN5Gz0uHs7b6XHxcN5Bj4uH8056XDyc
d9Hj4uG8mx4XD+c99Lh4OO+lx8XDGT0uHs776HHxcN5Pj4uH8wF6XDycD9Lj
4uF8iB4XD+fD9Lh4OB+hx8XD+Sg9Lh7Ox+hx8XA+To+Lh/MJelw8nE/S4+Lh
fIoeFw/n0/S4eDifocfFw/ksPS4ezufocfFwPk+Pi4fzBXpcPJwv0uPi4XyJ
HhcP58v0uHg4X6HHxcP5Kj0uHs7X6HHxcL5Oj4uH8w16XDycb9Lj4uF8ix4X
D+fb9Lh4ON+hx8XD+S49Lh7O9+hx8XC+T4+Lh/MDelw8nB/S4+Lh/IgeFw/n
x/S4eDg/ocfFw/kpPS4ezs/ocfFwfk6Pi4fzC3pcPJxf0uPi4fyKHhcP59f0
uHg4v6HHxcP5LT0uHs7v6HHxcH5Pj4uH8wd6XDycP9Lj4uH8iR4XD+fP9Lh4
OH+hx8XD+Ss9Lh7O3+hx8XD+To+Lh/MPelw8nH/S4+Lh/IseFw/n3/S4eDj/
ocfFw/8boP/vcfFwDkCPi4dzQHpcPJwD0ePi4RyYHhcP5yD0uHg4B6XHxcM5
GD0uHs7B6XHxcA5Bj4uHc0h6XDycQ9Hj4uEcmh4XD+cw9Lh4OIelx8XDORw9
Lh7O4elx8XCOQI+Lh3NEelw8nCPR4+LhHJkeFw/nKPS4eDhHpcfFwzkaPS4e
ztHpcfFwjkGPi4dzTHpcPJxj0ePi4RybHhcP5zj0uHg4x6XHxcM5Hj0uHs7x
6XHxcE5Aj4uHc0J6XDycE9Hj4uGcmB4XD+ck9Lh4OCelx8XDORk9Lh7Oyelx
8XBOQY+Lh3NKelw8nFPR4+LhnJoeFw/nNPS4eDinpcfFwzkdPS4ezunpcfFw
zkCPi4dzRnpcPJwz0ePi4ZyZHhcP5yz0uHg4Z6XHxcM5Gz0uHs7Z6XHxcM5B
j4uHc056XDycc9Hj4uGcmx4XD+c89Lh4OOelx8XDOR89Lh7O+elx8XAuQI+L
h3NBelw8nAvR4+LhXJgeFw/nIvS4eDgXpcfFw7kYPS4ezsXpcfFwLkGPi4dz
SXpcPJxL0ePi4VyaHhcP5zL0uHg4l6XHxcO5HD0uHs7l6XHxcK5Aj4uHc0V6
XDycK9Hj4uFcmR4XD+cq9Lh4OFelx8XDuRo9Lh7O1elx8XCuQY+Lh3NNelw8
nGvR4+LhXJseFw/nOvS4eDjXpcfFw7kePS4ezvXpcfFwbkCPi4dzQ3pcPJwb
0ePi4dyYHhcP5yb0uHg4N6XHxcO5GT0uHs7N6XHxcG5Bj4uHc0t6XDycW9Hj
4uHcmh4XD+c29Lh4OLelx8XDuR09Lh7O7elx8XDuQI+Lh3NHelw8nDvR4+Lh
3JkeFw/nLvS4eDh3pcfFw7kbPS4ezt3pcfFw7kGPi4dzT3pcPJx70ePi4dyb
HhcP5z70uHg496XHxcO5Hz0uHk7pcfFw7k+Pi4fzAHpcPJwH0uPi4TyIHhcP
58H0uHg4D6HHxcN5KD0uHs7D6HHxcB5Oj4uH8wh6XDycR9Lj4uE8ih4XD+fR
9Lh4OI+hx8XDeSw9Lh7O4+hx8XAeT4+Lh/MEelw8nCfS4+LhPIkeFw/nyfS4
eDhPocfFw3kqPS4eztPocfFwnk6Pi4fzDHpcPJxn0uPi4TyLHhcP59n0uHg4
z6HHxcN5Lj0uHs7z6HHxcJ5Pj4uH8wJ6XDycF9Lj4uG8iB4XD+fF9Lh4OC+h
x8XDeSk9Lh7Oy+hx8XBeTo+Lh/MKelw8nFfS4+LhvIoeFw/n1fS4eDivocfF
w3ktPS4ezuvocfFwXk+Pi4fzBnpcPJw30uPi4byJHhcP5830uHg4b6HHxcN5
Kz0uHs7b6HHxcN5Oj4uH8w56XDycd9Lj4uG8ix4XD+fd9Lh4OO+hx8XDeS89
Lh7O6HHxcN5Hj4uH8356XDycD9Dj4uF8kB4XD+dD9Lh4OB+mx8XD+Qg9Lh7O
R+lx8XA+Ro+Lh/Nxelw8nE/Q4+LhfJIeFw/nU/S4eDifpsfFw/kMPS4ezmfp
cfFwPkePi4fzeXpcPJwv0OPi4XyRHhcP50v0uHg4X6bHxcP5Cj0uHs5X6XHx
cL5Gj4uH83V6XDycb9Dj4uF8kx4XD+db9Lh4ON+mx8XD+Q49Lh7Od+lx8XC+
R4+Lh/N9elw8nB/Q4+Lh/JAeFw/nR/S4eDg/psfFw/kJPS4ezk/pcfFwfkaP
i4fzc3pcPJxf0OPi4fySHhcP51f0uHg4v6bHxcP5DT0uHs5v6XHxcH5Hj4uH
83t6XDycP9Dj4uH8kR4XD+dP9Lh4OH+mx8XD+Qs9Lh7OX+lx8XD+Ro+Lh/N3
elw8nH/Q4+Lh/JMeFw/nX/S4eDj/psfFw/kPPS4e/t/A/H+Pi4dzAHpcPJwD
0uPi4RyIHhcP58D0uHg4B6HHxcM5KD0uHs7B6HHxcA5Oj4uHcwh6XDycQ9Lj
4uEcih4XD+fQ9Lh4OIehx8XDOSw9Lh7O4ehx8XAOT4+Lh3MEelw8nCPS4+Lh
HIkeFw/nyPS4eDhHocfFwzkqPS4eztHocfFwjk6Pi4dzDHpcPJxj0uPi4RyL
HhcP59j0uHg4x6HHxcM5Lj0uHs7x6HHxcI5Pj4uHcwJ6XDycE9Lj4uGciB4X
D+fE9Lh4OCehx8XDOSk9Lh7Oyehx8XBOTo+Lh3MKelw8nFPS4+LhnIoeFw/n
1PS4eDinocfFwzktPS4ezunocfFwTk+Pi4dzBnpcPJwz0uPi4ZyJHhcP58z0
uHg4Z6HHxcM5Kz0uHs7Z6HHxcM5Oj4uHcw56XDycc9Lj4uGcix4XD+fc9Lh4
OOehx8XDOS89Lh7O+ehx8XDOT4+Lh3MBelw8nAvS4+LhXIgeFw/nwvS4eDgX
ocfFw7koPS4ezsXocfFwLk6Pi4dzCXpcPJxL0uPi4VyKHhcP59L0uHg4l6HH
xcO5LD0uHs7l6HHxcC5Pj4uHcwV6XDycK9Lj4uFciR4XD+fK9Lh4OFehx8XD
uSo9Lh7O1ehx8XCuTo+Lh3MNelw8nGvS4+LhXIseFw/n2vS4eDjXocfFw7ku
PS4ezvXocfFwrk+Pi4dzA3pcPJwb0uPi4dyIHhcP58b0uHg4N6HHxcO5KT0u
Hs7N6HHxcG5Oj4uHcwt6XDycW9Lj4uHcih4XD+fW9Lh4OLehx8XDuS09Lh7O
7ehx8XBuT4+Lh3MHelw8nDvS4+Lh3IkeFw/nzvS4eDh3ocfFw7krPS4ezt3o
cfFw7k6Pi4dzD3pcPJx70uPi4dyLHhcP5970uHg496HHxcO5Lz0uHs796HHx
cEqPi4dzf3pcPJwH0OPi4TyQHhcP50H0uHg4D6bHxcN5CD0uHs5D6XHxcB5G
j4uH83B6XDycR9Dj4uE8kh4XD+dR9Lh4OI+mx8XDeQw9Lh7OY+lx8XAeR4+L
h/N4elw8nCfQ4+LhPJEeFw/nSfS4eDhPpsfFw3kKPS4ezlPpcfFwnkaPi4fz
dHpcPJxn0OPi4TyTHhcP51n0uHg4z6bHxcN5Dj0uHs5z6XHxcJ5Hj4uH83x6
XDycF9Dj4uG8kB4XD+dF9Lh4OC+mx8XDeQk9Lh7OS+lx8XBeRo+Lh/Nyelw8
nFfQ4+LhvJIeFw/nVfS4eDivpsfFw3kNPS4ezmvpcfFwXkePi4fzenpcPJw3
0OPi4byRHhcP5030uHg4b6bHxcN5Cz0uHs5b6XHxcN5Gj4uH83Z6XDycd9Dj
4uG8kx4XD+dd9Lh4OO+mx8XDeQ89Lh7Oe+lx8XBGj4uH8z56XDyc99Pj4uF8
gB4XD+eD9Lh4OB+ix8XD+TA9Lh7OR+hx8XA+So+Lh/Mxelw8nI/T4+LhfIIe
Fw/nk/S4eDifosfFw/k0PS4ezmfocfFwPkuPi4fzOXpcPJzP0+Pi4XyBHhcP
54v0uHg4X6LHxcP5Mj0uHs5X6HHxcL5Kj4uH8zV6XDycr9Pj4uF8gx4XD+eb
9Lh4ON+ix8XD+TY9Lh7Od+hx8XC+S4+Lh/M9elw8nO/T4+Lh/IAeFw/nh/S4
eDg/osfFw/kxPS4ezk/ocfFwfkqPi4fzM3pcPJyf0+Pi4fyCHhcP55f0uHg4
v6LHxcP5NT0uHs5v6HHxcH5Lj4uH8zt6XDyc39Pj4uH8gR4XD+eP9Lh4OH+i
x8XD+TM9Lh7OX+hx8XD+So+Lh/M3elw8nL/T4+Lh/IMeFw/nn/S4eDj/osfF
w/k3PS4ezn/ocfHw/wbk/3tcPJwD0OPi4RyQHhcP50D0uHg4B6bHxcM5CD0u
Hs5B6XHxcA5Gj4uHc3B6XDycQ9Dj4uEckh4XD+dQ9Lh4OIemx8XDOQw9Lh7O
Yelx8XAOR4+Lh3N4elw8nCPQ4+LhHJEeFw/nSPS4eDhHpsfFwzkKPS4ezlHp
cfFwjkaPi4dzdHpcPJxj0OPi4RyTHhcP51j0uHg4x6bHxcM5Dj0uHs5x6XHx
cI5Hj4uHc3x6XDycE9Dj4uGckB4XD+dE9Lh4OCemx8XDOQk9Lh7OSelx8XBO
Ro+Lh3Nyelw8nFPQ4+LhnJIeFw/nVPS4eDinpsfFwzkNPS4ezmnpcfFwTkeP
i4dzenpcPJwz0OPi4ZyRHhcP50z0uHg4Z6bHxcM5Cz0uHs5Z6XHxcM5Gj4uH
c3Z6XDycc9Dj4uGckx4XD+dc9Lh4OOemx8XDOQ89Lh7Oeelx8XDOR4+Lh3N+
elw8nAvQ4+LhXJAeFw/nQvS4eDgXpsfFw7kIPS4ezkXpcfFwLkaPi4dzcXpc
PJxL0OPi4VySHhcP51L0uHg4l6bHxcO5DD0uHs5l6XHxcC5Hj4uHc3l6XDyc
K9Dj4uFckR4XD+dK9Lh4OFemx8XDuQo9Lh7OVelx8XCuRo+Lh3N1elw8nGvQ
4+LhXJMeFw/nWvS4eDjXpsfFw7kOPS4eznXpcfFwrkePi4dzfXpcPJwb0OPi
4dyQHhcP50b0uHg4N6bHxcO5CT0uHs5N6XHxcG5Gj4uHc3N6XDycW9Dj4uHc
kh4XD+dW9Lh4OLemx8XDuQ09Lh7Obelx8XBuR4+Lh3N7elw8nDvQ4+Lh3JEe
Fw/nTvS4eDh3psfFw7kLPS4ezl3pcfFw7kaPi4dzd3pcPJx70OPi4dyTHhcP
5170uHg496bHxcO5Dz0uHs596XHxcO5Hj4uHU3pcPJz70+Pi4TyAHhcP54H0
uHg4D6LHxcN5MD0uHs5D6HHxcB5Kj4uH8zB6XDych9Pj4uE8gh4XD+eR9Lh4
OI+ix8XDeTQ9Lh7OY+hx8XAeS4+Lh/M4elw8nMfT4+LhPIEeFw/nifS4eDhP
osfFw3kyPS4ezlPocfFwnkqPi4fzNHpcPJyn0+Pi4TyDHhcP55n0uHg4z6LH
xcN5Nj0uHs5z6HHxcJ5Lj4uH8zx6XDyc59Pj4uG8gB4XD+eF9Lh4OC+ix8XD
eTE9Lh7OS+hx8XBeSo+Lh/Myelw8nJfT4+LhvIIeFw/nlfS4eDivosfFw3k1
PS4ezmvocfFwXkuPi4fzOnpcPJzX0+Pi4byBHhcP5430uHg4b6LHxcN5Mz0u
Hs5b6HHxcN5Kj4uH8zZ6XDyct9Pj4uG8gx4XD+ed9Lh4OO+ix8XDeTc9Lh7O
e+hx8XDeS4+LhzN6XDyc99Hj4uG8nx4XD+cD9Lh4OB+kx8XD+RA9Lh7Oh+lx
8XA+Qo+Lh/NRelw8nI/R4+LhfJweFw/nE/S4eDifpMfFw/kUPS4ezqfpcfFw
PkOPi4fzWXpcPJzP0ePi4XyeHhcP5wv0uHg4X6THxcP5Ej0uHs6X6XHxcL5C
j4uH81V6XDycr9Hj4uF8nR4XD+cb9Lh4ON+kx8XD+RY9Lh7Ot+lx8XC+Q4+L
h/Ndelw8nO/R4+LhfJ8eFw/nB/S4eDg/pMfFw/kRPS4ezo/pcfFwfkKPi4fz
U3pcPJyf0ePi4fycHhcP5xf0uHg4v6THxcP5FT0uHs6v6XHxcH5Dj4uH81t6
XDyc39Hj4uH8nh4XD+cP9Lh4OH+kx8XD+RM9Lh7On+lx8XD+Qo+Lh/NXelw8
nL/R4+Lh/J0eFw/nH/S4eDj/pMfFw/kXPS4ezr/pcfFw/kOPi4f/NxD/3+Pi
4RyAHhcP54D0uHg4B6LHxcM5MD0uHs5B6HHxcA5Kj4uHczB6XDycg9Pj4uEc
gh4XD+eQ9Lh4OIeix8XDOTQ9Lh7OYehx8XAOS4+Lh3M4elw8nMPT4+LhHIEe
Fw/niPS4eDhHosfFwzkyPS4ezlHocfFwjkqPi4dzNHpcPJyj0+Pi4RyDHhcP
55j0uHg4x6LHxcM5Nj0uHs5x6HHxcI5Lj4uHczx6XDyc49Pj4uGcgB4XD+eE
9Lh4OCeix8XDOTE9Lh7OSehx8XBOSo+Lh3Myelw8nJPT4+LhnIIeFw/nlPS4
eDinosfFwzk1PS4ezmnocfFwTkuPi4dzOnpcPJzT0+Pi4ZyBHhcP54z0uHg4
Z6LHxcM5Mz0uHs5Z6HHxcM5Kj4uHczZ6XDycs9Pj4uGcgx4XD+ec9Lh4OOei
x8XDOTc9Lh7Oeehx8XDOS4+Lh3M+elw8nPPT4+LhXIAeFw/ngvS4eDgXosfF
w7kwPS4ezkXocfFwLkqPi4dzMXpcPJyL0+Pi4VyCHhcP55L0uHg4l6LHxcO5
ND0uHs5l6HHxcC5Lj4uHczl6XDycy9Pj4uFcgR4XD+eK9Lh4OFeix8XDuTI9
Lh7OVehx8XCuSo+Lh3M1elw8nKvT4+LhXIMeFw/nmvS4eDjXosfFw7k2PS4e
znXocfFwrkuPi4dzPXpcPJzr0+Pi4dyAHhcP54b0uHg4N6LHxcO5Mf1/u66H
KAAA3FyjqW3btt2mtu3Unqk57aS27dS2ndq2U9v26+6d3uVd/OfbJrjx4ngr
9rjx4nhr9rjx4ngb9rjx4nhb9rjx4ng79rjx4nh79rjx4ngH9rjx4nhH9rjx
4ngn9rjx4ngAe9x4cTyQPW68ON6ZPW68ON6FPW68ON6VPW68ON6NPW68ON6d
PW68ON6DPW68ON6TPW68ON6LPW68ON6bPW68ON6HPW68ON6XPW68ON6PPW68
OB7EHjdeHO/PHjdeHB/AHjdeHA9mjxsvjmaPGy+OD2SPGy+OD2KPGy+OD2aP
Gy+OD2GPGy+OD2WPGy+OD2OPGy+OD2ePGy+Oj2CPGy+Oj2SPGy+Oj2KPGy+O
j2aPGy+Oj2GPGy+Oj2WPGy+Oj2OPGy+Oj2ePGy+OT2CPGy+OT2SPGy+OT2KP
Gy+OT2aPGy+OT2GPGy+OT2WPGy+OT2OPGy+OT2ePGy+Oz2CPGy+Oz2SPGy+O
z2KPGy+Oz2aPGy+Oz2GPGy+Oz2WPGy+Oz2OPGy+Oz2ePGy+OYY8bL44vYI8b
L44vZI8bL44vYo8bL44vZo8bL44vYY8bL44vZY8bL44vY48bL44vZ48bL46v
YI8bL46vZI8bL46vYo8bL46vZo8bL46vYY8bL46vZY8bL46vY48bL46vZ48b
L45vYI8bL45vZI8bL45vYo8bL45vZo8bL45vYY8bL45vZY8bL45vY48bL45v
Z48bL47vYI8bL47vZI8bL47vYo8bL47vZo8bL47vYY8bL47vZY8bL47vY48b
L45ljxsvju9njxsvjh9gjxsvjh9kjxsvjh9ijxsvjh9mjxsvjh9hjxsvjh9l
jxsvjh9jjxsvjh9njxsvjp9gjxsvjp9kjxsvjp9ijxsvjp9mjxsvjp9hjxsv
jp9ljxsvjp9jjxsvjp9njxsvjl9gjxsvjl9kjxsvjl9ijxsvjl9mjxsvjl9h
jxsvjl9ljxsvjl9jjxsvjl9njxsvjt9gjxsvjt9kjxsvjt9ijxsvjt9mjxsv
jt9hjxsvjt9ljxsvjmOPGy+O32OPGy+O32ePGy+OP2CPGy+OP2SPGy+OP2KP
Gy+OP2aPGy+OP2GPGy+OP2WPGy+OP2OPGy+OP2ePGy+Ov2CPGy+Ov2SPGy+O
v2KPGy+Ov2aPGy+Ov2GPGy+Ov2WPGy+Ov2OPGy+Ov2ePGy+Of2CPGy+Of2SP
Gy+Of2KPGy+Of2aPGy+Of2GPGy+Of2WPGy+Of2OPGy+Of2ePGy+O/2CPGy+O
/2SPGy+O/2KPGy+O/2aPGy+O/2GPGy/+3wPg//jJceLCjQcvPhwPQR8nLtx4
8OLD8ZD0ceLCjQcvPhwPRR8nLtx48OLD8dD0ceLCjQcvPhwPQx8nLtx48OLD
8bD0ceLCjQcvPhwPRx8nLtx48OLD8fD0ceLCjQcvPhyPQB8nLtx48OLD8Yj0
ceLCjQcvPhyPRB8nLtx48OLD8cj0ceLCjQcvPhyPQh8nLtx48OLD8aj0ceLC
jQcvPhyPRh8nLtx48OLD8ej0ceLCjQcvPhyPQR8nLtx48OLD8Zj0ceLCjQcv
PhyPRR8nLtx48OLD8dj0ceLCjQcvPhyPQx8nLtx48OLD8bj0ceLCjQcvPhyP
Rx8nLtx48OLD8fj0ceLCjQcvPhxPQB8nLtx48OLD8YT0ceLCjQcvPhxPRB8n
Ltx48OLD8cT0ceLCjQcvPhxPQh8nLtx48OLD8aT0ceLCjQcvPhxPRh8nLtx4
8OLD8eT0ceLCjQcvPhxPQR8nLtx48OLD8ZT0ceLCjQcvPhxPRR8nLtx48OLD
8dT0ceLCjQcvPhxPQx8nLtx48OLD8bT0ceLCjQcvPhxPRx8nLtx48OLD8fT0
ceLCjQcvPhzPQB8nLtx48OLD8Yz0ceLCjQcvPhzPRB8nLtx48OLD8cz0ceLC
jQcvPhzPQh8nLtx48OLD8az0ceLCjQcvPhzPRh8nLtx48OLD8ez0ceLCjQcv
PhzPQR8nLtx48OLD8Zz0ceLCjQcvPhzPRR8nLtx48OLD8dz0ceLCjQcvPhzP
Qx8nLtx48OLD8bz0ceLCjQcvPhzPRx8nLtx48OLD8fz0ceLCjQcvPhwvQB8n
Ltx48OLD8YL0ceLCjQcvPhwvRB8nLtx48OLD8cL0ceLCjQcvPhwvQh8nLtx4
8OLD8aL0ceLCjQcvPhwvRh8nLtx48OLDkfRx4sKNBy8+HC9OHycu3Hjw4sPx
EvRx4sKNBy8+HC9JHycu3Hjw4sPxUvRx4sKNBy8+HC9NHycu3Hjw4sPxMvRx
4sKNBy8+HC9LHycu3Hjw4sPxcvRx4sKNBy8+HC9PHycu3Hjw4sPxCvRx4sKN
By8+HK9IHycu3Hjw4sPxSvRx4sKNBy8+HK9MHycu3Hjw4sPxKvRx4sKNBy8+
HK9KHycu3Hjw4sPxavRx4sKNBy8+HK9OHycu3Hjw4sPxGvRx4sKNBy8+HK9J
Hycu3Hjw4sPxWvRx4sKNBy8+HK9NHycu3Hjw4sPxOvRx4sKNBy8+HK9LHycu
3Hjw4sPxevRx4sKNBy8+HK9PHycu3Hjw4sPxBvRx4sKNBy8+HG9IHycu3Hjw
4sPxRvRx4sKNBy8+HG9MHycu3Hjw4sPxJvRx4sKNBy8+HG9KHycu3Hjw4sNR
9HHiwo0HLz4cb0YfJy7cePDiw/Hm9HHiwo0HLz4cb0EfJy7cePDiw/GW9HHi
wo0HLz4cb0UfJy7cePDiw/HW9HHiwo0HLz4cb0MfJy7cePDiw/G29HHiwo0H
Lz4cb0cfJy7cePDiw/H29HHiwo0HLz4c70AfJy7cePDiw/GO9HHiwo0HLz4c
70QfJy7cePDiw/EA+jhx4caDFx+OB9LHiQs3Hrz4cLwzfZy4cOPBiw/Hu9DH
iQs3Hrz4cLwrfZy4cOPBiw/Hu9HHiQs3Hrz4cLw7fZy4cOPBiw/He9DHiQs3
Hrz4cLwnfZy4cOPBiw/He9HHiQs3Hrz4cLw3fZy4cOPBiw/H+9DHiQs3Hrz4
cLwvfZy4cOPBiw/H+9HHiQs3Hrz4cDyIPk5cuPHgxYfj/enjxIUbD158OD6A
Pk5cuPHgxYfjwfRx4sKNBy8+HE0fJy7cePDiw/GB9HHiwo0HLz4cH0QfJy7c
ePDiw/HB9HHiwo0HLz4cH0IfJy7cePDiw/Gh9HHiwo0HLz4cH0YfJy7cePDi
w/Hh9HHiwo0HLz4cH0EfJy7cePDiw/GR9HHiwo0HLz4cH0UfJy7cePDiw/HR
9HHiwo0HLz4cH0MfJy7cePDiw/Gx9HHiwo0HLz4cH0cfJy7cePDiw/Hx9HHi
wo0HLz4cn0AfJy7cePDiw/GJ9HHiwo0HLz4cn0QfJy7cePDiw/HJ9HHiwo0H
Lz4cn0IfJy7cePDiw/Gp9HHiwo0HLz4cn0YfJy7cePDiw/Hp9HHiwo0HLz4c
n0EfJy7cePDiw/GZ9HHiwo0HLz4cn0UfJy7cePDiw/HZ9HHiwo0HLz4cn0Mf
Jy7cePDiw/G59HHiwo0HLz4cn0cfJy7cePDiw/H59HHiwo0HLz4cQx8nLtx4
8OLD8QX0ceLCjQcvPhxfSB8nLtx48OLD8UX0ceLCjQcvPhxfTB8nLtx48OLD
8SX0ceLCjQcvPhxfSh8nLtx48OLD8WX0ceLCjQcvPhxfTh8nLtx48OLD8RX0
ceLCjQcvPhxfSR8nLtx48OLD8VX0ceLCjQcvPhxfTR8nLtx48OLD8TX0ceLC
jQcvPhxfSx8nLtx48OLD8XX0ceLCjQcvPhxfTx8nLtx48OLD8Q30ceLCjQcv
PhzfSB8nLtx48OLD8U30ceLCjQcvPhzfTB8nLtx48OLD8S30ceLCjQcvPhzf
Sh8nLtx48OLD8W30ceLCjQcvPhzfTh8nLtx48OLD8R30ceLCjQcvPhzfSR8n
Ltx48OLD8V30ceLCjQcvPhzfTR8nLtx48OLD8T30ceLCjQcvPhzfSx8nLtx4
8OLD8X30ceLCjQcvPhxLHycu3Hjw4sPx/fRx4sKNBy8+HD9AHycu3Hjw4sPx
g/Rx4sKNBy8+HD9EHycu3Hjw4sPxw/Rx4sKNBy8+HD9CHycu3Hjw4sPxo/Rx
4sKNBy8+HD9GHycu3Hjw4sPx4/Rx4sKNBy8+HD9BHycu3Hjw4sPxk/Rx4sKN
By8+HD9FHycu3Hjw4sPx0/Rx4sKNBy8+HD9DHycu3Hjw4sPxs/Rx4sKNBy8+
HD9HHycu3Hjw4sPx8/Rx4sKNBy8+HL9AHycu3Hjw4sPxi/Rx4sKNBy8+HL9E
Hycu3Hjw4sPxy/Rx4sKNBy8+HL9CHycu3Hjw4sPxq/Rx4sKNBy8+HL9GHycu
3Hjw4sPx6/Rx4sKNBy8+HL9BHycu3Hjw4sPxm/Rx4sKNBy8+HL9FHycu3Hjw
4sPx2/Rx4sKNBy8+HL9DHycu3Hjw4sPxu/Rx4sKNBy8+HEcfJy7cePDiw/F7
9HHiwo0HLz4cv08fJy7cePDiw/EH9HHiwo0HLz4cf0gfJy7cePDiw/FH9HHi
wo0HLz4cf0wfJy7cePDiw/En9HHiwo0HLz4cf0ofJy7cePDiw/Fn9HHiwo0H
Lz4cf04fJy7cePDiw/EX9HHiwo0HLz4cf0kfJy7cePDiw/FX9HHiwo0HLz4c
f00fJy7cePDiw/E39HHiwo0HLz4cf0sfJy7cePDiw/F39HHiwo0HLz4cf08f
Jy7cePDiw/EP9HHiwo0HLz4c/0gfJy7cePDiw/FP9HHiwo0HLz4c/0wfJy7c
ePDiw/Ev9HHiwo0HLz4c/0ofJy7cePDiw/Fv9HHiwo0HLz4c/04fJy7cePDi
w/Ef9HHiwo0HLz4c/0kfJy7cePDiw/Ff9HHiwo0HLz4c/00fJy7cePDiw/E/
9HHiwo0HLz78vw/4/+3jxIUbD158OB6CPk5cuPHgxYfjIenjxIUbD158OB6K
Pk5cuPHgxYfjoenjxIUbD158OB6GPk5cuPHgxYfjYenjxIUbD158OB6OPk5c
uPHgxYfj4enjxIUbD158OB6BPk5cuPHgxYfjEenjxIUbD158OB6JPk5cuPHg
xYfjkenjxIUbD158OB6FPk5cuPHgxYfjUenjxIUbD158OB6NPk5cuPHgxYfj
0enjxIUbD158OB6DPk5cuPHgxYfjMenjxIUbD158OB6LPk5cuPHgxYfjsenj
xIUbD158OB6HPk5cuPHgxYfjcenjxIUbD158OB6PPk5cuPHgxYfj8enjxIUb
D158OJ6APk5cuPHgxYfjCenjxIUbD158OJ6IPk5cuPHgxYfjienjxIUbD158
OJ6EPk5cuPHgxYfjSenjxIUbD158OJ6MPk5cuPHgxYfjyenjxIUbD158OJ6C
Pk5cuPHgxYfjKenjxIUbD158OJ6KPk5cuPHgxYfjqenjxIUbD158OJ6GPk5c
uPHgxYfjaenjxIUbD158OJ6OPk5cuPHgxYfj6enjxIUbD158OJ6BPk5cuPHg
xYfjGenjxIUbD158OJ6JPk5cuPHgxYfjmenjxIUbD158OJ6FPk5cuPHgxYfj
WenjxIUbD158OJ6NPk5cuPHgxYfj2enjxIUbD158OJ6DPk5cuPHgxYfjOenj
xIUbD158OJ6LPk5cuPHgxYfjuenjxIUbD158OJ6HPk5cuPHgxYfjeenjxIUb
D158OJ6PPk5cuPHgxYfj+enjxIUbD158OF6APk5cuPHgxYfjBenjxIUbD158
OF6IPk5cuPHgxYfjhenjxIUbD158OF6EPk5cuPHgxYfjRenjxIUbD158OF6M
Pk5cuPHgxYcj6ePEhRsPXnw4Xpw+Tly48eDFh+Ml6OPEhRsPXnw4XpI+Tly4
8eDFh+Ol6OPEhRsPXnw4Xpo+Tly48eDFh+Nl6OPEhRsPXnw4XpY+Tly48eDF
h+Pl6OPEhRsPXnw4Xp4+Tly48eDFh+MV6OPEhRsPXnw4XpE+Tly48eDFh+OV
6OPEhRsPXnw4Xpk+Tly48eDFh+NV6OPEhRsPXnw4XpU+Tly48eDFh+PV6OPE
hRsPXnw4Xp0+Tly48eDFh+M16OPEhRsPXnw4XpM+Tly48eDFh+O16OPEhRsP
Xnw4Xps+Tly48eDFh+N16OPEhRsPXnw4Xpc+Tly48eDFh+P16OPEhRsPXnw4
Xp8+Tly48eDFh+MN6OPEhRsPXnw43pA+Tly48eDFh+ON6OPEhRsPXnw43pg+
Tly48eDFh+NN6OPEhRsPXnw43pQ+Tly48eDFh6Po48SFGw9efDjejD5OXLjx
4MWH483p48SFGw9efDjegj5OXLjx4MWH4y3p48SFGw9efDjeij5OXLjx4MWH
463p48SFGw9efDjehj5OXLjx4MWH423p48SFGw9efDjejj5OXLjx4MWH4+3p
48SFGw9efDjegT5OXLjx4MWH4x3p48SFGw9efDjeiT5OXLjx4MWH4wH0ceLC
jQcvPhwPpI8TF248ePHheGf6OHHhxoMXH453oY8TF248ePHheFf6OHHhxoMX
H453o48TF248ePHheHf6OHHhxoMXH473oI8TF248ePHheE/6OHHhxoMXH473
oo8TF248ePHheG/6OHHhxoMXH473oY8TF248ePHheF/6OHHhxoMXH473o48T
F248ePHheBB9nLhw48GLD8f708eJCzcevPhwfAB9nLhw48GLD8eD6ePEhRsP
Xnw4mj5OXLjx4MWH4wPp48SFGw9efDg+iD5OXLjx4MWH44Pp48SFGw9efDg+
hD5OXLjx4MWH40Pp48SFGw9efDg+jD5OXLjx4MWH48Pp48SFGw9efDg+gj5O
XLjx4MWH4yPp48SFGw9efDg+ij5OXLjx4MWH46Pp48SFGw9efDg+hj5OXLjx
4MWH42Pp48SFGw9efDg+jj5OXLjx4MWH4+Pp48SFGw9efDg+gT5OXLjx4MWH
4xPp48SFGw9efDg+iT5OXLjx4MWH45Pp48SFGw9efDg+hT5OXLjx4MWH41Pp
48SFGw9efDg+jT5OXLjx4MWH49Pp48SFGw9efDg+gz5OXLjx4MWH4zPp48SF
Gw9efDg+iz5OXLjx4MWH47Pp48SFGw9efDg+hz5OXLjx4MWH43Pp48SFGw9e
fDg+jz5OXLjx4MWH4/Pp48SFGw9efDiGPk5cuPHgxYfjC+jjxIUbD158OL6Q
Pk5cuPHgxYfji+jjxIUbD158OL6YPk5cuPHgxYfjS+jjxIUbD158OL6UPk5c
uPHgxYfjy+jjxIUbD158OL6cPk5cuPHgxYfjK+jjxIUbD158OL6SPk5cuPHg
xYfjq+jjxIUbD158OL6aPk5cuPHgxYfja+jjxIUbD158OL6WPk5cuPHgxYfj
6+jjxIUbD158OL6ePk5cuPHgxYfjG+jjxIUbD158OL6RPk5cuPHgxYfjm+jj
xIUbD158OL6ZPk5cuPHgxYfjW+jjxIUbD158OL6VPk5cuPHgxYfj2+jjxIUb
D158OL6dPk5cuPHgxYfjO+jjxIUbD158OL6TPk5cuPHgxYfju+jjxIUbD158
OL6bPk5cuPHgxYfje+jjxIUbD158OL6XPk5cuPHgxYfj++jjxIUbD158OJY+
Tly48eDFh+P76ePEhRsPXnw4foA+Tly48eDFh+MH6ePEhRsPXnw4fog+Tly4
8eDFh+OH6ePEhRsPXnw4foQ+Tly48eDFh+NH6ePEhRsPXnw4fow+Tly48eDF
h+PH6ePEhRsPXnw4foI+Tly48eDFh+Mn6ePEhRsPXnw4foo+Tly48eDFh+On
6ePEhRsPXnw4foY+Tly48eDFh+Nn6ePEhRsPXnw4fo4+Tly48eDFh+Pn6ePE
hRsPXnw4foE+Tly48eDFh+MX6ePEhRsPXnw4fok+Tly48eDFh+OX6ePEhRsP
Xnw4foU+Tly48eDFh+NX6ePEhRsPXnw4fo0+Tly48eDFh+PX6ePEhRsPXnw4
foM+Tly48eDFh+M36ePEhRsPXnw4fos+Tly48eDFh+O36ePEhRsPXnw4foc+
Tly48eDFh+N36ePEhRsPXnw4jj5OXLjx4MWH4/fo48SFGw9efDh+nz5OXLjx
4MWH4w/o48SFGw9efDj+kD5OXLjx4MWH44/o48SFGw9efDj+mD5OXLjx4MWH
40/o48SFGw9efDj+lD5OXLjx4MWH48/o48SFGw9efDj+nD5OXLjx4MWH4y/o
48SFGw9efDj+kj5OXLjx4MWH46/o48SFGw9efDj+mj5OXLjx4MWH42/o48SF
Gw9efDj+lj5OXLjx4MWH4+/o48SFGw9efDj+nj5OXLjx4MWH4x/o48SFGw9e
fDj+kT5OXLjx4MWH45/o48SFGw9efDj+mT5OXLjx4MWH41/o48SFGw9efDj+
lT5OXLjx4MWH49/o48SFGw9efDj+nT5OXLjx4MWH4z/o48SFGw9efDj+kz5O
XLjx4MWH47/o48SFGw9efDj+mz5OXLjx4MWH43/o48SFGw9efPh/H+D/28eJ
CzcevPhwPAR9nLhw48GLD8dD0seJCzcevPhwPBR9nLhw48GLD8dD08eJCzce
vPhwPAx9nLhw48GLD8fD0seJCzcevPhwPBx9nLhw48GLD8fD08eJCzcevPhw
PAJ9nLhw48GLD8cj0seJCzcevPhwPBJ9nLhw48GLD8cj08eJCzcevPhwPAp9
nLhw48GLD8ej0seJCzcevPhwPBp9nLhw48GLD8ej08eJCzcevPhwPAZ9nLhw
48GLD8dj0seJCzcevPhwPBZ9nLhw48GLD8dj08eJCzcevPhwPA59nLhw48GL
D8fj0seJCzcevPhwPB59nLhw48GLD8fj08eJCzcevPhwPAF9nLhw48GLD8cT
0seJCzcevPhwPBF9nLhw48GLD8cT08eJCzcevPhwPAl9nLhw48GLD8eT0seJ
CzcevPhwPBl9nLhw48GLD8eT08eJCzcevPhwPAV9nLhw48GLD8dT0seJCzce
vPhwPBV9nLhw48GLD8dT08eJCzcevPhwPA19nLhw48GLD8fT0seJCzcevPhw
PB19nLhw48GLD8fT08eJCzcevPhwPAN9nLhw48GLD8cz0seJCzcevPhwPBN9
nLhw48GLD8cz08eJCzcevPhwPAt9nLhw48GLD8ez0seJCzcevPhwPBt9nLhw
48GLD8ez08eJCzcevPhwPAd9nLhw48GLD8dz0seJCzcevPhwPBd9nLhw48GL
D8dz08eJCzcevPhwPA99nLhw48GLD8fz0seJCzcevPhwPB99nLhw48GLD8fz
08eJCzcevPhwvAB9nLhw48GLD8cL0seJCzcevPhwvBB9nLhw48GLD8cL08eJ
CzcevPhwvAh9nLhw48GLD8eL0seJCzcevPhwvBh9nLhw48GLD0fSx4kLNx68
+HC8OH2cuHDjwYsPx0vQx4kLNx68+HC8JH2cuHDjwYsPx0vRx4kLNx68+HC8
NH2cuHDjwYsPx8vQx4kLNx68+HC8LH2cuHDjwYsPx8vRx4kLNx68+HC8PH2c
uHDjwYsPxyvQx4kLNx68+HC8In2cuHDjwYsPxyvRx4kLNx68+HC8Mn2cuHDj
wYsPx6vQx4kLNx68+HC8Kn2cuHDjwYsPx6vRx4kLNx68+HC8On2cuHDjwYsP
x2vQx4kLNx68+HC8Jn2cuHDjwYsPx2vRx4kLNx68+HC8Nn2cuHDjwYsPx+vQ
x4kLNx68+HC8Ln2cuHDjwYsPx+vRx4kLNx68+HC8Pn2cuHDjwYsPxxvQx4kL
Nx68+HC8IX2cuHDjwYsPxxvRx4kLNx68+HC8MX2cuHDjwYsPx5vQx4kLNx68
+HC8KX2cuHDjwYsPR9HHiQs3Hrz4cLwZfZy4cOPBiw/Hm9PHiQs3Hrz4cLwF
fZy4cOPBiw/HW9LHiQs3Hrz4cLwVfZy4cOPBiw/HW9PHiQs3Hrz4cLwNfZy4
cOPBiw/H29LHiQs3Hrz4cLwdfZy4cOPBiw/H29PHiQs3Hrz4cLwDfZy4cOPB
iw/HO9LHiQs3Hrz4cLwTfZy4cOPBiw/HA+jjxIUbD158OB5IHycu3Hjw4sPx
zvRx4sKNBy8+HO9CHycu3Hjw4sPxrvRx4sKNBy8+HO9GHycu3Hjw4sPx7vRx
4sKNBy8+HO9BHycu3Hjw4sPxnvRx4sKNBy8+HO9FHycu3Hjw4sPx3vRx4sKN
By8+HO9DHycu3Hjw4sPxvvRx4sKNBy8+HO9HHycu3Hjw4sPxIPo4ceHGgxcf
jvenjxMXbjx48eH4APo4ceHGgxcfjgfTx4kLNx68+HA0fZy4cOPBiw/HB9LH
iQs3Hrz4cHwQfZy4cOPBiw/HB9PHiQs3Hrz4cHwIfZy4cOPBiw/Hh9LHiQs3
Hrz4cHwYfZy4cOPBiw/Hh9PHiQs3Hrz4cHwEfZy4cOPBiw/HR9LHiQs3Hrz4
cHwUfZy4cOPBiw/HR9PHiQs3Hrz4cHwMfZy4cOPBiw/Hx9LHiQs3Hrz4cHwc
fZy4cOPBiw/Hx9PHiQs3Hrz4cHwCfZy4cOPBiw/HJ9LHiQs3Hrz4cHwSfZy4
cOPBiw/HJ9PHiQs3Hrz4cHwKfZy4cOPBiw/Hp9LHiQs3Hrz4cHwafZy4cOPB
iw/Hp9PHiQs3Hrz4cHwGfZy4cOPBiw/HZ9LHiQs3Hrz4cHwWfZy4cOPBiw/H
Z9PHiQs3Hrz4cHwOfZy4cOPBiw/H59LHiQs3Hrz4cHwefZy4cOPBiw/H59PH
iQs3Hrz4cAx9nLhw48GLD8cX0MeJCzcevPhwfCF9nLhw48GLD8cX0ceJCzce
vPhwfDF9nLhw48GLD8eX0MeJCzcevPhwfCl9nLhw48GLD8eX0ceJCzcevPhw
fDl9nLhw48GLD8dX0MeJCzcevPhwfCV9nLhw48GLD8dX0ceJCzcevPhwfDV9
nLhw48GLD8fX0MeJCzcevPhwfC19nLhw48GLD8fX0ceJCzcevPhwfD19nLhw
48GLD8c30MeJCzcevPhwfCN9nLhw48GLD8c30ceJCzcevPhwfDN9nLhw48GL
D8e30MeJCzcevPhwfCt9nLhw48GLD8e30ceJCzcevPhwfDt9nLhw48GLD8d3
0MeJCzcevPhwfCd9nLhw48GLD8d30ceJCzcevPhwfDd9nLhw48GLD8f30MeJ
CzcevPhwfC99nLhw48GLD8f30ceJCzcevPhwLH2cuHDjwYsPx/fTx4kLNx68
+HD8AH2cuHDjwYsPxw/Sx4kLNx68+HD8EH2cuHDjwYsPxw/Tx4kLNx68+HD8
CH2cuHDjwYsPx4/Sx4kLNx68+HD8GH2cuHDjwYsPx4/Tx4kLNx68+HD8BH2c
uHDjwYsPx0/Sx4kLNx68+HD8FH2cuHDjwYsPx0/Tx4kLNx68+HD8DH2cuHDj
wYsPx8/Sx4kLNx68+HD8HH2cuHDjwYsPx8/Tx4kLNx68+HD8An2cuHDjwYsP
xy/Sx4kLNx68+HD8En2cuHDjwYsPxy/Tx4kLNx68+HD8Cn2cuHDjwYsPx6/S
x4kLNx68+HD8Gn2cuHDjwYsPx6/Tx4kLNx68+HD8Bn2cuHDjwYsPx2/Sx4kL
Nx68+HD8Fn2cuHDjwYsPx2/Tx4kLNx68+HD8Dn2cuHDjwYsPx+/Sx4kLNx68
+HAcfZy4cOPBiw/H79HHiQs3Hrz4cPw+fZy4cOPBiw/HH9DHiQs3Hrz4cPwh
fZy4cOPBiw/HH9HHiQs3Hrz4cPwxfZy4cOPBiw/Hn9DHiQs3Hrz4cPwpfZy4
cOPBiw/Hn9HHiQs3Hrz4cPw5fZy4cOPBiw/HX9DHiQs3Hrz4cPwlfZy4cOPB
iw/HX9HHiQs3Hrz4cPw1fZy4cOPBiw/H39DHiQs3Hrz4cPwtfZy4cOPBiw/H
39HHiQs3Hrz4cPw9fZy4cOPBiw/HP9DHiQs3Hrz4cPwjfZy4cOPBiw/HP9HH
iQs3Hrz4cPwzfZy4cOPBiw/Hv9DHiQs3Hrz4cPwrfZy4cOPBiw/Hv9HHiQs3
Hrz4cPw7fZy4cOPBiw/Hf9DHiQs3Hrz4cPwnfZy4cOPBiw/Hf9HHiQs3Hrz4
cPw3fZy4cOPBiw/H/9DHiQs3Hrz48P8+oP+3jxMXbjx48eF4CPo4ceHGgxcf
joekjxMXbjx48eF4KPo4ceHGgxcfjoemjxMXbjx48eF4GPo4ceHGgxcfjoel
jxMXbjx48eF4OPo4ceHGgxcfjoenjxMXbjx48eF4BPo4ceHGgxcfjkekjxMX
bjx48eF4JPo4ceHGgxcfjkemjxMXbjx48eF4FPo4ceHGgxcfjkeljxMXbjx4
8eF4NPo4ceHGgxcfjkenjxMXbjx48eF4DPo4ceHGgxcfjsekjxMXbjx48eF4
LPo4ceHGgxcfjsemjxMXbjx48eF4HPo4ceHGgxcfjseljxMXbjx48eF4PPo4
ceHGgxcfjsenjxMXbjx48eF4Avo4ceHGgxcfjiekjxMXbjx48eF4Ivo4ceHG
gxcfjiemjxMXbjx48eF4Evo4ceHGgxcfjieljxMXbjx48eF4Mvo4ceHGgxcf
jienjxMXbjx48eF4Cvo4ceHGgxcfjqekjxMXbjx48eF4Kvo4ceHGgxcfjqem
jxMXbjx48eF4Gvo4ceHGgxcfjqeljxMXbjx48eF4Ovo4ceHGgxcfjqenjxMX
bjx48eF4Bvo4ceHGgxcfjmekjxMXbjx48eF4Jvo4ceHGgxcfjmemjxMXbjx4
8eF4Fvo4ceHGgxcfjmeljxMXbjx48eF4Nvo4ceHGgxcfjmenjxMXbjx48eF4
Dvo4ceHGgxcfjuekjxMXbjx48eF4Lvo4ceHGgxcfjuemjxMXbjx48eF4Hvo4
ceHGgxcfjueljxMXbjx48eF4Pvo4ceHGgxcfjuenjxMXbjx48eF4Afo4ceHG
gxcfjhekjxMXbjx48eF4Ifo4ceHGgxcfjhemjxMXbjx48eF4Efo4ceHGgxcf
jheljxMXbjx48eF4Mfo4ceHGgxcfjqSPExduPHjx4Xhx+jhx4caDFx+Ol6CP
ExduPHjx4XhJ+jhx4caDFx+Ol6KPExduPHjx4Xhp+jhx4caDFx+Ol6GPExdu
PHjx4XhZ+jhx4caDFx+Ol6OPExduPHjx4Xh5+jhx4caDFx+OV6CPExduPHjx
4XhF+jhx4caDFx+OV6KPExduPHjx4Xhl+jhx4caDFx+OV6GPExduPHjx4XhV
+jhx4caDFx+OV6OPExduPHjx4Xh1+jhx4caDFx+O16CPExduPHjx4XhN+jhx
4caDFx+O16KPExduPHjx4Xht+jhx4caDFx+O16GPExduPHjx4Xhd+jhx4caD
Fx+O16OPExduPHjx4Xh9+jhx4caDFx+ON6CPExduPHjx4XhD+jhx4caDFx+O
N6KPExduPHjx4Xhj+jhx4caDFx+ON6GPExduPHjx4XhT+jhx4caDFx+Ooo8T
F248ePHheDP6OHHhxoMXH443p48TF248ePHheAv6OHHhxoMXH463pI8TF248
ePHheCv6OHHhxoMXH463po8TF248ePHheBv6OHHhxoMXH463pY8TF248ePHh
eDv6OHHhxoMXH463p48TF248ePHheAf6OHHhxoMXH453pI8TF248ePHheCf6
OHHhxoMXH44H0MeJCzcevPhwPJA+Tly48eDFh+Od6ePEhRsPXnw43oU+Tly4
8eDFh+Nd6ePEhRsPXnw43o0+Tly48eDFh+Pd6ePEhRsPXnw43oM+Tly48eDF
h+M96ePEhRsPXnw43os+Tly48eDFh+O96ePEhRsPXnw43oc+Tly48eDFh+N9
6ePEhRsPXnw43o8+Tly48eDFh+NB9HHiwo0HLz4c708fJy7cePDiw/EB9HHi
wo0HLz4cD6aPExduPHjx4Wj6OHHhxoMXH44PpI8TF248ePHh+CD6OHHhxoMX
H44Ppo8TF248ePHh+BD6OHHhxoMXH44PpY8TF248ePHh+DD6OHHhxoMXH44P
p48TF248ePHh+Ij/7/8Hi+bDZQ==
      "]]}, 
    {RGBColor[0.880722, 0.611041, 0.142051], PointSize[
      NCache[
       Rational[1, 360], 0.002777777777777778]], AbsoluteThickness[1.6], 
     LineBox[CompressedData["
1:eJxc2A94llP/APBJMkkmySSZJJNkkkySW5JJMkkmySSZJJOVlcnKZJJMkkky
SSbJJJkkk2SSTJJJMkkm6Z0kk97en+bedf3uz3Pturo+nXPu733+fc95npOG
3NnvlgYxMTHBrJiYA//++6m58N9/q8N/Y4Lp3X9+ovvPP4WODW4YeX/B84vq
HUd58+D46sUT+h5f3z4+eK3d7GMebVjvVsG7M7MHdG5W74Sg1Ud3/fNX7zbB
8rHn/LYgo95tg551n3q3Cw76btk/T6h3YnBH0ReNut5R7/bBQy9/8uuRnerd
gffrGHzS9OqnvjmxvjwpGHxFt9NbHlbvs4JJqw9UqK/fKdiaPPWH5Kn1Pju4
6KUjsjYG9e4c3Na26plrj673OcGB3ub8vi10l2BM4dJN+xPqy88NpuXe+U/I
eicHNZ++8vCtl9T7PMq78rzzg2e7VNx28LP17ha8dWF56tc31fuCoMWB6sPr
3T0YVvep94XBh2/MeTz3znoHwcl1Axo6N6D+RcEr8w986ssvCg6r3fblyjfq
y3sEAz9PKTv3tfryHkFp6wd/uaq0vvziIOOSAxHqyy8Ofk0a/fZ/L6ov7xm8
eWC1LP4xLO8ZfPBH4qDHVoSOuSRodH3JIdeX1JdfEpzf58AKrC/vFczreGAE
6st7BZc2OLCCtobllwat6yqEzr00+HTNgU99eUpQNz0X17dPCe66oPFXL2TW
P/+yoFndBNWXXxZMOeW9tF2P1Jf3Dv489Lj25/epL+8d1IVfUP/8y4PT/unN
H4n18S8P1299eZ8guW6D1Jf3Cf647Lndlz1XX35F0L6uw/XlV4T7ob68b3DV
1zdtH/X3D2F53+D2Ldf9MyOhY64M/tlM/6zQ+vIrg7H/7L6aT+vLU4MjD2yH
oeHzgtTgvnWn/vNX35/U4EBp8Y6wvCw1qJvOmfXxrwrmZh4YsPr2V4X7r/59
rwqeuLHDXx9OC+OVXRUcV9eh+vj9ou8X9AuWvXPgU/++/YKz6z717fsFp9Zt
iPr2V4f5qL791eH+rG9/dXBgNi9oXN+e8pj+Qd30DKpv3z/48sc9/8xofXtc
1j/YeWSn/mMKt4TtrwnXf+jgmnD9h869Jvjn5T5Y/2PosmvC/VzffkCw4J/d
f/JB9fEHhPu7vv2AoHjHgQ3zfdh+QLh/6ttfGxzITj8k18e/NjiQzWq3hfVz
rw0OPK1LRX37a4NRdQk3dExaUDccL4UO0oKNdf9TFbZPC+qG94PQZWnBkH9W
2wNN6ttfF1z2T+/bza5vf11w88dnztg3pD7+dcE1dZ/6+NSPGRitHwwMutYl
9Pr2A4N/j5P6+AODn/7JPnMeDx1zfZB+YHndGDq4PlyP9e9/fXAgexxyfX37
68P5/i5sPyiYeCD9TNgcth8U5sPQuYPC8fk2bD8ozB+bwvY3hPsxdHBD0OPf
AyRsf0NwZd2BGLrshmD4gem4LXTM4KAu3VywMWw/OEgYemDGvw7bDw7zY+iy
weF4hY65Mcx/oYMbgx+PvXz861u/CtvfGM5nZdj+xjAfho5JDw5km92XhfUT
0oO69HFu6CA9XE9f/uv09DAfhs5ND168cu/cK/eu/9dFuCw9nL/QVZTH3BTU
La/14fMSbgrmH0gf/TeE8W8K83N9/JuCunT3QNg+96Yw/30Rxr8pzAehy24K
Dl+S/s9f6KqbwvNsXRh/SFB3vBwSlicMCQ683dwrw/JgSLBy/YEEEDp9SLDj
qgM7/PMw/pDg0LoFG5YXDQniDwz/sfXxeV7VkPB8ro9/M/FvDuquE5/Vx785
PN/r499M/JuDW+oSbn38m4PedRMalpfdHGTVLYD6+DeH52dYHjM0OLMuQOiE
oUHd620JHQwN1h64npwcOn1ouB7r4w8N91tFGH9oeB8LXUZ51dDgyRMOLMDQ
MbcE/eoSZuiEW4I3Pjgw4PXxbwnebzHin7/6+LcEB0b38vH18W8JHs4/8KmP
f0twXl1CrI9/S3h+1ce/JaiceMY/f/XxhwVrDiy3MfXxh0XLg2HR/qQPC/dT
6Nxh0fcvGhbmm/r4w4Jz/03AYfxhwYHTY+mmtWH8W4O65XJ56IRbw/PgszD+
rcE/m/2fHb8mjH9ruP5D594a3ndCF90a1KWPtz8N498aPJNdd+CH8W8Nth04
zs4P68dkBAdW1/ZRn4TxM8LzaXUYPyP6/PSMMB+Gz8vNCDrWDVjoooyg7jpR
HNYvywj3X/j8qoxwP4TPj7ktmHDgunt66ITbwv1UH/+2ILPugv5xGP+2cLzL
w/i3BesbHWiwKox/W3g+hi67LTxPQ1fdFuaTD8P4w8P8tDKMPzzMb2F5QHn6
8PD7Q+jc4WE+/yCMPzy8z4cuGx68euB6c23oquHBrH929+ReK8L4t4f77/0w
/u3BTXUDVhbGvz045MB2vC4sT7893L+hc28P71PvhfFvD+quI+2Wh/FvD8d7
aRj/9vD7TmkYf0R4/3orjD8iuKfuEzoYEcx8+sDn7TD+iPB8Cp07Itw/4fOK
aF82Ihz/JWH8EeH9NCyPuSO8T4btE+4I7/9vhvHvCM+DsH36HUHdcjo8dO4d
4X15cRj/jnC83wjj3xHmx0Vh/DuCVdMOXEhDx4wM7m2+8NLvx4XtE0aG3xfD
9sHI8P4TlqePjMbLHRk0rUuw9fFHhveH8P3KRtJ/4sXcGY2XcGfQ8t8vWGH8
O8PvC/Xx7wz+Wdz/3DDC8tw7g+t2PfLPN5KwP0V3Bn3+PQDD+HdGx6OK58dk
RsvjMoN/E0LYPiEzPG9e/9dJmcEjvQ4khNBBZrD52wOfV/91amZ4/10Yvm9m
mK/D+pmZ4XoOnZsZ5suSf12QGebL0EWZ4fkRuoTyMtpXZIbfl0JXZYbfz8L3
q8kMv/+G7xdzV3g/eyXs/13h99X5Yf/virZPuivcX2H74K7wvhe2T6V++l1B
3XX5ydCZd0XfP/euaP8K7grvY6+F/b8rOp4lxC+7K/x+FdavIH7VXeH3zwVh
/+8K6tLVwWF5zKio40YF59QlhLA/CThpVHR8glH0n/L0UWF+D51Jee6o8Lwt
Dvs/Kry/vhT2n/YlvE/ZqDD/hO0rRgXHHrguvD8v7P+oMH+9HPZ/VHS+Y+6O
jmfc3dHxTMBJd4e/D4UO7g7i6g70cHxT746ur/S7o/OdeXd0PnPvju6fAp5f
dHd0fZfcHRxV9wn3T9nd0f1VQXkV7Wt4n5isaP/icEJW+HtdWD8pK7yf1Pc/
K/q81KygLrvMCeOnZ4XfN+v3f1b0fXMpL8iKjk9RVnQ8SrLC7y/1+5/3qchi
/WfR/6zwPljf/9HR948bHX2fhNHR8UwaHZ3fgPapo6P5MX10UPdzyn1hPs0c
Hc2/uaOj41Ewmv6Ppv+jo/utbHR4Xw7Xd8Xo8DwP90/V6PC8mRv2f3R4noWO
GRPmy6Kw/2PCfPVs2P8x4X55Juz/mHD/zgz7Pybcj2F5KuXpPC9zTNif58L+
jwnqrtdFL4T9HxOeD8+H/R8T/j48K+w/LiN+xZhwPsL+VNG/mjHhfIbPj7kn
HO/ZYf/vifY34Z7o+yfdQ//vCfZfVNejsP/3hL+PPBn2/55w/KeH/b8nvH9M
C/t/T7hfHg/7f094Hj8R9v+eMP9NDvtf/36PhP2/J+xP2L7innB8Hwv7T/0a
HJMdrp+Hw/5nR+MlZEefn4SD7OjzUrPD8Xo07H92tH+ZODc7qLvedA7HoyCb
/mdHx7cEl2WH+f3psP/Z4e9L4fhXZYf3q/B5Ndnh+TAj7P/Y6HqKG8v8jw3z
Tbh+ksaGv2e9GPZ/bJBU9wUtPG9Sx0bPs/Sx0fMmc2z0/ModGz2fCsZG93PR
2PD3y3A/l4wNDvz6fMp74fPLqF8xNnq+VhG/hvox46LvHzcumi8SxkXP06Rx
0fwS4NRx0fM7fVz0fTPHRccnl/gFtC+ifQntyyivGBftXxXvX8P7xtwb/v5S
f/+7N/z9I2yfcG+4PsLzPene6H0puDc6vqn3cv+7N3qfy7w3ej/NvTd6vhbc
G70fF1G/hPhl90bvlxX3Rs/DKvpXw/vG5ETXS1xOdDwTcqLjmZQT/p5Uf/+j
PDUner6k54T7OczvmTnR/JubE36/CF2QE83fRTnR/FySEz0/ynBFTvQ8qMqJ
5u+anPC+Fz4v5r5oPo+7L5pfEu6L5ouk+6L5Pbgvmr9S74vmm/T7wvUdts+k
fS7lBfeF4xnmsyLil9C+7L5wv4TvW3FfeB8uDPuPa3hezPio48ZH82nC+PA8
CMcnaXy4/sLxDMZH82fq+Oh4p4+Pzl/m+Oj451K/YHy4X8L5LCJeyfjofJXh
ivHR8asaT/4fHz2PY+6n/zjh/uh5knR/uB8Lwv7fHz3PUilPvz96HmZSnnt/
OD5Tw/7fHz1Pi+4P5/ehsP/17/Ng2H9cUf/+k8L+3x89z2uoH5MbrR+bG40f
R3l8brjeJ4bjkxvu5wn/OpHypNxw/z/wr5MpD2ifkhvu5/vD8ayPP+Zfp1Ge
nhuO733/OgNnEi87N5z/vHD8c6PjkZ8bHa+C3Oh9qhAX5Ub3Y3FudP+U5Eb3
d2ku9xfKy3Oj67UiN3pfrMRVudH7UnVudH3V5Ebva7X0L2ZCdH3FToiu17gJ
0feJn0B+mBDtT+KE6HgkUZ48IXq/CihPmRDdb6kTov1LmxDtT/qEMP9MCeef
/mROiO6v7AnR+27uBOYfF/C8QuIV8T7F9L9kQjQ/l9K/sgnRfFQ+ITq/FfS/
ckJ0fquIXz0huj5rmM9anh8zMfq+sROj8x03Mfq+8RM5HydG+5fI85ImRs/H
ZJ4fUJ4yMTpfqROj/UmjfjrPy6A8k+dlTyT/Tozuh/yJzD8unBjNZ0UTo/mr
eGI035Tg0onR/FQ2MVyPY8P5p7xiYrhf7g3nf2I0H1ZRv5r3qZkYzZe1tI95
INo+Fsc9EK0f/0D0fRIeCNdvVjj/D4Tx7gznv77+7eH887zggXB8RoXzj1Op
n0a8dOJl1LcfEs4/5dm8Ty718+vjDQvnHxfSvojnF/P+JYxXKS57IDo/5Yx/
Ba58IDq/VZRX45oHouurlvgxeVHH5kXfJw7H4wScmBc9X5PyovsnOS+aj4K8
aP5KoX5qXrS/aXnR/qTncf7jTNpn50X3Yy7183l+AS7Mi66/ojzmn/ISxqeU
9ynLi+aT8rzo/asCV+ZF81VVXvR+Vk39GurX5kXPs5gHuf89GC2Pw/EPRp+f
8GD0+YkPRs/XJJ6f/GC0vwFOeZD5p30a9dMpz+B9Mx+MrsfsB6Pzkcvz8ikv
wIUPRvdL0YPR9VTM+5cQv5TyMuKX058KXMnzqiivpryG9619MLqeYyax/ydF
823cpOj6jp8UXd8Jk6L5MLHe14fzj5MnhePVL5z/SdH8m4JTJ0Xzbxrl6TgD
Z9I+m/fNpTyf9gX17hHOP+9fRP1i+ltC/VLKyygvp7yC51dSvwpX4xqeV8vz
Yh6KOvahaP24h6LjE/9QdD0kPBQ97xIfiq6PJJxM/YDnpVA/9aHofKVRPx1n
UD8TZ9PfXPqXT/0CXEi8IvpTTHnJQ9H9VEr/yohfjitwJa7i/aopr6G/tdSP
yY86Nj9aPy4/uh7i86PrKyE/uj8ScRL1k3legFOon8rz0nA6zqB9Js6mfi7O
zw9i/v+nABfiIlyMS3ApLsPluAJX4ipcjWtwLY55OOpYHIfjcQJOxEk4GQc4
BafiNJyOM3Amzsa5OB8X4EJchItxCS7FZbgcV+BKXIWrcQ2uxTGTo47FcTge
J+BEnISTcYBTcCpOw+k4A2fibJyL83EBLsRFuBiX4FJchstxBa7EVbga1+Ba
HPNI1LE4DsfjBJyIk3AyDnAKTsVpOB1n4EycjXNxPi7AhbgIF+MSXIrLcDmu
wJW4ClfjGlyLY6ZEHYvjcDxOwIk4CSfjAKfgVJyG03EGzsTZOBfn4wJciItw
MS7BpbgMl+MKXImrcDWuwbU45tGoY3EcjscJOBEn4WQc4BScitNwOs7AmTgb
5+J8XIALcREuxiW4FJfhclyBK3EVrsY1uBbHTI06FsfheJyAE3ESTsYBTsGp
OA2n4wycibNxLs7HBbgQF+FiXIJLcRkuxxW4ElfhalyDa3HMY1HH4jgcjxNw
Ik7CyTjAKTgVp+F0nIEzcTbOxfm4ABfiIlyMS3ApLsPluAJX4ipcjWtwLY4p
iLohjsVNcBxujuNxK5yA2+JE3AEn4c44GXfDAe6JU3AfnIr74zQ8CKfjoTgD
j8CZOAtn4xyci/NwPp6CC/B0XIhn4SI8FxfjBbgEL8aleBkuwytxOV6DK/B6
XIk34Sq8FVfjHbgG78a1eB+OeTzqhjgWN8FxuDmOx61wAm6LE3EHnIQ742Tc
DQe4J07BfXAq7o/T8CCcjofiDDwCZ+IsnI1zcC7Ow/l4Ci7A03EhnoWL8Fxc
jBfgErwYl+JluAyvxOV4Da7A63El3oSr8FZcjXfgGrwb1+J9OGZa1A1xLG6C
43BzHI9b4QTcFifiDjgJd8bJuBsOcE+cgvvgVNwfp+FBOB0PxRl4BM7EWTgb
5+BcnIfz8RRcgKfjQjwLF+G5uBgvwCV4MS7Fy3AZXonL8RpcgdfjSrwJV+Gt
uBrvwDV4N67F+3DME1E3xLG4CY7DzXE8boUTcFuciDvgJNwZJ+NuOMA9cQru
g1Nxf5yGB+F0PBRn4BE4E2fhbJyDc3EezsdTcAGejgvxLFyE5+JivACX4MW4
FC/DZXglLsdrcAVejyvxJlyFt+JqvAPX4N24Fu/DMdOjbohjcRMch5vjeNwK
J+C2OBF3wEm4M07G3XCAe+IU3Aen4v44DQ/C6XgozsAjcCbOwtk4B+fiPJyP
p+ACPB0X4lm4CM/FxXgBLsGLcSlehsvwSlyO1+AKvB5X4k24Cm/F1XgHrsG7
cS3eh2OejLohjsVNcBxujuNxK5yA2+JE3AEn4c44GXfDAe6JU3AfnIr74zQ8
CKfjoTgDj8CZOAtn4xyci/NwPp6CC/B0XIhn4SI8FxfjBbgEL8aleBkuwytx
OV6DK/B6XIk34Sq8FVfjHbgG78a1eB+OmRF1QxyLm+A43BzH41Y4AbfFibgD
TsKdcTLuhgPcE6fgPjgV98dpeBBOx0NxBh6BM3EWzsY5OBfn4Xw8BRfg6bgQ
z8JFeC4uxgtwCV6MS/EyXIZX4nK8Blfg9bgSb8JVeCuuxjtwDd6Na/E+HPNU
1A1xLG6C43BzHI9b4QTcFifiDjgJd8bJuBsOcE+cgvvgVNwfp+FBOB0PxRl4
BM7EWTgb5+BcnIfz8RRcgKfjQjwLF+G5uBgvwCV4MS7Fy3AZXonL8Rpcgdfj
SrwJV+GtuBrvwDV4N67F+3BMYdQNcSxuguNwcxyPW+EE3BYn4g44CXfGybgb
DnBPnIL74FTcH6fhQTgdD8UZeATOxFk4G+fgXJyH8/EUXICn40I8CxfhubgY
L8AleDEuxctwGV6Jy/EaXIHX40q8CVfhrbga78A1eDeuxftwzNNRN8SxuAmO
w81xPG6FE3BbnIg74CTcGSfjbjjAPXEK7oNTcX+chgfhdDwUZ+AROBNn4Wyc
g3NxHs7HU3ABno4L8SxchOfiYrwAl+DFuBQvw2V4JS7Ha3AFXo8r8SZchbfi
arwD1+DduBbvwzEzo26IY3ETHIeb43jcCifgtjgRd8BJuDNOxt1wgHviFNwH
p+L+OA0Pwul4KM7AI3AmzsLZOAfn4jycj6fgAjwdF+JZuAjPxcV4AS7Bi3Ep
XobL8EpcjtfgCrweV+JNuApvxdV4B67Bu3Et3odjnom6IY7FTXAcbo7jcSuc
gNviRNwBJ+HOOBl3wwHuiVNwH5yK++M0PAin46E4A4/AmTgLZ+McnIvzcD6e
ggvwdFyIZ+EiPBcX4wW4BC/GpXgZLsMrcTlegyvwelyJN+EqvBVX4x24Bu/G
tXgfjpkVdUMci5vgONwcx+NWOAG3xYm4A07CnXEy7oYD3BOn4D44FffHaXgQ
TsdDcQYegTNxFs7GOTgX5+F8PAUX4Om4EM/CRXguLsYLcAlejEvxMlyGV+Jy
vAZX4PW4Em/CVXgrrsY7cA3ejWvxPhzzbNQNcSxuguNwcxyPW+EE3BYn4g44
CXfGybgbDnBPnIL74FTcH6fhQTgdD8UZeATOxFk4G+fgXJyH8/EUXICn40I8
CxfhubgYL8AleDEuxctwGV6Jy/EaXIHX40q8CVfhrbga78A1eDeuxftwzOyo
G+JY3ATH4eY4HrfCCbgtTsQdcBLujJNxNxzgnjgF98GpuD9Ow4NwOh6KM/AI
nImzcDbOwbk4D+fjKbgAT8eFeBYuwnNxMV6AS/BiXIqX4TK8EpfjNbgCr8eV
eBOuwltxNd6Ba/BuXIv34Zjnom6IY3ETHIeb43jcCifgtjgRd8BJuDNOxt1w
gHviFNwHp+L+OA0Pwul4KM7AI3AmzsLZOAfn4jycj6fgAjwdF+JZuAjPxcV4
AS7Bi3EpXobL8EpcjtfgCrweV+JNuApvxdV4B67Bu3Et3odjiqJugBviRjgW
N8ZNcFMch5vh5rgFjsctcSvcGifgNrgtbocTcXvcAXfESbgT7oy74GTcFXfD
3XGAe+CeuBdOwb1xH9wXp+J+uD8egNPwQDwID8bpeAgeiofhDDwcj8AjcSYe
hbPwGJyNx+EcPB7n4ok4D0/C+XgynoKn4gI8DU/HM3Ahnoln4dm4CM/Bc/E8
XIzn4wV4IS7Bi/BivASX4qV4GV6Oy/AKvBKvwuV4NV6D1+IKvA6vxxtwJd6I
N+HNuApvwVvxNlyNt+MdeCeuwbvwbrwH1+K9eB/ej2Oej7oBbogb4VjcGDfB
TXEcboab4xY4HrfErXBrnIDb4La4HU7E7XEH3BEn4U64M+6Ck3FX3A13xwHu
gXviXjgF98Z9cF+civvh/ngATsMD8SA8GKfjIXgoHoYz8HA8Ao/EmXgUzsJj
cDYeh3PweJyLJ+I8PAnn48l4Cp6KC/A0PB3PwIV4Jp6FZ+MiPAfPxfNwMZ6P
F+CFuAQvwovxElyKl+JleDkuwyvwSrwKl+PVeA1eiyvwOrweb8CVeCPehDfj
KrwFb8XbcDXejnfgnbgG78K78R5ci/fifXg/jpkTdQPcEDfCsbgxboKb4jjc
DDfHLXA8bolb4dY4AbfBbXE7nIjb4w64I07CnXBn3AUn4664G+6OA9wD98S9
cArujfvgvjgV98P98QCchgfiQXgwTsdD8FA8DGfg4XgEHokz8SichcfgbDwO
5+DxOBdPxHl4Es7Hk/EUPBUX4Gl4Op6BC/FMPAvPxkV4Dp6L5+FiPB8vwAtx
CV6EF+MluBQvxcvwclyGV+CVeBUux6vxGrwWV+B1eD3egCvxRrwJb8ZVeAve
irfharwd78A7cQ3ehXfjPbgW78X78H4c80LUDXBD3AjH4sa4CW6K43Az3By3
wPG4JW6FW+ME3Aa3xe1wIm6PO+COOAl3wp1xF5yMu+JuuDsOcA/cE/fCKbg3
7oP74lTcD/fHA3AaHogH4cE4HQ/BQ/EwnIGH4xF4JM7Eo3AWHoOz8Ticg8fj
XDwR5+FJOB9PxlPwVFyAp+HpeAYuxDPxLDwbF+E5eC6eh4vxfLwAL8QleBFe
jJfgUrwUL8PLcRlegVfiVbgcr8Zr8Fpcgdfh9XgDrsQb8Sa8GVfhLXgr3oar
8Xa8A+/ENXgX3o334Fq8F+/D+3HM3Kgb4Ia4EY7FjXET3BTH4Wa4OW6B43FL
3Aq3xgm4DW6L2+FE3B53wB1xEu6EO+MuOBl3xd1wdxzgHrgn7oVTcG/cB/fF
qbgf7o8H4DQ8EA/Cg3E6HoKH4mE4Aw/HI/BInIlH4Sw8BmfjcTgHj8e5eCLO
w5NwPp6Mp+CpuABPw9PxDFyIZ+JZeDYuwnPwXDwPF+P5eAFeiEvwIrwYL8Gl
eClehpfjMrwCr8SrcDlejdfgtbgCr8Pr8QZciTfiTXgzrsJb8Fa8DVfj7XgH
3olr8C68G+/BtXgv3of345gXo26AG+JGOBY3xk1wUxyHm+HmuAWOxy1xK9wa
J+A2uC1uhxNxe9wBd8RJuBPujLvgZNwVd8PdcYB74J64F07BvXEf3Ben4n64
Px6A0/BAPAgPxul4CB6Kh+EMPByPwCNxJh6Fs/AYnI3H4Rw8HufiiTgPT8L5
eDKegqfiAjwNT8czcCGeiWfh2bgIz8Fz8TxcjOfjBXghLsGL8GK8BJfipXgZ
Xo7L8Aq8Eq/C5Xg1XoPX4gq8Dq/HG3Al3og34c24Cm/BW/E2XI234x14J67B
u/BuvAfX4r14H96PY+ZF3QA3xI1wLG6Mm+CmOA43w81xCxyPW+JWuDVOwG1w
W9wOJ+L2uAPuiJNwJ9wZd8HJuCvuhrvjAPfAPXEvnIJ74z64L07F/XB/PACn
4YF4EB6M0/EQPBQPwxl4OB6BR+JMPApn4TE4G4/DOXg8zsUTcR6ehPPxZDwF
T8UFeBqejmfgQjwTz8KzcRGeg+fiebgYz8cL8EJcghfhxXgJLsVL8TK8HJfh
FXglXoXL8Wq8Bq/FFXgdXo834Eq8EW/Cm3EV3oK34m24Gm/HO/BOXIN34d14
D67Fe/E+vB/HvBR1A9wQN8KxuDFugpviONwMN8ctcDxuiVvh1jgBt8FtcTuc
iNvjDrgjTsKdcGfcBSfjrrgb7o4D3AP3xL1wCu6N++C+OBX3w/3xAJyGB+JB
eDBOx0PwUDwMZ+DheAQeiTPxKJyFx+BsPA7n4PE4F0/EeXgSzseT8RQ8FRfg
aXg6noEL8Uw8C8/GRXgOnovn4WI8Hy/AC3EJXoQX4yW4FC/Fy/ByXIZX4JV4
FS7Hq/EavBZX4HV4Pd6AK/FGvAlvxlV4C96Kt+FqvB3vwDtxDd6Fd+M9uBbv
xfvwfhxTHHUD3BA3wrG4MW6Cm+I43Aw3xy1wPG6JW+HWOAG3wW1xO5yI2+MO
uCNOwp1wZ9wFJ+OuuBvujgPcA/fEvXAK7o374L44FffD/fEAnIYH4kF4ME7H
Q/BQPAxn4OF4BB6JM/EonIXH4Gw8Dufg8TgXT8R5eBLOx5PxFDwVF+BpeDqe
gQvxTDwLz8ZFeA6ei+fhYjwfL8ALcQlehBfjJbgUL8XL8HJchlfglXgVLser
8Rq8FlfgdXg93oAr8Ua8CW/GVXgL3oq34Wq8He/AO3EN3oV34z24Fu/F+/B+
HPNy1A1wQ9wIx+LGuAluiuNwM9wct8DxuCVuhVvjBNwGt8XtcCJujzvgjjgJ
d8KdcRecjLvibrg7DnAP3BP3wim4N+6D++JU3A/3xwNwGh6IB+HBOB0PwUPx
MJyBh+MReCTOxKNwFh6Ds/E4nIPH41w8EefhSTgfT8ZT8FRcgKfh6XgGLsQz
8Sw8GxfhOXgunoeL8Xy8AC/EJXgRXoyX4FK8FC/Dy3EZXoFX4lW4HK/Ga/Ba
XIHX4fV4A67EG/EmvBlX4S14K96Gq/F2vAPvxDV4F96N9+BavBfvw/txzPyo
G+CGuBGOxY1xE9wUx+FmuDlugeNxS9wKt8YJuA1ui9vhRNwed8AdcRLuhDvj
LjgZd8XdcHcc4B64J+6FU3Bv3Af3xam4H+6PB+A0PBAPwoNxOh6Ch+JhOAMP
xyPwSJyJR+EsPAZn43E4B4/HuXgizsOTcD6ejKfgqbgAT8PT8QxciGfiWXg2
LsJz8Fw8Dxfj+XgBXohL8CK8GC/BpXgpXoaX4zK8Aq/Eq3A5Xo3X4LW4Aq/D
6/EGXIk34k14M67CW/BWvA1X4+14B96Ja/AuvBvvwbV4L96H9+OYV6JugBvi
RjgWN8ZNcFMch5vh5rgFjsctcSvcGifgNrgtbocTcXvcAXfESbgT7oy74GTc
FXfD3XGAe+CeuBdOwb1xH9wXp+J+uD8egNPwQDwID8bpeAgeiofhDDwcj8Aj
cSYehbPwGJyNx+EcPB7n4ok4D0/C+XgynoKn4gI8DU/HM3Ahnoln4dm4CM/B
c/E8XIzn4wV4IS7Bi/BivASX4qV4GV6Oy/AKvBKvwuV4NV6D1+IKvA6vxxtw
Jd6IN+HNuApvwVvxNlyNt+MdeCeuwbvwbrwH1+K9eB/ej2MWRN0AN8SNcCxu
jJvgpjgON8PNcQscj1viVrg1TsBtcFvcDifi9rgD7oiTcCfcGXfBybgr7oa7
4wD3wD1xL5yCe+M+uC9Oxf1wfzwAp+GBeBAejNPxEDwUD8MZeDgegUfiTDwK
Z+ExOBuPwzl4PM7FE3EenoTz8WQ8BU/FBXgano5n4EI8E8/Cs3ERnoPn4nm4
GM/HC/BCXIIX4cV4CS7FS/EyvByX4RV4JV6Fy/FqvAavxRV4HV6PN+BKvBFv
wptxFd6Ct+JtuBpvxzvwTlyDd+HdeA+uxXvxPrwfx7wadQPcEDfCsbgxboKb
4jjcDDfHLXA8bolb4dY4AbfBbXE7nIjb4w64I07CnXBn3AUn4664G+6OA9wD
98S9cArujfvgvjgV98P98QCchgfiQXgwTsdD8FA8DGfg4XgEHokz8Sichcfg
bDwO5+DxOBdPxHl4Es7Hk/EUPBUX4Gl4Op6BC/FMPAvPxkV4Dp6L5+FiPB8v
wAtxCV6EF+MluBQvxcvwclyGV+CVeBUux6vxGrwWV+B1eD3egCvxRrwJb8ZV
eAveirfharwd78A7cQ3ehXfjPbgW78X78H4cszDqBrghboRjcWPcBDfFcbgZ
bo5b4HjcErfCrXECboPb4nY4EbfHHXBHnIQ74c64C07GXXE33B0HuAfuiXvh
FNwb98F9cSruh/vjATgND8SD8GCcjofgoXgYzsDD8Qg8EmfiUTgLj8HZeBzO
weNxLp6I8/AknI8n4yl4Ki7A0/B0PAMX4pl4Fp6Ni/AcPBfPw8V4Pl6AF+IS
vAgvxktwKV6Kl+HluAyvwCvxKlyOV+M1eC2uwOvwerwBV+KNeBPejKvwFrwV
b8PVeDvegXfiGrwL78Z7cC3ei/fh/Tjmtagb4Ia4EY7FjXET3BTH4Wa4OW6B
43FL3Aq3xgm4DW6L2+FE3B53wB1xEu6EO+MuOBl3xd1wdxzgHrgn7oVTcG/c
B/fFqbgf7o8H4DQ8EA/Cg3E6HoKH4mE4Aw/HI/BInIlH4Sw8BmfjcTgHj8e5
eCLOw5NwPp6Mp+CpuABPw9PxDFyIZ+JZeDYuwnPwXDwPF+P5eAFeiEvwIrwY
L8GleClehpfjMrwCr8SrcDlejdfgtbgCr8Pr8QZciTfiTXgzrsJb8Fa8DVfj
7XgH3olr8C68G+/BtXgv3of345iSqA/CDfDBuCE+BDfCh+JYfBhujA/HTfAR
uCk+Esfho3AzfDRujo/BLfCxOB4fh1vi43ErfAJujU/ECfgk3AafjNviU3A7
fCpOxKfh9vh03AGfgTviM3ESPgt3wmfjzvgc3AWfi5PxebgrPh93wxfg7vhC
HOCLcA98Me6JL8G98KU4BV+Ge+PLcR98Be6Lr8Sp+CrcD1+N++Nr8AB8LU7D
1+GB+Ho8CN+AB+MbcTq+CQ/BN+Oh+BY8DN+KM/BteDi+HY/Ad+CR+E6cie/C
o/DdOAuPxmPwPTgbj8Xj8L04B9+Hx+P7cS6egCfiB3AefhBPwg/hfPwwnowf
wVPwo3gqfgwX4MfxNPwEno6fxDPwU7gQP41n4mfwLPwsno2fw0X4eTwHv4Dn
4hfxPPwSLsYv4/n4FbwAv4oX4tdwCX4dL8Jv4MX4TbwEv4VL8dt4KX4HL8Pv
4uX4PVyG38cr8Ad4Jf4Qr8If4XL8MV6NP8Fr8Kd4Lf4MV+DP8Tr8BV6Pv8Qb
8Fe4En+NN+Jv8Cb8Ld6Mv8NV+Hu8Bf+At+If8Tb8E67GP+Pt+Be8A/+Kd+L/
4Br8G96Ff8e78R94D/4T1+K/8F78N96H/4v34//hmNejPgg3wAfjhvgQ3Agf
imPxYbgxPhw3wUfgpvhIHIePws3w0bg5Pga3wMfieHwcbomPx63wCbg1PhEn
4JNwG3wybotPwe3wqTgRn4bb49NxB3wG7ojPxEn4LNwJn40743NwF3wuTsbn
4a74fNwNX4C74wtxgC/CPfDFuCe+BPfCl+IUfBnujS/HffAVuC++Eqfiq3A/
fDXuj6/BA/C1OA1fhwfi6/EgfAMejG/E6fgmPATfjIfiW/AwfCvOwLfh4fh2
PALfgUfiO3EmvguPwnfjLDwaj8H34Gw8Fo/D9+IcfB8ej+/HuXgCnogfwHn4
QTwJP4Tz8cN4Mn4ET8GP4qn4MVyAH8fT8BN4On4Sz8BP4UL8NJ6Jn8Gz8LN4
Nn4OF+Hn8Rz8Ap6LX8Tz8Eu4GL+M5+NX8AL8Kl6IX8Ml+HW8CL+BF+M38RL8
Fi7Fb+Ol+B28DL+Ll+P3cBl+H6/AH+CV+EO8Cn+Ey/HHeDX+BK/Bn+K1+DNc
gT/H6/AXeD3+Em/AX+FK/DXeiL/Bm/C3eDP+Dlfh7/EW/APein/E2/BPuBr/
jLfjX/AO/Cveif+Da/BveBf+He/Gf+A9+E9ci//Ce/HfeB/+L96P/4djFkV9
EG6AD8YN8SG4ET4Ux+LDcGN8OG6Cj8BN8ZE4Dh+Fm+GjcXN8DG6Bj8Xx+Djc
Eh+PW+ETcGt8Ik7AJ+E2+GTcFp+C2+FTcSI+DbfHp+MO+AzcEZ+Jk/BZuBM+
G3fG5+Au+FycjM/DXfH5uBu+AHfHF+IAX4R74ItxT3wJ7oUvxSn4MtwbX477
4CtwX3wlTsVX4X74atwfX4MH4GtxGr4OD8TX40H4BjwY34jT8U14CL4ZD8W3
4GH4VpyBb8PD8e14BL4Dj8R34kx8Fx6F78ZZeDQeg+/B2XgsHofvxTn4Pjwe
349z8QQ8ET+A8/CDeBJ+COfjh/Fk/Aiegh/FU/FjuAA/jqfhJ/B0/CSegZ/C
hfhpPBM/g2fhZ/Fs/Bwuws/jOfgFPBe/iOfhl3AxfhnPx6/gBfhVvBC/hkvw
63gRfgMvxm/iJfgtXIrfxkvxO3gZfhcvx+/hMvw+XoE/wCvxh3gV/giX44/x
avwJXoM/xWvxZ7gCf47X4S/wevwl3oC/wpX4a7wRf4M34W/xZvwdrsLf4y34
B7wV/4i34Z9wNf4Zb8e/4B34V7wT/wfX4N/wLvw73o3/wHvwn7gW/4X34r/x
PvxfvB//D8e8EfVBuAE+GDfEh+BG+FAciw/DjfHhuAk+AjfFR+I4fBRuho/G
zfExuAU+Fsfj43BLfDxuhU/ArfGJOAGfhNvgk3FbfApuh0/Fifg03B6fjjvg
M3BHfCZOwmfhTvhs3Bmfg7vgc3EyPg93xefjbvgC3B1fiAN8Ee6BL8Y98SW4
F74Up+DLcG98Oe6Dr8B98ZU4FV+F++GrcX98DR6Ar8Vp+Do8EF+PB+Eb8GB8
I07HN+Eh+GY8FN+Ch+FbcQa+DQ/Ht+MR+A48Et+JM/FdeBS+G2fh0XgMvgdn
47F4HL4X5+D78Hh8P87FE/BE/ADOww/iSfghnI8fxpPxI3gKfhRPxY/hAvw4
noafwNPxk3gGfgoX4qfxTPwMnoWfxbPxc7gIP4/n4BfwXPwinodfwsX4ZTwf
v4IX4FfxQvwaLsGv40X4DbwYv4mX4LdwKX4bL8Xv4GX4Xbwcv4fL8Pt4Bf4A
r8Qf4lX4I1yOP8ar8Sd4Df4Ur8Wf4Qr8OV6Hv8Dr8Zd4A/4KV+Kv8Ub8Dd6E
v8Wb8Xe4Cn+Pt+Af8Fb8I96Gf8LV+Ge8Hf+Cd+Bf8U78H1yDf8O78O94N/4D
78F/4lr8F96L/8b78H/xfvw/HLM46oNwA3wwbogPwY3woTgWH4Yb48NxE3wE
boqPxHH4KNwMH42b42NwC3wsjsfH4Zb4eNwKn4Bb4xNxAj4Jt8En47b4FNwO
n4oT8Wm4PT4dd8Bn4I74TJyEz8Kd8Nm4Mz4Hd8Hn4mR8Hu6Kz8fd8AW4O74Q
B/gi3ANfjHviS3AvfClOwZfh3vhy3AdfgfviK3Eqvgr3w1fj/vgaPABfi9Pw
dXggvh4PwjfgwfhGnI5vwkPwzXgovgUPw7fiDHwbHo5vxyPwHXgkvhNn4rvw
KHw3zsKj8Rh8D87GY/E4fC/Owffh8fh+nIsn4In4AZyHH8ST8EM4Hz+MJ+NH
8BT8KJ6KH8MF+HE8DT+Bp+Mn8Qz8FC7ET+OZ+Bk8Cz+LZ+PncBF+Hs/BL+C5
+EU8D7+Ei/HLeD5+BS/Ar+KF+DVcgl/Hi/AbeDF+Ey/Bb+FS/DZeit/By/C7
eDl+D5fh9/EK/AFeiT/Eq/BHuBx/jFfjT/Aa/Cleiz/DFfhzvA5/gdfjL/EG
/BWuxF/jjfgbvAl/izfj73AV/h5vwT/grfhHvA3/hKvxz3g7/gXvwL/infg/
uAb/hnfh3/Fu/Afeg//EtfgvvBf/jffh/+L9+H845s2oD8IN8MG4IT4EN8KH
4lh8GG6MD8dN8BG4KT4Sx+GjcDN8NG6Oj8Et8LE4Hh+HW+LjcSt8Am6NT8QJ
+CTcBp+M2+JTcDt8Kk7Ep+H2+HTcAZ+BO+IzcRI+C3fCZ+PO+BzcBZ+Lk/F5
uCs+H3fDF+Du+EIc4ItwD3wx7okvwb3wpTgFX4Z748txH3wF7ouvxKn4KtwP
X43742vwAHwtTsPX4YH4ejwI34AH4xtxOr4JD8E346H4FjwM34oz8G14OL4d
j8B34JH4TpyJ78Kj8N04C4/GY/A9OBuPxePwvTgH34fH4/txLp6AJ+IHcB5+
EE/CD+F8/DCejB/BU/CjeCp+DBfgx/E0/ASejp/EM/BTuBA/jWfiZ/As/Cye
jZ/DRfh5PAe/gOfiF/E8/BIuxi/j+fgVvAC/ihfi13AJfh0vwm/gxfhNvAS/
hUvx23gpfgcvw+/i5fg9XIbfxyvwB3gl/hCvwh/hcvwxXo0/wWvwp3gt/gxX
4M/xOvwFXo+/xBvwV7gSf4034m/wJvwt3oy/w1X4e7wF/4C34h/xNvwTrsY/
4+34F7wD/4p34v/gGvwb3oV/x7vxH3gP/hPX4r/wXvw33of/i/fj/+GYJVEf
hBvgg3FDfAhuhA/Fsfgw3BgfjpvgI3BTfCSOw0fhZvho3Bwfg1vgY3E8Pg63
xMfjVvgE3BqfiBPwSbgNPhm3xafgdvhUnIhPw+3x6bgDPgN3xGfiJHwW7oTP
xp3xObgLPhcn4/NwV3w+7oYvwN3xhTjAF+Ee+GLcE1+Ce+FLcQq+DPfGl+M+
+ArcF1+JU/FVuB++GvfH1+AB+Fqchq/DA/H1eBC+AQ/GN+J0fBMegm/GQ/Et
eBi+FWfg2/BwfDsege/AI/GdOBPfhUfhu3EWHo3H4HtwNh6Lx+F7cQ6+D4/H
9+NcPAFPxA/gPPwgnoQfwvn4YTwZP4Kn4EfxVPwYLsCP42n4CTwdP4ln4Kdw
IX4az8TP4Fn4WTwbP4eL8PN4Dn4Bz8Uv4nn4JVyMX8bz8St4AX4VL8Sv4RL8
Ol6E38CL8Zt4CX4Ll+K38VL8Dl6G38XL8Xu4DL+PV+AP8Er8IV6FP8Ll+GO8
Gn+C1+BP8Vr8Ga7An+N1+Au8Hn+JN+CvcCX+Gm/E3+BN+Fu8GX+Hq/D3eAv+
AW/FP+Jt+CdcjX/G2/EveAf+Fe/E/8E1+De8C/+Od+M/8B78J67Ff+G9+G+8
D/8X78f/wzFvRX0QboAPxg3xIbgRPhTH4sNwY3w4boKPwE3xkTgOH4Wb4aNx
c3wMboGPxfH4ONwSH49b4RNwa3wiTsAn4Tb4ZNwWn4Lb4VNxIj4Nt8en4w74
DNwRn4mT8Fm4Ez4bd8bn4C74XJyMz8Nd8fm4G74Ad8cX4gBfhHvgi3FPfAnu
hS/FKfgy3BtfjvvgK3BffCVOxVfhfvhq3B9fgwfga3Eavg4PxNfjQfgGPBjf
iNPxTXgIvhkPxbfgYfhWnIFvw8Px7XgEvgOPxHfiTHwXHoXvxll4NB6D78HZ
eCweh+/FOfg+PB7fj3PxBDwRP4Dz8IN4En4I5+OH8WT8CJ6CH8VT8WO4AD+O
p+En8HT8JJ6Bn8KF+Gk8Ez+DZ+Fn8Wz8HC7Cz+M5+AU8F7+I5+GXcDF+Gc/H
r+AF+FW8EL+GS/DreBF+Ay/Gb+Il+C1cit/GS/E7eBl+Fy/H7+Ey/D5egT/A
K/GHeBX+CJfjj/Fq/Alegz/Fa/FnuAJ/jtfhL/B6/CXegL/ClfhrvBF/gzfh
b/Fm/B2uwt/jLfgHvBX/iLfhn3A1/hlvx7/gHfhXvBP/B9fg3/Au/Dvejf/A
e/CfuBb/hffiv/E+/F+8H/8Px5RGfRBugA/GDfEhuBE+FMfiw3BjfDhugo/A
TfGROA4fhZvho3FzfAxugY/F8fg43BIfj1vhE3BrfCJOwCfhNvhk3Bafgtvh
U3EiPg23x6fjDvgM3BGfiZPwWbgTPht3xufgLvhcnIzPw13x+bgbvgB3xxfi
AF+Ee+CLcU98Ce6FL8Up+DLcG1+O++ArcF98JU7FV+F++GrcH1+DB+BrcRq+
Dg/E1+NB+AY8GN+I0/FNeAi+GQ/Ft+Bh+FacgW/Dw/HteAS+A4/Ed+JMfBce
he/GWXg0HoPvwdl4LB6H78U5+D48Ht+Pc/EEPBE/gPPwg3gSfgjn44fxZPwI
noIfxVPxY7gAP46n4SfwdPwknoGfwoX4aTwTP4Nn4WfxbPwcLsLP4zn4BTwX
v4jn4ZdwMX4Zz8ev4AX4VbwQv4ZL8Ot4EX4DL8Zv4iX4LVyK38ZL8Tt4GX4X
L8fv4TL8Pl6BP8Ar8Yd4Ff4Il+OP8Wr8CV6DP8Vr8We4An+O1+Ev8Hr8Jd6A
v8KV+Gu8EX+DN+Fv8Wb8Ha7C3+Mt+Ae8Ff+It+GfcDX+GW/Hv+Ad+Fe8E/8H
1+Df8C78O96N/8B78J+4Fv+F9+K/8T78X7wf/w/HvB31QbgBPhg3xIfgRvhQ
HIsPw43x4bgJPgI3xUfiOHwUboaPxs3xMbgFPhbH4+NwS3w8boVPwK3xiTgB
n4Tb4JNxW3wKbodPxYn4NNwen4474DNwR3wmTsJn4U74bNwZn4O74HNxMj4P
d8Xn4274AtwdX4gDfBHugS/GPfEluBe+FKfgy3BvfDnug6/AffGVOBVfhfvh
q3F/fA0egK/Fafg6PBBfjwfhG/BgfCNOxzfhIfhmPBTfgofhW3EGvg0Px7fj
EfgOPBLfiTPxXXgUvhtn4dF4DL4HZ+OxeBy+F+fg+/B4fD/OxRPwRPwAzsMP
4kn4IZyPH8aT8SN4Cn4UT8WP4QL8OJ6Gn8DT8ZN4Bn4KF+Kn8Uz8DJ6Fn8Wz
8XO4CD+P5+AX8Fz8Ip6HX8LF+GU8H7+CF+BX8UL8Gi7Br+NF+A28GL+Jl+C3
cCl+Gy/F7+Bl+F28HL+Hy/D7eAX+AK/EH+JV+CNcjj/Gq/EneA3+FK/Fn+EK
/Dleh7/A6/GXeAP+Clfir/FG/A3ehL/Fm/F3uAp/j7fgH/BW/CPehn/C1fhn
vB3/gnfgX/FO/B9cg3/Du/DveDf+A+/Bf+Ja/Bfei//G+/B/8X78PxyzNOqD
cAN8MG6ID8GN8KE4Fh+GG+PDcRN8BG6Kj8Rx+CjcDB+Nm+NjcAt8LI7Hx+GW
+HjcCp+AW+MTcQI+CbfBJ+O2+BTcDp+KE/FpuD0+HXfAZ+CO+EychM/CnfDZ
uDM+B3fB5+JkfB7uis/H3fAFuDu+EAf4ItwDX4x74ktwL3wpTsGX4d74ctwH
X4H74itxKr4K98NX4/74GjwAX4vT8HV4IL4eD8I34MH4RpyOb8JD8M14KL4F
D8O34gx8Gx6Ob8cj8B14JL4TZ+K78Ch8N87Co/EYfA/OxmPxOHwvzsH34fH4
fpyLJ+CJ+AGchx/Ek/BDOB8/jCfjR/AU/Cieih/DBfhxPA0/gafjJ/EM/BQu
xE/jmfgZPAs/i2fj53ARfh7PwS/gufhFPA+/hIvxy3g+fgUvwK/ihfg1XIJf
x4vwG3gxfhMvwW/hUvw2Xorfwcvwu3g5fg+X4ffxCvwBXok/xKvwR7gcf4xX
40/wGvwpXos/wxX4c7wOf4HX4y/xBvwVrsRf4434G7wJf4s34+9wFf4eb8E/
4K34R7wN/4Sr8c94O/4F78C/4p34P7gG/4Z34d/xbvwH3oP/xLX4L7wX/433
4f/i/fh/OOadqA/CDfDBuCE+BDfCh+JYfBhujA/HTfARuCk+Esfho3AzfDRu
jo/BLfCxOB4fh1vi43ErfAJujU/ECfgk3AafjNviU3A7fCpOxKfh9vh03AGf
gTviM3ESPgt3wmfjzvgc3AWfi5PxebgrPh93wxfg7vhCHOCLcA98Me6JL8G9
8KU4BV+Ge+PLcR98Be6Lr8Sp+CrcD1+N++Nr8AB8LU7D1+GB+Ho8CN+AB+Mb
cTq+CQ/BN+Oh+BY8DN+KM/BteDi+HY/Ad+CR+E6cie/Co/DdOAuPxmPwPTgb
j8Xj8L04B9+Hx+P7cS6egCfiB3AefhBPwg/hfPwwnowfwVPwo3gqfgwX4Mfx
NPwEno6fxDPwU7gQP41n4mfwLPwsno2fw0X4eTwHv4Dn4hfxPPwSLsYv4/n4
FbwAv4oX4tdwCX4dL8Jv4MX4TbwEv4VL8dt4KX4HL8Pv4uX4PVyG38cr8Ad4
Jf4Qr8If4XL8MV6NP8Fr8Kd4Lf4MV+DP8Tr8BV6Pv8Qb8Fe4En+NN+Jv8Cb8
Ld6Mv8NV+Hu8Bf+At+If8Tb8E67GP+Pt+Be8A/+Kd+L/4Br8G96Ff8e78R94
D/4T1+K/8F78N96H/4v34//hmGVRH4Qb4INxQ3wIboQPxbH4MNwYH46b4CNw
U3wkjsNH4Wb4aNwcH4Nb4GNxPD4Ot8TH41b4BNwan4gT8Em4DT4Zt8Wn4Hb4
VJyIT8Pt8em4Az4Dd8Rn4iR8Fu6Ez8ad8Tm4Cz4XJ+PzcFd8Pu6GL8Dd8YU4
wBfhHvhi3BNfgnvhS3EKvgz3xpfjPvgK3BdfiVPxVbgfvhr3x9fgAfhanIav
wwPx9XgQvgEPxjfidHwTHoJvxkPxLXgYvhVn4NvwcHw7HoHvwCPxnTgT34VH
4btxFh6Nx+B7cDYei8fhe3EOvg+Px/fjXDwBT8QP4Dz8IJ6EH8L5+GE8GT+C
p+BH8VT8GC7Aj+Np+Ak8HT+JZ+CncCF+Gs/Ez+BZ+Fk8Gz+Hi/DzeA5+Ac/F
L+J5+CVcjF/G8/EreAF+FS/Er+ES/DpehN/Ai/GbeAl+C5fit/FS/A5eht/F
y/F7uAy/j1fgD/BK/CFehT/C5fhjvBp/gtfgT/Fa/BmuwJ/jdfgLvB5/iTfg
r3Al/hpvxN/gTfhbvBl/h6vw93gL/gFvxT/ibfgnXI1/xtvxL3gH/hXvxP/B
Nfg3vAv/jnfjP/Ae/CeuxX/hvfhvvA//F+/H/8Mx70Z9EG6AD8YN8SG4ET4U
x+LDcGN8OG6Cj8BN8ZE4Dh+Fm+GjcXN8DG6Bj8Xx+DjcEh+PW+ETcGt8Ik7A
J+E2+GTcFp+C2+FTcSI+DbfHp+MO+AzcEZ+Jk/BZuBM+G3fG5+Au+FycjM/D
XfH5uBu+AHfHF+IAX4R74Itxz//jqh6yADAUBAh2bNu2bdu2bdu2bdu2bdu2
7WRm+2tZrw/QeBG8KF4ML46XwEvipfDSeBm8LF4OL49XwCvilfDKeBW8Kl4N
r47XwGvitfDaeB28Ll4Pr483wBvijfDGeBO8Kd4Mb463wFvirfDWeBu8Ld4O
b493wDvinfDOeBe8K94N7473wHvivfDeeB+8L94P748PwAfig/DB+BB8KD4M
H46PwEfio/DR+Bh8LD4OH49PwCfik/DJ+BR8Kj4Nn47PwGfis/DZ+Bx8Lj4P
n48vwBfii/DF+BJ8Kb4MX46vwFfiq/DV+Bp8Lb4OX49vwDfim/DN+BZ8K74N
347vwHfiu/Dd+B58L74P348fwA/ih/DD+BH8KH4MP46fwE/ip/DT+Bn8LH4O
P49fwC/il/DL+BX8Kn4Nv47fwG/it/Db+B38Ln4Pv48/wB/ij/DH+BP8Kf4M
f46/wF/ir/DX+Bv8Lf4Of49/wD/in/DP+Bf8K/4N/47/wH/iv/Df+B/8L/4P
d+//egA8IB4ID4wHwYPiwfDgeAg8JB4KD42HwcPi4fDweAQ8Ih4Jj4xHwaPi
0fDoeAw8Jh4Lj43HwePi8fD4eAI8IZ4IT4wnwZPiyfDkeAo8JZ4KT42nwdPi
6fD0eAY8I54Jz4xnwbPi2fDseA48J54Lz43nwfPi+fD8eAG8IF4IL4wXwYvi
xfDieAm8JF4KL42Xwcvi5fDyeAW8Il4Jr4xXwavi1fDqeA28Jl4Lr43Xwevi
9fD6eAO8Id4Ib4w3wZvizfDmeAu8Jd4Kb423wdvi7fD2eAe8I94J74x3wbvi
3fDueA+8J94L7433wfvi/fD++AB8ID4IH4wPwYfiw/Dh+Ah8JD4KH42Pwcfi
4/Dx+AR8Ij4Jn4xPwafi0/Dp+Ax8Jj4Ln43Pwefi8/D5+AJ8Ib4IX4wvwZfi
y/Dl+Ap8Jb4KX42vwdfi6/D1+AZ8I74J34xvwbfi2/Dt+A58J74L343vwffi
+/D9+AH8IH4IP4wfwY/ix/Dj+An8JH4KP42fwc/i5/Dz+AX8In4Jv4xfwa/i
1/Dr+A38Jn4Lv43fwe/i9/D7+AP8If4If4w/wZ/iz/Dn+Av8Jf4Kf42/wd/i
7/D3+Af8I/4J/4x/wb/i3/Dv+A/8J/4L/43/wf/i/3D3/a8HwAPigfDAeBA8
KB4MD46HwEPiofDQeBg8LB4OD49HwCPikfDIeBQ8Kh4Nj47HwGPisfDYeBw8
Lh4Pj48nwBPiifDEeBI8KZ4MT46nwFPiqfDUeBo8LZ4OT49nwDPimfDMeBY8
K54Nz47nwHPiufDceB48L54Pz48XwAvihfDCeBG8KF4ML46XwEvipfDSeBm8
LF4OL49XwCvilfDKeBW8Kl4Nr47XwGvitfDaeB28Ll4Pr483wBvijfDGeBO8
Kd4Mb463wFvirfDWeBu8Ld4Ob493wDvinfDOeBe8K94N7473wHvivfDeeB+8
L94P748PwAfig/DB+BB8KD4MH46PwEfio/DR+Bh8LD4OH49PwCfik/DJ+BR8
Kj4Nn47PwGfis/DZ+Bx8Lj4Pn48vwBfii/DF+BJ8Kb4MX46vwFfiq/DV+Bp8
Lb4OX49vwDfim/DN+BZ8K74N347vwHfiu/Dd+B58L74P348fwA/ih/DD+BH8
KH4MP46fwE/ip/DT+Bn8LH4OP49fwC/il/DL+BX8Kn4Nv47fwG/it/Db+B38
Ln4Pv48/wB/ij/DH+BP8Kf4Mf46/wF/ir/DX+Bv8Lf4Of49/wD/in/DP+Bf8
K/4N/47/wH/iv/Df+B/8L/4Pd///eH/cAHTcgHTcQHTcwHTcIHTcoHTcYHTc
4HTcEHTckHTcUHTc0HTcMHTcsHTccHTc8HTcCHTciHTcSHTcyHTcKHTcqHTc
aHTc6HTcGHTcmHTcWHTc2HTcOHTcuHTceHTc+HTcBHTchHTcRHTcxHTcJHTc
pHTcZHTc5HTcFHTclHTcVHTc1HTcNHTctHTcdHTc9HTcDHTcjHTcTHTczHTc
LHTcrHTcbHTc7HTcHHTcnHTcXHTc3HTcPHTcvHTcfHTc/HTcAnTcgnTcQnTc
wnTcInTconTcYnTc4nTcEnTcknTcUnTc0nTcMnTcsnTccnTc8nTcCnTcinTc
SnTcynTcKnTcqnTcanTc6nTcGnTcmnTcWnTc2nTcOnTcunTcenTc+nTcBnTc
hnTcRnTcxnTcJnTcpnTcZnTc5nTcFnTclnTcVnTc1nTcNnTctnTcdnTc9nTc
DnTcjnTcTnTcznTcLnTcrnTcbnTc7nTcHnTcnnTcXnTc3nTcPnTcvnTcfnTc
/nTcAXTcgXTcQXTcwXTcIXTcoXTcYXTc4XTcEXTckXTcUXTc0XTcMXTcsXTc
cXTc8XTcCXTciXTcSXTcyXTcKXTcqXTcaXTc6XTcGXTcmXTcWXTc2XTcOXTc
uXTceXTc+XTcBXTchXTcRXTcxXTcJXTcpXTcZXTc5XTcFXTclXTcVXTc1XTc
NXTctXTcdXTc9XTcDXTcjXTcTXTczXTcLXTcrXTcbXTc7XTcHXTcnXTcXXTc
3XTcPXTcvXTcfXTc/XTcA3Tcg3TcQ3Tcw3TcI3Tco3TcY3Tc43TcE3Tck3Tc
U3Tc03TcM3Tcs3Tcc3Tc83TcC3Tci3TcS3Tcy3TcK3Tcq3Tca3Tc63TcG3Tc
m3TcW3Tc23TcO3Tcu3Tce3Tc+3TcB3Tch3TcR3Tcx3TcJ3Tcp3TcZ3Tc53Tc
F3Tcl3TcV3Tc13TcN3Tct3Tcd3Tc93TcD3Tcj3TcT3Tcz3TcL3Tcr3Tcb3Tc
73TcH3Tcn3TcX3Tc33TcP3Tcv3Tcf3T8/4P/344bgI4bkI4biI4bmI4bhI4b
lI4bjI4bnI4bgo4bko4bio4bmo4bho4blo4bjo4bno4bgY4bkY4biY4bmY4b
hY4blY4bjY4bnY4bg44bk44bi44bm44bh44bl44bj44bn46bgI6bkI6biI6b
mI6bhI6blI6bjI6bnI6bgo6bko6bio6bmo6bho6blo6bjo6bno6bgY6bkY6b
iY6bmY6bhY6blY6bjY6bnY6bg46bk46bi46bm46bh46bl46bj46bn45bgI5b
kI5biI5bmI5bhI5blI5bjI5bnI5bgo5bko5bio5bmo5bho5blo5bjo5bno5b
gY5bkY5biY5bmY5bhY5blY5bjY5bnY5bg45bk45bi45bm45bh45bl45bj45b
n47bgI7bkI7biI7bmI7bhI7blI7bjI7bnI7bgo7bko7bio7bmo7bho7blo7b
jo7bno7bgY7bkY7biY7bmY7bhY7blY7bjY7bnY7bg47bk47bi47bm47bh47b
l47bj47bn447gI47kI47iI47mI47hI47lI47jI47nI47go47ko47io47mo47
ho47lo47jo47no47gY47kY47iY47mY47hY47lY47jY47nY47g447k447i447
m447h447l447j447n467gI67kI67iI67mI67hI67lI67jI67nI67go67ko67
io67mo67ho67lo67jo67no67gY67kY67iY67mY67hY67lY67jY67nY67g467
k467i467m467h467l467j467n457gI57kI57iI57mI57hI57lI57jI57nI57
go57ko57io57mo57ho57lo57jo57no57gY57kY57iY57mY57hY57lY57jY57
nY57g457k457i457m457h457l457j457n477gI77kI77iI77mI77hI77lI77
jI77nI77go77ko77io77mo77ho77lo77jo77no77gY77kY77iY77mY77hY77
lY77jY77nY77g477k477i477m477h477l477j47/f+D/23ED0HED0nED0XED
03GD0HGD0nGD0XGD03FD0HFD0nFD0XFD03HD0HHD0nHD0XHD03Ej0HEj0nEj
0XEj03Gj0HGj0nGj0XGj03Fj0HFj0nFj0XFj03Hj0HHj0nHj0XHj03ET0HET
0nET0XET03GT0HGT0nGT0XGT03FT0HFT0nFT0XFT03HT0HHT0nHT0XHT03Ez
0HEz0nEz0XEz03Gz0HGz0nGz0XGz03Fz0HFz0nFz0XFz03Hz0HHz0nHz0XHz
03EL0HEL0nEL0XEL03GL0HGL0nGL0XGL03FL0HFL0nFL0XFL03HL0HHL0nHL
0XHL03Er0HEr0nEr0XEr03Gr0HGr0nGr0XGr03Fr0HFr0nFr0XFr03Hr0HHr
0nHr0XHr03Eb0HEb0nEb0XEb03Gb0HGb0nGb0XGb03Fb0HFb0nFb0XFb03Hb
0HHb0nHb0XHb03E70HE70nE70XE703G70HG70nG70XG703F70HF70nF70XF7
03H70HH70nH70XH703EH0HEH0nEH0XEH03GH0HGH0nGH0XGH03FH0HFH0nFH
0XFH03HH0HHH0nHH0XHH03En0HEn0nEn0XEn03Gn0HGn0nGn0XGn03Fn0HFn
0nFn0XFn03Hn0HHn0nHn0XHn03EX0HEX0nEX0XEX03GX0HGX0nGX0XGX03FX
0HFX0nFX0XFX03HX0HHX0nHX0XHX03E30HE30nE30XE303G30HG30nG30XG3
03F30HF30nF30XF303H30HH30nH30XH303EP0HEP0nEP0XEP03GP0HGP0nGP
0XGP03FP0HFP0nFP0XFP03HP0HHP0nHP0XHP03Ev0HEv0nEv0XEv03Gv0HGv
0nGv0XGv03Fv0HFv0nFv0XFv03Hv0HHv0nHv0XHv03Ef0HEf0nEf0XEf03Gf
0HGf0nGf0XGf03Ff0HFf0nFf0XFf03Hf0HHf0nHf0XHf03E/0HE/0nE/0XE/
03G/0HG/0nG/0XG/03F/0HF/0nF/0XF/03H/0HH/0nH/0fH/D/p/O24AOm5A
Om4gOm5gOm4QOm5QOm4wOm5wOm4IOm5IOm4oOm5oOm4YOm5YOm44Om54Om4E
Om5EOm4kOm5kOm4UOm5UOm40Om50Om4MOm5MOm4sOm5sOm4cOm5cOm48Om58
Om4COm5COm4iOm5iOm4SOm5SOm4yOm5yOm4KOm5KOm4qOm5qOm4aOm5aOm46
Om56Om4GOm5GOm4mOm5mOm4WOm5WOm42Om52Om4OOm5OOm4uOm5uOm4eOm5e
Om4+Om5+Om4BOm5BOm4hOm5hOm4ROm5ROm4xOm5xOm4JOm5JOm4pOm5pOm4Z
Om5ZOm45Om55Om4FOm5FOm4lOm5lOm4VOm5VOm41Om51Om4NOm5NOm4tOm5t
Om4dOm5dOm49Om59Om4DOm5DOm4jOm5jOm4TOm5TOm4zOm5zOm4LOm5LOm4r
Om5rOm4bOm5bOm47Om57Om4HOm5HOm4nOm5nOm4XOm5XOm43Om53Om4POm5P
Om4vOm5vOm4fOm5fOm4/Om5/Ou4AOu5AOu4gOu5gOu4QOu5QOu4wOu5wOu4I
Ou5IOu4oOu5oOu4YOu5YOu44Ou54Ou4EOu5EOu4kOu5kOu4UOu5UOu40Ou50
Ou4MOu5MOu4sOu5sOu4cOu5cOu48Ou58Ou4COu5COu4iOu5iOu4SOu5SOu4y
Ou5yOu4KOu5KOu4qOu5qOu4aOu5aOu46Ou56Ou4GOu5GOu4mOu5mOu4WOu5W
Ou42Ou52Ou4OOu5OOu4uOu5uOu4eOu5eOu4+Ou5+Ou4BOu5BOu4hOu5hOu4R
Ou5ROu4xOu5xOu4JOu5JOu4pOu5pOu4ZOu5ZOu45Ou55Ou4FOu5FOu4lOu5l
Ou4VOu5VOu41Ou51Ou4NOu5NOu4tOu5tOu4dOu5dOu49Ou59Ou4DOu5DOu4j
Ou5jOu4TOu5TOu4zOu5zOu4LOu5LOu4rOu5rOu4bOu5bOu47Ou57Ou4HOu5H
Ou4nOu5nOu4XOu5XOu43Ou53Ou4POu5POu4vOu5vOu4fOu5fOu4/Ov7/Af9v
xw1Axw1Ixw1Exw1Mxw1Cxw1Kxw1Gxw1Oxw1Bxw1Jxw1Fxw1Nxw1Dxw1Lxw1H
xw1Px41Ax41Ix41Ex41Mx41Cx41Kx41Gx41Ox41Bx41Jx41Fx41Nx41Dx41L
x41Hx41Px01Ax01Ix01Ex01Mx01Cx01Kx01Gx01Ox01Bx01Jx01Fx01Nx01D
x01Lx01Hx01Px81Ax81Ix81Ex81Mx81Cx81Kx81Gx81Ox81Bx81Jx81Fx81N
x81Dx81Lx81Hx81Pxy1Axy1Ixy1Exy1Mxy1Cxy1Kxy1Gxy1Oxy1Bxy1Jxy1F
xy1Nxy1Dxy1Lxy1Hxy1Px61Ax61Ix61Ex61Mx61Cx61Kx61Gx61Ox61Bx61J
x61Fx61Nx61Dx61Lx61Hx61Px21Ax21Ix21Ex21Mx21Cx21Kx21Gx21Ox21B
x21Jx21Fx21Nx21Dx21Lx21Hx21Px+1Ax+1Ix+1Ex+1Mx+1Cx+1Kx+1Gx+1O
x+1Bx+1Jx+1Fx+1Nx+1Dx+1Lx+1Hx+1Pxx1Axx1Ixx1Exx1Mxx1Cxx1Kxx1G
xx1Oxx1Bxx1Jxx1Fxx1Nxx1Dxx1Lxx1Hxx1Px51Ax51Ix51Ex51Mx51Cx51K
x51Gx51Ox51Bx51Jx51Fx51Nx51Dx51Lx51Hx51Px11Ax11Ix11Ex11Mx11C
x11Kx11Gx11Ox11Bx11Jx11Fx11Nx11Dx11Lx11Hx11Px91Ax91Ix91Ex91M
x91Cx91Kx91Gx91Ox91Bx91Jx91Fx91Nx91Dx91Lx91Hx91Pxz1Axz1Ixz1E
xz1Mxz1Cxz1Kxz1Gxz1Oxz1Bxz1Jxz1Fxz1Nxz1Dxz1Lxz1Hxz1Px71Ax71I
x71Ex71Mx71Cx71Kx71Gx71Ox71Bx71Jx71Fx71Nx71Dx71Lx71Hx71Px31A
x31Ix31Ex31Mx31Cx31Kx31Gx31Ox31Bx31Jx31Fx31Nx31Dx31Lx31Hx31P
x/1Ax/1Ix/1Ex/1Mx/1Cx/1Kx/1Gx/1Ox/1Bx/1Jx/1Fx/1Nx/1Dx/1Lx/1H
x/8/2P/tuAHouAHpuIHouIHpuEHouEHpuMHouMHpuCHouCHpuKHouKHpuGHo
uGHpuOHouOHpuBHouBHpuJHouJHpuFHouFHpuNHouNHpuDHouDHpuLHouLHp
uHHouHHpuPHouPHpuAnouAnpuInouInpuEnouEnpuMnouMnpuCnouCnpuKno
uKnpuGnouGnpuOnouOnpuBnouBnpuJnouJnpuFnouFnpuNnouNnpuDnouDnp
uLnouLnpuHnouHnpuPnouPnpuAXouAXpuIXouIXpuEXouEXpuMXouMXpuCXo
uCXpuKXouKXpuGXouGXpuOXouOXpuBXouBXpuJXouJXpuFXouFXpuNXouNXp
uDXouDXpuLXouLXpuHXouHXpuPXouPXpuA3ouA3puI3ouI3puE3ouE3puM3o
uM3puC3ouC3puK3ouK3puG3ouG3puO3ouO3puB3ouB3puJ3ouJ3puF3ouF3p
uN3ouN3puD3ouD3puL3ouL3puH3ouH3puP3ouP3puAPouAPpuIPouIPpuEPo
uEPpuMPouMPpuCPouCPpuKPouKPpuGPouGPpuOPouOPpuBPouBPpuJPouJPp
uFPouFPpuNPouNPpuDPouDPpuLPouLPpuHPouHPpuPPouPPpuAvouAvpuIvo
uIvpuEvouEvpuMvouMvpuCvouCvpuKvouKvpuGvouGvpuOvouOvpuBvouBvp
uJvouJvpuFvouFvpuNvouNvpuDvouDvpuLvouLvpuHvouHvpuPvouPvpuAfo
uAfpuIfouIfpuEfouEfpuMfouMfpuCfouCfpuKfouKfpuGfouGfpuOfouOfp
uBfouBfpuJfouJfpuFfouFfpuNfouNfpuDfouDfpuLfouLfpuHfouHfpuPfo
uPfpuA/ouA/puI/ouI/puE/ouE/puM/ouM/puC/ouC/puK/ouK/puG/ouG/p
uO/ouO/puB/ouB/puJ/ouJ/puF/ouF/puN/ouN/puD/ouD/puL/ouL/puH/o
uH/puP/o+P8H+r8dNwAdNyAdNxAdNzAdNwgdNygdNxgdNzgdNwQdNyQdNxQd
NzQdNwwdNywdNxwdNzwdNwIdNyIdNxIdNzIdNwodNyodNxodNzodNwYdNyYd
NxYdNzYdNw4dNy4dNx4dNz4dNwEdNyEdNxEdNzEdNwkdNykdNxkdNzkdNwUd
NyUdNxUdNzUdNw0dNy0dNx0dNz0dNwMdNyMdNxMdNzMdNwsdNysdNxsdNzsd
NwcdNycdNxcdNzcdNw8dNy8dNx8dNz8dtwAdtyAdtxAdtzAdtwgdtygdtxgd
tzgdtwQdtyQdtxQdtzQdtwwdtywdtxwdtzwdtwIdtyIdtxIdtzIdtwodtyod
txodtzodtwYdtyYdtxYdtzYdtw4dty4dtx4dtz4dtwEdtyEdtxEdtzEdtwkd
tykdtxkdtzkdtwUdtyUdtxUdtzUdtw0dty0dtx0dtz0dtwMdtyMdtxMdtzMd
twsdtysdtxsdtzsdtwcdtycdtxcdtzcdtw8dty8dtx8dtz8ddwAddyAddxAd
dzAddwgddygddxgddzgddwQddyQddxQddzQddwwddywddxwddzwddwIddyId
dxIddzIddwoddyoddxoddzoddwYddyYddxYddzYddw4ddy4ddx4ddz4ddwEd
dyEddxEddzEddwkddykddxkddzkddwUddyUddxUddzUddw0ddy0ddx0ddz0d
dwMddyMddxMddzMddwsddysddxsddzsddwcddycddxcddzcddw8ddy8ddx8d
dz8d9wAd9yAd9xAd9zAd9wgd9ygd9xgd9zgd9wQd9yQd9xQd9zQd9wwd9ywd
9xwd9zwd9wId9yId9xId9zId9wod9yod9xod9zod9wYd9yYd9xYd9zYd9w4d
9y4d9x4d9z4d9wEd9yEd9xEd9zEd9wkd9ykd9xkd9zkd9wUd9yUd9xUd9zUd
9w0d9y0d9x0d9z0d9wMd9yMd9xMd9zMd9wsd9ysd9xsd9zsd9wcd9ycd9xcd
9zcd9w8d9y8d9x8d//8g/7fjBqDjBqTjBqLjBqbjBqHjBqXjBqPjBqfjhqDj
hqTjhqLjhqbjhqHjhqXjhqPjhqfjRqDjRqTjRqLjRqbjRqHjRqXjRqPjRqfj
xqDjxqTjxqLjxqbjxqHjxqXjxqPjxqfjJqDjJqTjJqLjJqbjJqHjJqXjJqPj
JqfjpqDjpqTjpqLjpqbjpqHjpqXjpqPjpqfjZqDjZqTjZqLjZqbjZqHjZqXj
ZqPjZqfj5qDj5qTj5qLj5qbj5qHj5qXj5qPj5qfjFqDjFqTjFqLjFqbjFqHj
FqXjFqPjFqfjlqDjlqTjlqLjlqbjlqHjlqXjlqPjlqfjVqDjVqTjVqLjVqbj
VqHjVqXjVqPjVqfj1qDj1qTj1qLj1qbj1qHj1qXj1qPj1qfjNqDjNqTjNqLj
NqbjNqHjNqXjNqPjNqfjtqDjtqTjtqLjtqbjtqHjtqXjtqPjtqfjdqDjdqTj
dqLjdqbjdqHjdqXjdqPjdqfj9qDj9qTj9qLj9qbj9qHj9qXj9qPj9qfjDqDj
DqTjDqLjDqbjDqHjDqXjDqPjDqfjjqDjjqTjjqLjjqbjjqHjjqXjjqPjjqfj
TqDjTqTjTqLjTqbjTqHjTqXjTqPjTqfjzqDjzqTjzqLjzqbjzqHjzqXjzqPj
zqfjLqDjLqTjLqLjLqbjLqHjLqXjLqPjLqfjrqDjrqTjrqLjrqbjrqHjrqXj
rqPjrqfjbqDjbqTjbqLjbqbjbqHjbqXjbqPjbqfj7qDj7qTj7qLj7qbj7qHj
7qXj7qPj7qfjHqDjHqTjHqLjHqbjHqHjHqXjHqPjHqfjnqDjnqTjnqLjnqbj
nqHjnqXjnqPjnqfjXqDjXqTjXqLjXqbjXqHjXqXjXqPjXqfj3qDj3qTj3qLj
3qbj3qHj3qXj3qPj3qfjPqDjPqTjPqLjPqbjPqHjPqXjPqPjPqfjvqDjvqTj
vqLjvqbjvqHjvqXjvqPjvqfjfqDjfqTjfqLjfqbjfqHjfqXjfqPjfqfj/qDj
/qTj/qLj/qbj/qHj/qXj/qPj/x/g/3bcAHTcgHTcQHTcwHTcIHTcoHTcYHTc
4HTcEHTckHTcUHTc0HTcMHTcsHTccHTc8HTcCHTciHTcSHTcyHTcKHTcqHTc
aHTc6HTcGHTcmHTcWHTc2HTcOHTcuHTceHTc+HTcBHTchHTcRHTcxHTcJHTc
pHTcZHTc5HTcFHTclHTcVHTc1HTcNHTctHTcdHTc9HTcDHTcjHTcTHTczHTc
LHTcrHTcbHTc7HTcHHTcnHTcXHTc3HTcPHTcvHTcfHTc/HTcAnTcgnTcQnTc
wnTcInTconTcYnTc4nTcEnTcknTcUnTc0nTcMnTcsnTccnTc8nTcCnTcinTc
SnTcynTcKnTcqnTcanTc6nTcGnTcmnTcWnTc2nTcOnTcunTcenTc+nTcBnTc
hnTcRnTcxnTcJnTcpnTcZnTc5nTcFnTclnTcVnTc1nTcNnTctnTcdnTc9nTc
DnTcjnTcTnTcznTcLnTcrnTcbnTc7nTcHnTcnnTcXnTc3nTcPnTcvnTcfnTc
/nTcAXTcgXTcQXTcwXTcIXTcoXTcYXTc4XTcEXTckXTcUXTc0XTcMXTcsXTc
cXTc8XTcCXTciXTcSXTcyXTcKXTcqXTcaXTc6XTcGXTcmXTcWXTc2XTcOXTc
uXTceXTc+XTcBXTchXTcRXTcxXTcJXTcpXTcZXTc5XTcFXTclXTcVXTc1XTc
NXTctXTcdXTc9XTcDXTcjXTcTXTczXTcLXTcrXTcbXTc7XTcHXTcnXTcXXTc
3XTcPXTcvXTcfXTc/XTcA3Tcg3TcQ3Tcw3TcI3Tco3TcY3Tc43TcE3Tck3Tc
U3Tc03TcM3Tcs3Tcc3Tc83TcC3Tci3TcS3Tcy3TcK3Tcq3Tca3Tc63TcG3Tc
m3TcW3Tc23TcO3Tcu3Tce3Tc+3TcB3Tch3TcR3Tcx3TcJ3Tcp3TcZ3Tc53Tc
F3Tcl3TcV3Tc13TcN3Tct3Tcd3Tc93TcD3Tcj3TcT3Tcz3TcL3Tcr3Tcb3Tc
73TcH3Tcn3TcX3Tc33TcP3Tcv3Tcf3T8/4P7344bgI4bkI4biI4bmI4bhI4b
lI4bjI4bnI4bgo4bko4bio4bmo4bho4blo4bjo4bno4bgY4bkY4biY4bmY4b
hY4blY4bjY4bnY4bg44bk44bi44bm44bh44bl44bj44bn46bgI6bkI6biI6b
mI6bhI6blI6bjI6bnI6bgo6bko6bio6bmo6bho6blo6bjo6bno6bgY6bkY6b
iY6bmY6bhY6blY6bjY6bnY6bg46bk46bi46bm46bh46bl46bj46bn45bgI5b
kI5biI5bmI5bhI5blI5bjI5bnI5bgo5bko5bio5bmo5bho5blo5bjo5bno5b
gY5bkY5biY5bmY5bhY5blY5bjY5bnY5bg45bk45bi45bm45bh45bl45bj45b
n47bgI7bkI7biI7bmI7bhI7blI7bjI7bnI7bgo7bko7bio7bmo7bho7blo7b
jo7bno7bgY7bkY7biY7bmY7bhY7blY7bjY7bnY7bg47bk47bi47bm47bh47b
l47bj47bn447gI47kI47iI47mI47hI47lI47jI47nI47go47ko47io47mo47
ho47lo47jo47no47gY47kY47iY47mY47hY47lY47jY47nY47g447k447i447
m447h447l447j447n467gI67kI67iI67mI67hI67lI67jI67nI67go67ko67
io67mo67ho67lo67jo67no67gY67kY67iY67mY67hY67lY67jY67nY67g467
k467i467m467h467l467j467n457gI57kI57iI57mI57hI57lI57jI57nI57
go57ko57io57mo57ho57lo57jo57no57gY57kY57iY57mY57hY57lY57jY57
nY57g457k457i457m457h457l457j457n477gI77kI77iI77mI77hI77lI77
jI77nI77go77ko77io77mo77ho77lo77jo77no77gY77kY77iY77mY77hY77
lY77jY77nY77g477k477i477m477h477l477j47/f2D/23ED0HED0nED0XED
03GD0HGD0nGD0XGD03FD0HFD0nFD0XFD03HD0HHD0nHD0XHD03Ej0HEj0nEj
0XEj03Gj0HGj0nGj0XGj03Fj0HFj0nFj0XFj03Hj0HHj0nHj0XHj03ET0HET
0nET0XET03GT0HGT0nGT0XGT03FT0HFT0nFT0XFT03HT0HHT0nHT0XHT03Ez
0HEz0nEz0XEz03Gz0HGz0nGz0XGz03Fz0HFz0nFz0XFz03Hz0HHz0nHz0XHz
03EL0HEL0nEL0XEL03GL0HGL0nGL0XGL03FL0HFL0nFL0XFL03HL0HHL0nHL
0XHL03Er0HEr0nEr0XEr03Gr0HGr0nGr0XGr03Fr0HFr0nFr0XFr03Hr0HHr
0nHr0XHr03Eb0HEb0nEb0XEb03Gb0HGb0nGb0XGb03Fb0HFb0nFb0XFb03Hb
0HHb0nHb0XHb03E70HE70nE70XE703G70HG70nG70XG703F70HF70nF70XF7
03H70HH70nH70XH703EH0HEH0nEH0XEH03GH0HGH0nGH0XGH03FH0HFH0nFH
0XFH03HH0HHH0nHH0XHH03En0HEn0nEn0XEn03Gn0HGn0nGn0XGn03Fn0HFn
0nFn0XFn03Hn0HHn0nHn0XHn03EX0HEX0nEX0XEX03GX0HGX0nGX0XGX03FX
0HFX0nFX0XFX03HX0HHX0nHX0XHX03E30HE30nE30XE303G30HG30nG30XG3
03F30HF30nF30XF303H30HH30nH30XH303EP0HEP0nEP0XEP03GP0HGP0nGP
0XGP03FP0HFP0nFP0XFP03HP0HHP0nHP0XHP03Ev0HEv0nEv0XEv03Gv0HGv
0nGv0XGv03Fv0HFv0nFv0XFv03Hv0HHv0nHv0XHv03Ef0HEf0nEf0XEf03Gf
0HGf0nGf0XGf03Ff0HFf0nFf0XFf03Hf0HHf0nHf0XHf03E/0HE/0nE/0XE/
03G/0HG/0nG/0XG/03F/0HF/0nF/0XF/03H/0HH/0nH/0fH/D+p/O24AOm5A
Om4gOm5gOm4QOm5QOm4wOm5wOm4IOm5IOm4oOm5oOm4YOm5YOm44Om54Om4E
Om5EOm4kOm5kOm4UOm5UOm40Om50Om4MOm5MOm4sOm5sOm4cOm5cOm48Om58
Om4COm5COm4iOm5iOm4SOm5SOm4yOm5yOm4KOm5KOm4qOm5qOm4aOm5aOm46
Om56Om4GOm5GOm4mOm5mOm4WOm5WOm42Om52Om4OOm5OOm4uOm5uOm4eOm5e
Om4+Om5+Om4BOm5BOm4hOm5hOm4ROm5ROm4xOm5xOm4JOm5JOm4pOm5pOm4Z
Om5ZOm45Om55Om4FOm5FOm4lOm5lOm4VOm5VOm41Om51Om4NOm5NOm4tOm5t
Om4dOm5dOm49Om59Om4DOm5DOm4jOm5jOm4TOm5TOm4zOm5zOm4LOm5LOm4r
Om5rOm4bOm5bOm47Om57Om4HOm5HOm4nOm5nOm4XOm5XOm43Om53Om4POm5P
Om4vOm5vOm4fOm5fOm4/Om5/Ou4AOu5AOu4gOu5gOu4QOu5QOu4wOu5wOu4I
Ou5IOu4oOu5oOu4YOu5YOu44Ou54Ou4EOu5EOu4kOu5kOu4UOu5UOu40Ou50
Ou4MOu5MOu4sOu5sOu4cOu5cOu48Ou58Ou4COu5COu4iOu5iOu4SOu5SOu4y
Ou5yOu4KOu5KOu4qOu5qOu4aOu5aOu46Ou56Ou4GOu5GOu4mOu5mOu4WOu5W
Ou42Ou52Ou4OOu5OOu4uOu5uOu4eOu5eOu4+Ou5+Ou4BOu5BOu4hOu5hOu4R
Ou5ROu4xOu5xOu4JOu5JOu4pOu5pOu4ZOu5ZOu45Ou55Ou4FOu5FOu4lOu5l
Ou4VOu5VOu41Ou51Ou4NOu5NOu4tOu5tOu4dOu5dOu49Ou59Ou4DOu5DOu4j
Ou5jOu4TOu5TOu4zOu5zOu4LOu5LOu4rOu5rOu4bOu5bOu47Ou57Ou4HOu5H
Ou4nOu5nOu4XOu5XOu43Ou53Ou4POu5POu4vOu5vOu4fOu5fOu4/Ov7/Af1v
xw1Axw1Ixw1Exw1Mxw1Cxw1Kxw1Gxw1Oxw1Bxw1Jxw1Fxw1Nxw1Dxw1Lxw1H
xw1Px41Ax41Ix41Ex41Mx41Cx41Kx41Gx41Ox41Bx41Jx41Fx41Nx41Dx41L
x41Hx41Px01Ax01Ix01Ex01Mx01Cx01Kx01Gx01Ox01Bx01Jx01Fx01Nx01D
x01Lx01Hx01Px81Ax81Ix81Ex81Mx81Cx81Kx81Gx81Ox81Bx81Jx81Fx81N
x81Dx81Lx81Hx81Pxy1Axy1Ixy1Exy1Mxy1Cxy1Kxy1Gxy1Oxy1Bxy1Jxy1F
xy1Nxy1Dxy1Lxy1Hxy1Px61Ax61Ix61Ex61Mx61Cx61Kx61Gx61Ox61Bx61J
x61Fx61Nx61Dx61Lx61Hx61Px21Ax21Ix21Ex21Mx21Cx21Kx21Gx21Ox21B
x21Jx21Fx21Nx21Dx21Lx21Hx21Px+1Ax+1Ix+1Ex+1Mx+1Cx+1Kx+1Gx+1O
x+1Bx+1Jx+1Fx+1Nx+1Dx+1Lx+1Hx+1Pxx1Axx1Ixx1Exx1Mxx1Cxx1Kxx1G
xx1Oxx1Bxx1Jxx1Fxx1Nxx1Dxx1Lxx1Hxx1Px51Ax51Ix51Ex51Mx51Cx51K
x51Gx51Ox51Bx51Jx51Fx51Nx51Dx51Lx51Hx51Px11Ax11Ix11Ex11Mx11C
x11Kx11Gx11Ox11Bx11Jx11Fx11Nx11Dx11Lx11Hx11Px91Ax91Ix91Ex91M
x91Cx91Kx91Gx91Ox91Bx91Jx91Fx91Nx91Dx91Lx91Hx91Pxz1Axz1Ixz1E
xz1Mxz1Cxz1Kxz1Gxz1Oxz1Bxz1Jxz1Fxz1Nxz1Dxz1Lxz1Hxz1Px71Ax71I
x71Ex71Mx71Cx71Kx71Gx71Ox71Bx71Jx71Fx71Nx71Dx71Lx71Hx71Px31A
x31Ix31Ex31Mx31Cx31Kx31Gx31Ox31Bx31Jx31Fx31Nx31Dx31Lx31Hx31P
x/1Ax/1Ix/1Ex/1Mx/1Cx/1Kx/1Gx/1Ox/1Bx/1Jx/1Fx/1Nx/1Dx/1Lx/1H
x/8/mP/tuAHouAHpuIHouIHpuEHouEHpuMHouMHpuCHouCHpuKHouKHpuGHo
uGHpuOHouOHpuBHouBHpuJHouJHpuFHouFHpuNHouNHpuDHouDHpuLHouLHp
uHHouHHpuPHouPHpuAnouAnpuInouInpuEnouEnpuMnouMnpuCnouCnpuKno
uKnpuGnouGnpuOnouOnpuBnouBnpuJnouJnpuFnouFnpuNnouNnpuDnouDnp
uLnouLnpuHnouHnpuPnouPnpuAXouAXpuIXouIXpuEXouEXpuMXouMXpuCXo
uCXpuKXouKXpuGXouGXpuOXouOXpuBXouBXpuJXouJXpuFXouFXpuNXouNXp
uDXouDXpuLXouLXpuHXouHXpuPXouPXpuA3ouA3puI3ouI3puE3ouE3puM3o
uM3puC3ouC3puK3ouK3puG3ouG3puO3ouO3puB3ouB3puJ3ouJ3puF3ouF3p
uN3ouN3puD3ouD3puL3ouL3puH3ouH3puP3ouP3puAPouAPpuIPouIPpuEPo
uEPpuMPouMPpuCPouCPpuKPouKPpuGPouGPpuOPouOPpuBPouBPpuJPouJPp
uFPouFPpuNPouNPpuDPouDPpuLPouLPpuHPouHPpuPPouPPpuAvouAvpuIvo
uIvpuEvouEvpuMvouMvpuCvouCvpuKvouKvpuGvouGvpuOvouOvpuBvouBvp
uJvouJvpuFvouFvpuNvouNvpuDvouDvpuLvouLvpuHvouHvpuPvouPvpuAfo
uAfpuIfouIfpuEfouEfpuMfouMfpuCfouCfpuKfouKfpuGfouGfpuOfouOfp
uBfouBfpuJfouJfpuFfouFfpuNfouNfpuDfouDfpuLfouLfpuHfouHfpuPfo
uPfpuA/ouA/puI/ouI/puE/ouE/puM/ouM/puC/ouC/puK/ouK/puG/ouG/p
uO/ouO/puB/ouB/puJ/ouJ/puF/ouF/puN/ouN/puD/ouD/puL/ouL/puH/o
uH/puP/o+P8H8r8dNwAdNyAdNxAdNzAdNwgdNygdNxgdNzgdNwQdNyQdNxQd
NzQdNwwdNywdNxwdNzwdNwIdNyIdNxIdNzIdNwodNyodNxodNzodNwYdNyYd
NxYdNzYdNw4dNy4dNx4dNz4dNwEdNyEdNxEdNzEdNwkdNykdNxkdNzkdNwUd
NyUdNxUdNzUdNw0dNy0dNx0dNz0dNwMdNyMdNxMdNzMdNwsdNysdNxsdNzsd
NwcdNycdNxcdNzcdNw8dNy8dNx8dNz8dtwAdtyAdtxAdtzAdtwgdtygdtxgd
tzgdtwQdtyQdtxQdtzQdtwwdtywdtxwdtzwdtwIdtyIdtxIdtzIdtwodtyod
txodtzodtwYdtyYdtxYdtzYdtw4dty4dtx4dtz4dtwEdtyEdtxEdtzEdtwkd
tykdtxkdtzkdtwUdtyUdtxUdtzUdtw0dty0dtx0dtz0dtwMdtyMdtxMdtzMd
twsdtysdtxsdtzsdtwcdtycdtxcdtzcdtw8dty8dtx8dtz8ddwAddyAddxAd
dzAddwgddygddxgddzgddwQddyQddxQddzQddwwddywddxwddzwddwIddyId
dxIddzIddwoddyoddxoddzoddwYddyYddxYddzYddw4ddy4ddx4ddz4ddwEd
dyEddxEddzH9/7ispygAGGoJo5Nt27Zdf7Zt2/Ztsm3btmuybdu26/baftxr
1vd8Ds6L2XFewo7zUnacl7HjvJwd5xXsOK9kx3kVO86r2XFew47zWnac17Hj
vJ4d5w3sOG9kx3kTO86b2XHewo7zVnact7HjvJ0d5x3sOO9kx3kXO8672XHe
w47zXnacseO8jx3n/ew4H2DH+SA7zofYcT7MjvMRdpyPsuN8jB3n4+w4n2DH
+SQ7zqfYcT7NjvMZdpzPsuN8jh3n8+w4X2DH+SI7zpfYcb7MjvMVdpyvsuN8
jR3n6+w432DH+SY7zrfYcb7NjvMddpzvsuN8jx3n++w4P2DH+SE7zo/YcX7M
jvMTdpyfsuP8jB3n5+w4v2DH+SU7zq/YcX7NjvMbdpzfsuP8jh3n9+w4f2DH
+SM7zp/Ycf7MjvMXdpy/suP8jR3n7+w4/2DH+Sc7zr/Ycf7NjvMfdvzfA/G/
O86B2HEOzI5zEHacg7LjHIwd5+DsOIdgxzkkO86h2HEOzY5zGHacw7LjHI4d
5/DsOEdgxzkiO86R2HGOzI5zFHaco7LjHI0d5+jsOMdgxzkmO86x2HGOzY5z
HHac47LjHI8d5/jsOCdgxzkhO86J2HFOzI5zEnack7LjnIwd5+TsOKdgxzkl
O86p2HFOzY5zGnac07LjnI4d5/TsOGdgxzkjO86Z2HHOzI5zFnacs7LjnI0d
5+zsOOdgxzknO8652HHOzY5zHnac87LjnI8d5/zsOBdgxzmAHeeC7DgXYse5
MDvORdhxLsqOczF2nIuz41yCHeeS7DiXYse5NDvOZdhxLsuOczl2nMuz41yB
HeeK7DhXYse5MjvOVdhxrsqOczV2nKuz41yDHeea7DjXYse5NjvOddhxrsuO
cz12nOuz49yAHeeG7Dg3Yse5MTvOTdhxbsqOczN2nJuz49yCHeeW7Di3Yse5
NTvObdhxbsuOczt2nNuz49yBHeeO7Dh3Yse5MzvOXdhx7sqOczd2nLuz49yD
Heee7Dj3Yse5NzvOfdhx7suO83/sOPdjxyk7zv3ZcR7AjvNAdpwHseM8mB3n
Iew4D2XHeRg7zsPZcR7BjvNIdpxHseM8mh3nMew4j2XHeRw7zuPZcZ7AjvNE
dpwnseM8mR3nKew4T2XHeRo7ztPZcZ7BjvNMdpxnseM8mx3nOew4z2XHeR47
zvPZcV7AjvNCdpwXseO8mB3nJew4L2XHeRk7zsvZcV7BjvNKdpxXseO8mh3n
New4r2XHeR07zuvZcd7AjvNGdpw3seO8mR3nLew4b2XHeRs7ztvZcd7BjvNO
dpx3seO8mx3nPew472XHGTvO+9hx3s+O8wF2nA+y43yIHefD7DgfYcf5KDvO
x9hxPs6O8wl2nE+y43yKHefT7DifYcf5LDvO59hxPs+O8wV2nC+y43yJHefL
7DhfYcf5KjvO19hxvs6O8w12nG+y43yLHefb7DjfYcf5LjvO99hxvs+O8wN2
nB+y4/yIHefH7Dg/Ycf5KTvOz9hxfs6O8wt2nF+y4/yKHefX7Di/Ycf5LTvO
79hxfs+O8wd2nD+y4/yJHefP7Dh/Ycf5KzvO39hx/s6O8w92nH+y4/yLHeff
7Dj/Ycf/PQD/4wNw8XAORI+Lh3Ngelw8nIPQ4+LhHJQeFw/nYPS4eDgHp8fF
wzkEPS4eziHpcfFwDkWPi4dzaHpcPJzD0OPi4RyWHhcP53D0uHg4h6fHxcM5
Aj0uHs4R6XHxcI5Ej4uHc2R6XDyco9Dj4uEclR4XD+do9Lh4OEenx8XDOQY9
Lh7OMelx8XCORY+Lh3Nselw8nOPQ4+LhHJceFw/nePS4eDjHp8fFwzkBPS4e
zgnpcfFwTkSPi4dzYnpcPJyT0OPi4ZyUHhcP52T0uHg4J6fHxcM5BT0uHs4p
6XHxcE5Fj4uHc2p6XDyc09Dj4uGclh4XD+d09Lh4OKenx8XDOQM9Lh7OGelx
8XDORI+Lh3Nmelw8nLPQ4+LhnJUeFw/nbPS4eDhnp8fFwzkHPS4ezjnpcfFw
zkWPi4dzbnpcPJzz0OPi4ZyXHhcP53z0uHg456fHxcO5AD0uHs4B9Lh4OBek
x8XDuRA9Lh7Ohelx8XAuQo+Lh3NRelw8nIvR4+LhXJweFw/nEvS4eDiXpMfF
w7kUPS4ezqXpcfFwLkOPi4dzWXpcPJzL0ePi4VyeHhcP5wr0uHg4V6THxcO5
Ej0uHs6V6XHxcK5Cj4uHc1V6XDycq9Hj4uFcnR4XD+ca9Lh4ONekx8XDuRY9
Lh7Otelx8XCuQ4+Lh3Ndelw8nOvR4+LhXJ8eFw/nBvS4eDg3pMfFw7kRPS4e
zo3pcfFwbkKPi4dzU3pcPJyb0ePi4dycHhcP5xb0uHg4t6THxcO5FT0uHs6t
6XHxcG5Dj4uHc1t6XDyc29Hj4uHcnh4XD+cO9Lh4OHekx8XDuRM9Lh7Onelx
8XDuQo+Lh3NXelw8nLvR4+Lh3J0eFw/nHvS4eDj3pMfFw7kXPS4ezr3pcfFw
7kOPi4dzX3pcPJz/o8fFw7kfPS4eTulx8XDuT4+Lh/MAelw8nAfS4+LhPIge
Fw/nwfS4eDgPocfFw3koPS4ezsPocfFwHk6Pi4fzCHpcPJxH0uPi4TyKHhcP
59H0uHg4j6HHxcN5LD0uHs7j6HHxcB5Pj4uH8wR6XDycJ9Lj4uE8iR4XD+fJ
9Lh4OE+hx8XDeSo9Lh7O0+hx8XCeTo+Lh/MMelw8nGfS4+LhPIseFw/n2fS4
eDjPocfFw3kuPS4ezvPocfFwnk+Pi4fzAnpcPJwX0uPi4byIHhcP58X0uHg4
L6HHxcN5KT0uHs7L6HHxcF5Oj4uH8wp6XDycV9Lj4uG8ih4XD+fV9Lh4OK+h
x8XDeS09Lh7O6+hx8XBeT4+Lh/MGelw8nDfS4+LhvIkeFw/nzfS4eDhvocfF
w3krPS4eztvocfFw3k6Pi4fzDnpcPJx30uPi4byLHhcP5930uHg476HHxcN5
Lz0uHs7ocfFw3kePi4fzfnpcPJwP0OPi4XyQHhcP50P0uHg4H6bHxcP5CD0u
Hs5H6XHxcD5Gj4uH83F6XDycT9Dj4uF8kh4XD+dT9Lh4OJ+mx8XD+Qw9Lh7O
Z+lx8XA+R4+Lh/N5elw8nC/Q4+LhfJEeFw/nS/S4eDhfpsfFw/kKPS4ezlfp
cfFwvkaPi4fzdXpcPJxv0OPi4XyTHhcP51v0uHg436bHxcP5Dj0uHs536XHx
cL5Hj4uH8316XDycH9Dj4uH8kB4XD+dH9Lh4OD+mx8XD+Qk9Lh7OT+lx8XB+
Ro+Lh/Nzelw8nF/Q4+Lh/JIeFw/nV/S4eDi/psfFw/kNPS4ezm/pcfFwfkeP
i4fze3pcPJw/0OPi4fyRHhcP50/0uHg4f6bHxcP5Cz0uHs5f6XHxcP5Gj4uH
83d6XDycf9Dj4uH8kx4XD+df9Lh4OP+mx8XD+Q89Lh7+7wP/vz0uHs6B6HHx
cA5Mj4uHcxB6XDycg9Lj4uEcjB4XD+fg9Lh4OIegx8XDOSQ9Lh7Ooehx8XAO
TY+Lh3MYelw8nMPS4+LhHI4eFw/n8PS4eDhHoMfFwzkiPS4ezpHocfFwjkyP
i4dzFHpcPJyj0uPi4RyNHhcP5+j0uHg4x6DHxcM5Jj0uHs6x6HHxcI5Nj4uH
cxx6XDyc49Lj4uEcjx4XD+f49Lh4OCegx8XDOSE9Lh7Oiehx8XBOTI+Lh3MS
elw8nJPS4+LhnIweFw/n5PS4eDinoMfFwzklPS4ezqnocfFwTk2Pi4dzGnpc
PJzT0uPi4ZyOHhcP5/T0uHg4Z6DHxcM5Iz0uHs6Z6HHxcM5Mj4uHcxZ6XDyc
s9Lj4uGcjR4XD+fs9Lh4OOegx8XDOSc9Lh7Ouehx8XDOTY+Lh3Meelw8nPPS
4+LhnI8eFw/n/PS4eDgXoMfFwzmAHhcP54L0uHg4F6LHxcO5MD0uHs5F6HHx
cC5Kj4uHczF6XDyci9Pj4uFcgh4XD+eS9Lh4OJeix8XDuTQ9Lh7OZehx8XAu
S4+Lh3M5elw8nMvT4+LhXIEeFw/nivS4eDhXosfFw7kyPS4ezlXocfFwrkqP
i4dzNXpcPJyr0+Pi4VyDHhcP55r0uHg416LHxcO5Nj0uHs516HHxcK5Lj4uH
cz16XDyc69Pj4uHcgB4XD+eG9Lh4ODeix8XDuTE9Lh7OTehx8XBuSo+Lh3Mz
elw8nJvT4+Lh3IIeFw/nlvS4eDi3osfFw7k1PS4ezm3ocfFwbkuPi4dzO3pc
PJzb0+Pi4dyBHhcP5470uHg4d6LHxcO5Mz0uHs5d6HHxcO5Kj4uHczd6XDyc
u9Pj4uHcgx4XD+ee9Lh4OPeix8XDuTc9Lh7Ofehx8XDuS4+Lh/N/9Lh4OPej
x8XDKT0uHs796XHxcB5Aj4uH80B6XDycB9Hj4uE8mB4XD+ch9Lh4OA+lx8XD
eRg9Lh7Ow+lx8XAeQY+Lh/NIelw8nEfR4+LhPJoeFw/nMfS4eDiPpcfFw3kc
PS4ezuPpcfFwnkCPi4fzRHpcPJwn0ePi4TyZHhcP5yn0uHg4T6XHxcN5Gj0u
Hs7T6XHxcJ5Bj4uH80x6XDycZ9Hj4uE8mx4XD+c59Lh4OM+lx8XDeR49Lh7O
8+lx8XBeQI+Lh/NCelw8nBfR4+LhvJgeFw/nJfS4eDgvpcfFw3kZPS4ezsvp
cfFwXkGPi4fzSnpcPJxX0ePi4byaHhcP5zX0uHg4r6XHxcN5HT0uHs7r6XHx
cN5Aj4uH80Z6XDycN9Hj4uG8mR4XD+ct9Lh4OG+lx8XDeRs9Lh7O2+lx8XDe
QY+Lh/NOelw8nHfR4+LhvJseFw/nPfS4eDjvpcfFwxk9Lh7O++hx8XDeT4+L
h/MBelw8nA/S4+LhfIgeFw/nw/S4eDgfocfFw/koPS4ezsfocfFwPk6Pi4fz
CXpcPJxP0uPi4XyKHhcP59P0uHg4n6HHxcP5LD0uHs7n6HHxcD5Pj4uH8wV6
XDycL9Lj4uF8iR4XD+fL9Lh4OF+hx8XD+So9Lh7O1+hx8XC+To+Lh/MNelw8
nG/S4+LhfIseFw/n2/S4eDjfocfFw/kuPS4ezvfocfFwvk+Pi4fzA3pcPJwf
0uPi4fyIHhcP58f0uHg4P6HHxcP5KT0uHs7P6HHxcH5Oj4uH8wt6XDycX9Lj
4uH8ih4XD+fX9Lh4OL+hx8XD+S09Lh7O7+hx8XB+T4+Lh/MHelw8nD/S4+Lh
/IkeFw/nz/S4eDh/ocfFw/krPS4ezt/ocfFw/k6Pi4fzD3pcPJx/0uPi4fyL
HhcP59/0uHg4/6HHxcP/fcD/t8fFwzkQPS4ezoHpcfFwDkKPi4dzUHpcPJyD
0ePi4RycHhcP5xD0uHg4h6THxcM5FD0uHs6h6XHxcA5Dj4uHc1h6XDycw9Hj
4uEcnh4XD+cI9Lh4OEekx8XDORI9Lh7Okelx8XCOQo+Lh3NUelw8nKPR4+Lh
HJ0eFw/nGPS4eDjHpMfFwzkWPS4ezrHpcfFwjkOPi4dzXHpcPJzj0ePi4Ryf
HhcP5wT0uHg4J6THxcM5ET0uHs6J6XHxcE5Cj4uHc1J6XDyck9Hj4uGcnB4X
D+cU9Lh4OKekx8XDORU9Lh7Oqelx8XBOQ4+Lh3Naelw8nNPR4+LhnJ4eFw/n
DPS4eDhnpMfFwzkTPS4ezpnpcfFwzkKPi4dzVnpcPJyz0ePi4ZydHhcP5xz0
uHg456THxcM5Fz0uHs656XHxcM5Dj4uHc156XDyc89Hj4uGcnx4XD+cC9Lh4
OAfQ4+LhXJAeFw/nQvS4eDgXpsfFw7kIPS4ezkXpcfFwLkaPi4dzcXpcPJxL
0OPi4VySHhcP51L0uHg4l6bHxcO5DD0uHs5l6XHxcC5Hj4uHc3l6XDycK9Dj
4uFckR4XD+dK9Lh4OFemx8XDuQo9Lh7OVelx8XCuRo+Lh3N1elw8nGvQ4+Lh
XJMeFw/nWvS4eDjXpsfFw7kOPS4eznXpcfFwrkePi4dzfXpcPJwb0OPi4dyQ
HhcP50b0uHg4N6bHxcO5CT0uHs5N6XHxcG5Gj4uHc3N6XDycW9Dj4uHckh4X
D+dW9Lh4OLemx8XDuQ09Lh7Obelx8XBuR4+Lh3N7elw8nDvQ4+Lh3JEeFw/n
TvS4eDh3psfFw7kLPS4ezl3pcfFw7kaPi4dzd3pcPJx70OPi4dyTHhcP5170
uHg496bHxcO5Dz0uHs596XHxcP6PHhcP5370uHg4pcfFw7k/PS4ezgPocfFw
HkiPi4fzIHpcPJwH0+Pi4TyEHhcP56H0uHg4D6PHxcN5OD0uHs4j6HHxcB5J
j4uH8yh6XDycR9Pj4uE8hh4XD+ex9Lh4OI+jx8XDeTw9Lh7OE+hx8XCeSI+L
h/Mkelw8nCfT4+LhPIUeFw/nqfS4eDhPo8fFw3k6PS4ezjPocfFwnkmPi4fz
LHpcPJxn0+Pi4TyHHhcP57n0uHg4z6PHxcN5Pj0uHs4L6HHxcF5Ij4uH8yJ6
XDycF9Pj4uG8hB4XD+el9Lh4OC+jx8XDeTk9Lh7OK+hx8XBeSY+Lh/Mqelw8
nFfT4+LhvIYeFw/ntfS4eDivo8fFw3k9PS4ezhvocfFw3kiPi4fzJnpcPJw3
0+Pi4byFHhcP5630uHg4b6PHxcN5Oz0uHs476HHxcN5Jj4uH8y56XDycd9Pj
4uG8hx4XD+e99Lh4OKPHxcN5Hz0uHs776XHxcD5Aj4uH80F6XDycD9Hj4uF8
mB4XD+cj9Lh4OB+lx8XD+Rg9Lh7Ox+lx8XA+QY+Lh/NJelw8nE/R4+LhfJoe
Fw/nM/S4eDifpcfFw/kcPS4ezufpcfFwvkCPi4fzRXpcPJwv0ePi4XyZHhcP
5yv0uHg4X6XHxcP5Gj0uHs7X6XHxcL5Bj4uH8016XDycb9Hj4uF8mx4XD+c7
9Lh4ON+lx8XD+R49Lh7O9+lx8XB+QI+Lh/NDelw8nB/R4+Lh/JgeFw/nJ/S4
eDg/pcfFw/kZPS4ezs/pcfFwfkGPi4fzS3pcPJxf0ePi4fyaHhcP5zf0uHg4
v6XHxcP5HT0uHs7v6XHxcP5Aj4uH80d6XDycP9Hj4uH8mR4XD+cv9Lh4OH+l
x8XD+Rs9Lh7O3+lx8XD+QY+Lh/NPelw8nH/R4+Lh/JseFw/nP/S4ePi/D/T/
9rh4OAeix8XDOTA9Lh7OQehx8XAOSo+Lh3Mwelw8nIPT4+LhHIIeFw/nkPS4
eDiHosfFwzk0PS4ezmHocfFwDkuPi4dzOHpcPJzD0+Pi4RyBHhcP54j0uHg4
R6LHxcM5Mj0uHs5R6HHxcI5Kj4uHczR6XDyco9Pj4uEcgx4XD+eY9Lh4OMei
x8XDOTY9Lh7Ocehx8XCOS4+Lh3M8elw8nOPT4+LhnIAeFw/nhPS4eDgnosfF
wzkxPS4ezknocfFwTkqPi4dzMnpcPJyT0+Pi4ZyCHhcP55T0uHg4p6LHxcM5
NT0uHs5p6HHxcE5Lj4uHczp6XDyc09Pj4uGcgR4XD+eM9Lh4OGeix8XDOTM9
Lh7OWehx8XDOSo+Lh3M2elw8nLPT4+LhnIMeFw/nnPS4eDjnosfFwzk3PS4e
znnocfFwzkuPi4dzPnpcPJzz0+Pi4VyAHhcP5wB6XDycC9Lj4uFciB4XD+fC
9Lh4OBehx8XDuSg9Lh7Oxehx8XAuTo+Lh3MJelw8nEvS4+LhXIoeFw/n0vS4
eDiXocfFw7ksPS4ezuXocfFwLk+Pi4dzBXpcPJwr0uPi4VyJHhcP58r0uHg4
V6HHxcO5Kj0uHs7V6HHxcK5Oj4uHcw16XDyca9Lj4uFcix4XD+fa9Lh4ONeh
x8XDuS49Lh7O9ehx8XCuT4+Lh3MDelw8nBvS4+Lh3IgeFw/nxvS4eDg3ocfF
w7kpPS4ezs3ocfFwbk6Pi4dzC3pcPJxb0uPi4dyKHhcP59b0uHg4t6HHxcO5
LT0uHs7t6HHxcG5Pj4uHcwd6XDycO9Lj4uHciR4XD+fO9Lh4OHehx8XDuSs9
Lh7O3ehx8XDuTo+Lh3MPelw8nHvS4+Lh3IseFw/n3vS4eDj3ocfFw7kvPS4e
zv/R4+Lh3I8eFw+n9Lh4OPenx8XDeQA9Lh7OA+lx8XAeRI+Lh/Ngelw8nIfQ
4+LhPJQeFw/nYfS4eDgPp8fFw3kEPS4eziPpcfFwHkWPi4fzaHpcPJzH0OPi
4TyWHhcP53H0uHg4j6fHxcN5Aj0uHs4T6XHxcJ5Ej4uH82R6XDycp9Dj4uE8
lR4XD+dp9Lh4OE+nx8XDeQY9Lh7OM+lx8XCeRY+Lh/Nselw8nOfQ4+LhPJce
Fw/nefS4eDjPp8fFw3kBPS4ezgvpcfFwXkSPi4fzYnpcPJyX0OPi4byUHhcP
52X0uHg4L6fHxcN5BT0uHs4r6XHxcF5Fj4uH82p6XDyc19Dj4uG8lh4XD+d1
9Lh4OK+nx8XDeQM9Lh7OG+lx8XDeRI+Lh/Nmelw8nLfQ4+LhvJUeFw/nbfS4
eDhvp8fFw3kHPS4ezjvpcfFw3kWPi4fzbnpcPJz30OPi4byXHhcPZ/S4eDjv
o8fFw3k/PS4ezgfocfFwPkiPi4fzIXpcPJwP0+Pi4XyEHhcP56P0uHg4H6PH
xcP5OD0uHs4n6HHxcD5Jj4uH8yl6XDycT9Pj4uF8hh4XD+ez9Lh4OJ+jx8XD
+Tw9Lh7OF+hx8XC+SI+Lh/Mlelw8nC/T4+LhfIUeFw/nq/S4eDhfo8fFw/k6
PS4ezjfocfFwvkmPi4fzLXpcPJxv0+Pi4XyHHhcP57v0uHg436PHxcP5Pj0u
Hs4P6HHxcH5Ij4uH8yN6XDycH9Pj4uH8hB4XD+en9Lh4OD+jx8XD+Tk9Lh7O
L+hx8XB+SY+Lh/Mrelw8nF/T4+Lh/IYeFw/nt/S4eDi/o8fFw/k9PS4ezh/o
cfFw/kiPi4fzJ3pcPJw/0+Pi4fyFHhcP56/0uHg4f6PHxcP5Oz0uHs4/6HHx
cP5Jj4uH8y96XDycf9Pj4uH8hx4XD//3Af7fHhcP50D0uHg4B6bHxcM5CD0u
Hs5B6XHxcA5Gj4uHc3B6XDycQ9Dj4uEckh4XD+dQ9Lh4OIemx8XDOQw9Lh7O
Yelx8XAOR4+Lh3N4elw8nCPQ4+LhHJEeFw/nSPS4eDhHpsfFwzkKPS4ezlHp
cfFwjkaPi4dzdHpcPJxj0OPi4RyTHhcP51j0uHg4x6bHxcM5Dj0uHs5x6XHx
cI5Hj4uHc3x6XDycE9Dj4uGckB4XD+dE9Lh4OCemx8XDOQk9Lh7OSelx8XBO
Ro+Lh3Nyelw8nFPQ4+LhnJIeFw/nVPS4eDinpsfFwzkNPS4ezmnpcfFwTkeP
i4dzenpcPJwz0OPi4ZyRHhcP50z0uHg4Z6bHxcM5Cz0uHs5Z6XHxcM5Gj4uH
c3Z6XDycc9Dj4uGckx4XD+dc9Lh4OOemx8XDOQ89Lh7Oeelx8XDOR4+Lh3N+
elw8nAvQ4+LhHECPi4dzQXpcPJwL0ePi4VyYHhcP5yL0uHg4F6XHxcO5GD0u
Hs7F6XHxcC5Bj4uHc0l6XDycS9Hj4uFcmh4XD+cy9Lh4OJelx8XDuRw9Lh7O
5elx8XCuQI+Lh3NFelw8nCvR4+LhXJkeFw/nKvS4eDhXpcfFw7kaPS4eztXp
cfFwrkGPi4dzTXpcPJxr0ePi4VybHhcP5zr0uHg416XHxcO5Hj0uHs716XHx
cG5Aj4uHc0N6XDycG9Hj4uHcmB4XD+cm9Lh4ODelx8XDuRk9Lh7Ozelx8XBu
QY+Lh3NLelw8nFvR4+Lh3JoeFw/nNvS4eDi3pcfFw7kdPS4ezu3pcfFw7kCP
i4dzR3pcPJw70ePi4dyZHhcP5y70uHg4d6XHxcO5Gz0uHs7d6XHxcO5Bj4uH
c096XDyce9Hj4uHcmx4XD+c+9Lh4OPelx8XD+T96XDyc+9Hj4uGUHhcP5/70
uHg4D6DHxcN5ID0uHs6D6HHxcB5Mj4uH8xB6XDych9Lj4uE8jB4XD+fh9Lh4
OI+gx8XDeSQ9Lh7Oo+hx8XAeTY+Lh/MYelw8nMfS4+LhPI4eFw/n8fS4eDhP
oMfFw3kiPS4ezpPocfFwnkyPi4fzFHpcPJyn0uPi4TyNHhcP5+n0uHg4z6DH
xcN5Jj0uHs6z6HHxcJ5Nj4uH8xx6XDyc59Lj4uE8jx4XD+f59Lh4OC+gx8XD
eSE9Lh7Oi+hx8XBeTI+Lh/MSelw8nJfS4+LhvIweFw/n5fS4eDivoMfFw3kl
PS4ezqvocfFwXk2Pi4fzGnpcPJzX0uPi4byOHhcP5/X0uHg4b6DHxcN5Iz0u
Hs6b6HHxcN5Mj4uH8xZ6XDyct9Lj4uG8jR4XD+ft9Lh4OO+gx8XDeSc9Lh7O
u+hx8XDeTY+Lh/Meelw8nPfS4+LhjB4XD+d99Lh4OO+nx8XD+QA9Lh7OB+lx
8XA+RI+Lh/Nhelw8nI/Q4+LhfJQeFw/nY/S4eDgfp8fFw/kEPS4ezifpcfFw
PkWPi4fzaXpcPJzP0OPi4XyWHhcP53P0uHg4n6fHxcP5Aj0uHs4X6XHxcL5E
j4uH82V6XDycr9Dj4uF8lR4XD+dr9Lh4OF+nx8XD+QY9Lh7ON+lx8XC+RY+L
h/Ntelw8nO/Q4+LhfJceFw/ne/S4eDjfp8fFw/kBPS4ezg/pcfFwfkSPi4fz
Y3pcPJyf0OPi4fyUHhcP52f0uHg4P6fHxcP5BT0uHs4v6XHxcH5Fj4uH82t6
XDyc39Dj4uH8lh4XD+d39Lh4OL+nx8XD+QM9Lh7OH+lx8XD+RI+Lh/Nnelw8
nL/Q4+Lh/JUeFw/nb/S4eDh/p8fFw/kHPS4ezj/pcfFw/kWPi4fzb3pcPJz/
0OPi4f8+sP/b4+LhHIgeFw/nwPS4eDgHocfFwzkoPS4ezsHocfFwDk6Pi4dz
CHpcPJxD0uPi4RyKHhcP59D0uHg4h6HHxcM5LD0uHs7h6HHxcA5Pj4uHcwR6
XDycI9Lj4uEciR4XD+fI9Lh4OEehx8XDOSo9Lh7O0ehx8XCOTo+Lh3MMelw8
nGPS4+LhHIseFw/n2PS4eDjHocfFwzkuPS4ezvHocfFwjk+Pi4dzAnpcPJwT
0uPi4ZyIHhcP58T0uHg4J6HHxcM5KT0uHs7J6HHxcE5Oj4uHcwp6XDycU9Lj
4uGcih4XD+fU9Lh4OKehx8XDOS09Lh7O6ehx8XBOT4+Lh3MGelw8nDPS4+Lh
nIkeFw/nzPS4eDhnocfFwzkrPS4eztnocfFwzk6Pi4dzDnpcPJxz0uPi4ZyL
HhcP59z0uHg456HHxcM5Lz0uHs756HHxcM5Pj4uHcwF6XDycA+hx8XAuSI+L
h3Mhelw8nAvT4+LhXIQeFw/novS4eDgXo8fFw7k4PS4eziXocfFwLkmPi4dz
KXpcPJxL0+Pi4VyGHhcP57L0uHg4l6PHxcO5PD0uHs4V6HHxcK5Ij4uHcyV6
XDycK9Pj4uFchR4XD+eq9Lh4OFejx8XDuTo9Lh7ONehx8XCuSY+Lh3Mtelw8
nGvT4+LhXIceFw/nuvS4eDjXo8fFw7k+PS4ezg3ocfFwbkiPi4dzI3pcPJwb
0+Pi4dyEHhcP56b0uHg4N6PHxcO5OT0uHs4t6HHxcG5Jj4uHcyt6XDycW9Pj
4uHchh4XD+e29Lh4OLejx8XDuT09Lh7OHehx8XDuSI+Lh3Mnelw8nDvT4+Lh
3IUeFw/nrvS4eDh3o8fFw7k7PS4ezj3ocfFw7kmPi4dzL3pcPJx70+Pi4dyH
HhcP5770uHg4/0ePi4dzP3pcPJzS4+Lh3J8eFw/nAfS4eDgPpMfFw3kQPS4e
zoPpcfFwHkKPi4fzUHpcPJyH0ePi4TycHhcP5xH0uHg4j6THxcN5FD0uHs6j
6XHxcB5Dj4uH81h6XDycx9Hj4uE8nh4XD+cJ9Lh4OE+kx8XDeRI9Lh7Ok+lx
8XCeQo+Lh/NUelw8nKfR4+LhPJ0eFw/nGfS4eDjPpMfFw3kWPS4ezrPpcfFw
nkOPi4fzXHpcPJzn0ePi4TyfHhcP5wX0uHg4L6THxcN5ET0uHs6L6XHxcF5C
j4uH81J6XDycl9Hj4uG8nB4XD+cV9Lh4OK+kx8XDeRU9Lh7Oq+lx8XBeQ4+L
h/Naelw8nNfR4+LhvJ4eFw/nDfS4eDhvpMfFw3kTPS4ezpvpcfFw3kKPi4fz
VnpcPJy30ePi4bydHhcP5x30uHg476THxcN5Fz0uHs676XHxcN5Dj4uH8156
XDyc0ePi4byPHhcP5/30uHg4H6DHxcP5ID0uHs6H6HHxcD5Mj4uH8xF6XDyc
j9Lj4uF8jB4XD+fj9Lh4OJ+gx8XD+SQ9Lh7Op+hx8XA+TY+Lh/MZelw8nM/S
4+LhfI4eFw/n8/S4eDhfoMfFw/kiPS4ezpfocfFwvkyPi4fzFXpcPJyv0uPi
4XyNHhcP5+v0uHg436DHxcP5Jj0uHs636HHxcL5Nj4uH8x16XDyc79Lj4uF8
jx4XD+f79Lh4OD+gx8XD+SE9Lh7Oj+hx8XB+TI+Lh/MTelw8nJ/S4+Lh/Iwe
Fw/n5/S4eDi/oMfFw/klPS4ezq/ocfFwfk2Pi4fzG3pcPJzf0uPi4fyOHhcP
5/f0uHg4f6DHxcP5Iz0uHs6f6HHxcP5Mj4uH8xd6XDycv9Lj4uH8jR4XD+fv
9Lh4OP+gx8XD+Sc9Lh7Ov+hx8XD+TY+Lh/Mfelw8/N8H9H97XDycA9Hj4uEc
mB4XD+cg9Lh4OAelx8XDORg9Lh7Owelx8XAOQY+Lh3NIelw8nEPR4+LhHJoe
Fw/nMPS4eDiHpcfFwzkcPS4ezuHpcfFwjkCPi4dzRHpcPJwj0ePi4RyZHhcP
5yj0uHg4R6XHxcM5Gj0uHs7R6XHxcI5Bj4uHc0x6XDycY9Hj4uEcmx4XD+c4
9Lh4OMelx8XDOR49Lh7O8elx8XBOQI+Lh3NCelw8nBPR4+LhnJgeFw/nJPS4
eDgnpcfFwzkZPS4ezsnpcfFwTkGPi4dzSnpcPJxT0ePi4ZyaHhcP5zT0uHg4
p6XHxcM5HT0uHs7p6XHxcM5Aj4uHc0Z6XDycM9Hj4uGcmR4XD+cs9Lh4OGel
x8XDORs9Lh7O2elx8XDOQY+Lh3NOelw8nHPR4+LhnJseFw/nPPS4eDjnpcfF
wzkfPS4ezvnpcfFwLkCPi4dzAD0uHs4F6XHxcC5Ej4uHc2F6XDyci9Dj4uFc
lB4XD+di9Lh4OBenx8XDuQQ9Lh7OJelx8XAuRY+Lh3Npelw8nMvQ4+LhXJYe
Fw/ncvS4eDiXp8fFw7kCPS4ezhXpcfFwrkSPi4dzZXpcPJyr0OPi4VyVHhcP
52r0uHg4V6fHxcO5Bj0uHs416XHxcK5Fj4uHc216XDyc69Dj4uFclx4XD+d6
9Lh4ONenx8XDuQE9Lh7ODelx8XBuRI+Lh3Njelw8nJvQ4+Lh3JQeFw/nZvS4
eDg3p8fFw7kFPS4ezi3pcfFwbkWPi4dza3pcPJzb0OPi4dyWHhcP53b0uHg4
t6fHxcO5Az0uHs4d6XHxcO5Ej4uHc2d6XDycu9Dj4uHclR4XD+du9Lh4OHen
x8XDuQc9Lh7OPelx8XDuRY+Lh3Nvelw8nPvQ4+Lh3JceFw/n/+hx8XDuR4+L
h1N6XDyc+9Pj4uE8gB4XD+eB9Lh4OA+ix8XDeTA9Lh7OQ+hx8XAeSo+Lh/Mw
elw8nIfT4+LhPIIeFw/nkfS4eDiPosfFw3k0PS4ezmPocfFwHkuPi4fzOHpc
PJzH0+Pi4TyBHhcP54n0uHg4T6LHxcN5Mj0uHs5T6HHxcJ5Kj4uH8zR6XDyc
p9Pj4uE8gx4XD+eZ9Lh4OM+ix8XDeTY9Lh7Oc+hx8XCeS4+Lh/M8elw8nOfT
4+LhvIAeFw/nhfS4eDgvosfFw3kxPS4ezkvocfFwXkqPi4fzMnpcPJyX0+Pi
4byCHhcP55X0uHg4r6LHxcN5NT0uHs5r6HHxcF5Lj4uH8zp6XDyc19Pj4uG8
gR4XD+eN9Lh4OG+ix8XDeTM9Lh7OW+hx8XDeSo+Lh/M2elw8nLfT4+LhvIMe
Fw/nnfS4eDjvosfFw3k3PS4eznvocfFw3kuPi4czelw8nPfR4+LhvJ8eFw/n
A/S4eDgfpMfFw/kQPS4ezofpcfFwPkKPi4fzUXpcPJyP0ePi4XycHhcP5xP0
uHg4n6THxcP5FD0uHs6n6XHxcD5Dj4uH81l6XDycz9Hj4uF8nh4XD+cL9Lh4
OF+kx8XD+RI9Lh7Ol+lx8XC+Qo+Lh/NVelw8nK/R4+LhfJ0eFw/nG/S4eDjf
pMfFw/kWPS4ezrfpcfFwvkOPi4fzXXpcPJzv0ePi4XyfHhcP5wf0uHg4P6TH
xcP5ET0uHs6P6XHxcH5Cj4uH81N6XDycn9Hj4uH8nB4XD+cX9Lh4OL+kx8XD
+RU9Lh7Or+lx8XB+Q4+Lh/Nbelw8nN/R4+Lh/J4eFw/nD/S4eDh/pMfFw/kT
PS4ezp/pcfFw/kKPi4fzV3pcPJy/0ePi4fydHhcP5x/0uHg4/6THxcP5Fz0u
Hs6/6XHxcP5Dj4uH//tA/m+Pi4dzIHpcPJwD0+Pi4RyEHhcP56D0uHg4B6PH
xcM5OD0uHs4h6HHxcA5Jj4uHcyh6XDycQ9Pj4uEchh4XD+ew9Lh4OIejx8XD
OTw9Lh7OEehx8XCOSI+Lh3Mkelw8nCPT4+LhHIUeFw/nqPS4eDhHo8fFwzk6
PS4ezjHocfFwjkmPi4dzLHpcPJxj0+Pi4RyHHhcP57j0uHg4x6PHxcM5Pj0u
Hs4J6HHxcE5Ij4uHcyJ6XDycE9Pj4uGchB4XD+ek9Lh4OCejx8XDOTk9Lh7O
Kehx8XBOSY+Lh3Mqelw8nFPT4+LhnIYeFw/ntPS4eDino8fFwzk9PS4ezhno
cfFwzkiPi4dzJnpcPJwz0+Pi4ZyFHhcP56z0uHg4Z6PHxcM5Oz0uHs456HHx
cM5Jj4uHcy56XDycc9Pj4uGchx4XD+e89Lh4OOejx8XDOT89Lh7OBehx8XAO
oMfFw7kgPS4ezoXocfFwLkyPi4dzEXpcPJyL0uPi4VyMHhcP5+L0uHg4l6DH
xcO5JD0uHs6l6HHxcC5Nj4uHcxl6XDycy9Lj4uFcjh4XD+fy9Lh4OFegx8XD
uSI9Lh7Olehx8XCu/P9c1jMAAIABA8HUtm3btm3btp3atm3bbWrbtm1r7Y03
/P70uHg4V6bHxcO5Cj0uHs5V6XHxcK5Gj4uHc3V6XDyca9Dj4uFckx4XD+da
9Lh4ONemx8XDuQ49Lh7Odelx8XCuR4+Lh3N9elw8nBvQ4+Lh3JAeFw/nRvS4
eDg3psfFw7kJPS4ezk3pcfFwbkaPi4dzc3pcPJxb0OPi4dySHhcP51b0uHg4
t6bHxcO5DT0uHs5t6XHxcG5Hj4uHc3t6XDycO9Dj4uHckR4XD+dO9Lh4OHem
x8XDuQs9Lh7OXelx8XDuRo+Lh3N3elw8nHvQ4+Lh3JMeFw/nXvS4eDj3psfF
w7kPPS4ezn3pcfFw7kePi4dTelw8nPvT4+LhPIAeFw/ngfS4eDgPosfFw3kw
PS4ezkPocfFwHkqPi4fzMHpcPJyH0+Pi4TyCHhcP55H0uHg4j6LHxcN5ND0u
Hs5j6HHxcB5Lj4uH8zh6XDycx9Pj4uE8gR4XD+eJ9Lh4OE+ix8XDeTI9Lh7O
U+hx8XCeSo+Lh/M0elw8nKfT4+LhPIMeFw/nmfS4eDjPosfFw3k2PS4eznPo
cfFwnkuPi4fzPHpcPJzn0+Pi4byAHhcP54X0uHg4L6LHxcN5MT0uHs5L6HHx
cF5Kj4uH8zJ6XDycl9Pj4uG8gh4XD+eV9Lh4OK+ix8XDeTU9Lh7Oa+hx8XBe
S4+Lh/M6elw8nNfT4+LhvIEeFw/njfS4eDhvosfFw3kzPS4ezlvocfFw3kqP
i4fzNnpcPJy30+Pi4byDHhcP5530uHg476LHxcN5Nz0uHs576HHxcN5Lj4uH
M3pcPJz30ePi4byfHhcP5wP0uHg4H6THxcP5ED0uHs6H6XHxcD5Cj4uH81F6
XDycj9Hj4uF8nB4XD+cT9Lh4OJ+kx8XD+RQ9Lh7Op+lx8XA+Q4+Lh/NZelw8
nM/R4+LhfJ4eFw/nC/S4eDhfpMfFw/kSPS4ezpfpcfFwvkKPi4fzVXpcPJyv
0ePi4XydHhcP5xv0uHg436THxcP5Fj0uHs636XHxcL5Dj4uH8116XDyc79Hj
4uF8nx4XD+cH9Lh4OD+kx8XD+RE9Lh7Oj+lx8XB+Qo+Lh/NTelw8nJ/R4+Lh
/JweFw/nF/S4eDi/pMfFw/kVPS4ezq/pcfFwfkOPi4fzW3pcPJzf0ePi4fye
HhcP5w/0uHg4f6THxcP5Ez0uHs6f6XHxcP5Cj4uH81d6XDycv9Hj4uH8nR4X
D+cf9Lh4OP+kx8XD+Rc9Lh7Ov+lx8XD+Q4+Lh/83gP/f4+LhHIAeFw/ngPS4
eDgHosfFwzkwPS4ezkHocfFwDkqPi4dzMHpcPJyD0+Pi4RyCHhcP55D0uHg4
h6LHxcM5ND0uHs5h6HHxcA5Lj4uHczh6XDycw9Pj4uEcgR4XD+eI9Lh4OEei
x8XDOTI9Lh7OUehx8XCOSo+Lh3M0elw8nKPT4+LhHIMeFw/nmPS4eDjHosfF
wzk2PS4eznHocfFwjkuPi4dzPHpcPJzj0+Pi4ZyAHhcP54T0uHg4J6LHxcM5
MT0uHs5J6HHxcE5Kj4uHczJ6XDyck9Pj4uGcgh4XD+eU9Lh4OKeix8XDOTU9
Lh7Oaehx8XBOS4+Lh3M6elw8nNPT4+LhnIEeFw/njPS4eDhnosfFwzkzPS4e
zlnocfFwzkqPi4dzNnpcPJyz0+Pi4ZyDHhcP55z0uHg456LHxcM5Nz0uHs55
6HHxcM5Lj4uHcz56XDyc89Pj4uFcgB4XD+eC9Lh4OBeix8XDuTA9Lh7ORehx
8XAuSo+Lh3Mxelw8nIvT4+LhXIIeFw/nkvS4eDiXosfFw7k0PS4ezmXocfFw
LkuPi4dzOXpcPJzL0+Pi4VyBHhcP54r0uHg4V6LHxcO5Mj0uHs5V6HHxcK5K
j4uHczV6XDycq9Pj4uFcgx4XD+ea9Lh4ONeix8XDuTY9Lh7Odehx8XCuS4+L
h3M9elw8nOvT4+Lh3IAeFw/nhvS4eDg3osfFw7kxPS4ezk3ocfFwbkqPi4dz
M3pcPJyb0+Pi4dyCHhcP55b0uHg4t6LHxcO5NT0uHs5t6HHxcG5Lj4uHczt6
XDyc29Pj4uHcgR4XD+eO9Lh4OHeix8XDuTM9Lh7OXehx8XDuSo+Lh3M3elw8
nLvT4+Lh3IMeFw/nnvS4eDj3osfFw7k3PS4ezn3ocfFw7kuPi4dzP3pcPJzS
4+Lh3J8eFw/nAfS4eDgPpMfFw3kQPS4ezoPpcfFwHkKPi4fzUHpcPJyH0ePi
4TycHhcP5xH0uHg4j6THxcN5FD0uHs6j6XHxcB5Dj4uH81h6XDycx9Hj4uE8
nh4XD+cJ9Lh4OE+kx8XDeRI9Lh7Ok+lx8XCeQo+Lh/NUelw8nKfR4+LhPJ0e
Fw/nGfS4eDjPpMfFw3kWPS4ezrPpcfFwnkOPi4fzXHpcPJzn0ePi4TyfHhcP
5wX0uHg4L6THxcN5ET0uHs6L6XHxcF5Cj4uH81J6XDycl9Hj4uG8nB4XD+cV
9Lh4OK+kx8XDeRU9Lh7Oq+lx8XBeQ4+Lh/Naelw8nNfR4+LhvJ4eFw/nDfS4
eDhvpMfFw3kTPS4ezpvpcfFw3kKPi4fzVnpcPJy30ePi4bydHhcP5x30uHg4
76THxcN5Fz0uHs676XHxcN5Dj4uH8156XDyc0ePi4byPHhcP5/30uHg4H6DH
xcP5ID0uHs6H6HHxcD5Mj4uH8xF6XDycj9Lj4uF8jB4XD+fj9Lh4OJ+gx8XD
+SQ9Lh7Op+hx8XA+TY+Lh/MZelw8nM/S4+LhfI4eFw/n8/S4eDhfoMfFw/ki
PS4ezpfocfFwvkyPi4fzFXpcPJyv0uPi4XyNHhcP5+v0uHg436DHxcP5Jj0u
Hs636HHxcL5Nj4uH8x16XDyc79Lj4uF8jx4XD+f79Lh4OD+gx8XD+SE9Lh7O
j+hx8XB+TI+Lh/MTelw8nJ/S4+Lh/IweFw/n5/S4eDi/oMfFw/klPS4ezq/o
cfFwfk2Pi4fzG3pcPJzf0uPi4fyOHhcP5/f0uHg4f6DHxcP5Iz0uHs6f6HHx
cP5Mj4uH8xd6XDycv9Lj4uH8jR4XD+fv9Lh4OP+gx8XD+Sc9Lh7Ov+hx8XD+
TY+Lh/Mfelw8/L+B+/8eFw/nAPS4eDgHpMfFwzkQPS4ezoHpcfFwDkKPi4dz
UHpcPJyD0ePi4RycHhcP5xD0uHg4h6THxcM5FD0uHs6h6XHxcA5Dj4uHc1h6
XDycw9Hj4uEcnh4XD+cI9Lh4OEekx8XDORI9Lh7Okelx8XCOQo+Lh3NUelw8
nKPR4+LhHJ0eFw/nGPS4eDjHpMfFwzkWPS4ezrHpcfFwjkOPi4dzXHpcPJzj
0ePi4RyfHhcP5wT0uHg4J6THxcM5ET0uHs6J6XHxcE5Cj4uHc1J6XDyck9Hj
4uGcnB4XD+cU9Lh4OKekx8XDORU9Lh7Oqelx8XBOQ4+Lh3Naelw8nNPR4+Lh
nJ4eFw/nDPS4eDhnpMfFwzkTPS4ezpnpcfFwzkKPi4dzVnpcPJyz0ePi4Zyd
HhcP5xz0uHg456THxcM5Fz0uHs656XHxcM5Dj4uHc156XDyc89Hj4uGcnx4X
D+cC9Lh4OBekx8XDuRA9Lh7Ohelx8XAuQo+Lh3NRelw8nIvR4+LhXJweFw/n
EvS4eDiXpMfFw7kUPS4ezqXpcfFwLkOPi4dzWXpcPJzL0ePi4VyeHhcP5wr0
uHg4V6THxcO5Ej0uHs6V6XHxcK5Cj4uHc1V6XDycq9Hj4uFcnR4XD+ca9Lh4
ONekx8XDuRY9Lh7Otelx8XCuQ4+Lh3Ndelw8nOvR4+LhXJ8eFw/nBvS4eDg3
pMfFw7kRPS4ezo3pcfFwbkKPi4dzU3pcPJyb0ePi4dycHhcP5xb0uHg4t6TH
xcO5FT0uHs6t6XHxcG5Dj4uHc1t6XDyc29Hj4uHcnh4XD+cO9Lh4OHekx8XD
uRM9Lh7Onelx8XDuQo+Lh3NXelw8nLvR4+Lh3J0eFw/nHvS4eDj3pMfFw7kX
PS4ezr3pcfFw7kOPi4dzX3pcPJz70ePi4ZQeFw/n/vS4eDgPoMfFw3kgPS4e
zoPocfFwHkyPi4fzEHpcPJyH0uPi4TyMHhcP5+H0uHg4j6DHxcN5JD0uHs6j
6HHxcB5Nj4uH8xh6XDycx9Lj4uE8jh4XD+fx9Lh4OE+gx8XDeSI9Lh7Ok+hx
8XCeTI+Lh/MUelw8nKfS4+LhPI0eFw/n6fS4eDjPoMfFw3kmPS4ezrPocfFw
nk2Pi4fzHHpcPJzn0uPi4TyPHhcP5/n0uHg4L6DHxcN5IT0uHs6L6HHxcF5M
j4uH8xJ6XDycl9Lj4uG8jB4XD+fl9Lh4OK+gx8XDeSU9Lh7Oq+hx8XBeTY+L
h/Maelw8nNfS4+LhvI4eFw/n9fS4eDhvoMfFw3kjPS4ezpvocfFw3kyPi4fz
FnpcPJy30uPi4byNHhcP5+30uHg476DHxcN5Jz0uHs676HHxcN5Nj4uH8x56
XDyc99Lj4uGMHhcP5330uHg476fHxcP5AD0uHs4H6XHxcD5Ej4uH82F6XDyc
j9Dj4uF8lB4XD+dj9Lh4OB+nx8XD+QQ9Lh7OJ+lx8XA+RY+Lh/Npelw8nM/Q
4+LhfJYeFw/nc/S4eDifp8fFw/kCPS4ezhfpcfFwvkSPi4fzZXpcPJyv0OPi
4XyVHhcP52v0uHg4X6fHxcP5Bj0uHs436XHxcL5Fj4uH8216XDyc79Dj4uF8
lx4XD+d79Lh4ON+nx8XD+QE9Lh7OD+lx8XB+RI+Lh/Njelw8nJ/Q4+Lh/JQe
Fw/nZ/S4eDg/p8fFw/kFPS4ezi/pcfFwfkWPi4fza3pcPJzf0OPi4fyWHhcP
53f0uHg4v6fHxcP5Az0uHs4f6XHxcP5Ej4uH82d6XDycv9Dj4uH8lR4XD+dv
9Lh4OH+nx8XD+Qc9Lh7OP+lx8XD+RY+Lh/Nvelw8nP/Q4+Lh/w3Y//e4eDgH
oMfFwzkgPS4ezoHocfFwDkyPi4dzEHpcPJyD0uPi4RyMHhcP5+D0uHg4h6DH
xcM5JD0uHs6h6HHxcA5Nj4uHcxh6XDycw9Lj4uEcjh4XD+fw9Lh4OEegx8XD
OSI9Lh7Okehx8XCOTI+Lh3MUelw8nKPS4+LhHI0eFw/n6PS4eDjHoMfFwzkm
PS4ezrHocfFwjk2Pi4dzHHpcPJzj0uPi4RyPHhcP5/j0uHg4J6DHxcM5IT0u
Hs6J6HHxcE5Mj4uHcxJ6XDyck9Lj4uGcjB4XD+fk9Lh4OKegx8XDOSU9Lh7O
qehx8XBOTY+Lh3Maelw8nNPS4+LhnI4eFw/n9PS4eDhnoMfFwzkjPS4ezpno
cfFwzkyPi4dzFnpcPJyz0uPi4ZyNHhcP5+z0uHg456DHxcM5Jz0uHs656HHx
cM5Nj4uHcx56XDyc89Lj4uGcjx4XD+f89Lh4OBegx8XDuSA9Lh7Ohehx8XAu
TI+Lh3MRelw8nIvS4+LhXIweFw/n4vS4eDiXoMfFw7kkPS4ezqXocfFwLk2P
i4dzGXpcPJzL0uPi4VyOHhcP5/L0uHg4V6DHxcO5Ij0uHs6V6HHxcK5Mj4uH
cxV6XDycq9Lj4uFcjR4XD+fq9Lh4ONegx8XDuSY9Lh7Otehx8XCuTY+Lh3Md
elw8nOvS4+LhXI8eFw/n+vS4eDg3oMfFw7khPS4ezo3ocfFwbkyPi4dzE3pc
PJyb0uPi4dyMHhcP5+b0uHg4t6DHxcO5JT0uHs6t6HHxcG5Nj4uHcxt6XDyc
29Lj4uHcjh4XD+f29Lh4OHegx8XDuSM9Lh7Onehx8XDuTI+Lh3MXelw8nLvS
4+Lh3I0eFw/n7vS4eDj3oMfFw7knPS4ezr3ocfFw7k2Pi4dzH3pcPJz70uPi
4dyPHhcPp/S4eDj3p8fFw3kAPS4ezgPpcfFwHkSPi4fzYHpcPJyH0OPi4TyU
HhcP52H0uHg4D6fHxcN5BD0uHs4j6XHxcB5Fj4uH82h6XDycx9Dj4uE8lh4X
D+dx9Lh4OI+nx8XDeQI9Lh7OE+lx8XCeRI+Lh/Nkelw8nKfQ4+LhPJUeFw/n
afS4eDhPp8fFw3kGPS4ezjPpcfFwnkWPi4fzbHpcPJzn0OPi4TyXHhcP53n0
uHg4z6fHxcN5AT0uHs4L6XHxcF5Ej4uH82J6XDycl9Dj4uG8lB4XD+dl9Lh4
OC+nx8XDeQU9Lh7OK+lx8XBeRY+Lh/Nqelw8nNfQ4+LhvJYeFw/ndfS4eDiv
p8fFw3kDPS4ezhvpcfFw3kSPi4fzZnpcPJy30OPi4byVHhcP5230uHg4b6fH
xcN5Bz0uHs476XHxcN5Fj4uH8256XDyc99Dj4uG8lx4XD2f0uHg476PHxcN5
Pz0uHs4H6HHxcD5Ij4uH8yF6XDycD9Pj4uF8hB4XD+ej9Lh4OB+jx8XD+Tg9
Lh7OJ+hx8XA+SY+Lh/Mpelw8nE/T4+LhfIYeFw/ns/S4eDifo8fFw/k8PS4e
zhfocfFwvkiPi4fzJXpcPJwv0+Pi4XyFHhcP56v0uHg4X6PHxcP5Oj0uHs43
6HHxcL5Jj4uH8y16XDycb9Pj4uF8hx4XD+e79Lh4ON+jx8XD+T49Lh7OD+hx
8XB+SI+Lh/Mjelw8nB/T4+Lh/IQeFw/np/S4eDg/o8fFw/k5PS4ezi/ocfFw
fkmPi4fzK3pcPJxf0+Pi4fyGHhcP57f0uHg4v6PHxcP5PT0uHs4f6HHxcP5I
j4uH8yd6XDycP9Pj4uH8hR4XD+ev9Lh4OH+jx8XD+Ts9Lh7OP+hx8XD+SY+L
h/Mvelw8nH/T4+Lh/IceFw//b6D+v8fFwzkAPS4ezgHpcfFwDkSPi4dzYHpc
PJyD0OPi4RyUHhcP52D0uHg4B6fHxcM5BD0uHs4h6XHxcA5Fj4uHc2h6XDyc
w9Dj4uEclh4XD+dw9Lh4OIenx8XDOQI9Lh7OEelx8XCORI+Lh3Nkelw8nKPQ
4+LhHJUeFw/naPS4eDhHp8fFwzkGPS4ezjHpcfFwjkWPi4dzbHpcPJzj0OPi
4RyXHhcP53j0uHg4x6fHxcM5AT0uHs4J6XHxcE5Ej4uHc2J6XDyck9Dj4uGc
lB4XD+dk9Lh4OCenx8XDOQU9Lh7OKelx8XBORY+Lh3Nqelw8nNPQ4+LhnJYe
Fw/ndPS4eDinp8fFwzkDPS4ezhnpcfFwzkSPi4dzZnpcPJyz0OPi4ZyVHhcP
52z0uHg4Z6fHxcM5Bz0uHs456XHxcM5Fj4uHc256XDyc89Dj4uGclx4XD+d8
9Lh4OOenx8XDuQA9Lh7OBelx8XAuRI+Lh3Nhelw8nIvQ4+LhXJQeFw/nYvS4
eDgXp8fFw7kEPS4eziXpcfFwLkWPi4dzaXpcPJzL0OPi4VyWHhcP53L0uHg4
l6fHxcO5Aj0uHs4V6XHxcK5Ej4uHc2V6XDycq9Dj4uFclR4XD+dq9Lh4OFen
x8XDuQY9Lh7ONelx8XCuRY+Lh3Ntelw8nOvQ4+LhXJceFw/nevS4eDjXp8fF
w7kBPS4ezg3pcfFwbkSPi4dzY3pcPJyb0OPi4dyUHhcP52b0uHg4N6fHxcO5
BT0uHs4t6XHxcG5Fj4uHc2t6XDyc29Dj4uHclh4XD+d29Lh4OLenx8XDuQM9
Lh7OHelx8XDuRI+Lh3Nnelw8nLvQ4+Lh3JUeFw/nbvS4eDh3p8fFw7kHPS4e
zj3pcfFw7kWPi4dzb3pcPJz70OPi4dyXHhcP5370uHg4pcfFw7k/PS4ezgPo
cfFwHkiPi4fzIHpcPJwH0+Pi4TyEHhcP56H0uHg4D6PHxcN5OD0uHs4j6HHx
cB5Jj4uH8yh6XDycR9Pj4uE8hh4XD+ex9Lh4OI+jx8XDeTw9Lh7OE+hx8XCe
SI+Lh/Mkelw8nCfT4+LhPIUeFw/nqfS4eDhPo8fFw3k6PS4ezjPocfFwnkmP
i4fzLHpcPJxn0+Pi4TyHHhcP57n0uHg4z6PHxcN5Pj0uHs4L6HHxcF5Ij4uH
8yJ6XDycF9Pj4uG8hB4XD+el9Lh4OC+jx8XDeTk9Lh7OK+hx8XBeSY+Lh/Mq
elw8nFfT4+LhvIYeFw/ntfS4eDivo8fFw3k9PS4ezhvocfFw3kiPi4fzJnpc
PJw30+Pi4byFHhcP5630uHg4b6PHxcN5Oz0uHs476HHxcN5Jj4uH8y56XDyc
d9Pj4uG8hx4XD+e99Lh4OKPHxcN5Hz0uHs776XHxcD5Aj4uH80F6XDycD9Hj
4uF8mB4XD+cj9Lh4OB+lx8XD+Rg9Lh7Ox+lx8XA+QY+Lh/NJelw8nE/R4+Lh
fJoeFw/nM/S4eDifpcfFw/kcPS4ezufpcfFwvkCPi4fzRXpcPJwv0ePi4XyZ
HhcP5yv0uHg4X6XHxcP5Gj0uHs7X6XHxcL5Bj4uH8016XDycb9Hj4uF8mx4X
D+c79Lh4ON+lx8XD+R49Lh7O9+lx8XB+QI+Lh/NDelw8nB/R4+Lh/JgeFw/n
J/S4eDg/pcfFw/kZPS4ezs/pcfFwfkGPi4fzS3pcPJxf0ePi4fyaHhcP5zf0
uHg4v6XHxcP5HT0uHs7v6XHxcP5Aj4uH80d6XDycP9Hj4uH8mR4XD+cv9Lh4
OH+lx8XD+Rs9Lh7O3+lx8XD+QY+Lh/NPelw8nH/R4+Lh/JseFw/nP/S4ePh/
A/T/PS4ezgHocfFwDkiPi4dzIHpcPJwD0+Pi4RyEHhcP56D0uHg4B6PHxcM5
OD0uHs4h6HHxcA5Jj4uHcyh6XDycQ9Pj4uEchh4XD+ew9Lh4OIejx8XDOTw9
Lh7OEehx8XCOSI+Lh3Mkelw8nCPT4+LhHIUeFw/nqPS4eDhHo8fFwzk6PS4e
zjHocfFwjkmPi4dzLHpcPJxj0+Pi4RyHHhcP57j0uHg4x6PHxcM5Pj0uHs4J
6HHxcE5Ij4uHcyJ6XDycE9Pj4uGchB4XD+ek9Lh4OCejx8XDOTk9Lh7OKehx
8XBOSY+Lh3Mqelw8nFPT4+LhnIYeFw/ntPS4eDino8fFwzk9PS4ezhnocfFw
zkiPi4dzJnpcPJwz0+Pi4ZyFHhcP56z0uHg4Z6PHxcM5Oz0uHs456HHxcM5J
j4uHcy56XDycc9Pj4uGchx4XD+e89Lh4OOejx8XDOT89Lh7OBehx8XAuSI+L
h3Mhelw8nAvT4+LhXIQeFw/novS4eDgXo8fFw7k4PS4eziXocfFwLkmPi4dz
KXpcPJxL0+Pi4VyGHhcP57L0uHg4l6PHxcO5PD0uHs4V6HHxcK5Ij4uHcyV6
XDycK9Pj4uFchR4XD+eq9Lh4OFejx8XDuTo9Lh7ONehx8XCuSY+Lh3Mtelw8
nGvT4+LhXIceFw/nuvS4eDjXo8fFw7k+PS4ezg3ocfFwbkiPi4dzI3pcPJwb
0+Pi4dyEHhcP56b0uHg4N6PHxcO5OT0uHs4t6HHxcG5Jj4uHcyt6XDycW9Pj
4uHchh4XD+e29Lh4OLejx8XDuT09Lh7OHehx8XDuSI+Lh3Mnelw8nDvT4+Lh
3IUeFw/nrvS4eDh3o8fFw7k7PS4ezj3ocfFw7kmPi4dzL3pcPJx70+Pi4dyH
HhcP5770uHg496PHxcMpPS4ezv3pcfFwHkCPi4fzQHpcPJwH0ePi4TyYHhcP
5yH0uHg4D6XHxcN5GD0uHs7D6XHxcB5Bj4uH80h6XDycR9Hj4uE8mh4XD+cx
9Lh4OI+lx8XDeRw9Lh7O4+lx8XCeQI+Lh/NEelw8nCfR4+LhPJkeFw/nKfS4
eDhPpcfFw3kaPS4eztPpcfFwnkGPi4fzTHpcPJxn0ePi4TybHhcP5zn0uHg4
z6XHxcN5Hj0uHs7z6XHxcF5Aj4uH80J6XDycF9Hj4uG8mB4XD+cl9Lh4OC+l
x8XDeRk9Lh7Oy+lx8XBeQY+Lh/NKelw8nFfR4+LhvJoeFw/nNfS4eDivpcfF
w3kdPS4ezuvpcfFw3kCPi4fzRnpcPJw30ePi4byZHhcP5y30uHg4b6XHxcN5
Gz0uHs7b6XHxcN5Bj4uH8056XDycd9Hj4uG8mx4XD+c99Lh4OO+lx8XDGT0u
Hs776HHxcN5Pj4uH8wF6XDycD9Lj4uF8iB4XD+fD9Lh4OB+hx8XD+Sg9Lh7O
x+hx8XA+To+Lh/MJelw8nE/S4+LhfIoeFw/n0/S4eDifocfFw/ksPS4ezufo
cfFwPk+Pi4fzBXpcPJwv0uPi4XyJHhcP58v0uHg4X6HHxcP5Kj0uHs7X6HHx
cL5Oj4uH8w16XDycb9Lj4uF8ix4XD+fb9Lh4ON+hx8XD+S49Lh7O9+hx8XC+
T4+Lh/MDelw8nB/S4+Lh/IgeFw/nx/S4eDg/ocfFw/kpPS4ezs/ocfFwfk6P
i4fzC3pcPJxf0uPi4fyKHhcP59f0uHg4v6HHxcP5LT0uHs7v6HHxcH5Pj4uH
8wd6XDycP9Lj4uH8iR4XD+fP9Lh4OH+hx8XD+Ss9Lh7O3+hx8XD+To+Lh/MP
elw8nH/S4+Lh/IseFw/n3/S4eDj/ocfFw/8bmP/vcfFwDkCPi4dzQHpcPJwD
0ePi4RyYHhcP5yD0uHg4B6XHxcM5GD0uHs7B6XHxcA5Bj4uHc0h6XDycQ9Hj
4uEcmh4XD+cw9Lh4OIelx8XDORw9Lh7O4elx8XCOQI+Lh3NEelw8nCPR4+Lh
HJkeFw/nKPS4eDhHpcfFwzkaPS4eztHpcfFwjkGPi4dzTHpcPJxj0ePi4Ryb
HhcP5zj0uHg4x6XHxcM5Hj0uHs7x6XHxcE5Aj4uHc0J6XDycE9Hj4uGcmB4X
D+ck9Lh4OCelx8XDORk9Lh7Oyelx8XBOQY+Lh3NKelw8nFPR4+LhnJoeFw/n
NPS4eDinpcfFwzkdPS4ezunpcfFwzkCPi4dzRnpcPJwz0ePi4ZyZHhcP5yz0
uHg4Z6XHxcM5Gz0uHs7Z6XHxcM5Bj4uHc056XDycc9Hj4uGcmx4XD+c89Lh4
OOelx8XDOR89Lh7O+elx8XAuQI+Lh3NBelw8nAvR4+LhXJgeFw/nIvS4eDgX
pcfFw7kYPS4ezsXpcfFwLkGPi4dzSXpcPJxL0ePi4VyaHhcP5zL0uHg4l6XH
xcO5HD0uHs7l6XHxcK5Aj4uHc0V6XDycK9Hj4uFcmR4XD+cq9Lh4OFelx8XD
uRo9Lh7O1elx8XCuQY+Lh3NNelw8nGvR4+LhXJseFw/nOvS4eDjXpcfFw7ke
PS4ezvXpcfFwbkCPi4dzQ3pcPJwb0ePi4dyYHhcP5yb0uHg4N6XHxcO5GT0u
Hs7N6XHxcG5Bj4uHc0t6XDycW9Hj4uHcmh4XD+c29Lh4OLelx8XDuR09Lh7O
7elx8XDuQI+Lh3NHelw8nDvR4+Lh3JkeFw/nLvS4eDh3pcfFw7kbPS4ezt3p
cfFw7kGPi4dzT3pcPJx70ePi4dybHhcP5z70uHg496XHxcO5Hz0uHk7pcfFw
7k+Pi4fzAHpcPJwH0uPi4TyIHhcP58H0uHg4D6HHxcN5KD0uHs7D6HHxcB5O
j4uH8wh6XDycR9Lj4uE8ih4XD+fR9Lh4OI+hx8XDeSw9Lh7O4+hx8XAeT4+L
h/MEelw8nCfS4+LhPIkeFw/nyfS4eDhPocfFw3kqPS4eztPocfFwnk6Pi4fz
DHpcPJxn0uPi4TyLHhcP59n0uHg4z6HHxcN5Lj0uHs7z6HHxcJ5Pj4uH8wJ6
XDycF9Lj4uG8iB4XD+fF9Lh4OC+hx8XDeSk9Lh7Oy+hx8XBeTo+Lh/MKelw8
nFfS4+LhvIoeFw/n1fS4eDivocfFw3ktPS4ezuvocfFwXk+Pi4fzBnpcPJw3
0uPi4byJHhcP5830uHg4b6HHxcN5Kz0uHs7b6HHxcN5Oj4uH8w56XDycd9Lj
4uG8ix4XD+fd9Lh4OO+hx8XDeS89Lh7O6HHxcN5Hj4uH8356XDycD9Dj4uF8
kB4XD+dD9Lh4OB+mx8XD+Qg9Lh7OR+lx8XA+Ro+Lh/Nxelw8nE/Q4+LhfJIe
Fw/nU/S4eDifpsfFw/kMPS4ezmfpcfFwPkePi4fzeXpcPJwv0OPi4XyRHhcP
50v0uHg4X6bHxcP5Cj0uHs5X6XHxcL5Gj4uH83V6XDycb9Dj4uF8kx4XD+db
9Lh4ON+mx8XD+Q49Lh7Od+lx8XC+R4+Lh/N9elw8nB/Q4+Lh/JAeFw/nR/S4
eDg/psfFw/kJPS4ezk/pcfFwfkaPi4fzc3pcPJxf0OPi4fySHhcP51f0uHg4
v6bHxcP5DT0uHs5v6XHxcH5Hj4uH83t6XDycP9Dj4uH8kR4XD+dP9Lh4OH+m
x8XD+Qs9Lh7OX+lx8XD+Ro+Lh/N3elw8nH/Q4+Lh/JMeFw/nX/S4eDj/psfF
w/kPPS4e/t+A/H+Pi4dzAHpcPJwD0uPi4RyIHhcP58D0uHg4B6HHxcM5KD0u
Hs7B6HHxcA5Oj4uHcwh6XDycQ9Lj4uEcih4XD+fQ9Lh4OIehx8XDOSw9Lh7O
4ehx8XAOT4+Lh3MEelw8nCPS4+LhHIkeFw/nyPS4eDhHocfFwzkqPS4eztHo
cfFwjk6Pi4dzDHpcPJxj0uPi4RyLHhcP59j0uHg4x6HHxcM5Lj0uHs7x6HHx
cI5Pj4uHcwJ6XDycE9Lj4uGciB4XD+fE9Lh4OCehx8XDOSk9Lh7Oyehx8XBO
To+Lh3MKelw8nFPS4+LhnIoeFw/n1PS4eDinocfFwzktPS4ezunocfFwTk+P
i4dzBnpcPJwz0uPi4ZyJHhcP58z0uHg4Z6HHxcM5Kz0uHs7Z6HHxcM5Oj4uH
cw56XDycc9Lj4uGcix4XD+fc9Lh4OOehx8XDOS89Lh7O+ehx8XDOT4+Lh3MB
elw8nAvS4+LhXIgeFw/nwvS4eDgXocfFw7koPS4ezsXocfFwLk6Pi4dzCXpc
PJxL0uPi4VyKHhcP59L0uHg4l6HHxcO5LD0uHs7l6HHxcC5Pj4uHcwV6XDyc
K9Lj4uFciR4XD+fK9Lh4OFehx8XDuSo9Lh7O1ehx8XCuTo+Lh3MNelw8nGvS
4+LhXIseFw/n2vS4eDjXocfFw7kuPS4ezvXocfFwrk+Pi4dzA3pcPJwb0uPi
4dyIHhcP58b0uHg4N6HHxcO5KT0uHs7N6HHxcG5Oj4uHcwt6XDycW9Lj4uHc
ih4XD+fW9Lh4OLehx8XDuS09Lh7O7ehx8XBuT4+Lh3MHelw8nDvS4+Lh3Ike
Fw/nzvS4eDh3ocfFw7krPS4ezt3ocfFw7k6Pi4dzD3pcPJx70uPi4dyLHhcP
5970uHg496HHxcO5Lz0uHs796HHxcEqPi4dzf3pcPJwH0OPi4TyQHhcP50H0
uHg4D6bHxcN5CD0uHs5D6XHxcB5Gj4uH83B6XDycR9Dj4uE8kh4XD+dR9Lh4
OI+mx8XDeQw9Lh7OY+lx8XAeR4+Lh/N4elw8nCfQ4+LhPJEeFw/nSfS4eDhP
psfFw3kKPS4ezlPpcfFwnkaPi4fzdHpcPJxn0OPi4TyTHhcP51n0uHg4z6bH
xcN5Dj0uHs5z6XHxcJ5Hj4uH83x6XDycF9Dj4uG8kB4XD+dF9Lh4OC+mx8XD
eQk9Lh7OS+lx8XBeRo+Lh/Nyelw8nFfQ4+LhvJIeFw/nVfS4eDivpsfFw3kN
PS4ezmvpcfFwXkePi4fzenpcPJw30OPi4byRHhcP5030uHg4b6bHxcN5Cz0u
Hs5b6XHxcN5Gj4uH83Z6XDycd9Dj4uG8kx4XD+dd9Lh4OO+mx8XDeQ89Lh7O
e+lx8XBGj4uH8z56XDyc99Pj4uF8gB4XD+eD9Lh4OB+ix8XD+TA9Lh7OR+hx
8XA+So+Lh/Mxelw8nI/T4+LhfIIeFw/nk/S4eDifosfFw/k0PS4ezmfocfFw
PkuPi4fzOXpcPJzP0+Pi4XyBHhcP54v0uHg4X6LHxcP5Mj0uHs5X6HHxcL5K
j4uH8zV6XDycr9Pj4uF8gx4XD+eb9Lh4ON+ix8XD+TY9Lh7Od+hx8XC+S4+L
h/M9elw8nO/T4+Lh/IAeFw/nh/S4eDg/osfFw/kxPS4ezk/ocfFwfkqPi4fz
M3pcPJyf0+Pi4fyCHhcP55f0uHg4v6LHxcP5NT0uHs5v6HHxcH5Lj4uH8zt6
XDyc39Pj4uH8gR4XD+eP9Lh4OH+ix8XD+TM9Lh7OX+hx8XD+So+Lh/M3elw8
nL/T4+Lh/IMeFw/nn/S4eDj/osfFw/k3PS4ezn/ocfHw/wbi/3tcPJwD0OPi
4RyQHhcP50D0uHg4B6bHxcM5CD0uHs5B6XHxcA5Gj4uHc3B6XDycQ9Dj4uEc
kh4XD+dQ9Lh4OIemx8XDOQw9Lh7OYelx8XAOR4+Lh3N4elw8nCPQ4+LhHJEe
Fw/nSPS4eDhHpsfFwzkKPS4ezlHpcfFwjkaPi4dzdHpcPJxj0OPi4RyTHhcP
51j0uHg4x6bHxcM5Dj0uHs5x6XHxcI5Hj4uHc3x6XDycE9Dj4uGckB4XD+dE
9Lh4OCemx8XDOQk9Lh7OSelx8XBORo+Lh3Nyelw8nFPQ4+LhnJIeFw/nVPS4
eDinpsfFwzkNPS4ezmnpcfFwTkePi4dzenpcPJwz0OPi4ZyRHhcP50z0uHg4
Z6bHxcM5Cz0uHs5Z6XHxcM5Gj4uHc3Z6XDycc9Dj4uGckx4XD+dc9Lh4OOem
x8XDOQ89Lh7Oeelx8XDOR4+Lh3N+elw8nAvQ4+LhXJAeFw/nQvS4eDgXpsfF
w7kIPS4ezkXpcfFwLkaPi4dzcXpcPJxL0OPi4VySHhcP51L0uHg4l6bHxcO5
DD0uHs5l6XHxcC5Hj4uHc3l6XDycK9Dj4uFckR4XD+dK9Lh4OP/tuh6iAAB0
a4umtm3bdpvaxkOV2rZT23Zq205t26lt+3f2V/dwD+460+S12OPGi+O12ePG
i+N12OPGi+MB7HHjxfFA9rjx4ngQe9x4cTyYPW68OF6XPW68OF6PPW68OF6f
PW68ON6APW68ON6QPW68OIo9brw43og9brw43pg9brw43oQ9brw43pQ9brw4
3ow9brw43pw9brw43oI9brw43pI9brw43oo9brw43po9brw43oY9brw43pY9
brw43o49brw43p49brw43oE9brw43pE9brw43ok9brw43pk9brw43oU9brw4
3pU9brw43o09brw43p09brw43oM9brw43pM9brw43os9brw43ps9brw43oc9
brw43pc9brw43o89brw43p89brw4PoA9brw4mj1uvDg+kD1uvDg+iD1uvDg+
mD1uvDg+hD1uvDg+lD1uvDg+jD1uvDg+nD1uvDg+gj1uvDg+kj1uvDg+ij1u
vDg+mj1uvDg+hj1uvDg+lj1uvDg+jj1uvDg+nj1uvDg+gT1uvDg+kT1uvDg+
iT1uvDg+mT1uvDg+hT1uvDg+lT1uvDg+jT1uvDg+nT1uvDg+gz1uvDg+kz1u
vDg+iz1uvDg+mz1uvDg+hz1uvDg+lz1uvDg+jz1uvDg+nz1uvDiGPW68OL6A
PW68OL6QPW68OL6IPW68OL6YPW68OL6EPW68OL6UPW68OL6MPW68OL6cPW68
OL6CPW68OL6SPW68OL6KPW68OL6aPW68OL6GPW68OL6WPW68OL6OPW68OL6e
PW68OL6BPW68OL6RPW68OL6JPW68OL6ZPW68OL6FPW68OL6VPW68OL6NPW68
OL6dPW68OL6DPW68OL6TPW68OL6LPW68OL6bPW68OL6HPW68OL6XPW68OL6P
PW68OJY9brw4vp89brw4foA9brw4fpA9brw4fog9brw4fpg9brw4foQ9brw4
fpQ9brw4fow9brw4fpw9brw4foI9brw4fpI9brw4foo9brw4fpo9brw4foY9
brw4fpY9brw4fo49brw4fp49brw4foE9brw4fpE9brw4fok9brw4fpk9brw4
foU9brw4fpU9brw4fo09brw4fp09brw4foM9brw4fpM9brw4fos9brw4fps9
brw4foc9brw4fpc9brw4jj1uvDh+jz1uvDh+nz1uvDj+gD1uvDj+kD1uvDj+
iD1uvDj+mD1uvDj+hD1uvDj+lD1uvDj+jD1uvDj+nD1uvDj+gj1uvDj+kj1u
vDj+ij1uvDj+mj1uvDj+hj1uvDj+lj1uvDj+jj1uvDj+nj1uvDj+gT1uvDj+
kT1uvDj+iT1uvDj+mT1uvDj+hT1uvDj+lT1uvDj+jT1uvDj+nT1uvDj+gz1u
vDj+kz1uvDj+iz1uvDj+mz1uvDj+hz1uvPh/D4D/4yfHiQs3Hrz4cDwEfZy4
cOPBiw/HQ9LHiQs3Hrz4cDwUfZy4cOPBiw/HQ9PHiQs3Hrz4cDwMfZy4cOPB
iw/Hw9LHiQs3Hrz4cDwcfZy4cOPBiw/Hw9PHiQs3Hrz4cDwCfZy4cOPBiw/H
I9LHiQs3Hrz4cDwSfZy4cOPBiw/HI9PHiQs3Hrz4cDwKfZy4cOPBiw/Ho9LH
iQs3Hrz4cDwafZy4cOPBiw/Ho9PHiQs3Hrz4cDwGfZy4cOPBiw/HY9LHiQs3
Hrz4cDwWfZy4cOPBiw/HY9PHiQs3Hrz4cDwOfZy4cOPBiw/H49LHiQs3Hrz4
cDwefZy4cOPBiw/H49PHiQs3Hrz4cDwBfZy4cOPBiw/HE9LHiQs3Hrz4cDwR
fZy4cOPBiw/HE9PHiQs3Hrz4cDwJfZy4cOPBiw/Hk9LHiQs3Hrz4cDwZfZy4
cOPBiw/Hk9PHiQs3Hrz4cDwFfZy4cOPBiw/HU9LHiQs3Hrz4cDwVfZy4cOPB
iw/HU9PHiQs3Hrz4cDwNfZy4cOPBiw/H09LHiQs3Hrz4cDwdfZy4cOPBiw/H
09PHiQs3Hrz4cDwDfZy4cOPBiw/HM9LHiQs3Hrz4cDwTfZy4cOPBiw/HM9PH
iQs3Hrz4cDwLfZy4cOPBiw/Hs9LHiQs3Hrz4cDwbfZy4cOPBiw/Hs9PHiQs3
Hrz4cDwHfZy4cOPBiw/Hc9LHiQs3Hrz4cDwXfZy4cOPBiw/Hc9PHiQs3Hrz4
cDwPfZy4cOPBiw/H89LHiQs3Hrz4cDwffZy4cOPBiw/H89PHiQs3Hrz4cLwA
fZy4cOPBiw/HC9LHiQs3Hrz4cLwQfZy4cOPBiw/HC9PHiQs3Hrz4cLwIfZy4
cOPBiw/Hi9LHiQs3Hrz4cLwYfZy4cOPBiw9H0seJCzcevPhwvDh9nLhw48GL
D8dL0MeJCzcevPhwvCR9nLhw48GLD8dL0ceJCzcevPhwvDR9nLhw48GLD8fL
0MeJCzcevPhwvCx9nLhw48GLD8fL0ceJCzcevPhwvDx9nLhw48GLD8cr0MeJ
CzcevPhwvCJ9nLhw48GLD8cr0ceJCzcevPhwvDJ9nLhw48GLD8er0MeJCzce
vPhwvCp9nLhw48GLD8er0ceJCzcevPhwvDp9nLhw48GLD8dr0MeJCzcevPhw
vCZ9nLhw48GLD8dr0ceJCzcevPhwvDZ9nLhw48GLD8fr0MeJCzcevPhwPIA+
Tly48eDFh+OB9HHiwo0HLz4cD6KPExduPHjx4XgwfZy4cOPBiw/H69LHiQs3
Hrz4cLwefZy4cOPBiw/H69PHiQs3Hrz4cLwBfZy4cOPBiw/HG9LHiQs3Hrz4
cBR9nLhw48GLD8cb0ceJCzcevPhwvDF9nLhw48GLD8eb0MeJCzcevPhwvCl9
nLhw48GLD8eb0ceJCzcevPhwvDl9nLhw48GLD8db0MeJCzcevPhwvCV9nLhw
48GLD8db0ceJCzcevPhwvDV9nLhw48GLD8fb0MeJCzcevPhwvC19nLhw48GL
D8fb0ceJCzcevPhwvD19nLhw48GLD8c70MeJCzcevPhwvCN9nLhw48GLD8c7
0ceJCzcevPhwvDN9nLhw48GLD8e70MeJCzcevPhwvCt9nLhw48GLD8e70ceJ
CzcevPhwvDt9nLhw48GLD8d70MeJCzcevPhwvCd9nLhw48GLD8d70ceJCzce
vPhwvDd9nLhw48GLD8f70MeJCzcevPhwvC99nLhw48GLD8f70ceJCzcevPhw
vD99nLhw48GLD8cH0MeJCzcevPhwNH2cuHDjwYsPxwfSx4kLNx68+HB8EH2c
uHDjwYsPxwfTx4kLNx68+HB8CH2cuHDjwYsPx4fSx4kLNx68+HB8GH2cuHDj
wYsPx4fTx4kLNx68+HB8BH2cuHDjwYsPx0fSx4kLNx68+HB8FH2cuHDjwYsP
x0fTx4kLNx68+HB8DH2cuHDjwYsPx8fSx4kLNx68+HB8HH2cuHDjwYsPx8fT
x4kLNx68+HB8An2cuHDjwYsPxyfSx4kLNx68+HB8En2cuHDjwYsPxyfTx4kL
Nx68+HB8Cn2cuHDjwYsPx6fSx4kLNx68+HB8Gn2cuHDjwYsPx6fTx4kLNx68
+HB8Bn2cuHDjwYsPx2fSx4kLNx68+HB8Fn2cuHDjwYsPx2fTx4kLNx68+HB8
Dn2cuHDjwYsPx+fSx4kLNx68+HB8Hn2cuHDjwYsPx+fTx4kLNx68+HAMfZy4
cOPBiw/HF9DHiQs3Hrz4cHwhfZy4cOPBiw/HF9HHiQs3Hrz4cHwxfZy4cOPB
iw/Hl9DHiQs3Hrz4cHwpfZy4cOPBiw/Hl9HHiQs3Hrz4cHw5fZy4cOPBiw/H
V9DHiQs3Hrz4cHwlfZy4cOPBiw/HV9HHiQs3Hrz4cHw1fZy4cOPBiw/H19DH
iQs3Hrz4cHwtfZy4cOPBiw/H19HHiQs3Hrz4cHw9fZy4cOPBiw/HN9DHiQs3
Hrz4cHwjfZy4cOPBiw/HN9HHiQs3Hrz4cHwzfZy4cOPBiw/Ht9DHiQs3Hrz4
cHwrfZy4cOPBiw/Ht9HHiQs3Hrz4cHw7fZy4cOPBiw/Hd9DHiQs3Hrz4cHwn
fZy4cOPBiw/Hd9HHiQs3Hrz4cHw3fZy4cOPBiw/H99DHiQs3Hrz4cHwvfZy4
cOPBiw/H99HHiQs3Hrz4cCx9nLhw48GLD8f308eJCzcevPhw/AB9nLhw48GL
D8cP0seJCzcevPhw/BB9nLhw48GLD8cP08eJCzcevPhw/Ah9nLhw48GLD8eP
0seJCzcevPhw/Bh9nLhw48GLD8eP08eJCzcevPhw/AR9nLhw48GLD8dP0seJ
CzcevPhw/BR9nLhw48GLD8dP08eJCzcevPhw/Ax9nLhw48GLD8fP0seJCzce
vPhw/Bx9nLhw48GLD8fP08eJCzcevPhw/AJ9nLhw48GLD8cv0seJCzcevPhw
/BJ9nLhw48GLD8cv08eJCzcevPhw/Ap9nLhw48GLD8ev0seJCzcevPhw/Bp9
nLhw48GLD8ev08eJCzcevPhw/AZ9nLhw48GLD8dv0seJCzcevPhw/BZ9nLhw
48GLD8dv08eJCzcevPhw/A59nLhw48GLD8fv0seJCzcevPhwHH2cuHDjwYsP
x+/Rx4kLNx68+HD8Pn2cuHDjwYsPxx/Qx4kLNx68+HD8IX2cuHDjwYsPxx/R
x4kLNx68+HD8MX2cuHDjwYsPx5/Qx4kLNx68+HD8KX2cuHDjwYsPx5/Rx4kL
Nx68+HD8OX2cuHDjwYsPx1/Qx4kLNx68+HD8JX2cuHDjwYsPx1/Rx4kLNx68
+HD8NX2cuHDjwYsPx9/Qx4kLNx68+HD8LX2cuHDjwYsPx9/Rx4kLNx68+HD8
PX2cuHDjwYsPxz/Qx4kLNx68+HD8I32cuHDjwYsPxz/Rx4kLNx68+HD8M32c
uHDjwYsPx7/Qx4kLNx68+HD8K32cuHDjwYsPx7/Rx4kLNx68+HD8O32cuHDj
wYsPx3/Qx4kLNx68+HD8J32cuHDjwYsPx3/Rx4kLNx68+HD8N32cuHDjwYsP
x//Qx4kLNx68+PD/PuD/t48TF248ePHheAj6OHHhxoMXH46HpI8TF248ePHh
eCj6OHHhxoMXH46Hpo8TF248ePHheBj6OHHhxoMXH46HpY8TF248ePHheDj6
OHHhxoMXH46Hp48TF248ePHheAT6OHHhxoMXH45HpI8TF248ePHheCT6OHHh
xoMXH45Hpo8TF248ePHheBT6OHHhxoMXH45HpY8TF248ePHheDT6OHHhxoMX
H45Hp48TF248ePHheAz6OHHhxoMXH47HpI8TF248ePHheCz6OHHhxoMXH47H
po8TF248ePHheBz6OHHhxoMXH47HpY8TF248ePHheDz6OHHhxoMXH47Hp48T
F248ePHheAL6OHHhxoMXH44npI8TF248ePHheCL6OHHhxoMXH44npo8TF248
ePHheBL6OHHhxoMXH44npY8TF248ePHheDL6OHHhxoMXH44np48TF248ePHh
eAr6OHHhxoMXH46npI8TF248ePHheCr6OHHhxoMXH46npo8TF248ePHheBr6
OHHhxoMXH46npY8TF248ePHheDr6OHHhxoMXH46np48TF248ePHheAb6OHHh
xoMXH45npI8TF248ePHheCb6OHHhxoMXH45npo8TF248ePHheBb6OHHhxoMX
H45npY8TF248ePHheDb6OHHhxoMXH45np48TF248ePHheA76OHHhxoMXH47n
pI8TF248ePHheC76OHHhxoMXH47npo8TF248ePHheB76OHHhxoMXH47npY8T
F248ePHheD76OHHhxoMXH47np48TF248ePHheAH6OHHhxoMXH44XpI8TF248
ePHheCH6OHHhxoMXH44Xpo8TF248ePHheBH6OHHhxoMXH44XpY8TF248ePHh
eDH6OHHhxoMXH46kjxMXbjx48eF4cfo4ceHGgxcfjpegjxMXbjx48eF4Sfo4
ceHGgxcfjpeijxMXbjx48eF4afo4ceHGgxcfjpehjxMXbjx48eF4Wfo4ceHG
gxcfjpejjxMXbjx48eF4efo4ceHGgxcfjlegjxMXbjx48eF4Rfo4ceHGgxcf
jleijxMXbjx48eF4Zfo4ceHGgxcfjlehjxMXbjx48eF4Vfo4ceHGgxcfjlej
jxMXbjx48eF4dfo4ceHGgxcfjtegjxMXbjx48eF4Tfo4ceHGgxcfjteijxMX
bjx48eF4bfo4ceHGgxcfjtehjxMXbjx48eF4AH2cuHDjwYsPxwPp48SFGw9e
fDgeRB8nLtx48OLD8WD6OHHhxoMXH47XpY8TF248ePHheD36OHHhxoMXH47X
p48TF248ePHheAP6OHHhxoMXH443pI8TF248ePHhKPo4ceHGgxcfjjeijxMX
bjx48eF4Y/o4ceHGgxcfjjehjxMXbjx48eF4U/o4ceHGgxcfjjejjxMXbjx4
8eF4c/o4ceHGgxcfjregjxMXbjx48eF4S/o4ceHGgxcfjreijxMXbjx48eF4
a/o4ceHGgxcfjrehjxMXbjx48eF4W/o4ceHGgxcfjrejjxMXbjx48eF4e/o4
ceHGgxcfjnegjxMXbjx48eF4R/o4ceHGgxcfjneijxMXbjx48eF4Z/o4ceHG
gxcfjnehjxMXbjx48eF4V/o4ceHGgxcfjnejjxMXbjx48eF4d/o4ceHGgxcf
jvegjxMXbjx48eF4T/o4ceHGgxcfjveijxMXbjx48eF4b/o4ceHGgxcfjveh
jxMXbjx48eF4X/o4ceHGgxcfjvejjxMXbjx48eF4f/o4ceHGgxcfjg+gjxMX
bjx48eFo+jhx4caDFx+OD6SPExduPHjx4fgg+jhx4caDFx+OD6aPExduPHjx
4fgQ+jhx4caDFx+OD6WPExduPHjx4fgw+jhx4caDFx+OD6ePExduPHjx4fgI
+jhx4caDFx+Oj6SPExduPHjx4fgo+jhx4caDFx+Oj6aPExduPHjx4fgY+jhx
4caDFx+Oj6WPExduPHjx4fg4+jhx4caDFx+Oj6ePExduPHjx4fgE+jhx4caD
Fx+OT6SPExduPHjx4fgk+jhx4caDFx+OT6aPExduPHjx4fgU+jhx4caDFx+O
T6WPExduPHjx4fg0+jhx4caDFx+OT6ePExduPHjx4fgM+jhx4caDFx+Oz6SP
ExduPHjx4fgs+jhx4caDFx+Oz6aPExduPHjx4fgc+jhx4caDFx+Oz6WPExdu
PHjx4fg8+jhx4caDFx+Oz6ePExduPHjx4Rj6OHHhxoMXH44voI8TF248ePHh
+EL6OHHhxoMXH44voo8TF248ePHh+GL6OHHhxoMXH44voY8TF248ePHh+FL6
OHHhxoMXH44vo48TF248ePHh+HL6OHHhxoMXH46voI8TF248ePHh+Er6OHHh
xoMXH46voo8TF248ePHh+Gr6OHHhxoMXH46voY8TF248ePHh+Fr6OHHhxoMX
H46vo48TF248ePHh+Hr6OHHhxoMXH45voI8TF248ePHh+Eb6OHHhxoMXH45v
oo8TF248ePHh+Gb6OHHhxoMXH45voY8TF248ePHh+Fb6OHHhxoMXH45vo48T
F248ePHh+Hb6OHHhxoMXH47voI8TF248ePHh+E76OHHhxoMXH47voo8TF248
ePHh+G76OHHhxoMXH47voY8TF248ePHh+F76OHHhxoMXH47vo48TF248ePHh
WPo4ceHGgxcfju+njxMXbjx48eH4Afo4ceHGgxcfjh+kjxMXbjx48eH4Ifo4
ceHGgxcfjh+mjxMXbjx48eH4Efo4ceHGgxcfjh+ljxMXbjx48eH4Mfo4ceHG
gxcfjh+njxMXbjx48eH4Cfo4ceHGgxcfjp+kjxMXbjx48eH4Kfo4ceHGgxcf
jp+mjxMXbjx48eH4Gfo4ceHGgxcfjp+ljxMXbjx48eH4Ofo4ceHGgxcfjp+n
jxMXbjx48eH4Bfo4ceHGgxcfjl+kjxMXbjx48eH4Jfo4ceHGgxcfjl+mjxMX
bjx48eH4Ffo4ceHGgxcfjl+ljxMXbjx48eH4Nfo4ceHGgxcfjl+njxMXbjx4
8eH4Dfo4ceHGgxcfjt+kjxMXbjx48eH4Lfo4ceHGgxcfjt+mjxMXbjx48eH4
Hfo4ceHGgxcfjt+ljxMXbjx48eE4+jhx4caDFx+O36OPExduPHjx4fh9+jhx
4caDFx+OP6CPExduPHjx4fhD+jhx4caDFx+OP6KPExduPHjx4fhj+jhx4caD
Fx+OP6GPExduPHjx4fhT+jhx4caDFx+OP6OPExduPHjx4fhz+jhx4caDFx+O
v6CPExduPHjx4fhL+jhx4caDFx+Ov6KPExduPHjx4fhr+jhx4caDFx+Ov6GP
ExduPHjx4fhb+jhx4caDFx+Ov6OPExduPHjx4fh7+jhx4caDFx+Of6CPExdu
PHjx4fhH+jhx4caDFx+Of6KPExduPHjx4fhn+jhx4caDFx+Of6GPExduPHjx
4fhX+jhx4caDFx+Of6OPExduPHjx4fh3+jhx4caDFx+O/6CPExduPHjx4fhP
+jhx4caDFx+O/6KPExduPHjx4fhv+jhx4caDFx+O/6GPExduPHjx4f99gP9v
Hycu3Hjw4sPxEPRx4sKNBy8+HA9JHycu3Hjw4sPxUPRx4sKNBy8+HA9NHycu
3Hjw4sPxMPRx4sKNBy8+HA9LHycu3Hjw4sPxcPRx4sKNBy8+HA9PHycu3Hjw
4sPxCPRx4sKNBy8+HI9IHycu3Hjw4sPxSPRx4sKNBy8+HI9MHycu3Hjw4sPx
KPRx4sKNBy8+HI9KHycu3Hjw4sPxaPRx4sKNBy8+HI9OHycu3Hjw4sPxGPRx
4sKNBy8+HI9JHycu3Hjw4sPxWPRx4sKNBy8+HI9NHycu3Hjw4sPxOPRx4sKN
By8+HI9LHycu3Hjw4sPxePRx4sKNBy8+HI9PHycu3Hjw4sPxBPRx4sKNBy8+
HE9IHycu3Hjw4sPxRPRx4sKNBy8+HE9MHycu3Hjw4sPxJPRx4sKNBy8+HE9K
Hycu3Hjw4sPxZPRx4sKNBy8+HE9OHycu3Hjw4sPxFPRx4sKNBy8+HE9JHycu
3Hjw4sPxVPRx4sKNBy8+HE9NHycu3Hjw4sPxNPRx4sKNBy8+HE9LHycu3Hjw
4sPxdPRx4sKNBy8+HE9PHycu3Hjw4sPxDPRx4sKNBy8+HM9IHycu3Hjw4sPx
TPRx4sKNBy8+HM9MHycu3Hjw4sPxLPRx4sKNBy8+HM9KHycu3Hjw4sPxbPRx
4sKNBy8+HM9OHycu3Hjw4sPxHPRx4sKNBy8+HM9JHycu3Hjw4sPxXPRx4sKN
By8+HM9NHycu3Hjw4sPxPPRx4sKNBy8+HM9LHycu3Hjw4sPxfPRx4sKNBy8+
HM9PHycu3Hjw4sPxAvRx4sKNBy8+HC9IHycu3Hjw4sPxQvRx4sKNBy8+HC9M
Hycu3Hjw4sPxIvRx4sKNBy8+HC9KHycu3Hjw4sPxYvRx4sKNBy8+HEkfJy7c
ePDiw/Hi9HHiwo0HLz4cL0EfJy7cePDiw/GS9HHiwo0HLz4cL0UfJy7cePDi
w/HS9HHiwo0HLz4cL0MfJy7cePDiw/Gy9HHiwo0HLz4cL0cfJy7cePDiw/Hy
9HHiwo0HLz4cr0AfJy7cePDiw/GK9HHiwo0HLz4cr0QfJy7cePDiw/HK9HHi
wo0HLz4cr0IfJy7cePDiw/Gq9HHiwo0HLz4cr0YfJy7cePDiw/Hq9HHiwo0H
Lz4cr0EfJy7cePDiw/Ga9HHiwo0HLz4cr0UfJy7cePDiw/Ha9HHiwo0HLz4c
r0MfJy7cePDiw/EA+jhx4caDFx+OB9LHiQs3Hrz4cDyIPk5cuPHgxYfjwfRx
4sKNBy8+HK9LHycu3Hjw4sPxevRx4sKNBy8+HK9PHycu3Hjw4sPxBvRx4sKN
By8+HG9IHycu3Hjw4sNR9HHiwo0HLz4cb0QfJy7cePDiw/HG9HHiwo0HLz4c
b0IfJy7cePDiw/Gm9HHiwo0HLz4cb0YfJy7cePDiw/Hm9HHiwo0HLz4cb0Ef
Jy7cePDiw/GW9HHiwo0HLz4cb0UfJy7cePDiw/HW9HHiwo0HLz4cb0MfJy7c
ePDiw/G29HHiwo0HLz4cb0cfJy7cePDiw/H29HHiwo0HLz4c70AfJy7cePDi
w/GO9HHiwo0HLz4c70QfJy7cePDiw/HO9HHiwo0HLz4c70IfJy7cePDiw/Gu
9HHiwo0HLz4c70YfJy7cePDiw/Hu9HHiwo0HLz4c70EfJy7cePDiw/Ge9HHi
wo0HLz4c70UfJy7cePDiw/He9HHiwo0HLz4c70MfJy7cePDiw/G+9HHiwo0H
Lz4c70cfJy7cePDiw/H+9HHiwo0HLz4cH0AfJy7cePDiw9H0ceLCjQcvPhwf
SB8nLtx48OLD8UH0ceLCjQcvPhwfTB8nLtx48OLD8SH0ceLCjQcvPhwfSh8n
Ltx48OLD8WH0ceLCjQcvPhwfTh8nLtx48OLD8RH0ceLCjQcvPhwfSR8nLtx4
8OLD8VH0ceLCjQcvPhwfTR8nLtx48OLD8TH0ceLCjQcvPhwfSx8nLtx48OLD
8XH0ceLCjQcvPhwfTx8nLtx48OLD8Qn0ceLCjQcvPhyfSB8nLtx48OLD8Un0
ceLCjQcvPhyfTB8nLtx48OLD8Sn0ceLCjQcvPhyfSh8nLtx48OLD8Wn0ceLC
jQcvPhyfTh8nLtx48OLD8Rn0ceLCjQcvPhyfSR8nLtx48OLD8Vn0ceLCjQcv
PhyfTR8nLtx48OLD8Tn0ceLCjQcvPhyfSx8nLtx48OLD8Xn0ceLCjQcvPhyf
Tx8nLtx48OLDMfRx4sKNBy8+HF9AHycu3Hjw4sPxhfRx4sKNBy8+HF9EHycu
3Hjw4sPxxfRx4sKNBy8+HF9CHycu3Hjw4sPxpfRx4sKNBy8+HF9GHycu3Hjw
4sPx5fRx4sKNBy8+HF9BHycu3Hjw4sPxlfRx4sKNBy8+HF9FHycu3Hjw4sPx
1fRx4sKNBy8+HF9DHycu3Hjw4sPxtfRx4sKNBy8+HF9HHycu3Hjw4sPx9fRx
4sKNBy8+HN9AHycu3Hjw4sPxjfRx4sKNBy8+HN9EHycu3Hjw4sPxzfRx4sKN
By8+HN9CHycu3Hjw4sPxrfRx4sKNBy8+HN9GHycu3Hjw4sPx7fRx4sKNBy8+
HN9BHycu3Hjw4sPxnfRx4sKNBy8+HN9FHycu3Hjw4sPx3fRx4sKNBy8+HN9D
Hycu3Hjw4sPxvfRx4sKNBy8+HN9HHycu3Hjw4sOx9HHiwo0HLz4c308fJy7c
ePDiw/ED9HHiwo0HLz4cP0gfJy7cePDiw/FD9HHiwo0HLz4cP0wfJy7cePDi
w/Ej9HHiwo0HLz4cP0ofJy7cePDiw/Fj9HHiwo0HLz4cP04fJy7cePDiw/ET
9HHiwo0HLz4cP0kfJy7cePDiw/FT9HHiwo0HLz4cP00fJy7cePDiw/Ez9HHi
wo0HLz4cP0sfJy7cePDiw/Fz9HHiwo0HLz4cP08fJy7cePDiw/EL9HHiwo0H
Lz4cv0gfJy7cePDiw/FL9HHiwo0HLz4cv0wfJy7cePDiw/Er9HHiwo0HLz4c
v0ofJy7cePDiw/Fr9HHiwo0HLz4cv04fJy7cePDiw/Eb9HHiwo0HLz4cv0kf
Jy7cePDiw/Fb9HHiwo0HLz4cv00fJy7cePDiw/E79HHiwo0HLz4cv0sfJy7c
ePDiw3H0ceLCjQcvPhy/Rx8nLtx48OLD8fv0ceLCjQcvPhx/QB8nLtx48OLD
8Yf0ceLCjQcvPhx/RB8nLtx48OLD8cf0ceLCjQcvPhx/Qh8nLtx48OLD8af0
ceLCjQcvPhx/Rh8nLtx48OLD8ef0ceLCjQcvPhx/QR8nLtx48OLD8Zf0ceLC
jQcvPhx/RR8nLtx48OLD8df0ceLCjQcvPhx/Qx8nLtx48OLD8bf0ceLCjQcv
Phx/Rx8nLtx48OLD8ff0ceLCjQcvPhz/QB8nLtx48OLD8Y/0ceLCjQcvPhz/
RB8nLtx48OLD8c/0ceLCjQcvPhz/Qh8nLtx48OLD8a/0ceLCjQcvPhz/Rh8n
Ltx48OLD8e/0ceLCjQcvPhz/QR8nLtx48OLD8Z/0ceLCjQcvPhz/RR8nLtx4
8OLD8d/0ceLCjQcvPhz/Qx8nLtx48OLD//uA/t8+Tly48eDFh+Mh6OPEhRsP
Xnw4HpI+Tly48eDFh+Oh6OPEhRsPXnw4Hpo+Tly48eDFh+Nh6OPEhRsPXnw4
HpY+Tly48eDFh+Ph6OPEhRsPXnw4Hp4+Tly48eDFh+MR6OPEhRsPXnw4HpE+
Tly48eDFh+OR6OPEhRsPXnw4Hpk+Tly48eDFh+NR6OPEhRsPXnw4HpU+Tly4
8eDFh+PR6OPEhRsPXnw4Hp0+Tly48eDFh+Mx6OPEhRsPXnw4HpM+Tly48eDF
h+Ox6OPEhRsPXnw4Hps+Tly48eDFh+Nx6OPEhRsPXnw4Hpc+Tly48eDFh+Px
6OPEhRsPXnw4Hp8+Tly48eDFh+MJ6OPEhRsPXnw4npA+Tly48eDFh+OJ6OPE
hRsPXnw4npg+Tly48eDFh+NJ6OPEhRsPXnw4npQ+Tly48eDFh+PJ6OPEhRsP
Xnw4npw+Tly48eDFh+Mp6OPEhRsPXnw4npI+Tly48eDFh+Op6OPEhRsPXnw4
npo+Tly48eDFh+Np6OPEhRsPXnw4npY+Tly48eDFh+Pp6OPEhRsPXnw4np4+
Tly48eDFh+MZ6OPEhRsPXnw4npE+Tly48eDFh+OZ6OPEhRsPXnw4npk+Tly4
8eDFh+NZ6OPEhRsPXnw4npU+Tly48eDFh+PZ6OPEhRsPXnw4np0+Tly48eDF
h+M56OPEhRsPXnw4npM+Tly48eDFh+O56OPEhRsPXnw4nps+Tly48eDFh+N5
6OPEhRsPXnw4npc+Tly48eDFh+P56OPEhRsPXnw4np8+Tly48eDFh+MF6OPE
hRsPXnw4XpA+Tly48eDFh+OF6OPEhRsPXnw4Xpg+Tly48eDFh+NF6OPEhRsP
Xnw4XpQ+Tly48eDFh+PF6OPEhRsPXnw4kj5OXLjx4MWH48Xp48SFGw9efDhe
gj5OXLjx4MWH4yXp48SFGw9efDheij5OXLjx4MWH46Xp48SFGw9efDhehj5O
XLjx4MWH42Xp48SFGw9efDhejj5OXLjx4MWH4+Xp48SFGw9efDhegT5OXLjx
4MWH4xXp48SFGw9efDheiT5OXLjx4MWH45Xp48SFGw9efDhehT5OXLjx4MWH
41Xp48SFGw9efDhejT5OXLjx4MWH49Xp48SFGw9efDhegz5OXLjx4MWH4zXp
48SFGw9efDheiz5OXLjx4MWH47Xp48SFGw9efDhehz5OXLjx4MWH4wH0ceLC
jQcvPhwPpI8TF248ePHheBB9nLhw48GLD8eD6ePEhRsPXnw4Xpc+Tly48eDF
h+P16OPEhRsPXnw4Xp8+Tly48eDFh+MN6OPEhRsPXnw43pA+Tly48eDFh6Po
48SFGw9efDjeiD5OXLjx4MWH443p48SFGw9efDjehD5OXLjx4MWH403p48SF
Gw9efDjejD5OXLjx4MWH483p48SFGw9efDjegj5OXLjx4MWH4y3p48SFGw9e
fDjeij5OXLjx4MWH463p48SFGw9efDjehj5OXLjx4MWH423p48SFGw9efDje
jj5OXLjx4MWH4+3p48SFGw9efDjegT5OXLjx4MWH4x3p48SFGw9efDjeiT5O
XLjx4MWH453p48SFGw9efDjehT5OXLjx4MWH413p48SFGw9efDjejT5OXLjx
4MWH493p48SFGw9efDjegz5OXLjx4MWH4z3p48SFGw9efDjeiz5OXLjx4MWH
473p48SFGw9efDjehz5OXLjx4MWH433p48SFGw9efDjejz5OXLjx4MWH4/3p
48SFGw9efDg+gD5OXLjx4MWHo+njxIUbD158OD6QPk5cuPHgxYfjg+jjxIUb
D158OD6YPk5cuPHgxYfjQ+jjxIUbD158OD6UPk5cuPHgxYfjw+jjxIUbD158
OD6cPk5cuPHgxYfjI/6//x9h3lmX
      "]]}, 
    {RGBColor[0.560181, 0.691569, 0.194885], PointSize[
      NCache[
       Rational[1, 360], 0.002777777777777778]], AbsoluteThickness[1.6], 
     LineBox[CompressedData["
1:eJxc2AF4V9PfAPBJMkkmySSZJJNkkkySK8kkmSSTyWQymaxatZJMkkkySSbJ
JJkkk2SSTJJJMkkmySSZJJNkkrxt//t7nnef++x59nyec8/5nu+5555z7u+U
wXf3u61BVFRUMDsqqvb//67qi//3vyr8HxVs33v4Ce0vjDg6uPapb05OL4o4
Jkh8rd2c4x6NuHlwV+EXjbreFXFs0P7CPjcNuy/iVkGDFWPP+31hxHFBXXM7
I24TDLsv//nFH0TcNmg9v+NbF5dF3I7y+ODFq/fNu3pfxO2D0vNrO/Rz6A5B
XfXkiDsGf9Wm0yfihOCNDzb8uPfwiM/h/k7BiFYfDW/1UcTnBjXbv1z1xtyI
OwfHfjalV4MVEZ8XTD3tvZTdj0TcJbh3/ekH/yI+P+g/umDZ5gOR/iYGZ7Y8
4mCTEV8Q7I1PfWzlnxF3xRcGl9cNYMTdgpMf/OWaktaR9i8Krqu7Iu5O/Yvp
T1A//9yA8kuC2t7GXRopvyS49eOzZ+4fHCnvEQy/qPFXL2RFynsE77fIPPgX
Kb80GNC5WfWnr0TKLw0a3Vh82I3FkfKewbcHW7/toUh5z2DC69uOv3JCpPyy
+uOfexnj3Yv2ewVbvq29IuWXB8/k1N4RKb88OLxr7QzdEZYnBdN+SDz4Fzo3
KVjwya9Hd+ofKb8iqEvvokj5FcHnSbUzLFLeO8jeFLx0VHakvHcwse+JVUvu
j5RfGSQcHK2Pz46UXxmM/OeBJk+eFCnvE+w8+PQe/CXSvz7BrKdrr0j/r6o/
H3OvCh7pVTsBIuV9g8E7RhxsMVLeN5iXVdvjyPO+Oji67oUNnXt1MO7g25fR
NlKeHBwc/Jc/+fWn/zlIDs4vv+PQZ7tE7k8OJq9perCFsLw0ORh6sLT8jtBR
1wTJta/fvEj9a4KjnjzpYJdD514TLH+n9orUvya4c+sNB4cwUr9fMD337kFX
dYvU7xe8UzvdbovU7xeMqbsi9fsFdY+jcaT+tcG/g2sn5Paw/rXB2/9ecrDL
kfrXBnXT7bBI/WuD78c1X3T59+H9Uf2D42un6/uR+v2Dg4tZw/F/hM7tH7St
fOb6Yz8LXdo/mH197QyM1L8ufL6R+jj3uqBueI+O1L8ufP6R+gOCUXUdjtQf
EM6fSP0BQd3reG+k/oCgrjtTIvWvD+drpP71wRF1C1Sk/vX18yu9vv74RqUE
B2qH69rI+KcEtavrhh8j9VPq9680JfjwjbmP594diX8D+d8QHFzME0a9/WNY
/4bwfQ1dekOwpLb6oNBRA8P5GzoYGM73SP2B4foSqT8wXO8i9W+s7wDn3hju
T9vC+jcGfwytnYCho1LD9yN0kBq+Dz+E9VODjatqEw5dmhq8O6t2QYnUvync
3yL1bwo+qX1dTg6de1NQF75hJD7lUYPC8Q/bDwaF70Mk/qDg4OL28O2XReJT
HnVzcMnB1WdTEKl/c1C3vcRF6t9Mfcqj0oLV02/u8PeHW//nuLRwfoUO0oLo
2u3yptBpaeF69X3YflrQrW4DC12YFq63oUtxZVr4PoTtRd0SfLe8dkAj8W8J
1/vw/uCWcP8JnXZLOF8i8W8J97fKMP4twZTbLzv1kO9Cl94S1C1Xh0bic3/U
4OBg8gdHICyPGxz8/ET3g3+R+IODw8bXzphI/MFBx4qJZ1VMjMQfHO63kfwH
h+eRSPzBweba401CJD7xom4N1ta+vqPD++NuDedT6ODWcP39Lox/a7gehs69
NVxvQxfeGr7foUtvDa6qe0Bbwvi3BhfXJRg6Kj34NaH2DQ8dlx6eLzaH8dPD
89S3Yfz04JS6FyR0bnp4XghdmB7Ubd+vh/VL04O6139sWF6ZHj6P0FG3heef
8P6424KYTnUnpDD+bcGM2sfx8zdh/NvC9W1TGP+24Ibdjxw8cYUuvC2cT6FL
bwvur31dzgxdeVvwwFm1DzB01JBwfw8dNySIq1vAvg7jDwnXr9BpQ4K67X5T
RRh/SFC3vdwYunBIeF4NXTokfH5fhfGHhPtvWB51e1CrymfC8rjbg4F1B4yN
Yfzbw/H7Mox/e1B3fM7YEMa/Pfjziuf2XPFc6MLbw/UudOntQd1y+OAXYfzb
g1drw10fOiojqDuuF4aOywj3y9BBRhCUJX99y471YfyMcL0InZsR1E3X/M/D
+BlBUt0GG7o0I6h7fT4vD+NnhPmHjroj+N/jXhfGvyOo2x7nhw7uCK6sOxCG
TrsjSKl7IKFz7wja1R63T/ssjI9Laa/yjnD+fhrGHxq+z6HjhtaPF+C0oeF+
GImPC4cGdcfLrmF7pUODF2q3u6vWhvGHhu9TJP6d9fOJuzM8v4blwZ3Bb7tq
r0j8O8P1LWwv987g4MM5uCCGLryzfvuld9bvT+WdQe3qF58ajk9UZv3+x2WG
72ckfmZQt73PDNtPy6w/frmZwadr664wfmZwzv8aDOPjyszwPBU66q5gVe3n
xwmh4+4Kak9fQ7d+HMa/K3x/w/K0u4Kra49HfT8J498Vni9DF+LSu4LYugcY
uvKu8H0IHTWM+MOCuuX04rIw/rDwfBA6bVjQr3b7uyZ07rCg9mksnxW6cFgQ
X7cgfhTGHxau72F55bDwfQgddXeQVZteyzDfuLvD76FI/jjtbuLfTfy7g7rm
jghdejfx766fT1RWUPe4n139P8dkhd9nH4b9yQqa1R0gQidkBXWf3xtCB1nB
0rQjD/6F9ZOzgrrt7e+wPC0rPI+FzuL+3Kxw/wzL87OC0+sO4B+E+WQFddvD
qtDFWeF6tDLMLytoUTdhQpdnBTf97weCMF/ur84Kz++ho4aH+0XomOHh+eP9
MP/h4f4SlicMD9e7sDwYHtxSm87S0jB/nDY83J/fC/MfHn6/hfVzh4e/f4T3
53N/4fDwvBmWFw8P95/QpcPD81jYXvnwoE3dFfa3cnj4vRaOR/XwYFvt5+60
0FEjgrNrj9tfh/VjRoTnj7D9uBFB7e6y54qwPwkjwv0sdDAiXM8j+eO0EeF6
HMl/RLgeLg/zHxGej0Pnjwi/f98O8x8Rzt+SMP8RwY+1x4ttb4X5jwjPn2+G
+Y8I98vQlSPC34uWhPmPCOfXG2H+I8P9MHTMyPB7a3GYP04YGX5fhvcHOHlk
uJ+GThsZ3FP7uTkujJ81sn5/c0cGk5r8b8X5X/4jw++1pWH+I8PzT9heMf0p
JX45rhwZnFt3ha4eGdQdvzuF/YnKDprW/YAROiY7+ODP2gNy2L+47Prjn5Ad
/n6yLMw/O1yvw+eVnB2uz++E+WcHX9Yur+1DZ2UHZ9RtQJHnnx3+HvdumH92
+HtK2H5hdv35UJwd/l4VupT+lWcH/5tuoSuz68+X6uygbrs/KyyPGlW/vZhR
4fdYeH/cqHC9Cp9Hwqj64xeMCr9/w/LkUeF5Pxy/tFH152PWqPD8HrafS/18
7i8cVX++FI8Kf/+IzP9R9edPOeWVuJr7o0aH3/th/JjR9cvjRoffK+H4JIwO
959w/ILR9cc3eXT955E2OjyfRub/6HA9Dudv7uj68zl/dHieLg7zHx0sfLj2
wPNamP/o4H/hF4X5jw7qlpvKV8L8R4e/z4XllaODHnULVlhePTp83i+H+Y8J
n/dLYf5jwvdvfpj/mHC+FIX5jwnn54Iw/zHh/H01zH9MOP/C+9PGhPNlXpj/
mHC9eSHMf0y4PoXl+WPC/fDFMH9cPCacL2H/SseE8yMsLx8TPu8wn0rurx4T
rkdhvKic+v2JyQm/XwrD/HOCY+qu58P8c8L9ISwPcoK6z/Ennw3zzwnPa7PC
/HOCjP8dUML8c8L3+ekwf5zP/YU54XwqCPPPCdfDJ8L8I/EfDfPPCZ/f5DD/
SP/vD/PPCdene8L8x4b7/8Qw/7HheDwQ5j+2fnsJY4Mr6g7YD4b5j63ffvLY
cHwnhfmPDft3b5j/2HD/vC/Mn/J8ygtpv3hs/f6XUr8cV44N5/vYMH8cNa5+
ezHj6sePwwnj6vcnoH7yuDD/7DD/ceH4jQ7zj9x/Z5h/pHxImP+48HkMDvOn
vJjy0oj7hfnjSlwdiX9jmP899duPuad+/+LuqR8v4Z767QUR9wjzvyeI+v9X
Gs7CuTgfF+JiXIrLcSWuxlHj6zsGx+EEHOBknIazcC7Ox4W4GJficlyJq3HU
vfUdg+NwAg5wMk7DWTgX5+NCXIxLcTmuxNU4akJ9x+A4nIADnIzTcBbOxfm4
EBfjUlyOK3E1jrqvvmNwHE7AAU7GaTgL5+J8XIiLcSkux5W4Gkfl1nc0jsGx
OA7H4wSciAOchJNxCk7DGTgL5+BcnIfzcQEuxEW4GJfgUlyGy3EFrsRVuBrX
4Kj76zsax+BYHIfjcQJOxAFOwsk4BafhDJyFc3AuzsP5uAAX4iJcjEtwKS7D
5bgCV+IqXI1rcNTE+o7GMTgWx+F4nIATcYCTcDJOwWk4A2fhHJyL83A+LsCF
uAgX4xJcistwOa7AlbgKV+MaHPVAfUfjGByL43A8TsCJOMBJOBmn4DScgbNw
Ds7FeTgfF+BCXISLcQkuxWW4HFfgSlyFq3ENjppU39E4BsfiOByPE3AiDnAS
TsYpOA1n4Cycg3NxHs7HBbgQF+FiXIJLcRkuxxW4ElfhalyDox6s72gcg2Nx
HI7HCTgRBzgJJ+MUnIYzcBbOwbk4D+fjAlyIi3AxLsGluAyX4wpciatwNa7B
UZPrOxrH4Fgch+NxAk7EAU7CyTgFp+EMnIVzcC7Ow/m4ABfiIlyMS3ApLsPl
uAJX4ipcjWtw1EP1HY1jcCyOw/E4ASfiACfhZJyC03AGzsI5OBfn4XxcgAtx
ES7GJbgUl+FyXIErcRWuxjU4Kq++o3EMjsVxOB4n4EQc4CScjFNwGs7AWTgH
5+I8nI8LcCEuwsW4BJfiMlyOK3AlrsLVuAZHPVzf0TgGx+I4HI8TcCIOcBJO
xik4DWfgLJyDc3EezscFuBAX4WJcgktxGS7HFbgSV+FqXIOjptR3NI7BsTgO
x+MEnIgDnISTcQpOwxk4C+fgXJyH83EBLsRFuBiX4FJchstxBa7EVbga1+Co
R+o7GsfgWByH43ECTsQBTsLJOAWn4QychXNwLs7D+bgAF+IiXIxLcCkuw+W4
AlfiKlyNa3DU1PqOxjE4FsfheJyAE3GAk3AyTsFpOANn4Ryci/NwPi7AhbgI
F+MSXIrLcDmuwJW4ClfjGhz1aH1H4xgci+NwPE7AiTjASTgZp+A0nIGzcA7O
xXk4HxfgQlyEi3EJLsVluBxX4EpchatxDY6aVt/ROAbH4jgcjxNwIg5wEk7G
KTgNZ+AsnINzcR7OxwW4EBfhYlyCS3EZLscVuBJX4Wpcg6Meq+9oHINjcRyO
xwk4EQc4CSfjFJyGM3AWzsG5OA/n4wJciItwMS7BpbgMl+MKXImrcDWuwVH5
9d0QR+MmOAY3x7G4FY7DbXE87oATcGeciLvhAPfESbgPTsb9cQpOxWk4HWfg
TJyFs3EOHo9z8SSch6fifDwDF+DZuBDPw0V4IS7GS3AJXo5L8SpchtficrwB
V+DNuBJvw1V4J67Ge3AN3o+jHq/vhjgaN8ExuDmOxa1wHG6L43EHnIA740Tc
DQe4J07CfXAy7o9TcCpOw+k4A2fiLJyNc/B4nIsn4Tw8FefjGbgAz8aFeB4u
wgtxMV6CS/ByXIpX4TK8FpfjDbgCb8aVeBuuwjtxNd6Da/B+HDW9vhviaNwE
x+DmOBa3wnG4LY7HHXAC7owTcTcc4J44CffBybg/TsGpOA2n4wycibNwNs7B
43EunoTz8FScj2fgAjwbF+J5uAgvxMV4CS7By3EpXoXL8FpcjjfgCrwZV+Jt
uArvxNV4D67B+3HUE/XdEEfjJjgGN8exuBWOw21xPO6AE3BnnIi74QD3xEm4
D07G/XEKTsVpOB1n4EychbNxDh6Pc/EknIen4nw8Axfg2bgQz8NFeCEuxktw
CV6OS/EqXIbX4nK8AVfgzbgSb8NVeCeuxntwDd6Po2bUd0McjZvgGNwcx+JW
OA63xfG4A07AnXEi7oYD3BMn4T44GffHKTgVp+F0nIEzcRbOxjl4PM7Fk3Ae
norz8QxcgGfjQjwPF+GFuBgvwSV4OS7Fq3AZXovL8QZcgTfjSrwNV+GduBrv
wTV4P456sr4b4mjcBMfg5jgWt8JxuC2Oxx1wAu6ME3E3HOCeOAn3wcm4P07B
qTgNp+MMnImzcDbOweNxLp6E8/BUnI9n4AI8GxfiebgIL8TFeAkuwctxKV6F
y/BaXI434Aq8GVfibbgK78TVeA+uwftx1Mz6boijcRMcg5vjWNwKx+G2OB53
wAm4M07E3XCAe+Ik3Acn4/44BafiNJyOM3AmzsLZOAePx7l4Es7DU3E+noEL
8GxciOfhIrwQF+MluAQvx6V4FS7Da3E53oAr8GZcibfhKrwTV+M9uAbvx1FP
1XdDHI2b4BjcHMfiVjgOt8XxuANOwJ1xIu6GA9wTJ+E+OBn3xyk4FafhdJyB
M3EWzsY5eDzOxZNwHp6K8/EMXIBn40I8DxfhhbgYL8EleDkuxatwGV6Ly/EG
XIE340q8DVfhnbga78E1eD+OKqjvhjgaN8ExuDmOxa1wHG6L43EHnIA740Tc
DQe4J07CfXAy7o9TcCpOw+k4A2fiLJyNc/B4nIsn4Tw8FefjGbgAz8aFeB4u
wgtxMV6CS/ByXIpX4TK8FpfjDbgCb8aVeBuuwjtxNd6Da/B+HPV0fTfE0bgJ
jsHNcSxuheNwWxyPO+AE3Bkn4m44wD1xEu6Dk3F/nIJTcRpOxxk4E2fhbJyD
x+NcPAnn4ak4H8/ABXg2LsTzcBFeiIvxElyCl+NSvAqX4bW4HG/AFXgzrsTb
cBXeiavxHlyD9+OoWfXdEEfjJjgGN8exuBWOw21xPO6AE3BnnIi74QD3xEm4
D07G/XEKTsVpOB1n4EychbNxDh6Pc/EknIen4nw8Axfg2bgQz8NFeCEuxktw
CV6OS/EqXIbX4nK8AVfgzbgSb8NVeCeuxntwDd6Po56p74Y4GjfBMbg5jsWt
cBxui+NxB5yAO+NE3A0HuCdOwn1wMu6PU3AqTsPpOANn4iycjXPweJyLJ+E8
PBXn4xm4AM/GhXgeLsILcTFegkvwclyKV+EyvBaX4w24Am/GlXgbrsI7cTXe
g2vwfhw1u74b4mjcBMfg5jgWt8JxuC2Oxx1wAu6ME3E3HOCeOAn3wcm4P07B
qTgNp+MMnImzcDbOweNxLp6E8/BUnI9n4AI8GxfiebgIL8TFeAkuwctxKV6F
y/BaXI434Aq8GVfibbgK78TVeA+uwftx1LP13RBH4yY4BjfHsbgVjsNtcTzu
gBNwZ5yIu+EA98RJuA9Oxv1xCk7FaTgdZ+BMnIWzcQ4ej3PxJJyHp+J8PAMX
4Nm4EM/DRXghLsZLcAlejkvxKlyG1+JyvAFX4M24Em/DVXgnrsZ7cA3ej6Pm
1HdDHI2b4BjcHMfiVjgOt8XxuANOwJ1xIu6GA9wTJ+E+OBn3xyk4FafhdJyB
M3EWzsY5eDzOxZNwHp6K8/EMXIBn40I8DxfhhbgYL8EleDkuxatwGV6Ly/EG
XIE340q8DVfhnbga78E1eD+Oeq6+G+Jo3ATH4OY4FrfCcbgtjscdcALujBNx
NxzgnjgJ98HJuD9Owak4DafjDJyJs3A2zsHjcS6ehPPwVJyPZ+ACPBsX4nm4
CC/ExXgJLsHLcSlehcvwWlyON+AKvBlX4m24Cu/E1XgPrsH7cVRhfTfADXEj
HI0b4ya4KY7BzXBz3ALH4pa4FW6N43Ab3Ba3w/G4Pe6AO+IE3Al3xl1wIu6K
u+HuOMA9cE/cCyfh3rgP7ouTcT/cHw/AKXggTsWDcBoejNPxEJyBh+JMPAxn
4RE4G4/GOXgcHo8n4Fw8EU/Ck3EenoKn4mk4H0/HM/BMXIBn4dl4Di7Ec/E8
PB8X4QV4IV6Ei/FivAQvxSV4GV6OV+BSvBKvwqtxGV6D1+J1uByvxxvwRlyB
N+HNeAuuxFvxNrwdV+EdeCfehavxbrwH78U1eB/ejw/gqOfruwFuiBvhaNwY
N8FNcQxuhpvjFjgWt8StcGsch9vgtrgdjsftcQfcESfgTrgz7oITcVfcDXfH
Ae6Be+JeOAn3xn1wX5yM++H+eABOwQNxKh6E0/BgnI6H4Aw8FGfiYTgLj8DZ
eDTOwePweDwB5+KJeBKejPPwFDwVT8P5eDqegWfiAjwLz8ZzcCGei+fh+bgI
L8AL8SJcjBfjJXgpLsHL8HK8ApfilXgVXo3L8Bq8Fq/D5Xg93oA34gq8CW/G
W3Al3oq34e24Cu/AO/EuXI134z14L67B+/B+fABHza3vBrghboSjcWPcBDfF
MbgZbo5b4FjcErfCrXEcboPb4nY4HrfHHXBHnIA74c64C07EXXE33B0HuAfu
iXvhJNwb98F9cTLuh/vjATgFD8SpeBBOw4NxOh6CM/BQnImH4Sw8Amfj0TgH
j8Pj8QSciyfiSXgyzsNT8FQ8Defj6XgGnokL8Cw8G8/BhXgunofn4yK8AC/E
i3AxXoyX4KW4BC/Dy/EKXIpX4lV4NS7Da/BavA6X4/V4A96IK/AmvBlvwZV4
K96Gt+MqvAPvxLtwNd6N9+C9uAbvw/vxARz1Qn03wA1xIxyNG+MmuCmOwc1w
c9wCx+KWuBVujeNwG9wWt8PxuD3ugDviBNwJd8ZdcCLuirvh7jjAPXBP3Asn
4d64D+6Lk3E/3B8PwCl4IE7Fg3AaHozT8RCcgYfiTDwMZ+EROBuPxjl4HB6P
J+BcPBFPwpNxHp6Cp+JpOB9PxzPwTFyAZ+HZeA4uxHPxPDwfF+EFeCFehIvx
YrwEL8UleBlejlfgUrwSr8KrcRleg9fidbgcr8cb8EZcgTfhzXgLrsRb8Ta8
HVfhHXgn3oWr8W68B+/FNXgf3o8P4Kh59d0AN8SNcDRujJvgpjgGN8PNcQsc
i1viVrg1jsNtcFvcDsfj9rgD7ogTcCfcGXfBibgr7oa74wD3wD1xL5yEe+M+
uC9Oxv1wfzwAp+CBOBUPwml4ME7HQ3AGHooz8TCchUfgbDwa5+BxeDyegHPx
RDwJT8Z5eAqeiqfhfDwdz8AzcQGehWfjObgQz8Xz8HxchBfghXgRLsaL8RK8
FJfgZXg5XoFL8Uq8Cq/GZXgNXovX4XK8Hm/AG3EF3oQ34y24Em/F2/B2XIV3
4J14F67Gu/EevBfX4H14Pz6Ao16s7wa4IW6Eo3Fj3AQ3xTG4GW6OW+BY3BK3
wq1xHG6D2+J2OB63xx1wR5yAO+HOuAtOxF1xN9wdB7gH7ol74STcG/fBfXEy
7of74wE4BQ/EqXgQTsODcToegjPwUJyJh+EsPAJn49E4B4/D4/EEnIsn4kl4
Ms7DU/BUPA3n4+l4Bp6JC/AsPBvPwYV4Lp6H5+MivAAvxItwMV6Ml+CluAQv
w8vxClyKV+JVeDUuw2vwWrwOl+P1eAPeiCvwJrwZb8GVeCvehrfjKrwD78S7
cDXejffgvbgG78P78QEcNb++G+CGuBGOxo1xE9wUx+BmuDlugWNxS9wKt8Zx
uA1ui9vheNwed8AdcQLuhDvjLjgRd8XdcHcc4B64J+6Fk3Bv3Af3xcm4H+6P
B+AUPBCn4kE4DQ/G6XgIzsBDcSYehrPwCJyNR+McPA6PxxNwLp6IJ+HJOA9P
wVPxNJyPp+MZeCYuwLPwbDwHF+K5eB6ej4vwArwQL8LFeDFegpfiErwML8cr
cCleiVfh1bgMr8Fr8TpcjtfjDXgjrsCb8Ga8BVfirXgb3o6r8A68E+/C1Xg3
3oP34hq8D+/HB3DUS/XdADfEjXA0boyb4KY4BjfDzXELHItb4la4NY7DbXBb
3A7H4/a4A+6IE3An3Bl3wYm4K+6Gu+MA98A9cS+chHvjPrgvTsb9cH88AKfg
gTgVD8JpeDBOx0NwBh6KM/EwnIVH4Gw8GufgcXg8noBz8UQ8CU/GeXgKnoqn
4Xw8Hc/AM3EBnoVn4zm4EM/F8/B8XIQX4IV4ES7Gi/ESvBSX4GV4OV6BS/FK
vAqvxmV4DV6L1+FyvB5vwBtxBd6EN+MtuBJvxdvwdlyFd+CdeBeuxrvxHrwX
1+B9eD8+gKOK6rsBbogb4WjcGDfBTXEMboab4xY4FrfErXBrHIfb4La4HY7H
7XEH3BEn4E64M+6CE3FX3A13xwHugXviXjgJ98Z9cF+cjPvh/ngATsEDcSoe
hNPwYJyOh+AMPBRn4mE4C4/A2Xg0zsHj8Hg8AefiiXgSnozz8BQ8FU/D+Xg6
noFn4gI8C8/Gc3Ahnovn4fm4CC/AC/EiXIwX4yV4KS7By/ByvAKX4pV4FV6N
y/AavBavw+V4Pd6AN+IKvAlvxltwJd6Kt+HtuArvwDvxLlyNd+M9eC+uwfvw
fnwAR71c3w1wQ9wIR+PGuAluimNwM9wct8CxuCVuhVvjONwGt8XtcDxujzvg
jjgBd8KdcReciLvibrg7DnAP3BP3wkm4N+6D++Jk3A/3xwNwCh6IU/EgnIYH
43Q8BGfgoTgTD8NZeATOxqNxDh6Hx+MJOBdPxJPwZJyHp+CpeBrOx9PxDDwT
F+BZeDaegwvxXDwPz8dFeAFeiBfhYrwYL8FLcQlehpfjFbgUr8Sr8Gpchtfg
tXgdLsfr8Qa8EVfgTXgz3oIr8Va8DW/HVXgH3ol34Wq8G+/Be3EN3of34wM4
akF9N8ANcSMcjRvjJrgpjsHNcHPcAsfilrgVbo3jcBvcFrfD8bg97oA74gTc
CXfGXXAi7oq74e44wD1wT9wLJ+HeuA/ui5NxP9wfD8ApeCBOxYNwGh6M0/EQ
nIGH4kw8DGfhETgbj8Y5eBwejyfgXDwRT8KTcR6egqfiaTgfT8cz8ExcgGfh
2XgOLsRz8Tw8HxfhBXghXoSL8WK8BC/FJXgZXo5X4FK8Eq/Cq3EZXoPX4nW4
HK/HG/BGXIE34c14C67EW/E2vB1X4R14J96Fq/FuvAfvxTV4H96PD+CoV+q7
AW6IG+Fo3Bg3wU1xDG6Gm+MWOBa3xK1waxyH2+C2uB2Ox+1xB9wRJ+BOuDPu
ghNxV9wNd8cB7oF74l44CffGfXBfnIz74f54AE7BA3EqHoTT8GCcjofgDDwU
Z+JhOAuPwNl4NM7B4/B4PAHn4ol4Ep6M8/AUPBVPw/l4Op6BZ+ICPAvPxnNw
IZ6L5+H5uAgvwAvxIlyMF+MleCkuwcvwcrwCl+KVeBVejcvwGrwWr8PleD3e
gDfiCrwJb8ZbcCXeirfh7bgK78A78S5cjXfjPXgvrsH78H58AEctrO8GuCFu
hKNxY9wEN8UxuBlujlvgWNwSt8KtcRxug9vidjget8cdcEecgDvhzrgLTsRd
cTfcHQe4B+6Je+Ek3Bv3wX1xMu6H++MBOAUPxKl4EE7Dg3E6HoIz8FCciYfh
LDwCZ+PROAePw+PxBJyLJ+JJeDLOw1PwVDwN5+PpeAaeiQvwLDwbz8GFeC6e
h+fjIrwAL8SLcDFejJfgpbgEL8PL8QpcilfiVXg1LsNr8Fq8Dpfj9XgD3ogr
8Ca8GW/BlXgr3oa34yq8A+/Eu3A13o334L24Bu/D+/EBHPVqfTfADXEjHI0b
4ya4KY7BzXBz3ALH4pa4FW6N43Ab3Ba3w/G4Pe6AO+IE3Al3xl1wIu6Ku+Hu
OMA9cE/cCyfh3rgP7ouTcT/cHw/AKXggTsWDcBoejNPxEJyBh+JMPAxn4RE4
G4/GOXgcHo8n4Fw8EU/Ck3EenoKn4mk4H0/HM/BMXIBn4dl4Di7Ec/E8PB8X
4QV4IV6Ei/FivAQvxSV4GV6OV+BSvBKvwqtxGV6D1+J1uByvxxvwRlyBN+HN
eAuuxFvxNrwdV+EdeCfehavxbrwH78U1eB/ejw/gqEX13QA3xI1wNG6Mm+Cm
OAY3w81xCxyLW+JWuDWOw21wW9wOx+P2uAPuiBNwJ9wZd8GJuCvuhrvjAPfA
PXEvnIR74z64L07G/XB/PACn4IE4FQ/CaXgwTsdDcAYeijPxMJyFR+BsPBrn
4HF4PJ6Ac/FEPAlPxnl4Cp6Kp+F8PB3PwDNxAZ6FZ+M5uBDPxfPwfFyEF+CF
eBEuxovxErwUl+BleDlegUvxSrwKr8ZleA1ei9fhcrweb8AbcQXehDfjLbgS
b8Xb8HZchXfgnXgXrsa78R68F9fgfXg/PoCjXqvvBrghboSjcWPcBDfFMbgZ
bo5b4FjcErfCrXEcboPb4nY4HrfHHXBHnIA74c64C07EXXE33B0HuAfuiXvh
JNwb98F9cTLuh/vjATgFD8SpeBBOw4NxOh6CM/BQnImH4Sw8Amfj0TgHj8Pj
8QSciyfiSXgyzsNT8FQ8Defj6XgGnokL8Cw8G8/BhXgunofn4yK8AC/Ei3Ax
XoyX4KW4BC/Dy/EKXIpX4lV4NS7Da/BavA6X4/V4A96IK/AmvBlvwZV4K96G
t+MqvAPvxLtwNd6N9+C9uAbvw/vxARxVXN+H4Ab4UNwQH4Yb4cNxND4CN8ZH
4ib4KNwUH41j8DG4GT4WN8fH4Rb4eByLT8At8Ym4FT4Jt8Yn4zh8Cm6DT8Vt
8Wm4HT4dx+MzcHt8Ju6Az8Id8dk4AZ+DO+FzcWd8Hu6Cz8eJ+ALcFV+Iu+GL
cHd8MQ7wJbgHvhT3xJfhXvhynISvwL3xlbgPvgr3xVfjZHwN7oevxf3xdXgA
vh6n4BvwQHwjTsU34UH4ZpyGb8GD8a04Hd+Gh+DbcQa+Aw/Fd+JMfBcehu/G
WXg4HoFH4mw8Co/GY3AOHovH4XvweHwvnoDvw7n4fjwRP4An4QfxZPwQzsMP
4yn4ETwVP4qn4cdwPn4cT8dP4Bn4STwTP4UL8NN4Fn4Gz8bP4jn4OVyIn8dz
8Qt4Hn4Rz8cv4SL8Ml6AX8EL8at4EX4NF+PX8WL8Bl6C38RL8Vu4BL+Nl+F3
8HL8Ll6B38Ol+H28En+AV+EP8Wr8ES7DH+M1+BO8Fn+K1+HPcDn+HK/HX+AN
+Eu8EX+FK/DXeBP+Bm/G3+It+Dtcib/HW/EPeBv+EW/HP+Eq/DPegX/BO/Gv
eBf+DVfj3/Fu/Afeg//Ee/FfuAb/jffhf/B+/C8+gP/DUa/X9yG4AT4UN8SH
4Ub4cByNj8CN8ZG4CT4KN8VH4xh8DG6Gj8XN8XG4BT4ex+ITcEt8Im6FT8Kt
8ck4Dp+C2+BTcVt8Gm6HT8fx+AzcHp+JO+CzcEd8Nk7A5+BO+FzcGZ+Hu+Dz
cSK+AHfFF+Ju+CLcHV+MA3wJ7oEvxT3xZbgXvhwn4Stwb3wl7oOvwn3x1TgZ
X4P74Wtxf3wdHoCvxyn4BjwQ34hT8U14EL4Zp+Fb8GB8K07Ht+Eh+Hacge/A
Q/GdOBPfhYfhu3EWHo5H4JE4G4/Co/EYnIPH4nH4Hjwe34sn4PtwLr4fT8QP
4En4QTwZP4Tz8MN4Cn4ET8WP4mn4MZyPH8fT8RN4Bn4Sz8RP4QL8NJ6Fn8Gz
8bN4Dn4OF+Ln8Vz8Ap6HX8Tz8Uu4CL+MF+BX8EL8Kl6EX8PF+HW8GL+Bl+A3
8VL8Fi7Bb+Nl+B28HL+LV+D3cCl+H6/EH+BV+EO8Gn+Ey/DHeA3+BK/Fn+J1
+DNcjj/H6/EXeAP+Em/EX+EK/DXehL/Bm/G3eAv+Dlfi7/FW/APehn/E2/FP
uAr/jHfgX/BO/CvehX/D1fh3vBv/gffgP/Fe/BeuwX/jffgfvB//iw/g/3DU
4vo+BDfAh+KG+DDcCB+Oo/ERuDE+EjfBR+Gm+Ggcg4/BzfCxuDk+DrfAx+NY
fAJuiU/ErfBJuDU+GcfhU3AbfCpui0/D7fDpOB6fgdvjM3EHfBbuiM/GCfgc
3Amfizvj83AXfD5OxBfgrvhC3A1fhLvji3GAL8E98KW4J74M98KX4yR8Be6N
r8R98FW4L74aJ+NrcD98Le6Pr8MD8PU4Bd+AB+IbcSq+CQ/CN+M0fAsejG/F
6fg2PATfjjPwHXgovhNn4rvwMHw3zsLD8Qg8EmfjUXg0HoNz8Fg8Dt+Dx+N7
8QR8H87F9+OJ+AE8CT+IJ+OHcB5+GE/Bj+Cp+FE8DT+G8/HjeDp+As/AT+KZ
+ClcgJ/Gs/AzeDZ+Fs/Bz+FC/Dyei1/A8/CLeD5+CRfhl/EC/ApeiF/Fi/Br
uBi/jhfjN/AS/CZeit/CJfhtvAy/g5fjd/EK/B4uxe/jlfgDvAp/iFfjj3AZ
/hivwZ/gtfhTvA5/hsvx53g9/gJvwF/ijfgrXIG/xpvwN3gz/hZvwd/hSvw9
3op/wNvwj3g7/glX4Z/xDvwL3ol/xbvwb7ga/4534z/wHvwn3ov/wjX4b7wP
/4P343/xAfwfjnqjvg/BDfChuCE+DDfCh+NofARujI/ETfBRuCk+GsfgY3Az
fCxujo/DLfDxOBafgFviE3ErfBJujU/GcfgU3Aafitvi03A7fDqOx2fg9vhM
3AGfhTvis3ECPgd3wufizvg83AWfjxPxBbgrvhB3wxfh7vhiHOBLcA98Ke6J
L8O98OU4CV+Be+MrcR98Fe6Lr8bJ+BrcD1+L++Pr8AB8PU7BN+CB+Eacim/C
g/DNOA3fggfjW3E6vg0PwbfjDHwHHorvxJn4LjwM342z8HA8Ao/E2XgUHo3H
4Bw8Fo/D9+Dx+F48Ad+Hc/H9eCJ+AE/CD+LJ+CGchx/GU/AjeCp+FE/Dj+F8
/Diejp/AM/CTeCZ+Chfgp/Es/AyejZ/Fc/BzuBA/j+fiF/A8/CKej1/CRfhl
vAC/ghfiV/Ei/Bouxq/jxfgNvAS/iZfit3AJfhsvw+/g5fhdvAK/h0vx+3gl
/gCvwh/i1fgjXIY/xmvwJ3gt/hSvw5/hcvw5Xo+/wBvwl3gj/gpX4K/xJvwN
3oy/xVvwd7gSf4+34h/wNvwj3o5/wlX4Z7wD/4J34l/xLvwbrsa/4934D7wH
/4n34r9wDf4b78P/4P34X3wA/4ejltT3IbgBPhQ3xIfhRvhwHI2PwI3xkbgJ
Pgo3xUfjGHwMboaPxc3xcbgFPh7H4hNwS3wiboVPwq3xyTgOn4Lb4FNxW3wa
bodPx/H4DNwen4k74LNwR3w2TsDn4E74XNwZn4e74PNxIr4Ad8UX4m74Itwd
X4wDfAnugS/FPfFluBe+HCfhK3BvfCXug6/CffHVOBlfg/vha3F/fB0egK/H
KfgGPBDfiFPxTXgQvhmn4VvwYHwrTse34SH4dpyB78BD8Z04E9+Fh+G7cRYe
jkfgkTgbj8Kj8Ricg8ficfgePB7fiyfg+3Auvh9PxA/gSfhBPBk/hPPww3gK
fgRPxY/iafgxnI8fx9PxE3gGfhLPxE/hAvw0noWfwbPxs3gOfg4X4ufxXPwC
nodfxPPxS7gIv4wX4FfwQvwqXoRfw8X4dbwYv4GX4DfxUvwWLsFv42X4Hbwc
v4tX4PdwKX4fr8Qf4FX4Q7waf4TL8Md4Df4Er8Wf4nX4M1yOP8fr8Rd4A/4S
b8Rf4Qr8Nd6Ev8Gb8bd4C/4OV+Lv8Vb8A96Gf8Tb8U+4Cv+Md+Bf8E78K96F
f8PV+He8G/+B9+A/8V78F67Bf+N9+B+8H/+LD+D/cNSb9X0IboAPxQ3xYbgR
PhxH4yNwY3wkboKPwk3x0TgGH4Ob4WNxc3wcboGPx7H4BNwSn4hb4ZNwa3wy
jsOn4Db4VNwWn4bb4dNxPD4Dt8dn4g74LNwRn40T8Dm4Ez4Xd8bn4S74fJyI
L8Bd8YW4G74Id8cX4wBfgnvgS3FPfBnuhS/HSfgK3Btfifvgq3BffDVOxtfg
fvha3B9fhwfg63EKvgEPxDfiVHwTHoRvxmn4FjwY34rT8W14CL4dZ+A78FB8
J87Ed+Fh+G6chYfjEXgkzsaj8Gg8BufgsXgcvgePx/fiCfg+nIvvxxPxA3gS
fhBPxg/hPPwwnoIfwVPxo3gafgzn48fxdPwEnoGfxDPxU7gAP41n4WfwbPws
noOfw4X4eTwXv4Dn4RfxfPwSLsIv4wX4FbwQv4oX4ddwMX4dL8Zv4CX4TbwU
v4VL8Nt4GX4HL8fv4hX4PVyK38cr8Qd4Ff4Qr8Yf4TL8MV6DP8Fr8ad4Hf4M
l+PP8Xr8Bd6Av8Qb8Ve4An+NN+Fv8Gb8Ld6Cv8OV+Hu8Ff+At+Ef8Xb8E67C
P+Md+Be8E/+Kd+HfcDX+He/Gf+A9+E+8F/+Fa/DfeB/+B+/H/+ID+D8ctbS+
D8EN8KG4IT4MN8KH42h8BG6Mj8RN8FG4KT4ax+BjcDN8LG6Oj8Mt8PE4Fp+A
W+ITcSt8Em6NT8Zx+BTcBp+K2+LTcDt8Oo7HZ+D2+EzcAZ+FO+KzcQI+B3fC
5+LO+DzcBZ+PE/EFuCu+EHfDF+Hu+GIc4EtwD3wp7okvw73w5TgJX4F74ytx
H3wV7ouvxsn4GtwPX4v74+vwAHw9TsE34IH4RpyKb8KD8M04Dd+CB+NbcTq+
DQ/Bt+MMfAceiu/EmfguPAzfjbPwcDwCj8TZeBQejcfgHDwWj8P34PH4XjwB
34dz8f14In4AT8IP4sn4IZyHH8ZT8CN4Kn4UT8OP4Xz8OJ6On8Az8JN4Jn4K
F+Cn8Sz8DJ6Nn8Vz8HO4ED+P5+IX8Dz8Ip6PX8JF+GW8AL+CF+JX8SL8Gi7G
r+PF+A28BL+Jl+K3cAl+Gy/D7+Dl+F28Ar+HS/H7eCX+AK/CH+LV+CNchj/G
a/AneC3+FK/Dn+Fy/Dlej7/AG/CXeCP+Clfgr/Em/A3ejL/FW/B3uBJ/j7fi
H/A2/CPejn/CVfhnvAP/gnfiX/Eu/Buuxr/j3fgPvAf/iffiv3AN/hvvw//g
/fhffAD/h6Pequ9DcAN8KG6ID8ON8OE4Gh+BG+MjcRN8FG6Kj8Yx+BjcDB+L
m+PjcAt8PI7FJ+CW+ETcCp+EW+OTcRw+BbfBp+K2+DTcDp+O4/EZuD0+E3fA
Z+GO+GycgM/BnfC5uDM+D3fB5+NEfAHuii/E3fBFuDu+GAf4EtwDX4p74stw
L3w5TsJX4N74StwHX4X74qtxMr4G98PX4v74OjwAX49T8A14IL4Rp+Kb8CB8
M07Dt+DB+Facjm/DQ/DtOAPfgYfiO3EmvgsPw3fjLDwcj8AjcTYehUfjMTgH
j8Xj8D14PL4XT8D34Vx8P56IH8CT8IN4Mn4I5+GH8RT8CJ6KH8XT8GM4Hz+O
p+Mn8Az8JJ6Jn8IF+Gk8Cz+DZ+Nn8Rz8HC7Ez+O5+AU8D7+I5+OXcBF+GS/A
r+CF+FW8CL+Gi/HreDF+Ay/Bb+Kl+C1cgt/Gy/A7eDl+F6/A7+FS/D5eiT/A
q/CHeDX+CJfhj/Ea/Aleiz/F6/BnuBx/jtfjL/AG/CXeiL/CFfhrvAl/gzfj
b/EW/B2uxN/jrfgHvA3/iLfjn3AV/hnvwL/gnfhXvAv/hqvx73g3/gPvwX/i
vfgvXIP/xvvwP3g//hcfwP/hqJL6PgQ3wIfihvgw3AgfjqPxEbgxPhI3wUfh
pvhoHIOPwc3wsbg5Pg63wMfjWHwCbolPxK3wSbg1PhnH4VNwG3wqbotPw+3w
6Tgen4Hb4zNxB3wW7ojPxgn4HNwJn4s74/NwF3w+TsQX4K74QtwNX4S744tx
gC/BPfCluCe+DPfCl+MkfAXuja/EffBVuC++Gifja3A/fC3uj6/DA/D1OAXf
gAfiG3EqvgkPwjfjNHwLHoxvxen4NjwE344z8B14KL4TZ+K78DB8N87Cw/EI
PBJn41F4NB6Dc/BYPA7fg8fje/EEfB/OxffjifgBPAk/iCfjh3AefhhPwY/g
qfhRPA0/hvPx43g6fgLPwE/imfgpXICfxrPwM3g2fhbPwc/hQvw8notfwPPw
i3g+fgkX4ZfxAvwKXohfxYvwa7gYv44X4zfwEvwmXorfwiX4bbwMv4OX43fx
CvweLsXv45X4A7wKf4hX449wGf4Yr8Gf4LX4U7wOf4bL8ed4Pf4Cb8Bf4o34
K1yBv8ab8Dd4M/4Wb8Hf4Ur8Pd6Kf8Db8I94O/4JV+Gf8Q78C96Jf8W78G+4
Gv+Od+M/8B78J96L/8I1+G+8D/+D9+N/8QH8H456u74PwQ3wobghPgw3wofj
aHwEboyPxE3wUbgpPhrH4GNwM3wsbo6Pwy3w8TgWn4Bb4hNxK3wSbo1PxnH4
FNwGn4rb4tNwO3w6jsdn4Pb4TNwBn4U74rNxAj4Hd8Ln4s74PNwFn48T8QW4
K74Qd8MX4e74YhzgS3APfCnuiS/DvfDlOAlfgXvjK3EffBXui6/Gyfga3A9f
i/vj6/AAfD1OwTfggfhGnIpvwoPwzTgN34IH41txOr4ND8G34wx8Bx6K78SZ
+C48DN+Ns/BwPAKPxNl4FB6Nx+AcPBaPw/fg8fhePAHfh3Px/XgifgBPwg/i
yfghnIcfxlPwI3gqfhRPw4/hfPw4no6fwDPwk3gmfgoX4KfxLPwMno2fxXPw
c7gQP4/n4hfwPPwino9fwkX4ZbwAv4IX4lfxIvwaLsav48X4DbwEv4mX4rdw
CX4bL8Pv4OX4XbwCv4dL8ft4Jf4Ar8If4tX4I1yGP8Zr8Cd4Lf4Ur8Of4XL8
OV6Pv8Ab8Jd4I/4KV+Cv8Sb8Dd6Mv8Vb8He4En+Pt+If8Db8I96Of8JV+Ge8
A/+Cd+Jf8S78G67Gv+Pd+A+8B/+J9+K/cA3+G+/D/+D9+F98AP+Ho5bV9yG4
AT4UN8SH4Ub4cByNj8CN8ZG4CT4KN8VH4xh8DG6Gj8XN8XG4BT4ex+ITcEt8
Im6FT8Kt8ck4Dp+C2+BTcVt8Gm6HT8fx+AzcHp+JO+CzcEd8Nk7A5+BO+Fzc
GZ+Hu+DzcSK+AHfFF+Ju+CLcHV+MA3wJ7oEvxT3xZbgXvhwn4Stwb3wl7oOv
wn3x1TgZX4P74Wtxf3wdHoCvxyn4BjwQ34hT8U14EL4Zp+Fb8GB8K07Ht+Eh
+Hacge/AQ/GdOBPfhYfhu3EWHo5H4JE4G4/Co/EYnIPH4nH4Hjwe34sn4Ptw
Lr4fT8QP4En4QTwZP4Tz8MN4Cn4ET8WP4mn4MZyPH8fT8RN4Bn4Sz8RP4QL8
NJ6Fn8Gz8bN4Dn4OF+Ln8Vz8Ap6HX8Tz8Uu4CL+MF+BX8EL8Kl6EX8PF+HW8
GL+Bl+A38VL8Fi7Bb+Nl+B28HL+LV+D3cCl+H6/EH+BV+EO8Gn+Ey/DHeA3+
BK/Fn+J1+DNcjj/H6/EXeAP+Em/EX+EK/DXehL/Bm/G3eAv+Dlfi7/FW/APe
hn/E2/FPuAr/jHfgX/BO/CvehX/D1fh3vBv/gffgP/Fe/BeuwX/jffgfvB//
iw/g/3DUO/V9CG6AD8UN8WG4ET4cR+MjcGN8JG6Cj8JN8dE4Bh+Dm+FjcXN8
HG6Bj8ex+ATcEp+IW+GTcGt8Mo7Dp+A2+FTcFp+G2+HTcTw+A7fHZ+IO+Czc
EZ+NE/A5uBM+F3fG5+Eu+HyciC/AXfGFuBu+CHfHF+MAX4J74EtxT3wZ7oUv
x0n4CtwbX4n74KtwX3w1TsbX4H74WtwfX4cH4OtxCr4BD8Q34lR8Ex6Eb8Zp
+BY8GN+K0/FteAi+HWfgO/BQfCfOxHfhYfhunIWH4xF4JM7Go/BoPAbn4LF4
HL4Hj8f34gn4PpyL78cT8QN4En4QT8YP4Tz8MJ6CH8FT8aN4Gn4M5+PH8XT8
BJ6Bn8Qz8VO4AD+NZ+Fn8Gz8LJ6Dn8OF+Hk8F7+A5+EX8Xz8Ei7CL+MF+BW8
EL+KF+HXcDF+HS/Gb+Al+E28FL+FS/DbeBl+By/H7+IV+D1cit/HK/EHeBX+
EK/GH+Ey/DFegz/Ba/GneB3+DJfjz/F6/AXegL/EG/FXuAJ/jTfhb/Bm/C3e
gr/Dlfh7vBX/gLfhH/F2/BOuwj/jHfgXvBP/infh33A1/h3vxn/gPfhPvBf/
hWvw33gf/gfvx//iA/g/HLW8vg/BDfChuCE+DDfCh+NofARujI/ETfBRuCk+
GsfgY3AzfCxujo/DLfDxOBafgFviE3ErfBJujU/GcfgU3Aafitvi03A7fDqO
x2fg9vhM3AGfhTvis3ECPgd3wufizvg83AWfjxPxBbgrvhB3wxfh7vhiHOBL
cA98Ke6JL8O98OU4CV+Be+MrcR98Fe6Lr8bJ+BrcD1+L++Pr8AB8PU7BN+CB
+Eacim/Cg/DNOA3fggfjW3E6vg0PwbfjDHwHHorvxJn4LjwM342z8HA8Ao/E
2XgUHo3H4Bw8Fo/D9+Dx+F48Ad+Hc/H9eCJ+AE/CD+LJ+CGchx/GU/AjeCp+
FE/Dj+F8/Diejp/AM/CTeCZ+Chfgp/Es/AyejZ/Fc/BzuBA/j+fiF/A8/CKe
j1/CRfhlvAC/ghfiV/Ei/Bouxq/jxfgNvAS/iZfit3AJfhsvw+/g5fhdvAK/
h0vx+3gl/gCvwh/i1fgjXIY/xmvwJ3gt/hSvw5/hcvw5Xo+/wBvwl3gj/gpX
4K/xJvwN3oy/xVvwd7gSf4+34h/wNvwj3o5/wlX4Z7wD/4J34l/xLvwbrsa/
4934D7wH/4n34r9wDf4b78P/4P34X3wA/4ej3q3vQ3ADfChuiA/DjfDhOBof
gRvjI3ETfBRuio/GMfgY3Awfi5vj43ALfDyOxSfglvhE3AqfhFvjk3EcPgW3
wafitvg03A6fjuPxGbg9PhN3wGfhjvhsnIDPwZ3wubgzPg93wefjRHwB7oov
xN3wRbg7vhgH+BLcA1+Ke+LLcC98OU7CV+De+ErcB1+F++KrcTK+BvfD1+L+
+Do8AF+PU/ANeCC+Eafim/AgfDNOw7fgwfhWnI5vw0Pw7TgD34GH4jtxJr4L
D8N34yw8HI/AI3E2HoVH4zE4B4/F4/D/cVUPWQAYCgIEO7Zt27Zt27Zt27Zt
27Zt23Yys/21rNcH6L3w3ngfvC/eD++PD8AH4oPwwfgQfCg+DB+Oj8BH4qPw
0fgYfCw+Dh+PT8An4pPwyfgUfCo+DZ+Oz8Bn4rPw2fgcfC4+D5+PL8AX4ovw
xfgSfCm+DF+Or8BX4qvw1fgafC2+Dl+Pb8A34pvwzfgWfCu+Dd+O78B34rvw
3fgefC++D9+PH8AP4ofww/gR/Ch+DD+On8BP4qfw0/gZ/Cx+Dj+PX8Av4pfw
y/gV/Cp+Db+O38Bv4rfw2/gd/C5+D7+PP8Af4o/wx/gT/Cn+DH+Ov8Bf4q/w
1/gb/C3+Dn+Pf8A/4p/wz/gX/Cv+Df+O/8B/4r/w3/gf/C/+D3fv/3oAPCAe
CA+MB8GD4sHw4HgIPCQeCg+Nh8HD4uHw8HgEPCIeCY+MR8Gj4tHw6HgMPCYe
C4+Nx8Hj4vHw+HgCPCGeCE+MJ8GT4snw5HgKPCWeCk+Np8HT4unw9HgGPCOe
Cc+MZ8Gz4tnw7HgOPCeeC8+N58Hz4vnw/HgBvCBeCC+MF8GL4sXw4ngJvCRe
Ci+Nl8HL4uXw8ngFvCJeCa+MV8Gr4tXw6ngNvCZeC6+N18Hr4vXw+ngDvCHe
CG+MN8Gb4s3w5ngLvCXeCm+Nt8Hb4u3w9ngHvCPeCe+Md8G74t3w7ngPvCfe
C++N98H74v3w/vgAfCA+CB+MD8GH4sPw4fgIfCQ+Ch+Nj8HH4uPw8fgEfCI+
CZ+MT8Gn4tPw6fgMfCY+C5+Nz8Hn4vPw+fgCfCG+CF+ML8GX4svw5fgKfCW+
Cl+Nr8HX4uvw9fgGfCO+Cd+Mb8G34tvw7fgOfCe+C9+N78H34vvw/fgB/CB+
CD+MH8GP4sfw4/gJ/CR+Cj+Nn8HP4ufw8/gF/CJ+Cb+MX8Gv4tfw6/gN/CZ+
C7+N38Hv4vfw+/gD/CH+CH+MP8Gf4s/w5/gL/CX+Cn+Nv8Hf4u/w9/gH/CP+
Cf+Mf8G/4t/w7/gP/Cf+C/+N/8H/4v9w9/2vB8AD4oHwwHgQPCgeDA+Oh8BD
4qHw0HgYPCweDg+PR8Aj4pHwyHgUPCoeDY+Ox8Bj4rHw2HgcPC4eD4+PJ8AT
4onwxHgSPCmeDE+Op8BT4qnw1HgaPC2eDk+PZ8Az4pnwzHgWPCueDc+O58Bz
4rnw3HgePC+eD8+PF8AL4oXwwngRvCheDC+Ol8BL4qXw0ngZvCxeDi+PV8Ar
4pXwyngVvCpeDa+O18Br4rXw2ngdvC5eD6+PN8Ab4o3wxngTvCneDG+Ot8Bb
4q3w1ngbvC3eDm+Pd8A74p3wzngXvCveDe+O98B74r3w3ngfvC/eD++PD8AH
4oPwwfgQfCg+DB+Oj8BH4qPw0fgYfCw+Dh+PT8An4pPwyfgUfCo+DZ+Oz8Bn
4rPw2fgcfC4+D5+PL8AX4ovwxfgSfCm+DF+Or8BX4qvw1fgafC2+Dl+Pb8A3
4pvwzfgWfCu+Dd+O78B34rvw3fgefC++D9+PH8AP4ofww/gR/Ch+DD+On8BP
4qfw0/gZ/Cx+Dj+PX8Av4pfwy/gV/Cp+Db+O38Bv4rfw2/gd/C5+D7+PP8Af
4o/wx/gT/Cn+DH+Ov8Bf4q/w1/gb/C3+Dn+Pf8A/4p/wz/gX/Cv+Df+O/8B/
4r/w3/gf/C/+D3f//3h/3AB03IB03EB03MB03CB03KB03GB03OB03BB03JB0
3FB03NB03DB03LB03HB03PB03Ah03Ih03Eh03Mh03Ch03Kh03Gh03Oh03Bh0
3Jh03Fh03Nh03Dh03Lh03Hh03Ph03AR03IR03ER03MR03CR03KR03GR03OR0
3BR03JR03FR03NR03DR03LR03HR03PR03Ax03Ix03Ex03Mx03Cx03Kx03Gx0
3Ox03Bx03Jx03Fx03Nx03Dx03Lx03Hx03Px03AJ03IJ03EJ03MJ03CJ03KJ0
3GJ03OJ03BJ03JJ03FJ03NJ03DJ03LJ03HJ03PJ03Ap03Ip03Ep03Mp03Cp0
3Kp03Gp03Op03Bp03Jp03Fp03Np03Dp03Lp03Hp03Pp03AZ03IZ03EZ03MZ0
3CZ03KZ03GZ03OZ03BZ03JZ03FZ03NZ03DZ03LZ03HZ03PZ03A503I503E50
3M503C503K503G503O503B503J503F503N503D503L503H503P503AF03IF0
3EF03MF03CF03KF03GF03OF03BF03JF03FF03NF03DF03LF03HF03PF03Al0
3Il03El03Ml03Cl03Kl03Gl03Ol03Bl03Jl03Fl03Nl03Dl03Ll03Hl03Pl0
3AV03IV03EV03MV03CV03KV03GV03OV03BV03JV03FV03NV03DV03LV03HV0
3PV03A103I103E103M103C103K103G103O103B103J103F103N103D103L10
3H103P103AN03IN03EN03MN03CN03KN03GN03ON03BN03JN03FN03NN03DN0
3LN03HN03PN03At03It03Et03Mt03Ct03Kt03Gt03Ot03Bt03Jt03Ft03Nt0
3Dt03Lt03Ht03Pt03Ad03Id03Ed03Md03Cd03Kd03Gd03Od03Bd03Jd03Fd0
3Nd03Dd03Ld03Hd03Pd03A903I903E903M903C903K903G903O903B903J90
3F903N903D903L903H90/P+D/9+OG4COG5COG4iOG5iOG4SOG5SOG4yOG5yO
G4KOG5KOG4qOG5qOG4aOG5aOG46OG56OG4GOG5GOG4mOG5mOG4WOG5WOG42O
G52OG4OOG5OOG4uOG5uOG4eOG5eOG4+OG5+Om4COm5COm4iOm5iOm4SOm5SO
m4yOm5yOm4KOm5KOm4qOm5qOm4aOm5aOm46Om56Om4GOm5GOm4mOm5mOm4WO
m5WOm42Om52Om4OOm5OOm4uOm5uOm4eOm5eOm4+Om5+OW4COW5COW4iOW5iO
W4SOW5SOW4yOW5yOW4KOW5KOW4qOW5qOW4aOW5aOW46OW56OW4GOW5GOW4mO
W5mOW4WOW5WOW42OW52OW4OOW5OOW4uOW5uOW4eOW5eOW4+OW5+O24CO25CO
24iO25iO24SO25SO24yO25yO24KO25KO24qO25qO24aO25aO246O256O24GO
25GO24mO25mO24WO25WO242O252O24OO25OO24uO25uO24eO25eO24+O25+O
O4COO5COO4iOO5iOO4SOO5SOO4yOO5yOO4KOO5KOO4qOO5qOO4aOO5aOO46O
O56OO4GOO5GOO4mOO5mOO4WOO5WOO42OO52OO4OOO5OOO4uOO5uOO4eOO5eO
O4+OO5+Ou4COu5COu4iOu5iOu4SOu5SOu4yOu5yOu4KOu5KOu4qOu5qOu4aO
u5aOu46Ou56Ou4GOu5GOu4mOu5mOu4WOu5WOu42Ou52Ou4OOu5OOu4uOu5uO
u4eOu5eOu4+Ou5+Oe4COe5COe4iOe5iOe4SOe5SOe4yOe5yOe4KOe5KOe4qO
e5qOe4aOe5aOe46Oe56Oe4GOe5GOe4mOe5mOe4WOe5WOe42Oe52Oe4OOe5OO
e4uOe5uOe4eOe5eOe4+Oe5+O+4CO+5CO+4iO+5iO+4SO+5SO+4yO+5yO+4KO
+5KO+4qO+5qO+4aO+5aO+46O+56O+4GO+5GO+4mO+5mO+4WO+5WO+42O+52O
+4OO+5OO+4uO+5uO+4eO+5eO+4+O/3/g/9txA9BxA9JxA9FxA9Nxg9Bxg9Jx
g9Fxg9NxQ9BxQ9JxQ9FxQ9Nxw9Bxw9Jxw9Fxw9NxI9BxI9JxI9FxI9Nxo9Bx
o9Jxo9Fxo9NxY9BxY9JxY9FxY9Nx49Bx49Jx49Fx49NxE9BxE9JxE9FxE9Nx
k9Bxk9Jxk9Fxk9NxU9BxU9JxU9FxU9Nx09Bx09Jx09Fx09NxM9BxM9JxM9Fx
M9Nxs9Bxs9Jxs9Fxs9Nxc9Bxc9Jxc9Fxc9Nx89Bx89Jx89Fx89NxC9BxC9Jx
C9FxC9Nxi9Bxi9Jxi9Fxi9NxS9BxS9JxS9FxS9Nxy9Bxy9Jxy9Fxy9NxK9Bx
K9JxK9FxK9Nxq9Bxq9Jxq9Fxq9Nxa9Bxa9Jxa9Fxa9Nx69Bx69Jx69Fx69Nx
G9BxG9JxG9FxG9Nxm9Bxm9Jxm9Fxm9NxW9BxW9JxW9FxW9Nx29Bx29Jx29Fx
29NxO9BxO9JxO9FxO9Nxu9Bxu9Jxu9Fxu9Nxe9Bxe9Jxe9Fxe9Nx+9Bx+9Jx
+9Fx+9NxB9BxB9JxB9FxB9Nxh9Bxh9Jxh9Fxh9NxR9BxR9JxR9FxR9Nxx9Bx
x9Jxx9Fxx9NxJ9BxJ9JxJ9FxJ9Nxp9Bxp9Jxp9Fxp9NxZ9BxZ9JxZ9FxZ9Nx
59Bx59Jx59Fx59NxF9BxF9JxF9FxF9Nxl9Bxl9Jxl9Fxl9NxV9BxV9JxV9Fx
V9Nx19Bx19Jx19Fx19NxN9BxN9JxN9FxN9Nxt9Bxt9Jxt9Fxt9Nxd9Bxd9Jx
d9Fxd9Nx99Bx99Jx99Fx99NxD9BxD9JxD9FxD9Nxj9Bxj9Jxj9Fxj9NxT9Bx
T9JxT9FxT9Nxz9Bxz9Jxz9Fxz9NxL9BxL9JxL9FxL9Nxr9Bxr9Jxr9Fxr9Nx
b9Bxb9Jxb9Fxb9Nx79Bx79Jx79Fx79NxH9BxH9JxH9FxH9Nxn9Bxn9Jxn9Fx
n9NxX9BxX9JxX9FxX9Nx39Bx39Jx39Fx39NxP9BxP9JxP9FxP9Nxv9Bxv9Jx
v9Fxv9Nxf9Bxf9Jxf9Fxf9Nx/9Bx/9Jx/9Hx/w/6fztuADpuQDpuIDpuYDpu
EDpuUDpuMDpucDpuCDpuSDpuKDpuaDpuGDpuWDpuODpueDpuBDpuRDpuJDpu
ZDpuFDpuVDpuNDpudDpuDDpuTDpuLDpubDpuHDpuXDpuPDpufDpuAjpuQjpu
IjpuYjpuEjpuUjpuMjpucjpuCjpuSjpuKjpuajpuGjpuWjpuOjpuejpuBjpu
RjpuJjpuZjpuFjpuVjpuNjpudjpuDjpuTjpuLjpubjpuHjpuXjpuPjpufjpu
ATpuQTpuITpuYTpuETpuUTpuMTpucTpuCTpuSTpuKTpuaTpuGTpuWTpuOTpu
eTpuBTpuRTpuJTpuZTpuFTpuVTpuNTpudTpuDTpuTTpuLTpubTpuHTpuXTpu
PTpufTpuAzpuQzpuIzpuYzpuEzpuUzpuMzpuczpuCzpuSzpuKzpuazpuGzpu
WzpuOzpuezpuBzpuRzpuJzpuZzpuFzpuVzpuNzpudzpuDzpuTzpuLzpubzpu
HzpuXzpuPzpufzruADruQDruIDruYDruEDruUDruMDrucDruCDruSDruKDru
aDruGDruWDruODrueDruBDruRDruJDruZDruFDruVDruNDrudDruDDruTDru
LDrubDruHDruXDruPDrufDruAjruQjruIjruYjruEjruUjruMjrucjruCjru
SjruKjruajruGjruWjruOjruejruBjruRjruJjruZjruFjruVjruNjrudjru
DjruTjruLjrubjruHjruXjruPjrufjruATruQTruITruYTruETruUTruMTru
cTruCTruSTruKTruaTruGTruWTruOTrueTruBTruRTruJTruZTruFTruVTru
NTrudTruDTruTTruLTrubTruHTruXTruPTrufTruAzruQzruIzruYzruEzru
UzruMzruczruCzruSzruKzruazruGzruWzruOzruezruBzruRzruJzruZzru
FzruVzruNzrudzruDzruTzruLzrubzruHzruXzruPzr+/wH/b8cNQMcNSMcN
RMcNTMcNQscNSscNRscNTscNQccNSccNRccNTccNQ8cNS8cNR8cNT8eNQMeN
SMeNRMeNTMeNQseNSseNRseNTseNQceNSceNRceNTceNQ8eNS8eNR8eNT8dN
QMdNSMdNRMdNTMdNQsdNSsdNRsdNTsdNQcdNScdNRcdNTcdNQ8dNS8dNR8dN
T8fNQMfNSMfNRMfNTMfNQsfNSsfNRsfNTsfNQcfNScfNRcfNTcfNQ8fNS8fN
R8fNT8ctQMctSMctRMctTMctQsctSsctRsctTsctQcctScctRcctTcctQ8ct
S8ctR8ctT8etQMetSMetRMetTMetQsetSsetRsetTsetQcetScetRcetTcet
Q8etS8etR8etT8dtQMdtSMdtRMdtTMdtQsdtSsdtRsdtTsdtQcdtScdtRcdt
TcdtQ8dtS8dtR8dtT8ftQMftSMftRMftTMftQsftSsftRsftTsftQcftScft
RcftTcftQ8ftS8ftR8ftT8cdQMcdSMcdRMcdTMcdQscdSscdRscdTscdQccd
SccdRccdTccdQ8cdS8cdR8cdT8edQMedSMedRMedTMedQsedSsedRsedTsed
QcedScedRcedTcedQ8edS8edR8edT8ddQMddSMddRMddTMddQsddSsddRsdd
TsddQcddScddRcddTcddQ8ddS8ddR8ddT8fdQMfdSMfdRMfdTMfdQsfdSsfd
RsfdTsfdQcfdScfdRcfdTcfdQ8fdS8fdR8fdT8c9QMc9SMc9RMc9TMc9Qsc9
Ssc9Rsc9Tsc9Qcc9Scc9Rcc9Tcc9Q8c9S8c9R8c9T8e9QMe9SMe9RMe9TMe9
Qse9Sse9Rse9Tse9Qce9Sce9Rce9Tce9Q8e9S8e9R8e9T8d9QMd9SMd9RMd9
TMd9Qsd9Ssd9Rsd9Tsd9Qcd9Scd9Rcd9Tcd9Q8d9S8d9R8d9T8f9QMf9SMf9
RMf9TMf9Qsf9Ssf9Rsf9Tsf9Qcf9Scf9Rcf9Tcf9Q8f9S8f9R8f/P9j/7bgB
6LgB6biB6LiB6bhB6LhB6bjB6LjB6bgh6Lgh6bih6Lih6bhh6Lhh6bjh6Ljh
6bgR6LgR6biR6LiR6bhR6LhR6bjR6LjR6bgx6Lgx6bix6Lix6bhx6Lhx6bjx
6Ljx6bgJ6LgJ6biJ6LiJ6bhJ6LhJ6bjJ6LjJ6bgp6Lgp6bip6Lip6bhp6Lhp
6bjp6Ljp6bgZ6LgZ6biZ6LiZ6bhZ6LhZ6bjZ6LjZ6bg56Lg56bi56Li56bh5
6Lh56bj56Lj56bgF6LgF6biF6LiF6bhF6LhF6bjF6LjF6bgl6Lgl6bil6Lil
6bhl6Lhl6bjl6Ljl6bgV6LgV6biV6LiV6bhV6LhV6bjV6LjV6bg16Lg16bi1
6Li16bh16Lh16bj16Lj16bgN6LgN6biN6LiN6bhN6LhN6bjN6LjN6bgt6Lgt
6bit6Lit6bht6Lht6bjt6Ljt6bgd6Lgd6bid6Lid6bhd6Lhd6bjd6Ljd6bg9
6Lg96bi96Li96bh96Lh96bj96Lj96bgD6LgD6biD6LiD6bhD6LhD6bjD6LjD
6bgj6Lgj6bij6Lij6bhj6Lhj6bjj6Ljj6bgT6LgT6biT6LiT6bhT6LhT6bjT
6LjT6bgz6Lgz6biz6Liz6bhz6Lhz6bjz6Ljz6bgL6LgL6biL6LiL6bhL6LhL
6bjL6LjL6bgr6Lgr6bir6Lir6bhr6Lhr6bjr6Ljr6bgb6Lgb6bib6Lib6bhb
6Lhb6bjb6Ljb6bg76Lg76bi76Li76bh76Lh76bj76Lj76bgH6LgH6biH6LiH
6bhH6LhH6bjH6LjH6bgn6Lgn6bin6Lin6bhn6Lhn6bjn6Ljn6bgX6LgX6biX
6LiX6bhX6LhX6bjX6LjX6bg36Lg36bi36Li36bh36Lh36bj36Lj36bgP6LgP
6biP6LiP6bhP6LhP6bjP6LjP6bgv6Lgv6biv6Liv6bhv6Lhv6bjv6Ljv6bgf
6Lgf6bif6Lif6bhf6Lhf6bjf6Ljf6bg/6Lg/6bi/6Li/6bh/6Lh/6bj/6Pj/
B/q/HTcAHTcgHTcQHTcwHTcIHTcoHTcYHTc4HTcEHTckHTcUHTc0HTcMHTcs
HTccHTc8HTcCHTciHTcSHTcyHTcKHTcqHTcaHTc6HTcGHTcmHTcWHTc2HTcO
HTcuHTceHTc+HTcBHTchHTcRHTcxHTcJHTcpHTcZHTc5HTcFHTclHTcVHTc1
HTcNHTctHTcdHTc9HTcDHTcjHTcTHTczHTcLHTcrHTcbHTc7HTcHHTcnHTcX
HTc3HTcPHTcvHTcfHTc/HbcAHbcgHbcQHbcwHbcIHbcoHbcYHbc4HbcEHbck
HbcUHbc0HbcMHbcsHbccHbc8HbcCHbciHbcSHbcyHbcKHbcqHbcaHbc6HbcG
HbcmHbcWHbc2HbcOHbcuHbceHbc+HbcBHbchHbcRHbcxHbcJHbcpHbcZHbc5
HbcFHbclHbcVHbc1HbcNHbctHbcdHbc9HbcDHbcjHbcTHbczHbcLHbcrHbcb
Hbc7HbcHHbcnHbcXHbc3HbcPHbcvHbcfHbc/HXcAHXcgHXcQHXcwHXcIHXco
HXcYHXc4HXcEHXckHXcUHXc0HXcMHXcsHXccHXc8HXcCHXciHXcSHXcyHXcK
HXcqHXcaHXc6HXcGHXcmHXcWHXc2HXcOHXcuHXceHXc+HXcBHXchHXcRHXcx
HXcJHXcpHXcZHXc5HXcFHXclHXcVHXc1HXcNHXctHXcdHXc9HXcDHXcjHXcT
HXczHXcLHXcrHXcbHXc7HXcHHXcnHXcXHXc3HXcPHXcvHXcfHXc/HfcAHfcg
HfcQHfcwHfcIHfcoHfcYHfc4HfcEHfckHfcUHfc0HfcMHfcsHfccHfc8HfcC
HfciHfcSHfcyHfcKHfcqHfcaHfc6HfcGHfcmHfcWHfc2HfcOHfcuHfceHfc+
HfcBHfchHfcRHfcxHfcJHfcpHfcZHfc5HfcFHfclHfcVHfc1HfcNHfctHfcd
Hfc9HfcDHfcjHfcTHfczHfcLHfcrHfcbHfc7HfcHHfcnHfcXHfc3HfcPHfcv
HfcfHf//IP+34wag4wak4wai4wam4wah4wal4waj4wan44ag44ak44ai44am
44ah44al44aj44an40ag40ak40ai40am40ah40al40aj40an48ag48ak48ai
48am48ah48al48aj48an4yag4yak4yai4yam4yah4yal4yaj4yan46ag46ak
46ai46am46ah46al46aj46an42ag42ak42ai42am42ah42al42aj42an4+ag
4+ak4+ai4+am4+ah4+al4+aj4+an4xag4xak4xai4xam4xah4xal4xaj4xan
45ag45ak45ai45am45ah45al45aj45an41ag41ak41ai41am41ah41al41aj
41an49ag49ak49ai49am49ah49al49aj49an4zag4zak4zai4zam4zah4zal
4zaj4zan47ag47ak47ai47am47ah47al47aj47an43ag43ak43ai43am43ah
43al43aj43an4/ag4/ak4/ai4/am4/ah4/al4/aj4/an4w6g4w6k4w6i4w6m
4w6h4w6l4w6j4w6n446g446k446i446m446h446l446j446n406g406k406i
406m406h406l406j406n486g486k486i486m486h486l486j486n4y6g4y6k
4y6i4y6m4y6h4y6l4y6j4y6n466g466k466i466m466h466l466j466n426g
426k426i426m426h426l426j426n4+6g4+6k4+6i4+6m4+6h4+6l4+6j4+6n
4x6g4x6k4x6i4x6m4x6h4x6l4x6j4x6n456g456k456i456m456h456l456j
456n416g416k416i416m416h416l416j416n496g496k496i496m496h496l
496j496n4z6g4z6k4z6i4z6m4z6h4z6l4z6j4z6n476g476k476i476m476h
476l476j476n436g436k436i436m436h436l436j436n4/6g4/6k4/6i4/6m
4/6h4/6l4/6j4/8f4P923AB03IB03EB03MB03CB03KB03GB03OB03BB03JB0
3FB03NB03DB03LB03HB03PB03Ah03Ih03Eh03Mh03Ch03Kh03Gh03Oh03Bh0
3Jh03Fh03Nh03Dh03Lh03Hh03Ph03AR03IR03ER03MR03CR03KR03GR03OR0
3BR03JR03FR03NR03DR03LR03HR03PR03Ax03Ix03Ex03Mx03Cx03Kx03Gx0
3Ox03Bx03Jx03Fx03Nx03Dx03Lx03Hx03Px03AJ03IJ03EJ03MJ03CJ03KJ0
3GJ03OJ03BJ03JJ03FJ03NJ03DJ03LJ03HJ03PJ03Ap03Ip03Ep03Mp03Cp0
3Kp03Gp03Op03Bp03Jp03Fp03Np03Dp03Lp03Hp03Pp03AZ03IZ03EZ03MZ0
3CZ03KZ03GZ03OZ03BZ03JZ03FZ03NZ03DZ03LZ03HZ03PZ03A503I503E50
3M503C503K503G503O503B503J503F503N503D503L503H503P503AF03IF0
3EF03MF03CF03KF03GF03OF03BF03JF03FF03NF03DF03LF03HF03PF03Al0
3Il03El03Ml03Cl03Kl03Gl03Ol03Bl03Jl03Fl03Nl03Dl03Ll03Hl03Pl0
3AV03IV03EV03MV03CV03KV03GV03OV03BV03JV03FV03NV03DV03LV03HV0
3PV03A103I103E103M103C103K103G103O103B103J103F103N103D103L10
3H103P103AN03IN03EN03MN03CN03KN03GN03ON03BN03JN03FN03NN03DN0
3LN03HN03PN03At03It03Et03Mt03Ct03Kt03Gt03Ot03Bt03Jt03Ft03Nt0
3Dt03Lt03Ht03Pt03Ad03Id03Ed03Md03Cd03Kd03Gd03Od03Bd03Jd03Fd0
3Nd03Dd03Ld03Hd03Pd03A903I903E903M903C903K903G903O903B903J90
3F903N903D903L903H90/P+D+9+OG4COG5COG4iOG5iOG4SOG5SOG4yOG5yO
G4KOG5KOG4qOG5qOG4aOG5aOG46OG56OG4GOG5GOG4mOG5mOG4WOG5WOG42O
G52OG4OOG5OOG4uOG5uOG4eOG5eOG4+OG5+Om4COm5COm4iOm5iOm4SOm5SO
m4yOm5yOm4KOm5KOm4qOm5qOm4aOm5aOm46Om56Om4GOm5GOm4mOm5mOm4WO
m5WOm42Om52Om4OOm5OOm4uOm5uOm4eOm5eOm4+Om5+OW4COW5COW4iOW5iO
W4SOW5SOW4yOW5yOW4KOW5KOW4qOW5qOW4aOW5aOW46OW56OW4GOW5GOW4mO
W5mOW4WOW5WOW42OW52OW4OOW5OOW4uOW5uOW4eOW5eOW4+OW5+O24CO25CO
24iO25iO24SO25SO24yO25yO24KO25KO24qO25qO24aO25aO246O256O24GO
25GO24mO25mO24WO25WO242O252O24OO25OO24uO25uO24eO25eO24+O25+O
O4COO5COO4iOO5iOO4SOO5SOO4yOO5yOO4KOO5KOO4qOO5qOO4aOO5aOO46O
O56OO4GOO5GOO4mOO5mOO4WOO5WOO42OO52OO4OOO5OOO4uOO5uOO4eOO5eO
O4+OO5+Ou4COu5COu4iOu5iOu4SOu5SOu4yOu5yOu4KOu5KOu4qOu5qOu4aO
u5aOu46Ou56Ou4GOu5GOu4mOu5mOu4WOu5WOu42Ou52Ou4OOu5OOu4uOu5uO
u4eOu5eOu4+Ou5+Oe4COe5COe4iOe5iOe4SOe5SOe4yOe5yOe4KOe5KOe4qO
e5qOe4aOe5aOe46Oe56Oe4GOe5GOe4mOe5mOe4WOe5WOe42Oe52Oe4OOe5OO
e4uOe5uOe4eOe5eOe4+Oe5+O+4CO+5CO+4iO+5iO+4SO+5SO+4yO+5yO+4KO
+5KO+4qO+5qO+4aO+5aO+46O+56O+4GO+5GO+4mO+5mO+4WO+5WO+42O+52O
+4OO+5OO+4uO+5uO+4eO+5eO+4+O/39g/9txA9BxA9JxA9FxA9Nxg9Bxg9Jx
g9Fxg9NxQ9BxQ9JxQ9FxQ9Nxw9Bxw9Jxw9Fxw9NxI9BxI9JxI9FxI9Nxo9Bx
o9Jxo9Fxo9NxY9BxY9JxY9FxY9Nx49Bx49Jx49Fx49NxE9BxE9JxE9FxE9Nx
k9Bxk9Jxk9Fxk9NxU9BxU9JxU9FxU9Nx09Bx09Jx09Fx09NxM9BxM9JxM9Fx
M9Nxs9Bxs9Jxs9Fxs9Nxc9Bxc9Jxc9Fxc9Nx89Bx89Jx89Fx89NxC9BxC9Jx
C9FxC9Nxi9Bxi9Jxi9Fxi9NxS9BxS9JxS9FxS9Nxy9Bxy9Jxy9Fxy9NxK9Bx
K9JxK9FxK9Nxq9Bxq9Jxq9Fxq9Nxa9Bxa9Jxa9Fxa9Nx69Bx69Jx69Fx69Nx
G9BxG9JxG9FxG9Nxm9Bxm9Jxm9Fxm9NxW9BxW9JxW9FxW9Nx29Bx29Jx29Fx
29NxO9BxO9JxO9FxO9Nxu9Bxu9Jxu9Fxu9Nxe9Bxe9Jxe9Fxe9Nx+9Bx+9Jx
+9Fx+9NxB9BxB9JxB9FxB9Nxh9Bxh9Jxh9Fxh9NxR9BxR9JxR9FxR9Nxx9Bx
x9Jxx9Fxx9NxJ9BxJ9JxJ9FxJ9Nxp9Bxp9Jxp9Fxp9NxZ9BxZ9JxZ9FxZ9Nx
59Bx59Jx59Fx59NxF9BxF9JxF9FxF9Nxl9Bxl9Jxl9Fxl9NxV9BxV9JxV9Fx
V9Nx19Bx19Jx19Fx19NxN9BxN9JxN9FxN9Nxt9Bxt9Jxt9Fxt9Nxd9Bxd9Jx
d9Fxd9Nx99Bx99Jx99Fx99NxD9BxD9JxD9FxD9Nxj9Bxj9Jxj9Fxj9NxT9Bx
T9JxT9FxT9Nxz9Bxz9Jxz9Fxz9NxL9BxL9JxL9FxL9Nxr9Bxr9Jxr9Fxr9Nx
b9Bxb9Jxb9Fxb9Nx79Bx79Jx79Fx79NxH9BxH9JxH9FxH9Nxn9Bxn9Jxn9Fx
n9NxX9BxX9JxX9FxX9Nx39Bx39Jx39Fx39NxP9BxP9JxP9FxP9Nxv9Bxv9Jx
v9Fxv9Nxf9Bxf9Jxf9Fxf9Nx/9Bx/9Jx/9Hx/w/qfztuADpuQDpuIDpuYDpu
EDpuUDpuMDpucDpuCDpuSDpuKDpuaDpuGDpuWDpuODpueDpuBDpuRDpuJDpu
ZDpuFDpuVDpuNDpudDpuDDpuTDpuLDpubDpuHDpuXDpuPDpufDpuAjpuQjpu
IjpuYjpuEjpuUjpuMjpucjpuCjpuSjpuKjpuajpuGjpuWjpuOjpuejpuBjpu
RjpuJjpuZjpuFjpuVjpuNjpudjpuDjpuTjpuLjpubjpuHjpuXjpuPjpufjpu
ATpuQTpuITpuYTpuETpuUTpuMTpucTpuCTpuSTpuKTpuaTpuGTpuWTpuOTpu
eTpuBTpuRTpuJTpuZTpuFTpuVTpuNTpudTpuDTpuTTpuLTpubTpuHTpuXTpu
PTpufTpuAzpuQzpuIzpuYzpuEzpuUzpuMzpuczpuCzpuSzpuKzpuazpuGzpu
WzpuOzpuezpuBzpuRzpuJzpuZzpuFzpuVzpuNzpudzpuDzpuTzpuLzpubzpu
HzpuXzpuPzpufzruADruQDruIDruYDruEDruUDruMDrucDruCDruSDruKDru
aDruGDruWDruODrueDruBDruRDruJDruZDruFDruVDruNDrudDruDDruTDru
LDrubDruHDruXDruPDrufDruAjruQjruIjruYjruEjruUjruMjrucjruCjru
SjruKjruajruGjruWjruOjruejruBjruRjruJjruZjruFjruVjruNjrudjru
DjruTjruLjrubjruHjruXjruPjrufjruATruQTruITruYTruETruUTruMTru
cTruCTruSTruKTruaTruGTruWTruOTrueTruBTruRTruJTruZTruFTruVTru
NTrudTruDTruTTruLTrubTruHTruXTruPTrufTruAzruQzruIzruYzruEzru
UzruMzruczruCzruSzruKzruazruGzruWzruOzruezruBzruRzruJzruZzru
FzruVzruNzrudzruDzruTzruLzrubzruHzruXzruPzr+/wH9b8cNQMcNSMcN
RMcNTMcNQscNSscNRscNTscNQccNSccNRccNTccNQ8cNS8cNR8cNT8eNQMeN
SMeNRMeNTMeNQseNSseNRseNTseNQceNSceNRceNTceNQ8eNS8eNR8eNT8dN
QMdNSMdNRMdNTMdNQsdNSsdNRsdNTsdNQcdNScdNRcdNTcdNQ8dNS8dNR8dN
T8fNQMfNSMfNRMfNTMfNQsfNSsfNRsfNTsfNQcfNScfNRcfNTcfNQ8fNS8fN
R8fNT8ctQMctSMctRMctTMctQsctSsctRsctTsctQcctScctRcctTcctQ8ct
S8ctR8ctT8etQMetSMetRMetTMetQsetSsetRsetTsetQcetScetRcetTcet
Q8etS8etR8etT8dtQMdtSMdtRMdtTMdtQsdtSsdtRsdtTsdtQcdtScdtRcdt
TcdtQ8dtS8dtR8dtT8ftQMftSMftRMftTMftQsftSsftRsftTsftQcftScft
RcftTcftQ8ftS8ftR8ftT8cdQMcdSMcdRMcdTMcdQscdSscdRscdTscdQccd
SccdRccdTccdQ8cdS8cdR8cdT8edQMedSMedRMedTMedQsedSsedRsedTsed
QcedScedRcedTcedQ8edS8edR8edT8ddQMddSMddRMddTMddQsddSsddRsdd
TsddQcddScddRcddTcddQ8ddS8ddR8ddT8fdQMfdSMfdRMfdTMfdQsfdSsfd
RsfdTsfdQcfdScfdRcfdTcfdQ8fdS8fdR8fdT8c9QMc9SMc9RMc9TMc9Qsc9
Ssc9Rsc9Tsc9Qcc9Scc9Rcc9Tcc9Q8c9S8c9R8c9T8e9QMe9SMe9RMe9TMe9
Qse9Sse9Rse9Tse9Qce9Sce9Rce9Tce9Q8e9S8e9R8e9T8d9QMd9SMd9RMd9
TMd9Qsd9Ssd9Rsd9Tsd9Qcd9Scd9Rcd9Tcd9Q8d9S8d9R8d9T8f9QMf9SMf9
RMf9TMf9Qsf9Ssf9Rsf9Tsf9Qcf9Scf9Rcf9Tcf9Q8f9S8f9R8f/P5j/7bgB
6LgB6biB6LiB6bhB6LhB6bjB6LjB6bgh6Lgh6bih6Lih6bhh6Lhh6bjh6Ljh
6bgR6LgR6biR6LiR6bhR6LhR6bjR6LjR6bgx6Lgx6bix6Lix6bhx6Lhx6bjx
6Ljx6bgJ6LgJ6biJ6LiJ6bhJ6LhJ6bjJ6LjJ6bgp6Lgp6bip6Lip6bhp6Lhp
6bjp6Ljp6bgZ6LgZ6biZ6LiZ6bhZ6LhZ6bjZ6LjZ6bg56Lg56bi56Li56bh5
6Lh56bj56Lj56bgF6LgF6biF6LiF6bhF6LhF6bjF6LjF6bgl6Lgl6bil6Lil
6bhl6Lhl6bjl6Ljl6bgV6LgV6biV6LiV6bhV6LhV6bjV6LjV6bg16Lg16bi1
6Li16bh16Lh16bj16Lj16bgN6LgN6biN6LiN6bhN6LhN6bjN6LjN6bgt6Lgt
6bit6Lit6bht6Lht6bjt6Ljt6bgd6Lgd6bid6Lid6bhd6Lhd6bjd6Ljd6bg9
6Lg96bi96Li96bh96Lh96bj96Lj96bgD6LgD6biD6LiD6bhD6LhD6bjD6LjD
6bgj6Lgj6bij6Lij6bhj6Lhj6bjj6Ljj6bgT6LgT6biT6LiT6bhT6LhT6bjT
6LjT6bgz6Lgz6biz6Liz6bhz6Lhz6bjz6Ljz6bgL6LgL6biL6LiL6bhL6LhL
6bjL6LjL6bgr6Lgr6bir6Lir6bhr6Lhr6bjr6Ljr6bgb6Lgb6bib6Lib6bhb
6Lhb6bjb6Ljb6bg76Lg76bi76Li76bh76Lh76bj76Lj76bgH6LgH6biH6LiH
6bhH6LhH6bjH6LjH6bgn6Lgn6bin6Lin6bhn6Lhn6bjn6Ljn6bgX6LgX6biX
6LiX6bhX6LhX6bjX6LjX6bg36Lg36bi36Li36bh36Lh36bj36Lj36bgP6LgP
6biP6LiP6bhP6LhP6bjP6LjP6bgv6Lgv6biv6Liv6bhv6Lhv6bjv6Ljv6bgf
6Lgf6bif6Lif6bhf6Lhf6bjf6Ljf6bg/6Lg/6bi/6Li/6bh/6Lh/6bj/6Pj/
B/K/HTcAHTcgHTcQHTcwHTcIHTcoHTcYHTc4HTcEHTckHTcUHTc0HTcMHTcs
HTccHTc8HTcCHTciHTcSHTcyHTcKHTcqHTcaHTc6HTcGHTcmHTcWHTc2HTcO
HTcuHTceHTc+HTcBHTchHTcRHTcxHTcJHTcpHTcZHTc5HTcFHTclHTcVHTc1
HTcNHTctHTcdHTc9HTcDHTcjHTcTHTczHTcLHTcrHTcbHTc7HTcHHTcnHTcX
HTc3HTcPHTcvHTcfHTc/HbcAHbcgHbcQHbcwHbcIHbcoHbcYHbc4HbcEHbck
HbcUHbc0HbcMHbcsHbccHbc8HbcCHbciHbcSHbcyHbcKHbcqHbcaHbc6HbcG
HbcmHbcWHbc2HbcOHbcuHbceHbc+HbcBHbchHbcRHbcxHbcJHbcpHbcZHbc5
HbcFHbclHbcVHbc1HbcNHbctHbcdHbc9HbcDHbcjHbcTHbczHbcLHbcrHbcb
Hbc7HbcHHbcnHbcXHbc3HbcPHbcvHbcfHbc/HXcAHXcgHXcQHXcwHXcIHXco
HXcYHXc4HXcEHXckHXcUHXc0HXcMHXcsHXccHXc8HXcCHXciHXcSHXcyHXcK
HXcqHXcaHXc6HXcGHXcmHXcWHXc2HXcOHXcuHXceHXc+HXcBHXchHXcRHXcx
HXcJHXcpHXcZHXc5HXcFHXclHXcVHXc1HXcNHXctHXcdHXc9HXcDHXcjHXcT
HXczHXcLHXcrHXcbHXc7HXcHHXcnHXcXHXc3HXcPHXcvHXcfHf8fl/UUBQBD
LWF0sm3btuvPtm3bvk22bdt2TbZt23bdXtuPe836ns/J2HHex47zfnacD7Dj
fJAd50PsOB9mx/kIO85H2XE+xo7zcXacT7DjfJId51PsOJ9mx/kMO85n2XE+
x47zeXacL7DjfJEd50vsOF9mx/kKO85X2XG+xo7zdXacb7DjfJMd51vsON9m
x/kOO8532XG+x47zfXacH7Dj/JAd50fsOD9mx/kJO85P2XF+xo7zc3acX7Dj
/JId51fsOL9mx/kNO85v2XF+x47ze3acP7Dj/JEd50/sOH9mx/kLO85f2XH+
xo7zd3acf7Dj/JMd51/sOP9mx/kPO/7vgfjfHedA7DgHZsc5CDvOQdlxDsaO
c3B2nEOw4xySHedQ7DiHZsc5DDvOYdlxDseOc3h2nCOw4xyRHedI7DhHZsc5
CjvOUdlxjsaOc3R2nGOw4xyTHedY7DjHZsc5DjvOcdlxjseOc3x2nBOw45yQ
HedE7DgnZsc5CTvOSdlxTsaOc3J2nFOw45ySHedU7DinZsc5DTvOadlxTseO
c3p2nDOw45yRHedM7DhnZsc5CzvOWdlxzsaOc3Z2nHOw45yTHedc7DjnZsc5
DzvOedlxzseOc352nAuw4xzAjnNBdpwLseNcmB3nIuw4F2XHuRg7zsXZcS7B
jnNJdpxLseNcmh3nMuw4l2XHuRw7zuXZca7AjnNFdpwrseNcmR3nKuw4V2XH
uRo7ztXZca7BjnNNdpxrseNcmx3nOuw412XHuR47zvXZcW7AjnNDdpwbsePc
mB3nJuw4N2XHuRk7zs3ZcW7BjnNLdpxbsePcmh3nNuw4t2XHuR07zu3Zce7A
jnNHdpw7sePcmR3nLuw4d2XHuRs7zt3Zce7BjnNPdpx7sePcmx3nPuw492XH
+T92nPux45Qd5/7sOA9gx3kgO86D2HEezI7zEHach7LjPIwd5+HsOI9gx3kk
O86j2HEezY7zGHacx7LjPI4d5/HsOE9gx3kiO86T2HGezI7zFHacp7LjPI0d
5+nsOM9gx3kmO86z2HGezY7zHHac57LjPI8d5/nsOC9gx3khO86L2HFezI7z
Enacl7LjvIwd5+XsOK9gx3klO86r2HFezY7zGnac17LjvI4d5/XsOG9gx3kj
O86b2HHezI7zFnact7LjvI0d5+3sOO9gx3knO8672HHezY7zHnac97LjjB3n
few472fH+QA7zgfZcT7EjvNhdpyPsON8lB3nY+w4H2fH+QQ7zifZcT7FjvNp
dpzPsON8lh3nc+w4n2fH+QI7zhfZcb7EjvNldpyvsON8lR3na+w4X2fH+QY7
zjfZcb7FjvNtdpzvsON8lx3ne+w432fH+QE7zg/ZcX7EjvNjdpyfsOP8lB3n
Z+w4P2fH+QU7zi/ZcX7FjvNrdpzfsOP8lh3nd+w4v2fH+QM7zh/Zcf7EjvNn
dpy/sOP8lR3nb+w4f2fH+Qc7zj/Zcf7FjvNvdpz/sOP/HoD/8QG4eDgHosfF
wzkwPS4ezkHocfFwDkqPi4dzMHpcPJyD0+Pi4RyCHhcP55D0uHg4h6LHxcM5
ND0uHs5h6HHxcA5Lj4uHczh6XDycw9Pj4uEcgR4XD+eI9Lh4OEeix8XDOTI9
Lh7OUehx8XCOSo+Lh3M0elw8nKPT4+LhHIMeFw/nmPS4eDjHosfFwzk2PS4e
znHocfFwjkuPi4dzPHpcPJzj0+Pi4ZyAHhcP54T0uHg4J6LHxcM5MT0uHs5J
6HHxcE5Kj4uHczJ6XDyck9Pj4uGcgh4XD+eU9Lh4OKeix8XDOTU9Lh7Oaehx
8XBOS4+Lh3M6elw8nNPT4+LhnIEeFw/njPS4eDhnosfFwzkzPS4ezlnocfFw
zkqPi4dzNnpcPJyz0+Pi4ZyDHhcP55z0uHg456LHxcM5Nz0uHs556HHxcM5L
j4uHcz56XDyc89Pj4uFcgB4XD+cAelw8nAvS4+LhXIgeFw/nwvS4eDgXocfF
w7koPS4ezsXocfFwLk6Pi4dzCXpcPJxL0uPi4VyKHhcP59L0uHg4l6HHxcO5
LD0uHs7l6HHxcC5Pj4uHcwV6XDycK9Lj4uFciR4XD+fK9Lh4OFehx8XDuSo9
Lh7O1ehx8XCuTo+Lh3MNelw8nGvS4+LhXIseFw/n2vS4eDjXocfFw7kuPS4e
zvXocfFwrk+Pi4dzA3pcPJwb0uPi4dyIHhcP58b0uHg4N6HHxcO5KT0uHs7N
6HHxcG5Oj4uHcwt6XDycW9Lj4uHcih4XD+fW9Lh4OLehx8XDuS09Lh7O7ehx
8XBuT4+Lh3MHelw8nDvS4+Lh3IkeFw/nzvS4eDh3ocfFw7krPS4ezt3ocfFw
7k6Pi4dzD3pcPJx70uPi4dyLHhcP5970uHg496HHxcO5Lz0uHs7/0ePi4dyP
HhcPp/S4eDj3p8fFw3kAPS4ezgPpcfFwHkSPi4fzYHpcPJyH0OPi4TyUHhcP
52H0uHg4D6fHxcN5BD0uHs4j6XHxcB5Fj4uH82h6XDycx9Dj4uE8lh4XD+dx
9Lh4OI+nx8XDeQI9Lh7OE+lx8XCeRI+Lh/Nkelw8nKfQ4+LhPJUeFw/nafS4
eDhPp8fFw3kGPS4ezjPpcfFwnkWPi4fzbHpcPJzn0OPi4TyXHhcP53n0uHg4
z6fHxcN5AT0uHs4L6XHxcF5Ej4uH82J6XDycl9Dj4uG8lB4XD+dl9Lh4OC+n
x8XDeQU9Lh7OK+lx8XBeRY+Lh/Nqelw8nNfQ4+LhvJYeFw/ndfS4eDivp8fF
w3kDPS4ezhvpcfFw3kSPi4fzZnpcPJy30OPi4byVHhcP5230uHg4b6fHxcN5
Bz0uHs476XHxcN5Fj4uH8256XDyc99Dj4uG8lx4XD2f0uHg476PHxcN5Pz0u
Hs4H6HHxcD5Ij4uH8yF6XDycD9Pj4uF8hB4XD+ej9Lh4OB+jx8XD+Tg9Lh7O
J+hx8XA+SY+Lh/Mpelw8nE/T4+LhfIYeFw/ns/S4eDifo8fFw/k8PS4ezhfo
cfFwvkiPi4fzJXpcPJwv0+Pi4XyFHhcP56v0uHg4X6PHxcP5Oj0uHs436HHx
cL5Jj4uH8y16XDycb9Pj4uF8hx4XD+e79Lh4ON+jx8XD+T49Lh7OD+hx8XB+
SI+Lh/Mjelw8nB/T4+Lh/IQeFw/np/S4eDg/o8fFw/k5PS4ezi/ocfFwfkmP
i4fzK3pcPJxf0+Pi4fyGHhcP57f0uHg4v6PHxcP5PT0uHs4f6HHxcP5Ij4uH
8yd6XDycP9Pj4uH8hR4XD+ev9Lh4OH+jx8XD+Ts9Lh7OP+hx8XD+SY+Lh/Mv
elw8nH/T4+Lh/IceFw//94H/3x4XD+dA9Lh4OAemx8XDOQg9Lh7OQelx8XAO
Ro+Lh3Nwelw8nEPQ4+LhHJIeFw/nUPS4eDiHpsfFwzkMPS4ezmHpcfFwDkeP
i4dzeHpcPJwj0OPi4RyRHhcP50j0uHg4R6bHxcM5Cj0uHs5R6XHxcI5Gj4uH
c3R6XDycY9Dj4uEckx4XD+dY9Lh4OMemx8XDOQ49Lh7Ocelx8XCOR4+Lh3N8
elw8nBPQ4+LhnJAeFw/nRPS4eDgnpsfFwzkJPS4ezknpcfFwTkaPi4dzcnpc
PJxT0OPi4ZySHhcP51T0uHg4p6bHxcM5DT0uHs5p6XHxcE5Hj4uHc3p6XDyc
M9Dj4uGckR4XD+dM9Lh4OGemx8XDOQs9Lh7OWelx8XDORo+Lh3N2elw8nHPQ
4+LhnJMeFw/nXPS4eDjnpsfFwzkPPS4eznnpcfFwzkePi4dzfnpcPJwL0OPi
4RxAj4uHc0F6XDycC9Hj4uFcmB4XD+ci9Lh4OBelx8XDuRg9Lh7Oxelx8XAu
QY+Lh3NJelw8nEvR4+LhXJoeFw/nMvS4eDiXpcfFw7kcPS4ezuXpcfFwrkCP
i4dzRXpcPJwr0ePi4VyZHhcP5yr0uHg4V6XHxcO5Gj0uHs7V6XHxcK5Bj4uH
c016XDyca9Hj4uFcmx4XD+c69Lh4ONelx8XDuR49Lh7O9elx8XBuQI+Lh3ND
elw8nBvR4+Lh3JgeFw/nJvS4eDg3pcfFw7kZPS4ezs3pcfFwbkGPi4dzS3pc
PJxb0ePi4dyaHhcP5zb0uHg4t6XHxcO5HT0uHs7t6XHxcO5Aj4uHc0d6XDyc
O9Hj4uHcmR4XD+cu9Lh4OHelx8XDuRs9Lh7O3elx8XDuQY+Lh3NPelw8nHvR
4+Lh3JseFw/nPvS4eDj3pcfFw/k/elw8nPvR4+LhlB4XD+f+9Lh4OA+gx8XD
eSA9Lh7Og+hx8XAeTI+Lh/MQelw8nIfS4+LhPIweFw/n4fS4eDiPoMfFw3kk
PS4ezqPocfFwHk2Pi4fzGHpcPJzH0uPi4TyOHhcP5/H0uHg4T6DHxcN5Ij0u
Hs6T6HHxcJ5Mj4uH8xR6XDycp9Lj4uE8jR4XD+fp9Lh4OM+gx8XDeSY9Lh7O
s+hx8XCeTY+Lh/Mcelw8nOfS4+LhPI8eFw/n+fS4eDgvoMfFw3khPS4ezovo
cfFwXkyPi4fzEnpcPJyX0uPi4byMHhcP5+X0uHg4r6DHxcN5JT0uHs6r6HHx
cF5Nj4uH8xp6XDyc19Lj4uG8jh4XD+f19Lh4OG+gx8XDeSM9Lh7Om+hx8XDe
TI+Lh/MWelw8nLfS4+LhvI0eFw/n7fS4eDjvoMfFw3knPS4ezrvocfFw3k2P
i4fzHnpcPJz30uPi4YweFw/nffS4eDjvp8fFw/kAPS4ezgfpcfFwPkSPi4fz
YXpcPJyP0OPi4XyUHhcP52P0uHg4H6fHxcP5BD0uHs4n6XHxcD5Fj4uH82l6
XDycz9Dj4uF8lh4XD+dz9Lh4OJ+nx8XD+QI9Lh7OF+lx8XC+RI+Lh/Nlelw8
nK/Q4+LhfJUeFw/na/S4eDhfp8fFw/kGPS4ezjfpcfFwvkWPi4fzbXpcPJzv
0OPi4XyXHhcP53v0uHg436fHxcP5AT0uHs4P6XHxcH5Ej4uH82N6XDycn9Dj
4uH8lB4XD+dn9Lh4OD+nx8XD+QU9Lh7OL+lx8XB+RY+Lh/Nrelw8nN/Q4+Lh
/JYeFw/nd/S4eDi/p8fFw/kDPS4ezh/pcfFw/kSPi4fzZ3pcPJy/0OPi4fyV
HhcP52/0uHg4f6fHxcP5Bz0uHs4/6XHxcP5Fj4uH8296XDyc/9Dj4uH/PuD/
2+Pi4RyIHhcP58D0uHg4B6HHxcM5KD0uHs7B6HHxcA5Oj4uHcwh6XDycQ9Lj
4uEcih4XD+fQ9Lh4OIehx8XDOSw9Lh7O4ehx8XAOT4+Lh3MEelw8nCPS4+Lh
HIkeFw/nyPS4eDhHocfFwzkqPS4eztHocfFwjk6Pi4dzDHpcPJxj0uPi4RyL
HhcP59j0uHg4x6HHxcM5Lj0uHs7x6HHxcI5Pj4uHcwJ6XDycE9Lj4uGciB4X
D+fE9Lh4OCehx8XDOSk9Lh7Oyehx8XBOTo+Lh3MKelw8nFPS4+LhnIoeFw/n
1PS4eDinocfFwzktPS4ezunocfFwTk+Pi4dzBnpcPJwz0uPi4ZyJHhcP58z0
uHg4Z6HHxcM5Kz0uHs7Z6HHxcM5Oj4uHcw56XDycc9Lj4uGcix4XD+fc9Lh4
OOehx8XDOS89Lh7O+ehx8XDOT4+Lh3MBelw8nAPocfFwLkiPi4dzIXpcPJwL
0+Pi4VyEHhcP56L0uHg4F6PHxcO5OD0uHs4l6HHxcC5Jj4uHcyl6XDycS9Pj
4uFchh4XD+ey9Lh4OJejx8XDuTw9Lh7OFehx8XCuSI+Lh3Mlelw8nCvT4+Lh
XIUeFw/nqvS4eDhXo8fFw7k6PS4ezjXocfFwrkmPi4dzLXpcPJxr0+Pi4VyH
HhcP57r0uHg416PHxcO5Pj0uHs4N6HHxcG5Ij4uHcyN6XDycG9Pj4uHchB4X
D+em9Lh4ODejx8XDuTk9Lh7OLehx8XBuSY+Lh3Mrelw8nFvT4+Lh3IYeFw/n
tvS4eDi3o8fFw7k9PS4ezh3ocfFw7kiPi4dzJ3pcPJw70+Pi4dyFHhcP5670
uHg4d6PHxcO5Oz0uHs496HHxcO5Jj4uHcy96XDyce9Pj4uHchx4XD+e+9Lh4
OP9Hj4uHcz96XDyc0uPi4dyfHhcP5wH0uHg4D6THxcN5ED0uHs6D6XHxcB5C
j4uH81B6XDych9Hj4uE8nB4XD+cR9Lh4OI+kx8XDeRQ9Lh7Oo+lx8XAeQ4+L
h/NYelw8nMfR4+LhPJ4eFw/nCfS4eDhPpMfFw3kSPS4ezpPpcfFwnkKPi4fz
VHpcPJyn0ePi4TydHhcP5xn0uHg4z6THxcN5Fj0uHs6z6XHxcJ5Dj4uH81x6
XDyc59Hj4uE8nx4XD+cF9Lh4OC+kx8XDeRE9Lh7Oi+lx8XBeQo+Lh/NSelw8
nJfR4+LhvJweFw/nFfS4eDivpMfFw3kVPS4ezqvpcfFwXkOPi4fzWnpcPJzX
0ePi4byeHhcP5w30uHg4b6THxcN5Ez0uHs6b6XHxcN5Cj4uH81Z6XDyct9Hj
4uG8nR4XD+cd9Lh4OO+kx8XDeRc9Lh7Ou+lx8XDeQ4+Lh/Neelw8nNHj4uG8
jx4XD+f99Lh4OB+gx8XD+SA9Lh7Oh+hx8XA+TI+Lh/MRelw8nI/S4+LhfIwe
Fw/n4/S4eDifoMfFw/kkPS4ezqfocfFwPk2Pi4fzGXpcPJzP0uPi4XyOHhcP
5/P0uHg4X6DHxcP5Ij0uHs6X6HHxcL5Mj4uH8xV6XDycr9Lj4uF8jR4XD+fr
9Lh4ON+gx8XD+SY9Lh7Ot+hx8XC+TY+Lh/Mdelw8nO/S4+LhfI8eFw/n+/S4
eDg/oMfFw/khPS4ezo/ocfFwfkyPi4fzE3pcPJyf0uPi4fyMHhcP5+f0uHg4
v6DHxcP5JT0uHs6v6HHxcH5Nj4uH8xt6XDyc39Lj4uH8jh4XD+f39Lh4OH+g
x8XD+SM9Lh7On+hx8XD+TI+Lh/MXelw8nL/S4+Lh/I0eFw/n7/S4eDj/oMfF
w/knPS4ezr/ocfFw/k2Pi4fzH3pcPPzfB/p/e1w8nAPR4+LhHJgeFw/nIPS4
eDgHpcfFwzkYPS4ezsHpcfFwDkGPi4dzSHpcPJxD0ePi4RyaHhcP5zD0uHg4
h6XHxcM5HD0uHs7h6XHxcI5Aj4uHc0R6XDycI9Hj4uEcmR4XD+co9Lh4OEel
x8XDORo9Lh7O0elx8XCOQY+Lh3NMelw8nGPR4+LhHJseFw/nOPS4eDjHpcfF
wzkePS4ezvHpcfFwTkCPi4dzQnpcPJwT0ePi4ZyYHhcP5yT0uHg4J6XHxcM5
GT0uHs7J6XHxcE5Bj4uHc0p6XDycU9Hj4uGcmh4XD+c09Lh4OKelx8XDOR09
Lh7O6elx8XDOQI+Lh3NGelw8nDPR4+LhnJkeFw/nLPS4eDhnpcfFwzkbPS4e
ztnpcfFwzkGPi4dzTnpcPJxz0ePi4ZybHhcP5zz0uHg456XHxcM5Hz0uHs75
6XHxcC5Aj4uHcwA9Lh7OBelx8XAuRI+Lh3Nhelw8nIvQ4+LhXJQeFw/nYvS4
eDgXp8fFw7kEPS4eziXpcfFwLkWPi4dzaXpcPJzL0OPi4VyWHhcP53L0uHg4
l6fHxcO5Aj0uHs4V6XHxcK5Ej4uHc2V6XDycq9Dj4uFclR4XD+dq9Lh4OFen
x8XDuQY9Lh7ONelx8XCuRY+Lh3Ntelw8nOvQ4+LhXJceFw/nevS4eDjXp8fF
w7kBPS4ezg3pcfFwbkSPi4dzY3pcPJyb0OPi4dyUHhcP52b0uHg4N6fHxcO5
BT0uHs4t6XHxcG5Fj4uHc2t6XDyc29Dj4uHclh4XD+d29Lh4OLenx8XDuQM9
Lh7OHelx8XDuRI+Lh3Nnelw8nLvQ4+Lh3JUeFw/nbvS4eDh3p8fFw7kHPS4e
zj3pcfFw7kWPi4dzb3pcPJz70OPi4dyXHhcP5//ocfFw7kePi4dTelw8nPvT
4+LhPIAeFw/ngfS4eDgPosfFw3kwPS4ezkPocfFwHkqPi4fzMHpcPJyH0+Pi
4TyCHhcP55H0uHg4j6LHxcN5ND0uHs5j6HHxcB5Lj4uH8zh6XDycx9Pj4uE8
gR4XD+eJ9Lh4OE+ix8XDeTI9Lh7OU+hx8XCeSo+Lh/M0elw8nKfT4+LhPIMe
Fw/nmfS4eDjPosfFw3k2PS4eznPocfFwnkuPi4fzPHpcPJzn0+Pi4byAHhcP
54X0uHg4L6LHxcN5MT0uHs5L6HHxcF5Kj4uH8zJ6XDycl9Pj4uG8gh4XD+eV
9Lh4OK+ix8XDeTU9Lh7Oa+hx8XBeS4+Lh/M6elw8nNfT4+LhvIEeFw/njfS4
eDhvosfFw3kzPS4ezlvocfFw3kqPi4fzNnpcPJy30+Pi4byDHhcP5530uHg4
76LHxcN5Nz0uHs576HHxcN5Lj4uHM3pcPJz30ePi4byfHhcP5wP0uHg4H6TH
xcP5ED0uHs6H6XHxcD5Cj4uH81F6XDycj9Hj4uF8nB4XD+cT9Lh4OJ+kx8XD
+RQ9Lh7Op+lx8XA+Q4+Lh/NZelw8nM/R4+LhfJ4eFw/nC/S4eDhfpMfFw/kS
PS4ezpfpcfFwvkKPi4fzVXpcPJyv0ePi4XydHhcP5xv0uHg436THxcP5Fj0u
Hs636XHxcL5Dj4uH8116XDyc79Hj4uF8nx4XD+cH9Lh4OD+kx8XD+RE9Lh7O
j+lx8XB+Qo+Lh/NTelw8nJ/R4+Lh/JweFw/nF/S4eDi/pMfFw/kVPS4ezq/p
cfFwfkOPi4fzW3pcPJzf0ePi4fyeHhcP5w/0uHg4f6THxcP5Ez0uHs6f6XHx
cP5Cj4uH81d6XDycv9Hj4uH8nR4XD+cf9Lh4OP+kx8XD+Rc9Lh7Ov+lx8XD+
Q4+Lh//7AP9vj4uHcyB6XDycA9Pj4uEchB4XD+eg9Lh4OAejx8XDOTg9Lh7O
Iehx8XAOSY+Lh3Moelw8nEPT4+LhHIYeFw/nsPS4eDiHo8fFwzk8PS4ezhHo
cfFwjkiPi4dzJHpcPJwj0+Pi4RyFHhcP56j0uHg4R6PHxcM5Oj0uHs4x6HHx
cI5Jj4uHcyx6XDycY9Pj4uEchx4XD+e49Lh4OMejx8XDOT49Lh7OCehx8XBO
SI+Lh3Mielw8nBPT4+LhnIQeFw/npPS4eDgno8fFwzk5PS4ezinocfFwTkmP
i4dzKnpcPJxT0+Pi4ZyGHhcP57T0uHg4p6PHxcM5PT0uHs4Z6HHxcM5Ij4uH
cyZ6XDycM9Pj4uGchR4XD+es9Lh4OGejx8XDOTs9Lh7OOehx8XDOSY+Lh3Mu
elw8nHPT4+LhnIceFw/nvPS4eDjno8fFwzk/PS4ezgXocfFwDqDHxcO5ID0u
Hs6F6HHxcC5Mj4uHcxF6XDyci9Lj4uFcjB4XD+fi9Lh4OJegx8XDuSQ9Lh7O
pehx8XAuTY+Lh3MZelw8nMvS4+LhXI4eFw/n8vS4eDhXoMfFw7kiPS4ezpXo
cfFwrkyPi4dzFXpcPJyr0uPi4VyNHhcP5+r0uHg416DHxcO5Jj0uHs616HHx
cK5Nj4uHcx16XDyc69Lj4uFcjx4XD+f69Lh4ODegx8XDuSE9Lh7Ojehx8XBu
TI+Lh3MTelw8nJvS4+Lh3IweFw/n5vS4eDi3oMfFw7klPS4ezq3ocfFwbk2P
i4dzG3pcPJzb0uPi4dyOHhcP5/b0uHg4d6DHxcO5Iz0uHs6d6HHxcO5Mj4uH
cxd6XDycu9Lj4uHcjR4XD+fu9Lh4OPegx8XDuSc9Lh7Ovehx8XDuTY+Lh3Mf
elw8nPvS4+Lh/B89Lh7O/ehx8XBKj4uHc396XDycB9Dj4uE8kB4XD+dB9Lh4
OA+mx8XDeQg9Lh7OQ+lx8XAeRo+Lh/Nwelw8nEfQ4+LhPJIeFw/nUfS4eDiP
psfFw3kMPS4ezmPpcfFwHkePi4fzeHpcPJwn0OPi4TyRHhcP50n0uHg4T6bH
xcN5Cj0uHs5T6XHxcJ5Gj4uH83R6XDycZ9Dj4uE8kx4XD+dZ9Lh4OM+mx8XD
eQ49Lh7Oc+lx8XCeR4+Lh/N8elw8nBfQ4+LhvJAeFw/nRfS4eDgvpsfFw3kJ
PS4ezkvpcfFwXkaPi4fzcnpcPJxX0OPi4bySHhcP51X0uHg4r6bHxcN5DT0u
Hs5r6XHxcF5Hj4uH83p6XDycN9Dj4uG8kR4XD+dN9Lh4OG+mx8XDeQs9Lh7O
W+lx8XDeRo+Lh/N2elw8nHfQ4+LhvJMeFw/nXfS4eDjvpsfFw3kPPS4eznvp
cfFwRo+Lh/M+elw8nPfT4+LhfIAeFw/ng/S4eDgfosfFw/kwPS4ezkfocfFw
PkqPi4fzMXpcPJyP0+Pi4XyCHhcP55P0uHg4n6LHxcP5ND0uHs5n6HHxcD5L
j4uH8zl6XDycz9Pj4uF8gR4XD+eL9Lh4OF+ix8XD+TI9Lh7OV+hx8XC+So+L
h/M1elw8nK/T4+LhfIMeFw/nm/S4eDjfosfFw/k2PS4eznfocfFwvkuPi4fz
PXpcPJzv0+Pi4fyAHhcP54f0uHg4P6LHxcP5MT0uHs5P6HHxcH5Kj4uH8zN6
XDycn9Pj4uH8gh4XD+eX9Lh4OL+ix8XD+TU9Lh7Ob+hx8XB+S4+Lh/M7elw8
nN/T4+Lh/IEeFw/nj/S4eDh/osfFw/kzPS4ezl/ocfFw/kqPi4fzN3pcPJy/
0+Pi4fyDHhcP55/0uHg4/6LHxcP5Nz0uHs5/6HHx8H8f2P/tcfFwDkSPi4dz
YHpcPJyD0OPi4RyUHhcP52D0uHg4B6fHxcM5BD0uHs4h6XHxcA5Fj4uHc2h6
XDycw9Dj4uEclh4XD+dw9Lh4OIenx8XDOQI9Lh7OEelx8XCORI+Lh3Nkelw8
nKPQ4+LhHJUeFw/naPS4eDhHp8fFwzkGPS4ezjHpcfFwjkWPi4dzbHpcPJzj
0OPi4RyXHhcP53j0uHg4x6fHxcM5AT0uHs4J6XHxcE5Ej4uHc2J6XDyck9Dj
4uGclB4XD+dk9Lh4OCenx8XDOQU9Lh7OKelx8XBORY+Lh3Nqelw8nNPQ4+Lh
nJYeFw/ndPS4eDinp8fFwzkDPS4ezhnpcfFwzkSPi4dzZnpcPJyz0OPi4ZyV
HhcP52z0uHg4Z6fHxcM5Bz0uHs456XHxcM5Fj4uHc256XDyc89Dj4uGclx4X
D+d89Lh4OOenx8XDuQA9Lh7OAfS4eDgXpMfFw7kQPS4ezoXpcfFwLkKPi4dz
UXpcPJyL0ePi4VycHhcP5xL0uHg4l6THxcO5FD0uHs6l6XHxcC5Dj4uHc1l6
XDycy9Hj4uFcnh4XD+cK9Lh4OFekx8XDuRI9Lh7Olelx8XCuQo+Lh3NVelw8
nKvR4+LhXJ0eFw/nGvS4eDjXpMfFw7kWPS4ezrXpcfFwrkOPi4dzXXpcPJzr
0ePi4VyfHhcP5wb0uHg4N6THxcO5ET0uHs6N6XHxcG5Cj4uHc1N6XDycm9Hj
4uHcnB4XD+cW9Lh4OLekx8XDuRU9Lh7Orelx8XBuQ4+Lh3Nbelw8nNvR4+Lh
3J4eFw/nDvS4eDh3pMfFw7kTPS4ezp3pcfFw7kKPi4dzV3pcPJy70ePi4dyd
HhcP5x70uHg496THxcO5Fz0uHs696XHxcO5Dj4uHc196XDyc/6PHxcO5Hz0u
Hk7pcfFw7k+Pi4fzAHpcPJwH0uPi4TyIHhcP58H0uHg4D6HHxcN5KD0uHs7D
6HHxcB5Oj4uH8wh6XDycR9Lj4uE8ih4XD+fR9Lh4OI+hx8XDeSw9Lh7O4+hx
8XAeT4+Lh/MEelw8nCfS4+LhPIkeFw/nyfS4eDhPocfFw3kqPS4eztPocfFw
nk6Pi4fzDHpcPJxn0uPi4TyLHhcP59n0uHg4z6HHxcN5Lj0uHs7z6HHxcJ5P
j4uH8wJ6XDycF9Lj4uG8iB4XD+fF9Lh4OC+hx8XDeSk9Lh7Oy+hx8XBeTo+L
h/MKelw8nFfS4+LhvIoeFw/n1fS4eDivocfFw3ktPS4ezuvocfFwXk+Pi4fz
BnpcPJw30uPi4byJHhcP5830uHg4b6HHxcN5Kz0uHs7b6HHxcN5Oj4uH8w56
XDycd9Lj4uG8ix4XD+fd9Lh4OO+hx8XDeS89Lh7O6HHxcN5Hj4uH8356XDyc
D9Dj4uF8kB4XD+dD9Lh4OB+mx8XD+Qg9Lh7OR+lx8XA+Ro+Lh/Nxelw8nE/Q
4+LhfJIeFw/nU/S4eDifpsfFw/kMPS4ezmfpcfFwPkePi4fzeXpcPJwv0OPi
4XyRHhcP50v0uHg4X6bHxcP5Cj0uHs5X6XHxcL5Gj4uH83V6XDycb9Dj4uF8
kx4XD+db9Lh4ON+mx8XD+Q49Lh7Od+lx8XC+R4+Lh/N9elw8nB/Q4+Lh/JAe
Fw/nR/S4eDg/psfFw/kJPS4ezk/pcfFwfkaPi4fzc3pcPJxf0OPi4fySHhcP
51f0uHg4v6bHxcP5DT0uHs5v6XHxcH5Hj4uH83t6XDycP9Dj4uH8kR4XD+dP
9Lh4OH+mx8XD+Qs9Lh7OX+lx8XD+Ro+Lh/N3elw8nH/Q4+Lh/JMeFw/nX/S4
eDj/psfFw/kPPS4e/u8D+r89Lh7Ogehx8XAOTI+Lh3MQelw8nIPS4+LhHIwe
Fw/n4PS4eDiHoMfFwzkkPS4ezqHocfFwDk2Pi4dzGHpcPJzD0uPi4RyOHhcP
5/D0uHg4R6DHxcM5Ij0uHs6R6HHxcI5Mj4uHcxR6XDyco9Lj4uEcjR4XD+fo
9Lh4OMegx8XDOSY9Lh7Osehx8XCOTY+Lh3Mcelw8nOPS4+LhHI8eFw/n+PS4
eDgnoMfFwzkhPS4ezonocfFwTkyPi4dzEnpcPJyT0uPi4ZyMHhcP5+T0uHg4
p6DHxcM5JT0uHs6p6HHxcE5Nj4uHcxp6XDyc09Lj4uGcjh4XD+f09Lh4OGeg
x8XDOSM9Lh7Omehx8XDOTI+Lh3MWelw8nLPS4+LhnI0eFw/n7PS4eDjnoMfF
wzknPS4ezrnocfFwzk2Pi4dzHnpcPJzz0uPi4ZyPHhcP5/z0uHg4F6DHxcM5
gB4XD+eC9Lh4OBeix8XDuTA9Lh7ORehx8XAuSo+Lh3Mxelw8nIvT4+LhXIIe
Fw/nkvS4eDiXosfFw7k0PS4ezmXocfFwLkuPi4dzOXpcPJzL0+Pi4VyBHhcP
54r0uHg4V6LHxcO5Mj0uHs5V6HHxcK5Kj4uHczV6XDycq9Pj4uFcgx4XD+ea
9Lh4ONeix8XDuTY9Lh7Odehx8XCuS4+Lh3M9elw8nOvT4+Lh3IAeFw/nhvS4
eDg3osfFw7kxPS4ezk3ocfFwbkqPi4dzM3pcPJyb0+Pi4dyCHhcP55b0uHg4
t6LHxcO5NT0uHs5t6HHxcG5Lj4uHczt6XDyc29Pj4uHcgR4XD+eO9Lh4OHei
x8XDuTM9Lh7OXehx8XDuSo+Lh3M3elw8nLvT4+Lh3IMeFw/nnvS4eDj3osfF
w7k3PS4ezn3ocfFw7kuPi4fzf/S4eDj3o8fFwyk9Lh7O/elx8XAeQI+Lh/NA
elw8nAfR4+LhPJgeFw/nIfS4eDgPpcfFw3kYPS4ezsPpcfFwHkGPi4fzSHpc
PJxH0ePi4TyaHhcP5zH0uHg4j6XHxcN5HD0uHs7j6XHxcJ5Aj4uH80R6XDyc
J9Hj4uE8mR4XD+cp9Lh4OE+lx8XDeRo9Lh7O0+lx8XCeQY+Lh/NMelw8nGfR
4+LhPJseFw/nOfS4eDjPpcfFw3kePS4ezvPpcfFwXkCPi4fzQnpcPJwX0ePi
4byYHhcP5yX0uHg4L6XHxcN5GT0uHs7L6XHxcF5Bj4uH80p6XDycV9Hj4uG8
mh4XD+c19Lh4OK+lx8XDeR09Lh7O6+lx8XDeQI+Lh/NGelw8nDfR4+LhvJke
Fw/nLfS4eDhvpcfFw3kbPS4eztvpcfFw3kGPi4fzTnpcPJx30ePi4bybHhcP
5z30uHg476XHxcMZPS4ezvvocfFw3k+Pi4fzAXpcPJwP0uPi4XyIHhcP58P0
uHg4H6HHxcP5KD0uHs7H6HHxcD5Oj4uH8wl6XDycT9Lj4uF8ih4XD+fT9Lh4
OJ+hx8XD+Sw9Lh7O5+hx8XA+T4+Lh/MFelw8nC/S4+LhfIkeFw/ny/S4eDhf
ocfFw/kqPS4eztfocfFwvk6Pi4fzDXpcPJxv0uPi4XyLHhcP59v0uHg436HH
xcP5Lj0uHs736HHxcL5Pj4uH8wN6XDycH9Lj4uH8iB4XD+fH9Lh4OD+hx8XD
+Sk9Lh7Oz+hx8XB+To+Lh/MLelw8nF/S4+Lh/IoeFw/n1/S4eDi/ocfFw/kt
PS4ezu/ocfFwfk+Pi4fzB3pcPJw/0uPi4fyJHhcP58/0uHg4f6HHxcP5Kz0u
Hs7f6HHxcP5Oj4uH8w96XDycf9Lj4uH8ix4XD+ff9Lh4OP+hx8XD/30g/7fH
xcM5ED0uHs6B6XHxcA5Cj4uHc1B6XDycg9Hj4uEcnB4XD+cQ9Lh4OIekx8XD
ORQ9Lh7Ooelx8XAOQ4+Lh3NYelw8nMPR4+LhHJ4eFw/nCPS4eDhHpMfFwzkS
PS4ezpHpcfFwjkKPi4dzVHpcPJyj0ePi4RydHhcP5xj0uHg4x6THxcM5Fj0u
Hs6x6XHxcI5Dj4uHc1x6XDyc49Hj4uEcnx4XD+cE9Lh4OCekx8XDORE9Lh7O
ielx8XBOQo+Lh3NSelw8nJPR4+LhnJweFw/nFPS4eDinpMfFwzkVPS4ezqnp
cfFwTkOPi4dzWnpcPJzT0ePi4ZyeHhcP5wz0uHg4Z6THxcM5Ez0uHs6Z6XHx
cM5Cj4uHc1Z6XDycs9Hj4uGcnR4XD+cc9Lh4OOekx8XDORc9Lh7Ouelx8XDO
Q4+Lh3Neelw8nPPR4+LhnJ8eFw/nAvS4eDgH0OPi4VyQHhcP50L0uHg4F6bH
xcO5CD0uHs5F6XHxcC5Gj4uHc3F6XDycS9Dj4uFckh4XD+dS9Lh4OJemx8XD
uQw9Lh7OZelx8XAuR4+Lh3N5elw8nCvQ4+LhXJEeFw/nSvS4eDhXpsfFw7kK
PS4ezlXpcfFwrkaPi4dzdXpcPJxr0OPi4VyTHhcP51r0uHg416bHxcO5Dj0u
Hs516XHxcK5Hj4uHc316XDycG9Dj4v0/l/UMAABgwEAwtW3btm3btm2ntm3b
dpvatm3bWnvjDb8/zg3ocfFwbkiPi4dzI3pcPJwb0+Pi4dyEHhcP56b0uHg4
N6PHxcO5OT0uHs4t6HHxcG5Jj4uHcyt6XDycW9Pj4uHchh4XD+e29Lh4OLej
x8XDuT09Lh7OHehx8XDuSI+Lh3Mnelw8nDvT4+Lh3IUeFw/nrvS4eDh3o8fF
w7k7PS4ezj3ocfFw7kmPi4dzL3pcPJx70+Pi4dyHHhcP5770uHg496PHxcMp
PS4ezv3pcfFwHkCPi4fzQHpcPJwH0ePi4TyYHhcP5yH0uHg4D6XHxcN5GD0u
Hs7D6XHxcB5Bj4uH80h6XDycR9Hj4uE8mh4XD+cx9Lh4OI+lx8XDeRw9Lh7O
4+lx8XCeQI+Lh/NEelw8nCfR4+LhPJkeFw/nKfS4eDhPpcfFw3kaPS4eztPp
cfFwnkGPi4fzTHpcPJxn0ePi4TybHhcP5zn0uHg4z6XHxcN5Hj0uHs7z6XHx
cF5Aj4uH80J6XDycF9Hj4uG8mB4XD+cl9Lh4OC+lx8XDeRk9Lh7Oy+lx8XBe
QY+Lh/NKelw8nFfR4+LhvJoeFw/nNfS4eDivpcfFw3kdPS4ezuvpcfFw3kCP
i4fzRnpcPJw30ePi4byZHhcP5y30uHg4b6XHxcN5Gz0uHs7b6XHxcN5Bj4uH
8056XDycd9Hj4uG8mx4XD+c99Lh4OO+lx8XDGT0uHs776HHxcN5Pj4uH8wF6
XDycD9Lj4uF8iB4XD+fD9Lh4OB+hx8XD+Sg9Lh7Ox+hx8XA+To+Lh/MJelw8
nE/S4+LhfIoeFw/n0/S4eDifocfFw/ksPS4ezufocfFwPk+Pi4fzBXpcPJwv
0uPi4XyJHhcP58v0uHg4X6HHxcP5Kj0uHs7X6HHxcL5Oj4uH8w16XDycb9Lj
4uF8ix4XD+fb9Lh4ON+hx8XD+S49Lh7O9+hx8XC+T4+Lh/MDelw8nB/S4+Lh
/IgeFw/nx/S4eDg/ocfFw/kpPS4ezs/ocfFwfk6Pi4fzC3pcPJxf0uPi4fyK
HhcP59f0uHg4v6HHxcP5LT0uHs7v6HHxcH5Pj4uH8wd6XDycP9Lj4uH8iR4X
D+fP9Lh4OH+hx8XD+Ss9Lh7O3+hx8XD+To+Lh/MPelw8nH/S4+Lh/IseFw/n
3/S4eDj/ocfFw/8bwP/vcfFwDkCPi4dzQHpcPJwD0ePi4RyYHhcP5yD0uHg4
B6XHxcM5GD0uHs7B6XHxcA5Bj4uHc0h6XDycQ9Hj4uEcmh4XD+cw9Lh4OIel
x8XDORw9Lh7O4elx8XCOQI+Lh3NEelw8nCPR4+LhHJkeFw/nKPS4eDhHpcfF
wzkaPS4eztHpcfFwjkGPi4dzTHpcPJxj0ePi4RybHhcP5zj0uHg4x6XHxcM5
Hj0uHs7x6XHxcE5Aj4uHc0J6XDycE9Hj4uGcmB4XD+ck9Lh4OCelx8XDORk9
Lh7Oyelx8XBOQY+Lh3NKelw8nFPR4+LhnJoeFw/nNPS4eDinpcfFwzkdPS4e
zunpcfFwzkCPi4dzRnpcPJwz0ePi4ZyZHhcP5yz0uHg4Z6XHxcM5Gz0uHs7Z
6XHxcM5Bj4uHc056XDycc9Hj4uGcmx4XD+c89Lh4OOelx8XDOR89Lh7O+elx
8XAuQI+Lh3NBelw8nAvR4+LhXJgeFw/nIvS4eDgXpcfFw7kYPS4ezsXpcfFw
LkGPi4dzSXpcPJxL0ePi4VyaHhcP5zL0uHg4l6XHxcO5HD0uHs7l6XHxcK5A
j4uHc0V6XDycK9Hj4uFcmR4XD+cq9Lh4OFelx8XDuRo9Lh7O1elx8XCuQY+L
h3NNelw8nGvR4+LhXJseFw/nOvS4eDjXpcfFw7kePS4ezvXpcfFwbkCPi4dz
Q3pcPJwb0ePi4dyYHhcP5yb0uHg4N6XHxcO5GT0uHs7N6XHxcG5Bj4uHc0t6
XDycW9Hj4uHcmh4XD+c29Lh4OLelx8XDuR09Lh7O7elx8XDuQI+Lh3NHelw8
nDvR4+Lh3JkeFw/nLvS4eDh3pcfFw7kbPS4ezt3pcfFw7kGPi4dzT3pcPJx7
0ePi4dybHhcP5z70uHg496XHxcO5Hz0uHk7pcfFw7k+Pi4fzAHpcPJwH0uPi
4TyIHhcP58H0uHg4D6HHxcN5KD0uHs7D6HHxcB5Oj4uH8wh6XDycR9Lj4uE8
ih4XD+fR9Lh4OI+hx8XDeSw9Lh7O4+hx8XAeT4+Lh/MEelw8nCfS4+LhPIke
Fw/nyfS4eDhPocfFw3kqPS4eztPocfFwnk6Pi4fzDHpcPJxn0uPi4TyLHhcP
59n0uHg4z6HHxcN5Lj0uHs7z6HHxcJ5Pj4uH8wJ6XDycF9Lj4uG8iB4XD+fF
9Lh4OC+hx8XDeSk9Lh7Oy+hx8XBeTo+Lh/MKelw8nFfS4+LhvIoeFw/n1fS4
eDivocfFw3ktPS4ezuvocfFwXk+Pi4fzBnpcPJw30uPi4byJHhcP5830uHg4
b6HHxcN5Kz0uHs7b6HHxcN5Oj4uH8w56XDycd9Lj4uG8ix4XD+fd9Lh4OO+h
x8XDeS89Lh7O6HHxcN5Hj4uH8356XDycD9Dj4uF8kB4XD+dD9Lh4OB+mx8XD
+Qg9Lh7OR+lx8XA+Ro+Lh/Nxelw8nE/Q4+LhfJIeFw/nU/S4eDifpsfFw/kM
PS4ezmfpcfFwPkePi4fzeXpcPJwv0OPi4XyRHhcP50v0uHg4X6bHxcP5Cj0u
Hs5X6XHxcL5Gj4uH83V6XDycb9Dj4uF8kx4XD+db9Lh4ON+mx8XD+Q49Lh7O
d+lx8XC+R4+Lh/N9elw8nB/Q4+Lh/JAeFw/nR/S4eDg/psfFw/kJPS4ezk/p
cfFwfkaPi4fzc3pcPJxf0OPi4fySHhcP51f0uHg4v6bHxcP5DT0uHs5v6XHx
cH5Hj4uH83t6XDycP9Dj4uH8kR4XD+dP9Lh4OH+mx8XD+Qs9Lh7OX+lx8XD+
Ro+Lh/N3elw8nH/Q4+Lh/JMeFw/nX/S4eDj/psfFw/kPPS4e/t/A/X+Pi4dz
AHpcPJwD0uPi4RyIHhcP58D0uHg4B6HHxcM5KD0uHs7B6HHxcA5Oj4uHcwh6
XDycQ9Lj4uEcih4XD+fQ9Lh4OIehx8XDOSw9Lh7O4ehx8XAOT4+Lh3MEelw8
nCPS4+LhHIkeFw/nyPS4eDhHocfFwzkqPS4eztHocfFwjk6Pi4dzDHpcPJxj
0uPi4RyLHhcP59j0uHg4x6HHxcM5Lj0uHs7x6HHxcI5Pj4uHcwJ6XDycE9Lj
4uGciB4XD+fE9Lh4OCehx8XDOSk9Lh7Oyehx8XBOTo+Lh3MKelw8nFPS4+Lh
nIoeFw/n1PS4eDinocfFwzktPS4ezunocfFwTk+Pi4dzBnpcPJwz0uPi4ZyJ
HhcP58z0uHg4Z6HHxcM5Kz0uHs7Z6HHxcM5Oj4uHcw56XDycc9Lj4uGcix4X
D+fc9Lh4OOehx8XDOS89Lh7O+ehx8XDOT4+Lh3MBelw8nAvS4+LhXIgeFw/n
wvS4eDgXocfFw7koPS4ezsXocfFwLk6Pi4dzCXpcPJxL0uPi4VyKHhcP59L0
uHg4l6HHxcO5LD0uHs7l6HHxcC5Pj4uHcwV6XDycK9Lj4uFciR4XD+fK9Lh4
OFehx8XDuSo9Lh7O1ehx8XCuTo+Lh3MNelw8nGvS4+LhXIseFw/n2vS4eDjX
ocfFw7kuPS4ezvXocfFwrk+Pi4dzA3pcPJwb0uPi4dyIHhcP58b0uHg4N6HH
xcO5KT0uHs7N6HHxcG5Oj4uHcwt6XDycW9Lj4uHcih4XD+fW9Lh4OLehx8XD
uS09Lh7O7ehx8XBuT4+Lh3MHelw8nDvS4+Lh3IkeFw/nzvS4eDh3ocfFw7kr
PS4ezt3ocfFw7k6Pi4dzD3pcPJx70uPi4dyLHhcP5970uHg496HHxcO5Lz0u
Hs796HHxcEqPi4dzf3pcPJwH0OPi4TyQHhcP50H0uHg4D6bHxcN5CD0uHs5D
6XHxcB5Gj4uH83B6XDycR9Dj4uE8kh4XD+dR9Lh4OI+mx8XDeQw9Lh7OY+lx
8XAeR4+Lh/N4elw8nCfQ4+LhPJEeFw/nSfS4eDhPpsfFw3kKPS4ezlPpcfFw
nkaPi4fzdHpcPJxn0OPi4TyTHhcP51n0uHg4z6bHxcN5Dj0uHs5z6XHxcJ5H
j4uH83x6XDycF9Dj4uG8kB4XD+dF9Lh4OC+mx8XDeQk9Lh7OS+lx8XBeRo+L
h/Nyelw8nFfQ4+LhvJIeFw/nVfS4eDivpsfFw3kNPS4ezmvpcfFwXkePi4fz
enpcPJw30OPi4byRHhcP5030uHg4b6bHxcN5Cz0uHs5b6XHxcN5Gj4uH83Z6
XDycd9Dj4uG8kx4XD+dd9Lh4OO+mx8XDeQ89Lh7Oe+lx8XBGj4uH8z56XDyc
99Pj4uF8gB4XD+eD9Lh4OB+ix8XD+TA9Lh7OR+hx8XA+So+Lh/Mxelw8nI/T
4+LhfIIeFw/nk/S4eDifosfFw/k0PS4ezmfocfFwPkuPi4fzOXpcPJzP0+Pi
4XyBHhcP54v0uHg4X6LHxcP5Mj0uHs5X6HHxcL5Kj4uH8zV6XDycr9Pj4uF8
gx4XD+eb9Lh4ON+ix8XD+TY9Lh7Od+hx8XC+S4+Lh/M9elw8nO/T4+Lh/IAe
Fw/nh/S4eDg/osfFw/kxPS4ezk/ocfFwfkqPi4fzM3pcPJyf0+Pi4fyCHhcP
55f0uHg4v6LHxcP5NT0uHs5v6HHxcH5Lj4uH8zt6XDyc39Pj4uH8gR4XD+eP
9Lh4OH+ix8XD+TM9Lh7OX+hx8XD+So+Lh/M3elw8nL/T4+Lh/IMeFw/nn/S4
eDj/osfFw/k3PS4ezn/ocfHw/wbs/3tcPJwD0OPi4RyQHhcP50D0uHg4B6bH
xcM5CD0uHs5B6XHxcA5Gj4uHc3B6XDycQ9Dj4uEckh4XD+dQ9Lh4OIemx8XD
OQw9Lh7OYelx8XAOR4+Lh3N4elw8nCPQ4+LhHJEeFw/nSPS4eDhHpsfFwzkK
PS4ezlHpcfFwjkaPi4dzdHpcPJxj0OPi4RyTHhcP51j0uHg4x6bHxcM5Dj0u
Hs5x6XHxcI5Hj4uHc3x6XDycE9Dj4uGckB4XD+dE9Lh4OCemx8XDOQk9Lh7O
Selx8XBORo+Lh3Nyelw8nFPQ4+LhnJIeFw/nVPS4eDinpsfFwzkNPS4ezmnp
cfFwTkePi4dzenpcPJwz0OPi4ZyRHhcP50z0uHg4Z6bHxcM5Cz0uHs5Z6XHx
cM5Gj4uHc3Z6XDycc9Dj4uGckx4XD+dc9Lh4OOemx8XDOQ89Lh7Oeelx8XDO
R4+Lh3N+elw8nAvQ4+LhXJAeFw/nQvS4eDgXpsfFw7kIPS4ezkXpcfFwLkaP
i4dzcXpcPJxL0OPi4VySHhcP51L0uHg4l6bHxcO5DD0uHs5l6XHxcC5Hj4uH
c3l6XDycK9Dj4uFckR4XD+dK9Lh4OFemx8XDuQo9Lh7OVelx8XCuRo+Lh3N1
elw8nGvQ4+LhXJMeFw/nWvS4eDjXpsfFw7kOPS4eznXpcfFwrkePi4dzfXpc
PJwb0OPi4dyQHhcP50b0uHg4N6bHxcO5CT0uHs5N6XHxcG5Gj4uHc3N6XDyc
W9Dj4uHckh4XD+dW9Lh4OLemx8XDuQ09Lh7Obelx8XBuR4+Lh3N7elw8nDvQ
4+Lh3JEeFw/nTvS4eDh3psfFw7kLPS4ezl3pcfFw7kaPi4dzd3pcPJx70OPi
4dyTHhcP5170uHg496bHxcO5Dz0uHs596XHxcO5Hj4uHU3pcPJz70+Pi4TyA
HhcP54H0uHg4D6LHxcN5MD0uHs5D6HHxcB5Kj4uH8zB6XDych9Pj4uE8gh4X
D+eR9Lh4OI+ix8XDeTQ9Lh7OY+hx8XAeS4+Lh/M4elw8nMfT4+LhPIEeFw/n
ifS4eDhPosfFw3kyPS4ezlPocfFwnkqPi4fzNHpcPJyn0+Pi4TyDHhcP55n0
uHg4z6LHxcN5Nj0uHs5z6HHxcJ5Lj4uH8zx6XDyc59Pj4uG8gB4XD+eF9Lh4
OC+ix8XDeTE9Lh7OS+hx8XBeSo+Lh/Myelw8nJfT4+LhvIIeFw/nlfS4eDiv
osfFw3k1PS4ezmvocfFwXkuPi4fzOnpcPJzX0+Pi4byBHhcP5430uHg4b6LH
xcN5Mz0uHs5b6HHxcN5Kj4uH8zZ6XDyct9Pj4uG8gx4XD+ed9Lh4OO+ix8XD
eTc9Lh7Oe+hx8XDeS4+LhzN6XDyc99Hj4uG8nx4XD+cD9Lh4OB+kx8XD+RA9
Lh7Oh+lx8XA+Qo+Lh/NRelw8nI/R4+LhfJweFw/nE/S4eDifpMfFw/kUPS4e
zqfpcfFwPkOPi4fzWXpcPJzP0ePi4XyeHhcP5wv0uHg4X6THxcP5Ej0uHs6X
6XHxcL5Cj4uH81V6XDycr9Hj4uF8nR4XD+cb9Lh4ON+kx8XD+RY9Lh7Ot+lx
8XC+Q4+Lh/Ndelw8nO/R4+LhfJ8eFw/nB/S4eDg/pMfFw/kRPS4ezo/pcfFw
fkKPi4fzU3pcPJyf0ePi4fycHhcP5xf0uHg4v6THxcP5FT0uHs6v6XHxcH5D
j4uH81t6XDyc39Hj4uH8nh4XD+cP9Lh4OH+kx8XD+RM9Lh7On+lx8XD+Qo+L
h/NXelw8nL/R4+Lh/J0eFw/nH/S4eDj/pMfFw/kXPS4ezr/pcfFw/kOPi4f/
N1D/3+Pi4RyAHhcP54D0uHg4B6LHxcM5MD0uHs5B6HHxcA5Kj4uHczB6XDyc
g9Pj4uEcgh4XD+eQ9Lh4OIeix8XDOTQ9Lh7OYehx8XAOS4+Lh3M4elw8nMPT
4+LhHIEeFw/niPS4eDhHosfFwzkyPS4ezlHocfFwjkqPi4dzNHpcPJyj0+Pi
4RyDHhcP55j0uHg4x6LHxcM5Nj0uHs5x6HHxcI5Lj4uHczx6XDyc49Pj4uGc
gB4XD+eE9Lh4OCeix8XDOTE9Lh7OSehx8XBOSo+Lh3Myelw8nJPT4+LhnIIe
Fw/nlPS4eDinosfFwzk1PS4ezmnocfFwTkuPi4dzOnpcPJzT0+Pi4ZyBHhcP
54z0uHg4Z6LHxcM5Mz0uHs5Z6HHxcM5Kj4uHczZ6XDycs9Pj4uGcgx4XD+ec
9Lh4OOeix8XDOTc9Lh7Oeehx8XDOS4+Lh3M+elw8nPPT4+LhXIAeFw/ngvS4
eDgXosfFw7kwPS4ezkXocfFwLkqPi4dzMXpcPJyL0+Pi4VyCHhcP55L0uHg4
l6LHxcO5ND0uHs5l6HHxcC5Lj4uHczl6XDycy9Pj4uFcgR4XD+eK9Lh4OFei
x8XDuTI9Lh7OVehx8XCuSo+Lh3M1elw8nKvT4+LhXIMeFw/nmvS4eDjXosfF
w7k2PS4eznXocfFwrkuPi4dzPXpcPJzr0+Pi4dyAHhcP54b0uHg4N6LHxcO5
MT0uHs5N6HHxcG5Kj4uHczN6XDycm9Pj4uHcgh4XD+eW9Lh4OLeix8XDuTU9
Lh7Obehx8XBuS4+Lh3M7elw8nNvT4+Lh3IEeFw/njvS4eDh3osfFw7kzPS4e
zl3ocfFw7kqPi4dzN3pcPJy70+Pi4dyDHhcP5570uHg496LHxcO5Nz0uHs59
6HHxcO5Lj4uHcz96XDyc0uPi4dyfHhcP5wH0uHg4D6THxcN5ED0uHs6D6XHx
cB5Cj4uH81B6XDych9Hj4uE8nB4XD+cR9Lh4OI+kx8XDeRQ9Lh7Oo+lx8XAe
Q4+Lh/NYelw8nMfR4+LhPJ4eFw/nCfS4eDhPpMfFw3kSPS4ezpPpcfFwnkKP
i4fzVHpcPJyn0ePi4TydHhcP5xn0uHg4z6THxcN5Fj0uHs6z6XHxcJ5Dj4uH
81x6XDyc59Hj4uE8nx4XD+cF9Lh4OC+kx8XDeRE9Lh7Oi+lx8XBeQo+Lh/NS
elw8nJfR4+LhvJweFw/nFfS4eDivpMfFw3kVPS4ezqvpcfFwXkOPi4fzWnpc
PJzX0ePi4byeHhcP5w30uHg4b6THxcN5Ez0uHs6b6XHxcN5Cj4uH81Z6XDyc
t9Hj4uG8nR4XD+cd9Lh4OO+kx8XDeRc9Lh7Ou+lx8XDeQ4+Lh/Neelw8nNHj
4uG8jx4XD+f99Lh4OB+gx8XD+SA9Lh7Oh+hx8XA+TI+Lh/MRelw8nI/S4+Lh
fIweFw/n4/S4eDifoMfFw/kkPS4ezqfocfFwPk2Pi4fzGXpcPJzP0uPi4XyO
HhcP5/P0uHg4X6DHxcP5Ij0uHs6X6HHxcL5Mj4uH8xV6XDycr9Lj4uF8jR4X
D+fr9Lh4ON+gx8XD+SY9Lh7Ot+hx8XC+TY+Lh/Mdelw8nO/S4+LhfI8eFw/n
+/S4eDg/oMfFw/khPS4ezo/ocfFwfkyPi4fzE3pcPJyf0uPi4fyMHhcP5+f0
uHg4v6DHxcP5JT0uHs6v6HHxcH5Nj4uH8xt6XDyc39Lj4uH8jh4XD+f39Lh4
OH+gx8XD+SM9Lh7On+hx8XD+TI+Lh/MXelw8nL/S4+Lh/I0eFw/n7/S4eDj/
oMfFw/knPS4ezr/ocfFw/k2Pi4fzH3pcPPy/Afr/HhcP5wD0uHg4B6THxcM5
ED0uHs6B6XHxcA5Cj4uHc1B6XDycg9Hj4uEcnB4XD+cQ9Lh4OIekx8XDORQ9
Lh7Ooelx8XAOQ4+Lh3NYelw8nMPR4+LhHJ4eFw/nCPS4eDhHpMfFwzkSPS4e
zpHpcfFwjkKPi4dzVHpcPJyj0ePi4RydHhcP5xj0uHg4x6THxcM5Fj0uHs6x
6XHxcI5Dj4uHc1x6XDyc49Hj4uEcnx4XD+cE9Lh4OCekx8XDORE9Lh7Oielx
8XBOQo+Lh3NSelw8nJPR4+LhnJweFw/nFPS4eDinpMfFwzkVPS4ezqnpcfFw
TkOPi4dzWnpcPJzT0ePi4ZyeHhcP5wz0uHg4Z6THxcM5Ez0uHs6Z6XHxcM5C
j4uHc1Z6XDycs9Hj4uGcnR4XD+cc9Lh4OOekx8XDORc9Lh7Ouelx8XDOQ4+L
h3Neelw8nPPR4+LhnJ8eFw/nAvS4eDgXpMfFw7kQPS4ezoXpcfFwLkKPi4dz
UXpcPJyL0ePi4VycHhcP5xL0uHg4l6THxcO5FD0uHs6l6XHxcC5Dj4uHc1l6
XDycy9Hj4uFcnh4XD+cK9Lh4OFekx8XDuRI9Lh7Olelx8XCuQo+Lh3NVelw8
nKvR4+LhXJ0eFw/nGvS4eDjXpMfFw7kWPS4ezrXpcfFwrkOPi4dzXXpcPJzr
0ePi4VyfHhcP5wb0uHg4N6THxcO5ET0uHs6N6XHxcG5Cj4uHc1N6XDycm9Hj
4uHcnB4XD+cW9Lh4OLekx8XDuRU9Lh7Orelx8XBuQ4+Lh3Nbelw8nNvR4+Lh
3J4eFw/nDvS4eDh3pMfFw7kTPS4ezp3pcfFw7kKPi4dzV3pcPJy70ePi4dyd
HhcP5x70uHg496THxcO5Fz0uHs696XHxcO5Dj4uHc196XDyc+9Hj4uGUHhcP
5/70uHg4D6DHxcN5ID0uHs6D6HHxcB5Mj4uH8xB6XDych9Lj4uE8jB4XD+fh
9Lh4OI+gx8XDeSQ9Lh7Oo+hx8XAeTY+Lh/MYelw8nMfS4+LhPI4eFw/n8fS4
eDhPoMfFw3kiPS4ezpPocfFwnkyPi4fzFHpcPJyn0uPi4TyNHhcP5+n0uHg4
z6DHxcN5Jj0uHs6z6HHxcJ5Nj4uH8xx6XDyc59Lj4uE8jx4XD+f59Lh4OC+g
x8XDeSE9Lh7Oi+hx8XBeTI+Lh/MSelw8nJfS4+LhvIweFw/n5fS4eDivoMfF
w3klPS4ezqvocfFwXk2Pi4fzGnpcPJzX0uPi4byOHhcP5/X0uHg4b6DHxcN5
Iz0uHs6b6HHxcN5Mj4uH8xZ6XDyct9Lj4uG8jR4XD+ft9Lh4OO+gx8XDeSc9
Lh7Ou+hx8XDeTY+Lh/Meelw8nPfS4+LhjB4XD+d99Lh4OO+nx8XD+QA9Lh7O
B+lx8XA+RI+Lh/Nhelw8nI/Q4+LhfJQeFw/nY/S4eDgfp8fFw/kEPS4ezifp
cfFwPkWPi4fzaXpcPJzP0OPi4XyWHhcP53P0uHg4n6fHxcP5Aj0uHs4X6XHx
cL5Ej4uH82V6XDycr9Dj4uF8lR4XD+dr9Lh4OF+nx8XD+QY9Lh7ON+lx8XC+
RY+Lh/Ntelw8nO/Q4+LhfJceFw/ne/S4eDjfp8fFw/kBPS4ezg/pcfFwfkSP
i4fzY3pcPJyf0OPi4fyUHhcP52f0uHg4P6fHxcP5BT0uHs4v6XHxcH5Fj4uH
82t6XDyc39Dj4uH8lh4XD+d39Lh4OL+nx8XD+QM9Lh7OH+lx8XD+RI+Lh/Nn
elw8nL/Q4+Lh/JUeFw/nb/S4eDh/p8fFw/kHPS4ezj/pcfFw/kWPi4fzb3pc
PJz/0OPi4f8NzP/3uHg4B6DHxcM5ID0uHs6B6HHxcA5Mj4uHcxB6XDycg9Lj
4uEcjB4XD+fg9Lh4OIegx8XDOSQ9Lh7Ooehx8XAOTY+Lh3MYelw8nMPS4+Lh
HI4eFw/n8PS4eDhHoMfFwzkiPS4ezpHocfFwjkyPi4dzFHpcPJyj0uPi4RyN
HhcP5+j0uHg4x6DHxcM5Jj0uHs6x6HHxcI5Nj4uHcxx6XDyc49Lj4uEcjx4X
D+f49Lh4OCegx8XDOSE9Lh7Oiehx8XBOTI+Lh3MSelw8nJPS4+LhnIweFw/n
5PS4eDinoMfFwzklPS4ezqnocfFwTk2Pi4dzGnpcPJzT0uPi4ZyOHhcP5/T0
uHg4Z6DHxcM5Iz0uHs6Z6HHxcM5Mj4uHcxZ6XDycs9Lj4uGcjR4XD+fs9Lh4
OOegx8XDOSc9Lh7Ouehx8XDOTY+Lh3Meelw8nPPS4+LhnI8eFw/n/PS4eDgX
oMfFw7kgPS4ezoXocfFwLkyPi4dzEXpcPJyL0uPi4VyMHhcP5+L0uHg4l6DH
xcO5JD0uHs6l6HHxcC5Nj4uHcxl6XDycy9Lj4uFcjh4XD+fy9Lh4OFegx8XD
uSI9Lh7Olehx8XCuTI+Lh3MVelw8nKvS4+LhXI0eFw/n6vS4eDjXoMfFw7km
PS4ezrXocfFwrk2Pi4dzHXpcPJzr0uPi4VyPHhcP5/r0uHg4N6DHxcO5IT0u
Hs6N6HHxcG5Mj4uHcxN6XDycm9Lj4uHcjB4XD+fm9Lh4OLegx8XDuSU9Lh7O
rehx8XBuTY+Lh3Mbelw8nNvS4+Lh3I4eFw/n9vS4eDh3oMfFw7kjPS4ezp3o
cfFw7kyPi4dzF3pcPJy70uPi4dyNHhcP5+70uHg496DHxcO5Jz0uHs696HHx
cO5Nj4uHcx96XDyc+9Lj4uHcjx4XD6f0uHg496fHxcN5AD0uHs4D6XHxcB5E
j4uH82B6XDych9Dj4uE8lB4XD+dh9Lh4OA+nx8XDeQQ9Lh7OI+lx8XAeRY+L
h/Noelw8nMfQ4+LhPJYeFw/ncfS4eDiPp8fFw3kCPS4ezhPpcfFwnkSPi4fz
ZHpcPJyn0OPi4TyVHhcP52n0uHg4T6fHxcN5Bj0uHs4z6XHxcJ5Fj4uH82x6
XDyc59Dj4uE8lx4XD+d59Lh4OM+nx8XDeQE9Lh7OC+lx8XBeRI+Lh/Nielw8
nJfQ4+LhvJQeFw/nZfS4eDgvp8fFw3kFPS4ezivpcfFwXkWPi4fzanpcPJzX
0OPi4byWHhcP53X0uHg4r6fHxcN5Az0uHs4b6XHxcN5Ej4uH82Z6XDyct9Dj
4uG8lR4XD+dt9Lh4OG+nx8XDeQc9Lh7OO+lx8XDeRY+Lh/Nuelw8nPfQ4+Lh
vJceFw9n9Lh4OO+jx8XDeT89Lh7OB+hx8XA+SI+Lh/Mhelw8nA/T4+LhfIQe
Fw/no/S4eDgfo8fFw/k4PS4ezifocfFwPkmPi4fzKXpcPJxP0+Pi4XyGHhcP
57P0uHg4n6PHxcP5PD0uHs4X6HHxcL5Ij4uH8yV6XDycL9Pj4uF8hR4XD+er
9Lh4OF+jx8XD+To9Lh7ON+hx8XC+SY+Lh/Mtelw8nG/T4+LhfIceFw/nu/S4
eDjfo8fFw/k+PS4ezg/ocfFwfkiPi4fzI3pcPJwf0+Pi4fyEHhcP56f0uHg4
P6PHxcP5OT0uHs4v6HHxcH5Jj4uH8yt6XDycX9Pj4uH8hh4XD+e39Lh4OL+j
x8XD+T09Lh7OH+hx8XD+SI+Lh/Mnelw8nD/T4+Lh/IUeFw/nr/S4eDh/o8fF
w/k7PS4ezj/ocfFw/kmPi4fzL3pcPJx/0+Pi4fyHHhcP/29A/r/HxcM5AD0u
Hs4B6XHxcA5Ej4uHc2B6XDycg9Dj4uEclB4XD+dg9Lh4OAenx8XDOQQ9Lh7O
Ielx8XAORY+Lh3Noelw8nMPQ4+LhHJYeFw/ncPS4eDiHp8fFwzkCPS4ezhHp
cfFwjkSPi4dzZHpcPJyj0OPi4RyVHhcP52j0uHg4R6fHxcM5Bj0uHs4x6XHx
cI5Fj4uHc2x6XDyc49Dj4uEclx4XD+d49Lh4OMenx8XDOQE9Lh7OCelx8XBO
RI+Lh3Nielw8nJPQ4+LhnJQeFw/nZPS4eDgnp8fFwzkFPS4ezinpcfFwTkWP
i4dzanpcPJzT0OPi4ZyWHhcP53T0uHg4p6fHxcM5Az0uHs4Z6XHxcM5Ej4uH
c2Z6XDycs9Dj4uGclR4XD+ds9Lh4OGenx8XDOQc9Lh7OOelx8XDORY+Lh3Nu
elw8nPPQ4+LhnJceFw/nfPS4eDjnp8fFw7kAPS4ezgXpcfFwLkSPi4dzYXpc
PJyL0OPi4VyUHhcP52L0uHg4F6fHxcO5BD0uHs4l6XHxcC5Fj4uHc2l6XDyc
y9Dj4uFclh4XD+dy9Lh4OJenx8XDuQI9Lh7OFelx8XCuRI+Lh3Nlelw8nKvQ
4+LhXJUeFw/navS4eDhXp8fFw7kGPS4ezjXpcfFwrkWPi4dzbXpcPJzr0OPi
4VyXHhcP53r0uHg416fHxcO5AT0uHs4N6XHxcG5Ej4uHc2N6XDycm9Dj4uHc
lB4XD+dm9Lh4ODenx8XDuQU9Lh7OLelx8XBuRY+Lh3Nrelw8nNvQ4+Lh3JYe
Fw/ndvS4eDi3p8fFw7kDPS4ezh3pcfFw7kSPi4dzZ3pcPJy70OPi4dyVHhcP
5270uHg4d6fHxcO5Bz0uHs496XHxcO5Fj4uHc296XDyc+9Dj4uHclx4XD+d+
9Lh4OKXHxcO5Pz0uHs4D6HHxcB5Ij4uH8yB6XDycB9Pj4uE8hB4XD+eh9Lh4
OA+jx8XDeTg9Lh7OI+hx8XAeSY+Lh/Moelw8nEfT4+LhPIYeFw/nsfS4eDiP
o8fFw3k8PS4ezhPocfFwnkiPi4fzJHpcPJwn0+Pi4TyFHhcP56n0uHg4T6PH
xcN5Oj0uHs4z6HHxcJ5Jj4uH8yx6XDycZ9Pj4uE8hx4XD+e59Lh4OM+jx8XD
eT49Lh7OC+hx8XBeSI+Lh/Mielw8nBfT4+LhvIQeFw/npfS4eDgvo8fFw3k5
PS4ezivocfFwXkmPi4fzKnpcPJxX0+Pi4byGHhcP57X0uHg4r6PHxcN5PT0u
Hs4b6HHxcN5Ij4uH8yZ6XDycN9Pj4uG8hR4XD+et9Lh4OG+jx8XDeTs9Lh7O
O+hx8XDeSY+Lh/Muelw8nHfT4+LhvIceFw/nvfS4eDijx8XDeR89Lh7O++lx
8XA+QI+Lh/NBelw8nA/R4+LhfJgeFw/nI/S4eDgfpcfFw/kYPS4ezsfpcfFw
PkGPi4fzSXpcPJxP0ePi4XyaHhcP5zP0uHg4n6XHxcP5HD0uHs7n6XHxcL5A
j4uH80V6XDycL9Hj4uF8mR4XD+cr9Lh4OF+lx8XD+Ro9Lh7O1+lx8XC+QY+L
h/NNelw8nG/R4+LhfJseFw/nO/S4eDjfpcfFw/kePS4ezvfpcfFwfkCPi4fz
Q3pcPJwf0ePi4fyYHhcP5yf0uHg4P6XHxcP5GT0uHs7P6XHxcH5Bj4uH80t6
XDycX9Hj4uH8mh4XD+c39Lh4OL+lx8XD+R09Lh7O7+lx8XD+QI+Lh/NHelw8
nD/R4+Lh/JkeFw/nL/S4eDh/pcfFw/kbPS4ezt/pcfFw/kGPi4fzT3pcPJx/
0ePi4fybHhcP5z/0uHj4fwPx/z0uHs4B6HHxcA5Ij4uHcyB6XDycA9Pj4uEc
hB4XD+eg9Lh4OAejx8XDOTg9Lh7OIehx8XAOSY+Lh3Moelw8nEPT4+LhHIYe
Fw/nsPS4eDiHo8fFwzk8PS4ezhHocfFwjkiPi4dzJHpcPJwj0+Pi4RyFHhcP
56j0uHg4R6PHxcM5Oj0uHs4x6HHxcI5Jj4uHcyx6XDycY9Pj4uEchx4XD+e4
9Lh4OMejx8XDOT49Lh7OCehx8XBOSI+Lh3Mielw8nBPT4+LhnIQeFw/npPS4
eDgno8fFwzk5PS4ezinocfFwTkmPi4dzKnpcPJxT0+Pi4ZyGHhcP57T0uHg4
p6PHxcM5PT0uHs4Z6HHxcM5Ij4uHcyZ6XDycM9Pj4uGchR4XD+es9Lh4OGej
x8XDOTs9Lh7OOehx8XDOSY+Lh3Muelw8nHPT4+LhnIceFw/nvPS4eDjno8fF
wzk/PS4ezgXocfFwLkiPi4dzIXpcPJwL0+Pi4VyEHhcP56L0uHg4F6PHxcO5
OD0uHs4l6HHxcC5Jj4uHcyl6XDycS9Pj4uFchh4XD+ey9Lh4OJejx8XDuTw9
Lh7OFehx8XCuSI+Lh3Mlelw8nCvT4+LhXIUeFw/nqvS4eDhXo8fFw7k6PS4e
zjXocfFwrkmPi4dzLXpcPJxr0+Pi4VyHHhcP57r0uHg416PHxcO5Pj0uHs4N
6HHxf7uuhygAANxco6lt27bdprbttDO13ZkqtW2ntu3Utp3atl937/Qu7+I/
3zZZHG/OHjdeHA9gjxsvjgeyx40Xx1uwx40Xx1uyx40Xx1uxx40Xx1uzx40X
x9uwx40Xx9uyx40Xx9uxx40Xx9uzx40Xxzuwx40Xxzuyx40Xxzuxx40Xxzuz
x40Xx7uwx40Xx7uyx40Xx7uxx40Xx7uzx40Xx3uwx40Xx3uyx40Xx3uxx40X
x3uzx40Xx4PY48aL48HscePF8T7scePF8b7scePF8X7scePF8f7scePF8QHs
cePF0exx48Xxgexx48XxQexx48Xxwexx48XxIexx48Xxoexx48XxYexx48Xx
4exx48XxEexx48Xxkexx48XxUexx48Xx0exx48XxMexx48Xxsexx48Xxcexx
48Xx8exx48XxCexx48Xxiexx48XxSexx48Xxyexx48XxKexx48Xxqexx48Xx
aexx48Xx6exx48XxGexx48Xxmexx48XxWexx48Xx2exx48XxOexx48Xxuexx
48Xxeexx48Xx+exx48Ux7HHjxfEF7HHjxfGF7HHjxfFF7HHjxfHF7HHjxfEl
7HHjxfGl7HHjxfFl7HHjxfHl7HHjxfEV7HHjxfGV7HHjxfFV7HHjxfHV7HHj
xfE17HHjxfG17HHjxfF17HHjxfH17HHjxfEN7HHjxfGN7HHjxfFN7HHjxfHN
7HHjxfEt7HHjxfGt7HHjxfFt7HHjxfHt7HHjxfEd7HHjxfGd7HHjxfFd7HHj
xfHd7HHjxfE97HHjxfG97HHjxfF97HHjxbHscePF8f3scePF8QPscePF8YPs
cePF8UPscePF8cPscePF8SPscePF8aPscePF8WPscePF8ePscePF8RPscePF
8ZPscePF8VPscePF8dPscePF8TPscePF8bPscePF8XPscePF8fPscePF8Qvs
cePF8YvscePF8UvscePF8cvscePF8SvscePF8avscePF8WvscePF8evscePF
8RvscePF8ZvscePF8VvscePF8dvscePF8TvscePF8bvscePFcexx48Xxe+xx
48Xx++xx48XxB+xx48Xxh+xx48XxR+xx48Xxx+xx48XxJ+xx48Xxp+xx48Xx
Z+xx48Xx5+xx48XxF+xx48Xxl+xx48XxV+xx48Xx1+xx48XxN+xx48Xxt+xx
48Xxd+xx48Xx9+xx48XxD+xx48Xxj+xx48XxT+xx48Xxz+xx48XxL+xx48Xx
r+xx48Xxb+xx48Xx7+xx48XxH+xx48Xxn+xx48XxX+xx48Xx3+xx48XxP+xx
48X/ewD8Hz85Tly48eDFh+Mh6OPEhRsPXnw4HpI+Tly48eDFh+Oh6OPEhRsP
Xnw4Hpo+Tly48eDFh+Nh6OPEhRsPXnw4HpY+Tly48eDFh+Ph6OPEhRsPXnw4
Hp4+Tly48eDFh+MR6OPEhRsPXnw4HpE+Tly48eDFh+OR6OPEhRsPXnw4Hpk+
Tly48eDFh+NR6OPEhRsPXnw4HpU+Tly48eDFh+PR6OPEhRsPXnw4Hp0+Tly4
8eDFh+Mx6OPEhRsPXnw4HpM+Tly48eDFh+Ox6OPEhRsPXnw4Hps+Tly48eDF
h+Nx6OPEhRsPXnw4Hpc+Tly48eDFh+Px6OPEhRsPXnw4Hp8+Tly48eDFh+MJ
6OPEhRsPXnw4npA+Tly48eDFh+OJ6OPEhRsPXnw4npg+Tly48eDFh+NJ6OPE
hRsPXnw4npQ+Tly48eDFh+PJ6OPEhRsPXnw4npw+Tly48eDFh+Mp6OPEhRsP
Xnw4npI+Tly48eDFh+Op6OPEhRsPXnw4npo+Tly48eDFh+Np6OPEhRsPXnw4
npY+Tly48eDFh+Pp6OPEhRsPXnw4np4+Tly48eDFh+MZ6OPEhRsPXnw4npE+
Tly48eDFh+OZ6OPEhRsPXnw4npk+Tly48eDFh+NZ6OPEhRsPXnw4npU+Tly4
8eDFh+PZ6OPEhRsPXnw4np0+Tly48eDFh+M56OPEhRsPXnw4npM+Tly48eDF
h+O56OPEhRsPXnw4nps+Tly48eDFh+N56OPEhRsPXnw4npc+Tly48eDFh+P5
6OPEhRsPXnw4np8+Tly48eDFh+MF6OPEhRsPXnw4XpA+Tly48eDFh+OF6OPE
hRsPXnw4Xpg+Tly48eDFh+NF6OPEhRsPXnw4XpQ+Tly48eDFh+PF6OPEhRsP
Xnw4kj5OXLjx4MWH48Xp48SFGw9efDhegj5OXLjx4MWH4yXp48SFGw9efDhe
ij5OXLjx4MWH46Xp48SFGw9efDhehj5OXLjx4MWH42Xp48SFGw9efDhejj5O
XLjx4MWH4+Xp48SFGw9efDhegT5OXLjx4MWH4xXp48SFGw9efDheiT5OXLjx
4MWH45Xp48SFGw9efDhehT5OXLjx4MWH41Xp48SFGw9efDhejT5OXLjx4MWH
49Xp48SFGw9efDhegz5OXLjx4MWH4zXp48SFGw9efDheiz5OXLjx4MWH47Xp
48SFGw9efDhehz5OXLjx4MWH43Xp48SFGw9efDhejz5OXLjx4MWH4/Xp48SF
Gw9efDjegD5OXLjx4MWH4w3p48SFGw9efDjeiD5OXLjx4MWH443p48SFGw9e
fDjehD5OXLjx4MWH403p48SFGw9efDiKPk5cuPHgxYfjzejjxIUbD158ON6c
Pk5cuPHgxYfjAfRx4sKNBy8+HA+kjxMXbjx48eF4C/o4ceHGgxcfjrekjxMX
bjx48eF4K/o4ceHGgxcfjremjxMXbjx48eF4G/o4ceHGgxcfjreljxMXbjx4
8eF4O/o4ceHGgxcfjrenjxMXbjx48eF4B/o4ceHGgxcfjnekjxMXbjx48eF4
J/o4ceHGgxcfjnemjxMXbjx48eF4F/o4ceHGgxcfjneljxMXbjx48eF4N/o4
ceHGgxcfjnenjxMXbjx48eF4D/o4ceHGgxcfjvekjxMXbjx48eF4L/o4ceHG
gxcfjvemjxMXbjx48eF4EH2cuHDjwYsPx4Pp48SFGw9efDjehz5OXLjx4MWH
433p48SFGw9efDjejz5OXLjx4MWH4/3p48SFGw9efDg+gD5OXLjx4MWHo+nj
xIUbD158OD6QPk5cuPHgxYfjg+jjxIUbD158OD6YPk5cuPHgxYfjQ+jjxIUb
D158OD6UPk5cuPHgxYfjw+jjxIUbD158OD6cPk5cuPHgxYfjI+jjxIUbD158
OD6SPk5cuPHgxYfjo+jjxIUbD158OD6aPk5cuPHgxYfjY+jjxIUbD158OD6W
Pk5cuPHgxYfj4+jjxIUbD158OD6ePk5cuPHgxYfjE+jjxIUbD158OD6RPk5c
uPHgxYfjk+jjxIUbD158OD6ZPk5cuPHgxYfjU+jjxIUbD158OD6VPk5cuPHg
xYfj0+jjxIUbD158OD6dPk5cuPHgxYfjM+jjxIUbD158OD6TPk5cuPHgxYfj
s+jjxIUbD158OD6bPk5cuPHgxYfjc+jjxIUbD158OD6XPk5cuPHgxYfj8+jj
xIUbD158OD6fPk5cuPHgxYdj6OPEhRsPXnw4voA+Tly48eDFh+ML6ePEhRsP
Xnw4vog+Tly48eDFh+OL6ePEhRsPXnw4voQ+Tly48eDFh+NL6ePEhRsPXnw4
vow+Tly48eDFh+PL6ePEhRsPXnw4voI+Tly48eDFh+Mr6ePEhRsPXnw4voo+
Tly48eDFh+Or6ePEhRsPXnw4voY+Tly48eDFh+Nr6ePEhRsPXnw4vo4+Tly4
8eDFh+Pr6ePEhRsPXnw4voE+Tly48eDFh+Mb6ePEhRsPXnw4vok+Tly48eDF
h+Ob6ePEhRsPXnw4voU+Tly48eDFh+Nb6ePEhRsPXnw4vo0+Tly48eDFh+Pb
6ePEhRsPXnw4voM+Tly48eDFh+M76ePEhRsPXnw4vos+Tly48eDFh+O76ePE
hRsPXnw4voc+Tly48eDFh+N76ePEhRsPXnw4vo8+Tly48eDFh2Pp48SFGw9e
fDi+nz5OXLjx4MWH4wfo48SFGw9efDh+kD5OXLjx4MWH44fo48SFGw9efDh+
mD5OXLjx4MWH40fo48SFGw9efDh+lD5OXLjx4MWH48fo48SFGw9efDh+nD5O
XLjx4MWH4yfo48SFGw9efDh+kj5OXLjx4MWH46fo48SFGw9efDh+mj5OXLjx
4MWH42fo48SFGw9efDh+lj5OXLjx4MWH4+fo48SFGw9efDh+nj5OXLjx4MWH
4xfo48SFGw9efDh+kT5OXLjx4MWH45fo48SFGw9efDh+mT5OXLjx4MWH41fo
48SFGw9efDh+lT5OXLjx4MWH49fo48SFGw9efDh+nT5OXLjx4MWH4zfo48SF
Gw9efDh+kz5OXLjx4MWH47fo48SFGw9efDh+mz5OXLjx4MWH43fo48SFGw9e
fDh+lz5OXLjx4MWH4+jjxIUbD158OH6PPk5cuPHgxYfj9+njxIUbD158OP6A
Pk5cuPHgxYfjD+njxIUbD158OP6IPk5cuPHgxYfjj+njxIUbD158OP6EPk5c
uPHgxYfjT+njxIUbD158OP6MPk5cuPHgxYfjz+njxIUbD158OP6CPk5cuPHg
xYfjL+njxIUbD158OP6KPk5cuPHgxYfjr+njxIUbD158OP6GPk5cuPHgxYfj
b+njxIUbD158OP6OPk5cuPHgxYfj7+njxIUbD158OP6BPk5cuPHgxYfjH+nj
xIUbD158OP6JPk5cuPHgxYfjn+njxIUbD158OP6FPk5cuPHgxYfjX+njxIUb
D158OP6NPk5cuPHgxYfj3+njxIUbD158OP6DPk5cuPHgxYfjP+njxIUbD158
OP6LPk5cuPHgxYfjv+njxIUbD158OP6HPk5cuPHgxYf/9wH/v32cuHDjwYsP
x0PQx4kLNx68+HA8JH2cuHDjwYsPx0PRx4kLNx68+HA8NH2cuHDjwYsPx8PQ
x4kLNx68+HA8LH2cuHDjwYsPx8PRx4kLNx68+HA8PH2cuHDjwYsPxyPQx4kL
Nx68+HA8In2cuHDjwYsPxyPRx4kLNx68+HA8Mn2cuHDjwYsPx6PQx4kLNx68
+HA8Kn2cuHDjwYsPx6PRx4kLNx68+HA8On2cuHDjwYsPx2PQx4kLNx68+HA8
Jn2cuHDjwYsPx2PRx4kLNx68+HA8Nn2cuHDjwYsPx+PQx4kLNx68+HA8Ln2c
uHDjwYsPx+PRx4kLNx68+HA8Pn2cuHDjwYsPxxPQx4kLNx68+HA8IX2cuHDj
wYsPxxPRx4kLNx68+HA8MX2cuHDjwYsPx5PQx4kLNx68+HA8KX2cuHDjwYsP
x5PRx4kLNx68+HA8OX2cuHDjwYsPx1PQx4kLNx68+HA8JX2cuHDjwYsPx1PR
x4kLNx68+HA8NX2cuHDjwYsPx9PQx4kLNx68+HA8LX2cuHDjwYsPx9PRx4kL
Nx68+HA8PX2cuHDjwYsPxzPQx4kLNx68+HA8I32cuHDjwYsPxzPRx4kLNx68
+HA8M32cuHDjwYsPx7PQx4kLNx68+HA8K32cuHDjwYsPx7PRx4kLNx68+HA8
O32cuHDjwYsPx3PQx4kLNx68+HA8J32cuHDjwYsPx3PRx4kLNx68+HA8N32c
uHDjwYsPx/PQx4kLNx68+HA8L32cuHDjwYsPx/PRx4kLNx68+HA8P32cuHDj
wYsPxwvQx4kLNx68+HC8IH2cuHDjwYsPxwvRx4kLNx68+HC8MH2cuHDjwYsP
x4vQx4kLNx68+HC8KH2cuHDjwYsPx4vRx4kLNx68+HAkfZy4cOPBiw/Hi9PH
iQs3Hrz4cLwEfZy4cOPBiw/HS9LHiQs3Hrz4cLwUfZy4cOPBiw/HS9PHiQs3
Hrz4cLwMfZy4cOPBiw/Hy9LHiQs3Hrz4cLwcfZy4cOPBiw/Hy9PHiQs3Hrz4
cLwCfZy4cOPBiw/HK9LHiQs3Hrz4cLwSfZy4cOPBiw/HK9PHiQs3Hrz4cLwK
fZy4cOPBiw/Hq9LHiQs3Hrz4cLwafZy4cOPBiw/Hq9PHiQs3Hrz4cLwGfZy4
cOPBiw/Ha9LHiQs3Hrz4cLwWfZy4cOPBiw/Ha9PHiQs3Hrz4cLwOfZy4cOPB
iw/H69LHiQs3Hrz4cLwefZy4cOPBiw/H69PHiQs3Hrz4cLwBfZy4cOPBiw/H
G9LHiQs3Hrz4cLwRfZy4cOPBiw/HG9PHiQs3Hrz4cLwJfZy4cOPBiw/Hm9LH
iQs3Hrz4cBR9nLhw48GLD8eb0ceJCzcevPhwvDl9nLhw48GLD8cD6OPEhRsP
Xnw4HkgfJy7cePDiw/EW9HHiwo0HLz4cb0kfJy7cePDiw/FW9HHiwo0HLz4c
b00fJy7cePDiw/E29HHiwo0HLz4cb0sfJy7cePDiw/F29HHiwo0HLz4cb08f
Jy7cePDiw/EO9HHiwo0HLz4c70gfJy7cePDiw/FO9HHiwo0HLz4c70wfJy7c
ePDiw/Eu9HHiwo0HLz4c70ofJy7cePDiw/Fu9HHiwo0HLz4c704fJy7cePDi
w/Ee9HHiwo0HLz4c70kfJy7cePDiw/Fe9HHiwo0HLz4c700fJy7cePDiw/Eg
+jhx4caDFx+OB9PHiQs3Hrz4cLwPfZy4cOPBiw/H+9LHiQs3Hrz4cLwffZy4
cOPBiw/H+9PHiQs3Hrz4cHwAfZy4cOPBiw9H08eJCzcevPhwfCB9nLhw48GL
D8cH0ceJCzcevPhwfDB9nLhw48GLD8eH0MeJCzcevPhwfCh9nLhw48GLD8eH
0ceJCzcevPhwfDh9nLhw48GLD8dH0MeJCzcevPhwfCR9nLhw48GLD8dH0ceJ
CzcevPhwfDR9nLhw48GLD8fH0MeJCzcevPhwfCx9nLhw48GLD8fH0ceJCzce
vPhwfDx9nLhw48GLD8cn0MeJCzcevPhwfCJ9nLhw48GLD8cn0ceJCzcevPhw
fDJ9nLhw48GLD8en0MeJCzcevPhwfCp9nLhw48GLD8en0ceJCzcevPhwfDp9
nLhw48GLD8dn0MeJCzcevPhwfCZ9nLhw48GLD8dn0ceJCzcevPhwfDZ9nLhw
48GLD8fn0MeJCzcevPhwfC59nLhw48GLD8fn0ceJCzcevPhwfD59nLhw48GL
D8fQx4kLNx68+HB8AX2cuHDjwYsPxxfSx4kLNx68+HB8EX2cuHDjwYsPxxfT
x4kLNx68+HB8CX2cuHDjwYsPx5fSx4kLNx68+HB8GX2cuHDjwYsPx5fTx4kL
Nx68+HB8BX2cuHDjwYsPx1fSx4kLNx68+HB8FX2cuHDjwYsPx1fTx4kLNx68
+HB8DX2cuHDjwYsPx9fSx4kLNx68+HB8HX2cuHDjwYsPx9fTx4kLNx68+HB8
A32cuHDjwYsPxzfSx4kLNx68+HB8E32cuHDjwYsPxzfTx4kLNx68+HB8C32c
uHDjwYsPx7fSx4kLNx68+HB8G32cuHDjwYsPx7fTx4kLNx68+HB8B32cuHDj
wYsPx3fSx4kLNx68+HB8F32cuHDjwYsPx3fTx4kLNx68+HB8D32cuHDjwYsP
x/fSx4kLNx68+HB8H32cuHDjwYsPx9LHiQs3Hrz4cHw/fZy4cOPBiw/HD9DH
iQs3Hrz4cPwgfZy4cOPBiw/HD9HHiQs3Hrz4cPwwfZy4cOPBiw/Hj9DHiQs3
Hrz4cPwofZy4cOPBiw/Hj9HHiQs3Hrz4cPw4fZy4cOPBiw/HT9DHiQs3Hrz4
cPwkfZy4cOPBiw/HT9HHiQs3Hrz4cPw0fZy4cOPBiw/Hz9DHiQs3Hrz4cPws
fZy4cOPBiw/Hz9HHiQs3Hrz4cPw8fZy4cOPBiw/HL9DHiQs3Hrz4cPwifZy4
cOPBiw/HL9HHiQs3Hrz4cPwyfZy4cOPBiw/Hr9DHiQs3Hrz4cPwqfZy4cOPB
iw/Hr9HHiQs3Hrz4cPw6fZy4cOPBiw/Hb9DHiQs3Hrz4cPwmfZy4cOPBiw/H
b9HHiQs3Hrz4cPw2fZy4cOPBiw/H79DHiQs3Hrz4cPwufZy4cOPBiw/H0ceJ
CzcevPhw/B59nLhw48GLD8fv08eJCzcevPhw/AF9nLhw48GLD8cf0seJCzce
vPhw/BF9nLhw48GLD8cf08eJCzcevPhw/Al9nLhw48GLD8ef0seJCzcevPhw
/Bl9nLhw48GLD8ef08eJCzcevPhw/AV9nLhw48GLD8df0seJCzcevPhw/BV9
nLhw48GLD8df08eJCzcevPhw/A19nLhw48GLD8ff0seJCzcevPhw/B19nLhw
48GLD8ff08eJCzcevPhw/AN9nLhw48GLD8c/0seJCzcevPhw/BN9nLhw48GL
D8c/08eJCzcevPhw/At9nLhw48GLD8e/0seJCzcevPhw/Bt9nLhw48GLD8e/
08eJCzcevPhw/Ad9nLhw48GLD8d/0seJCzcevPhw/Bd9nLhw48GLD8d/08eJ
CzcevPhw/A99nLhw48GLD//vA/x/+zhx4caDFx+Oh6CPExduPHjx4XhI+jhx
4caDFx+Oh6KPExduPHjx4Xho+jhx4caDFx+Oh6GPExduPHjx4XhY+jhx4caD
Fx+Oh6OPExduPHjx4Xh4+jhx4caDFx+OR6CPExduPHjx4XhE+jhx4caDFx+O
R6KPExduPHjx4Xhk+jhx4caDFx+OR6GPExduPHjx4XhU+jhx4caDFx+OR6OP
ExduPHjx4Xh0+jhx4caDFx+Ox6CPExduPHjx4XhM+jhx4caDFx+Ox6KPExdu
PHjx4Xhs+jhx4caDFx+Ox6GPExduPHjx4Xhc+jhx4caDFx+Ox6OPExduPHjx
4Xh8+jhx4caDFx+OJ6CPExduPHjx4XhC+jhx4caDFx+OJ6KPExduPHjx4Xhi
+jhx4caDFx+OJ6GPExduPHjx4XhS+jhx4caDFx+OJ6OPExduPHjx4Xhy+jhx
4caDFx+Op6CPExduPHjx4XhK+jhx4caDFx+Op6KPExduPHjx4Xhq+jhx4caD
Fx+Op6GPExduPHjx4Xha+jhx4caDFx+Op6OPExduPHjx4Xh6+jhx4caDFx+O
Z6CPExduPHjx4XhG+jhx4caDFx+OZ6KPExduPHjx4Xhm+jhx4caDFx+OZ6GP
ExduPHjx4XhW+jhx4caDFx+OZ6OPExduPHjx4Xh2+jhx4caDFx+O56CPExdu
PHjx4XhO+jhx4caDFx+O56KPExduPHjx4Xhu+jhx4caDFx+O56GPExduPHjx
4Xhe+jhx4caDFx+O56OPExduPHjx4Xh++jhx4caDFx+OF6CPExduPHjx4XhB
+jhx4caDFx+OF6KPExduPHjx4Xhh+jhx4caDFx+OF6GPExduPHjx4XhR+jhx
4caDFx+OF6OPExduPHjx4Uj6OHHhxoMXH44Xp48TF248ePHheAn6OHHhxoMX
H46XpI8TF248ePHheCn6OHHhxoMXH46Xpo8TF248ePHheBn6OHHhxoMXH46X
pY8TF248ePHheDn6OHHhxoMXH46Xp48TF248ePHheAX6OHHhxoMXH45XpI8T
F248ePHheCX6OHHhxoMXH45Xpo8TF248ePHheBX6OHHhxoMXH45XpY8TF248
ePHheDX6OHHhxoMXH45Xp48TF248ePHheA36OHHhxoMXH47XpI8TF248ePHh
eC36OHHhxoMXH47Xpo8TF248ePHheB36OHHhxoMXH47XpY8TF248ePHheD36
OHHhxoMXH47Xp48TF248ePHheAP6OHHhxoMXH443pI8TF248ePHheCP6OHHh
xoMXH443po8TF248ePHheBP6OHHhxoMXH443pY8TF248ePHhKPo4ceHGgxcf
jjejjxMXbjx48eF4c/o4ceHGgxcfjgfQx4kLNx68+HA8kD5OXLjx4MWH4y3o
48SFGw9efDjekj5OXLjx4MWH463o48SFGw9efDjemj5OXLjx4MWH423o48SF
Gw9efDjelj5OXLjx4MWH4+3o48SFGw9efDjenj5OXLjx4MWH4x3o48SFGw9e
fDjekT5OXLjx4MWH453o48SFGw9efDjemT5OXLjx4MWH413o48SFGw9efDje
lT5OXLjx4MWH493o48SFGw9efDjenT5OXLjx4MWH4z3o48SFGw9efDjekz5O
XLjx4MWH473o48SFGw9efDjemz5OXLjx4MWH40H0ceLCjQcvPhwPpo8TF248
ePHheB/6OHHhxoMXH473pY8TF248ePHheD/6OHHhxoMXH473p48TF248ePHh
+AD6OHHhxoMXH46mjxMXbjx48eH4QPo4ceHGgxcfjg+ijxMXbjx48eH4YPo4
ceHGgxcfjg+hjxMXbjx48eH4UPo4ceHGgxcfjg+jjxMXbjx48eH4cPo4ceHG
gxcfjo+gjxMXbjx48eH4SPo4ceHGgxcfjo+ijxMXbjx48eH4aPo4ceHGgxcf
jo+hjxMXbjx48eH4WPo4ceHGgxcfjo+jjxMXbjx48eH4ePo4ceHGgxcfjk+g
jxMXbjx48eH4RPo4ceHGgxcfjk+ijxMXbjx48eH4ZPo4ceHGgxcfjk+hjxMX
bjx48eH4VPo4ceHGgxcfjk+jjxMXbjx48eH4dPo4ceHGgxcfjs+gjxMXbjx4
8eH4TPo4ceHGgxcfjs+ijxMXbjx48eH4bPo4ceHGgxcfjs+hjxMXbjx48eH4
XPo4ceHGgxcfjs+jjxMXbjx48eH4fPo4ceHGgxcfjqGPExduPHjx4fgC+jhx
4caDFx+OL6SPExduPHjx4fgi+jhx4caDFx+OL6aPExduPHjx4fgS+jhx4caD
Fx+OL6WPExduPHjx4fgy+jhx4caDFx+OL6ePExduPHjx4fgK+jhx4caDFx+O
r6SPExduPHjx4fgq+jhx4caDFx+Or6aPExduPHjx4fga+jhx4caDFx+Or6WP
ExduPHjx4fg6+jhx4caDFx+Or6ePExduPHjx4fgG+jhx4caDFx+Ob6SPExdu
PHjx4fgm+jhx4caDFx+Ob6aPExduPHjx4fgW+jhx4caDFx+Ob6WPExduPHjx
4fg2+jhx4caDFx+Ob6ePExduPHjx4fgO+jhx4caDFx+O76SPExduPHjx4fgu
+jhx4caDFx+O76aPExduPHjx4fge+jhx4caDFx+O76WPExduPHjx4fg++jhx
4caDFx+OpY8TF248ePHh+H76OHHhxoMXH44foI8TF248ePHh+EH6OHHhxoMX
H44foo8TF248ePHh+GH6OHHhxoMXH44foY8TF248ePHh+FH6OHHhxoMXH44f
o48TF248ePHh+HH6OHHhxoMXH46foI8TF248ePHh+En6OHHhxoMXH46foo8T
F248ePHh+Gn6OHHhxoMXH46foY8TF248ePHh+Fn6OHHhxoMXH46fo48TF248
ePHh+Hn6OHHhxoMXH45foI8TF248ePHh+EX6OHHhxoMXH45foo8TF248ePHh
+GX6OHHhxoMXH45foY8TF248ePHh+FX6OHHhxoMXH45fo48TF248ePHh+HX6
OHHhxoMXH47foI8TF248ePHh+E36OHHhxoMXH47foo8TF248ePHh+G36OHHh
xoMXH47foY8TF248ePHh+F36OHHhxoMXH46jjxMXbjx48eH4Pfo4ceHGgxcf
jt+njxMXbjx48eH4A/o4ceHGgxcfjj+kjxMXbjx48eH4I/o4ceHGgxcfjj+m
jxMXbjx48eH4E/o4ceHGgxcfjj+ljxMXbjx48eH4M/o4ceHGgxcfjj+njxMX
bjx48eH4C/o4ceHGgxcfjr+kjxMXbjx48eH4K/o4ceHGgxcfjr+mjxMXbjx4
8eH4G/o4ceHGgxcfjr+ljxMXbjx48eH4O/o4ceHGgxcfjr+njxMXbjx48eH4
B/o4ceHGgxcfjn+kjxMXbjx48eH4J/o4ceHGgxcfjn+mjxMXbjx48eH4F/o4
ceHGgxcfjn+ljxMXbjx48eH4N/o4ceHGgxcfjn+njxMXbjx48eH4D/o4ceHG
gxcfjv+kjxMXbjx48eH4L/o4ceHGgxcfjv+mjxMXbjx48eH4H/o4ceHGgxcf
/t8H9P/2ceLCjQcvPhwPQR8nLtx48OLD8ZD0ceLCjQcvPhwPRR8nLtx48OLD
8dD0ceLCjQcvPhwPQx8nLtx48OLD8bD0ceLCjQcvPhwPRx8nLtx48OLD8fD0
ceLCjQcvPhyPQB8nLtx48OLD8Yj0ceLCjQcvPhyPRB8nLtx48OLD8cj0ceLC
jQcvPhyPQh8nLtx48OLD8aj0ceLCjQcvPhyPRh8nLtx48OLD8ej0ceLCjQcv
PhyPQR8nLtx48OLD8Zj0ceLCjQcvPhyPRR8nLtx48OLD8dj0ceLCjQcvPhyP
Qx8nLtx48OLD8bj0ceLCjQcvPhyPRx8nLtx48OLD8fj0ceLCjQcvPhxPQB8n
Ltx48OLD8YT0ceLCjQcvPhxPRB8nLtx48OLD8cT0ceLCjQcvPhxPQh8nLtx4
8OLD8aT0ceLCjQcvPhxPRh8nLtx48OLD8eT0ceLCjQcvPhxPQR8nLtx48OLD
8ZT0ceLCjQcvPhxPRR8nLtx48OLD8dT0ceLCjQcvPhxPQx8nLtx48OLD8bT0
ceLCjQcvPhxPRx8nLtx48OLD8fT0ceLCjQcvPhzPQB8nLtx48OLD8Yz0ceLC
jQcvPhzPRB8nLtx48OLD8cz0ceLCjQcvPhzPQh8nLtx48OLD8az0ceLCjQcv
PhzPRh8nLtx48OLD8ez0ceLCjQcvPhzPQR8nLtx48OLD8Zz0ceLCjQcvPhzP
RR8nLtx48OLD8dz0ceLCjQcvPhzPQx8nLtx48OLD8bz0ceLCjQcvPhzPRx8n
Ltx48OLD8fz0ceLCjQcvPhwvQB8nLtx48OLD8YL0ceLCjQcvPhwvRB8nLtx4
8OLD8cL0ceLCjQcvPhwvQh8nLtx48OLD8aL0ceLCjQcvPhwvRh8nLtx48OLD
kfRx4sKNBy8+HC9OHycu3Hjw4sPxEvRx4sKNBy8+HC9JHycu3Hjw4sPxUvRx
4sKNBy8+HC9NHycu3Hjw4sPxMvRx4sKNBy8+HC9LHycu3Hjw4sPxcvRx4sKN
By8+HC9PHycu3Hjw4sPxCvRx4sKNBy8+HK9IHycu3Hjw4sPxSvRx4sKNBy8+
HK9MHycu3Hjw4sPxKvRx4sKNBy8+HK9KHycu3Hjw4sPxavRx4sKNBy8+HK9O
Hycu3Hjw4sPxGvRx4sKNBy8+HK9JHycu3Hjw4sPxWvRx4sKNBy8+HK9NHycu
3Hjw4sPxOvRx4sKNBy8+HK9LHycu3Hjw4sPxevRx4sKNBy8+HK9PHycu3Hjw
4sPxBvRx4sKNBy8+HG9IHycu3Hjw4sPxRvRx4sKNBy8+HG9MHycu3Hjw4sPx
JvRx4sKNBy8+HG9KHycu3Hjw4sNR9HHiwo0HLz4cb0YfJy7cePDiw/Hm9HHi
wo0HLz4cD6CPExduPHjx4XggfZy4cOPBiw/HW9DHiQs3Hrz4cLwlfZy4cOPB
iw/HW9HHiQs3Hrz4cLw1fZy4cOPBiw/H29DHiQs3Hrz4cLwtfZy4cOPBiw/H
29HHiQs3Hrz4cLw9fZy4cOPBiw/HO9DHiQs3Hrz4cLwjfZy4cOPBiw/HO9HH
iQs3Hrz4cLwzfZy4cOPBiw/Hu9DHiQs3Hrz4cLwrfZy4cOPBiw/Hu9HHiQs3
Hrz4cLw7fZy4cOPBiw/He9DHiQs3Hrz4cLwnfZy4cOPBiw/He9HHiQs3Hrz4
cLw3fZy4cOPBiw/Hg+jjxIUbD158OB5MHycu3Hjw4sPxPvRx4sKNBy8+HO9L
Hycu3Hjw4sPxfvRx4sKNBy8+HO9PHycu3Hjw4sPxAfRx4sKNBy8+HE0fJy7c
ePDiw/GB9HHiwo0HLz4cH0QfJy7cePDiw/HB9HHiwo0HLz4cH0IfJy7cePDi
w/Gh9HHiwo0HLz4cH0YfJy7cePDiw/Hh9HHiwo0HLz4cH/H//f8AKGtlxg==

      "]]}, 
    {RGBColor[0.922526, 0.385626, 0.209179], PointSize[
      NCache[
       Rational[1, 360], 0.002777777777777778]], AbsoluteThickness[1.6], 
     LineBox[CompressedData["
1:eJxc2A90luPfAPBJMkkmySSZJJNkkkySW5JJMkkmyWQymaysWkkmySSZJJNk
kkySSTJJJskkmSSTZJJMkkkySV7b737OeZ/PfTqn8znXn+/9ve7r37OThtzZ
75YGMTExweyYmLr///fUXPi//6vD/2OCcef8tjCzbcSxQdZ7Lf77F3FccNVX
N+0Y+fePoZsHifesP/We9RHHB4su/W5c80URtwoe+Pmq0tYPRJwQ3L71us9S
yiJuQ/22wW1tq56+9uiI2wWd+o8uXLZ5e+jE4M0Ly1O/uini9sHOuu5//iF0
h+CvD6bf2OGviDsGT+cO6NysJuKk4MUjcjYFL0Z8VnBN/RNxp+C/5O5v8kTE
ZwcnXXzLgy99HHHnYMncx/LuHBzxOcGfhx7X/vw+EXcJut5R9HmjrhGfG8x6
qu6JODl4/4/EQY+ujPi84MT6AYq4a3DzR2fO3D8k4vODDvUJRdwtePLrEzOK
d24LfQHxupPPhcHDvRqsGHtOxEFwyPjfh229LnReEJzf54bh9xZEyi8KJry2
7djLJ0TKLwrqP39WpLxHULv9i1Wvz42U9wjeuK/v8dVLIuUXByNbfTii1YeR
8osZz55BSt3nvjRS3pP+Lwmm3HrJyQd9G+aXd0nwbtruh095N5Jvr6D1/I7/
TYFIea/gx7rXeSxSfmlQPz3vj5RfGlxdP2CR8pTgoG+Xz8odEClPCZ44oa7D
SPllQb+66XRVpPyyoGnddDkiUt47GFs3nT75PizvHbzabs4xjzSMlF8erP3l
yP+mbKT95cF5075PnvZ9pLxP9PfL6xNsrmNSJP8rgsvKzv2vy8j4XMH36xvM
y76g8ZfPR9r3jc435srg+brpeUWk/Mpg7uL3N/ywN3zfmNSgbnVXPR06SA3X
cySf1OCI+gEJXZYartdI+6vC9R5pj/OuCupW546RkfZXBTWfvPzQrZdE2vcL
3t58IOHiWyLt+wUbGtXN4K1h+37BpCZ1LxBp3y/4dVfdE5bHXB3uD5H2Vwcb
6z5/XiT+1cGY+ifS/uqgfjl9FInfP/p7B/2D/wb3vyGJjFf/4Mj6CRO6rH/w
5fN1Ax5pf030eATXMB+uiZ4vZdcwPwYE9dvJL5H2A4L/Fs9/KygSf0B0vLIB
wb8JdS0i8a8N6sOfG2l/bfR45F0bPV5l1wb/+yCR8UsL4i+vW+GR9mlB3Wod
0SrSPi344oe9/+1okfhpwVv/XDR5TdNI/OuC+u3iubC/4Lrg5PoFFfl+1wVt
6p9I/OuC5vUbfCT+wKD3s3sue3bPd2H7gcF/k3/UW/+EzhsYxNZtpzdE2g8M
tnxT94TlMdcHddm/2i4S//pg9rVHfzqlVyT+9UGj60sOub4krF92fTCkfgOK
tB8U1G9/n1WF7QeF+0PovEHhfhK6bFBQl+3i90PH3BDUH0cHIu1vCNbVTe+T
I+9/Q7g/RdrfEFxat3x/i7QfHPz0ePf//kXyHxyeH5H2g4PX65broZH3Hxzu
H5H2NwZ1s/nMmZH4N/L+N0bHK7uR9ulB/XFxR+iE9ODjpnU9RPpLDx6/se7E
+fZ/Tk8PBtYP+Jaw//Rw/wjLi9LD9RuWl6WH5+U3/3NVenjeho65KTj4mS4V
tx0cOuGmoFn9BhE6uCmoH+4NodNvCs/L0Hk3Bd1Ob3lY7fbQRTeF4xe67Kbw
+0fi3xTOz/D9YoaE6yV8/4QhQeP6BRc6GBIsfKj+AArjDwn3k9B5Q8L9MZL/
kOB//UbGe0i4vsPyqiHh+o6M/83h/hAZ/5uD0/7L7o/EyPjfHFxUP2CR+DeH
95lI/jcHaXXTvUGYT9HNQd3pmLb76zD+zeH9aFMY/+bw/PgqjJ8RtK8/8CvD
+BlB5/oP8GUYPyPcL0OnZwR764b/j7B+XkY4v0MXZYTnUeiyjPD+GLoqI7ik
/gOEjrklHJ+w/4Rbwv0sEv+W4Nj6C+fGMP4twdD6J3TeLUH9cA0K6xfdEn7P
0GW3hN8vdBX9xwyNrp8wNKifjs+E/QdDg/rjvzQSf2h4XoX184YGB+q2w6sj
8YcGo+o3yLB+2dCgXf2FJRJ/aHBF/YQNy2NuDedj6IRbg7q3+XRKJP6t4Xr4
Iox/a1B/vJ4aOu/WoG73Sbg4dNGt4fwPXXZreJ8IXXVrUH8dG7EhjJ8Z1K2e
L1Z9HsbPDP6p2072rw/jZwb116POodMzg/v+u010Oz10Xma4330Wxs8M74uh
yzKDRxrW7bChqzLD+17omNvC/S10wm3hfakijH9bUL99LQydfltQt5oPuT50
3m3h/hW6iPplt4X7e+iq28L5H4k/LLq/hGHhfPk0jD8sPG8+CeMPC+puryfM
XxfGHxbOj9BFw4KM+gMsrF82LNzvQlcNC3rUTZcnPw7j3x7u12vD+LeH993Q
we1Bx8qJZ1ROjMS/PVzvkfi3B5+srX/C+LeH97/QZbeH53cYr+r2cD9YE8bP
Cs+D8jB+VpBQn8BHYfysoD7citDpWUH9cvk0bJ+XFRxa/4MjdFFW8FB+3RP2
V5YVrvfQVVnhfvZhGP+OaCfcEa731WH8O8L77wdh/DvC9ROW590R7ldh+6I7
wvMnLC+7I1xfoavuCM+LsL+Y4eF+GjphePBL3fXjokj84eF6DJ0+PFiafvh/
/yLxh4fnS9i+iP7Khgd31U+YSPzh4f4SOubO8HyLxL8zuLv+grQqjH9nULc7
HtkpdPqdwQ3/u4CE8e8M71crw/h3hus1dNmdwdn1T1i/6s7w9/F7Yfzs4Ka6
dJaW/c9x2eF+HToBJ2UHF9ZfWFaE75cd1F/fLnv3f07NDt6pC98srJ+eHa6v
0NnZwbl16XcJnZcdrq93/ueC7HB/C12UHcTV/+Bf/j+XZAf1r1P1dphfdrge
wvepwFXZ4f0obF+THd6/Q8eMCJa/Xf+E+Y8Irqw/oEMnjAj2zbvyv3/LwvxH
BLuOrH+hMP8R0f2ljgjqj/OcsDx9RLg+QmePCO9Lb4b5jwjq33bsG2H+I4L6
60H1kjD/EUH99lb0epj/iHC/Dl02IqgfrnsWh/mPCL9/6KoRwal1rzc+rF8z
Ivy9/lqY/8hw/F8J8x8Z3vdeDfMfGY7/wjD/keHv97B+MDL4oO7n1p2LwvxH
hvv9S2H+I4Ok+g8wP8x/ZPj3iBfC/CkvGBner+eF+Y8M5+tzYf4jw/F4Psx/
ZPBK3XBeG7piZJj/3DD/keHfN8L2NSPD/EPH3BXtuLvC/XxOmP9dQf12/fWz
Yf53RfcX3BXef4rC/ClPvyv8vRS+XzbleXeFv1/CeAXEK6L/EuqX8b4Vd4Xr
K6xfdVd4v34mzP+u8PyeFeafE+24nPDvU0+F+eeE53PoJOoH1E/NCe9DT4b5
Uz87J1y/T4f554TzKXy/gpxwP4nknxOdb0lOdH5lOdH5VVC/ivIa3idmVPT4
xY2K7j9hVHR/SaOi3zcYFe4XYT6po6LHI30U+Y+KHs+8UeH8nxnmPyo4qv55
LMwfl4wK58ejYf6UV1BeFXnfR8L8R4X3v6lh/qOjy+NGR5cnjA7HZ1qYP+XB
6DD/h8P8qZ8+OlyP08P8R4fr9fEw/9HBjO71B0qY/+jo8SoaHd4HwvEpGU3+
o8P7wRNh/rgK14wO75eFYf5joh03hvk/Jvjh2Lo/kITzOWlMdH8B5aljwvGZ
HeY/Jno9ZFM/j3gF1C8aQ/5joudPGe0rxkSPZ9WY6PlRMyb6e8TkBqvrryuh
43Kjv08C5Um50f0HudH9peZGz490nE37PFxA/CL6L6G/stxwPB4K888Nv88D
Yf7Ur8kN59eUMP+x0Y7DCWPD8Z8c5j82/H4PhvmPZf6PJf+x4ftPDPOP9Dc6
zH9s+P5jw/wj9UeG+VNeQvsyXDE2vD/mhPlHyoeG+eOYcWG8fmH+OAEn4QCn
jgvH4/ow/3HR8bIj9YeE+UfcI8wfF+ESXIYrcBWuwTF3BzH//4nDCTgJBzgV
p+NsnIcLcBEuwWW4AlfhGhwzPtpxOAEn4QCn4nScjfNwAS7CJbgMV+AqXINj
7ol2HE7ASTjAqTgdZ+M8XICLcAkuwxW4CtfgmAnRjsMJOAkHOBWn42ychwtw
ES7BZbgCV+EaHHNvtONwAk7CAU7F6Tgb5+ECXIRLcBmuwFW4BsfkRTsWx+F4
nIATcRJOxgFOwak4DafjTJyNc3EezscFuBAX4WJcgktxGS7HFbgSV+FqXINr
ccx90Y7FcTgeJ+BEnISTcYBTcCpOw+k4E2fjXJyH83EBLsRFuBiX4FJchstx
Ba7EVbga1+BaHDMx2rE4DsfjBJyIk3AyDnAKTsVpOB1n4myci/NwPi7AhbgI
F+MSXIrLcDmuwJW4ClfjGlyLY+6PdiyOw/E4ASfiJJyMA5yCU3EaTseZOBvn
4jycjwtwIS7CxbgEl+IyXI4rcCWuwtW4BtfimEnRjsVxOB4n4ESchJNxgFNw
Kk7D6TgTZ+NcnIfzcQEuxEW4GJfgUlyGy3EFrsRVuBrX4Foc80C0Y3EcjscJ
OBEn4WQc4BScitNwOs7E2TgX5+F8XIALcREuxiW4FJfhclyBK3EVrsY1uBbH
TI52LI7D8TgBJ+IknIwDnIJTcRpOx5k4G+fiPJyPC3AhLsLFuASX4jJcjitw
Ja7C1bgG1+KYB6Mdi+NwPE7AiTgJJ+MAp+BUnIbTcSbOxrk4D+fjAlyIi3Ax
LsGluAyX4wpciatwNa7BtTgmP9qxOA7H4wSciJNwMg5wCk7FaTgdZ+JsnIvz
cD4uwIW4CBfjElyKy3A5rsCVuApX4xpci2MeinYsjsPxOAEn4iScjAOcglNx
Gk7HmTgb5+I8nI8LcCEuwsW4BJfiMlyOK3AlrsLVuAbX4pgp0Y7FcTgeJ+BE
nISTcYBTcCpOw+k4E2fjXJyH83EBLsRFuBiX4FJchstxBa7EVbga1+BaHPNw
tGNxHI7HCTgRJ+FkHOAUnIrTcDrOxNk4F+fhfFyAC3ERLsYluBSX4XJcgStx
Fa7GNbgWx0yNdiyOw/E4ASfiJJyMA5yCU3EaTseZOBvn4jycjwtwIS7CxbgE
l+IyXI4rcCWuwtW4BtfimEeiHYvjcDxOwIk4CSfjAKfgVJyG03Emzsa5OA/n
4wJciItwMS7BpbgMl+MKXImrcDWuwbU4Zlq0Y3EcjscJOBEn4WQc4BScitNw
Os7E2TgX5+F8XIALcREuxiW4FJfhclyBK3EVrsY1uBbHPBrtWByH43ECTsRJ
OBkHOAWn4jScjjNxNs7FeTgfF+BCXISLcQkuxWW4HFfgSlyFq3ENrsUxBdFu
iGNxExyHm+N43Aon4LY4EXfASbgzTsbdcIB74hTcB6fi/jgND8LpOANn4iyc
jXNwLh6P8/AknI+n4gI8Axfi2bgIz8PFeCEuwUtwKV6Oy/AqXI7X4gq8AVfi
zbgKb8PVeCeuwXtwLd6PYx6LdkMci5vgONwcx+NWOAG3xYm4A07CnXEy7oYD
3BOn4D44FffHaXgQTscZOBNn4Wycg3PxeJyHJ+F8PBUX4Bm4EM/GRXgeLsYL
cQlegkvxclyGV+FyvBZX4A24Em/GVXgbrsY7cQ3eg2vxfhwzPdoNcSxuguNw
cxyPW+EE3BYn4g44CXfGybgbDnBPnIL74FTcH6fhQTgdZ+BMnIWzcQ7OxeNx
Hp6E8/FUXIBn4EI8GxfhebgYL8QleAkuxctxGV6Fy/FaXIE34Eq8GVfhbbga
78Q1eA+uxftxzOPRbohjcRMch5vjeNwKJ+C2OBF3wEm4M07G3XCAe+IU3Aen
4v44DQ/C6TgDZ+IsnI1zcC4ej/PwJJyPp+ICPAMX4tm4CM/DxXghLsFLcCle
jsvwKlyO1+IKvAFX4s24Cm/D1XgnrsF7cC3ej2NmRLshjsVNcBxujuNxK5yA
2+JE3AEn4c44GXfDAe6JU3AfnIr74zQ8CKfjDJyJs3A2zsG5eDzOw5NwPp6K
C/AMXIhn4yI8DxfjhbgEL8GleDkuw6twOV6LK/AGXIk34yq8DVfjnbgG78G1
eD+OeSLaDXEsboLjcHMcj1vhBNwWJ+IOOAl3xsm4Gw5wT5yC++BU3B+n4UE4
HWfgTJyFs3EOzsXjcR6ehPPxVFyAZ+BCPBsX4Xm4GC/EJXgJLsXLcRlehcvx
WlyBN+BKvBlX4W24Gu/ENXgPrsX7cczMaDfEsbgJjsPNcTxuhRNwW5yIO+Ak
3Bkn4244wD1xCu6DU3F/nIYH4XScgTNxFs7GOTgXj8d5eBLOx1NxAZ6BC/Fs
XITn4WK8EJfgJbgUL8dleBUux2txBd6AK/FmXIW34Wq8E9fgPbgW78cxT0a7
IY7FTXAcbo7jcSucgNviRNwBJ+HOOBl3wwHuiVNwH5yK++M0PAin4wycibNw
Ns7BuXg8zsOTcD6eigvwDFyIZ+MiPA8X44W4BC/BpXg5LsOrcDleiyvwBlyJ
N+MqvA1X4524Bu/BtXg/jimMdkMci5vgONwcx+NWOAG3xYm4A07CnXEy7oYD
3BOn4D44FffHaXgQTscZOBNn4Wycg3PxeJyHJ+F8PBUX4Bm4EM/GRXgeLsYL
cQlegkvxclyGV+FyvBZX4A24Em/GVXgbrsY7cQ3eg2vxfhzzVLQb4ljcBMfh
5jget8IJuC1OxB1wEu6Mk3E3HOCeOAX3wam4P07Dg3A6zsCZOAtn4xyci8fj
PDwJ5+OpuADPwIV4Ni7C83AxXohL8BJcipfjMrwKl+O1uAJvwJV4M67C23A1
3olr8B5ci/fjmFnRbohjcRMch5vjeNwKJ+C2OBF3wEm4M07G3XCAe+IU3Aen
4v44DQ/C6TgDZ+IsnI1zcC4ej/PwJJyPp+ICPAMX4tm4CM/DxXghLsFLcCle
jsvwKlyO1+IKvAFX4s24Cm/D1XgnrsF7cC3ej2OejnZDHIub4DjcHMfjVjgB
t8WJuANOwp1xMu6GA9wTp+A+OBX3x2l4EE7HGTgTZ+FsnINz8XichyfhfDwV
F+AZuBDPxkV4Hi7GC3EJXoJL8XJchlfhcrwWV+ANuBJvxlV4G67GO3EN3oNr
8X4cMzvaDXEsboLjcHMcj1vhBNwWJ+IOOAl3xsm4Gw5wT5yC++BU3B+n4UE4
HWfgTJyFs3EOzsXjcR6ehPPxVFyAZ+BCPBsX4Xm4GC/EJXgJLsXLcRlehcvx
WlyBN+BKvBlX4W24Gu/ENXgPrsX7ccwz0W6IY3ETHIeb43jcCifgtjgRd8BJ
uDNOxt1wgHviFNwHp+L+OA0Pwuk4A2fiLJyNc3AuHo/z8CScj6fiAjwDF+LZ
uAjPw8V4IS7BS3ApXo7L8CpcjtfiCrwBV+LNuApvw9V4J67Be3At3o9j5kS7
IY7FTXAcbo7jcSucgNviRNwBJ+HOOBl3wwHuiVNwH5yK++M0PAin4wycibNw
Ns7BuXg8zsOTcD6eigvwDFyIZ+MiPA8X44W4BC/BpXg5LsOrcDleiyvwBlyJ
N+MqvA1X4524Bu/BtXg/jnk22g1xLG6C43BzHI9b4QTcFifiDjgJd8bJuBsO
cE+cgvvgVNwfp+FBOB1n4EychbNxDs7F43EenoTz8VRcgGfgQjwbF+F5uBgv
xCV4CS7Fy3EZXoXL8VpcgTfgSrwZV+FtuBrvxDV4D67F+3FMUbQb4Ia4EY7F
jXET3BTH4Wa4OW6B43FL3Aq3xgm4DW6L2+FE3B53wB1xEu6EO+MuOBl3xd1w
dxzgHrgn7oVTcG/cB/fFqbgf7o8H4DQ8EA/Cg3E6HoIz8FCciYfhLDwcZ+OR
OAePxrl4HB6PJ+A8PBFPwpNxPp6Cp+JpuABPxzPwTFyIZ+HZeA4uwnPxPDwf
F+MFeCFehEvwYrwEL8WleBlejlfgMrwSr8KrcTleg9fidbgCr8cb8EZciTfh
zXgLrsJb8Ta8HVfjHXgn3oVr8G68B+/FtXgf3o8P4Jjnot0AN8SNcCxujJvg
pjgON8PNcQscj1viVrg1TsBtcFvcDifi9rgD7oiTcCfcGXfBybgr7oa74wD3
wD1xL5yCe+M+uC9Oxf1wfzwAp+GBeBAejNPxEJyBh+JMPAxn4eE4G4/EOXg0
zsXj8Hg8AefhiXgSnozz8RQ8FU/DBXg6noFn4kI8C8/Gc3ARnovn4fm4GC/A
C/EiXIIX4yV4KS7Fy/ByvAKX4ZV4FV6Ny/EavBavwxV4Pd6AN+JKvAlvxltw
Fd6Kt+HtuBrvwDvxLlyDd+M9eC+uxfvwfnwAx8yNdgPcEDfCsbgxboKb4jjc
DDfHLXA8bolb4dY4AbfBbXE7nIjb4w64I07CnXBn3AUn4664G+6OA9wD98S9
cArujfvgvjgV98P98QCchgfiQXgwTsdDcAYeijPxMJyFh+NsPBLn4NE4F4/D
4/EEnIcn4kl4Ms7HU/BUPA0X4Ol4Bp6JC/EsPBvPwUV4Lp6H5+NivAAvxItw
CV6Ml+CluBQvw8vxClyGV+JVeDUux2vwWrwOV+D1eAPeiCvxJrwZb8FVeCve
hrfjarwD78S7cA3ejffgvbgW78P78QEc83y0G+CGuBGOxY1xE9wUx+FmuDlu
geNxS9wKt8YJuA1ui9vhRNwed8AdcRLuhDvjLjgZd8XdcHcc4B64J+6FU3Bv
3Af3xam4H+6PB+A0PBAPwoNxOh6CM/BQnImH4Sw8HGfjkTgHj8a5eBwejyfg
PDwRT8KTcT6egqfiabgAT8cz8ExciGfh2XgOLsJz8Tw8HxfjBXghXoRL8GK8
BC/FpXgZXo5X4DK8Eq/Cq3E5XoPX4nW4Aq/HG/BGXIk34c14C67CW/E2vB1X
4x14J96Fa/BuvAfvxbV4H96PD+CYedFugBviRjgWN8ZNcFMch5vh5rgFjsct
cSvcGifgNrgtbocTcXvcAXfESbgT7oy74GTcFXfD3XGAe+CeuBdOwb1xH9wX
p+J+uD8egNPwQDwID8bpeAjOwENxJh6Gs/BwnI1H4hw8GuficXg8noDz8EQ8
CU/G+XgKnoqn4QI8Hc/AM3EhnoVn4zm4CM/F8/B8XIwX4IV4ES7Bi/ESvBSX
4mV4OV6By/BKvAqvxuV4DV6L1+EKvB5vwBtxJd6EN+MtuApvxdvwdlyNd+Cd
eBeuwbvxHrwX1+J9eD8+gGNeiHYD3BA3wrG4MW6Cm+I43Aw3xy1wPG6JW+HW
OAG3wW1xO5yI2+MOuCNOwp1wZ9wFJ+OuuBvujgPcA/fEvXAK7o374L44FffD
/fEAnIYH4kF4ME7HQ3AGHooz8TCchYfjbDwS5+DROBePw+PxBJyHJ+JJeDLO
x1PwVDwNF+DpeAaeiQvxLDwbz8FFeC6eh+fjYrwAL8SLcAlejJfgpbgUL8PL
8QpchlfiVXg1Lsdr8Fq8Dlfg9XgD3ogr8Sa8GW/BVXgr3oa342q8A+/Eu3AN
3o334L24Fu/D+/EBHDM/2g1wQ9wIx+LGuAluiuNwM9wct8DxuCVuhVvjBNwG
t8XtcCJujzvgjjgJd8KdcRecjLvibrg7DnAP3BP3wim4N+6D++JU3A/3xwNw
Gh6IB+HBOB0PwRl4KM7Ew3AWHo6z8Uicg0fjXDwOj8cTcB6eiCfhyTgfT8FT
8TRcgKfjGXgmLsSz8Gw8BxfhuXgeno+L8QK8EC/CJXgxXoKX4lK8DC/HK3AZ
XolX4dW4HK/Ba/E6XIHX4w14I67Em/BmvAVX4a14G96Oq/EOvBPvwjV4N96D
9+JavA/vxwdwzIvRboAb4kY4FjfGTXBTHIeb4ea4BY7HLXEr3Bon4Da4LW6H
E3F73AF3xEm4E+6Mu+Bk3BV3w91xgHvgnrgXTsG9cR/cF6fifrg/HoDT8EA8
CA/G6XgIzsBDcSYehrPwcJyNR+IcPBrn4nF4PJ6A8/BEPAlPxvl4Cp6Kp+EC
PB3PwDNxIZ6FZ+M5uAjPxfPwfFyMF+CFeBEuwYvxErwUl+JleDlegcvwSrwK
r8bleA1ei9fhCrweb8AbcSXehDfjLbgKb8Xb8HZcjXfgnXgXrsG78R68F9fi
fXg/PoBjiqPdADfEjXAsboyb4KY4DjfDzXELHI9b4la4NU7AbXBb3A4n4va4
A+6Ik3An3Bl3wcm4K+6Gu+MA98A9cS+cgnvjPrgvTsX9cH88AKfhgXgQHozT
8RCcgYfiTDwMZ+HhOBuPxDl4NM7F4/B4PAHn4Yl4Ep6M8/EUPBVPwwV4Op6B
Z+JCPAvPxnNwEZ6L5+H5uBgvwAvxIlyCF+MleCkuxcvwcrwCl+GVeBVejcvx
GrwWr8MVeD3egDfiSrwJb8ZbcBXeirfh7bga78A78S5cg3fjPXgvrsX78H58
AMe8FO0GuCFuhGNxY9wEN8VxuBlujlvgeNwSt8KtcQJug9vidjgRt8cdcEec
hDvhzrgLTsZdcTfcHQe4B+6Je+EU3Bv3wX1xKu6H++MBOA0PxIPwYJyOh+AM
PBRn4mE4Cw/H2XgkzsGjcS4eh8fjCTgPT8ST8GScj6fgqXgaLsDT8Qw8Exfi
WXg2noOL8Fw8D8/HxXgBXogX4RK8GC/BS3EpXoaX4xW4DK/Eq/BqXI7X4LV4
Ha7A6/EGvBFX4k14M96Cq/BWvA1vx9V4B96Jd+EavBvvwXtxLd6H9+MDOGZB
tBvghrgRjsWNcRPcFMfhZrg5boHjcUvcCrfGCbgNbovb4UTcHnfAHXES7oQ7
4y44GXfF3XB3HOAeuCfuhVNwb9wH98WpuB/ujwfgNDwQD8KDcToegjPwUJyJ
h+EsPBxn45E4B4/GuXgcHo8n4Dw8EU/Ck3E+noKn4mm4AE/HM/BMXIhn4dl4
Di7Cc/E8PB8X4wV4IV6ES/BivAQvxaV4GV6OV+AyvBKvwqtxOV6D1+J1uAKv
xxvwRlyJN+HNeAuuwlvxNrwdV+MdeCfehWvwbrwH78W1eB/ejw/gmJej3QA3
xI1wLG6Mm+CmOA43w81xCxyPW+JWuDVOwG1wW9wOJ+L2uAPuiJNwJ9wZd8HJ
uCvuhrvjAPfAPXEvnIJ74z64L07F/XB/PACn4YF4EB6M0/EQnIGH4kw8DGfh
4Tgbj8Q5eDTOxePweDwB5+GJeBKejPPxFDwVT8MFeDqegWfiQjwLz8ZzcBGe
i+fh+bgYL8AL8SJcghfjJXgpLsXL8HK8ApfhlXgVXo3L8Rq8Fq/DFXg93oA3
4kq8CW/GW3AV3oq34e24Gu/AO/EuXIN34z14L67F+/B+fADHLIx2A9wQN8Kx
uDFugpviONwMN8ctcDxuiVvh1jgBt8FtcTuciNvjDrgjTsKdcGfcBSfjrrgb
7o4D3AP3xL1wCu6N++C+OBX3w/3xAJyGB+JBeDBOx0NwBh6KM/EwnIWH42w8
Eufg0TgXj8Pj8QSchyfiSXgyzsdT8FQ8DRfg6XgGnokL8Sw8G8/BRXgunofn
42K8AC/Ei3AJXoyX4KW4FC/Dy/EKXIZX4lV4NS7Ha/BavA5X4PV4A96IK/Em
vBlvwVV4K96Gt+NqvAPvxLtwDd6N9+C9uBbvw/vxARzzSrQb4Ia4EY7FjXET
3BTH4Wa4OW6B43FL3Aq3xgm4DW6L2+FE3B53wB1xEu6EO+MuOBl3xd1wdxzg
Hrgn7oVTcG/cB/fFqbgf7o8H4DQ8EA/Cg3E6HoIz8FCciYfhLDwcZ+OROAeP
xrl4HB6PJ+A8PBFPwpNxPp6Cp+JpuABPxzPwTFyIZ+HZeA4uwnPxPDwfF+MF
eCFehEvwYrwEL8WleBlejlfgMrwSr8KrcTleg9fidbgCr8cb8EZciTfhzXgL
rsJb8Ta8HVfjHXgn3oVr8G68B+/FtXgf3o8P4JhF0W6AG+JGOBY3xk1wUxyH
m+HmuAWOxy1xK9waJ+A2uC1uhxNxe9wBd8RJuBPujLvgZNwVd8PdcYB74J64
F07BvXEf3Ben4n64Px6A0/BAPAgPxul4CM7AQ3EmHoaz8HCcjUfiHDwa5+Jx
eDyegPPwRDwJT8b5eAqeiqfhAjwdz8AzcSGehWfjObgIz8Xz8HxcjBfghXgR
LsGL8RK8FJfiZXg5XoHL8Eq8Cq/G5XgNXovX4Qq8Hm/AG3El3oQ34y24Cm/F
2/B2XI134J14F67Bu/EevBfX4n14Pz6AY16NdgPcEDfCsbgxboKb4jjcDDfH
LXA8bolb4dY4AbfBbXE7nIjb4w64I07CnXBn3AUn4664G+6OA9wD98S9cAru
jfvgvjgV98P98QCchgfiQXgwTsdDcAYeijPxMJyFh+NsPBLn4NE4F4/D4/EE
nIcn4kl4Ms7HU/BUPA0X4Ol4Bp6JC/EsPBvPwUV4Lp6H5+NivAAvxItwCV6M
l+CluBQvw8vxClyGV+JVeDUux2vwWrwOV+D1eAPeiCvxJrwZb8FVeCvehrfj
arwD78S7cA3ejffgvbgW78P78QEcUxLtg3ADfDBuiA/BjfChOBYfhhvjw3ET
fARuio/Ecfgo3AwfjZvjY3ALfCyOx8fhlvh43AqfgFvjE3ECPgm3wSfjtvgU
3A6fihPxabg9Ph13wGfgjvhMnITPwp3w2bgzPgd3wefiZHwe7orPx93wBbg7
vhAH+CLcA1+Me+JLcC98KU7Bl+He+HLcB1+B++IrcSq+CvfDV+P++Bo8AF+L
0/B1eCC+Hg/CN+DB+Eacjm/CQ/DNOAPfgofiW3Emvg0Pw7fjLHwHHo7vxNl4
BB6J78I5eBQejcfgXDwWj8N34/H4HjwB34vz8H14Ir4fT8IP4Mn4QZyPH8JT
8MN4Kn4ET8OP4gL8GJ6OH8cz8BN4Jn4SF+Kn8Cz8NJ6Nn8Fz8LO4CD+H5+Ln
8Tz8Ap6PX8TF+CW8AL+MF+JX8CL8Ki7Br+HF+HW8BL+Bl+I3cSl+Cy/Db+Pl
+B28Ar+Ly/B7eCV+H6/CH+DV+ENcjj/Ca/DHeC3+BK/Dn+IK/Blejz/HG/AX
eCP+Elfir/Am/DXejL/BW/C3uAp/h7fi7/E2/APejn/E1fgnvAP/jHfiX/Au
/Cuuwb/h3fh3vAf/gffiP3Et/gvvw3/j/fgffAD/i2Nei/ZBuAE+GDfEh+BG
+FAciw/DjfHhuAk+AjfFR+I4fBRuho/GzfExuAU+Fsfj43BLfDxuhU/ArfGJ
OAGfhNvgk3FbfApuh0/Fifg03B6fjjvgM3BHfCZOwmfhTvhs3Bmfg7vgc3Ey
Pg93xefjbvgC3B1fiAN8Ee6BL8Y98SW4F74Up+DLcG98Oe6Dr8B98ZU4FV+F
++GrcX98DR6Ar8Vp+Do8EF+PB+Eb8GB8I07HN+Eh+GacgW/BQ/GtOBPfhofh
23EWvgMPx3fibDwCj8R34Rw8Co/GY3AuHovH4bvxeHwPnoDvxXn4PjwR348n
4QfwZPwgzscP4Sn4YTwVP4Kn4UdxAX4MT8eP4xn4CTwTP4kL8VN4Fn4az8bP
4Dn4WVyEn8Nz8fN4Hn4Bz8cv4mL8El6AX8YL8St4EX4Vl+DX8GL8Ol6C38BL
8Zu4FL+Fl+G38XL8Dl6B38Vl+D28Er+PV+EP8Gr8IS7HH+E1+GO8Fn+C1+FP
cQX+DK/Hn+MN+Au8EX+JK/FXeBP+Gm/G3+At+Ftchb/DW/H3eBv+AW/HP+Jq
/BPegX/GO/EveBf+Fdfg3/Bu/Dveg//Ae/GfuBb/hffhv/F+/A8+gP/FMYuj
fRBugA/GDfEhuBE+FMfiw3BjfDhugo/ATfGROA4fhZvho3FzfAxugY/F8fg4
3BIfj1vhE3BrfCJOwCfhNvhk3BafgtvhU3EiPg23x6fjDvgM3BGfiZPwWbgT
Pht3xufgLvhcnIzPw13x+bgbvgB3xxfiAF+Ee+CLcU98Ce6FL8Up+DLcG1+O
++ArcF98JU7FV+F++GrcH1+DB+BrcRq+Dg/E1+NB+AY8GN+I0/FNeAi+GWfg
W/BQfCvOxLfhYfh2nIXvwMPxnTgbj8Aj8V04B4/Co/EYnIvH4nH4bjwe34Mn
4HtxHr4PT8T340n4ATwZP4jz8UN4Cn4YT8WP4Gn4UVyAH8PT8eN4Bn4Cz8RP
4kL8FJ6Fn8az8TN4Dn4WF+Hn8Fz8PJ6HX8Dz8Yu4GL+EF+CX8UL8Cl6EX8Ul
+DW8GL+Ol+A38FL8Ji7Fb+Fl+G28HL+DV+B3cRl+D6/E7+NV+AO8Gn+Iy/FH
eA3+GK/Fn+B1+FNcgT/D6/HneAP+Am/EX+JK/BXehL/Gm/E3eAv+Flfh7/BW
/D3ehn/A2/GPuBr/hHfgn/FO/AvehX/FNfg3vBv/jvfgP/Be/CeuxX/hffhv
vB//gw/gf3HM69E+CDfAB+OG+BDcCB+KY/FhuDE+HDfBR+Cm+Egch4/CzfDR
uDk+BrfAx+J4fBxuiY/HrfAJuDU+ESfgk3AbfDJui0/B7fCpOBGfhtvj03EH
fAbuiM/ESfgs3AmfjTvjc3AXfC5Oxufhrvh83A1fgLvjC3GAL8I98MW4J74E
98KX4hR8Ge6NL8d98BW4L74Sp+KrcD98Ne6Pr8ED8LU4DV+HB+Lr8SB8Ax6M
b8Tp+CY8BN+MM/AteCi+FWfi2/AwfDvOwnfg4fhOnI1H4JH4LpyDR+HReAzO
xWPxOHw3Ho/vwRPwvTgP34cn4vvxJPwAnowfxPn4ITwFP4yn4kfwNPwoLsCP
4en4cTwDP4Fn4idxIX4Kz8JP49n4GTwHP4uL8HN4Ln4ez8Mv4Pn4RVyMX8IL
8Mt4IX4FL8Kv4hL8Gl6MX8dL8Bt4KX4Tl+K38DL8Nl6O38Er8Lu4DL+HV+L3
8Sr8AV6NP8Tl+CO8Bn+M1+JP8Dr8Ka7An+H1+HO8AX+BN+IvcSX+Cm/CX+PN
+Bu8BX+Lq/B3eCv+Hm/DP+Dt+EdcjX/CO/DPeCf+Be/Cv+Ia/BvejX/He/Af
eC/+E9fiv/A+/Dfej//BB/C/OGZJtA/CDfDBuCE+BDfCh+JYfBhujA/HTfAR
uCk+Esfho3AzfDRujo/BLfCxOB4fh1vi43ErfAJujU/ECfgk3AafjNviU3A7
fCpOxKfh9vh03AGfgTviM3ESPgt3wmfjzvgc3AWfi5PxebgrPh93wxfg7vhC
HOCLcA98Me6JL8G98KU4BV+Ge+PLcR98Be6Lr8Sp+CrcD1+N++Nr8AB8LU7D
1+GB+Ho8CN+AB+MbcTq+CQ/BN+MMfAseim/Fmfg2PAzfjrPwHXg4vhNn4xF4
JL4L5+BReDQeg3PxWDwO343H43vwBHwvzsP34Yn4fjwJP4An4wdxPn4IT8EP
46n4ETwNP4oL8GN4On4cz8BP4Jn4SVyIn8Kz8NN4Nn4Gz8HP4iL8HJ6Ln8fz
8At4Pn4RF+OX8AL8Ml6IX8GL8Ku4BL+GF+PX8RL8Bl6K38Sl+C28DL+Nl+N3
8Ar8Li7D7+GV+H28Cn+AV+MPcTn+CK/BH+O1+BO8Dn+KK/BneD3+HG/AX+CN
+Etcib/Cm/DXeDP+Bm/B3+Iq/B3eir/H2/APeDv+EVfjn/AO/DPeiX/Bu/Cv
uAb/hnfj3/Ee/Afei//EtfgvvA//jffjf/AB/C+OeSPaB+EG+GDcEB+CG+FD
cSw+DDfGh+Mm+AjcFB+J4/BRuBk+GjfHx+AW+Fgcj4/DLfHxuBU+AbfGJ+IE
fBJug0/GbfEpuB0+FSfi03B7fDrugM/AHfGZOAmfhTvhs3FnfA7ugs/Fyfg8
3BWfj7vhC3B3fCEO8EW4B74Y98SX4F74UpyCL8O98eW4D74C98VX4lR8Fe6H
r8b98TV4AL4Wp+Hr8EB8PR6Eb8CD8Y04Hd+Eh+CbcQa+BQ/Ft+JMfBsehm/H
WfgOPBzfibPxCDwS34Vz8Cg8Go/BuXgsHofvxuPxPXgCvhfn4fvwRHw/noQf
wJPxgzgfP4Sn4IfxVPwInoYfxQX4MTwdP45n4CfwTPwkLsRP4Vn4aTwbP4Pn
4GdxEX4Oz8XP43n4BTwfv4iL8Ut4AX4ZL8Sv4EX4VVyCX8OL8et4CX4DL8Vv
4lL8Fl6G38bL8Tt4BX4Xl+H38Er8Pl6FP8Cr8Ye4HH+E1+CP8Vr8CV6HP8UV
+DO8Hn+ON+Av8Eb8Ja7EX+FN+Gu8GX+Dt+BvcRX+Dm/F3+Nt+Ae8Hf+Iq/FP
eAf+Ge/Ev+Bd+Fdcg3/Du/HveA/+A+/Ff+Ja/Bfeh//G+/E/+AD+F8csjfZB
uAE+GDfEh+BG+FAciw/DjfHhuAk+AjfFR+I4fBRuho/GzfExuAU+Fsfj43BL
fDxuhU/ArfGJOAGfhNvgk3FbfApuh0/Fifg03B6fjjvgM3BHfCZOwmfhTvhs
3Bmfg7vgc3EyPg93xefjbvgC3B1fiAN8Ee6BL8Y98SW4F74Up+DLcG98Oe6D
r8B98ZU4FV+F++GrcX98DR6Ar8Vp+Do8EF+PB+Eb8GB8I07HN+Eh+GacgW/B
Q/GtOBPfhofh23EWvgMPx3fibDwCj8R34Rw8Co/GY3AuHovH4bvxeHwPnoDv
xXn4PjwR348n4QfwZPwgzscP4Sn4YTwVP4Kn4UdxAX4MT8eP4xn4CTwTP4kL
8VN4Fn4az8bP4Dn4WVyEn8Nz8fN4Hn4Bz8cv4mL8El6AX8YL8St4EX4Vl+DX
8GL8Ol6C38BL8Zu4FL+Fl+G38XL8Dl6B38Vl+D28Er+PV+EP8Gr8IS7HH+E1
+GO8Fn+C1+FPcQX+DK/Hn+MN+Au8EX+JK/FXeBP+Gm/G3+At+Ftchb/DW/H3
eBv+AW/HP+Jq/BPegX/GO/EveBf+Fdfg3/Bu/Dveg//Ae/GfuBb/hffhv/F+
/A8+gP/FMW9G+yDcAB+MG+JDcCN8KI7Fh+HG+HDcBB+Bm+IjcRw+CjfDR+Pm
+BjcAh+L4/FxuCU+HrfCJ+DW+EScgE/CbfDJuC0+BbfDp+JEfBpuj0/HHfAZ
uCM+Eyfhs3AnfDbujM/BXfC5OBmfh7vi83E3fAHuji/EAb4I98AX4574EtwL
X4pT8GW4N74c98FX4L74SpyKr8L98NW4P74GD8DX4jR8HR6Ir8eD8A14ML4R
p+Ob8BB8M87At+Ch+FaciW/Dw/DtOAvfgYfjO3E2HoFH4rtwDh6FR+MxOBeP
xePw3Xg8vgdPwPfiPHwfnojvx5PwA3gyfhDn44fwFPwwnoofwdPwo7gAP4an
48fxDPwEnomfxIX4KTwLP41n42fwHPwsLsLP4bn4eTwPv4Dn4xdxMX4JL8Av
44X4FbwIv4pL8Gt4MX4dL8Fv4KX4TVyK38LL8Nt4OX4Hr8Dv4jL8Hl6J38er
8Ad4Nf4Ql+OP8Br8MV6LP8Hr8Ke4An+G1+PP8Qb8Bd6Iv8SV+Cu8CX+NN+Nv
8Bb8La7C3+Gt+Hu8Df+At+MfcTX+Ce/AP+Od+Be8C/+Ka/BveDf+He/Bf+C9
+E9ci//C+/DfeD/+Bx/A/+KY0mgfhBvgg3FDfAhuhA/Fsfgw3BgfjpvgI3BT
fCSOw0fhZvho3Bwfg1vgY3E8Pg63xMfjVvgE3BqfiBPwSbgNPhm3xafgdvhU
nIhPw+3x6bgDPgN3xGfiJHwW7oTPxp3xObgLPhcn4/NwV3w+7oYvwN3xhTjA
F+Ee+GLcE1+Ce+FLcQq+DPfGl+M++ArcF1+JU/FVuB++GvfH1+AB+Fqchq/D
A/H1eBC+AQ/GN+J0fBMegm/GGfgWPBTfijPxbXgYvh1n4TvwcHwnzsYj8Eh8
F87Bo/BoPAbn4rF4HL4bj8f34An4XpyH78MT8f14En4AT8YP4nz8EJ6CH8ZT
8SN4Gn4UF+DH8HT8OJ6Bn8Az8ZO4ED+FZ+Gn8Wz8DJ6Dn8VF+Dk8Fz+P5+EX
8Hz8Ii7GL+EF+GW8EL+CF+FXcQl+DS/Gr+Ml+A28FL+JS/FbeBl+Gy/H7+AV
+F1cht/DK/H7eBX+AK/GH+Jy/BFegz/Ga/EneB3+FFfgz/B6/DnegL/AG/GX
uBJ/hTfhr/Fm/A3egr/FVfg7vBV/j7fhH/B2/COuxj/hHfhnvBP/gnfhX3EN
/g3vxr/jPfgPvBf/iWvxX3gf/hvvx//gA/hfHPNWtA/CDfDBuCE+BDfCh+JY
fBhujA/HTfARuCk+Esfho3AzfDRujo/BLfCxOB4fh1vi43ErfAJujU/ECfgk
3AafjNviU3A7fCpOxKfh9vh03AGfgTviM3ESPgt3wmfjzvgc3AWfi5Pxebgr
Ph93wxfg7vhCHOCLcA98Me6JL8G98KU4BV+Ge+PLcR98Be6Lr8Sp+CrcD1+N
++Nr8AB8LU7D1+GB+Ho8CN+AB+MbcTq+CQ/BN+MMfAseim/Fmfg2PAzfjrPw
HXg4vhNn4xF4JL4L5+BReDQeg3PxWDwO343H43vwBHwvzsP34Yn4fjwJP4An
4wdxPn4IT8EP46n4ETwNP4oL8GN4On4cz8BP4Jn4SVyIn8Kz8NN4Nn4Gz8HP
4iL8HJ6Ln8fz8At4Pn4RF+OX8AL8Ml6IX8GL8Ku4BL+GF+PX8RL8Bl6K38Sl
+C28DL+Nl+N38Ar8Li7D7+GV+H28Cn+AV+MPcTn+CK/BH+O1+BO8Dn+KK/Bn
eD3+HG/AX+CN+Etcib/Cm/DXeDP+Bm/B3+Iq/B3eir/H2/APeDv+EVfjn/AO
/DPeiX/Bu/CvuAb/hnfj3/Ee/Afei//EtfgvvA//jffjf/AB/C+OWRbtg3AD
fDBuiA/BjfChOBYfhhvjw3ETfARuio/Ecfgo3AwfjZvjY3ALfCyOx8fhlvh4
3AqfgFvjE3ECPgm3wSfjtvgU3A6fihPxabg9Ph13wGfgjvhMnITPwp3w2bgz
Pgd3wefiZHwe7orPx93wBbg7vhAH+CLcA1+Me+JLcC98KU7Bl+He+HLcB1+B
++IrcSq+CvfDV+P++Bo8AF+L0/B1eCC+Hg/CN+DB+Eacjm/CQ/DNOAPfgofi
W3Emvg0Pw7fjLHwHHo7vxNl4BB6J78I5eBQejcfgXDwWj8N34/H4HjwB34vz
8H14Ir4fT8IP4Mn4QZyPH8JT8MN4Kn4ET8OP4gL8GJ6OH8cz8BN4Jn4SF+Kn
8Cz8NJ6Nn8Fz8LO4CD+H5+Ln8Tz8Ap6PX8TF+CW8AL+MF+JX8CL8Ki7Br+HF
+HW8BL+Bl+I3cSl+Cy/Db+Pl+B28Ar+Ly/B7eCV+H6/CH+DV+ENcjj/Ca/DH
eC3+BK/Dn+IK/Blejz/HG/AXeCP+Elfir/Am/DXejL/BW/C3uAp/h7fi7/E2
/APejn/E1fgnvAP/jHfiX/Au/Cuuwb/h3fh3vAf/gffiP3Et/gvvw3/j/fgf
fAD/i2PejvZBuAE+GDfEh+BG+FAciw/DjfHhuAk+AjfFR+I4fBRuho/GzfEx
uAU+Fsfj43BLfDxuhU/ArfGJOAGfhNvgk3FbfApuh0/Fifg03B6fjjvgM3BH
fCZOwmfhTvhs3Bmfg7vgc3EyPg93xefjbvgC3B1fiAN8Ee6BL8Y98SW4F74U
p+DLcG98Oe6Dr8B98ZU4FV+F++GrcX98DR6Ar8Vp+Do8EF+PB+Eb8GB8I07H
N+Eh+GacgW/BQ/GtOBPfhofh23EWvgMPx3fibDwCj8R34Rw8Co/GY3AuHovH
4bvxeHwPnoDvxXn4PjwR348n4QfwZPwgzscP4Sn4YTwVP4Kn4UdxAX4MT8eP
4xn4CTwTP4kL8VN4Fn4az8bP4Dn4WVyEn8Nz8fN4Hn4Bz8cv4mL8El6AX8YL
8St4EX4Vl+DX8GL8Ol6C38BL8Zu4FL+Fl+G38XL8Dl6B38Vl+D28Er+PV+EP
8Gr8IS7HH+E1+GO8Fn+C1+FPcQX+DK/Hn+MN+Au8EX+JK/FXeBP+Gm/G3+At
+Ftchb/DW/H3eBv+AW/HP+Jq/BPegX/GO/EveBf+Fdfg3/Bu/Dveg//Ae/Gf
uBb/hffhv/F+/A8+gP/FMcujfRBugA/GDfEhuBE+FMfiw3BjfDhugo/ATfGR
OA4fhZvho3FzfAxugY/F8fg43BIfj1vhE3BrfCJOwCfhNvhk3BafgtvhU3Ei
Pg23x6fjDvgM3BGfiZPwWbgTPht3xufgLvhcnIzPw13x+bgbvgB3xxfiAF+E
e+CLcU98Ce6FL8Up+DLcG1+O++ArcF98JU7FV+F++GrcH1+DB+BrcRq+Dg/E
1+NB+AY8GN+I0/FNeAi+GWfgW/BQfCvOxLfhYfh2nIXvwMPxnTgbj8Aj8V04
B4/Co/EYnIvH4nH4bjwe34Mn4HtxHr4PT8T340n4ATwZP4jz8UN4Cn4YT8WP
4Gn4UVyAH8PT8eN4Bn4Cz8RP4kL8FJ6Fn8az8TN4Dn4WF+Hn8Fz8PJ6HX8Dz
8Yu4GL+EF+CX8UL8Cl6EX8Ul+DW8GL+Ol+A38FL8Ji7Fb+Fl+G28HL+DV+B3
cRl+D6/E7+NV+AO8Gn+Iy/FHeA3+GK/Fn+B1+FNcgT/D6/HneAP+Am/EX+JK
/BXehL/Gm/E3eAv+Flfh7/BW/D3ehn/A2/GPuBr/hHfgn/FO/AvehX/FNfg3
vBv/jvfgP/Be/CeuxX/hffhvvB//gw/gf3HMO9E+CDfAB+OG+BDcCB+KY/Fh
uDE+HDfBR+Cm+Egch4/CzfDRuDk+BrfAx+J4fBxuiY/HrfAJuDU+ESfgk3Ab
fDJui0/B7fCpOBGfhtvj03EHfAbuiM/ESfgs3AmfjTvjc3AXfC5Oxufhrvh8
3A1fgLvjC3GAL8I98MW4J74E98KX4hR8Ge6NL8d98BW4L74Sp+KrcD98Ne6P
r8ED8LU4DV+HB+Lr8SB8Ax6Mb8Tp+CY8BN+MM/AteCi+FWfi2/AwfDvOwnfg
4fhOnI1H4JH4LpyDR+HReAzOxWPxOHw3Ho/vwRPwvTgP34cn4vvxJPwAnowf
xPn4ITwFP4yn4kf+j6t6yALAUBAg2LFt27Zt27Zt27Zt27Zt27aTme2vZb0+
QONj8XH4eHwCPhGfhE/Gp+BT8Wn4dHwGPhOfhc/G5+Bz8Xn4fHwBvhBfhC/G
l+BL8WX4cnwFvhJfha/G1+Br8XX4enwDvhHfhG/Gt+Bb8W34dnwHvhPfhe/G
9+B78X34fvwAfhA/hB/Gj+BH8WP4cfwEfhI/hZ/Gz+Bn8XP4efwCfhG/hF/G
r+BX8Wv4dfwGfhO/hd/G7+B38Xv4ffwB/hB/hD/Gn+BP8Wf4c/wF/hJ/hb/G
3+Bv8Xf4e/wD/hH/hH/Gv+Bf8W/4d/wH/hP/hf/G/+B/8X+4e//XA+AB8UB4
YDwIHhQPhgfHQ+Ah8VB4aDwMHhYPh4fHI+AR8Uh4ZDwKHhWPhkfHY+Ax8Vh4
bDwOHhePh8fHE+AJ8UR4YjwJnhRPhifHU+Ap8VR4ajwNnhZPh6fHM+AZ8Ux4
ZjwLnhXPhmfHc+A58Vx4bjwPnhfPh+fHC+AF8UJ4YbwIXhQvhhfHS+Al8VJ4
abwMXhYvh5fHK+AV8Up4ZbwKXhWvhlfHa+A18Vp4bbwOXhevh9fHG+AN8UZ4
Y7wJ3hRvhjfHW+At8VZ4a7wN3hZvh7fHO+Ad8U54Z7wL3hXvhnfHe+A98V54
b7wP3hfvh/fHB+AD8UH4YHwIPhQfhg/HR+Aj8VH4aHwMPhYfh4/HJ+AT8Un4
ZHwKPhWfhk/HZ+Az8Vn4bHwOPhefh8/HF+AL8UX4YnwJvhRfhi/HV+Ar8VX4
anwNvhZfh6/HN+Ab8U34ZnwLvhXfhm/Hd+A78V34bnwPvhffh+/HD+AH8UP4
YfwIfhQ/hh/HT+An8VP4afwMfhY/h5/HL+AX8Uv4ZfwKfhW/hl/Hb+A38Vv4
bfwOfhe/h9/HH+AP8Uf4Y/wJ/hR/hj/HX+Av8Vf4a/wN/hZ/h7/HP+Af8U/4
Z/wL/hX/hn/Hf+A/8V/4b/wP/hf/h7vvfz0AHhAPhAfGg+BB8WB4cDwEHhIP
hYfGw+Bh8XB4eDwCHhGPhEfGo+BR8Wh4dDwGHhOPhcfG4+Bx8Xh4fDwBnhBP
hCfGk+BJ8WR4cjwFnhJPhafG0+Bp8XR4ejwDnhHPhGfGs+BZ8Wx4djwHnhPP
hefG8+B58Xx4frwAXhAvhBfGi+BF8WJ4cbwEXhIvhZfGy+Bl8XJ4ebwCXhGv
hFfGq+BV8Wp4dbwGXhOvhdfG6+B18Xp4fbwB3hBvhDfGm+BN8WZ4c7wF3hJv
hbfG2+Bt8XZ4e7wD3hHvhHfGu+Bd8W54d7wH3hPvhffG++B98X54f3wAPhAf
hA/Gh+BD8WH4cHwEPhIfhY/Gx+Bj8XH4eHwCPhGfhE/Gp+BT8Wn4dHwGPhOf
hc/G5+Bz8Xn4fHwBvhBfhC/Gl+BL8WX4cnwFvhJfha/G1+Br8XX4enwDvhHf
hG/Gt+Bb8W34dnwHvhPfhe/G9+B78X34fvwAfhA/hB/Gj+BH8WP4cfwEfhI/
hZ/Gz+Bn8XP4efwCfhG/hF/Gr+BX8Wv4dfwGfhO/hd/G7+B38Xv4ffwB/hB/
hD/Gn+BP8Wf4c/wF/hJ/hb/G3+Bv8Xf4e/wD/hH/hH/Gv+Bf8W/4d/wH/hP/
hf/G/+B/8X+4+//H++MGoOMGpOMGouMGpuMGoeMGpeMGo+MGp+OGoOOGpOOG
ouOGpuOGoeOGpeOGo+OGp+NGoONGpONGouNGpuNGoeNGpeNGo+NGp+PGoOPG
pOPGouPGpuPGoePGpePGo+PGp+MmoOMmpOMmouMmpuMmoeMmpeMmo+Mmp+Om
oOOmpOOmouOmpuOmoeOmpeOmo+Omp+NmoONmpONmouNmpuNmoeNmpeNmo+Nm
p+PmoOPmpOPmouPmpuPmoePmpePmo+Pmp+MWoOMWpOMWouMWpuMWoeMWpeMW
o+MWp+OWoOOWpOOWouOWpuOWoeOWpeOWo+OWp+NWoONWpONWouNWpuNWoeNW
peNWo+NWp+PWoOPWpOPWouPWpuPWoePWpePWo+PWp+M2oOM2pOM2ouM2puM2
oeM2peM2o+M2p+O2oOO2pOO2ouO2puO2oeO2peO2o+O2p+N2oON2pON2ouN2
puN2oeN2peN2o+N2p+P2oOP2pOP2ouP2puP2oeP2peP2o+P2p+MOoOMOpOMO
ouMOpuMOoeMOpeMOo+MOp+OOoOOOpOOOouOOpuOOoeOOpeOOo+OOp+NOoONO
pONOouNOpuNOoeNOpeNOo+NOp+POoOPOpOPOouPOpuPOoePOpePOo+POp+Mu
oOMupOMuouMupuMuoeMupeMuo+Mup+OuoOOupOOuouOupuOuoeOupeOuo+Ou
p+NuoONupONuouNupuNuoeNupeNuo+Nup+PuoOPupOPuouPupuPuoePupePu
o+Pup+MeoOMepOMeouMepuMeoeMepeMeo+Mep+OeoOOepOOeouOepuOeoeOe
peOeo+Oep+NeoONepONeouNepuNeoeNepeNeo+Nep+PeoOPepOPeouPepuPe
oePepePeo+Pep+M+oOM+pOM+ouM+puM+oeM+peM+o+M+p+O+oOO+pOO+ouO+
puO+oeO+peO+o+O+p+N+oON+pON+ouN+puN+oeN+peN+o+N+p+P+oOP+pOP+
ouP+puP+oeP+peP+o+P/H/z/dtwAdNyAdNxAdNzAdNwgdNygdNxgdNzgdNwQ
dNyQdNxQdNzQdNwwdNywdNxwdNzwdNwIdNyIdNxIdNzIdNwodNyodNxodNzo
dNwYdNyYdNxYdNzYdNw4dNy4dNx4dNz4dNwEdNyEdNxEdNzEdNwkdNykdNxk
dNzkdNwUdNyUdNxUdNzUdNw0dNy0dNx0dNz0dNwMdNyMdNxMdNzMdNwsdNys
dNxsdNzsdNwcdNycdNxcdNzcdNw8dNy8dNx8dNz8dNwCdNyCdNxCdNzCdNwi
dNyidNxidNzidNwSdNySdNxSdNzSdNwydNyydNxydNzydNwKdNyKdNxKdNzK
dNwqdNyqdNxqdNzqdNwadNyadNxadNzadNw6dNy6dNx6dNz6dNwGdNyGdNxG
dNzGdNwmdNymdNxmdNzmdNwWdNyWdNxWdNzWdNw2dNy2dNx2dNz2dNwOdNyO
dNxOdNzOdNwudNyudNxudNzudNwedNyedNxedNzedNw+dNy+dNx+dNz+dNwB
dNyBdNxBdNzBdNwhdNyhdNxhdNzhdNwRdNyRdNxRdNzRdNwxdNyxdNxxdNzx
dNwJdNyJdNxJdNzJdNwpdNypdNxpdNzpdNwZdNyZdNxZdNzZdNw5dNy5dNx5
dNz5dNwFdNyFdNxFdNzFdNwldNyldNxldNzldNwVdNyVdNxVdNzVdNw1dNy1
dNx1dNz1dNwNdNyNdNxNdNzNdNwtdNytdNxtdNztdNwddNyddNxddNzddNw9
dNy9dNx9dNz9dNwDdNyDdNxDdNzDdNwjdNyjdNxjdNzjdNwTdNyTdNxTdNzT
dNwzdNyzdNxzdNzzdNwLdNyLdNxLdNzLdNwrdNyrdNxrdNzrdNwbdNybdNxb
dNzbdNw7dNy7dNx7dNz7dNwHdNyHdNxHdNzHdNwndNyndNxndNzndNwXdNyX
dNxXdNzXdNw3dNy3dNx3dNz3dNwPdNyPdNxPdNzPdNwvdNyvdNxvdNzvdNwf
dNyfdNxfdNzfdNw/dNy/dNx/dPz/A//fjhuAjhuQjhuIjhuYjhuEjhuUjhuM
jhucjhuCjhuSjhuKjhuajhuGjhuWjhuOjhuejhuBjhuRjhuJjhuZjhuFjhuV
jhuNjhudjhuDjhuTjhuLjhubjhuHjhuXjhuPjhufjpuAjpuQjpuIjpuYjpuE
jpuUjpuMjpucjpuCjpuSjpuKjpuajpuGjpuWjpuOjpuejpuBjpuRjpuJjpuZ
jpuFjpuVjpuNjpudjpuDjpuTjpuLjpubjpuHjpuXjpuPjpufjluAjluQjluI
jluYjluEjluUjluMjlucjluCjluSjluKjluajluGjluWjluOjluejluBjluR
jluJjluZjluFjluVjluNjludjluDjluTjluLjlubjluHjluXjluPjlufjtuA
jtuQjtuIjtuYjtuEjtuUjtuMjtucjtuCjtuSjtuKjtuajtuGjtuWjtuOjtue
jtuBjtuRjtuJjtuZjtuFjtuVjtuNjtudjtuDjtuTjtuLjtubjtuHjtuXjtuP
jtufjjuAjjuQjjuIjjuYjjuEjjuUjjuMjjucjjuCjjuSjjuKjjuajjuGjjuW
jjuOjjuejjuBjjuRjjuJjjuZjjuFjjuVjjuNjjudjjuDjjuTjjuLjjubjjuH
jjuXjjuPjjufjruAjruQjruIjruYjruEjruUjruMjrucjruCjruSjruKjrua
jruGjruWjruOjruejruBjruRjruJjruZjruFjruVjruNjrudjruDjruTjruL
jrubjruHjruXjruPjrufjnuAjnuQjnuIjnuYjnuEjnuUjnuMjnucjnuCjnuS
jnuKjnuajnuGjnuWjnuOjnuejnuBjnuRjnuJjnuZjnuFjnuVjnuNjnudjnuD
jnuTjnuLjnubjnuHjnuXjnuPjnufjvuAjvuQjvuIjvuYjvuEjvuUjvuMjvuc
jvuCjvuSjvuKjvuajvuGjvuWjvuOjvuejvuBjvuRjvuJjvuZjvuFjvuVjvuN
jvudjvuDjvuTjvuLjvubjvuHjvuXjvuPjv9/0P/bcQPQcQPScQPRcQPTcYPQ
cYPScYPRcYPTcUPQcUPScUPRcUPTccPQccPSccPRccPTcSPQcSPScSPRcSPT
caPQcaPScaPRcaPTcWPQcWPScWPRcWPTcePQcePScePRcePTcRPQcRPScRPR
cRPTcZPQcZPScZPRcZPTcVPQcVPScVPRcVPTcdPQcdPScdPRcdPTcTPQcTPS
cTPRcTPTcbPQcbPScbPRcbPTcXPQcXPScXPRcXPTcfPQcfPScfPRcfPTcQvQ
cQvScQvRcQvTcYvQcYvScYvRcYvTcUvQcUvScUvRcUvTccvQccvSccvRccvT
cSvQcSvScSvRcSvTcavQcavScavRcavTcWvQcWvScWvRcWvTcevQcevScevR
cevTcRvQcRvScRvRcRvTcZvQcZvScZvRcZvTcVvQcVvScVvRcVvTcdvQcdvS
cdvRcdvTcTvQcTvScTvRcTvTcbvQcbvScbvRcbvTcXvQcXvScXvRcXvTcfvQ
cfvScfvRcfvTcQfQcQfScQfRcQfTcYfQcYfScYfRcYfTcUfQcUfScUfRcUfT
ccfQccfSccfRccfTcSfQcSfScSfRcSfTcafQcafScafRcafTcWfQcWfScWfR
cWfTcefQcefScefRcefTcRfQcRfScRfRcRfTcZfQcZfScZfRcZfTcVfQcVfS
cVfRcVfTcdfQcdfScdfRcdfTcTfQcTfScTfRcTfTcbfQcbfScbfRcbfTcXfQ
cXfScXfRcXfTcffQcffScffRcffTcQ/QcQ/ScQ/RcQ/TcY/QcY/ScY/RcY/T
cU/QcU/ScU/RcU/Tcc/Qcc/Scc/Rcc/TcS/QcS/ScS/RcS/Tca/Qca/Sca/R
ca/TcW/QcW/ScW/RcW/Tce/Qce/Sce/Rce/TcR/QcR/ScR/RcR/TcZ/QcZ/S
cZ/RcZ/TcV/QcV/ScV/RcV/Tcd/Qcd/Scd/Rcd/TcT/QcT/ScT/RcT/Tcb/Q
cb/Scb/Rcb/TcX/QcX/ScX/RcX/Tcf/Qcf/Scf/R8f8P+H87bgA6bkA6biA6
bmA6bhA6blA6bjA6bnA6bgg6bkg6big6bmg6bhg6blg6bjg6bng6bgQ6bkQ6
biQ6bmQ6bhQ6blQ6bjQ6bnQ6bgw6bkw6biw6bmw6bhw6blw6bjw6bnw6bgI6
bkI6biI6bmI6bhI6blI6bjI6bnI6bgo6bko6bio6bmo6bho6blo6bjo6bno6
bgY6bkY6biY6bmY6bhY6blY6bjY6bnY6bg46bk46bi46bm46bh46bl46bj46
bn46bgE6bkE6biE6bmE6bhE6blE6bjE6bnE6bgk6bkk6bik6bmk6bhk6blk6
bjk6bnk6bgU6bkU6biU6bmU6bhU6blU6bjU6bnU6bg06bk06bi06bm06bh06
bl06bj06bn06bgM6bkM6biM6bmM6bhM6blM6bjM6bnM6bgs6bks6bis6bms6
bhs6bls6bjs6bns6bgc6bkc6bic6bmc6bhc6blc6bjc6bnc6bg86bk86bi86
bm86bh86bl86bj86bn867gA67kA67iA67mA67hA67lA67jA67nA67gg67kg6
7ig67mg67hg67lg67jg67ng67gQ67kQ67iQ67mQ67hQ67lQ67jQ67nQ67gw6
7kw67iw67mw67hw67lw67jw67nw67gI67kI67iI67mI67hI67lI67jI67nI6
7go67ko67io67mo67ho67lo67jo67no67gY67kY67iY67mY67hY67lY67jY6
7nY67g467k467i467m467h467l467j467n467gE67kE67iE67mE67hE67lE6
7jE67nE67gk67kk67ik67mk67hk67lk67jk67nk67gU67kU67iU67mU67hU6
7lU67jU67nU67g067k067i067m067h067l067j067n067gM67kM67iM67mM6
7hM67lM67jM67nM67gs67ks67is67ms67hs67ls67js67ns67gc67kc67ic6
7mc67hc67lc67jc67nc67g867k867i867m867h867l867j86/v/B/m/HDUDH
DUjHDUTHDUzHDULHDUrHDUbHDU7HDUHHDUnHDUXHDU3HDUPHDUvHDUfHDU/H
jUDHjUjHjUTHjUzHjULHjUrHjUbHjU7HjUHHjUnHjUXHjU3HjUPHjUvHjUfH
jU/HTUDHTUjHTUTHTUzHTULHTUrHTUbHTU7HTUHHTUnHTUXHTU3HTUPHTUvH
TUfHTU/HzUDHzUjHzUTHzUzHzULHzUrHzUbHzU7HzUHHzUnHzUXHzU3HzUPH
zUvHzUfHzU/HLUDHLUjHLUTHLUzHLULHLUrHLUbHLU7HLUHHLUnHLUXHLU3H
LUPHLUvHLUfHLU/HrUDHrUjHrUTHrUzHrULHrUrHrUbHrU7HrUHHrUnHrUXH
rU3HrUPHrUvHrUfHrU/HbUDHbUjHbUTHbUzHbULHbUrHbUbHbU7HbUHHbUnH
bUXHbU3HbUPHbUvHbUfHbU/H7UDH7UjH7UTH7UzH7ULH7UrH7UbH7U7H7UHH
7UnH7UXH7U3H7UPH7UvH7UfH7U/HHUDHHUjHHUTHHUzHHULHHUrHHUbHHU7H
HUHHHUnHHUXHHU3HHUPHHUvHHUfHHU/HnUDHnUjHnUTHnUzHnULHnUrHnUbH
nU7HnUHHnUnHnUXHnU3HnUPHnUvHnUfHnU/HXUDHXUjHXUTHXUzHXULHXUrH
XUbHXU7HXUHHXUnHXUXHXU3HXUPHXUvHXUfHXU/H3UDH3UjH3UTH3UzH3ULH
3UrH3UbH3U7H3UHH3UnH3UXH3U3H3UPH3UvH3UfH3U/HPUDHPUjHPUTHPUzH
PULHPUrHPUbHPU7HPUHHPUnHPUXHPU3HPUPHPUvHPUfHPU/HvUDHvUjHvUTH
vUzHvULHvUrHvUbHvU7HvUHHvUnHvUXHvU3HvUPHvUvHvUfHvU/HfUDHfUjH
fUTHfUzHfULHfUrHfUbHfU7HfUHHfUnHfUXHfU3HfUPHfUvHfUfHfU/H/UDH
/UjH/UTH/UzH/ULH/UrH/UbH/U7H/UHH/UnH/UXH/U3H/UPH/UvH/UfH/z/Q
/+24Aei4Aem4gei4gem4Qei4Qem4wei4wem4Iei4Iem4oei4oem4Yei4Yem4
4ei44em4Eei4Eem4kei4kem4Uei4Uem40ei40em4Mei4Mem4sei4sem4cei4
cem48ei48em4Cei4Cem4iei4iem4Sei4Sem4yei4yem4Kei4Kem4qei4qem4
aei4aem46ei46em4Gei4Gem4mei4mem4Wei4Wem42ei42em4Oei4Oem4uei4
uem4eei4eem4+ei4+em4Bei4Bem4hei4hem4Rei4Rem4xei4xem4Jei4Jem4
pei4pem4Zei4Zem45ei45em4Fei4Fem4lei4lem4Vei4Vem41ei41em4Nei4
Nem4tei4tem4dei4dem49ei49em4Dei4Dem4jei4jem4Tei4Tem4zei4zem4
Lei4Lem4rei4rem4bei4bem47ei47em4Hei4Hem4nei4nem4Xei4Xem43ei4
3em4Pei4Pem4vei4vem4fei4fem4/ei4/em4A+i4A+m4g+i4g+m4Q+i4Q+m4
w+i4w+m4I+i4I+m4o+i4o+m4Y+i4Y+m44+i44+m4E+i4E+m4k+i4k+m4U+i4
U+m40+i40+m4M+i4M+m4s+i4s+m4c+i4c+m48+i48+m4C+i4C+m4i+i4i+m4
S+i4S+m4y+i4y+m4K+i4K+m4q+i4q+m4a+i4a+m46+i46+m4G+i4G+m4m+i4
m+m4W+i4W+m42+i42+m4O+i4O+m4u+i4u+m4e+i4e+m4++i4++m4B+i4B+m4
h+i4h+m4R+i4R+m4x+i4x+m4J+i4J+m4p+i4p+m4Z+i4Z+m45+i45+m4F+i4
F+m4l+i4l+m4V+i4V+m41+i41+m4N+i4N+m4t+i4t+m4d+i4d+m49+i49+m4
D+i4D+m4j+i4j+m4T+i4T+m4z+i4z+m4L+i4L+m4r+i4r+m4b+i4b+m47+i4
7+m4H+i4H+m4n+i4n+m4X+i4X+m43+i43+m4P+i4P+m4v+i4v+m4f+i4f+m4
/+j4/wf5vx03AB03IB03EB03MB03CB03KB03GB03OB03BB03JB03FB03NB03
DB03LB03HB03PB03Ah03Ih03Eh03Mh03Ch03Kh03Gh03Oh03Bh03Jh03Fh03
Nh03Dh03Lh03Hh03Ph03AR03IR03ER03MR03CR03KR03GR03OR03BR03JR03
FR03NR03DR03LR03HR03PR03Ax03Ix03Ex03Mx03Cx03Kx03Gx03Ox03Bx03
Jx03Fx03Nx03Dx03Lx03Hx03Px23AB23IB23EB23MB23CB23KB23GB23OB23
BB23JB23FB23NB23DB23LB23HB23PB23Ah23Ih23Eh23Mh23Ch23Kh23Gh23
Oh23Bh23Jh23Fh23Nh23Dh23Lh23Hh23Ph23AR23IR23ER23MR23CR23KR23
GR23OR23BR23JR23FR23NR23DR23LR23HR23PR23Ax23Ix23Ex23Mx23Cx23
Kx23Gx23Ox23Bx23Jx23Fx23Nx23Dx23Lx23Hx23Px13AB13IB13EB13MB13
CB13KB13GB13OB13BB13JB13FB13NB13DB13LB13HB13PB13Ah13Ih13Eh13
Mh13Ch13Kh13Gh13Oh13Bh13Jh13Fh13Nh13Dh13Lh13Hh13Ph13AR13IR13
ER13MR13CR13KR13GR13OR13BR13JR13FR13NR13DR13LR13HR13PR13Ax13
Ix13Ex13Mx13Cx13Kx13Gx13Ox13Bx13Jx13Fx13Nx13Dx13Lx13Hx13Px33
AB33IB33EB33MB33CB33KB33GB33OB33BB33JB33FB33NB33DB33LB33HB33
PB33Ah33Ih33Eh33Mh33Ch33Kh33Gh33Oh33Bh33Jh33Fh33Nh33Dh33Lh33
Hh33Ph33AR33IR33ER33MR33CR33KR33GR33OR33BR33JR33FR33NR33DR33
LR33HR33PR33Ax33Ix33Ex33Mx33Cx33Kx33Gx33Ox33Bx33Jx33Fx33Nx33
Dx33Lx33Hx3//wD/t+MGoOMGpOMGouMGpuMGoeMGpeMGo+MGp+OGoOOGpOOG
ouOGpuOGoeOGpeOGo+OGp+NGoONGpONGouNGpuNGoeNGpeNGo+NGp+PGoOPG
pOPGouPGpuPGoePGpePGo+PGp+MmoOMmpOMmouMmpuMmoeMmpeMmo+Mmp+Om
oOOmpOOmouOmpuOmoeOmpeOmo+Omp+NmoONmpONmouNmpuNmoeNmpeNmo+Nm
p+PmoOPmpOPmouPmpuPmoePmpePmo+Pmp+MWoOMWpOMWouMWpuMWoeMWpeMW
o+MWp+OWoOOWpOOWouOWpuOWoeOWpeOWo+OWp+NWoONWpONWouNWpuNWoeNW
peNWo+NWp+PWoOPWpOPWouPWpuPWoePWpePWo+PWp+M2oOM2pOM2ouM2puM2
oeM2peM2o+M2p+O2oOO2pOO2ouO2puO2oeO2peO2o+O2p+N2oON2pON2ouN2
puN2oeN2peN2o+N2p+P2oOP2pOP2ouP2puP2oeP2peP2o+P2p+MOoOMOpOMO
ouMOpuMOoeMOpeMOo+MOp+OOoOOOpOOOouOOpuOOoeOOpeOOo+OOp+NOoONO
pONOouNOpuNOoeNOpeNOo+NOp+POoOPOpOPOouPOpuPOoePOpePOo+POp+Mu
oOMupOMuouMupuMuoeMupeMuo+Mup+OuoOOupOOuouOupuOuoeOupeOuo+Ou
p+NuoONupONuouNupuNuoeNupeNuo+Nup+PuoOPupOPuouPupuPuoePupePu
o+Pup+MeoOMepOMeouMepuMeoeMepeMeo+Mep+OeoOOepOOeouOepuOeoeOe
peOeo+Oep+NeoONepONeouNepuNeoeNepeNeo+Nep+PeoOPepOPeouPepuPe
oePepePeo+Pep+M+oOM+pOM+ouM+puM+oeM+peM+o+M+p+O+oOO+pOO+ouO+
puO+oeO+peO+o+O+p+N+oON+pON+ouN+puN+oeN+peN+o+N+p+P+oOP+pOP+
ouP+puP+oeP+peP+o+P/H9z/dtwAdNyAdNxAdNzAdNwgdNygdNxgdNzgdNwQ
dNyQdNxQdNzQdNwwdNywdNxwdNzwdNwIdNyIdNxIdNzIdNwodNyodNxodNzo
dNwYdNyYdNxYdNzYdNw4dNy4dNx4dNz4dNwEdNyEdNxEdNzEdNwkdNykdNxk
dNzkdNwUdNyUdNxUdNzUdNw0dNy0dNx0dNz0dNwMdNyMdNxMdNzMdNwsdNys
dNxsdNzsdNwcdNycdNxcdNzcdNw8dNy8dNx8dNz8dNwCdNyCdNxCdNzCdNwi
dNyidNxidNzidNwSdNySdNxSdNzSdNwydNyydNxydNzydNwKdNyKdNxKdNzK
dNwqdNyqdNxqdNzqdNwadNyadNxadNzadNw6dNy6dNx6dNz6dNwGdNyGdNxG
dNzGdNwmdNymdNxmdNzmdNwWdNyWdNxWdNzWdNw2dNy2dNx2dNz2dNwOdNyO
dNxOdNzOdNwudNyudNxudNzudNwedNyedNxedNzedNw+dNy+dNx+dNz+dNwB
dNyBdNxBdNzBdNwhdNyhdNxhdNzhdNwRdNyRdNxRdNzRdNwxdNyxdNxxdNzx
dNwJdNyJdNxJdNzJdNwpdNypdNxpdNzpdNwZdNyZdNxZdNzZdNw5dNy5dNx5
dNz5dNwFdNyFdNxFdNzFdNwldNyldNxldNzldNwVdNyVdNxVdNzVdNw1dNy1
dNx1dNz1dNwNdNyNdNxNdNzNdNwtdNytdNxtdNztdNwddNyddNxddNzddNw9
dNy9dNx9dNz9dNwDdNyDdNxDdNzDdNwjdNyjdNxjdNzjdNwTdNyTdNxTdNzT
dNwzdNyzdNxzdNzzdNwLdNyLdNxLdNzLdNwrdNyrdNxrdNzrdNwbdNybdNxb
dNzbdNw7dNy7dNx7dNz7dNwHdNyHdNxHdNzHdNwndNyndNxndNzndNwXdNyX
dNxXdNzXdNw3dNy3dNx3dNz3dNwPdNyPdNxPdNzPdNwvdNyvdNxvdNzvdNwf
dNyfdNxfdNzfdNw/dNy/dNx/dPz/A/vfjhuAjhuQjhuIjhuYjhuEjhuUjhuM
jhucjhuCjhuSjhuKjhuajhuGjhuWjhuOjhuejhuBjhuRjhuJjhuZjhuFjhuV
jhuNjhudjhuDjhuTjhuLjhubjhuHjhuXjhuPjhufjpuAjpuQjpuIjpuYjpuE
jpuUjpuMjpucjpuCjpuSjpuKjpuajpuGjpuWjpuOjpuejpuBjpuRjpuJjpuZ
jpuFjpuVjpuNjpudjpuDjpuTjpuLjpubjpuHjpuXjpuPjpufjluAjluQjluI
jluYjluEjluUjluMjlucjluCjluSjluKjluajluGjluWjluOjluejluBjluR
jluJjluZjluFjluVjluNjludjluDjluTjluLjlubjluHjluXjluPjlufjtuA
jtuQjtuIjtuYjtuEjtuUjtuMjtucjtuCjtuSjtuKjtuajtuGjtuWjtuOjtue
jtuBjtuRjtuJjtuZjtuFjtuVjtuNjtudjtuDjtuTjtuLjtubjtuHjtuXjtuP
jtufjjuAjjuQjjuIjjuYjjuEjjuUjjuMjjucjjuCjjuSjjuKjjuajjuGjjuW
jjuOjjuejjuBjjuRjjuJjjuZjjuFjjuVjjuNjjudjjuDjjuTjjuLjjubjjuH
jjuXjjuPjjufjruAjruQjruIjruYjruEjruUjruMjrucjruCjruSjruKjrua
jruGjruWjruOjruejruBjruRjruJjruZjruFjruVjruNjrudjruDjruTjruL
jrubjruHjruXjruPjrufjnuAjnuQjnuIjnuYjnuEjnuUjnuMjnucjnuCjnuS
jnuKjnuajnuGjnuWjnuOjnuejnuBjnuRjnuJjnuZjnuFjnuVjnuNjnudjnuD
jnuTjnuLjnubjnuHjnuXjnuPjnufjvuAjvuQjvuIjvuYjvuEjvuUjvuMjvuc
jvuCjvuSjvuKjvuajvuGjvuWjvuOjvuejvuBjvuRjvuJjvuZjvuFjvuVjvuN
jvudjvuDjvuTjvuLjvubjvuHjvuXjvuPjv9/UP/bcQPQcQPScQPRcQPTcYPQ
cYPScYPRcYPTcUPQcUPScUPRcUPTccPQccPSccPRccPTcSPQcSPScSPRcSPT
caPQcaPScaPRcaPTcWPQcWPScWPRcWPTcePQcePScePRcePTcRPQcRPScRPR
cRPTcZPQcZPScZPRcZPTcVPQcVPScVPRcVPTcdPQcdPScdPRcdPTcTPQcTPS
cTPRcTPTcbPQcbPScbPRcbPTcXPQcXPScXPRcXPTcfPQcfPScfPRcfPTcQvQ
cQvScQvRcQvTcYvQcYvScYvRcYvTcUvQcUvScUvRcUvTccvQccvSccvRccvT
cSvQcSvScSvRcSvTcavQcavScavRcavTcWvQcWvScWvRcWvTcevQcevScevR
cevTcRvQcRvScRvRcRvTcZvQcZvScZvRcZvTcVvQcVvScVvRcVvTcdvQcdvS
cdvRcdvTcTvQcTvScTvRcTvTcbvQcbvScbvRcbvTcXvQcXvScXvRcXvTcfvQ
cfvScfvRcfvTcQfQcQfScQfRcQfTcYfQcYfScYfRcYfTcUfQcUfScUfRcUfT
ccfQccfSccfRccfTcSfQcSfScSfRcSfTcafQcafScafRcafTcWfQcWfScWfR
cWfTcefQcefScefRcefTcRfQcRfScRfRcRfTcZfQcZfScZfRcZfTcVfQcVfS
cVfRcVfTcdfQcdfScdfRcdfTcTfQcTfScTfRcTfTcbfQcbfScbfRcbfTcXfQ
cXfScXfRcXfTcffQcffScffRcffTcQ/QcQ/ScQ/RcQ/TcY/QcY/ScY/RcY/T
cU/QcU/ScU/RcU/Tcc/Qcc/Scc/Rcc/TcS/QcS/ScS/RcS/Tca/Qca/Sca/R
ca/TcW/QcW/ScW/RcW/Tce/Qce/Sce/Rce/TcR/QcR/ScR/RcR/TcZ/QcZ/S
cZ/RcZ/TcV/QcV/ScV/RcV/Tcd/Qcd/Scd/Rcd/TcT/QcT/ScT/RcT/Tcb/Q
cb/Scb/Rcb/TcX/QcX/ScX/RcX/Tcf/Qcf/Scf/R8f8P6H87bgA6bkA6biA6
bmA6bhA6blA6bjA6bnA6bgg6bkg6big6bmg6bhg6blg6bjg6bng6bgQ6bkQ6
biQ6bmQ6bhQ6blQ6bjQ6bnQ6bgw6bkw6biw6bmw6bhw6blw6bjw6bnw6bgI6
bkI6biI6bmI6bhI6blI6bjI6bnI6bgo6bko6bio6bmo6bho6blo6bjo6bno6
bgY6bkY6biY6bmY6bhY6blY6bjY6bnY6bg46bk46bi46bm46bh46bl46bj46
bn46bgE6bkE6biE6bmE6bhE6blE6bjE6bnE6bgk6bkk6bik6bmk6bhk6blk6
bjk6bnk6bgU6bkU6biU6bmU6bhU6blU6bjU6bnU6bg06bk06bi06bm06bh06
bl06bj06bn06bgM6bkM6biM6bmM6bhM6blM6bjM6bnM6bgs6bks6bis6bms6
bhs6bls6bjs6bns6bgc6bkc6bic6bmc6bhc6blc6bjc6bnc6bg86bk86bi86
bm86bh86bl86bj86bn867gA67kA67iA67mA67hA67lA67jA67nA67gg67kg6
7ig67mg67hg67lg67jg67ng67gQ67kQ67iQ67mQ67hQ67lQ67jQ67nQ67gw6
7kw67iw67mw67hw67lw67jw67nw67gI67kI67iI67mI67hI67lI67jI67nI6
7go67ko67io67mo67ho67lo67jo67no67gY67kY67iY67mY67hY67lY67jY6
7nY67g467k467i467m467h467l467j467n467gE67kE67iE67mE67hE67lE6
7jE67nE67gk67kk67ik67mk67hk67lk67jk67nk67gU67kU67iU67mU67hU6
7lU67jU67nU67g067k067i067m067h067l067j067n067gM67kM67iM67mM6
7hM67lM67jM67nM67gs67ks67is67ms67hs67ls67js67ns67gc67kc67ic6
7mc67hc67lc67jc67nc67g867k867i867m867h867l867j86/v/B/G/HDUDH
DUjHDUTHDUzHDULHDUrHDUbHDU7HDUHHDUnHDUXHDU3HDUPHDUvHDUfHDU/H
jUDHjUjHjUTHjUzHjULHjUrHjUbHjU7HjUHHjUnHjUXHjU3HjUPHjUvHjUfH
jU/HTUDHTUjHTUTHTUzHTULHTUrHTUbHTU7HTUHHTUnHTUXHTU3HTUPHTUvH
TUfHTU/HzUDHzUjHzUTHzUzHzULHzUrHzUbHzU7HzUHHzUnHzUXHzU3HzUPH
zUvHzUfHzU/HLUDHLUjHLUTHLUzHLULHLUrHLUbHLU7HLUHHLUnHLUXHLU3H
LUPHLUvHLUfHLU/HrUDHrUjHrUTHrUzHrULHrUrHrUbHrU7HrUHHrUnHrUXH
rU3HrUPHrUvHrUfHrU/HbUDHbUjHbUTHbUzHbULHbUrHbUbHbU7HbUHHbUnH
bUXHbU3HbUPHbUvHbUfHbU/H7UDH7UjH7UTH7UzH7ULH7UrH7UbH7U7H7UHH
7UnH7UXH7U3H7UPH7UvH7UfH7U/HHUDHHUjHHUTHHUzHHULHHUrHHUbHHU7H
HUHHHUnHHUXHHU3HHUPHHUvHHUfHHU/HnUDHnUjHnUTHnUzHnULHnUrHnUbH
nU7HnUHHnUnHnUXHnU3HnUPHnUvHnUfHnU/HXUDHXUjHXUTHXUzHXULHXUrH
XUbHXU7HXUHHXUnHXUXHXU3HXUPHXUvHXUfHXU/H3UDH3UjH3UTH3UzH3ULH
3UrH3UbH3U7H3UHH3UnH3UXH3U3H3UPH3UvH3UfH3U/HPUDHPUjHPUTHPUzH
PULHPUrHPUbHPU7HPUHHPUnHPUXHPU3HPUPHPUvHPUfHPU/HvUDHvUjHvUTH
vUzHvULHvUrHvUbHvU7HvUHHvUnHvUXHvU3HvUPHvUvHvUfHvU/HfUDHfUjH
fUTHfUzHfULHfUrHfUbHfU7HfUHHfUnHfUXHfU3HfUPHfUvHfUfHfU/H/UDH
/UjH/UTH/UzH/ULH/UrH/UbH/U7H/UHH/UnH/UXH/U3H/UPH/UvH/UfH/z+Q
/+24Aei4Aem4gei4gem4Qei4Qem4wei4wem4Iei4Iem4oei4oem4Yei4Yem4
4ei44em4Eei4Eem4kei4kem4Uei4Uem40ei40em4Mei4Mem4sei4sem4cei4
cem48ei48em4Cei4Cem4iei4iem4Sei4Sem4yei4yem4Kei4Kem4qei4qem4
aei4aem46ei46em4Gei4Gem4mei4mem4Wei4Wem42ei42em4Oei4Oem4uei4
uem4eei4eem4+ei4+em4Bei4Bem4hei4hem4Rei4Rem4xei4xem4Jei4Jem4
pei4pem4Zei4Zem45ei45em4Fei4Fem4lei4lem4Vei4Vem41ei41em4Nei4
Nem4tei4tem4dei4dem49ei49em4Dei4Dem4jei4jem4Tei4Tem4zei4zem4
Lei4Lem4rei4rem4bei4bem47ei47em4Hei4Hem4nei4nem4Xei4Xem43ei4
3em4Pei4Pem4vei4vem4fei4fem4/ei4/em4A+i4A+m4g+i4g+m4Q+i4Q+m4
w+i4w+m4I+i4I+m4o+i4o+m4Y+i4Y+m44+i44+m4E+i4E+m4k+i4k+m4U+i4
U+m40+i40+m4M+i4M+m4s+i4s+m4c+i4c+m48+i48+m4C+i4C+m4i+i4i+m4
S+i4S+m4y+i4y+m4K+i4K+m4q+i4q+m4a+i4a+m46+i46+m4G+i4G+m4m+i4
m+m4W+i4W+m42+i42+m4O+i4O+m4u+i4u+m4e+i4e+m4++i4++m4B+i4B+m4
h+i4h+m4R+i4R+m4x+i4x+m4/+OynqIAYKgljE62bdt2/dm2bdu3ybZt267J
tm3brttr+3GvWd/zOR9jx/k4O84n2HE+yY7zKXacT7PjfIYd57PsOJ9jx/k8
O84X2HG+yI7zJXacL7PjfIUd56vsOF9jx/k6O8432HG+yY7zLXacb7PjfIcd
57vsON9jx/k+O84P2HF+yI7zI3acH7Pj/IQd56fsOD9jx/k5O84v2HF+yY7z
K3acX7Pj/IYd57fsOL9jx/k9O84f2HH+yI7zJ3acP7Pj/IUd56/sOH9jx/k7
O84/2HH+yY7zL3acf7Pj/Icd//dA/O+OcyB2nAOz4xyEHeeg7DgHY8c5ODvO
IdhxDsmOcyh2nEOz4xyGHeew7DiHY8c5PDvOEdhxjsiOcyR2nCOz4xyFHeeo
7DhHY8c5OjvOMdhxjsmOcyx2nGOz4xyHHee47DjHY8c5PjvOCdhxTsiOcyJ2
nBOz45yEHeek7DgnY8c5OTvOKdhxTsmOcyp2nFOz45yGHee07DinY8c5PTvO
GdhxzsiOcyZ2nDOz45yFHees7DhnY8c5OzvOOdhxzsmOcy52nHOz45yHHee8
7DjnY8c5PzvOBdhxDmDHuSA7zoXYcS7MjnMRdpyLsuNcjB3n4uw4l2DHuSQ7
zqXYcS7NjnMZdpzLsuNcjh3n8uw4V2DHuSI7zpXYca7MjnMVdpyrsuNcjR3n
6uw412DHuSY7zrXYca7NjnMddpzrsuNcjx3n+uw4N2DHuSE7zo3YcW7MjnMT
dpybsuPcjB3n5uw4t2DHuSU7zq3YcW7NjnMbdpzbsuPcjh3n9uw4d2DHuSM7
zp3Yce7MjnMXdpy7suPcjR3n7uw492DHuSc7zr3Yce7NjnMfdpz7suP8HzvO
/dhxyo5zf3acB7DjPJAd50HsOA9mx3kIO85D2XEexo7zcHacR7DjPJId51Hs
OI9mx3kMO85j2XEex47zeHacJ7DjPJEd50nsOE9mx3kKO85T2XGexo7zdHac
Z7DjPJMd51nsOM9mx3kOO85z2XGex47zfHacF7DjvJAd50XsOC9mx3kJO85L
2XFexo7zcnacV7DjvJId51XsOK9mx3kNO85r2XFex47zenacN7DjvJEd503s
OG9mx3kLO85b2XHexo7zdnacd7DjvJMd513sOO9mx3kPO8572XHGjvM+dpz3
s+N8gB3ng+w4H2LH+TA7zkfYcT7KjvMxdpyPs+N8gh3nk+w4n2LH+TQ7zmfY
cT7LjvM5dpzPs+N8gR3ni+w4X2LH+TI7zlfYcb7KjvM1dpyvs+N8gx3nm+w4
32LH+TY7znfYcb7LjvM9dpzvs+P8gB3nh+w4P2LH+TE7zk/YcX7KjvMzdpyf
s+P8gh3nl+w4v2LH+TU7zm/YcX7LjvM7dpzfs+P8gR3nj+w4f2LH+TM7zl/Y
cf7KjvM3dpy/s+P8gx3nn+w4/2LH+Tc7zn/Y8X8PwP/4AFw8nAPR4+LhHJge
Fw/nIPS4eDgHpcfFwzkYPS4ezsHpcfFwDkGPi4dzSHpcPJxD0ePi4RyaHhcP
5zD0uHg4h6XHxcM5HD0uHs7h6XHxcI5Aj4uHc0R6XDycI9Hj4uEcmR4XD+co
9Lh4OEelx8XDORo9Lh7O0elx8XCOQY+Lh3NMelw8nGPR4+LhHJseFw/nOPS4
eDjHpcfFwzkePS4ezvHpcfFwTkCPi4dzQnpcPJwT0ePi4ZyYHhcP5yT0uHg4
J6XHxcM5GT0uHs7J6XHxcE5Bj4uHc0p6XDycU9Hj4uGcmh4XD+c09Lh4OKel
x8XDOR09Lh7O6elx8XDOQI+Lh3NGelw8nDPR4+LhnJkeFw/nLPS4eDhnpcfF
wzkbPS4eztnpcfFwzkGPi4dzTnpcPJxz0ePi4ZybHhcP5zz0uHg456XHxcM5
Hz0uHs756XHxcC5Aj4uHcwA9Lh7OBelx8XAuRI+Lh3Nhelw8nIvQ4+LhXJQe
Fw/nYvS4eDgXp8fFw7kEPS4eziXpcfFwLkWPi4dzaXpcPJzL0OPi4VyWHhcP
53L0uHg4l6fHxcO5Aj0uHs4V6XHxcK5Ej4uHc2V6XDycq9Dj4uFclR4XD+dq
9Lh4OFenx8XDuQY9Lh7ONelx8XCuRY+Lh3Ntelw8nOvQ4+LhXJceFw/nevS4
eDjXp8fFw7kBPS4ezg3pcfFwbkSPi4dzY3pcPJyb0OPi4dyUHhcP52b0uHg4
N6fHxcO5BT0uHs4t6XHxcG5Fj4uHc2t6XDyc29Dj4uHclh4XD+d29Lh4OLen
x8XDuQM9Lh7OHelx8XDuRI+Lh3Nnelw8nLvQ4+Lh3JUeFw/nbvS4eDh3p8fF
w7kHPS4ezj3pcfFw7kWPi4dzb3pcPJz70OPi4dyXHhcP5//ocfFw7kePi4dT
elw8nPvT4+LhPIAeFw/ngfS4eDgPosfFw3kwPS4ezkPocfFwHkqPi4fzMHpc
PJyH0+Pi4TyCHhcP55H0uHg4j6LHxcN5ND0uHs5j6HHxcB5Lj4uH8zh6XDyc
x9Pj4uE8gR4XD+eJ9Lh4OE+ix8XDeTI9Lh7OU+hx8XCeSo+Lh/M0elw8nKfT
4+LhPIMeFw/nmfS4eDjPosfFw3k2PS4eznPocfFwnkuPi4fzPHpcPJzn0+Pi
4byAHhcP54X0uHg4L6LHxcN5MT0uHs5L6HHxcF5Kj4uH8zJ6XDycl9Pj4uG8
gh4XD+eV9Lh4OK+ix8XDeTU9Lh7Oa+hx8XBeS4+Lh/M6elw8nNfT4+LhvIEe
Fw/njfS4eDhvosfFw3kzPS4ezlvocfFw3kqPi4fzNnpcPJy30+Pi4byDHhcP
5530uHg476LHxcN5Nz0uHs576HHxcN5Lj4uHM3pcPJz30ePi4byfHhcP5wP0
uHg4H6THxcP5ED0uHs6H6XHxcD5Cj4uH81F6XDycj9Hj4uF8nB4XD+cT9Lh4
OJ+kx8XD+RQ9Lh7Op+lx8XA+Q4+Lh/NZelw8nM/R4+LhfJ4eFw/nC/S4eDhf
pMfFw/kSPS4ezpfpcfFwvkKPi4fzVXpcPJyv0ePi4XydHhcP5xv0uHg436TH
xcP5Fj0uHs636XHxcL5Dj4uH8116XDyc79Hj4uF8nx4XD+cH9Lh4OD+kx8XD
+RE9Lh7Oj+lx8XB+Qo+Lh/NTelw8nJ/R4+Lh/JweFw/nF/S4eDi/pMfFw/kV
PS4ezq/pcfFwfkOPi4fzW3pcPJzf0ePi4fyeHhcP5w/0uHg4f6THxcP5Ez0u
Hs6f6XHxcP5Cj4uH81d6XDycv9Hj4uH8nR4XD+cf9Lh4OP+kx8XD+Rc9Lh7O
v+lx8XD+Q4+Lh//7wP9vj4uHcyB6XDycA9Pj4uEchB4XD+eg9Lh4OAejx8XD
OTg9Lh7OIehx8XAOSY+Lh3Moelw8nEPT4+LhHIYeFw/nsPS4eDiHo8fFwzk8
PS4ezhHocfFwjkiPi4dzJHpcPJwj0+Pi4RyFHhcP56j0uHg4R6PHxcM5Oj0u
Hs4x6HHxcI5Jj4uHcyx6XDycY9Pj4uEchx4XD+e49Lh4OMejx8XDOT49Lh7O
Cehx8XBOSI+Lh3Mielw8nBPT4+LhnIQeFw/npPS4eDgno8fFwzk5PS4ezino
cfFwTkmPi4dzKnpcPJxT0+Pi4ZyGHhcP57T0uHg4p6PHxcM5PT0uHs4Z6HHx
cM5Ij4uHcyZ6XDycM9Pj4uGchR4XD+es9Lh4OGejx8XDOTs9Lh7OOehx8XDO
SY+Lh3Muelw8nHPT4+LhnIceFw/nvPS4eDjno8fFwzk/PS4ezgXocfFwDqDH
xcO5ID0uHs6F6HHxcC5Mj4uHcxF6XDyci9Lj4uFcjB4XD+fi9Lh4OJegx8XD
uSQ9Lh7Opehx8XAuTY+Lh3MZelw8nMvS4+LhXI4eFw/n8vS4eDhXoMfFw7ki
PS4ezpXocfFwrkyPi4dzFXpcPJyr0uPi4VyNHhcP5+r0uHg416DHxcO5Jj0u
Hs616HHxcK5Nj4uHcx16XDyc69Lj4uFcjx4XD+f69Lh4ODegx8XDuSE9Lh7O
jehx8XBuTI+Lh3MTelw8nJvS4+Lh3IweFw/n5vS4eDi3oMfFw7klPS4ezq3o
cfFwbk2Pi4dzG3pcPJzb0uPi4dyOHhcP5/b0uHg4d6DHxcO5Iz0uHs6d6HHx
cO5Mj4uHcxd6XDycu9Lj4uHcjR4XD+fu9Lh4OPegx8XDuSc9Lh7Ovehx8XDu
TY+Lh3Mfelw8nPvS4+Lh/B89Lh7O/ehx8XBKj4uHc396XDycB9Dj4uE8kB4X
D+dB9Lh4OA+mx8XDeQg9Lh7OQ+lx8XAeRo+Lh/Nwelw8nEfQ4+LhPJIeFw/n
UfS4eDiPpsfFw3kMPS4ezmPpcfFwHkePi4fzeHpcPJwn0OPi4TyRHhcP50n0
uHg4T6bHxcN5Cj0uHs5T6XHxcJ5Gj4uH83R6XDycZ9Dj4uE8kx4XD+dZ9Lh4
OM+mx8XDeQ49Lh7Oc+lx8XCeR4+Lh/N8elw8nBfQ4+LhvJAeFw/nRfS4eDgv
psfFw3kJPS4ezkvpcfFwXkaPi4fzcnpcPJxX0OPi4bySHhcP51X0uHg4r6bH
xcN5DT0uHs5r6XHxcF5Hj4uH83p6XDycN9Dj4uG8kR4XD+dN9Lh4OG+mx8XD
eQs9Lh7OW+lx8XDeRo+Lh/N2elw8nHfQ4+LhvJMeFw/nXfS4eDjvpsfFw3kP
PS4eznvpcfFwRo+Lh/M+elw8nPfT4+LhfIAeFw/ng/S4eDgfosfFw/kwPS4e
[truncated: 1,384,128 more chars]
