# Supplementary material for: Extended haplodiploidy hypothesis
Source: Evol Lett. 2019 Apr 29;3(3):263–70. doi: 10.1002/evl3.119 (PMC6546379; doi:10.1002/evl3.119)
Supplement: Supplementary file 1 — Supplementary material for “Extended haplodiploidy hypothesis” by Petri Rautiala, Heikki Helanterä and Mikael Puurtinen. [file EVL3-3-263-s001.zip › hd fem sis.nb]

(*CacheID: 234*)
(* Internal cache information:
NotebookFileLineBreakTest
NotebookFileLineBreakTest
NotebookDataPosition[         0,          0]
NotebookDataLength[   1780203,      29727]
NotebookOptionsPosition[   1778906,      29697]
NotebookOutlinePosition[   1779252,      29712]
CellTagsIndexPosition[   1779209,      29709]
WindowFrame->Normal*)

(* Beginning of Notebook Content *)
Notebook[{

Cell[CellGroupData[{
Cell[BoxData[{
 RowBox[{
  RowBox[{"ClearAll", "[", "\"\<Global`*\>\"", "]"}], 
  ";"}], "\[IndentingNewLine]", 
 RowBox[{
  RowBox[{
   RowBox[{"SetDirectory", "[", 
    RowBox[{"NotebookDirectory", "[", "]"}], "]"}], ";"}], 
  "\[IndentingNewLine]", "\[IndentingNewLine]", 
  RowBox[{"(*", "VARIABLES", "*)"}]}], "\[IndentingNewLine]", 
 RowBox[{
  RowBox[{
   RowBox[{"title", "=", "\"\<hd female rearing sisters, psr=0.5\>\""}], 
   ";"}], 
  RowBox[{"(*", 
   RowBox[{
   "the", " ", "combination", " ", "of", " ", "simulation", " ", 
    "assumptions"}], "*)"}]}], "\[IndentingNewLine]", 
 RowBox[{
  RowBox[{
   RowBox[{"titleshort", "=", "\"\<hd fem sis, psr=0.5\>\""}], ";"}], 
  RowBox[{"(*", 
   RowBox[{"short", " ", "title", " ", "for", " ", "the", " ", "table"}], 
   "*)"}]}], "\[IndentingNewLine]", 
 RowBox[{
  RowBox[{
   RowBox[{"mp", "=", "1"}], ";", 
   RowBox[{"(*", 
    RowBox[{"male", " ", "ploidy", " ", "level"}], "*)"}], 
   "\[IndentingNewLine]", 
   RowBox[{"helpf", "=", "1"}], ";", 
   RowBox[{"(*", 
    RowBox[{
     RowBox[{
     "females", " ", "of", " ", "the", " ", "first", " ", "cohort", " ", 
      "can", " ", "become", " ", "helpers", " ", "if", " ", "this"}], " ", 
     "=", "1"}], "*)"}], "\[IndentingNewLine]", 
   RowBox[{"helpm", "=", "0"}], ";", 
   RowBox[{"(*", 
    RowBox[{
     RowBox[{
     "males", " ", "of", " ", "the", " ", "first", " ", "cohort", " ", "can", 
      " ", "become", " ", "helpers", " ", "if", " ", "this"}], " ", "=", 
     "1"}], "*)"}], "\[IndentingNewLine]", 
   RowBox[{"n", "=", "300"}], ";"}], 
  RowBox[{"(*", 
   RowBox[{"number", " ", "of", " ", "nest", " ", "sites", " ", "that", " ", 
    RowBox[{"die", "/", "are"}], " ", "freed", " ", "each", " ", 
    RowBox[{"generation", "/", "2"}], "*", "n", " ", "is", " ", "the", " ", 
    "total", " ", "number", " ", "of", " ", "nests"}], 
   "*)"}]}], "\[IndentingNewLine]", 
 RowBox[{
  RowBox[{
   RowBox[{"s", "=", "0"}], ";", 
   RowBox[{"(*", 
    RowBox[{
     RowBox[{"mode", " ", "of", " ", "helping"}], ",", " ", 
     RowBox[{
      RowBox[{"i", ".", "e", ".", " ", "proportion"}], " ", "of", " ", 
      "brothers", " ", "in", " ", "reared", " ", "siblings"}]}], "*)"}], 
   "\[IndentingNewLine]", 
   RowBox[{"fecf1", "=", "8"}], ";", 
   RowBox[{"(*", 
    RowBox[{
    "base", " ", "female", " ", "production", " ", "for", " ", "first", " ", 
     "cohort"}], "*)"}], "\[IndentingNewLine]", 
   RowBox[{"fecm1", "=", "8"}], ";", 
   RowBox[{"(*", 
    RowBox[{
    "base", " ", "male", " ", "production", " ", "for", " ", "firts", " ", 
     "cohort"}], "*)"}], "\[IndentingNewLine]", 
   RowBox[{"fecf2", "=", "20"}], ";", 
   RowBox[{"(*", 
    RowBox[{
    "base", " ", "female", " ", "production", " ", "for", " ", "second", " ", 
     "cohort"}], "*)"}], "\[IndentingNewLine]", 
   RowBox[{"fecm2", "=", "20"}], ";"}], 
  RowBox[{"(*", 
   RowBox[{
   "base", " ", "male", " ", "production", " ", "for", " ", "second", " ", 
    "cohort"}], "*)"}]}], "\[IndentingNewLine]", 
 RowBox[{
  RowBox[{
   RowBox[{"btre", "=", 
    RowBox[{"4", "/", "3"}]}], ";", 
   RowBox[{"(*", 
    RowBox[{
     RowBox[{"benefit", " ", "threshold"}], ",", " ", 
     RowBox[{
      RowBox[{"tests", " ", "are", " ", "done", " ", "with"}], " ", "+", 
      RowBox[{
       RowBox[{"-", "20"}], "%", " ", "of", " ", "that", " ", "value"}]}]}], 
    "*)"}], "\[IndentingNewLine]", 
   RowBox[{"h1", "=", "0"}], ";", 
   RowBox[{"(*", 
    RowBox[{
     RowBox[{"lower", " ", "helping", " ", "allele", " ", "value"}], ",", " ", 
     RowBox[{
     "probability", " ", "of", " ", "remaining", " ", "a", " ", "helper"}]}], 
    "*)"}], "\[IndentingNewLine]", 
   RowBox[{"h2", "=", "1"}], ";", 
   RowBox[{"(*", 
    RowBox[{
     RowBox[{"higher", " ", "helping", " ", "allele", " ", "value"}], ",", 
     " ", 
     RowBox[{
     "probability", " ", "of", " ", "remaining", " ", "a", " ", "helper"}]}], 
    "*)"}], "\[IndentingNewLine]", 
   RowBox[{"SIM", "=", "10"}], ";", 
   RowBox[{"(*", 
    RowBox[{"number", " ", "of", " ", "runs"}], "*)"}], "\[IndentingNewLine]", 
   RowBox[{"MAX", "=", "40000"}], ";"}], 
  RowBox[{"(*", 
   RowBox[{
   "maximum", " ", "number", " ", "of", " ", "generations", " ", "to", " ", 
    "run"}], "*)"}]}], "\[IndentingNewLine]", 
 RowBox[{
  RowBox[{
   RowBox[{"SeedRandom", "[", "5", "]"}], ";", 
   RowBox[{"(*", 
    RowBox[{
    "random", " ", "seed", " ", "to", " ", "guarantee", " ", "the", " ", 
     "simulations", " ", "can", " ", "be", " ", 
     RowBox[{"replicated", ".", " ", "Each"}], " ", "simulation", " ", "has", 
     " ", "its", " ", "own", " ", "unique", " ", "seed"}], "*)"}], 
   "\[IndentingNewLine]", "\[IndentingNewLine]", 
   RowBox[{"(*", 
    RowBox[{"TABLES", " ", "to", " ", "store", " ", "results"}], "*)"}], 
   "\[IndentingNewLine]", 
   RowBox[{"PSR", "=", 
    RowBox[{"Table", "[", 
     RowBox[{"0", ",", 
      RowBox[{"{", "2", "}"}], ",", 
      RowBox[{"{", "SIM", "}"}], ",", 
      RowBox[{"{", "MAX", "}"}]}], "]"}]}], ";", " ", 
   RowBox[{"(*", 
    RowBox[{"population", " ", "sex", " ", "ratio"}], "*)"}], 
   "\[IndentingNewLine]", 
   RowBox[{"PAF", "=", 
    RowBox[{"Table", "[", 
     RowBox[{"0", ",", 
      RowBox[{"{", "2", "}"}], ",", 
      RowBox[{"{", "SIM", "}"}], ",", 
      RowBox[{"{", "MAX", "}"}]}], "]"}]}], ";", 
   RowBox[{"(*", 
    RowBox[{
    "allele", " ", "frequency", " ", "of", " ", "the", " ", "helping", " ", 
     "allele"}], "*)"}], "\[IndentingNewLine]", 
   RowBox[{"PAFMAX", "=", 
    RowBox[{"Table", "[", 
     RowBox[{"0", ",", 
      RowBox[{"{", "2", "}"}]}], "]"}]}], ";", 
   RowBox[{"(*", 
    RowBox[{
    "the", " ", "maximum", " ", "number", " ", "of", " ", "rounds", " ", "it",
      " ", "took", " ", "for", " ", "one", " ", "allele", " ", "to", " ", 
     "fixate"}], "*)"}], "\[IndentingNewLine]", "\[IndentingNewLine]", 
   RowBox[{"(*", "FUNCTIONS", "*)"}], "\[IndentingNewLine]", 
   RowBox[{"(*", 
    RowBox[{
     RowBox[{
     "rounds", " ", "x", " ", "to", " ", "a", " ", "full", " ", "number"}], 
     ",", " ", 
     RowBox[{
     "taking", " ", "into", " ", "account", " ", "the", " ", "decimals", " ", 
      "as", " ", "weights"}]}], "*)"}], "\[IndentingNewLine]", 
   RowBox[{
    RowBox[{"R", "[", "x_", "]"}], ":=", 
    RowBox[{"If", "[", 
     RowBox[{
      RowBox[{
       RowBox[{"RandomReal", "[", "]"}], "\[GreaterEqual]", " ", 
       RowBox[{"FractionalPart", "[", "x", "]"}]}], ",", 
      RowBox[{"IntegerPart", "[", "x", "]"}], ",", 
      RowBox[{
       RowBox[{"IntegerPart", "[", "x", "]"}], "+", "1"}]}], "]"}]}], ";"}], 
  "\[IndentingNewLine]", 
  RowBox[{"(*", 
   RowBox[{
   "function", " ", "to", " ", "help", " ", "with", " ", "going", " ", 
    "through", " ", "generations", " ", "in", " ", "the", " ", "loop"}], 
   "*)"}]}], "\[IndentingNewLine]", 
 RowBox[{
  RowBox[{
   RowBox[{
    RowBox[{"Gen", "[", "x_", "]"}], ":=", 
    RowBox[{"Mod", "[", 
     RowBox[{"x", ",", "2", ",", "1"}], "]"}]}], ";"}], "\[IndentingNewLine]", 
  RowBox[{"(*", 
   RowBox[{
   "function", " ", "to", " ", "map", " ", "genotype", " ", "to", " ", "the", 
    " ", 
    RowBox[{"parents", "'"}], " ", "alleles"}], 
   "*)"}]}], "\[IndentingNewLine]", 
 RowBox[{
  RowBox[{
   RowBox[{
    RowBox[{"PG", "[", "x_", "]"}], ":=", 
    RowBox[{"Piecewise", "[", 
     RowBox[{"{", "\[IndentingNewLine]", 
      RowBox[{
       RowBox[{"{", 
        RowBox[{
         RowBox[{"{", 
          RowBox[{"1", ",", "1"}], "}"}], ",", 
         RowBox[{"x", "==", "1"}]}], "}"}], ",", "\[IndentingNewLine]", 
       RowBox[{"{", 
        RowBox[{
         RowBox[{"{", 
          RowBox[{"2", ",", "1"}], "}"}], ",", 
         RowBox[{"x", "==", "2"}]}], "}"}], ",", "\[IndentingNewLine]", 
       RowBox[{"{", 
        RowBox[{
         RowBox[{"{", 
          RowBox[{"1", ",", "2"}], "}"}], ",", 
         RowBox[{"x", "==", "3"}]}], "}"}], ",", "\[IndentingNewLine]", 
       RowBox[{"{", 
        RowBox[{
         RowBox[{"{", 
          RowBox[{"2", ",", "2"}], "}"}], ",", 
         RowBox[{"x", "==", "4"}]}], "}"}]}], "\[IndentingNewLine]", "}"}], 
     "]"}]}], ";"}], "\[IndentingNewLine]", "\[IndentingNewLine]", 
  RowBox[{"(*", "SIMULATION", "*)"}]}], "\[IndentingNewLine]", 
 RowBox[{
  RowBox[{"Do", "[", "\[IndentingNewLine]", 
   RowBox[{"(*", 
    RowBox[{
     RowBox[{"the", " ", "benefit", " ", "of", " ", 
      RowBox[{"helping", ".", " ", "The"}], " ", "number", " ", "of", " ", 
      "siblings", " ", "a", " ", "helper", " ", "of", " ", "cohort", " ", "j",
       " ", "rears", " ", "to", " ", "cohort", " ", "j"}], "+", 
     RowBox[{
     "1.", " ", "The", " ", "full", " ", "effort", " ", "of", " ", "helpers", 
      " ", "of", " ", "a", " ", "single", " ", "cohort", " ", "in", " ", "a", 
      " ", "single", " ", "nest", " ", "is", " ", "pooled", " ", "and", " ", 
      "then", " ", "rounded", " ", "with", " ", "the", " ", "function", " ", 
      RowBox[{"R", "[", "x", "]"}]}]}], "*)"}], "\[IndentingNewLine]", 
   RowBox[{
    RowBox[{
     RowBox[{"b", "=", 
      RowBox[{"btre", "*", 
       RowBox[{"If", "[", 
        RowBox[{
         RowBox[{"B", "\[Equal]", "1"}], ",", 
         RowBox[{"4", "/", "5"}], ",", 
         RowBox[{"6", "/", "5"}]}], "]"}]}]}], ";", "\[IndentingNewLine]", 
     RowBox[{"(*", 
      RowBox[{
      "sets", " ", "the", " ", "allele", " ", "frequency", " ", "of", " ", 
       "predicted", " ", "winner", " ", "of", " ", "to", " ", "25", "%"}], 
      "*)"}], "\[IndentingNewLine]", 
     RowBox[{"afreq", "=", 
      RowBox[{"If", "[", 
       RowBox[{
        RowBox[{"B", "\[Equal]", "1"}], ",", 
        RowBox[{"3", "/", "4"}], ",", 
        RowBox[{"1", "/", "4"}]}], "]"}]}], ";", "\[IndentingNewLine]", 
     RowBox[{"(*", 
      RowBox[{
      "simulation", " ", "for", " ", "the", " ", "above", " ", "set", " ", 
       "benefit", " ", "value"}], "*)"}], "\[IndentingNewLine]", 
     RowBox[{"Do", "[", "\[IndentingNewLine]", 
      RowBox[{"(*", 
       RowBox[{
       "each", " ", "combination", " ", "is", " ", "ran", " ", "SIM", " ", 
        "times"}], "*)"}], "\[IndentingNewLine]", 
      RowBox[{"(*", 
       RowBox[{
       "create", " ", "a", " ", "table", " ", "for", " ", "the", " ", 
        "population"}], "*)"}], "\[IndentingNewLine]", 
      RowBox[{"(*", 
       RowBox[{
        RowBox[{
        "the", " ", "population", " ", "has", " ", "2", " ", "types", " ", 
         "of", " ", "nests"}], ",", 
        RowBox[{
        "ones", " ", "that", " ", "die", " ", "and", " ", "are", " ", 
         "refilled", " ", "on", " ", "odd", " ", "generations", " ", "and", 
         " ", "ones", " ", "on", " ", "even"}]}], "*)"}], 
      "\[IndentingNewLine]", 
      RowBox[{
       RowBox[{
        RowBox[{"M", "=", 
         RowBox[{"Table", "[", 
          RowBox[{"0", ",", 
           RowBox[{"{", "2", "}"}]}], "]"}]}], ";", "\[IndentingNewLine]", 
        RowBox[{"(*", 
         RowBox[{
         "each", " ", "generation", " ", "has", " ", "n", " ", "nests"}], 
         "*)"}], "\[IndentingNewLine]", 
        RowBox[{"Do", "[", 
         RowBox[{
          RowBox[{
           RowBox[{"M", "[", 
            RowBox[{"[", "i", "]"}], "]"}], "=", 
           RowBox[{"Table", "[", 
            RowBox[{"0", ",", 
             RowBox[{"{", "n", "}"}]}], "]"}]}], ",", 
          RowBox[{"{", 
           RowBox[{"i", ",", "1", ",", "2"}], "}"}]}], "]"}], ";", 
        "\[IndentingNewLine]", 
        RowBox[{"(*", 
         RowBox[{
          RowBox[{
          "each", " ", "nest", " ", "consists", " ", "of", " ", "mother"}], 
          ",", " ", "father", ",", " ", 
          RowBox[{"and", " ", "2", " ", "cohorts", " ", "of", " ", 
           RowBox[{"offspring", ".", " ", "Generation"}], " ", "i"}], ",", 
          " ", 
          RowBox[{"nest", " ", "j", " ", 
           RowBox[{"mother", "'"}], "s", " ", "genotype", " ", "is", " ", 
           "located", " ", "in", " ", 
           RowBox[{"M", "[", 
            RowBox[{"[", 
             RowBox[{"i", ",", "j", ",", "3"}], "]"}], "]"}], " ", "and", " ", 
           RowBox[{"father", "'"}], "s", " ", "in", " ", 
           RowBox[{"M", "[", 
            RowBox[{"[", 
             RowBox[{"i", ",", "j", ",", "4"}], "]"}], "]"}]}]}], "*)"}], 
        "\[IndentingNewLine]", 
        RowBox[{"Do", "[", 
         RowBox[{
          RowBox[{
           RowBox[{"M", "[", 
            RowBox[{"[", 
             RowBox[{"i", ",", "j"}], "]"}], "]"}], "=", 
           RowBox[{"Table", "[", 
            RowBox[{"0", ",", 
             RowBox[{"{", "4", "}"}]}], "]"}]}], ",", 
          RowBox[{"{", 
           RowBox[{"i", ",", "1", ",", "2"}], "}"}], ",", 
          RowBox[{"{", 
           RowBox[{"j", ",", "1", ",", "n"}], "}"}]}], "]"}], ";", 
        "\[IndentingNewLine]", 
        RowBox[{"(*", 
         RowBox[{
          RowBox[{"create", " ", "the", " ", 
           RowBox[{"mothers", "'"}], " ", "alleles"}], ",", " ", 
          RowBox[{
          "first", " ", "by", " ", "setting", " ", "every", " ", "allele", 
           " ", "to", " ", "the", " ", "lower", " ", "value"}]}], "*)"}], 
        "\[IndentingNewLine]", 
        RowBox[{"Do", "[", 
         RowBox[{
          RowBox[{
           RowBox[{"M", "[", 
            RowBox[{"[", 
             RowBox[{"i", ",", "j", ",", "3"}], "]"}], "]"}], "=", 
           RowBox[{"Table", "[", 
            RowBox[{"h1", ",", 
             RowBox[{"{", "2", "}"}]}], "]"}]}], ",", 
          RowBox[{"{", 
           RowBox[{"i", ",", "1", ",", "2"}], "}"}], ",", 
          RowBox[{"{", 
           RowBox[{"j", ",", "1", ",", "n"}], "}"}]}], "]"}], ";", 
        "\[IndentingNewLine]", 
        RowBox[{"(*", 
         RowBox[{
         "then", " ", "randomly", " ", "assign", " ", "afreq", " ", "of", " ",
           "those", " ", "alleles", " ", "to", " ", "the", " ", "higher", " ",
           "value"}], "*)"}], "\[IndentingNewLine]", 
        RowBox[{"Do", "[", 
         RowBox[{
          RowBox[{
           RowBox[{"H", "=", 
            RowBox[{"RandomSample", "[", 
             RowBox[{
              RowBox[{"Range", "[", "n", "]"}], ",", 
              RowBox[{"IntegerPart", "[", 
               RowBox[{"n", "*", "afreq"}], "]"}]}], "]"}]}], ";", 
           RowBox[{"Do", "[", 
            RowBox[{
             RowBox[{
              RowBox[{"M", "[", 
               RowBox[{"[", 
                RowBox[{"i", ",", 
                 RowBox[{"H", "[", 
                  RowBox[{"[", "j", "]"}], "]"}], ",", "3", ",", "k"}], "]"}],
                "]"}], "=", "h2"}], ",", 
             RowBox[{"{", 
              RowBox[{"j", ",", "1", ",", 
               RowBox[{"IntegerPart", "[", 
                RowBox[{"n", "*", "afreq"}], "]"}]}], "}"}]}], "]"}]}], ",", 
          RowBox[{"{", 
           RowBox[{"i", ",", "1", ",", "2"}], "}"}], ",", 
          RowBox[{"{", 
           RowBox[{"k", ",", "1", ",", "2"}], "}"}]}], "]"}], ";", 
        "\[IndentingNewLine]", 
        RowBox[{"(*", 
         RowBox[{
          RowBox[{"create", " ", "the", " ", 
           RowBox[{"fathers", "'"}], " ", "alleles", " ", "in", " ", "the", 
           " ", "same", " ", "fashion"}], ",", " ", 
          RowBox[{
          "hd", " ", "males", " ", "have", " ", "two", " ", "alleles", " ", 
           "to", " ", "avoid", " ", "problems", " ", "with", " ", "the", " ", 
           
           RowBox[{"table", "'"}], "s", " ", "dimensions"}]}], "*)"}], 
        "\[IndentingNewLine]", 
        RowBox[{"Do", "[", 
         RowBox[{
          RowBox[{
           RowBox[{"M", "[", 
            RowBox[{"[", 
             RowBox[{"i", ",", "j", ",", "4"}], "]"}], "]"}], "=", 
           RowBox[{"Table", "[", 
            RowBox[{"h1", ",", 
             RowBox[{"{", "2", "}"}]}], "]"}]}], ",", 
          RowBox[{"{", 
           RowBox[{"i", ",", "1", ",", "2"}], "}"}], ",", 
          RowBox[{"{", 
           RowBox[{"j", ",", "1", ",", "n"}], "}"}]}], "]"}], ";", 
        "\[IndentingNewLine]", 
        RowBox[{"Do", "[", 
         RowBox[{
          RowBox[{
           RowBox[{"H", "=", 
            RowBox[{"RandomSample", "[", 
             RowBox[{
              RowBox[{"Range", "[", "n", "]"}], ",", 
              RowBox[{"IntegerPart", "[", 
               RowBox[{"n", "*", "afreq"}], "]"}]}], "]"}]}], ";", 
           RowBox[{"Do", "[", 
            RowBox[{
             RowBox[{
              RowBox[{"M", "[", 
               RowBox[{"[", 
                RowBox[{"i", ",", 
                 RowBox[{"H", "[", 
                  RowBox[{"[", "j", "]"}], "]"}], ",", "4", ",", "k"}], "]"}],
                "]"}], "=", "h2"}], ",", 
             RowBox[{"{", 
              RowBox[{"j", ",", "1", ",", 
               RowBox[{"IntegerPart", "[", 
                RowBox[{"n", "*", "afreq"}], "]"}]}], "}"}]}], "]"}]}], ",", 
          RowBox[{"{", 
           RowBox[{"i", ",", "1", ",", "2"}], "}"}], ",", 
          RowBox[{"{", 
           RowBox[{"k", ",", "1", ",", "2"}], "}"}]}], "]"}], ";", 
        "\[IndentingNewLine]", 
        RowBox[{"(*", 
         RowBox[{
         "as", " ", "a", " ", "failsafe", " ", "hd", " ", "males", " ", 
          "will", " ", "have", " ", "their", " ", "second", " ", "allele", 
          " ", "set", " ", "to", " ", "the", " ", "same", " ", "value", " ", 
          "as", " ", "the", " ", "one", " ", "they", " ", "got", " ", "from", 
          " ", "their", " ", "mother"}], "*)"}], "\[IndentingNewLine]", 
        RowBox[{"If", "[", 
         RowBox[{
          RowBox[{"mp", "\[Equal]", "1"}], ",", 
          RowBox[{"Do", "[", 
           RowBox[{
            RowBox[{
             RowBox[{"M", "[", 
              RowBox[{"[", 
               RowBox[{"i", ",", "j", ",", "4", ",", "2"}], "]"}], "]"}], "=", 
             RowBox[{"M", "[", 
              RowBox[{"[", 
               RowBox[{"i", ",", "j", ",", "4", ",", "1"}], "]"}], "]"}]}], 
            ",", 
            RowBox[{"{", 
             RowBox[{"i", ",", "1", ",", "2"}], "}"}], ",", 
            RowBox[{"{", 
             RowBox[{"j", ",", "1", ",", "n"}], "}"}]}], "]"}]}], "]"}], ";", 
        "\[IndentingNewLine]", 
        RowBox[{"(*", 
         RowBox[{
          RowBox[{
          "both", " ", "cohorts", " ", "of", " ", "each", " ", "nest", " ", 
           "has", " ", "4", " ", "different", " ", "types", " ", "of", " ", 
           RowBox[{"offspring", ":", " ", "daughters"}]}], ",", " ", "sons", 
          ",", " ", 
          RowBox[{
          "daughter", " ", "helpers", " ", "and", " ", "son", " ", 
           "helpers"}]}], "*)"}], "\[IndentingNewLine]", 
        RowBox[{"Do", "[", 
         RowBox[{
          RowBox[{
           RowBox[{"M", "[", 
            RowBox[{"[", 
             RowBox[{"i", ",", "j", ",", "k"}], "]"}], "]"}], "=", 
           RowBox[{"Table", "[", 
            RowBox[{"0", ",", 
             RowBox[{"{", "4", "}"}]}], "]"}]}], ",", 
          RowBox[{"{", 
           RowBox[{"i", ",", "1", ",", "2"}], "}"}], ",", 
          RowBox[{"{", 
           RowBox[{"j", ",", "1", ",", "n"}], "}"}], ",", 
          RowBox[{"{", 
           RowBox[{"k", ",", "1", ",", "2"}], "}"}]}], "]"}], ";", 
        "\[IndentingNewLine]", 
        RowBox[{"(*", 
         RowBox[{
          RowBox[{"daughter", " ", "genotypes"}], ",", " ", 
          RowBox[{"4", " ", "for", " ", "dd"}], ",", " ", 
          RowBox[{"2", " ", "for", " ", "hd"}]}], "*)"}], 
        "\[IndentingNewLine]", 
        RowBox[{"Do", "[", 
         RowBox[{
          RowBox[{
           RowBox[{"M", "[", 
            RowBox[{"[", 
             RowBox[{"i", ",", "j", ",", "k", ",", "1"}], "]"}], "]"}], "=", 
           RowBox[{"Table", "[", 
            RowBox[{"0", ",", 
             RowBox[{"{", 
              RowBox[{"2", "*", "mp"}], "}"}]}], "]"}]}], ",", 
          RowBox[{"{", 
           RowBox[{"i", ",", "1", ",", "2"}], "}"}], ",", 
          RowBox[{"{", 
           RowBox[{"j", ",", "1", ",", "n"}], "}"}], ",", 
          RowBox[{"{", 
           RowBox[{"k", ",", "1", ",", "2"}], "}"}]}], "]"}], ";", 
        "\[IndentingNewLine]", 
        RowBox[{"(*", 
         RowBox[{
          RowBox[{"son", " ", "genotypes"}], ",", " ", 
          RowBox[{"4", " ", "for", " ", "dd"}], ",", " ", 
          RowBox[{"2", " ", "for", " ", "hd"}]}], "*)"}], 
        "\[IndentingNewLine]", 
        RowBox[{"Do", "[", 
         RowBox[{
          RowBox[{
           RowBox[{"M", "[", 
            RowBox[{"[", 
             RowBox[{"i", ",", "j", ",", "k", ",", "2"}], "]"}], "]"}], "=", 
           RowBox[{"Table", "[", 
            RowBox[{"0", ",", 
             RowBox[{"{", 
              RowBox[{"2", "*", "mp"}], "}"}]}], "]"}]}], ",", 
          RowBox[{"{", 
           RowBox[{"i", ",", "1", ",", "2"}], "}"}], ",", 
          RowBox[{"{", 
           RowBox[{"j", ",", "1", ",", "n"}], "}"}], ",", 
          RowBox[{"{", 
           RowBox[{"k", ",", "1", ",", "2"}], "}"}]}], "]"}], ";", 
        "\[IndentingNewLine]", 
        RowBox[{"(*", 
         RowBox[{
          RowBox[{
          "each", " ", "nest", " ", "produces", " ", "fecf1", " ", 
           "daughters", " ", "and", " ", "fecm1", " ", "sons", " ", "to", " ",
            "first", " ", "cohort"}], ",", " ", 
          RowBox[{
          "and", " ", "fecf2", " ", "and", " ", "fecm2", " ", "to", " ", 
           "the", " ", "second", " ", "respectively"}], ",", " ", 
          RowBox[{
          "randomly", " ", "assigned", " ", "to", " ", "different", " ", 
           "genotypes"}]}], "*)"}], "\[IndentingNewLine]", 
        RowBox[{"Do", "[", 
         RowBox[{
          RowBox[{
           RowBox[{"MH1", "=", 
            RowBox[{"RandomChoice", "[", 
             RowBox[{
              RowBox[{"Range", "[", 
               RowBox[{"2", "*", "mp"}], "]"}], ",", 
              RowBox[{"If", "[", 
               RowBox[{
                RowBox[{"m", "\[Equal]", "1"}], ",", 
                RowBox[{"If", "[", 
                 RowBox[{
                  RowBox[{"k", "\[Equal]", "1"}], ",", "fecf1", ",", 
                  "fecf2"}], "]"}], ",", 
                RowBox[{"If", "[", 
                 RowBox[{
                  RowBox[{"k", "\[Equal]", "1"}], ",", "fecm1", ",", 
                  "fecm2"}], "]"}]}], "]"}]}], "]"}]}], ";", 
           RowBox[{"Do", "[", 
            RowBox[{
             RowBox[{
              RowBox[{"M", "[", 
               RowBox[{"[", 
                RowBox[{"i", ",", "j", ",", "k", ",", "m", ",", 
                 RowBox[{"MH1", "[", 
                  RowBox[{"[", "d", "]"}], "]"}]}], "]"}], "]"}], "++"}], ",", 
             RowBox[{"{", 
              RowBox[{"d", ",", "1", ",", 
               RowBox[{"If", "[", 
                RowBox[{
                 RowBox[{"m", "\[Equal]", "1"}], ",", 
                 RowBox[{"If", "[", 
                  RowBox[{
                   RowBox[{"k", "\[Equal]", "1"}], ",", "fecf1", ",", 
                   "fecf2"}], "]"}], ",", 
                 RowBox[{"If", "[", 
                  RowBox[{
                   RowBox[{"k", "\[Equal]", "1"}], ",", "fecm1", ",", 
                   "fecm2"}], "]"}]}], "]"}]}], "}"}]}], "]"}]}], ",", 
          RowBox[{"{", 
           RowBox[{"m", ",", "1", ",", "2"}], "}"}], ",", 
          RowBox[{"{", 
           RowBox[{"k", ",", "1", ",", "2"}], "}"}], ",", 
          RowBox[{"{", 
           RowBox[{"j", ",", "1", ",", "n"}], "}"}], ",", 
          RowBox[{"{", 
           RowBox[{"i", ",", "1", ",", "2"}], "}"}]}], "]"}], ";", 
        "\[IndentingNewLine]", 
        RowBox[{"(*", 
         RowBox[{
         "helpers", " ", "and", " ", "their", " ", "benefit", " ", "to", " ", 
          "the", " ", "second", " ", "cohort"}], "*)"}], 
        "\[IndentingNewLine]", 
        RowBox[{"Do", "[", "\[IndentingNewLine]", 
         RowBox[{"(*", 
          RowBox[{
          "assign", " ", "helpers", " ", "to", " ", "the", " ", "first", " ", 
           "cohort"}], "*)"}], "\[IndentingNewLine]", 
         RowBox[{
          RowBox[{
           RowBox[{"Do", "[", "\[IndentingNewLine]", 
            RowBox[{
             RowBox[{
              RowBox[{"If", "[", 
               RowBox[{
                RowBox[{"helpf", "\[Equal]", "1"}], ",", 
                RowBox[{"Do", "[", 
                 RowBox[{
                  RowBox[{"If", "[", 
                   RowBox[{
                    RowBox[{
                    RowBox[{"RandomReal", "[", "]"}], "<", 
                    RowBox[{
                    RowBox[{"(", 
                    RowBox[{
                    RowBox[{"M", "[", 
                    RowBox[{"[", 
                    RowBox[{
                    RowBox[{"Gen", "[", "K", "]"}], ",", "i", ",", "3", ",", 
                    RowBox[{
                    RowBox[{"PG", "[", "p", "]"}], "[", 
                    RowBox[{"[", "1", "]"}], "]"}]}], "]"}], "]"}], "+", 
                    RowBox[{"M", "[", 
                    RowBox[{"[", 
                    RowBox[{
                    RowBox[{"Gen", "[", "K", "]"}], ",", "i", ",", "4", ",", 
                    RowBox[{
                    RowBox[{"PG", "[", "p", "]"}], "[", 
                    RowBox[{"[", "2", "]"}], "]"}]}], "]"}], "]"}]}], ")"}], 
                    "/", "2"}]}], " ", ",", 
                    RowBox[{
                    RowBox[{
                    RowBox[{"M", "[", 
                    RowBox[{"[", 
                    RowBox[{
                    RowBox[{"Gen", "[", "K", "]"}], ",", "i", ",", "1", ",", 
                    "3"}], "]"}], "]"}], "++"}], ";", 
                    RowBox[{
                    RowBox[{"M", "[", 
                    RowBox[{"[", 
                    RowBox[{
                    RowBox[{"Gen", "[", "K", "]"}], ",", "i", ",", "1", ",", 
                    "1", ",", "p"}], "]"}], "]"}], "--"}]}]}], "]"}], 
                  "\[IndentingNewLine]", ",", 
                  RowBox[{"{", 
                   RowBox[{"M", "[", 
                    RowBox[{"[", 
                    RowBox[{
                    RowBox[{"Gen", "[", "K", "]"}], ",", "i", ",", "1", ",", 
                    "1", ",", "p"}], "]"}], "]"}], "}"}]}], "]"}]}], "]"}], 
              ";", "\[IndentingNewLine]", 
              RowBox[{"If", "[", 
               RowBox[{
                RowBox[{"helpm", "==", "1"}], ",", 
                RowBox[{"Do", "[", 
                 RowBox[{
                  RowBox[{"If", "[", 
                   RowBox[{
                    RowBox[{
                    RowBox[{"RandomReal", "[", "]"}], "<", 
                    RowBox[{"If", 
                    StyleBox["[", "Code"], 
                    RowBox[{
                    RowBox[{
                    StyleBox["mp", "Code"], 
                    StyleBox["\[Equal]", "Code"], "2"}], 
                    StyleBox[",", "Code"], 
                    RowBox[{
                    RowBox[{"(", 
                    RowBox[{
                    RowBox[{"M", "[", 
                    RowBox[{"[", 
                    RowBox[{
                    RowBox[{"Gen", "[", "K", "]"}], ",", "i", ",", "3", ",", 
                    RowBox[{
                    RowBox[{"PG", "[", "p", "]"}], "[", 
                    RowBox[{"[", "1", "]"}], "]"}]}], "]"}], "]"}], "+", 
                    RowBox[{"M", "[", 
                    RowBox[{"[", 
                    RowBox[{
                    RowBox[{"Gen", "[", "K", "]"}], ",", "i", ",", "4", ",", 
                    RowBox[{
                    RowBox[{"PG", "[", "p", "]"}], "[", 
                    RowBox[{"[", "2", "]"}], "]"}]}], "]"}], "]"}]}], ")"}], 
                    "/", "2"}], " ", ",", 
                    RowBox[{"M", "[", 
                    RowBox[{"[", 
                    RowBox[{
                    RowBox[{"Gen", "[", "K", "]"}], ",", "i", ",", "3", ",", 
                    RowBox[{
                    RowBox[{"PG", "[", "p", "]"}], "[", 
                    RowBox[{"[", "1", "]"}], "]"}]}], "]"}], "]"}]}], "]"}]}],
                     ",", 
                    RowBox[{
                    RowBox[{
                    RowBox[{"M", "[", 
                    RowBox[{"[", 
                    RowBox[{
                    RowBox[{"Gen", "[", "K", "]"}], ",", "i", ",", "1", ",", 
                    "4"}], "]"}], "]"}], "++"}], ";", 
                    RowBox[{
                    RowBox[{"M", "[", 
                    RowBox[{"[", 
                    RowBox[{
                    RowBox[{"Gen", "[", "K", "]"}], ",", "i", ",", "1", ",", 
                    "2", ",", "p"}], "]"}], "]"}], "--"}]}]}], "]"}], 
                  "\[IndentingNewLine]", ",", 
                  RowBox[{"{", 
                   RowBox[{"M", "[", 
                    RowBox[{"[", 
                    RowBox[{
                    RowBox[{"Gen", "[", "K", "]"}], ",", "i", ",", "1", ",", 
                    "2", ",", "p"}], "]"}], "]"}], "}"}]}], "]"}]}], "]"}]}], 
             "\[IndentingNewLine]", ",", 
             RowBox[{"{", 
              RowBox[{"i", ",", "1", ",", "n"}], "}"}], ",", 
             RowBox[{"{", 
              RowBox[{"p", ",", "1", ",", 
               RowBox[{"2", "*", "mp"}]}], "}"}]}], "]"}], ";", 
           "\[IndentingNewLine]", 
           RowBox[{"(*", 
            RowBox[{
            "add", " ", "reared", " ", "siblings", " ", "to", " ", "the", " ",
              "second", " ", "cohort"}], "*)"}], "\[IndentingNewLine]", 
           RowBox[{"Do", "[", "\[IndentingNewLine]", 
            RowBox[{
             RowBox[{
              RowBox[{"tempfQ", "=", 
               RowBox[{"R", "[", 
                RowBox[{"b", "*", 
                 RowBox[{"(", 
                  RowBox[{
                   RowBox[{"M", "[", 
                    RowBox[{"[", 
                    RowBox[{
                    RowBox[{"Gen", "[", "K", "]"}], ",", "i", ",", "1", ",", 
                    "3"}], "]"}], "]"}], "+", 
                   RowBox[{"M", "[", 
                    RowBox[{"[", 
                    RowBox[{
                    RowBox[{"Gen", "[", "K", "]"}], ",", "i", ",", "1", ",", 
                    "4"}], "]"}], "]"}]}], ")"}], "*", 
                 RowBox[{"(", 
                  RowBox[{"1", "-", "s"}], ")"}]}], "]"}]}], ";", 
              "\[IndentingNewLine]", 
              RowBox[{"tempmQ", "=", 
               RowBox[{"R", "[", 
                RowBox[{"b", "*", 
                 RowBox[{"(", 
                  RowBox[{
                   RowBox[{"M", "[", 
                    RowBox[{"[", 
                    RowBox[{
                    RowBox[{"Gen", "[", "K", "]"}], ",", "i", ",", "1", ",", 
                    "3"}], "]"}], "]"}], "+", 
                   RowBox[{"M", "[", 
                    RowBox[{"[", 
                    RowBox[{
                    RowBox[{"Gen", "[", "K", "]"}], ",", "i", ",", "1", ",", 
                    "4"}], "]"}], "]"}]}], ")"}], "*", "s"}], "]"}]}], ";", 
              "\[IndentingNewLine]", 
              RowBox[{"If", "[", 
               RowBox[{
                RowBox[{"tempfQ", ">", "0"}], ",", 
                RowBox[{
                 RowBox[{"tempf", "=", 
                  RowBox[{"RandomChoice", "[", 
                   RowBox[{
                    RowBox[{"Range", "[", 
                    RowBox[{"2", "*", "mp"}], "]"}], ",", "tempfQ"}], "]"}]}],
                  ";", 
                 RowBox[{"Do", "[", 
                  RowBox[{
                   RowBox[{
                    RowBox[{"M", "[", 
                    RowBox[{"[", 
                    RowBox[{
                    RowBox[{"Gen", "[", "K", "]"}], ",", "i", ",", "2", ",", 
                    "1", ",", 
                    RowBox[{"tempf", "[", 
                    RowBox[{"[", "pp", "]"}], "]"}]}], "]"}], "]"}], "++"}], 
                   ",", 
                   RowBox[{"{", 
                    RowBox[{"pp", ",", "1", ",", "tempfQ"}], "}"}]}], 
                  "]"}]}]}], "]"}], ";", "\[IndentingNewLine]", 
              RowBox[{"If", "[", 
               RowBox[{
                RowBox[{"tempmQ", ">", "0"}], ",", 
                RowBox[{
                 RowBox[{"tempm", "=", 
                  RowBox[{"RandomChoice", "[", 
                   RowBox[{
                    RowBox[{"Range", "[", 
                    RowBox[{"2", "*", "mp"}], "]"}], ",", "tempmQ"}], "]"}]}],
                  ";", 
                 RowBox[{"Do", "[", 
                  RowBox[{
                   RowBox[{
                    RowBox[{"M", "[", 
                    RowBox[{"[", 
                    RowBox[{
                    RowBox[{"Gen", "[", "K", "]"}], ",", "i", ",", "2", ",", 
                    "2", ",", 
                    RowBox[{"tempm", "[", 
                    RowBox[{"[", "pp", "]"}], "]"}]}], "]"}], "]"}], "++"}], 
                   ",", 
                   RowBox[{"{", 
                    RowBox[{"pp", ",", "1", ",", "tempmQ"}], "}"}]}], 
                  "]"}]}]}], "]"}], ";"}], "\[IndentingNewLine]", ",", 
             RowBox[{"{", 
              RowBox[{"i", ",", "1", ",", "n"}], "}"}]}], "]"}]}], 
          "\[IndentingNewLine]", ",", 
          RowBox[{"{", 
           RowBox[{"K", ",", "1", ",", "2"}], "}"}]}], "]"}], ";", 
        "\[IndentingNewLine]", "\[IndentingNewLine]", 
        RowBox[{"(*", 
         RowBox[{
          RowBox[{"actual", " ", "simulation", " ", "starts"}], ",", " ", 
          RowBox[{"K", " ", "tracks", " ", "the", " ", "generations"}]}], 
         "*)"}], "\[IndentingNewLine]", 
        RowBox[{"K", "=", "1"}], ";", "\[IndentingNewLine]", 
        RowBox[{"While", "[", "\[IndentingNewLine]", 
         RowBox[{"(*", 
          RowBox[{
           RowBox[{
           "loop", " ", "ends", " ", "when", " ", "either", " ", "one", " ", 
            "allele", " ", "goes", " ", "to", " ", "fixation"}], ",", " ", 
           RowBox[{"or", " ", "after", " ", "MAX", " ", "generations"}]}], 
          "*)"}], "\[IndentingNewLine]", 
         RowBox[{
          RowBox[{"1", "<", "2"}], ",", "\[IndentingNewLine]", 
          RowBox[{"(*", 
           RowBox[{
            RowBox[{
            "number", " ", "of", " ", "females", " ", "and", " ", "males", 
             " ", "in", " ", "the", " ", "focal", " ", "generation", " ", 
             "mating", " ", "pool"}], ",", " ", 
            RowBox[{"done", " ", "first", " ", "for", " ", "simplicity"}]}], 
           "*)"}], "\[IndentingNewLine]", 
          RowBox[{
           RowBox[{"Fema", "=", 
            RowBox[{"Sum", "[", 
             RowBox[{
              RowBox[{"M", "[", 
               RowBox[{"[", 
                RowBox[{
                 RowBox[{"Gen", "[", 
                  RowBox[{"K", "+", "i"}], 
                  StyleBox["]", "Input"]}], ",", "j", ",", 
                 RowBox[{"2", "-", "i"}], ",", "1", ",", "k"}], "]"}], "]"}], 
              ",", 
              RowBox[{"{", 
               RowBox[{"i", ",", "0", ",", "1"}], "}"}], ",", 
              RowBox[{"{", 
               RowBox[{"j", ",", "1", ",", "n"}], "}"}], ",", 
              RowBox[{"{", 
               RowBox[{"k", ",", "1", ",", 
                RowBox[{"2", "*", "mp"}]}], "}"}]}], "]"}]}], ";", 
           "\[IndentingNewLine]", 
           RowBox[{"Male", "=", 
            RowBox[{"Sum", "[", 
             RowBox[{
              RowBox[{"M", "[", 
               RowBox[{"[", 
                RowBox[{
                 RowBox[{"Gen", "[", 
                  RowBox[{"K", "+", "i"}], 
                  StyleBox["]", "Input"]}], ",", "j", ",", 
                 RowBox[{"2", "-", "i"}], ",", "2", ",", "k"}], "]"}], "]"}], 
              ",", 
              RowBox[{"{", 
               RowBox[{"i", ",", "0", ",", "1"}], "}"}], ",", 
              RowBox[{"{", 
               RowBox[{"j", ",", "1", ",", "n"}], "}"}], ",", 
              RowBox[{"{", 
               RowBox[{"k", ",", "1", ",", 
                RowBox[{"2", "*", "mp"}]}], "}"}]}], "]"}]}], ";", 
           "\[IndentingNewLine]", 
           RowBox[{"(*", 
            RowBox[{"store", " ", "the", " ", "mating", " ", 
             RowBox[{"pool", "'"}], "s", " ", "sex", " ", "ratio", " ", "as", 
             " ", "the", " ", "population", " ", "sex", " ", "ratio"}], 
            "*)"}], "\[IndentingNewLine]", 
           RowBox[{
            RowBox[{"PSR", "[", 
             RowBox[{"[", 
              RowBox[{"B", ",", "dd", ",", "K"}], "]"}], "]"}], "=", 
            RowBox[{"Male", "/", 
             RowBox[{"(", 
              RowBox[{"Male", "+", "Fema"}], ")"}]}]}], ";", 
           "\[IndentingNewLine]", 
           RowBox[{"(*", 
            RowBox[{
            "calculate", " ", "the", " ", "allele", " ", "frequency", " ", 
             "of", " ", "the", " ", "larger", " ", "allele", " ", "from", " ",
              "the", " ", "mothers", " ", "and", " ", "fathers", " ", "in", 
             " ", "the", " ", "population"}], "*)"}], "\[IndentingNewLine]", 
           RowBox[{"aveG", "=", 
            RowBox[{"If", "[", 
             RowBox[{
              RowBox[{"mp", "\[Equal]", "2"}], ",", 
              RowBox[{
               RowBox[{"(", 
                RowBox[{
                 RowBox[{
                  RowBox[{"Sum", "[", 
                   RowBox[{
                    RowBox[{
                    RowBox[{"M", "[", 
                    RowBox[{"[", 
                    RowBox[{"i", ",", "j", ",", "3", ",", "1"}], "]"}], "]"}],
                     "+", 
                    RowBox[{"M", "[", 
                    RowBox[{"[", 
                    RowBox[{"i", ",", "j", ",", "3", ",", "2"}], "]"}], "]"}],
                     "+", 
                    RowBox[{"M", "[", 
                    RowBox[{"[", 
                    RowBox[{"i", ",", "j", ",", "4", ",", "1"}], "]"}], "]"}],
                     "+", 
                    RowBox[{"M", "[", 
                    RowBox[{"[", 
                    RowBox[{"i", ",", "j", ",", "4", ",", "2"}], "]"}], 
                    "]"}]}], ",", 
                    RowBox[{"{", 
                    RowBox[{"i", ",", "1", ",", "2"}], "}"}], ",", 
                    RowBox[{"{", 
                    RowBox[{"j", ",", "1", ",", "n"}], "}"}]}], "]"}], "/", 
                  RowBox[{"(", 
                   RowBox[{"8", "*", "n"}], ")"}]}], "-", "h1"}], ")"}], "/", 
               
               RowBox[{"(", 
                RowBox[{"h2", "-", "h1"}], ")"}]}], "\[IndentingNewLine]", 
              ",", 
              RowBox[{
               RowBox[{"(", 
                RowBox[{
                 RowBox[{
                  RowBox[{"Sum", "[", 
                   RowBox[{
                    RowBox[{
                    RowBox[{"M", "[", 
                    RowBox[{"[", 
                    RowBox[{"i", ",", "j", ",", "3", ",", "1"}], "]"}], "]"}],
                     "+", 
                    RowBox[{"M", "[", 
                    RowBox[{"[", 
                    RowBox[{"i", ",", "j", ",", "3", ",", "2"}], "]"}], "]"}],
                     "+", 
                    RowBox[{"M", "[", 
                    RowBox[{"[", 
                    RowBox[{"i", ",", "j", ",", "4", ",", "1"}], "]"}], 
                    "]"}]}], ",", 
                    RowBox[{"{", 
                    RowBox[{"i", ",", "1", ",", "2"}], "}"}], ",", 
                    RowBox[{"{", 
                    RowBox[{"j", ",", "1", ",", "n"}], "}"}]}], "]"}], "/", 
                  RowBox[{"(", 
                   RowBox[{"6", "*", "n"}], ")"}]}], "-", "h1"}], ")"}], "/", 
               
               RowBox[{"(", 
                RowBox[{"h2", "-", "h1"}], ")"}]}]}], "]"}]}], ";", 
           "\[IndentingNewLine]", 
           RowBox[{"(*", 
            RowBox[{"store", " ", "the", " ", "allele", " ", "frequency"}], 
            "*)"}], "\[IndentingNewLine]", 
           RowBox[{
            RowBox[{"PAF", "[", 
             RowBox[{"[", 
              RowBox[{"B", ",", "dd", ",", "K"}], "]"}], "]"}], "=", "aveG"}],
            ";", "\[IndentingNewLine]", "\[IndentingNewLine]", 
           RowBox[{"(*", 
            RowBox[{
             RowBox[{
             "check", " ", "if", " ", "one", " ", "allele", " ", "has", " ", 
              "gone", " ", "to", " ", "fixation"}], ",", " ", 
             RowBox[{
             "or", " ", "MAX", " ", "generations", " ", "has", " ", "been", 
              " ", "reached"}]}], "*)"}], "\[IndentingNewLine]", 
           RowBox[{"If", "[", 
            RowBox[{
             RowBox[{"1", "\[Equal]", "aveG"}], ",", "\[IndentingNewLine]", 
             RowBox[{"(*", 
              RowBox[{
               RowBox[{"as", " ", "a", " ", "failsafe"}], ",", " ", 
               RowBox[{
               "finish", " ", "the", " ", "table", " ", "for", " ", "allele", 
                " ", "frequency", " ", "and", " ", "population", " ", "sex", 
                " ", "ratios", " ", "with", " ", "the", " ", "last", " ", 
                RowBox[{"round", "'"}], "s", " ", "respective", " ", 
                "values"}]}], "*)"}], "\[IndentingNewLine]", 
             RowBox[{
              RowBox[{"Do", "[", 
               RowBox[{
                RowBox[{
                 RowBox[{"PAF", "[", 
                  RowBox[{"[", 
                   RowBox[{"B", ",", "dd", ",", "KK"}], "]"}], "]"}], "=", 
                 "aveG"}], ",", 
                RowBox[{"{", 
                 RowBox[{"KK", ",", "K", ",", "MAX"}], "}"}]}], "]"}], ";", 
              "\[IndentingNewLine]", 
              RowBox[{"Do", "[", 
               RowBox[{
                RowBox[{
                 RowBox[{"PSR", "[", 
                  RowBox[{"[", 
                   RowBox[{"B", ",", "dd", ",", "KK"}], "]"}], "]"}], "=", 
                 RowBox[{"PSR", "[", 
                  RowBox[{"[", 
                   RowBox[{"B", ",", "dd", ",", "K"}], "]"}], "]"}]}], ",", 
                RowBox[{"{", 
                 RowBox[{"KK", ",", 
                  RowBox[{"K", "+", "1"}], ",", "MAX"}], "}"}]}], "]"}], ";", 
              "\[IndentingNewLine]", 
              RowBox[{"(*", 
               RowBox[{
               "store", " ", "the", " ", "number", " ", "of", " ", 
                "generations", " ", "needed", " ", "for", " ", "one", " ", 
                "allele", " ", "to", " ", "go", " ", "to", " ", 
                RowBox[{"fixation", ".", " ", "Used"}], " ", "in", " ", 
                "plotting", " ", "the", " ", "figures"}], "*)"}], 
              "\[IndentingNewLine]", 
              RowBox[{
               RowBox[{"PAFMAX", "[", 
                RowBox[{"[", "B", "]"}], "]"}], "=", 
               RowBox[{"Max", "[", 
                RowBox[{"K", ",", 
                 RowBox[{"PAFMAX", "[", 
                  RowBox[{"[", "B", "]"}], "]"}]}], "]"}]}], ";", 
              "\[IndentingNewLine]", 
              RowBox[{"(*", 
               RowBox[{
               "stop", " ", "the", " ", "while", " ", "loop", " ", "and", " ",
                 "go", " ", "on", " ", "to", " ", "the", " ", "next", " ", 
                "simulation"}], "*)"}], "\[IndentingNewLine]", 
              RowBox[{"Break", "[", "]"}]}]}], "]"}], ";", 
           "\[IndentingNewLine]", 
           RowBox[{"If", "[", 
            RowBox[{
             RowBox[{"0", "\[Equal]", "aveG"}], ",", "\[IndentingNewLine]", 
             RowBox[{
              RowBox[{"Do", "[", 
               RowBox[{
                RowBox[{
                 RowBox[{"PAF", "[", 
                  RowBox[{"[", 
                   RowBox[{"B", ",", "dd", ",", "KK"}], "]"}], "]"}], "=", 
                 "aveG"}], ",", 
                RowBox[{"{", 
                 RowBox[{"KK", ",", "K", ",", "MAX"}], "}"}]}], "]"}], ";", 
              "\[IndentingNewLine]", 
              RowBox[{"Do", "[", 
               RowBox[{
                RowBox[{
                 RowBox[{"PSR", "[", 
                  RowBox[{"[", 
                   RowBox[{"B", ",", "dd", ",", "KK"}], "]"}], "]"}], "=", 
                 RowBox[{"PSR", "[", 
                  RowBox[{"[", 
                   RowBox[{"B", ",", "dd", ",", "K"}], "]"}], "]"}]}], ",", 
                RowBox[{"{", 
                 RowBox[{"KK", ",", 
                  RowBox[{"K", "+", "1"}], ",", "MAX"}], "}"}]}], "]"}], ";", 
              "\[IndentingNewLine]", 
              RowBox[{
               RowBox[{"PAFMAX", "[", 
                RowBox[{"[", "B", "]"}], "]"}], "=", 
               RowBox[{"Max", "[", 
                RowBox[{"K", ",", 
                 RowBox[{"PAFMAX", "[", 
                  RowBox[{"[", "B", "]"}], "]"}]}], "]"}]}], ";", 
              "\[IndentingNewLine]", 
              RowBox[{"Break", "[", "]"}]}]}], "]"}], ";", 
           "\[IndentingNewLine]", 
           RowBox[{"If", "[", 
            RowBox[{
             RowBox[{"K", "\[Equal]", "MAX"}], ",", "\[IndentingNewLine]", 
             RowBox[{"(*", 
              RowBox[{
               RowBox[{
               "if", " ", "neither", " ", "allele", " ", "has", " ", "gone", 
                " ", "to", " ", "fixation", " ", "by", " ", "generation", " ",
                 "MAX"}], ",", " ", 
               RowBox[{
               "it", " ", "stops", " ", "and", " ", "goes", " ", "to", " ", 
                "the", " ", "next", " ", "run"}]}], "*)"}], 
             "\[IndentingNewLine]", 
             RowBox[{
              RowBox[{
               RowBox[{"PAFMAX", "[", 
                RowBox[{"[", "B", "]"}], "]"}], "=", "MAX"}], ";", 
              "\[IndentingNewLine]", 
              RowBox[{"Break", "[", "]"}]}]}], "]"}], ";", 
           "\[IndentingNewLine]", "\[IndentingNewLine]", 
           RowBox[{"(*", 
            RowBox[{
            "create", " ", "temporary", " ", "tables", " ", "for", " ", "the",
              " ", "mating", " ", "pool"}], "*)"}], "\[IndentingNewLine]", 
           RowBox[{"POOLF", "=", 
            RowBox[{"Table", "[", 
             RowBox[{"0", ",", 
              RowBox[{"{", "Fema", "}"}]}], "]"}]}], ";", 
           "\[IndentingNewLine]", 
           RowBox[{"POOLM", "=", 
            RowBox[{"Table", "[", 
             RowBox[{"0", ",", 
              RowBox[{"{", "Male", "}"}]}], "]"}]}], ";", 
           "\[IndentingNewLine]", 
           RowBox[{"II", "=", "1"}], ";", "\[IndentingNewLine]", 
           RowBox[{"KK", "=", "1"}], ";", "\[IndentingNewLine]", 
           RowBox[{"(*", 
            RowBox[{
             RowBox[{
             "each", " ", "individual", " ", "in", " ", "the", " ", "mating", 
              " ", "pool", " ", "is", " ", "a", " ", "combination", " ", "of",
               " ", "the", " ", "alleles", " ", "called", " ", "by", " ", 
              "function", " ", 
              RowBox[{"PG", ".", " ", "The"}], " ", "males", " ", "are", " ", 
              "considered", " ", "diploid", " ", "for", " ", "the", " ", 
              "sake", " ", "of", " ", "table", " ", "dimensions", " ", "even",
               " ", "for", " ", "hd", " ", "population"}], ",", " ", 
             RowBox[{"but", " ", "are", " ", "corrected", " ", "below"}]}], 
            "*)"}], "\[IndentingNewLine]", 
           RowBox[{"Do", "[", 
            RowBox[{
             RowBox[{"Do", "[", 
              RowBox[{
               RowBox[{
                RowBox[{
                 RowBox[{"POOLF", "[", 
                  RowBox[{"[", "II", "]"}], "]"}], "=", 
                 RowBox[{"{", 
                  RowBox[{
                   RowBox[{"M", "[", 
                    RowBox[{"[", 
                    RowBox[{
                    RowBox[{"Gen", "[", 
                    RowBox[{"K", "+", "i"}], "]"}], ",", "j", ",", "3", ",", 
                    RowBox[{
                    RowBox[{"PG", "[", "k", "]"}], "[", 
                    RowBox[{"[", "1", "]"}], "]"}]}], "]"}], "]"}], ",", 
                   RowBox[{"M", "[", 
                    RowBox[{"[", 
                    RowBox[{
                    RowBox[{"Gen", "[", 
                    RowBox[{"K", "+", "i"}], "]"}], ",", "j", ",", "4", ",", 
                    RowBox[{
                    RowBox[{"PG", "[", "k", "]"}], "[", 
                    RowBox[{"[", "2", "]"}], "]"}]}], "]"}], "]"}]}], "}"}]}],
                 ";", 
                RowBox[{"II", "++"}]}], ",", 
               RowBox[{"{", 
                RowBox[{"M", "[", 
                 RowBox[{"[", 
                  RowBox[{
                   RowBox[{"Gen", "[", 
                    RowBox[{"K", "+", "i"}], "]"}], ",", "j", ",", 
                   RowBox[{"2", "-", "i"}], ",", "1", ",", "k"}], "]"}], 
                 "]"}], "}"}]}], "]"}], ",", 
             RowBox[{"{", 
              RowBox[{"i", ",", "0", ",", "1"}], "}"}], ",", 
             RowBox[{"{", 
              RowBox[{"j", ",", "1", ",", "n"}], "}"}], ",", 
             RowBox[{"{", 
              RowBox[{"k", ",", "1", ",", 
               RowBox[{"2", "*", "mp"}]}], "}"}]}], "]"}], ";", 
           "\[IndentingNewLine]", 
           RowBox[{"Do", "[", 
            RowBox[{
             RowBox[{"Do", "[", 
              RowBox[{
               RowBox[{
                RowBox[{
                 RowBox[{"POOLM", "[", 
                  RowBox[{"[", "KK", "]"}], "]"}], "=", 
                 RowBox[{"{", 
                  RowBox[{
                   RowBox[{"M", "[", 
                    RowBox[{"[", 
                    RowBox[{
                    RowBox[{"Gen", "[", 
                    RowBox[{"K", "+", "i"}], "]"}], ",", "j", ",", "3", ",", 
                    RowBox[{
                    RowBox[{"PG", "[", "k", "]"}], "[", 
                    RowBox[{"[", "1", "]"}], "]"}]}], "]"}], "]"}], ",", 
                   RowBox[{"M", "[", 
                    RowBox[{"[", 
                    RowBox[{
                    RowBox[{"Gen", "[", 
                    RowBox[{"K", "+", "i"}], "]"}], ",", "j", ",", "4", ",", 
                    RowBox[{
                    RowBox[{"PG", "[", "k", "]"}], "[", 
                    RowBox[{"[", "2", "]"}], "]"}]}], "]"}], "]"}]}], "}"}]}],
                 ";", 
                RowBox[{"KK", "++"}]}], ",", 
               RowBox[{"{", 
                RowBox[{"M", "[", 
                 RowBox[{"[", 
                  RowBox[{
                   RowBox[{"Gen", "[", 
                    RowBox[{"K", "+", "i"}], "]"}], ",", "j", ",", 
                   RowBox[{"2", "-", "i"}], ",", "2", ",", "k"}], "]"}], 
                 "]"}], "}"}]}], "]"}], ",", 
             RowBox[{"{", 
              RowBox[{"i", ",", "0", ",", "1"}], "}"}], ",", 
             RowBox[{"{", 
              RowBox[{"j", ",", "1", ",", "n"}], "}"}], ",", 
             RowBox[{"{", 
              RowBox[{"k", ",", "1", ",", 
               RowBox[{"2", "*", "mp"}]}], "}"}]}], "]"}], ";", 
           "\[IndentingNewLine]", 
           RowBox[{"(*", 
            RowBox[{"failsafe", " ", "for", " ", "hd", " ", "males"}], "*)"}],
            "\[IndentingNewLine]", 
           RowBox[{"If", "[", 
            RowBox[{
             RowBox[{"mp", "\[Equal]", "1"}], ",", 
             RowBox[{"Do", "[", 
              RowBox[{
               RowBox[{
                RowBox[{"POOLM", "[", 
                 RowBox[{"[", 
                  RowBox[{"i", ",", "2"}], "]"}], "]"}], "=", 
                RowBox[{"POOLM", "[", 
                 RowBox[{"[", 
                  RowBox[{"i", ",", "1"}], "]"}], "]"}]}], ",", 
               RowBox[{"{", 
                RowBox[{"i", ",", "1", ",", "Male"}], "}"}]}], "]"}]}], "]"}],
            ";", "\[IndentingNewLine]", 
           RowBox[{"(*", 
            RowBox[{
            "create", " ", "new", " ", "nests", " ", "and", " ", "assing", 
             " ", "new", " ", "parents"}], "*)"}], "\[IndentingNewLine]", 
           RowBox[{"(*", 
            RowBox[{
            "females", " ", "in", " ", "mating", " ", "pool", " ", "who", " ",
              "will", " ", "win", " ", "a", " ", "nest"}], "*)"}], 
           "\[IndentingNewLine]", 
           RowBox[{"WINF", "=", 
            RowBox[{"RandomSample", "[", 
             RowBox[{
              RowBox[{"Range", "[", "Fema", "]"}], ",", "n"}], "]"}]}], ";", 
           "\[IndentingNewLine]", 
           RowBox[{"(*", 
            RowBox[{
             RowBox[{
             "males", " ", "in", " ", "mating", " ", "pool", " ", "who", " ", 
              "will", " ", "win", " ", "a", " ", "nest"}], ",", " ", 
             RowBox[{
             "this", " ", "also", " ", "randomises", " ", "mating"}]}], 
            "*)"}], "\[IndentingNewLine]", 
           RowBox[{"WINM", "=", 
            RowBox[{"RandomSample", "[", 
             RowBox[{
              RowBox[{"Range", "[", "Male", "]"}], ",", "n"}], "]"}]}], ";", 
           "\[IndentingNewLine]", 
           RowBox[{"(*", 
            RowBox[{
            "move", " ", "winning", " ", "individuals", " ", "as", " ", "the",
              " ", "new", " ", "parents", " ", "of", " ", "the", " ", "dying",
              " ", "nests"}], "*)"}], "\[IndentingNewLine]", 
           RowBox[{"Do", "[", 
            RowBox[{
             RowBox[{
              RowBox[{
               RowBox[{"M", "[", 
                RowBox[{"[", 
                 RowBox[{
                  RowBox[{"Gen", "[", "K", "]"}], ",", "i", ",", "3"}], "]"}],
                 "]"}], "=", 
               RowBox[{"POOLF", "[", 
                RowBox[{"[", 
                 RowBox[{"WINF", "[", 
                  RowBox[{"[", "i", "]"}], "]"}], "]"}], "]"}]}], ";", 
              RowBox[{
               RowBox[{"M", "[", 
                RowBox[{"[", 
                 RowBox[{
                  RowBox[{"Gen", "[", "K", "]"}], ",", "i", ",", "4"}], "]"}],
                 "]"}], "=", 
               RowBox[{"POOLM", "[", 
                RowBox[{"[", 
                 RowBox[{"WINM", "[", 
                  RowBox[{"[", "i", "]"}], "]"}], "]"}], "]"}]}]}], ",", 
             RowBox[{"{", 
              RowBox[{"i", ",", "1", ",", "n"}], "}"}]}], "]"}], ";", 
           "\[IndentingNewLine]", 
           RowBox[{"(*", 
            RowBox[{"reset", " ", "the", " ", "new", " ", 
             RowBox[{"nests", "'"}], " ", "cohorts"}], "*)"}], 
           "\[IndentingNewLine]", 
           RowBox[{"Do", "[", 
            RowBox[{
             RowBox[{
              RowBox[{"M", "[", 
               RowBox[{"[", 
                RowBox[{
                 RowBox[{"Gen", "[", "K", "]"}], ",", "i", ",", "j", ",", "k",
                  ",", "p"}], "]"}], "]"}], "=", "0"}], ",", 
             RowBox[{"{", 
              RowBox[{"i", ",", "1", ",", "n"}], "}"}], ",", 
             RowBox[{"{", 
              RowBox[{"j", ",", "1", ",", "2"}], "}"}], ",", 
             RowBox[{"{", 
              RowBox[{"k", ",", "1", ",", "2"}], "}"}], ",", 
             RowBox[{"{", 
              RowBox[{"p", ",", "1", ",", 
               RowBox[{"2", "*", "mp"}]}], "}"}]}], "]"}], ";", " ", 
           "\[IndentingNewLine]", 
           RowBox[{"Do", "[", 
            RowBox[{
             RowBox[{
              RowBox[{"M", "[", 
               RowBox[{"[", 
                RowBox[{
                 RowBox[{"Gen", "[", "K", "]"}], ",", "i", ",", "j", ",", 
                 "k"}], "]"}], "]"}], "=", "0"}], ",", 
             RowBox[{"{", 
              RowBox[{"i", ",", "1", ",", "n"}], "}"}], ",", 
             RowBox[{"{", 
              RowBox[{"j", ",", "1", ",", "2"}], "}"}], ",", 
             RowBox[{"{", 
              RowBox[{"k", ",", "3", ",", "4"}], "}"}]}], "]"}], ";", 
           "\[IndentingNewLine]", 
           RowBox[{"(*", 
            RowBox[{
            "assign", " ", "the", " ", "base", " ", "reproduction", " ", "of",
              " ", "new", " ", "nests"}], "*)"}], "\[IndentingNewLine]", 
           RowBox[{"Do", "[", 
            RowBox[{
             RowBox[{
              RowBox[{"MH1", "=", 
               RowBox[{"RandomChoice", "[", 
                RowBox[{
                 RowBox[{"Range", "[", 
                  RowBox[{"2", "*", "mp"}], "]"}], ",", 
                 RowBox[{"If", "[", 
                  RowBox[{
                   RowBox[{"k", "\[Equal]", "1"}], ",", 
                   RowBox[{"If", "[", 
                    RowBox[{
                    RowBox[{"j", "\[Equal]", "1"}], ",", "fecf1", ",", 
                    "fecf2"}], "]"}], ",", 
                   RowBox[{"If", "[", 
                    RowBox[{
                    RowBox[{"j", "\[Equal]", "1"}], ",", "fecm1", ",", 
                    "fecm2"}], "]"}]}], "]"}]}], "]"}]}], ";", 
              RowBox[{"Do", "[", 
               RowBox[{
                RowBox[{
                 RowBox[{"M", "[", 
                  RowBox[{"[", 
                   RowBox[{
                    RowBox[{"Gen", "[", "K", "]"}], ",", "i", ",", "j", ",", 
                    "k", ",", 
                    RowBox[{"MH1", "[", 
                    RowBox[{"[", "d", "]"}], "]"}]}], "]"}], "]"}], "++"}], 
                ",", 
                RowBox[{"{", 
                 RowBox[{"d", ",", "1", ",", 
                  RowBox[{"If", "[", 
                   RowBox[{
                    RowBox[{"k", "\[Equal]", "1"}], ",", 
                    RowBox[{"If", "[", 
                    RowBox[{
                    RowBox[{"j", "\[Equal]", "1"}], ",", "fecf1", ",", 
                    "fecf2"}], "]"}], ",", 
                    RowBox[{"If", "[", 
                    RowBox[{
                    RowBox[{"j", "\[Equal]", "1"}], ",", "fecm1", ",", 
                    "fecm2"}], "]"}]}], "]"}]}], "}"}]}], "]"}]}], ",", 
             RowBox[{"{", 
              RowBox[{"k", ",", "1", ",", "2"}], "}"}], ",", 
             RowBox[{"{", 
              RowBox[{"j", ",", "1", ",", "2"}], "}"}], ",", 
             RowBox[{"{", 
              RowBox[{"i", ",", "1", ",", "n"}], "}"}]}], "]"}], ";", 
           "\[IndentingNewLine]", "\[IndentingNewLine]", 
           RowBox[{"(*", 
            RowBox[{
            "helpers", " ", "and", " ", "their", " ", "benefit", " ", "to", 
             " ", "the", " ", "second", " ", "cohort", " ", "for", " ", "the",
              " ", "newly", " ", "formed", " ", "nests"}], "*)"}], 
           "\[IndentingNewLine]", 
           RowBox[{"Do", "[", "\[IndentingNewLine]", 
            RowBox[{
             RowBox[{
              RowBox[{"If", "[", 
               RowBox[{
                RowBox[{"helpf", "\[Equal]", "1"}], ",", 
                "\[IndentingNewLine]", 
                RowBox[{"Do", "[", 
                 RowBox[{
                  RowBox[{"If", "[", 
                   RowBox[{
                    RowBox[{
                    RowBox[{"RandomReal", "[", "]"}], "<", 
                    RowBox[{
                    RowBox[{"(", 
                    RowBox[{
                    RowBox[{"M", "[", 
                    RowBox[{"[", 
                    RowBox[{
                    RowBox[{"Gen", "[", "K", "]"}], ",", "i", ",", "3", ",", 
                    RowBox[{
                    RowBox[{"PG", "[", "p", "]"}], "[", 
                    RowBox[{"[", "1", "]"}], "]"}]}], "]"}], "]"}], "+", 
                    RowBox[{"M", "[", 
                    RowBox[{"[", 
                    RowBox[{
                    RowBox[{"Gen", "[", "K", "]"}], ",", "i", ",", "4", ",", 
                    RowBox[{
                    RowBox[{"PG", "[", "p", "]"}], "[", 
                    RowBox[{"[", "2", "]"}], "]"}]}], "]"}], "]"}]}], ")"}], 
                    "/", "2"}]}], " ", ",", 
                    RowBox[{
                    RowBox[{
                    RowBox[{"M", "[", 
                    RowBox[{"[", 
                    RowBox[{
                    RowBox[{"Gen", "[", "K", "]"}], ",", "i", ",", "1", ",", 
                    "3"}], "]"}], "]"}], "++"}], ";", 
                    RowBox[{
                    RowBox[{"M", "[", 
                    RowBox[{"[", 
                    RowBox[{
                    RowBox[{"Gen", "[", "K", "]"}], ",", "i", ",", "1", ",", 
                    "1", ",", "p"}], "]"}], "]"}], "--"}]}]}], "]"}], 
                  "\[IndentingNewLine]", ",", 
                  RowBox[{"{", 
                   RowBox[{"M", "[", 
                    RowBox[{"[", 
                    RowBox[{
                    RowBox[{"Gen", "[", "K", "]"}], ",", "i", ",", "1", ",", 
                    "1", ",", "p"}], "]"}], "]"}], "}"}]}], "]"}]}], "]"}], 
              ";", "\[IndentingNewLine]", 
              RowBox[{"If", "[", 
               RowBox[{
                RowBox[{"helpm", "\[Equal]", "1"}], ",", 
                RowBox[{"Do", "[", 
                 RowBox[{
                  RowBox[{"If", "[", 
                   RowBox[{
                    RowBox[{
                    RowBox[{"RandomReal", "[", "]"}], "<", 
                    RowBox[{"If", 
                    StyleBox["[", "Code"], 
                    RowBox[{
                    RowBox[{
                    StyleBox["mp", "Code"], 
                    StyleBox["\[Equal]", "Code"], "2"}], 
                    StyleBox[",", "Code"], 
                    RowBox[{
                    RowBox[{"(", 
                    RowBox[{
                    RowBox[{"M", "[", 
                    RowBox[{"[", 
                    RowBox[{
                    RowBox[{"Gen", "[", "K", "]"}], ",", "i", ",", "3", ",", 
                    RowBox[{
                    RowBox[{"PG", "[", "p", "]"}], "[", 
                    RowBox[{"[", "1", "]"}], "]"}]}], "]"}], "]"}], "+", 
                    RowBox[{"M", "[", 
                    RowBox[{"[", 
                    RowBox[{
                    RowBox[{"Gen", "[", "K", "]"}], ",", "i", ",", "4", ",", 
                    RowBox[{
                    RowBox[{"PG", "[", "p", "]"}], "[", 
                    RowBox[{"[", "2", "]"}], "]"}]}], "]"}], "]"}]}], ")"}], 
                    "/", "2"}], " ", ",", 
                    RowBox[{"M", "[", 
                    RowBox[{"[", 
                    RowBox[{
                    RowBox[{"Gen", "[", "K", "]"}], ",", "i", ",", "3", ",", 
                    RowBox[{
                    RowBox[{"PG", "[", "p", "]"}], "[", 
                    RowBox[{"[", "1", "]"}], "]"}]}], "]"}], "]"}]}], "]"}]}],
                     ",", 
                    RowBox[{
                    RowBox[{
                    RowBox[{"M", "[", 
                    RowBox[{"[", 
                    RowBox[{
                    RowBox[{"Gen", "[", "K", "]"}], ",", "i", ",", "1", ",", 
                    "4"}], "]"}], "]"}], "++"}], ";", 
                    RowBox[{
                    RowBox[{"M", "[", 
                    RowBox[{"[", 
                    RowBox[{
                    RowBox[{"Gen", "[", "K", "]"}], ",", "i", ",", "1", ",", 
                    "2", ",", "p"}], "]"}], "]"}], "--"}]}]}], "]"}], 
                  "\[IndentingNewLine]", ",", 
                  RowBox[{"{", 
                   RowBox[{"M", "[", 
                    RowBox[{"[", 
                    RowBox[{
                    RowBox[{"Gen", "[", "K", "]"}], ",", "i", ",", "1", ",", 
                    "2", ",", "p"}], "]"}], "]"}], "}"}]}], "]"}]}], "]"}]}], 
             "\[IndentingNewLine]", ",", 
             RowBox[{"{", 
              RowBox[{"i", ",", "1", ",", "n"}], "}"}], ",", 
             RowBox[{"{", 
              RowBox[{"p", ",", "1", ",", 
               RowBox[{"2", "*", "mp"}]}], "}"}]}], "]"}], ";", 
           "\[IndentingNewLine]", 
           RowBox[{"Do", "[", "\[IndentingNewLine]", 
            RowBox[{
             RowBox[{
              RowBox[{"tempfQ", "=", 
               RowBox[{"R", "[", 
                RowBox[{"b", "*", 
                 RowBox[{"(", 
                  RowBox[{
                   RowBox[{"M", "[", 
                    RowBox[{"[", 
                    RowBox[{
                    RowBox[{"Gen", "[", "K", "]"}], ",", "i", ",", "1", ",", 
                    "3"}], "]"}], "]"}], "+", 
                   RowBox[{"M", "[", 
                    RowBox[{"[", 
                    RowBox[{
                    RowBox[{"Gen", "[", "K", "]"}], ",", "i", ",", "1", ",", 
                    "4"}], "]"}], "]"}]}], ")"}], "*", 
                 RowBox[{"(", 
                  RowBox[{"1", "-", "s"}], ")"}]}], "]"}]}], ";", 
              "\[IndentingNewLine]", 
              RowBox[{"tempmQ", "=", 
               RowBox[{"R", "[", 
                RowBox[{"b", "*", 
                 RowBox[{"(", 
                  RowBox[{
                   RowBox[{"M", "[", 
                    RowBox[{"[", 
                    RowBox[{
                    RowBox[{"Gen", "[", "K", "]"}], ",", "i", ",", "1", ",", 
                    "3"}], "]"}], "]"}], "+", 
                   RowBox[{"M", "[", 
                    RowBox[{"[", 
                    RowBox[{
                    RowBox[{"Gen", "[", "K", "]"}], ",", "i", ",", "1", ",", 
                    "4"}], "]"}], "]"}]}], ")"}], "*", "s"}], "]"}]}], ";", 
              "\[IndentingNewLine]", 
              RowBox[{"If", "[", 
               RowBox[{
                RowBox[{"tempfQ", ">", "0"}], ",", 
                RowBox[{
                 RowBox[{"tempf", "=", 
                  RowBox[{"RandomChoice", "[", 
                   RowBox[{
                    RowBox[{"Range", "[", 
                    RowBox[{"2", "*", "mp"}], "]"}], ",", "tempfQ"}], "]"}]}],
                  ";", 
                 RowBox[{"Do", "[", 
                  RowBox[{
                   RowBox[{
                    RowBox[{"M", "[", 
                    RowBox[{"[", 
                    RowBox[{
                    RowBox[{"Gen", "[", "K", "]"}], ",", "i", ",", "2", ",", 
                    "1", ",", 
                    RowBox[{"tempf", "[", 
                    RowBox[{"[", "pp", "]"}], "]"}]}], "]"}], "]"}], "++"}], 
                   ",", 
                   RowBox[{"{", 
                    RowBox[{"pp", ",", "1", ",", "tempfQ"}], "}"}]}], 
                  "]"}]}]}], "]"}], ";", "\[IndentingNewLine]", 
              RowBox[{"If", "[", 
               RowBox[{
                RowBox[{"tempmQ", ">", "0"}], ",", 
                RowBox[{
                 RowBox[{"tempm", "=", 
                  RowBox[{"RandomChoice", "[", 
                   RowBox[{
                    RowBox[{"Range", "[", 
                    RowBox[{"2", "*", "mp"}], "]"}], ",", "tempmQ"}], "]"}]}],
                  ";", 
                 RowBox[{"Do", "[", 
                  RowBox[{
                   RowBox[{
                    RowBox[{"M", "[", 
                    RowBox[{"[", 
                    RowBox[{
                    RowBox[{"Gen", "[", "K", "]"}], ",", "i", ",", "2", ",", 
                    "2", ",", 
                    RowBox[{"tempm", "[", 
                    RowBox[{"[", "pp", "]"}], "]"}]}], "]"}], "]"}], "++"}], 
                   ",", 
                   RowBox[{"{", 
                    RowBox[{"pp", ",", "1", ",", "tempmQ"}], "}"}]}], 
                  "]"}]}]}], "]"}], ";"}], "\[IndentingNewLine]", ",", 
             RowBox[{"{", 
              RowBox[{"i", ",", "1", ",", "n"}], "}"}]}], "]"}], 
           "\[IndentingNewLine]", ";", 
           RowBox[{"K", "++"}]}]}], "]"}]}], "\[IndentingNewLine]", ",", 
       RowBox[{"{", 
        RowBox[{"dd", ",", "1", ",", "SIM"}], "}"}]}], "]"}], ";", 
     "\[IndentingNewLine]", 
     RowBox[{"(*", 
      RowBox[{
       RowBox[{
       "prints", " ", "out", " ", "\"\<first part done\>\"", " ", "when", " ",
         "the", " ", "simulation", " ", "has", " ", "run", " ", "everything", 
        " ", "for", " ", "the", " ", "lower", " ", "benefit"}], ",", " ", 
       RowBox[{
        RowBox[{"i", ".", "e", ".", " ", "the"}], " ", 
        "\"\<half point\>\""}]}], "*)"}], "\[IndentingNewLine]", 
     RowBox[{"If", "[", 
      RowBox[{
       RowBox[{"B", "\[Equal]", "1"}], ",", 
       RowBox[{"Print", "[", "\"\<first part done\>\"", "]"}]}], "]"}]}], 
    "\[IndentingNewLine]", ",", 
    RowBox[{"{", 
     RowBox[{"B", ",", "1", ",", "2"}], "}"}]}], "]"}], 
  "\[IndentingNewLine]"}], "\[IndentingNewLine]", 
 RowBox[{"Fig1", "=", 
  RowBox[{"ListLinePlot", "[", 
   RowBox[{
    RowBox[{"Table", "[", 
     RowBox[{
      RowBox[{"PAF", "[", 
       RowBox[{"[", 
        RowBox[{"1", ",", "k"}], "]"}], "]"}], ",", 
      RowBox[{"{", 
       RowBox[{"k", ",", "1", ",", "SIM"}], "}"}]}], "]"}], ",", 
    RowBox[{"PlotRange", "\[Rule]", 
     RowBox[{"{", 
      RowBox[{
       RowBox[{"{", 
        RowBox[{"1", ",", 
         RowBox[{"PAFMAX", "[", 
          RowBox[{"[", "1", "]"}], "]"}]}], "}"}], ",", 
       RowBox[{"{", 
        RowBox[{"0", ",", "1"}], "}"}]}], "}"}]}], ",", 
    RowBox[{"AxesOrigin", "\[Rule]", 
     RowBox[{"{", 
      RowBox[{"1", ",", "0"}], "}"}]}], ",", 
    RowBox[{"Ticks", "\[Rule]", 
     RowBox[{"{", 
      RowBox[{
       RowBox[{"{", 
        RowBox[{"1", ",", 
         RowBox[{"PAFMAX", "[", 
          RowBox[{"[", "1", "]"}], "]"}]}], "}"}], ",", 
       RowBox[{"{", 
        RowBox[{"0", ",", "1"}], "}"}]}], "}"}]}]}], 
   "]"}]}], "\[IndentingNewLine]", 
 RowBox[{
  RowBox[{"Fig2", "=", 
   RowBox[{"ListLinePlot", "[", 
    RowBox[{
     RowBox[{"Table", "[", 
      RowBox[{
       RowBox[{"PAF", "[", 
        RowBox[{"[", 
         RowBox[{"2", ",", "k"}], "]"}], "]"}], ",", 
       RowBox[{"{", 
        RowBox[{"k", ",", "1", ",", "SIM"}], "}"}]}], "]"}], ",", 
     RowBox[{"PlotRange", "\[Rule]", 
      RowBox[{"{", 
       RowBox[{
        RowBox[{"{", 
         RowBox[{"1", ",", 
          RowBox[{"PAFMAX", "[", 
           RowBox[{"[", "2", "]"}], "]"}]}], "}"}], ",", 
        RowBox[{"{", 
         RowBox[{"0", ",", "1"}], "}"}]}], "}"}]}], ",", 
     RowBox[{"AxesOrigin", "\[Rule]", 
      RowBox[{"{", 
       RowBox[{"1", ",", "0"}], "}"}]}], ",", 
     RowBox[{"Ticks", "\[Rule]", 
      RowBox[{"{", 
       RowBox[{
        RowBox[{"{", 
         RowBox[{"1", ",", 
          RowBox[{"PAFMAX", "[", 
           RowBox[{"[", "2", "]"}], "]"}]}], "}"}], ",", 
        RowBox[{"{", 
         RowBox[{"0", ",", "1"}], "}"}]}], "}"}]}]}], "]"}]}], 
  "\[IndentingNewLine]"}], "\[IndentingNewLine]", 
 RowBox[{"Export", "[", 
  RowBox[{"\"\<Lowerb.pdf\>\"", ",", "Fig1"}], "]"}], "\[IndentingNewLine]", 
 RowBox[{"Export", "[", 
  RowBox[{"\"\<Higherb.pdf\>\"", ",", "Fig2"}], 
  "]"}], "\[IndentingNewLine]", 
 RowBox[{"Export", "[", 
  RowBox[{"\"\<PSR.MAT\>\"", ",", "PSR"}], "]"}], "\[IndentingNewLine]", 
 RowBox[{"Export", "[", 
  RowBox[{"\"\<PAF.MAT\>\"", ",", "PAF"}], "]"}], "\[IndentingNewLine]", 
 RowBox[{"Export", "[", 
  RowBox[{"\"\<PAFMAX.MAT\>\"", ",", "PAFMAX"}], "]"}]}], "Input",
 CellChangeTimes->{{3.7336613466868467`*^9, 3.733661680819659*^9}, {
   3.733661722443984*^9, 3.733661811251336*^9}, {3.733661855845365*^9, 
   3.733662016002928*^9}, {3.7336620468477697`*^9, 3.7336623655266657`*^9}, {
   3.7336624322947206`*^9, 3.733662635986209*^9}, {3.733662916763439*^9, 
   3.733662941441647*^9}, {3.733734746224395*^9, 3.733734874143558*^9}, {
   3.733735413451027*^9, 3.733735440233363*^9}, {3.7337355682352533`*^9, 
   3.733735585086471*^9}, {3.733735617112268*^9, 3.733735692631958*^9}, {
   3.733735828701089*^9, 3.733735899151976*^9}, {3.733736081468656*^9, 
   3.73373626686987*^9}, {3.733736305026849*^9, 3.7337363483088417`*^9}, {
   3.733736466886874*^9, 3.733736468453308*^9}, {3.733736540175083*^9, 
   3.7337366449840927`*^9}, {3.7337366808008003`*^9, 3.733736923117189*^9}, {
   3.733737001202976*^9, 3.7337370086114473`*^9}, {3.733737447398184*^9, 
   3.733737567405072*^9}, {3.733737609193263*^9, 3.7337376139713373`*^9}, {
   3.7337376456436157`*^9, 3.733737690352157*^9}, {3.733737729547615*^9, 
   3.733737785758745*^9}, {3.733740542399146*^9, 3.73374056951705*^9}, {
   3.733740606017089*^9, 3.733740610472557*^9}, {3.733740669967924*^9, 
   3.733740681381317*^9}, {3.73374071340845*^9, 3.73374086702532*^9}, {
   3.734074903967091*^9, 3.734074941929537*^9}, {3.7340749965383253`*^9, 
   3.734075030483169*^9}, {3.734075077705679*^9, 3.734075152579101*^9}, {
   3.734076583339517*^9, 3.734076609823588*^9}, {3.734084557577877*^9, 
   3.734084733608086*^9}, {3.734084764608347*^9, 3.734085032188246*^9}, {
   3.73408507491604*^9, 3.734085076882112*^9}, {3.734085143794572*^9, 
   3.734085206190338*^9}, {3.734085238794572*^9, 3.734085481417199*^9}, {
   3.7341604861883717`*^9, 3.734160721599558*^9}, {3.734160987176702*^9, 
   3.7341610987602043`*^9}, {3.7341612082355137`*^9, 3.734161329420269*^9}, {
   3.734161412840056*^9, 3.734161533816722*^9}, {3.734161585264452*^9, 
   3.7341615867550898`*^9}, {3.734161624016376*^9, 3.7341616707670918`*^9}, {
   3.73416171928655*^9, 3.734161735308916*^9}, {3.7341617813342657`*^9, 
   3.73416184221134*^9}, {3.734162070775654*^9, 3.7341620713562727`*^9}, {
   3.734162105342046*^9, 3.7341622764466887`*^9}, 3.734162610802497*^9, {
   3.734162710255604*^9, 3.7341627193674173`*^9}, {3.734163070790937*^9, 
   3.734163078614964*^9}, {3.734163127873336*^9, 3.734163268026462*^9}, {
   3.7341640854356117`*^9, 3.734164089695095*^9}, {3.7341641251283197`*^9, 
   3.734164179443431*^9}, {3.73416424686635*^9, 3.734164481355777*^9}, {
   3.734164516429427*^9, 3.7341645895024157`*^9}, {3.7341646264342117`*^9, 
   3.734164734036538*^9}, {3.734164881873124*^9, 3.734164887525132*^9}, {
   3.734165102023761*^9, 3.734165104349801*^9}, {3.734262305742523*^9, 
   3.734262308789714*^9}, {3.734262342386701*^9, 3.734262348246621*^9}, 
   3.734262423666397*^9, {3.734262460683168*^9, 3.734262861743464*^9}, {
   3.734263901593803*^9, 3.7342639192532673`*^9}, {3.7342639636943407`*^9, 
   3.734264100860278*^9}, {3.734264167247714*^9, 3.734264260144043*^9}, {
   3.734264295140024*^9, 3.7342643087301483`*^9}, {3.734264603604116*^9, 
   3.734264650503183*^9}, {3.73433431597614*^9, 3.7343343559856567`*^9}, {
   3.734334411580265*^9, 3.734334444822444*^9}, {3.734334646323825*^9, 
   3.7343348488941183`*^9}, {3.734334885816019*^9, 3.734334887949733*^9}, {
   3.7343353394264107`*^9, 3.73433540756663*^9}, {3.734335441095343*^9, 
   3.734335570659349*^9}, {3.7343356818865623`*^9, 3.734335685888629*^9}, {
   3.734335731090537*^9, 3.734335856427413*^9}, {3.7343360801306267`*^9, 
   3.7343361092889223`*^9}, {3.734336400446541*^9, 3.7343366515796623`*^9}, {
   3.734336760970509*^9, 3.7343368259110394`*^9}, {3.7343368759695177`*^9, 
   3.7343369664643784`*^9}, {3.7343370434435043`*^9, 3.734337123458297*^9}, {
   3.734339429668459*^9, 3.734339448597581*^9}, {3.734339588592166*^9, 
   3.7343396068545103`*^9}, {3.73434125417904*^9, 3.734341362574813*^9}, {
   3.734353850725214*^9, 3.734353860951807*^9}, {3.734354014171398*^9, 
   3.734354015953752*^9}, {3.734357134201619*^9, 3.734357253845646*^9}, {
   3.73435790371771*^9, 3.734357917047714*^9}, {3.734358138312839*^9, 
   3.734358155339141*^9}, {3.734358209495407*^9, 3.734358267147159*^9}, {
   3.734358672846695*^9, 3.734358680078508*^9}, {3.734421419164007*^9, 
   3.7344214736900053`*^9}, {3.734421517035738*^9, 3.73442166678265*^9}, {
   3.734421697507428*^9, 3.734421717122664*^9}, {3.7344217569902077`*^9, 
   3.7344219261590643`*^9}, 3.734421961242208*^9, {3.734422042347101*^9, 
   3.7344220718192587`*^9}, {3.734422127675798*^9, 3.734422152830571*^9}, {
   3.734422207766905*^9, 3.7344222804679337`*^9}, {3.734422706946568*^9, 
   3.734422711065802*^9}, {3.734422782711136*^9, 3.734423012174395*^9}, {
   3.7344230449866056`*^9, 3.734423094329755*^9}, {3.7344240664860363`*^9, 
   3.734424171613574*^9}, {3.7344339692865953`*^9, 3.7344339767233677`*^9}, {
   3.734434014394269*^9, 3.734434076304291*^9}, {3.734434300751294*^9, 
   3.734434610259804*^9}, {3.734434650299037*^9, 3.7344347182634783`*^9}, {
   3.734434769157214*^9, 3.734434777650345*^9}, {3.7344382161497393`*^9, 
   3.734438218463069*^9}, {3.7344382767292747`*^9, 3.7344382919523907`*^9}, {
   3.734438330022743*^9, 3.734438360748693*^9}, {3.734438463295856*^9, 
   3.7344384864101963`*^9}, {3.734438671238224*^9, 3.734438692624797*^9}, {
   3.734438777637455*^9, 3.734438839643963*^9}, {3.734438943266605*^9, 
   3.73443894513063*^9}, 3.734438987580364*^9, {3.734439018692916*^9, 
   3.734439043841655*^9}, {3.734440334598874*^9, 3.734440344395748*^9}, {
   3.734440449341434*^9, 3.734440603060141*^9}, {3.734440687059394*^9, 
   3.7344407293777647`*^9}, {3.73444098519044*^9, 3.734441036461483*^9}, {
   3.7344417499337063`*^9, 3.734441977854856*^9}, {3.73444201899798*^9, 
   3.7344420542269373`*^9}, {3.7344420863119583`*^9, 3.734442094953332*^9}, {
   3.734442374985574*^9, 3.734442436713688*^9}, {3.734442470978037*^9, 
   3.734442536762064*^9}, {3.734442627593524*^9, 3.734442628622938*^9}, {
   3.734442748646482*^9, 3.734442749203354*^9}, {3.734442809671994*^9, 
   3.734442813491766*^9}, {3.7344428566023703`*^9, 3.734442869821752*^9}, 
   3.734443810842733*^9, {3.7344438862514877`*^9, 3.734443919326941*^9}, {
   3.734444043441135*^9, 3.734444056451182*^9}, {3.7346792209535513`*^9, 
   3.734679226894589*^9}, 3.7346799166757307`*^9, {3.7346802533544903`*^9, 
   3.734680308040471*^9}, {3.734680341457803*^9, 3.734680460275625*^9}, {
   3.734681195156247*^9, 3.734681200289288*^9}, {3.734681659957746*^9, 
   3.7346818374747677`*^9}, {3.734681870453024*^9, 3.734681909186585*^9}, {
   3.734681965876762*^9, 3.734681998371811*^9}, {3.734682049477171*^9, 
   3.7346822035749493`*^9}, {3.7346822417932463`*^9, 3.734682360986206*^9}, {
   3.734682666447823*^9, 3.734682673724876*^9}, {3.734684508420167*^9, 
   3.734684515450777*^9}, {3.7346845507556467`*^9, 3.734684632750806*^9}, {
   3.7347684060724154`*^9, 3.734768434207715*^9}, {3.734768472713615*^9, 
   3.7347685444039803`*^9}, {3.734768623050384*^9, 3.734768764448633*^9}, 
   3.734768870946595*^9, {3.734769339760109*^9, 3.734769471462286*^9}, {
   3.734769563254092*^9, 3.73476956677381*^9}, 3.734769618683752*^9, {
   3.7347696952668467`*^9, 3.734769780114546*^9}, {3.7347710447192793`*^9, 
   3.7347710681711683`*^9}, {3.7347710986353273`*^9, 3.734771107896267*^9}, {
   3.734771441575742*^9, 3.734771540305131*^9}, {3.734771574520254*^9, 
   3.734771620527964*^9}, {3.734771658343721*^9, 3.734771672209427*^9}, {
   3.734772427592607*^9, 3.734772430358142*^9}, {3.734772460862176*^9, 
   3.73477251011304*^9}, {3.734772682700335*^9, 3.734772692620388*^9}, {
   3.734772897284232*^9, 3.734772905378139*^9}, {3.734773034667849*^9, 
   3.734773072635645*^9}, {3.734773168740344*^9, 3.7347732053063793`*^9}, {
   3.7347732928280907`*^9, 3.7347732976546183`*^9}, 3.73477333268381*^9, {
   3.73477337194383*^9, 3.734773438358543*^9}, {3.7347734835791492`*^9, 
   3.734773537592214*^9}, {3.734773588819394*^9, 3.734773635321616*^9}, {
   3.734773689373225*^9, 3.73477370670313*^9}, {3.734773746912077*^9, 
   3.7347738615764112`*^9}, 3.734773984424409*^9, {3.7347827324961987`*^9, 
   3.734782830241206*^9}, {3.734783001663969*^9, 3.734783061574073*^9}, {
   3.73478311149034*^9, 3.734783263057447*^9}, {3.734783341369583*^9, 
   3.73478336140521*^9}, {3.734783393063025*^9, 3.7347833975799513`*^9}, {
   3.734783443146944*^9, 3.734783444925974*^9}, {3.7347834750153227`*^9, 
   3.734783476337755*^9}, {3.73478352469177*^9, 3.734783535897682*^9}, {
   3.734783651277699*^9, 3.734783660750951*^9}, {3.734784140066052*^9, 
   3.734784149222372*^9}, {3.7347842096951933`*^9, 3.7347842098999863`*^9}, {
   3.7347842566045237`*^9, 3.734784311462501*^9}, {3.73478434357425*^9, 
   3.734784356086862*^9}, {3.7347844099894123`*^9, 3.7347844990849543`*^9}, {
   3.734784564130529*^9, 3.734784567608458*^9}, {3.73478460247847*^9, 
   3.734784626088585*^9}, {3.734784662123362*^9, 3.734784673273602*^9}, 
   3.7347848730511637`*^9, {3.734784994078835*^9, 3.734785170088924*^9}, {
   3.7347855702497673`*^9, 3.734785591415636*^9}, {3.734785803498242*^9, 
   3.73478585845186*^9}, {3.734785909494128*^9, 3.734785938807939*^9}, {
   3.734785988851983*^9, 3.7347860143968287`*^9}, {3.734786054087562*^9, 
   3.734786069248384*^9}, {3.7347861501096487`*^9, 3.734786175313336*^9}, {
   3.734786267876773*^9, 3.734786321900846*^9}, 3.7347865437667637`*^9, {
   3.734849458477528*^9, 3.734849489038035*^9}, {3.734849617975225*^9, 
   3.734849629910145*^9}, {3.734849837912705*^9, 3.734849839247541*^9}, {
   3.7348510587290277`*^9, 3.7348510589001417`*^9}, 3.734851105920681*^9, {
   3.734851204453601*^9, 3.7348512082416763`*^9}, 3.734851249450301*^9, {
   3.73485128172545*^9, 3.734851327346979*^9}, 3.734851458712357*^9, {
   3.7348528288219137`*^9, 3.734852923076078*^9}, 3.734852959611991*^9, 
   3.734852990392297*^9, {3.734853096854607*^9, 3.734853116903926*^9}, {
   3.734866963976514*^9, 3.734866966007989*^9}, {3.734867018127721*^9, 
   3.734867091353675*^9}, {3.734867147899267*^9, 3.734867157698855*^9}, {
   3.734867213465873*^9, 3.7348672455645514`*^9}, {3.7348672935531387`*^9, 
   3.7348673758997498`*^9}, {3.734867940826108*^9, 3.734868002139703*^9}, {
   3.734868154087741*^9, 3.734868277040666*^9}, 3.734868473205641*^9, {
   3.7348687085751534`*^9, 3.7348687920676003`*^9}, 3.734868842803111*^9, {
   3.7348691277779207`*^9, 3.734869141180026*^9}, {3.734869239007041*^9, 
   3.734869263357725*^9}, {3.734869513408252*^9, 3.7348695380325613`*^9}, {
   3.7348697804223022`*^9, 3.7348697891617527`*^9}, {3.734869896095284*^9, 
   3.734869904869256*^9}, {3.734870003507373*^9, 3.73487004380273*^9}, {
   3.7348700908850594`*^9, 3.734870125675872*^9}, {3.7348701696415243`*^9, 
   3.7348701981873207`*^9}, 3.734870299063107*^9, {3.73487046943972*^9, 
   3.7348704794538937`*^9}, {3.734870679926046*^9, 3.73487068440303*^9}, {
   3.734870807394301*^9, 3.7348708737623873`*^9}, 3.734870926852644*^9, {
   3.734871101468278*^9, 3.73487110564762*^9}, {3.7348711586681433`*^9, 
   3.734871159281806*^9}, {3.734871246605173*^9, 3.7348712488187103`*^9}, 
   3.734871310807713*^9, {3.734871377438311*^9, 3.734871385176993*^9}, {
   3.734871419137539*^9, 3.734871462155416*^9}, 3.734871499772397*^9, {
   3.7348716024036427`*^9, 3.734871605142242*^9}, {3.734871704122617*^9, 
   3.734871718255546*^9}, 3.734871763755763*^9, {3.7348717959001513`*^9, 
   3.734871817727435*^9}, {3.734957577534137*^9, 3.7349575777969837`*^9}, {
   3.734957634352124*^9, 3.734957639019384*^9}, {3.7349577771467037`*^9, 
   3.7349577817287693`*^9}, {3.734957847149712*^9, 3.73495789022545*^9}, {
   3.734957970007584*^9, 3.73495798665245*^9}, {3.734958019103805*^9, 
   3.7349580196865892`*^9}, {3.7349580749417887`*^9, 
   3.7349581023963537`*^9}, {3.734958466442575*^9, 3.734958471635064*^9}, {
   3.734958562587743*^9, 3.734958638496166*^9}, {3.734958673480441*^9, 
   3.734958855618779*^9}, {3.734958893938672*^9, 3.734958894542408*^9}, 
   3.734958962587637*^9, {3.734959010786366*^9, 3.7349590109509907`*^9}, {
   3.7349590665224123`*^9, 3.734959074505919*^9}, {3.7349591916352177`*^9, 
   3.734959194002842*^9}, {3.7349594393494062`*^9, 3.734959440345417*^9}, {
   3.734959640608447*^9, 3.7349596444245243`*^9}, {3.734959699047758*^9, 
   3.734959701257679*^9}, {3.734959838557205*^9, 3.7349598439538403`*^9}, {
   3.734959909236229*^9, 3.7349599098045*^9}, {3.734960135749147*^9, 
   3.734960155332864*^9}, 3.734960198791957*^9, 3.734960244762682*^9, {
   3.734960589814591*^9, 3.734960593500472*^9}, {3.734966764354371*^9, 
   3.7349668281492968`*^9}, {3.7349680741726837`*^9, 3.734968075122882*^9}, {
   3.734973344437727*^9, 3.734973359586878*^9}, {3.734976292843397*^9, 
   3.734976297613316*^9}, 3.7349763305237503`*^9, {3.7349763806373463`*^9, 
   3.7349763946807013`*^9}, {3.734976427551125*^9, 3.734976478914266*^9}, {
   3.734976512395261*^9, 3.734976521250526*^9}, {3.7349767152799273`*^9, 
   3.734976733275279*^9}, {3.734976814451454*^9, 3.7349768259026117`*^9}, {
   3.734976918228869*^9, 3.734976973368778*^9}, {3.734977079044648*^9, 
   3.734977104087481*^9}, {3.7349771517429256`*^9, 3.734977167375031*^9}, {
   3.734977231308935*^9, 3.734977349208625*^9}, {3.7349777148959627`*^9, 
   3.734977717703926*^9}, {3.734977779794681*^9, 3.734977805975051*^9}, {
   3.734977857724802*^9, 3.734977881874258*^9}, {3.734977931796232*^9, 
   3.73497795778463*^9}, {3.73497984629663*^9, 3.734979853323976*^9}, {
   3.734980099679595*^9, 3.734980106098634*^9}, {3.735006298893669*^9, 
   3.7350063056765623`*^9}, 3.7350063598582993`*^9, {3.735015147257217*^9, 
   3.7350151828591423`*^9}, 3.735015218892531*^9, {3.7350161052650423`*^9, 
   3.735016137111294*^9}, {3.7350168759222927`*^9, 3.7350169116655903`*^9}, {
   3.7350176283857718`*^9, 3.735017639520578*^9}, {3.7350186267333813`*^9, 
   3.735018643772587*^9}, {3.735018849664734*^9, 3.735018875747493*^9}, {
   3.735018912903534*^9, 3.735018913030167*^9}, {3.735022672344687*^9, 
   3.735022844307981*^9}, {3.7350229451259604`*^9, 3.735023107488759*^9}, {
   3.735023138426042*^9, 3.735023140130514*^9}, {3.7350231913732147`*^9, 
   3.735023212166193*^9}, {3.735023250732773*^9, 3.7350232805356092`*^9}, {
   3.735023363407626*^9, 3.7350233843192596`*^9}, {3.735023414822629*^9, 
   3.735023442906796*^9}, {3.735023738337493*^9, 3.7350237522831793`*^9}, {
   3.73502405551536*^9, 3.73502405588311*^9}, {3.735024347931436*^9, 
   3.7350243861566467`*^9}, {3.7350273028610477`*^9, 3.7350273052904663`*^9}, 
   3.73502759270045*^9, 3.735028109390501*^9, 3.735028580280506*^9, {
   3.73502913372281*^9, 3.735029134810557*^9}, {3.7350301640760517`*^9, 
   3.7350301944374*^9}, {3.735030297947011*^9, 3.735030299125997*^9}, {
   3.735030498449139*^9, 3.735030507452634*^9}, {3.735285881361442*^9, 
   3.735285947596162*^9}, {3.735286067741796*^9, 3.735286119887548*^9}, {
   3.735286193472067*^9, 3.735286220677297*^9}, {3.73528629354493*^9, 
   3.73528629751898*^9}, {3.735286381166895*^9, 3.7352864056851788`*^9}, {
   3.7352866009615803`*^9, 3.73528662703519*^9}, 3.735286692709392*^9, {
   3.735286877654139*^9, 3.735286923514471*^9}, {3.735286957170135*^9, 
   3.735286961383892*^9}, {3.7352869968748302`*^9, 3.735286997778129*^9}, {
   3.735287127678216*^9, 3.735287177783044*^9}, {3.735287468384774*^9, 
   3.735287561017271*^9}, {3.735287705886086*^9, 3.7352877212433357`*^9}, {
   3.73528781082732*^9, 3.7352878254239264`*^9}, 3.735287873923068*^9, {
   3.735288042185277*^9, 3.735288114713917*^9}, {3.735288178025996*^9, 
   3.735288193014271*^9}, 3.7352882650349417`*^9, {3.735288544688952*^9, 
   3.735288557010366*^9}, {3.735289298845051*^9, 3.735289300891914*^9}, {
   3.735289343661955*^9, 3.735289377108347*^9}, {3.7352904338906918`*^9, 
   3.735290476626186*^9}, {3.7352905069350557`*^9, 3.735290563183846*^9}, {
   3.7352907291735764`*^9, 3.735290734791482*^9}, {3.7352909198627043`*^9, 
   3.735290949830703*^9}, {3.735290996864809*^9, 3.735291026398841*^9}, 
   3.7352910575652637`*^9, {3.735291199500374*^9, 3.735291219635683*^9}, {
   3.735291250433837*^9, 3.735291275150091*^9}, {3.735291360288022*^9, 
   3.735291464253501*^9}, {3.735291592831353*^9, 3.735291620254571*^9}, {
   3.735291680731398*^9, 3.735291685764394*^9}, 3.735291734672217*^9, 
   3.73529194052526*^9, {3.735292056104433*^9, 3.7352920562752132`*^9}, 
   3.735292381027865*^9, {3.735292469739262*^9, 3.73529247006278*^9}, {
   3.735292611915428*^9, 3.7352926251689463`*^9}, 3.735292683915823*^9, {
   3.735292953260228*^9, 3.735292988145857*^9}, {3.735293347618593*^9, 
   3.735293356020496*^9}, {3.735293430408347*^9, 3.7352934309345083`*^9}, 
   3.735293514861044*^9, 3.735293549124955*^9, 3.7352936012906847`*^9, {
   3.735294901552367*^9, 3.735294920823674*^9}, {3.735459531215323*^9, 
   3.735459597447131*^9}, {3.735459672426139*^9, 3.735459678306191*^9}, {
   3.735459718574786*^9, 3.735459718921432*^9}, {3.735459762703844*^9, 
   3.735459964912759*^9}, {3.735460010008091*^9, 3.735460013062625*^9}, {
   3.7354601534403343`*^9, 3.735460182506255*^9}, {3.735460217895549*^9, 
   3.735460225908008*^9}, {3.735460267180469*^9, 3.7354602738032093`*^9}, {
   3.73546037622344*^9, 3.735460419879191*^9}, {3.7354604687211657`*^9, 
   3.735460477248616*^9}, {3.735460966493281*^9, 3.7354610439849377`*^9}, {
   3.7354610859452553`*^9, 3.735461129099399*^9}, {3.735461160251182*^9, 
   3.735461220230074*^9}, {3.735461265443121*^9, 3.7354613100667458`*^9}, {
   3.7354613457029667`*^9, 3.735461451193389*^9}, {3.735461501951393*^9, 
   3.735461565330353*^9}, {3.735461600624386*^9, 3.735461688795846*^9}, 
   3.7354618222977943`*^9, {3.735461869927454*^9, 3.735461872996726*^9}, {
   3.735462011490665*^9, 3.73546205702658*^9}, {3.735462101714346*^9, 
   3.7354621245369864`*^9}, {3.7354621627357407`*^9, 3.73546216930942*^9}, {
   3.735462218776205*^9, 3.735462251033478*^9}, {3.735473380290029*^9, 
   3.735473419988283*^9}, {3.735473458110508*^9, 3.7354734848937187`*^9}, {
   3.735473527732498*^9, 3.7354735278492613`*^9}, {3.7354738077935553`*^9, 
   3.735473829112318*^9}, {3.735473860923216*^9, 3.735473861133685*^9}, {
   3.73547391357978*^9, 3.735473915429118*^9}, {3.735473958623599*^9, 
   3.735473959084159*^9}, 3.7354739922746077`*^9, {3.735474042937448*^9, 
   3.7354740586539707`*^9}, {3.7354744589574833`*^9, 3.735474471895226*^9}, 
   3.735474685268302*^9, 3.735474836255468*^9, {3.7354749729265623`*^9, 
   3.735474975450536*^9}, {3.7354750347298737`*^9, 3.7354750366451283`*^9}, {
   3.735550291230386*^9, 3.735550452571344*^9}, {3.735550790898909*^9, 
   3.7355508423805847`*^9}, {3.735550878060845*^9, 3.735550881540474*^9}, {
   3.735550979325303*^9, 3.735551050433043*^9}, {3.735554262298311*^9, 
   3.735554301563299*^9}, {3.735554455364841*^9, 3.735554459405298*^9}, {
   3.7355544904074297`*^9, 3.7355544946446657`*^9}, {3.73555452916658*^9, 
   3.73555464478554*^9}, {3.735554680722356*^9, 3.735554687361721*^9}, {
   3.735555428870916*^9, 3.735555441890544*^9}, {3.735555613556786*^9, 
   3.735555675618032*^9}, {3.73555606554706*^9, 3.735556097978237*^9}, {
   3.735556320444748*^9, 3.735556355245634*^9}, {3.735556396766676*^9, 
   3.735556396976675*^9}, {3.7355564380518084`*^9, 3.735556461524399*^9}, {
   3.735556493635137*^9, 3.7355566587118797`*^9}, {3.735556703111203*^9, 
   3.735556703306261*^9}, {3.735556747528199*^9, 3.735556795773991*^9}, {
   3.735556887971285*^9, 3.7355568926740627`*^9}, {3.735557052724469*^9, 
   3.7355570673162947`*^9}, 3.735557199217619*^9, {3.735557407103043*^9, 
   3.7355574120489073`*^9}, {3.735557541075468*^9, 3.7355575413959017`*^9}, {
   3.7355576183195553`*^9, 3.735557618459587*^9}, {3.7356292421534243`*^9, 
   3.735629243582465*^9}, 3.7356292820699453`*^9, {3.735973258737837*^9, 
   3.735973322231278*^9}, {3.7359733740718603`*^9, 3.7359733974047327`*^9}, {
   3.735973480081065*^9, 3.735973549573187*^9}, {3.735973740098494*^9, 
   3.735973777446879*^9}, {3.735973816560174*^9, 3.735973861095252*^9}, {
   3.735973905490964*^9, 3.735973911497037*^9}, {3.73597399436898*^9, 
   3.735973997245625*^9}, {3.735974223631054*^9, 3.735974228985886*^9}, {
   3.735974261985611*^9, 3.735974367081794*^9}, {3.7359746381469183`*^9, 
   3.7359746496921787`*^9}, {3.735974696763463*^9, 3.735974696921452*^9}, {
   3.7359747514739017`*^9, 3.73597475209406*^9}, 3.735974818024405*^9, {
   3.735974866686667*^9, 3.7359748789931602`*^9}, {3.7359749475345097`*^9, 
   3.7359749531957617`*^9}, {3.735975017675088*^9, 3.735975017902776*^9}, {
   3.7359750782903423`*^9, 3.735975080748954*^9}, {3.735975154890329*^9, 
   3.73597515637731*^9}, {3.735975495975502*^9, 3.735975546618165*^9}, {
   3.73597558108527*^9, 3.7359756672745237`*^9}, {3.7359758850777903`*^9, 
   3.7359759043990726`*^9}, {3.735976018449667*^9, 3.735976018629168*^9}, {
   3.735976179862688*^9, 3.735976183859371*^9}, {3.7359860814605217`*^9, 
   3.7359860933335247`*^9}, {3.7359863562766438`*^9, 3.735986359383919*^9}, {
   3.735986595360243*^9, 3.735986596285955*^9}, {3.735999740834462*^9, 
   3.735999765556115*^9}, {3.735999817908544*^9, 3.7359998393258553`*^9}, 
   3.735999968022379*^9, {3.736000060096794*^9, 3.736000078065599*^9}, {
   3.736002845147046*^9, 3.736002856801927*^9}, {3.7360038036623087`*^9, 
   3.736003844833723*^9}, {3.736003913820703*^9, 3.736003934223041*^9}, {
   3.736170046228674*^9, 3.736170060245928*^9}, {3.736170091179969*^9, 
   3.7361701358741007`*^9}, 3.736170371922367*^9, {3.736171665981893*^9, 
   3.7361717394963207`*^9}, {3.736249327781664*^9, 3.73624933729749*^9}, 
   3.736498855100478*^9, {3.736498925115902*^9, 3.7364989461602297`*^9}, {
   3.736499693491791*^9, 3.736499697463472*^9}, {3.7364997301876793`*^9, 
   3.7364997389190693`*^9}, {3.736499789684103*^9, 3.7364998232639027`*^9}, {
   3.736499863047241*^9, 3.736499895551661*^9}, {3.736499934175646*^9, 
   3.736500023438799*^9}, {3.736500115044571*^9, 3.736500128028056*^9}, {
   3.7365002342348948`*^9, 3.736500241712373*^9}, {3.736500325940571*^9, 
   3.736500372307942*^9}, {3.736500434784039*^9, 3.736500572591363*^9}, {
   3.736500724825235*^9, 3.7365007252498913`*^9}, 3.736500760203353*^9, {
   3.736500851273974*^9, 3.736500851374481*^9}, 3.736500883960935*^9, {
   3.736501151341424*^9, 3.736501204336658*^9}, 3.7365012360076942`*^9, {
   3.7365012777555227`*^9, 3.7365012912040157`*^9}, 3.73650158558324*^9, {
   3.736501839887904*^9, 3.736501899630472*^9}, 3.736501948369443*^9, {
   3.736502024670526*^9, 3.736502061196042*^9}, {3.736508683161311*^9, 
   3.736508698613546*^9}, {3.7365087511010847`*^9, 3.736508773627976*^9}, {
   3.7365088223991413`*^9, 3.736508854156287*^9}, {3.736508898176642*^9, 
   3.736508946179748*^9}, {3.7365089944239902`*^9, 3.736509050589363*^9}, {
   3.736509143061699*^9, 3.7365091617890663`*^9}, {3.736509197849909*^9, 
   3.736509201360331*^9}, {3.7365092409526777`*^9, 3.736509244824657*^9}, {
   3.736509429844141*^9, 3.736509523853072*^9}, {3.736509620613164*^9, 
   3.736509657227468*^9}, {3.736509890429802*^9, 3.736509916483313*^9}, {
   3.736509962775362*^9, 3.736509965393318*^9}, {3.736510170416728*^9, 
   3.736510172823907*^9}, {3.736510227284748*^9, 3.7365102662570467`*^9}, {
   3.736510326784734*^9, 3.736510395480781*^9}, {3.736510427785056*^9, 
   3.736510473991769*^9}, {3.736510516607429*^9, 3.736510550181795*^9}, {
   3.736510586321868*^9, 3.73651059960458*^9}, {3.73651155028903*^9, 
   3.736511557535902*^9}, {3.736511599547975*^9, 3.736511639936769*^9}, {
   3.736511724718073*^9, 3.7365117532342854`*^9}, {3.7365117882331533`*^9, 
   3.736511858800138*^9}, {3.7365120479689493`*^9, 3.736512061268319*^9}, {
   3.736512126122014*^9, 3.736512155373451*^9}, {3.736512185867682*^9, 
   3.736512381888794*^9}, {3.736512421628561*^9, 3.73651245106603*^9}, {
   3.736512626493435*^9, 3.7365126370714493`*^9}, {3.736512978339101*^9, 
   3.7365129788435507`*^9}, {3.736513437822343*^9, 3.736513548095236*^9}, {
   3.736513822082449*^9, 3.736513837899497*^9}, {3.736514653342045*^9, 
   3.7365146602605352`*^9}, {3.736514690785901*^9, 3.7365148648729258`*^9}, {
   3.73651500289217*^9, 3.736515123401475*^9}, {3.736515164284528*^9, 
   3.7365152037518587`*^9}, {3.736515241592511*^9, 3.736515243122534*^9}, 
   3.7365152755510263`*^9, 3.736515373094133*^9, {3.736515443222085*^9, 
   3.736515475802294*^9}, {3.7365155891952953`*^9, 3.7365155987956676`*^9}, {
   3.7365156301431007`*^9, 3.7365158009564743`*^9}, {3.736575473643325*^9, 
   3.736575495275248*^9}, {3.736575530270821*^9, 3.736575532871541*^9}, 
   3.736576190184766*^9, {3.736576221318112*^9, 3.7365762464297123`*^9}, {
   3.736576298172554*^9, 3.736576300543119*^9}, {3.736576360482581*^9, 
   3.736576368681375*^9}, {3.73657642457233*^9, 3.736576458613999*^9}, {
   3.736576488664934*^9, 3.7365764966848907`*^9}, {3.7365765420512447`*^9, 
   3.736576554623176*^9}, 3.736577688595653*^9, {3.736578079067305*^9, 
   3.736578127914914*^9}, {3.736578404856251*^9, 3.736578448300885*^9}, {
   3.736578958028165*^9, 3.736578958278863*^9}, 3.7365874135764437`*^9, {
   3.736587488391561*^9, 3.736587529389201*^9}, {3.736587565565716*^9, 
   3.7365875864967823`*^9}, {3.736592131992297*^9, 3.736592182853599*^9}, {
   3.73659499871025*^9, 3.736595004682185*^9}, {3.736595404456715*^9, 
   3.736595427019903*^9}, 3.7365954904360647`*^9, {3.736595608862276*^9, 
   3.7365956223479033`*^9}, {3.736613030636693*^9, 3.7366130372806063`*^9}, {
   3.736670670251254*^9, 3.7366706842191553`*^9}, {3.7366707161749697`*^9, 
   3.736670721685988*^9}, 3.7366707643863277`*^9, {3.7366712998350353`*^9, 
   3.736671305081244*^9}, 3.73667153305867*^9, {3.7366720191329803`*^9, 
   3.736672023588107*^9}, {3.736672393969524*^9, 3.7366724034662113`*^9}, {
   3.736672826873275*^9, 3.7366728382711143`*^9}, 3.736673433434298*^9, 
   3.736674065847742*^9, 3.736674764194248*^9, {3.736679789476016*^9, 
   3.736679909264423*^9}, {3.736679952028586*^9, 3.736679955188311*^9}, {
   3.736750545364257*^9, 3.736750549065617*^9}, {3.7367507342124977`*^9, 
   3.7367507819291563`*^9}, {3.7367535710870457`*^9, 3.736753701868444*^9}, {
   3.736753840638042*^9, 3.736753965270069*^9}, {3.7367540928753242`*^9, 
   3.7367542030952873`*^9}, {3.736754413689294*^9, 3.7367544671403008`*^9}, {
   3.736754498291902*^9, 3.7367545939534073`*^9}, {3.736754884042145*^9, 
   3.7367548851634417`*^9}, {3.736759593230013*^9, 3.7367596493351517`*^9}, 
   3.736759720065276*^9, {3.7367597597625628`*^9, 3.736759767106516*^9}, {
   3.736759816526935*^9, 3.736759858409088*^9}, 3.736760039874543*^9, {
   3.736760794318014*^9, 3.736760833118449*^9}, {3.7367614641336193`*^9, 
   3.736761500467658*^9}, {3.736761800688933*^9, 3.7367618359017067`*^9}, {
   3.736761868975313*^9, 3.736761881654717*^9}, {3.736829483587771*^9, 
   3.736829649839369*^9}, {3.736829681693077*^9, 3.7368297389783487`*^9}, {
   3.736829912898616*^9, 3.736830186369815*^9}, {3.7368302374942417`*^9, 
   3.7368302538284388`*^9}, {3.736830283926238*^9, 3.736830299200058*^9}, {
   3.7368311142731323`*^9, 3.736831266912554*^9}, {3.7368327483497972`*^9, 
   3.73683315146738*^9}, {3.7368333105423813`*^9, 3.736833311077721*^9}, {
   3.7368333821113157`*^9, 3.736833391136224*^9}, {3.73683343677835*^9, 
   3.7368334701137743`*^9}, {3.7368342263062887`*^9, 
   3.7368342423756657`*^9}, {3.736835600968944*^9, 3.736835613033588*^9}, {
   3.736837799974894*^9, 3.7368378045526123`*^9}, {3.736852347033732*^9, 
   3.736852376489532*^9}, {3.736859398571787*^9, 3.7368594043886833`*^9}, {
   3.737095637516679*^9, 3.7370956547913113`*^9}, {3.7371079379967003`*^9, 
   3.737107947873005*^9}, {3.7371170651685534`*^9, 3.7371170792810163`*^9}, {
   3.737132352228149*^9, 3.737132373839468*^9}, {3.737205071546197*^9, 
   3.73720507387713*^9}, {3.737274399284514*^9, 3.737274572718856*^9}, {
   3.7372751456013527`*^9, 3.73727528569978*^9}, {3.737275323800723*^9, 
   3.737275450847719*^9}, {3.73727548287626*^9, 3.737275585299285*^9}, {
   3.7372757453765182`*^9, 3.7372757838681803`*^9}, {3.7372758918845263`*^9, 
   3.737276076686605*^9}, {3.737276178472292*^9, 3.737276183220798*^9}, {
   3.737276247203156*^9, 3.7372764543196697`*^9}, {3.737276592035632*^9, 
   3.737276612450707*^9}, {3.737277141167097*^9, 3.737277147113228*^9}, {
   3.737277205746601*^9, 3.737277264127824*^9}, {3.737277320243046*^9, 
   3.737277376331018*^9}, {3.737277799654818*^9, 3.73727802057028*^9}, {
   3.737278071645651*^9, 3.737278156661111*^9}, {3.737278196535315*^9, 
   3.7372782376558657`*^9}, {3.737278404243011*^9, 3.7372785282629004`*^9}, {
   3.737278563382271*^9, 3.737278681309875*^9}, {3.737278794455957*^9, 
   3.7372788022335873`*^9}, {3.737278842657878*^9, 3.737278890045752*^9}, {
   3.737278952761324*^9, 3.7372791763071203`*^9}, {3.737279225625745*^9, 
   3.737279236113165*^9}, {3.737279476404451*^9, 3.737279560689001*^9}, {
   3.7372800274808807`*^9, 3.73728025444142*^9}, {3.737280295966367*^9, 
   3.73728041140482*^9}, {3.737280459768503*^9, 3.737280671279089*^9}, {
   3.7372807164598837`*^9, 3.7372807287224607`*^9}, {3.737280810000443*^9, 
   3.7372808916829977`*^9}, {3.737281023268965*^9, 3.737281051169244*^9}, 
   3.737281092307664*^9, {3.73728112397342*^9, 3.7372812063277493`*^9}, {
   3.7372815061556*^9, 3.737281518996662*^9}, {3.7372816319096327`*^9, 
   3.7372817205426807`*^9}, {3.737281817395773*^9, 3.7372818320224247`*^9}, {
   3.7372818884219933`*^9, 3.737282103807006*^9}, {3.737282181254507*^9, 
   3.7372821867735023`*^9}, {3.737282335588306*^9, 3.737282376242132*^9}, {
   3.7373614310628233`*^9, 3.7373614327869387`*^9}, {3.737362139623355*^9, 
   3.737362144859208*^9}, 3.7373622481665373`*^9, {3.737364186973003*^9, 
   3.737364218088718*^9}, {3.737364361820388*^9, 3.737364388046492*^9}, {
   3.7373645623244333`*^9, 3.737364588001734*^9}, {3.737366495891827*^9, 
   3.7373665599916677`*^9}, {3.7373665966342983`*^9, 3.7373666941688023`*^9}, 
   3.737366774399681*^9, {3.737366846399226*^9, 3.7373668542002296`*^9}, 
   3.737869641977816*^9, {3.7378696729786863`*^9, 3.737869680338325*^9}, {
   3.737869729800325*^9, 3.737869731520771*^9}, {3.737869820832528*^9, 
   3.737869960512032*^9}, {3.737869997391673*^9, 3.7378701052231007`*^9}, {
   3.737870143535965*^9, 3.737870181156848*^9}, {3.7378702285545883`*^9, 
   3.737870348513867*^9}, {3.737870393942148*^9, 3.7378705203463173`*^9}, {
   3.737870571417562*^9, 3.737870573062872*^9}, {3.737870681025528*^9, 
   3.737870699381481*^9}, {3.7378707312028646`*^9, 3.737870870278202*^9}, {
   3.737870917522112*^9, 3.737870946257683*^9}, {3.737870982997942*^9, 
   3.7378709891506977`*^9}, {3.7378710374170723`*^9, 3.737871076741334*^9}, {
   3.737871119959087*^9, 3.737871271715321*^9}, {3.737871343892535*^9, 
   3.7378713837147293`*^9}, {3.7378714422672977`*^9, 3.737871532319543*^9}, {
   3.73787157631183*^9, 3.737871583939913*^9}, {3.737871667328906*^9, 
   3.737871864303129*^9}, {3.7378719231757603`*^9, 3.7378719450278463`*^9}, {
   3.737872004905116*^9, 3.7378720460447702`*^9}, {3.737873676958581*^9, 
   3.737873691852614*^9}, {3.737877655134923*^9, 3.737877791526764*^9}, {
   3.7378786607075577`*^9, 3.7378786627493362`*^9}, {3.7378801517680597`*^9, 
   3.7378801585333157`*^9}, 3.737881878459334*^9, {3.737885427974547*^9, 
   3.737885463289036*^9}, {3.737909948333761*^9, 3.737909948462751*^9}, {
   3.737910003434218*^9, 3.737910003875802*^9}, {3.737910077298047*^9, 
   3.7379100834592*^9}, 3.7379101176549377`*^9, {3.737910365996491*^9, 
   3.737910392520522*^9}, {3.737943609199835*^9, 3.737943614043647*^9}, {
   3.738011205880199*^9, 3.738011208069495*^9}, {3.7380454449488564`*^9, 
   3.738045472543992*^9}, 3.738151433061966*^9, {3.738151520309229*^9, 
   3.7381516192081966`*^9}, {3.7381516985155363`*^9, 
   3.7381517029611635`*^9}, {3.738151818295475*^9, 3.738151869083268*^9}, {
   3.7381519312284045`*^9, 3.738151932069031*^9}, {3.738219148877116*^9, 
   3.7382191856741295`*^9}, {3.738219235601967*^9, 3.7382192444333534`*^9}, {
   3.7382192992678084`*^9, 3.738219372865691*^9}, 3.7382464861684084`*^9, {
   3.7409694190099616`*^9, 3.7409694258775864`*^9}, {3.7449530282872915`*^9, 
   3.744953028556445*^9}, {3.7524861654964046`*^9, 3.752486196305553*^9}, {
   3.7524862721676407`*^9, 3.752486345248811*^9}, {3.752486383494035*^9, 
   3.752486386073276*^9}, {3.75248659108598*^9, 3.7524866155316677`*^9}, 
   3.752486681640609*^9, {3.7524867153343287`*^9, 3.752486725139408*^9}, {
   3.752486768794829*^9, 3.752486780401215*^9}, {3.752486816095772*^9, 
   3.752486828673321*^9}, {3.752486936047159*^9, 3.752486943905018*^9}, {
   3.7524870243348227`*^9, 3.7524870604376097`*^9}, {3.752487748378622*^9, 
   3.752487764578298*^9}, {3.752487809217525*^9, 3.752487818290511*^9}, {
   3.752488030976404*^9, 3.752488038227976*^9}, {3.752488300975902*^9, 
   3.752488438262857*^9}, {3.75248850381824*^9, 3.752488511710824*^9}, {
   3.752488544008977*^9, 3.752488662624508*^9}, {3.7524896779161587`*^9, 
   3.752489693538266*^9}, {3.752489742342965*^9, 3.752489749672873*^9}, 
   3.7524897850424423`*^9, {3.7524899740441628`*^9, 3.752489977697757*^9}, {
   3.752490341067745*^9, 3.752490342754274*^9}, {3.752490794546686*^9, 
   3.7524908365463467`*^9}, {3.752490895001153*^9, 3.7524909581464376`*^9}, {
   3.75249227165379*^9, 3.7524923227598515`*^9}, {3.752492392994095*^9, 
   3.752492393859824*^9}, {3.7525175156598396`*^9, 3.7525175177856293`*^9}, {
   3.75251757312738*^9, 3.752517595648113*^9}, {3.752553229024864*^9, 
   3.7525532900323114`*^9}, {3.7525533265614915`*^9, 3.75255352620665*^9}, {
   3.7525535599754443`*^9, 3.75255359669468*^9}, {3.7525536380654054`*^9, 
   3.7525536524622517`*^9}, 3.75255547311102*^9, {3.7525556058068333`*^9, 
   3.7525556543966646`*^9}, {3.7525556864303727`*^9, 
   3.7525557796210065`*^9}, {3.7525558670647235`*^9, 3.752555942894641*^9}, {
   3.752557688895293*^9, 3.7525577093323364`*^9}, {3.7526546880744395`*^9, 
   3.752654697279964*^9}, {3.7527621016129246`*^9, 3.752762103069059*^9}, {
   3.752861617261154*^9, 3.7528616176567993`*^9}, 3.756813492103634*^9, {
   3.7568135312461243`*^9, 3.756813583855937*^9}, {3.7568136285214453`*^9, 
   3.756813721765275*^9}, {3.7568137887622547`*^9, 3.756813789731662*^9}, {
   3.756813838518566*^9, 3.756813844654995*^9}, {3.756813989469483*^9, 
   3.7568139994218283`*^9}, {3.7568140476560307`*^9, 3.7568140482405024`*^9}, 
   3.7568141298093357`*^9, {3.756814177276435*^9, 3.756814219719314*^9}, {
   3.756814258495769*^9, 3.756814288554564*^9}, {3.756814347979629*^9, 
   3.7568144054799757`*^9}, {3.756814443146748*^9, 3.756814471382565*^9}, {
   3.756814516236704*^9, 3.756814540121458*^9}, {3.7568148948285933`*^9, 
   3.756814906717598*^9}, {3.756814953018752*^9, 3.7568149577362213`*^9}, {
   3.756815115896628*^9, 3.756815280864328*^9}, {3.756815332306151*^9, 
   3.756815339144775*^9}, {3.7568193956991477`*^9, 3.756819409267872*^9}, {
   3.756819739941109*^9, 3.7568197541028104`*^9}, {3.756821479337372*^9, 
   3.756821510628838*^9}, {3.756825081456606*^9, 3.7568250840128*^9}, {
   3.7568293637677193`*^9, 3.75682936563869*^9}, {3.7568347515521393`*^9, 
   3.7568347534420996`*^9}, {3.7568461243940887`*^9, 3.756846145811835*^9}, {
   3.75688096894105*^9, 3.756880978829379*^9}, {3.756886016823346*^9, 
   3.756886053375864*^9}},
 CellLabel->"In[63]:=",ExpressionUUID->"8c2ee34d-7d70-4b4b-be9d-15b89aa22fe3"],

Cell[BoxData["\<\"first part done\"\>"], "Print",
 CellChangeTimes->{{3.7568145485032682`*^9, 3.756814573668478*^9}, 
   3.756814966203705*^9, 3.756815310035239*^9, 3.7568153524391003`*^9, 
   3.756818980298375*^9, 3.7568194163519325`*^9, 3.7568203060685673`*^9, 
   3.7568223937510843`*^9, 3.7568261071784286`*^9, 3.7568308809890985`*^9, 
   3.756836474955021*^9, 3.7568781954358406`*^9, 3.756882276731142*^9, 
   3.7568872984535766`*^9},
 CellLabel->
  "During evaluation of \
In[63]:=",ExpressionUUID->"a30db465-8821-4926-b171-54b7dc7e1a56"],

Cell[BoxData[
 GraphicsBox[{{}, {{}, {}, 
    {RGBColor[0.368417, 0.506779, 0.709798], PointSize[
      NCache[
       Rational[1, 360], 0.002777777777777778]], AbsoluteThickness[1.6], 
     LineBox[CompressedData["
1:eJxc2g9819P+OPBJkiS76SbpZtLNbrqZJJPkLckkmSSTZJJMkpWVydSqVeuP
TJJJMulmkkySSTe7SXfSzbhhunF33XS7btd3102363a7vzbn83j83s899njs
8Xycz/t93ue8zp/XeX929qj7h9zVJCkpKVqWlNTw98ef+st//Ls//E2Kzty/
fvrgMxNuHrU/6fC+T7b+JTgZt4nGHv9sr5p7Em4XXfHiKXm7o4Q7RCdvyD72
m3BK1OKzF3Iva5Fwp2j5Tx9tWvDPfcGdo0WF94+8rk+ivEv03MFrjv0mnBpd
2PiTcNfov6PeP3/JkcT13aL/zGz55M9WJdw9GtP4k3BalLbkyLErEr4g6tT4
k3CPaGBjhV8HXxi1WXv1n6a0SZT3jKY3PN55CV8U1dzT0AGJz/eKnskf1rN1
fcIXc/906r8kWvjn9GO/CfeOPsqouvjVLglfGpUfSJv01n8T9+sTTSt5ft27
uxK+DPeN7prz0gd/PzVx/eXRtVNf23v6tQlHUc5V5xz3x03BhVHU5Z2s7+b/
PNGfV0Rv7zmacuVdwYVXRP8c+9UtH2UkxkO/qPH2PYIL+0W/XtrQ4ET5lVGH
30449psovzI6VtmxTyTK+0en3vjUH84anSjvT/lVUf/Gn0T5VdHDjQFIlA+I
0l/tcmzIJMoHRI23K0+UXx01du+SRPnV8c8nZUTfNwyn5xLlGVGTzQ9d9I81
ifJreP5roosbA5woH0j9A6PaGb889psovzba9HbDT6L/rmU+DYoaL2+auH4Q
978u+vFvovy6aPb2VseamIjP4Oh/x6Iz56XE/QdHpxwb7d3fTJRfH53R9dJB
t41PlF8fXd/4AInyzOjY4Pzdy3ODo8zo062vr3i8MPH5zOihhuH7u+CqzOje
hvBXJa6/IXri9m7/fm9R4vobon6ND5i4/ob4fK+6Ibqnc90zN5+WuH5I1FD7
3Vclrh8S9Rg6uXTjnsR4HBK9vLrhJ7hqSNS8sUGJ8XtjfD5EuPDG+HivujFq
WJ2OfzZx/dBo26KGBgRHQ6OihuWie+L5h0bHJvuxAZe4fmh0rDOPTbHE9TdF
txybLe9kJa6/KXpsy/epIx5LPP9N0cfnPnLsN3H9Tcy/YfH2RcOib09t6IHE
9cOiH1Zef+w3cf0w1o+bo5kNw602cf3N8f4tvDlq5IeJ629mfcyKz/8oK9rV
rPd9Zb9P1J8VffL1oRPP6JqIXxbrwy1Ru8YGJeJ3S/Tj8pO4/paosuOsv91Q
maj/lnh/JQ2Pr0/R8Hj/FA6PVjcsL0MT1w+Pzm4Y7h8k1rdbif+t0bsN3b8l
Ef9bo2OD6dgCFlx1azR/QMMMT1w/IjrU8PHv94brR0QFjQtccOGIaHzjghpc
NSKsJ8FJt4X1KHH9bVFjdy5NXE951W3R53d8M/E/MxPXj4zfLxoZ1pvE9SOj
ihNuPfabuB4n3R4NaezgxPW3h/U5cf3tYT1MXH971Bi+dxLXZ8fLU7Ljzx9l
R3OLG36Cs7OjfQ3D4dLE/bPDehdclh1vTxXlddlRZuOA/nOo/46ocTh8F5xy
R/z5ozvC+hbKs++IGpefi4ML7wjrWXDZHSGfCK66I2rbkE6M/SrUf0d0WeMH
gpNGRccWr2MLwJ9C/aOiZg3dWxEcjQr7f3D2qOjEhunRLFxfOCr68ouGn1Be
RnnVqDCeE/WPihq3t56J+u+MRjcO4ET9d0YNo6Plk4n67wzjN1H/nWH81IX6
74zG/abtsd/gsjtD//4x1H9n1OpY9vXiKaG8jvKk0dGDjT/BKaOjxvRmbXA0
OmpYLUa9H5w9OmrcXi5P1D86fv+y0WF/C64aHfbHRP2jw34enHRXGM/BKXdF
oxo7INF+nH1XdEljgpSo/67ovMYENFH/XSF/SNTP5+vuiubd3TDCE/WPiZIb
N5xE/WPi94vGhHwgOHtMmG+J+sfQ/2Pi/VE1Jmpcrv4e+q9uTNiPE/1/dxgf
X4b67473d3R3/Prsu6Mfr0vUf3fIz0J52d1hfU7E/+54vOvujqYca01O50T7
c+LPn5ITNYze3vcl2p8TZTds77cn2p8T5nOi/pywHiTanxPtaFiuJyfanxO9
fmw3OHRiiF9dTlhPE/XfQ//fE3+e6J54e7LvCflx6K/Ce8J+Hlx2T1j/vwj1
3xPy0z2h/nuiht6e+lpw0tiw3ganjI3OatiuOobro7FRY3p0d3D22OjqxgER
Pl84NnqkcYMP5WVjw/gO5VVj4/XVjQ3tTdR/b/z5Uu6N9jY0b+EfQv33Ro3L
0QnB2feG88buUP+9UePwmfp5qP/esB8GV90b/bj8BdfdGy19uuEnOGlctLMh
/TonOGVcWO9rQ/3jor980pAQBmfjwnHRX5/oe+w3Uf+46M7GAZyof1x0R2MC
GD5fh5Pui1bmNqzIwSn3RY29czRR/33x9mXfF+Zzov77Qv4Q+qPsvpCfBVfd
FzUOp3GJ9t8XnfbhvGMZQKL946OMxgQv0f7x8eePxkc/afxJ1D8+atwuDyTq
Hx/lNoSjfaL94+PPWzU+3t914+P9m3R/1Hj5SYn23x/y6c9C/Tj7/rAeBBfe
H84DwWX3Rysa0q9DwVXcv+7+MP8T9efGy5Nz4/dPyQ3rXShPyw3ni8Tz5Ubv
NRwX7v/0R2fmhnwvODs37Gef/Ojc3HA+DS7Mjfr8uOD+6JLcsN8Fl+WG/Ti4
Ijfs18FV3L8mN8zPXaG9udGehnClhfL63LD+hPKkCdEHDd13VnDyhOgXDelg
anDKhJDPBKdNiM5tfEHx+9D+CdErOQ0ZdnDmhHD+Cc6eEDVuHznh+twJ0Y/L
bygvnBDym+CSCSHfDi6bEPL7j0P7qb9qQsgnQnnNhCiqzjyWIgTXTQj5fnD9
hKhxeqWE65MmhvNBKE+eGN6nhPKUifH60iaGfD/R/olhfUq0f2L8ebMnhvNM
cO7EcN4ILpwYLbu5YUYGl0wM69dHof0Tw/kn0f6JYf6G8io+XzMxOnBDwwgM
rqO8fmK8v5IeiD9/8gPxeKY8EPLLRPsfCOf1EM/ogahxu5iVaP8D8fZlPxDv
j9wHwvqUaD/lJQ/E+7/sgXj/V1Be9cCP4Z4YXPNAOG8m4v9AdMKPB5rQ/gfC
+THR/rz4eEnOi4+HlLz4/dJwlBdNbNxAw/0z88L7r+DsvHDeS7Q/L/qiIV2Z
E8oL86KtDenBGYn258XnT1leOB8k2p8X9s/Q/1V5Yf8OrsmLFjdsR38Nn6/L
i9767xXH7hhcnxfO84n2T4oa052yRPwnxedfyqRwnk+0f1J0waSGOybaPyne
f5mTGP+T4v2ZOylef+Gk+PgqmUT8JzH+J4Xza2L8Twr7TWL8T4rPj7pJ0RsN
b5vWJ+I/KR6vpMnx+yVPjhqy++rM4JTJ8evTJsfriyaH/CER/8kh/68J7Z8c
rWkoPu7D0P7JUVbjA+4M7Z8c1r8PQvsnh/4PLpsczmvbQ/snh/N6dWj/5LA/
BddMDueZ34b2T44au3/ettD+ySE/fC+0/8HomobXq8uDkx8M+0twyoPR0Ybh
c2O4X9qD4X1lqC96MOS374f2U579YMiXg3MfDOeJ4MIHw/4bXMLny/h8xYNh
PQ39UfVgWI9Df9U8GOZTKK/j/vUPhvd9oT1J+eH9fHByfrw8JT9qvPxw6L+0
/Gh44wvp4Cg/vA8Mn8/Mp/35IR8J5bn5YXwk2p8f3kck2p8f8vlw/7L88P4n
uCI/vL8PrsqPfnydujW0Pz/M/3dD+/PDeSyU1+eH+bkltP+hsB8EJz8U8sng
lIfC+vmb0P6HovMbpsfnwdFD8ftlPhTeNwRnPxTWn/A8uQ+F/D648KGQH4Tn
K3konAeCyx4K63W4X8VDYf6G+qt4nhraU8fz1T8Uzifh/klTott+TIhC+6eE
72+CU6aE/CnMh7Qp4TwUHFGeOSXka8HZU8L5NBH/KfHxUjglHs+SKeH7kET8
p8Tnb8WUkB+G+1dNCe/XEvGfEvK54Lop8f6vnxLW60T8Hw75Qui/5Ifj/ZXy
cPx+aQ/H+yt6OOzPwZmUZz8c3m8n4v9wyC8S8ef6kofD++hQf9nDIV8L5RUP
h+/bgqu4Xw3PW/dweB+SGP8Px+dHUkHIDxPjvyA+nlIKQn4WytMKwnkpMf4L
wvu6qtD+gnC+CM4uCOfF4NyC8H4huLAg7A/vhPZTXlYQ9qdQX0VBdGljApUY
/wXxeNUUhHwvlNcVxOdzPe1LeiTq2LjhhfqSH6H9j0SNrxM/C/2V9kh8fkSP
hPwgMf8fCftluD77kXB+DM59JGoM3+vh84XUV/JIfL6XPRJvT8Uj8fFaRX01
j8TXq7pH4utB/SPx/kiaGu/P5KnxeKRMDeefTaH9U6MJjRvyr0P7p4b3aaE8
c2rU2D3Hh/LsqWG/3xzaPzWcD4MLp4bvC0P/l0wN73tC/WXcrwJXTQ35+9uh
/VOjxtdV3d4K7Z8a8olQXj815EehPGlaeF9VGdo/LUr58YVsaP+08L4hlKfh
aFrIzzaG9k8L+WuoL3ta9K+G12ODwvPmTov3b+G06PLGFyihP0qmxfu7bFo4
3ybaPy3e/1XTwvfD4fqaafH+rJsWnz/10+LzN6kw5G/BzQvj4zW5MD4/2hXG
53tKYXy+pxbG60/j8+mF8fEZFYb3KaE8ozDenszC+HjJKgzvjxLrC/fPoT25
hSFfDc4vjI/3Qj5fXBjvr5LCqCF7yNsd7l/K85YVhvdVweW4ojBqfN07Lbiy
MB7/KtpTTX/WFMbjX1sYzgthfNUVxsff/sL4+K4vDOeNUH64MD5fkqbHr28+
PeSfifkwPeS/b4b4T4/Pr5Tp8fmSOj2cH4LTpofzcLh/+vSQvwZH1JcxPeTv
ob5M6suaHt5/huuzp4fzeJgvOdPDeTA4d3p4nxOcPz2+XhVOj68PxdRXMj3k
z+H5SqeH73dC/WXTQ/4aysunh/NIcMX0+PpSSX9VcX319HA+eSPEf3rU+PX5
yRtC/KeH/Ci4bnr4fiR8fv/0kI8F108P+/3rIf7Tw/kyOGlGyDfXh/jPiH8+
eUbIR9aF+M8I+UYoT+HzqTNCPhbulzYjXl/6jJC/vhbiPyPkM6E8g+szuX/W
jHBeD86mPGdGyO/C8+bi/Bkh3wqfL5wRNU6Xh0J/FdMfJbh0Rrx/y2aE80Uo
L+f5K6i/ckbIR0P9VbS/GtfQvlrK62aE/C7Ut5/+rZ8R1u+KEP8ZIR8Iz5M0
M/68zWeG/CCUJ88M++0rIf4zw3xaE+I/M7yPCU7FaTPDfAxOnxn2h/A80cyw
PgZnzAzfBwZnUp41M96e7JlhvQ7tzeH63Jnh/firIf4zw/cNobxwZvh/slBe
PDOsz8ElPH/pzLD+vhziT3+Uzwzvd0N5xcyw/4f+q5wZ3ueH+1dRfzXX18wM
63Vw7cyw/q0O8Z8Z1pfyEH/6v35m+H461H+Y8qSisN+uDfEvCvtN+HxyUfh/
pNBf7Yri/ZlSFO+f1KJ4fWlF4fuBcP/0opAfhfZEReH9yUsh/kXx/s0sij9v
VlE8ftlFIZ9IxL8oPr5yi8J+HZxfFPLn8PnCovB+Moz34qL4+C8piq8XpUXx
+VtWFF+Pyovi63FFUXx9qSwK7yvCfKsqis/f6qLw/URwDfevLYrP77qi+Pq8
vyi+PtfTnsPcL2lWeL8S9pPms8L7l+DkWfH9uN2scH4PTpkV4pfY/2fF99u0
WfH8P31WGO8h/4lmxfPLjFnxfCtzVvz8mDUrfh7KnhU/L+fMip9Xc2fFz1f5
s+Lnn8JZ8XyweFb8/FnC85XOIv+bFdabRP5HeQX3q5wVz1erZsXPO9W4ZlY8
P62dFT/v1uH9s6LG3WFFIt+fFc9nD8+K56dJs+P93Xx2PP9Mnh3P59tRnjI7
3p5U7pc2O96/6bPj59dodjz/zZgdf97M2fH8OWt2+P+J0D/Zs+P5cc7s+Pkr
d3Y838ufHT8/Fs6OnzeKZ4f/xwnlJbPj57PS2fH8smx2PB8vnx3PTytmx/PL
ytnh/0GDq2ZHLzze8A/O4X7Vs8P/gyTOc7Pj54Xa2fHxUcfz758dn2/1s8N6
HNpzmPYnzYk/T/M58Xw6Gbfj8ylzwn4VnDonfB8VnDYn/P9BWB/S58TXi2hO
fD3MmBNfDzPnxNejLJw9J3x/HNbXnDnx9Td3Tjyfzp8TX+8K54T/dwv5d/Gc
eL5fMid+PimlvGxO/H1AOe2tmBM/D1Xy+Sqev3pO+P/TsL7WzInvB7VzyP/m
xPeX/fRnPeWH58T3h6Ri8v/i8P/QwcnF8f5sVxy/XwrXp1KeVhx//nQcFcfj
kVEcNYYjPzizOH7eySqOn4eyeb4cnj+X+vKL4+OhsDh8/5PI/4vj+XBJMft/
cTxfKCuO59PlxeF9Q9ifK4rD96WJ/L843v9VPF819dUUx/ON2mLiz/32F4fv
l0N99cXs/8Xx/Cdpbvx5m8+N59PJc+P5Xru58fw6ZW48v0udS/43N55Pps+N
Tm/8B69VIf5zQ/teCPGfG847wZlzQ/uCs+aG+fKrEP+5IV4rQ/znhvEYnDs3
tPf5EP+5Yb16JsR/bng/sTTEf25437Q8xD/R/udC/OeG9TaUl80N78vC/cu5
vmJu2C+Whfgn+uPZEP+5Yf8Iz1PN89Vwv1pcNzfkU+H59s8N+2VZiD/Pf5j6
kubF62s+L96+5Hnx69vNi7c3hfLUefH2ps2LP0/6vDBfVoT4z4vHJ2NemM8h
vpnzwvwMzpoXHy/ZOGdemG/h/rnz4uMnHxfOi4+fYlwyL5x/wvOX8rxl88L5
IxH/eWF/DfGtmBfv78p54bxWGuJPeTWumRfyiTA+a+eF93FPhfgn+rckxH9e
yP8eD/FPxOexEH8+nzQ/zMclIf7zw3obnIzbzQ//z/Z0iP/8+POmzg/9+0SI
//x4femUR/PDeFgU4j8/9P/iEH+cxfXZ86OvG1avvaE/cnje3Pnx8Z0/Pz5e
Cykvpj0l1F9Ke8rmh/m4MMR/fry/KxL3mx/iT3kVrp4f1odHQ/xxbSJes0P8
8f75Yb7MCvHHh+eH/GtuiP+CMF8XhPgvCP05J8R/QZjv00P8F8Tvl7Ig9E9R
iP+CEJ+ZIf6Up1MeLQjxnxHijzOpP2tB6K9pIf4LQv88EuK/IPT3wyH+XJ9P
eeGC0B8PhfjjEu5fisu4fzn3r+B+lbSvivZU4xqur02U3x/in+jfvBB/XJ+o
b2KIP056NDzvvSH+j4bxNCbEH7d7NF5/yqPx+6XiND6fTn0R5RmUZ1J/Fp/P
fjTe3pxH4/2V+2g8HvmPxvu3kPLiR+Pjs+TR+PgtfZT4c305z1OBK3m+qkT7
Jof48/ka+rOW/qjD+3E9Ppx43ltD/BeG+/cL8U94SIj/wvjn2/H5FJyK07hf
esKjQvwpz8CZOIv7Z+OchVHS//+Ti/NxIS7GJbgUl+FyXIErcRWuxjW4Ftfh
/bgeH8ZJj8XdHCfjdjgFp+I0nI4jnIEzcRbOxjk4F+fjQlyMS3ApLsPluAJX
4ipcjWtwLa7D+3E9PoyTSuJuipvjljgZt8HtcAecgjvjVNwNp+GeOB33wRHu
jzPwIJyJh+IsPAJn49E4B4/DuTgP5+MCXIiLcDFegEvwYlyKl+EyvBKX4zW4
Aq/HlXgTrsJbcTXegWvwLlyL9+A6vBfvxwdwPT6ID+MjOOnxuJvi5rglTsZt
cDvcAafgzjgVd8NpuCdOx31whPvjDDwIZ+KhOAuPwNl4NM7B43AuzsP5uAAX
4iJcjBfgErwYl+JluAyvxOV4Da7A63El3oSr8FZcjXfgGrwL1+I9uA7vxfvx
AVyPD+LD+AhOWhR3U9wct8TJuA1uhzvgFNwZp+JuOA33xOm4D45wf5yBB+FM
PBRn4RE4G4/GOXgczsV5OB8X4EJchIvxAlyCF+NSvAyX4ZW4HK/BFXg9rsSb
cBXeiqvxDlyDd+FavAfX4b14Pz6A6/FBfBgfwUlPxN0UN8ctcTJug9vhDjgF
d8apuBtOwz1xOu6DI9wfZ+BBOBMPxVl4BM7Go3EOHodzcR7OxwW4EBfhYrwA
l+DFuBQvw2V4JS7Ha3AFXo8r8SZchbfiarwD1+BduBbvwXV4L96PD+B6fBAf
xkdw0uK4m+LmuCVOxm1wO9wBp+DOOBV3w2m4J07HfXCE++MMPAhn4qE4C4/A
2Xg0zsHjcC7Ow/m4ABfiIlyMF+ASvBiX4mW4DK/E5XgNrsDrcSXehKvwVlyN
d+AavAvX4j24Du/F+/EBXI8P4sP4CE56Mu6muDluiZNxG9wOd8ApuDNOxd1w
Gu6J03EfHOH+OAMPwpl4KM7CI3A2Ho1z8Dici/NwPi7AhbgIF+MFuAQvxqV4
GS7DK3E5XoMr8HpciTfhKrwVV+MduAbvwrV4D67De/F+fADX44P4MD6Ck5bE
3RQ3xy1xMm6D2+EOOAV3xqm4G07DPXE67oMj3B9n4EE4Ew/FWXgEzsajcQ4e
h3NxHs7HBbgQF+FivACX4MW4FC/DZXglLsdrcAVejyvxJlyFt+JqvAPX4F24
Fu/BdXgv3o8P4Hp8EB/GR3DSU3E3xc1xS5yM2+B2uANOwZ1xKu6G03BPnI77
4Aj3xxl4EM7EQ3EWHoGz8Wicg8fhXJyH83EBLsRFuBgvwCV4MS7Fy3AZXonL
8RpcgdfjSrwJV+GtuBrvwDV4F67Fe3Ad3ov34wO4Hh/Eh/ERnFQad1PcHLfE
ybgNboc74BTcGafibjgN98TpuA+OcH+cgQfhTDwUZ+EROBuPxjl4HM7FeTgf
F+BCXISL8QJcghfjUrwMl+GVuByvwRV4Pa7Em3AV3oqr8Q5cg3fhWrwH1+G9
eD8+gOvxQXwYH8FJT8fdFDfHLXEyboPb4Q44BXfGqbgbTsM9cTrugyPcH2fg
QTgTD8VZeATOxqNxDh6Hc3EezscFuBAX4WK8AJfgxbgUL8NleCUux2twBV6P
K/EmXIW34mq8A9fgXbgW78F1eC/ejw/genwQH8ZHcNLSuJvi5rglTsZtcDvc
AafgzjgVd8NpuCdOx31whPvjDDwIZ+KhOAuPwNl4NM7B43AuzsP5uAAX4iJc
jBfgErwYl+JluAyvxOV4Da7A63El3oSr8FZcjXfgGrwL1+I9uA7vxfvxAVyP
D+LD+AhOeibuprg5bomTcRvcDnfAKbgzTsXdcBruidNxHxzh/jgDD8KZeCjO
wiNwNh6Nc/A4nIvzcD4uwIW4CBfjBbgEL8aleBkuwytxOV6DK/B6XIk34Sq8
FVfjHbgG78K1eA+uw3vxfnwA1+OD+DA+gpOWxd0UN8ctcTJug9vhDjgFd8ap
uBtOwz1xOu6DI9wfZ+BBOBMPxVl4BM7Go3EOHodzcR7OxwW4EBfhYrwAl+DF
uBQvw2V4JS7Ha3AFXo8r8SZchbfiarwD1+BduBbvwXV4L96PD+B6fBAfxkdw
0rNxN8XNcUucjNvgdrgDTsGdcSruhtNwT5yO++AI98cZeBDOxENxFh6Bs/Fo
nIPH4Vych/NxAS7ERbgYL8AleDEuxctwGV6Jy/EaXIHX40q8CVfhrbga78A1
eBeuxXtwHd6L9+MDuB4fxIfxEZy0PO6muDluiZNxG9wOd8ApuDNOxd1wGu6J
03EfHOH+OAMPwpl4KM7CI3A2Ho1z8Dici/NwPi7AhbgIF+MFuAQvxqV4GS7D
K3E5XoMr8HpciTfhKrwVV+MduAbvwrV4D67De/F+fADX44P4MD6Ck56Luylu
jlviZNwGt8MdcArujFNxN5yGe+J03AdHuD/OwINwJh6Ks/AInI1H4xw8Dufi
PJyPC3AhLsLFeAEuwYtxKV6Gy/BKXI7X4Aq8HlfiTbgKb8XVeAeuwbtwLd6D
6/BevB8fwPX4ID6Mj+Cksrib4Ka4GW6OW+CWuBVOxq1xG9wWt8PtcQfcEafg
Trgz7oJTcVfcDXfHabgH7ol74XTcG/fBfXGE++H+eADOwAPxIDwYZ+IheCge
hrPwcDwCj8TZeBQejcfgHDwWj8PjcS6eiPPwZJyPp+ACPBUX4hm4CM/GxXge
XoAX4hK8CC/GS3ApXoqX4eW4DK/AK/EqXI5X4zV4La7A6/B6vAFX4o14E96M
q/AWvBVvw9V4O96Bd+Ia/DHehT/FtXg33oO/xHX4K7wX78P78Tf4AP4W1+Pv
8EF8CB/GP+Aj+ChOej7uJrgpboab4xa4JW6Fk3Fr3Aa3xe1we9wBd8QpuBPu
jLvgVNwVd8PdcRrugXviXjgd98Z9cF8c4X64Px6AM/BAPAgPxpl4CB6Kh+Es
PByPwCNxNh6FR+MxOAePxePweJyLJ+I8PBnn4ym4AE/FhXgGLsKzcTGehxfg
hbgEL8KL8RJcipfiZXg5LsMr8Eq8Cpfj1XgNXosr8Dq8Hm/AlXgj3oQ34yq8
BW/F23A13o534J24Bn+Md+FPcS3ejffgL3Ed/grvxfvwfvwNPoC/xfX4O3wQ
H8KH8Q/4CD6Kk1bE3QQ3xc1wc9wCt8StcDJujdvgtrgdbo874I44BXfCnXEX
nIq74m64O07DPXBP3Aun4964D+6LI9wP98cDcAYeiAfhwTgTD8FD8TCchYfj
EXgkzsaj8Gg8BufgsXgcHo9z8USchyfjfDwFF+CpuBDPwEV4Ni7G8/ACvBCX
4EV4MV6CS/FSvAwvx2V4BV6JV+FyvBqvwWtxBV6H1+MNuBJvxJvwZlyFt+Ct
eBuuxtvxDrwT1+CP8S78Ka7Fu/Ee/CWuw1/hvXgf3o+/wQfwt7gef4cP4kP4
MP4BH8FHcdILcTfBTXEz3By3wC1xK5yMW+M2uC1uh9vjDrgjTsGdcGfcBafi
rrgb7o7TcA/cE/fC6bg37oP74gj3w/3xAJyBB+JBeDDOxEPwUDwMZ+HheAQe
ibPxKDwaj8E5eCweh8fjXDwR5+HJOB9PwQV4Ki7EM3ARno2L8Ty8AC/EJXgR
XoyX4FK8FC/Dy3EZXoFX4lW4HK/Ga/BaXIHX4fV4A67EG/EmvBlX4S14K96G
q/F2vAPvxDX4Y7wLf4pr8W68B3+J6/BXeC/eh/fjb/AB/C2ux9/hg/gQPox/
wEfwUZy0Mu4muCluhpvjFrglboWTcWvcBrfF7XB73AF3xCm4E+6Mu+BU3BV3
w91xGu6Be+JeOB33xn1wXxzhfrg/HoAz8EA8CA/GmXgIHoqH4Sw8HI/AI3E2
HoVH4zE4B4/F4/B4nIsn4jw8GefjKbgAT8WFeAYuwrNxMZ6HF+CFuAQvwovx
ElyKl+JleDkuwyvwSrwKl+PVeA1eiyvwOrweb8CVeCPehDfjKrwFb8XbcDXe
jnfgnbgGf4x34U9xLd6N9+AvcR3+Cu/F+/B+/A0+gL/F9fg7fBAfwofxD/gI
PoqTfhV3E9wUN8PNcQvcErfCybg1boPb4na4Pe6AO+IU3Al3xl1wKu6Ku+Hu
OA33wD1xL5yOe+M+uC+OcD/cHw/AGXggHoQH40w8BA/Fw3AWHo5H4JE4G4/C
o/EYnIPH4nF4PM7FE3Eenozz8RRcgKfiQjwDF+HZuBjPwwvwQlyCF+HFeAku
xUvxMrwcl+EVeCVehcvxarwGr8UVeB1ejzfgSrwRb8KbcRXegrfibbgab8c7
8E5cgz/Gu/CnuBbvxnvwl7gOf4X34n14P/4GH8Df4nr8HT6ID+HD+Ad8BB/F
SaviboKb4ma4OW6BW+JWOBm3xm1wW9wOt8cdcEecgjvhzrgLTsVdcTfcHafh
Hrgn7oXTcW/cB/fFEe6H++MBOAMPxIPwYJyJh+CheBjOwsPxCDwSZ+NReDQe
g3PwWDwOj8e5eCLOw5NxPp6CC/BUXIhn4CI8GxfjeXgBXohL8CK8GC/BpXgp
XoaX4zK8Aq/Eq3A5Xo3X4LW4Aq/D6/EGXIk34k14M67CW/BWvA1X4+14B96J
a/DHeBf+FNfi3XgP/hLX4a/wXrwP78ff4AP4W1yPv8MH8SF8GP+Aj+CjOOnF
uJvgprgZbo5b4Ja4FU7GrXEb3Ba3w+1xB9wRp+BOuDPuglNxV9wNd8dpuAfu
iXvhdNwb98F9cYT74f54AM7AA/EgPBhn4iF4KB6Gs/BwPAKPxNl4FB6Nx+Ac
PBaPw+NxLp6I8/BknI+n4AI8FRfiGbgIz8bFeB5egBfiErwIL8ZLcCleipfh
5bgMr8Ar8SpcjlfjNXgtrsDr8Hq8AVfijXgT3oyr8Ba8FW/D1Xg73oF34hr8
Md6FP8W1eDfeg7/EdfgrvBfvw/vxN/gA/hbX4+/wQXwIH8Y/4CP4KE4qj7sJ
boqb4ea4BW6JW+Fk3Bq3wW1xO9wed8AdcQruhDvjLjgVd8XdcHechnvgnrgX
Tse9cR/cF0e4H+6PB+AMPBAPwoNxJh6Ch+JhOAsPxyPwSJyNR+HReAzOwWPx
ODwe5+KJOA9Pxvl4Ci7AU3EhnoGL8GxcjOfhBXghLsGL8GK8BJfipXgZXo7L
8Aq8Eq/C5Xg1XoPX4gq8Dq/HG3Al3og34c24Cm/BW/E2XI234x14J67BH+Nd
+FNci3fjPfhLXIe/wnvxPrwff4MP4G9xPf4OH8SH8GH8Az6Cj+Kkl+Jugpvi
Zrg5boFb4lY4GbfGbXBb3A63xx1wR5yCO+HOuAtOxV1xN9wdp+EeuCfuhdNx
b9wH98UR7of74wE4Aw/Eg/BgnImH4KF4GM7Cw/EIPBJn41F4NB6Dc/BYPA6P
x7l4Is7Dk3E+noIL8FRciGfgIjwbF+N5eAFeiEvwIrwYL8GleClehpfjMrwC
r8SrcDlejdfgtbgCr8Pr8QZciTfiTXgzrsJb8Fa8DVfj7XgH3olr8Md4F/4U
1+LdeA/+Etfhr/BevA/vx9/gA/hbXI+/wwfxIXwY/4CP4KM4aXXcTXBT3Aw3
xy1wS9wKJ+PWuA1ui9vh9rgD7ohTcCfcGXfBqbgr7oa74zTcA/fEvXA67o37
4L44wv1wfzwAZ+CBeBAejDPxEDwUD8NZeDgegUfibDwKj8ZjcA4ei8fh8TgX
T8R5eDLOx1NwAZ6KC/EMXIRn42I8Dy/AC3EJXoQX4yW4FC/Fy/ByXIZX4JV4
FS7Hq/EavBZX4HV4Pd6AK/FGvAlvxlV4C96Kt+FqvB3vwDtxDf4Y78Kf4lq8
G+/BX+I6/BXei/fh/fgbfAB/i+vxd/ggPoQP4x/wEXwUJ70cdxPcFDfDzXEL
3BK3wsm4NW6D2+J2uD3ugDviFNwJd8ZdcCruirvh7jgN98A9cS+cjnvjPrgv
jnA/3B8PwBl4IB6EB+NMPAQPxcNwFh6OR+CROBuPwqPxGJyDx+JxeDzOxRNx
Hp6M8/EUXICn4kI8Axfh2bgYz8ML8EJcghfhxXgJLsVL8TK8HJfhFXglXoXL
8Wq8Bq/FFXgdXo834Eq8EW/Cm3EV3oK34m24Gm/HO/BOXIM/xrvwp7gW78Z7
8Je4Dn+F9+J9eD/+Bh/A3+J6/B0+iA/hw/gHfAQfxUlr4m6Cm+JmuDlugVvi
VjgZt8ZtcFvcDrfHHXBHnII74c64C07FXXE33B2n4R64J+6F03Fv3Af3xRHu
h/vjATgDD8SD8GCciYfgoXgYzsLD8Qg8EmfjUXg0HoNz8Fg8Do/HuXgizsOT
cT6eggvwVFyIZ+AiPBsX43l4AV6IS/AivBgvwaV4KV6Gl+MyvAKvxKtwOV6N
1+C1uAKvw+vxBlyJN+JNeDOuwlvwVrwNV+PteAfeiWvwx3gX/hTX4t14D/4S
1+Gv8F68D+/H3+AD+Ftcj7/DB/EhfBj/gI/gozjplbib4Ka4GW6OW+CWuBVO
xq1xG9wWt8PtcQfcEafgTrgz7oJTcVfcDXfHabgH7ol74XTcG/fBfXGE++H+
eADOwAPxIDwYZ+IheCgehrPwcDwCj8TZeBQejcfgHDwWj8PjcS6eiPPwZJyP
p+ACPBUX4hm4CM/GxXgeXoAX4hK8CC/GS3ApXoqX4eW4DK/AK/EqXI5X4zV4
La7A6/B6vAFX4o14E96Mq/AWvBVvw9V4O96Bd+Ia/DHehT/FtXg33oO/xHX4
K7wX78P78Tf4AP4W1+Pv8EF8CB/GP+Aj+ChOWht3E9wUN8PNcQvcErfCybg1
boPb4na4Pe6AO+IU3Al3xl1wKu6Ku+HuOA33wD1xL5yOe+M+uC+OcD/cHw/A
GXggHoQH40w8BA/Fw3AWHo5H4JE4G4/Co/EYnIPH4nF4PM7FE3Eenozz8RRc
gKfiQjwDF+HZuBjPwwvwQlyCF+HFeAkuxUvxMrwcl+EVeCVehcvxarwGr8UV
eB1ejzfgSrwRb8KbcRXegrfibbgab8c78E5cgz/Gu/CnuBbvxnvwl7gOf4X3
4n14P/4GH8Df4nr8HT6ID+HD+Ad8BB/FSa/G3QQ3xc1wc9wCt8StcDJujdvg
trgdbo874I44BXfCnXEXnIq74m64O07DPXBP3Aun4964D+6LI9wP98cDcAYe
iAfhwTgTD8FD8TCchYfjEXgkzsaj8Gg8BufgsXgcHo9z8USchyfjfDwFF+Cp
uBDPwEV4Ni7G8/ACvBCX4EV4MV6CS/FSvAwvx2V4BV6JV+FyvBqvwWtxBV6H
1+MNuBJvxJvwZlyFt+CteBuuxtvxDrwT1+CP8S78Ka7Fu/Ee/CWuw1/hvXgf
3o+/wQfwt7gef4cP4kP4MP4BH8FHcVJF3MfhJvh43BSfgJvhE3FzfBJugU/G
LfEpuBU+FSfjn+DW+DTcBv8Ut8Wn43b4DNwen4k74J/hjvgsnILPxp3wObgz
/jnugs/FqfgXuCs+D3fDv8Td8fk4DV+Ae+ALcU98Ee6FL8bp+BLcG1+K++DL
cF98OY7wFbgfvhL3x1fhAfhqnIGvwQPxtXgQvg4PxtfjTHwDHoJvxEPxTXgY
vhln4VvwcHwrHoFvwyPx7Tgb34FH4TvxaHwXHoPvxjn4HjwW34vH4fvweHw/
zsUT8ET8AM7Dk/Bk/CDOxw/hKfhhXIAfwVPxNFyIp+MZeCYuwrPwbDwHF+O5
eB6ejxfgR/FC/BguwY/jRfgJvBg/iZfgp3Apfhovxc/gZfhZvBw/h8vw83gF
fgGvxL/Cq/CLuBy/hFfjl/Ea/Apei1/FFfg1vA6/jtfjN/AG/CauxG/hjfht
vAn/Gm/G7+Aq/Bu8Bb+Lt+L38Db8W1yN38fb8Qd4B/4d3ok/xDX4I/wx/j3e
hT/Bn+LPcC3+HO/Gf8B78Bf4S/xHXIf/hL/Cf8Z78dd4H/4L3o//ir/Bf8MH
8N/xt/j/cD3+B/4O/xMfxN/jQ/hf+DD+N/4B/wcfwf/FR/H/cNJrcR+Hm+Dj
cVN8Am6GT8TN8Um4BT4Zt8Sn4Fb4VJyMf4Jb49NwG/xT3BafjtvhM3B7fCbu
gH+GO+KzcAo+G3fC5+DO+Oe4Cz4Xp+Jf4K74PNwN/xJ3x+fjNHwB7oEvxD3x
RbgXvhin40twb3wp7oMvw33x5TjCV+B++ErcH1+FB+CrcQa+Bg/E1+JB+Do8
GF+PM/ENeAi+EQ/FN+Fh+GachW/Bw/GteAS+DY/Et+NsfAcehe/Eo/FdeAy+
G+fge/BYfC8eh+/D4/H9OBdPwBPxAzgPT8KT8YM4Hz+Ep+CHcQF+BE/F03Ah
no5n4Jm4CM/Cs/EcXIzn4nl4Pl6AH8UL8WO4BD+OF+En8GL8JF6Cn8Kl+Gm8
FD+Dl+Fn8XL8HC7Dz+MV+AW8Ev8Kr8Iv4nL8El6NX8Zr8Ct4LX4VV+DX8Dr8
Ol6P38Ab8Ju4Er+FN+K38Sb8a7wZv4Or8G/wFvwu3orfw9vwb3E1fh9vxx/g
Hfh3eCf+ENfgj/DH+Pd4F/4Ef4o/w7X4c7wb/wHvwV/gL/EfcR3+E/4K/xnv
xV/jffgveD/+K/4G/w0fwH/H3+L/w/X4H/g7/E98EH+PD+F/4cP43/gH/B98
BP8XH8X/w0nr4j4ON8HH46b4BNwMn4ib45NwC3wybolPwa3wqTgZ/wS3xqfh
NvinuC0+HbfDZ+D2+EzcAf8Md8Rn4RR8Nu6Ez8Gd8c9xF3wuTsW/wF3xebgb
/iXujs/HafgC3ANfiHvii3AvfDFOx5fg3vhS3Adfhvviy3GEr8D98JW4P74K
D8BX4wx8DR6Ir8WD8HV4ML4eZ+Ib8BB8Ix6Kb8LD8M04C9+Ch+Nb8Qh8Gx6J
b8fZ+A48Ct+JR+O78Bh8N87B9+Cx+F48Dt+Hx+P7cS6egCfiB3AenoQn4wdx
Pn4IT8EP4wL8CJ6Kp+FCPB3PwDNxEZ6FZ+M5uBjPxfPwfLwAP4oX4sdwCX4c
L8JP4MX4SbwEP4VL8dN4KX4GL8PP4uX4OVyGn8cr8At4Jf4VXoVfxOX4Jbwa
v4zX4FfwWvwqrsCv4XX4dbwev4E34DdxJX4Lb8Rv403413gzfgdX4d/gLfhd
vBW/h7fh3+Jq/D7ejj/AO/Dv8E78Ia7BH+GP8e/xLvwJ/hR/hmvx53g3/gPe
g7/AX+I/4jr8J/wV/jPei7/G+/Bf8H78V/wN/hs+gP+Ov8X/h+vxP/B3+J/4
IP4eH8L/wofxv/EP+D/4CP4vPor/h5Nej/s43AQfj5viE3AzfCJujk/CLfDJ
uCU+BbfCp+Jk/BPcGp+G2+Cf4rb4dNwOn4Hb4zNxB/wz3BGfhVPw2bgTPgd3
xj/HXfC5OBX/AnfF5+Fu+Je4Oz4fp+ELcA98Ie6JL8K98MU4HV+Ce+NLcR98
Ge6LL8cRvgL3w1fi/vgqPABfjTPwNXggvhYPwtfhwfh6nIlvwEPwjXgovgkP
wzfjLHwLHo5vxSPwbXgkvh1n4zvwKHwnHo3vwmPw3TgH34PH4nvxOHwfHo/v
x7l4Ap6IH8B5eBKejB/E+fghPAU/jAvwI3gqnoYL8XQ8A8/ERXgWno3n4GI8
F8/D8/EC/CheiB/DJfhxvAg/gRfjJ/ES/BQuxU/jpfgZvAw/i5fj53AZfh6v
wC/glfhXeBV+EZfjl/Bq/DJeg1/Ba/GruAK/htfh1/F6/AbegN/ElfgtvBG/
jTfhX+PN+B1chX+Dt+B38Vb8Ht6Gf4ur8ft4O/4A78C/wzvxh7gGf4Q/xr/H
u/An+FP8Ga7Fn+Pd+A94D/4Cf4n/iOvwn/BX+M94L/4a78N/wfvxX/E3+G/4
AP47/hb/H67H/8Df4X/ig/h7fAj/Cx/G/8Y/4P/gI/i/+Cj+H05aH/dxuAk+
HjfFJ+Bm+ETcHJ+EW+CTcUt8Cm6FT8XJ+Ce4NT4Nt8E/xW3x6bgdPgO3x2fi
DvhnuCM+C6fgs3EnfA7ujH+Ou+BzcSr+Be6Kz8Pd8C9xd3w+TsMX4B74QtwT
X4R74YtxOr4E98aX4j74MtwXX44jfAXuh6/E/fFVeAC+Gmfga/BAfC0ehK/D
g/H1OBPfgIfgG/FQfBMehm/GWfgWPBzfikfg2/BIfDvOxnfgUfhOPBrfhcfg
u3EOvgePxfficfg+PB7fj3PxBDwRP4Dz8CQ8GT+I8/FDeAp+GBfgR/BUPA0X
4ul4Bp6Ji/AsPBvPwcV4Lp6H5+MF+FG8ED+GS/DjeBF+Ai/GT+Il+Clcip/G
S/EzeBl+Fi/Hz+Ey/DxegV/AK/Gv8Cr8Ii7HL+HV+GW8Br+C1+JXcQV+Da/D
r+P1+A28Ab+JK/FbeCN+G2/Cv8ab8Tu4Cv8Gb8Hv4q34PbwN/xZX4/fxdvwB
3oF/h3fiD3EN/gh/jH+Pd+FP8Kf4M1yLP8e78R/wHvwF/hL/EdfhP+Gv8J/x
Xvw13of/gvfjv+Jv8N/wAfx3/C3+P1yP/4G/w//EB/H3+BD+Fz6M/41/wP/B
R/B/8VH8P5z0RtzH4Sb4eNwUn4Cb4RNxc3wSboFPxi3xKbgVPhUn45/g1vg0
3Ab/FLfFp+N2+AzcHp+JO+Cf4Y74LJyCz8ad8Dm4M/457oLPxan4F7grPg93
w7/E3fH5OA1fgHvgC3FPfBHuhS/G6fgS3Btfivvgy3BffDmO8BW4H74S98dX
4QH4apyBr8ED8bV4EL4OD8bX40x8Ax6Cb8RD8U14GL4ZZ+Fb8HB8Kx6Bb8Mj
8e04G9+BR+E78Wh8Fx6D78Y5+B48Ft+Lx+H78Hh8P87FE/BE/ADOw5PwZPwg
zscP4Sn4YVyAH8FT8TRciKfjGXgmLsKz8Gw8BxfjuXgeno8X4EfxQvwYLsGP
40X4CbwYP4mX4KdwKX4aL8XP4GX4WbwcP4fL8PN4BX4Br8S/wqvwi7gcv4RX
45fxGvwKXotfxRX4NbwOv47X4zfwBvwmrsRv4Y34bbwJ/xpvxu/gKvwbvAW/
i7fi9/A2/Ftcjd/H2/EHeAf+Hd6JP8Q1+CP8Mf493oU/wZ/iz3At/hzvxn/A
e/AX+Ev8R1yH/4S/wn/Ge/HXeB/+C96P/4q/wX/DB/Df8bf4/3A9/gf+Dv8T
H8Tf40P4X/gw/jf+Af8HH8H/xUfx/3DShriPw03w8bgpPgE3wyfi5vgk3AKf
jFviU3ArfCpOxj/BrfFpuA3+KW6LT8ft8Bm4PT4Td8A/wx3xWTgFn4074XNw
Z/xz3AWfi1PxL3BXfB7uhn+Ju+PzcRq+APfAF+Ke+CLcC1+M0/EluDe+FPfB
l+G++HIc4StwP3wl7o+vwgPw1TgDX4MH4mvxIHwdHoyvx5n4BjwE34iH4pvw
MHwzzsK34OH4VjwC34ZH4ttxNr4Dj8J34tH4LjwG341z8D14LL4Xj8P34fH4
fpyLJ+CJ+AGchyfhyfhBnI8fwlPww7gAP4Kn4mm4EE/HM/BMXIRn4dl4Di7G
c/E8PB8vwI/ihfgxXIIfx4vwE3gxfhIvwU/hUvw0Xoqfwcvws3g5fg6X4efx
CvwCXol/hVfhF3E5fgmvxi/jNfgVvBa/iivwa3gdfh2vx2/gDfhNXInfwhvx
23gT/jXejN/BVfg3eAt+F2/F7+Ft+Le4Gr+Pt+MP8A78O7wTf4hr8Ef4Y/x7
vAt/gj/Fn+Fa/Dnejf+A9+Av8Jf4j7gO/wl/hf+M9+Kv8T78F7wf/xV/g/+G
D+C/42/x/+F6/A/8Hf4nPoi/x4fwv/Bh/G/8A/4PPoL/i4/i/+GkN+M+DjfB
x+Om+ATcDJ+Im+OTcAt8Mm6JT8Gt8Kk4Gf8Et8an4Tb4p7gtPh23w2fg9vhM
3AH/DHfEZ+EUfDbuhM/BnfHPcRd8Lk7Fv8Bd8Xm4G/4l7o7Px2n4AtwDX4h7
4otwL3wxTseX4N74UtwHX4b74stxhK/A/fCVuD++Cg/AV+MMfA0eiK/Fg/B1
eDC+HmfiG/AQfCMeim/Cw/DNOAvfgofjW/EIfBseiW/H2fgOPArfiUfju/AY
fDfOwffgsfhePA7fh8fj+3EunoAn4gdwHp6EJ+MHcT5+CE/BD+MC/Aieiqfh
Qjwdz8AzcRGehWfjObgYz8Xz8Hy8AD+KF+LHcAl+HC/CT+DF+Em8BD+FS/HT
eCl+Bi/Dz+Ll+Dlchp/HK/ALeCX+FV6FX8Tl+CW8Gr+M1+BX8Fr8Kq7Ar+F1
+HW8Hr+BN+A3cSV+C2/Eb+NN+Nd4M34HV+Hf4C34XbwVv4e34d/iavw+3o4/
wDvw7/BO/CGuwR/hj/Hv8S78Cf4Uf4Zr8ed4N/4D3oO/wF/iP+I6/Cf8Ff4z
3ou/xvvwX/B+/Ff8Df4bPoD/jr/F/4fr8T/wd/if+CD+Hh/C/8KH8b/xD/g/
+Aj+Lz6K/4eTKuM+DjfBx+Om+ATcDJ+Im+OTcAt8Mm6JT8Gt8Kk4Gf8Et8an
4Tb4p7gtPh23w2fg9vhM3AH/DHfEZ+EUfDbuhM/BnfHPcRd8Lk7Fv8Bd8Xm4
G/4l7o7Px2n4AtwDX4h74otwL3wxTseX4N74UtwHX4b74stxhK/A/fCVuD++
Cg/AV+MMfA0eiK/Fg/B1eDC+HmfiG/AQfCMeim/Cw/DNOAvfgofjW/EIfBse
iW/H2fgOPArfiUfju/AYfDfOwffgsfhePA7fh8fj+3EunoAn4gdwHp6EJ+MH
cT5+CE/BD+MC/AieiqfhQjwdz8AzcRGehWfjObgYz8Xz8Hy8AD+KF+LHcAl+
HC/CT+DF+Em8BD+FS/HTeCl+Bi/Dz+Ll+Dlchp/HK/ALeCX+FV6FX8Tl+CW8
Gr+M1+BX8Fr8Kq7Ar+F1+HW8Hr+BN+A3cSV+C2/Eb+NN+Nd4M34HV+Hf4C34
XbwVv4e34d/iavw+3o4/wDvw7/BO/CGuwR/hj/Hv8S78Cf4Uf4Zr8ed4N/4D
3oO/wF/iP+I6/Cf8Ff4z3ou/xvvwX/B+/Ff8Df4bPoD/jr/F/4fr8T/wd/if
+CD+Hh/C/8KH8b/xD/g/+Aj+Lz6K/4eT3or7ONwEH4+b4hNwM3wibo5Pwi3w
ybglPgW3wqfiZPwT3Bqfhtvgn+K2+HTcDp+B2+MzcQf8M9wRn4VT8Nm4Ez4H
d8Y/x13wuTgV/wJ3xefhbviXuDs+H6fhC3APfCHuiS/CvfDFOB1fgnvjS3Ef
fBnuiy/HEb4C98NX4v74KjwAX40z8DV4IL4WD8LX4cH4epyJb8BD8I14KL4J
D8M34yx8Cx6Ob8Uj8G14JL4dZ+M78Ch8Jx6N78Jj8N04B9+Dx+J78Th8Hx6P
78e5eAKeiB/AeXgSnowfxPn4ITwFP4wL8CN4Kp6GC/F0PAPPxEV4Fp6N5+Bi
PBfPw/PxAvwoXogfwyX4cbwIP4EX4yfxEvwULsVP46X4GbwMP4uX4+dwGX4e
r8Av4JX4V3gVfhGX45fwavwyXoNfwWvxq7gCv4bX4dfxevwG3oDfxJX4LbwR
v4034V/jzfgdXIV/g7fgd/FW/B7ehn+Lq/H7eDv+AO/Av8M78Ye4Bn+EP8a/
x7vwJ/hT/BmuxZ/j3fgPeA/+An+J/4jr8J/wV/jPeC/+Gu/Df8H78V/xN/hv
+AD+O/4W/x+ux//A3+F/4oP4e3wI/wsfxv/GP+D/4CP4v/go/h9O2hj3cbgJ
Ph43xSfgZvhE3ByfhFvgk3FLfApuhU/FyfgnuDU+DbfBP8Vt8em4HT4Dt8dn
4g74Z7gjPgun4LNxJ3wO7ox/jrvgc3Eq/gXuis/D3fAvcXd8Pk7DF+Ae+ELc
E1+Ee+GLcTq+BPfGl+I++DLcF1+OI3wF7oevxP3xVXgAvhpn4GvwQHwtHoSv
w4Px9TgT34CH4BvxUHwTHoZvxln4Fjwc34pH4NvwSHw7zsZ34FH4Tjwa34XH
4LtxDr4Hj8X34nH4Pjwe349z8QQ8ET+A8/AkPBk/iPPxQ3gKfhgX4EfwVDwN
F+LpeAaeiYvwLDwbz8HFeC6eh+fjBfhRvBA/hkvw43gRfgIvxk/iJfgpXIqf
xkvxM3gZfhYvx8/hMvw8XoFfwCvxr/Aq/CIuxy/h1fhlvAa/gtfiV3EFfg2v
w6/j9fgNvAG/iSvxW3gjfhtvwr/Gm/E7uAr/Bm/B7+Kt+D28Df8WV+P38Xb8
Ad6Bf4d34g9xDf4If4x/j3fhT/Cn+DNciz/Hu/Ef8B78Bf4S/xHX4T/hr/Cf
8V78Nd6H/4L347/ib/Df8AH8d/wt/j9cj/+Bv8P/xAfx9/gQ/hc+jP+Nf8D/
wUfwf/FR/D+c9Hbcx+Em+HjcFJ+Am+ETcXN8Em6BT8Yt8Sm4FT4VJ+Of4Nb4
NNwG/xS3xafjdvgM3B6fiTvgn+GO+Cycgs/GnfA5uDP+Oe6Cz8Wp+Be4Kz4P
d8O/xN3x+TgNX4B74AtxT3wR7oUvxun4EtwbX4r74MtwX3w5jvAVuB++EvfH
V+EB+Gqcga/BA/G1eBC+Dg/G1+NMfAMegm/EQ/FNeBi+GWfhW/BwfCsegW/D
I/HtOBvfgUfhO/FofBceg+/GOfgePBbfi8fh+/B4fD/OxRPwRPwAzsOT8GT8
IM7HD+Ep+GFcgB/BU/E0XIin4xl4Ji7Cs/BsPAcX47l4Hp6PF+BH8UL8GC7B
j+NF+Am8GD+Jl+CncCl+Gi/Fz+Bl+Fm8HD+Hy/DzeAV+Aa/Ev8Kr8Iu4HL+E
V+OX8Rr8Cl6LX8UV+DW8Dr+O1+M38Ab8Jq7Eb+GN+G28Cf8ab8bv4Cr8G7wF
v4u34vfwNvxbXI3fx9vxB3gH/h3eiT/ENfgj/DH+Pd6FP8Gf4s9wLf4c78Z/
wHvwF/hL/Edch/+Ev8J/xnvx13gf/gvej/+Kv8F/wwfw3/G3+P9wPf4H/g7/
Ex/E3+ND+F/4MP43/gH/Bx/B/8VH8f9w0qa4j8NN8PG4KT4BN8Mn4ub4JNwC
n4xb4lNwK3wqTsY/wa3xabgN/ilui0/H7fAZuD0+E3fAP8Md8Vk4BZ+NO+Fz
cGf8c9wFn4tT8S9wV3we7oZ/ibvj83EavgD3wBfinvgi3AtfjNPxJbg3vhT3
wZfhvvhyHOErcD98Je6Pr8ID8NU4A1+DB+Jr8SB8HR6Mr8eZ+AY8BN+Ih+Kb
8DB8M87Ct+Dh+FY8At+GR+LbcTa+A4/Cd+LR+C48Bt+Nc/A9eCy+F4/D9+Hx
+H6ciyf8P67qIQsAQ0GAYMe2bdv+sW3btm3btm3btm3bntmmlvX6AI13wDvi
nfDOeBe8K94N7473wHvivfDeeB+8L94P748PwAfig/DB+BB8KD4MH46PwEfi
o/DR+Bh8LD4OH49PwCfik/DJ+BR8Kj4Nn47PwGfis/DZ+Bx8Lj4Pn48vwBfi
i/DF+BJ8Kb4MX46vwFfiq/DV+Bp8Lb4OX49vwDfim/DN+BZ8K74N347vwHfi
u/Dd+B58L74P348fwA/ih/DD+BH8KH4MP46fwE/ip/DT+Bn8LH4OP49fwC/i
l/DL+BX8Kn4Nv47fwG/it/Db+B38Ln4Pv48/wB/ij/DH+BP8Kf4Mf46/wF/i
r/DX+Bv8Lf4Of49/wD/in/DP+Bf8K/4N/47/wH/iv/Df+B/8L+7u/3oAPCAe
CA+MB8GD4sHw4HgIPCQeCg+Nh8HD4uHw8HgEPCIeCY+MR8Gj4tHw6HgMPCYe
C4+Nx8Hj4vHw+HgCPCGeCE+MJ8GT4snw5HgKPCWeCk+Np8HT4unw9HgGPCOe
Cc+MZ8Gz4tnw7HgOPCeeC8+N58H/w/Pi+fD8eAG8IF4IL4wXwYvixfDieAm8
JF4KL42Xwcvi5fDyeAW8Il4Jr4xXwavi1fDqeA28Jl4Lr43Xwevi9fD6eAO8
Id4Ib4w3wZvizfDmeAu8Jd4Kb423wdvi7fD2eAe8I94J74x3wbvi3fDueA+8
J94L7433wfvi/fD++AB8ID4IH4wPwYfiw/Dh+Ah8JD4KH42Pwcfi4/Dx+AR8
Ij4Jn4xPwafi0/Dp+Ax8Jj4Ln43Pwefi8/D5+AJ8Ib4IX4wvwZfiy/Dl+Ap8
Jb4KX42vwdfi6/D1+AZ8I74J34xvwbfi2/Dt+A58J74L343vwffi+/D9+AH8
IH4IP4wfwY/ix/Dj+An8JH4KP42fwc/i5/Dz+AX8In4Jv4xfwa/i1/Dr+A38
Jn4Lv43fwe/i9/D7+AP8If4If4w/wZ/iz/Dn+Av8Jf4Kf42/wd/i7/D3+Af8
I/4J/4x/wb/i3/Dv+A/8J/4L/43/wf/i7vmvB8AD4oHwwHgQPCgeDA+Oh8BD
4qHw0HgYPCweDg+PR8Aj4pHwyHgUPCoeDY+Ox8Bj4rHw2HgcPC4eD4+PJ8AT
4onwxHgSPCmeDE+Op8BT4qnw1HgaPC2eDk+PZ8Az4pnwzHgWPCueDc+O58Bz
4rnw3Hge/D88L54Pz48XwAvihfDCeBG8KF4ML46XwEvipfDSeBm8LF4OL49X
wCvilfDKeBW8Kl4Nr47XwGvitfDaeB28Ll4Pr483wBvijfDGeBO8Kd4Mb463
wFvirfDWeBu8Ld4Ob493wDvinfDOeBe8K94N7473wHvivfDeeB+8L94P748P
wAfig/DB+BB8KD4MH46PwEfio/DR+Bh8LD4OH49PwCfik/DJ+BR8Kj4Nn47P
wGfis/DZ+Bx8Lj4Pn48vwBfii/DF+BJ8Kb4MX46vwFfiq/DV+Bp8Lb4OX49v
wDfim/DN+BZ8K74N347vwHfiu/Dd+B58L74P348fwA/ih/DD+BH8KH4MP46f
wE/ip/DT+Bn8LH4OP49fwC/il/DL+BX8Kn4Nv47fwG/it/Db+B38Ln4Pv48/
wB/ij/DH+BP8Kf4Mf46/wF/ir/DX+Bv8Lf4Of49/wD/in/DP+Bf8K/4N/47/
wH/iv/Df+B/8L+7e/3oAPCAeCA+MB8GD4sHw4HgIPCQeCg+Nh8HD4uHw8HgE
PCIeCY+MR8Gj4tHw6HgMPCYeC4+Nx8Hj4vHw+HgCPCGeCE+MJ8GT4snw5HgK
PCWeCk+Np8HT4unw9HgGPCOeCc+MZ8Gz4tnw7HgOPCeeC8+N58H/w/Pi+fD8
eAG8IF4IL4wXwYvixfDieAm8JF4KL42Xwcvi5fDyeAW8Il4Jr4xXwavi1fDq
eA28Jl4Lr43Xwevi9fD6eAO8Id4Ib4w3wZvizfDmeAu8Jd4Kb423wdvi7fD2
eAe8I94J74x3wbvi3fDueA+8J94L7433wfvi/fD++AB8ID4IH4wPwYfiw/Dh
+Ah8JD4KH42Pwcfi4/Dx+AR8Ij4Jn4xPwafi0/Dp+Ax8Jj4Ln43Pwefi8/D5
+AJ8Ib4IX4wvwZfiy/Dl+Ap8Jb4KX42vwdfi6/D1+AZ8I74J34xvwbfi2/Dt
+A58J74L343vwffi+/D9+AH8IH4IP4wfwY/ix/Dj+An8JH4KP42fwc/i5/Dz
+AX8In4Jv4xfwa/i1/Dr+A38Jn4Lv43fwe/i9/D7+AP8If4If4w/wZ/iz/Dn
+Av8Jf4Kf42/wd/i7/D3+Af8I/4J/4x/wb/i3/Dv+A/8J/4L/43/wf/i7vuP
98MNQMcNSMcNRMcNTMcNQscNSscNRscNTscNQccNSccNRccNTccNQ8cNS8cN
R8cNT8eNQMeNSMeNRMeNTMeNQseNSseNRseNTseNQceNSceNRceNTceNQ8eN
S8eNR8eNT8dNQMdNSMdNRMdNTMdNQsdNSsdNRsdNTsdNQcdNScdNRcdNTcdN
Q8dNS8dNR8dNT8fNQMfNSMfNRMfNTMfNQsfNSsfNRsfNTsfNQcfNScfNRcfN
TcfNQ8f9j46bl46bj46bn45bgI5bkI5biI5bmI5bhI5blI5bjI5bnI5bgo5b
ko5bio5bmo5bho5blo5bjo5bno5bgY5bkY5biY5bmY5bhY5blY5bjY5bnY5b
g45bk45bi45bm45bh45bl45bj45bn47bgI7bkI7biI7bmI7bhI7blI7bjI7b
nI7bgo7bko7bio7bmo7bho7blo7bjo7bno7bgY7bkY7biY7bmY7bhY7blY7b
jY7bnY7bg47bk47bi47bm47bh47bl47bj47bn447gI47kI47iI47mI47hI47
lI47jI47nI47go47ko47io47mo47ho47lo47jo47no47gY47kY47iY47mY47
hY47lY47jY47nY47g447k447i447m447h447l447j447n467gI67kI67iI67
mI67hI67lI67jI67nI67go67ko67io67mo67ho67lo67jo67no67gY67kY67
iY67mY67hY67lY67jY67nY67g467k467i467m467h467l467j467n457gI57
kI57iI57mI57hI57lI57jI57nI57go57ko57io57mo57ho57lo57jo57no57
gY57kY57iY57mY57hY57lY57jY57nY57g457k457i457m457h457l457j457
n477gI77kI77iI77mI77hI77lI77jI77nI77go77ko77io77mo77ho77lo77
jo77no77gY77kY77iY77mY77hY77lY77jY77nY77g477k477i477m477h477
l47/f/D/7bgB6LgB6biB6LiB6bhB6LhB6bjB6LjB6bgh6Lgh6bih6Lih6bhh
6Lhh6bjh6Ljh6bgR6LgR6biR6LiR6bhR6LhR6bjR6LjR6bgx6Lgx6bix6Lix
6bhx6Lhx6bjx6Ljx6bgJ6LgJ6biJ6LiJ6bhJ6LhJ6bjJ6LjJ6bgp6Lgp6bip
6Lip6bhp6Lhp6bjp6Ljp6bgZ6LgZ6biZ6LiZ6bhZ6LhZ6bjZ6LjZ6bg56Lg5
6bi56Li56bh56Lj/0XHz0nHz0XHz03EL0HEL0nEL0XEL03GL0HGL0nGL0XGL
03FL0HFL0nFL0XFL03HL0HHL0nHL0XHL03Er0HEr0nEr0XEr03Gr0HGr0nGr
0XGr03Fr0HFr0nFr0XFr03Hr0HHr0nHr0XHr03Eb0HEb0nEb0XEb03Gb0HGb
0nGb0XGb03Fb0HFb0nFb0XFb03Hb0HHb0nHb0XHb03E70HE70nE70XE703G7
0HG70nG70XG703F70HF70nF70XF703H70HH70nH70XH703EH0HEH0nEH0XEH
03GH0HGH0nGH0XGH03FH0HFH0nFH0XFH03HH0HHH0nHH0XHH03En0HEn0nEn
0XEn03Gn0HGn0nGn0XGn03Fn0HFn0nFn0XFn03Hn0HHn0nHn0XHn03EX0HEX
0nEX0XEX03GX0HGX0nGX0XGX03FX0HFX0nFX0XFX03HX0HHX0nHX0XHX03E3
0HE30nE30XE303G30HG30nG30XG303F30HF30nF30XF303H30HH30nH30XH3
03EP0HEP0nEP0XEP03GP0HGP0nGP0XGP03FP0HFP0nFP0XFP03HP0HHP0nHP
0XHP03Ev0HEv0nEv0XEv03Gv0HGv0nGv0XGv03Fv0HFv0nFv0XFv03Hv0HHv
0nHv0XHv03Ef0HEf0nEf0XEf03Gf0HGf0nGf0XGf03Ff0HFf0nFf0XFf03Hf
0HHf0nHf0XHf03E/0HE/0nE/0XE/03G/0HG/0nG/0XG/03F/0HF/0nF/0XF/
03H/0HH/0vH/D/y/HTcAHTcgHTcQHTcwHTcIHTcoHTcYHTc4HTcEHTckHTcU
HTc0HTcMHTcsHTccHTc8HTcCHTciHTcSHTcyHTcKHTcqHTcaHTc6HTcGHTcm
HTcWHTc2HTcOHTcuHTceHTc+HTcBHTchHTcRHTcxHTcJHTcpHTcZHTc5HTcF
HTclHTcVHTc1HTcNHTctHTcdHTc9HTcDHTcjHTcTHTczHTcLHTcrHTcbHTc7
HTcHHTcnHTcXHTc3HTcPHfc/Om5eOm4+Om5+Om4BOm5BOm4hOm5hOm4ROm5R
Om4xOm5xOm4JOm5JOm4pOm5pOm4ZOm5ZOm45Om55Om4FOm5FOm4lOm5lOm4V
Om5VOm41Om51Om4NOm5NOm4tOm5tOm4dOm5dOm49Om59Om4DOm5DOm4jOm5j
Om4TOm5TOm4zOm5zOm4LOm5LOm4rOm5rOm4bOm5bOm47Om57Om4HOm5HOm4n
Om5nOm4XOm5XOm43Om53Om4POm5POm4vOm5vOm4fOm5fOm4/Om5/Ou4AOu5A
Ou4gOu5gOu4QOu5QOu4wOu5wOu4IOu5IOu4oOu5oOu4YOu5YOu44Ou54Ou4E
Ou5EOu4kOu5kOu4UOu5UOu40Ou50Ou4MOu5MOu4sOu5sOu4cOu5cOu48Ou58
Ou4COu5COu4iOu5iOu4SOu5SOu4yOu5yOu4KOu5KOu4qOu5qOu4aOu5aOu46
Ou56Ou4GOu5GOu4mOu5mOu4WOu5WOu42Ou52Ou4OOu5OOu4uOu5uOu4eOu5e
Ou4+Ou5+Ou4BOu5BOu4hOu5hOu4ROu5ROu4xOu5xOu4JOu5JOu4pOu5pOu4Z
Ou5ZOu45Ou55Ou4FOu5FOu4lOu5lOu4VOu5VOu41Ou51Ou4NOu5NOu4tOu5t
Ou4dOu5dOu49Ou59Ou4DOu5DOu4jOu5jOu4TOu5TOu4zOu5zOu4LOu5LOu4r
Ou5rOu4bOu5bOu47Ou57Ou4HOu5HOu4nOu5nOu4XOu5XOu43Ou53Ou4POu5P
Ou4vOu5vOu4fOu5fOv7/Qf+34wag4wak4wai4wam4wah4wal4waj4wan44ag
44ak44ai44am44ah44al44aj44an40ag40ak40ai40am40ah40al40aj40an
48ag48ak48ai48am48ah48al48aj48an4yag4yak4yai4yam4yah4yal4yaj
4yan46ag46ak46ai46am46ah46al46aj46an42ag42ak42ai42am42ah42al
42aj42an4+ag4+ak4+ai4+am4+ah4/5Hx81Lx81Hx81Pxy1Axy1Ixy1Exy1M
xy1Cxy1Kxy1Gxy1Oxy1Bxy1Jxy1Fxy1Nxy1Dxy1Lxy1Hxy1Px61Ax61Ix61E
x61Mx61Cx61Kx61Gx61Ox61Bx61Jx61Fx61Nx61Dx61Lx61Hx61Px21Ax21I
x21Ex21Mx21Cx21Kx21Gx21Ox21Bx21Jx21Fx21Nx21Dx21Lx21Hx21Px+1A
x+1Ix+1Ex+1Mx+1Cx+1Kx+1Gx+1Ox+1Bx+1Jx+1Fx+1Nx+1Dx+1Lx+1Hx+1P
xx1Axx1Ixx1Exx1Mxx1Cxx1Kxx1Gxx1Oxx1Bxx1Jxx1Fxx1Nxx1Dxx1Lxx1H
xx1Px51Ax51Ix51Ex51Mx51Cx51Kx51Gx51Ox51Bx51Jx51Fx51Nx51Dx51L
x51Hx51Px11Ax11Ix11Ex11Mx11Cx11Kx11Gx11Ox11Bx11Jx11Fx11Nx11D
x11Lx11Hx11Px91Ax91Ix91Ex91Mx91Cx91Kx91Gx91Ox91Bx91Jx91Fx91N
x91Dx91Lx91Hx91Pxz1Axz1Ixz1Exz1Mxz1Cxz1Kxz1Gxz1Oxz1Bxz1Jxz1F
xz1Nxz1Dxz1Lxz1Hxz1Px71Ax71Ix71Ex71Mx71Cx71Kx71Gx71Ox71Bx71J
x71Fx71Nx71Dx71Lx71Hx71Px31Ax31Ix31Ex31Mx31Cx31Kx31Gx31Ox31B
x31Jx31Fx31Nx31Dx31Lx31Hx31Px/1Ax/1Ix/1Ex/1Mx/1Cx/1Kx/1Gx/1O
x/1Bx/1Jx/1Fx/1Nx/1Dx/1Lx/8/4P923AB03IB03EB03MB03CB03KB03GB0
3OB03BB03JB03FB03NB03DB03LB03HB03PB03Ah03Ih03Eh03Mh03Ch03Kh0
3Gh03Oh03Bh03Jh03Fh03Nh03Dh03Lh03Hh03Ph03AR03IR03ER03MR03CR0
3KR03GR03OR03BR03JR03FR03NR03DR03LR03HR03PR03Ax03Ix03Ex03Mx0
3Cx03Kx03Gx03Ox03Bx03Jx03Fx03Nx03Dx03P/ouHnpuPnouPnpuAXouAXp
uIXouIXpuEXouEXpuMXouMXpuCXouCXpuKXouKXpuGXouGXpuOXouOXpuBXo
uBXpuJXouJXpuFXouFXpuNXouNXpuDXouDXpuLXouLXpuHXouHXpuPXouPXp
uA3ouA3puI3ouI3puE3ouE3puM3ouM3puC3ouC3puK3ouK3puG3ouG3puO3o
uO3puB3ouB3puJ3ouJ3puF3ouF3puN3ouN3puD3ouD3puL3ouL3puH3ouH3p
uP3ouP3puAPouAPpuIPouIPpuEPouEPpuMPouMPpuCPouCPpuKPouKPpuGPo
uGPpuOPouOPpuBPouBPpuJPouJPpuFPouFPpuNPouNPpuDPouDPpuLPouLPp
uHPouHPpuPPouPPpuAvouAvpuIvouIvpuEvouEvpuMvouMvpuCvouCvpuKvo
uKvpuGvouGvpuOvouOvpuBvouBvpuJvouJvpuFvouFvpuNvouNvpuDvouDvp
uLvouLvpuHvouHvpuPvouPvpuAfouAfpuIfouIfpuEfouEfpuMfouMfpuCfo
uCfpuKfouKfpuGfouGfpuOfouOfpuBfouBfpuJfouJfpuFfouFfpuNfouNfp
uDfouDfpuLfouLfpuHfouHfpuPfouPfpuA/ouA/puI/ouI/puE/ouE/puM/o
uM/puC/ouC/puK/ouK/puG/ouG/puO/ouO/puB/ouB/puJ/ouJ/puF/ouF/p
uN/ouN/puD/ouD/puL/ouL/puH/ouH/p+P8H+9+OG4COG5COG4iOG5iOG4SO
G5SOG4yOG5yOG4KOG5KOG4qOG5qOG4aOG5aOG46OG56OG4GOG5GOG4mOG5mO
G4WOG5WOG42OG52OG4OOG5OOG4uOG5uOG4eOG5eOG4+OG5+Om4COm5COm4iO
m5iOm4SOm5SOm4yOm5yOm4KOm5KOm4qOm5qOm4aOm5aOm46Om56Om4GOm5GO
m4mOm5mOm4WOm5WOm42Om52Om4OOm5OOm4uOm5uOm4eO+x8dNy8dNx8dNz8d
twAdtyAdtxAdtzAdtwgdtygdtxgdtzgdtwQdtyQdtxQdtzQdtwwdtywdtxwd
tzwdtwIdtyIdtxIdtzIdtwodtyodtxodtzodtwYdtyYdtxYdtzYdtw4dty4d
tx4dtz4dtwEdtyEdtxEdtzEdtwkdtykdtxkdtzkdtwUdtyUdtxUdtzUdtw0d
ty0dtx0dtz0dtwMdtyMdtxMdtzMdtwsdtysdtxsdtzsdtwcdtycdtxcdtzcd
tw8dty8dtx8dtz8ddwAddyAddxAddzAddwgddygddxgddzgddwQddyQddxQd
dzQddwwddywddxwddzwddwIddyIddxIddzIddwoddyoddxoddzoddwYddyYd
dxYddzYddw4ddy4ddx4ddz4ddwEddyEddxEddzEddwkddykddxkddzkddwUd
dyUddxUddzUddw0ddy0ddx0ddz0ddwMddyMddxMddzMddwsddysddxsddzsd
dwcddycddxcddzcddw8ddy8ddx8ddz8d9wAd9yAd9xAd9zAd9wgd9ygd9xgd
9zgd9wQd9yQd9xQd9zQd9wwd9ywd9xwd9zwd9wId9yId9xId9zId9wod9yod
9xod9zod9wYd9yYd9xYd9zYd9w4d9y4d9x4d9z4d9wEd9yEd9xEd9zEd9wkd
9ykd9xkd9zkd9wUd9yUd9xUd9zUd9w0d9y0d9x0d9z0d9wMd9yMd9xMd9zMd
9wsd9ysd9xsd9zsd9wcd9ycd9xcd9zcd9w8d9y8d//9A/9txA9BxA9JxA9Fx
A9Nxg9Bxg9Jxg9Fxg9NxQ9BxQ9JxQ9FxQ9Nxw9Bxw9Jxw9Fxw9NxI9BxI9Jx
I9FxI9Nxo9Bxo9Jxo9Fxo9NxY9BxY9JxY9FxY9Nx49Bx49Jx49Fx49NxE9Bx
E9JxE9FxE9Nxk9Bxk9Jxk9Fxk9NxU9BxU9JxU9FxU9Nx09Bx09Jx09Fx09Nx
M9BxM9JxM9FxM9Nxs9Bxs9Jxs9Fxs9Nxc9Bxc9Jxc9Fxc9Nx89Bx/6Pj5qXj
5qPj5qfjFqDjFqTjFqLjFqbjFqHjFqXjFqPjFqfjlqDjlqTjlqLjlqbjlqHj
lqXjlqPjlqfjVqDjVqTjVqLjVqbjVqHjVqXjVqPjVqfj1qDj1qTj1qLj1qbj
1qHj1qXj1qPj1qfjNqDjNqTjNqLjNqbjNqHjNqXjNqPjNqfjtqDjtqTjtqLj
tqbjtqHjtqXjtqPjtqfjdqDjdqTjdqLjdqbjdqHjdqXjdqPjdqfj9qDj9qTj
9qLj9qbj9qHj9qXj9qPj9qfjDqDjDqTjDqLjDqbjDqHjDqXjDqPjDqfjjqDj
jqTjjqLjjqbjjqHjjqXjjqPjjqfjTqDjTqTjTqLjTqbjTqHjTqXjTqPjTqfj
zqDjzqTjzqLjzqbjzqHjzqXjzqPjzqfjLqDjLqTjLqLjLqbjLqHjLqXjLqPj
LqfjrqDjrqTjrqLjrqbjrqHjrqXjrqPjrqfjbqDjbqTjbqLjbqbjbqHjbqXj
bqPjbqfj7qDj7qTj7qLj7qbj7qHj7qXj7qPj7qfjHqDjHqTjHqLjHqbjHqHj
HqXjHqPjHqfjnqDjnqTjnqLjnqbjnqHjnqXjnqPjnqfjXqDjXqTjXqLjXqbj
XqHjXqXjXqPjXqfj3qDj3qTj3qLj3qbj3qHj3qXj3qPj3qfjPqDjPqTjPqLj
PqbjPqHjPqXjPqPjPqfjvqDjvqTjvqLjvqbjvqHjvqXjvqPjvqfjfqDjfqTj
fqLjfqbjfqHjfqXjfqPjfqfj/qDj/qTj/qLj/qbj/qHj/qXj/x/kfztuADpu
QDpuIDpuYDpuEDpuUDpuMDpucDpuCDpuSDpuKDpuaDpuGDpuWDpuODpueDpu
BDpuRDpuJDpuZDpuFDpuVDpuNDpudDpuDDpuTDpuLDpubDpuHDpuXDpuPDpu
fDpuAjpuQjpuIjpuYjpuEjpuUjpuMjpucjpuCjpuSjpuKjpuajpuGjpuWjpu
OjpuejpuBjpuRjpuJjpuZjpuFjpuVjpuNjpudjpuDjpuTjpuLjpubjpuHjru
f3TcvHTcfHTc/HTcAnTcgnTcQnTcwnTcInTconTcYnTc4nTcEnTcknTcUnTc
0nTcMnTcsnTccnTc8nTcCnTcinTcSnTcynTcKnTcqnTcanTc6nTcGnTcmnTc
WnTc2nTcOnTcunTcenTc+nTcBnTchnTcRnTcxnTcJnTcpnTcZnTc5nTcFnTc
lnTcVnTc1nTcNnTctnTcdnTc9nTcDnTcjnTcTnTcznTcLnTcrnTcbnTc7nTc
HnTcnnTcXnTc3nTcPnTcvnTcfnTc/nTcAXTcgXTcQXTcwXTcIXTcoXTcYXTc
4XTcEXTckXTcUXTc0XTcMXTcsXTccXTc8XTcCXTciXTcSXTcyXTcKXTcqXTc
aXTc6XTcGXTcmXTcWXTc2XTcOXTcuXTceXTc+XTcBXTchXTcRXTcxXTcJXTc
pXTcZXTc5XTcFXTclXTcVXTc1XTcNXTctXTcdXTc9XTcDXTcjXTcTXTczXTc
LXTcrXTcbXTc7XTcHXTcnXTcXXTc3XTcPXTcvXTcfXTc/XTcA3Tcg3TcQ3Tc
w3TcI3Tco3TcY3Tc43TcE3Tck3TcU3Tc03TcM3Tcs3Tcc3Tc83TcC3Tci3Tc
S3Tcy3TcK3Tcq3Tca3Tc63TcG3Tcm3TcW3Tc23TcO3Tcu3Tce3Tc+3TcB3Tc
h3TcR3Tcx3TcJ3Tcp3TcZ3Tc53TcF3Tcl3TcV3Tc13TcN3Tct3Tcd3Tc93Tc
D3Tcj3TcT3Tcz3TcL3Tcr3Tcb3Tc73TcH3Tcn3TcX3Tc33TcP3Tcv3T8/wP8
b8cNQMcNSMcNRMcNTMcNQscNSscNRscNTscNQccNSccNRccNTccNQ8cNS8cN
R8cNT8eNQMeNSMeNRMeNTMeNQseNSseNRseNTseNQceNSceNRceNTceNQ8eN
S8eNR8eNT8dNQMdNSMdNRMdNTMdNQsdNSsdNRsdNTsdNQcdNScdNRcdNTcdN
Q8dNS8dNR8dNT8fNQMfNSMfNRMfNTMfNQsfNSsfNRsfNTsfNQcfNScfNRcfN
TcfNQ8f9j46bl46bj46bn45bgI5bkI5biI5bmI5bhI5blI5bjI5bnI5bgo5b
ko5bio5bmo5bho5blo5bjo5bno5bgY5bkY5biY5bmY5bhY5blY5bjY5bnY5b
g45bk45bi45bm45bh45bl45bj45bn47bgI7bkI7biI7bmI7bhI7blI7bjI7b
nI7bgo7bko7bio7bmo7bho7blo7bjo7bno7bgY7bkY7biY7bmY7bhY7blY7b
jY7bnY7bg47bk47bi47bm47bh47bl47bj47bn447gI47kI47iI47mI47hI47
lI47jI47nI47go47ko47io47mo47ho47lo47jo47no47gY47kY47iY47mY47
hY47lY47jY47nY47g447k447i447m447h447l447j447n467gI67kI67iI67
mI67hI67lI67jI67nI67go67ko67io67mo67ho67lo67jo67no67gY67kY67
iY67mY67hY67lY67jY67nY67g467k467i467m467h467l467j467n457gI57
kI57iI57mI57hI57lI57jI57nI57go57ko57io57mo57ho57lo57jo57no57
gY57kY57iY57mY57hY57lY57jY57nY57g457k457i457m457h457l457j457
n477gI77kI77iI77mI77hI77lI77jI77nI77go77ko77io77mo77ho77lo77
jo77no77gY77kY77iY77mY77hY77lY77jY77nY77g477k477i477m477h477
l47/f3D/7bgB6LgB6biB6LiB6bhB6LhB6bjB6LjB6bgh6Lgh6bih6Lih6bhh
6Lhh6bjh6Ljh6bgR6LgR6biR6LiR6bhR6LhR6bjR6LjR6bgx6Lgx6bix6Lix
6bhx6Lhx6bjx6Ljx6bgJ6LgJ6biJ6LiJ6bhJ6LhJ6bjJ6LjJ6bgp6Lgp6bip
6Lip6bhp6Lhp6bjp6Ljp6bgZ6LgZ6biZ6LiZ6bhZ6LhZ6bjZ6LjZ6bg56Lg5
6bi56Li56bh56Lj/0XHz0nHz0XHz03EL0HEL0nEL0XEL03GL0HGL0nGL0XGL
03FL0HFL0nFL0XFL03HL0HHL0nHL0XHL03Er0HEr0nEr0XEr03Gr0HGr0nGr
0XGr03Fr0HFr0nFr0XFr03Hr0HHr0nHr0XHr03Eb0HEb0nEb0XEb03Gb0HGb
0nGb0XGb03Fb0HFb0nFb0XFb03Hb0HHb0nHb0XHb03E70HE70nE70XE703G7
0HG70nG70XG703F70HF70nF70XF703H70HH70nH70XH703EH0HEH0nEH0XEH
03GH0HGH0nGH0XGH03FH0HFH0nFH0XFH03HH0HHH0nHH0XHH03En0HEn0nEn
0XEn03Gn0HGn0nGn0XGn03Fn0HFn0nFn0XFn03Hn0HHn0nHn0XHn03EX0HEX
0nEX0XEX03GX0HGX0nGX0XGX03FX0HFX0nFX0XFX03HX0HHX0nHX0XHX03E3
0HE30nE30XE303G30HG30nG30XG303F30HF30nF30XF303H30HH30nH30XH3
03EP0HEP0nEP0XEP03GP0HGP0nGP0XGP03FP0HFP0nFP0XFP03HP0HHP0nHP
0XHP03Ev0HEv0nEv0XEv03Gv0HGv0nGv0XGv03Fv0HFv0nFv0XFv03Hv0HHv
0nHv0XHv03Ef0HEf0nEf0XEf03Gf0HGf0nGf0XGf03Ff0HFf0nFf0XFf03Hf
0HHf0nHf0XHf03E/0HE/0nE/0XE/03G/0HG/0nG/0XG/03F/0HF/0nF/0XF/
03H/0HH/0vH/D+y/HTcAHTcgHTcQHTcwHTcIHTcoHTcYHTc4HTcEHTckHTcU
HTc0HTcMHTcsHTccHTc8HTcCHTciHTcSHTcyHTcKHTcqHTcaHTc6HTcGHTcm
HTcWHTc2HTcOHTcuHTceHTc+HTcBHTchHTcRHTcxHTcJHTcpHTcZHTc5HTcF
HTclHTcVHTc1HTcNHTctHTcdHTc9HTcDHTcjHTcTHTczHTcLHTcrHTcbHTc7
HTcHHTcnHTcXHTc3HTcPHfc/Om5eOm4+Om5+Om4BOm5BOm4hOm5hOm4ROm5R
Om4xOm5xOm4JOm5JOm4pOm5pOm4ZOm5ZOm45Om55Om4FOm5FOm4lOm5lOm4V
Om5VOm41Om51Om4NOm5NOm4tOm5tOm4dOm5dOm49Om59Om4DOm5DOm4jOm5j
Om4TOm5TOm4zOm5zOm4LOm5LOm4rOm5rOm4bOm5bOm47Om57Om4HOm5HOm4n
Om5nOm4XOm5XOm43Om53Om4POm5POm4vOm5vOm4fOm5fOm4/Om5/Ou4AOu5A
Ou4gOu5gOu4QOu5QOu4wOu5wOu4IOu5IOu4oOu5oOu4YOu5YOu44Ou54Ou4E
Ou5EOu4kOu5kOu4UOu5UOu40Ou50Ou4MOu5MOu4sOu5sOu4cOu5cOu48Ou58
Ou4COu5COu4iOu5iOu4SOu5SOu4yOu5yOu4KOu5KOu4qOu5qOu4aOu5aOu46
Ou56Ou4GOu5GOu4mOu5mOu4WOu5WOu42Ou52Ou4OOu5OOu4uOu5uOu4eOu5e
Ou4+Ou5+Ou4BOu5BOu4hOu5hOu4ROu5ROu4xOu5xOu4JOu5JOu4pOu5pOu4Z
Ou5ZOu45Ou55Ou4FOu5FOu4lOu5lOu4VOu5VOu41Ou51Ou4NOu5NOu4tOu5t
Ou4dOu5dOu49Ou59Ou4DOu5DOu4jOu5jOu4TOu5TOu4zOu5zOu4LOu5LOu4r
Ou5rOu4bOu5bOu47Ou57Ou4HOu5HOu4nOu5nOu4XOu5XOu43Ou53Ou4POu5P
Ou4vOu5vOu4fOu5fOv7/Qf234wag4wak4wai4wam4wah4wal4waj4wan44ag
44ak44ai44am44ah44al44aj44an40ag40ak40ai40am40ah40al40aj40an
48ag48ak48ai48am48ah48al48aj48an4yag4yak4yai4yam4yah4yal4yaj
4yan46ag46ak46ai46am46ah46al46aj46an42ag42ak42ai42am42ah42al
42aj42an4+ag4+ak4+ai4+am4+ah4/5Hx81Lx81Hx81Pxy1Axy1Ixy1Exy1M
xy1Cxy1Kxy1Gxy1Oxy1Bxy1Jxy1Fxy1Nxy1Dxy1Lxy1Hxy1Px61Ax61Ix61E
x61Mx61Cx61Kx61Gx61Ox61Bx61Jx61Fx61Nx61Dx61Lx61Hx61Px21Ax21I
x21Ex21Mx21Cx21Kx21Gx21Ox21Bx21Jx21Fx21Nx21Dx21Lx21Hx21Px+1A
x+1Ix+1Ex+1Mx+1Cx+1Kx+1Gx+1Ox+1Bx+1Jx+1Fx+1Nx+1Dx+1Lx+1Hx+1P
xx1Axx1Ixx1Exx1Mxx1Cxx1Kxx1Gxx1Oxx1Bxx1Jxx1Fxx1Nxx1Dxx1Lxx1H
xx1Px51Ax51Ix51Ex51Mx51Cx51Kx51Gx51Ox51Bx51Jx51Fx51Nx51Dx51L
x51Hx51Px11Ax11Ix11Ex11Mx11Cx11Kx11Gx11Ox11Bx11Jx11Fx11Nx11D
x11Lx11Hx11Px91Ax91Ix91Ex91Mx91Cx91Kx91Gx91Ox91Bx91Jx91Fx91N
x91Dx91Lx91Hx91Pxz1Axz1Ixz1Exz1Mxz1Cxz1Kxz1Gxz1Oxz1Bxz1Jxz1F
xz1Nxz1Dxz1Lxz1Hxz1Px71Ax71Ix71Ex71Mx71Cx71Kx71Gx71Ox71Bx71J
x71Fx71Nx71Dx71Lx71Hx71Px31Ax31Ix31Ex31Mx31Cx31Kx31Gx31Ox31B
x31Jx31Fx31Nx31Dx31Lx31Hx31Px/1Ax/1Ix/1Ex/1Mx/1Cx/1Kx/1Gx/1O
x/1Bx/1Jx/1Fx/1Nx/1Dx/1Lx/8/oP923AB03IB03EB03MB03CB03KB03GB0
3OB03BB03JB03FB03NB03DB03LB03HB03PB03Ah03Ih03Eh03Mh03Ch03Kh0
3Gh03Oh03Bh03Jh03Fh03Nh03Dh03Lh03Hh03Ph03AR03IR03ER03MR03CR0
3KR03GR03OR03BR03JR03FR03NR03DR03LR03HR03PR03Ax03Ix03Ex03Mx0
3Cx03Kx03Gx03Ox03Bx03Jx03Fx03Nx03Dx03P/ouHnpuPnouPnpuAXouAXp
uIXouIXpuEXouEXpuMXouMXpuCXouCXpuKXouKXpuGXouGXpuOXouOXpuBXo
uBXpuJXouJXpuFXouFXpuNXouNXpuDXouDXpuLXouLXpuHXouHXpuPXouPXp
uA3ouA3puI3ouI3puE3ouE3puM3ouM3puC3ouC3puK3ouK3puG3ouG3puO3o
uO3puB3ouB3puJ3ouJ3puF3ouF3puN3ouN3puD3ouD3puL3ouL3puH3ouH3p
uP3ouP3puAPouAPpuIPouIPpuEPouEPpuMPouMPpuCPouCPpuKPouKPpuGPo
uGPpuOPouOPpuBPouBPpuJPouJPpuFPouFPpuNPouNPpuDPouDPpuLPouLPp
uHPouHPpuPPouPPpuAvouAvpuIvouIvpuEvouEvpuMvouMvpuCvouCvpuKvo
uKvpuGvouGvpuOvouOvpuBvouBvpuJvouJvpuFvouFvpuNvouNvpuDvouDvp
uLvouLvpuHvouHvpuPvouPvpuAfouAfpuIfouIfpuEfouEfpuMfouMfpuCfo
uCfpuKfouKfpuGfouGfpuOfouOfpuBfouBfpuJfouJfpuFfouFfpuNfouNfp
uDfouDfpuLfouLfpuHfouHfpuPfouPfpuA/ouA/puI/ouI/puE/ouE/puM/o
uM/puC/ouC/puK/ouK/puG/ouG/puO/ouO/puB/ouB/puJ/ouJ/puF/ouF/p
uN/ouN/puD/ouD/puL/ouL/puH/ouH/p+P8H89+OG4COG5COG4iOG5iOG4SO
G5SOG4yOG5yOG4KOG5KOG4qOG5qOG4aOG5aOG46OG56OG4GOG5GOG4mOG5mO
G4WOG5WOG42OG52OG4OOG5OOG4uOG5uOG4eOG5eOG4+OG5+Om4COm5COm4iO
m5iOm4SOm5SOm4yOm5yOm4KOm5KOm4qOm5qOm4aOm5aOm46Om56Om4GOm5GO
m4mOm5mOm4WOm5WOm42Om52Om4OOm5OOm4uOm5uOm4eO+x8dNy8dNx8dNz8d
twAdtyAdtxAdtzAdtwgdtygdtxgdtzgdtwQdtyQdtxQdtzQdtwwdtywdtxwd
tzwdtwIdtyIdtxIdtzIdtwodtyodtxodtzodtwYdtyYdtxYdtzYdtw4dty4d
tx4dtz4dtwEdtyEdtxEdtzEdtwkdtykdtxkdtzkdtwUdtyUdtxUdtzUdtw0d
ty0dtx0dtz0dtwMdtyMdtxMdtzMdtwsdtysdtxsdtzsdtwcdtycdtxcdtzcd
tw8dty8dtx8dtz8ddwAddyAddxAddzAddwgddygddxgddzgddwQddyQddxQd
dzQddwwddywddxwddzwddwIddyIddxIddzIddwoddyoddxoddzoddwYddyYd
dxYddzYddw4ddy4ddx4ddz4ddwEddyEddxEddzEddwkddykddxkddzkddwUd
dyUddxUddzUddw0ddy0ddx0ddz0ddwMddyMddxMddzMddwsddysddxsddzsd
dwcddycddxcddzcddw8ddy8ddx8ddz8d9wAd9yAd9xAd9zAd9wgd9ygd9xgd
9zgd9wQd9yQd9xQd9zQd9wwd9ywd9xwd9zwd9wId9yId9xId9zId9wod9yod
9xod9zod9wYd9yYd9xYd9zYd9w4d9y4d9x4d9z4d9wEd9yEd9xEd9zEd9wkd
9ykd9xkd9zkd9wUd9yUd9xUd9zUd9w0d9y0d9x0d9z0d9wMd9yMd9xMd9zMd
9wsd9ysd9xsd9zsd9wcd9ycd9xcd9zcd9w8d9y8d//9A/ttxA9BxA9JxA9Fx
A9Nxg9Bxg9Jxg9Fxg9NxQ9BxQ9JxQ9FxQ9Nxw9Bxw9Jxw9Fxw9NxI9BxI9Jx
I9FxI9Nxo9Bxo9Jxo9Fxo9NxY9BxY9JxY9FxY9Nx49Bx49Jx49Fx49NxE9Bx
E9JxE9FxE9Nxk9Bxk9Jxk9Fxk9NxU9BxU9JxU9FxU9Nx09Bx09Jx09Fx09Nx
M9BxM9JxM9FxM9Nxs9Bxs9Jxs9Fxs9Nxc9Bxc9Lx/3FZT1EAMNQSRifbtm3X
TX+2bdt2TbZt23ZNtm3bdt1e2497zfqez8m52XHOw45zXnac87HjnJ8d5wB2
nAuw41yQHedC7DgXZse5CDvORdlxLsaOc3F2nEuw41ySHedS7DiXZse5DDvO
ZdlxLseOc3l2nCuw41yRHedK7DhXZse5CjvOVdlxrsaOc3V2nGuw41yTHeda
7DjXZse5DjvOddlxrseOc312nBuw49yQHedG7Dg3Zse5CTvOTdlxbsaOc3N2
nFuw49ySHedW7Di3Zse5DTvObdlxbseOc3t2nDuw49yRHedO7Dh3Zse5CzvO
Xdlx7saOc3d2nHuw49yTHede7Dj3Zse5DzvOfdlx7seOU3ac+7PjPIAd54Hs
OA9ix3kwO85D2HEeyo7zMHach7PjPIId55HsOI9ix3k0O85j2HEey47zOHac
x7PjPIEd54nsOE9ix3kyO85T2HGeyo7zNHacp7PjPIMd55nsOM9ix3k2O85z
2HGey47zPHac57PjvIAd54XsOC9ix3kxO85L2HFeyo7zMnacl7PjvIId55Xs
OK9ix3k1O85r2HFey47zOnac17PjvIEd543sOG9ix3kzO85b2HHeyo7zNnac
t7PjvIMd553sOO9ix3k3O8572HHey44zdpz3seO8nx3nA+w4H2TH+RA7zofZ
cT7CjvNRdpyPseN8nB3nE+w4n2TH+RQ7zqfZcT7DjvNZdpzPseN8nh3nC+w4
X2TH+RI7zpfZcb7CjvNVdpyvseN8nR3nG+w432TH+RY7zrfZcb7DjvNddpzv
seN8nx3nB+w4P2TH+RE7zo/ZcX7CjvNTdpyfseP8nB3nF+w4v2TH+RU7zq/Z
cX7DjvNbdpzfseP8nh3nD+w4f2TH+RM7zp/Zcf7CjvNXdpy/seP8nR3nH+w4
/2TH+Rc7zr/Zcf7Djv97IP53xzkQO86B2XEOwo5zUHacg7HjHJwd5xDsOIdk
xzkUO86h2XEOw45zWHacw7HjHJ4d5wjsOEdkxzkSO86R2XGOwo5zVHaco7Hj
HJ0d5xjsOMdkxzkWO86x2XGOw45zXHac47HjHJ8d5wTsOCdkxzkRO86J2XFO
wo5zUnack7HjnJwd5xTsOKdkxzkVO86p2XFOw45zWnac07HjnJ4d5wzsOGdk
xzkTO86Z2XHOwo5zVnacs7HjnJ0d5xzsOOdkxzkXO87/seOcmx3nPOw452XH
OR87zvnZcQ5gx7kAO84F2XEuxI5zYXaci7DjXJQd52LsOBdnx7kEO84l2XEu
xY5zaXacy7DjXJYd53LsOJdnx7kCO84V2XGuxI5zZXacq7DjXJUd52rsOFdn
x7kGO8412XGuxY5zbXac67DjXJcd53rsONdnx7kBO84N2XFuxI5zY3acm7Dj
3JQd52bsODdnx7kFO84t2XFuxY5za3ac27Dj3JYd53bsOLdnx7kDO84d2XHu
xI5zZ3acu7Dj3JUd527sOHdnx7kHO8492XHuxY5zb3ac+7Dj3Jcd537sOGXH
uT87zgPYcR7IjvMgdpwHs+M8hB3noew4D2PHeTg7ziPYcR7JjvModpxHs+M8
hh3nsew4j2PHeTw7zhPYcZ7IjvMkdpwns+M8hR3nqew4T2PHeTo7zjPYcZ7J
jvMsdpxns+M8hx3nuew4z2PHeT47zgvYcV7IjvMidpwXs+O8hB3npew4L2PH
eTk7zivYcV7JjvMqdpxXs+O8hh3ntew4r2PHeT07zhvYcd7IjvMmdpw3s+O8
hR3nrew4b2PHeTs7zjvYcd7JjvMudpx3s+O8hx3nvew4Y8d5HzvO+9lxPsCO
80F2nA+x43yYHecj7DgfZcf5GDvOx9lxPsGO80l2nE+x43yaHecz7DifZcf5
HDvO59lxvsCO80V2nC+x43yZHecr7DhfZcf5GjvO19lxvsGO8012nG+x43yb
Hec77DjfZcf5HjvO99lxfsCO80N2nB+x4/yYHecn7Dg/Zcf5GTvOz9lxfsGO
80t2nF+x4/yaHec37Di/Zcf5HTvO79lx/sCO80d2nD+x4/yZHecv7Dh/Zcf5
GzvO39lx/sGO8092nH+x4/ybHec/7Pi/B+B/fAAuHs6B6HHxcA5Mj4uHcxB6
XDycg9Lj4uEcjB4XD+fg9Lh4OIegx8XDOSQ9Lh7Ooehx8XAOTY+Lh3MYelw8
nMPS4+LhHI4eFw/n8PS4eDhHoMfFwzkiPS4ezpHocfFwjkyPi4dzFHpcPJyj
0uPi4RyNHhcP5+j0uHg4x6DHxcM5Jj0uHs6x6HHxcI5Nj4uHcxx6XDyc49Lj
4uEcjx4XD+f49Lh4OCegx8XDOSE9Lh7Oiehx8XBOTI+Lh3MSelw8nJPS4+Lh
nIweFw/n5PS4eDinoMfFwzklPS4ezqnocfFwTk2Pi4dzGnpcPJzT0uPi4ZyO
HhcP5/T0uHg4Z6DHxcM5Iz0uHs6Z6HHxcM5Mj4uHcxZ6XDycs9Lj4uGcjR4X
D+fs9Lh4OOegx8XDOSc9Lh7Ouehx8XD+jx4XD+fc9Lh4OOehx8XDOS89Lh7O
+ehx8XDOT4+Lh3MAPS4ezgXocfFwLkiPi4dzIXpcPJwL0+Pi4VyEHhcP56L0
uHg4F6PHxcO5OD0uHs4l6HHxcC5Jj4uHcyl6XDycS9Pj4uFchh4XD+ey9Lh4
OJejx8XDuTw9Lh7OFehx8XCuSI+Lh3Mlelw8nCvT4+LhXIUeFw/nqvS4eDhX
o8fFw7k6PS4ezjXocfFwrkmPi4dzLXpcPJxr0+Pi4VyHHhcP57r0uHg416PH
xcO5Pj0uHs4N6HHxcG5Ij4uHcyN6XDycG9Pj4uHchB4XD+em9Lh4ODejx8XD
uTk9Lh7OLehx8XBuSY+Lh3Mrelw8nFvT4+Lh3IYeFw/ntvS4eDi3o8fFw7k9
PS4ezh3ocfFw7kiPi4dzJ3pcPJw70+Pi4dyFHhcP5670uHg4d6PHxcO5Oz0u
Hs496HHxcO5Jj4uHcy96XDyce9Pj4uHchx4XD+e+9Lh4OPejx8XDKT0uHs79
6XHxcB5Aj4uH80B6XDycB9Hj4uE8mB4XD+ch9Lh4OA+lx8XDeRg9Lh7Ow+lx
8XAeQY+Lh/NIelw8nEfR4+LhPJoeFw/nMfS4eDiPpcfFw3kcPS4ezuPpcfFw
nkCPi4fzRHpcPJwn0ePi4TyZHhcP5yn0uHg4T6XHxcN5Gj0uHs7T6XHxcJ5B
j4uH80x6XDycZ9Hj4uE8mx4XD+c59Lh4OM+lx8XDeR49Lh7O8+lx8XBeQI+L
h/NCelw8nBfR4+LhvJgeFw/nJfS4eDgvpcfFw3kZPS4ezsvpcfFwXkGPi4fz
SnpcPJxX0ePi4byaHhcP5zX0uHg4r6XHxcN5HT0uHs7r6XHxcN5Aj4uH80Z6
XDycN9Hj4uG8mR4XD+ct9Lh4OG+lx8XDeRs9Lh7O2+lx8XDeQY+Lh/NOelw8
nHfR4+LhvJseFw/nPfS4eDjvpcfFwxk9Lh7O++hx8XDeT4+Lh/MBelw8nA/S
4+LhfIgeFw/nw/S4eDgfocfFw/koPS4ezsfocfFwPk6Pi4fzCXpcPJxP0uPi
4XyKHhcP59P0uHg4n6HHxcP5LD0uHs7n6HHxcD5Pj4uH8wV6XDycL9Lj4uF8
iR4XD+fL9Lh4OF+hx8XD+So9Lh7O1+hx8XC+To+Lh/MNelw8nG/S4+LhfIse
Fw/n2/S4eDjfocfFw/kuPS4ezvfocfFwvk+Pi4fzA3pcPJwf0uPi4fyIHhcP
58f0uHg4P6HHxcP5KT0uHs7P6HHxcH5Oj4uH8wt6XDycX9Lj4uH8ih4XD+fX
9Lh4OL+hx8XD+S09Lh7O7+hx8XB+T4+Lh/MHelw8nD/S4+Lh/IkeFw/nz/S4
eDh/ocfFw/krPS4ezt/ocfFw/k6Pi4fzD3pcPJx/0uPi4fyLHhcP59/0uHg4
/6HHxcP/feD/t8fFwzkQPS4ezoHpcfFwDkKPi4dzUHpcPJyD0ePi4RycHhcP
5xD0uHg4h6THxcM5FD0uHs6h6XHxcA5Dj4uHc1h6XDycw9Hj4uEcnh4XD+cI
9Lh4OEekx8XDORI9Lh7Okelx8XCOQo+Lh3NUelw8nKPR4+LhHJ0eFw/nGPS4
eDjHpMfFwzkWPS4ezrHpcfFwjkOPi4dzXHpcPJzj0ePi4RyfHhcP5wT0uHg4
J6THxcM5ET0uHs6J6XHxcE5Cj4uHc1J6XDyck9Hj4uGcnB4XD+cU9Lh4OKek
x8XDORU9Lh7Oqelx8XBOQ4+Lh3Naelw8nNPR4+LhnJ4eFw/nDPS4eDhnpMfF
wzkTPS4ezpnpcfFwzkKPi4dzVnpcPJyz0ePi4ZydHhcP5xz0uHg456THxcM5
Fz0uHs7/0ePi4ZybHhcP5zz0uHg456XHxcM5Hz0uHs756XHxcA6gx8XDuQA9
Lh7OBelx8XAuRI+Lh3Nhelw8nIvQ4+LhXJQeFw/nYvS4eDgXp8fFw7kEPS4e
ziXpcfFwLkWPi4dzaXpcPJzL0OPi4VyWHhcP53L0uHg4l6fHxcO5Aj0uHs4V
6XHxcK5Ej4uHc2V6XDycq9Dj4uFclR4XD+dq9Lh4OFenx8XDuQY9Lh7ONelx
8XCuRY+Lh3Ntelw8nOvQ4+LhXJceFw/nevS4eDjXp8fFw7kBPS4ezg3pcfFw
bkSPi4dzY3pcPJyb0OPi4dyUHhcP52b0uHg4N6fHxcO5BT0uHs4t6XHxcG5F
j4uHc2t6XDyc29Dj4uHclh4XD+d29Lh4OLenx8XDuQM9Lh7OHelx8XDuRI+L
h3Nnelw8nLvQ4+Lh3JUeFw/nbvS4eDh3p8fFw7kHPS4ezj3pcfFw7kWPi4dz
b3pcPJz70OPi4dyXHhcP5370uHg4pcfFw7k/PS4ezgPocfFwHkiPi4fzIHpc
PJwH0+Pi4TyEHhcP56H0uHg4D6PHxcN5OD0uHs4j6HHxcB5Jj4uH8yh6XDyc
R9Pj4uE8hh4XD+ex9Lh4OI+jx8XDeTw9Lh7OE+hx8XCeSI+Lh/Mkelw8nCfT
4+LhPIUeFw/nqfS4eDhPo8fFw3k6PS4ezjPocfFwnkmPi4fzLHpcPJxn0+Pi
4TyHHhcP57n0uHg4z6PHxcN5Pj0uHs4L6HHxcF5Ij4uH8yJ6XDycF9Pj4uG8
hB4XD+el9Lh4OC+jx8XDeTk9Lh7OK+hx8XBeSY+Lh/Mqelw8nFfT4+LhvIYe
Fw/ntfS4eDivo8fFw3k9PS4ezhvocfFw3kiPi4fzJnpcPJw30+Pi4byFHhcP
5630uHg4b6PHxcN5Oz0uHs476HHxcN5Jj4uH8y56XDycd9Pj4uG8hx4XD+e9
9Lh4OKPHxcN5Hz0uHs776XHxcD5Aj4uH80F6XDycD9Hj4uF8mB4XD+cj9Lh4
OB+lx8XD+Rg9Lh7Ox+lx8XA+QY+Lh/NJelw8nE/R4+LhfJoeFw/nM/S4eDif
pcfFw/kcPS4ezufpcfFwvkCPi4fzRXpcPJwv0ePi4XyZHhcP5yv0uHg4X6XH
xcP5Gj0uHs7X6XHxcL5Bj4uH8016XDycb9Hj4uF8mx4XD+c79Lh4ON+lx8XD
+R49Lh7O9+lx8XB+QI+Lh/NDelw8nB/R4+Lh/JgeFw/nJ/S4eDg/pcfFw/kZ
PS4ezs/pcfFwfkGPi4fzS3pcPJxf0ePi4fyaHhcP5zf0uHg4v6XHxcP5HT0u
Hs7v6XHxcP5Aj4uH80d6XDycP9Hj4uH8mR4XD+cv9Lh4OH+lx8XD+Rs9Lh7O
3+lx8XD+QY+Lh/NPelw8nH/R4+Lh/JseFw/nP/S4ePi/D/j/9rh4OAeix8XD
OTA9Lh7OQehx8XAOSo+Lh3Mwelw8nIPT4+LhHIIeFw/nkPS4eDiHosfFwzk0
PS4ezmHocfFwDkuPi4dzOHpcPJzD0+Pi4RyBHhcP54j0uHg4R6LHxcM5Mj0u
Hs5R6HHxcI5Kj4uHczR6XDyco9Pj4uEcgx4XD+eY9Lh4OMeix8XDOTY9Lh7O
cehx8XCOS4+Lh3M8elw8nOPT4+LhnIAeFw/nhPS4eDgnosfFwzkxPS4ezkno
cfFwTkqPi4dzMnpcPJyT0+Pi4ZyCHhcP55T0uHg4p6LHxcM5NT0uHs5p6HHx
cE5Lj4uHczp6XDyc09Pj4uGcgR4XD+eM9Lh4OGeix8XDOTM9Lh7OWehx8XDO
So+Lh3M2elw8nLPT4+LhnIMeFw/nnPS4eDjnosfFw/k/elw8nHPT4+LhnIce
Fw/nvPS4eDjno8fFwzk/PS4ezgH0uHg4F6DHxcO5ID0uHs6F6HHxcC5Mj4uH
cxF6XDyci9Lj4uFcjB4XD+fi9Lh4OJegx8XDuSQ9Lh7Opehx8XAuTY+Lh3MZ
elw8nMvS4+LhXI4eFw/n8vS4eDhXoMfFw7kiPS4ezpXocfFwrkyPi4dzFXpc
PJyr0uPi4VyNHhcP5+r0uHg416DHxcO5Jj0uHs616HHxcK5Nj4uHcx16XDyc
69Lj4uFcjx4XD+f69Lh4ODegx8XDuSE9Lh7Ojehx8XBuTI+Lh3MTelw8nJvS
4+Lh3IweFw/n5vS4eDi3oMfFw7klPS4ezq3ocfFwbk2Pi4dzG3pcPJzb0uPi
4dyOHhcP5/b0uHg4d6DHxcO5Iz0uHs6d6HHxcO5Mj4uHcxd6XDycu9Lj4uHc
jR4XD+fu9Lh4OPegx8XDuSc9Lh7Ovehx8XDuTY+Lh3Mfelw8nPvS4+Lh3I8e
Fw+n9Lh4OPenx8XDeQA9Lh7OA+lx8XAeRI+Lh/Ngelw8nIfQ4+LhPJQeFw/n
YfS4eDgPp8fFw3kEPS4eziPpcfFwHkWPi4fzaHpcPJzH0OPi4TyWHhcP53H0
uHg4j6fHxcN5Aj0uHs4T6XHxcJ5Ej4uH82R6XDycp9Dj4uE8lR4XD+dp9Lh4
OE+nx8XDeQY9Lh7OM+lx8XCeRY+Lh/Nselw8nOfQ4+LhPJceFw/nefS4eDjP
p8fFw3kBPS4ezgvpcfFwXkSPi4fzYnpcPJyX0OPi4byUHhcP52X0uHg4L6fH
xcN5BT0uHs4r6XHxcF5Fj4uH82p6XDyc19Dj4uG8lh4XD+d19Lh4OK+nx8XD
eQM9Lh7OG+lx8XDeRI+Lh/Nmelw8nLfQ4+LhvJUeFw/nbfS4eDhvp8fFw3kH
PS4ezjvpcfFw3kWPi4fzbnpcPJz30OPi4byXHhcPZ/S4eDjvo8fFw3k/PS4e
zgfocfFwPkiPi4fzIXpcPJwP0+Pi4XyEHhcP56P0uHg4H6PHxcP5OD0uHs4n
6HHxcD5Jj4uH8yl6XDycT9Pj4uF8hh4XD+ez9Lh4OJ+jx8XD+Tw9Lh7OF+hx
8XC+SI+Lh/Mlelw8nC/T4+LhfIUeFw/nq/S4eDhfo8fFw/k6PS4ezjfocfFw
vkmPi4fzLXpcPJxv0+Pi4XyHHhcP57v0uHg436PHxcP5Pj0uHs4P6HHxcH5I
j4uH8yN6XDycH9Pj4uH8hB4XD+en9Lh4OD+jx8XD+Tk9Lh7OL+hx8XB+SY+L
h/Mrelw8nF/T4+Lh/IYeFw/nt/S4eDi/o8fFw/k9PS4ezh/ocfFw/kiPi4fz
J3pcPJw/0+Pi4fyFHhcP56/0uHg4f6PHxcP5Oz0uHs4/6HHxcP5Jj4uH8y96
XDycf9Pj4uH8hx4XD//3gf7fHhcP50D0uHg4B6bHxcM5CD0uHs5B6XHxcA5G
j4uHc3B6XDycQ9Dj4uEckh4XD+dQ9Lh4OIemx8XDOQw9Lh7OYelx8XAOR4+L
h3N4elw8nCPQ4+LhHJEeFw/nSPS4eDhHpsfFwzkKPS4ezlHpcfFwjkaPi4dz
dHpcPJxj0OPi4RyTHhcP51j0uHg4x6bHxcM5Dj0uHs5x6XHxcI5Hj4uHc3x6
XDycE9Dj4uGckB4XD+dE9Lh4OCemx8XDOQk9Lh7OSelx8XBORo+Lh3Nyelw8
nFPQ4+LhnJIeFw/nVPS4eDinpsfFwzkNPS4ezmnpcfFwTkePi4dzenpcPJwz
0OPi4ZyRHhcP50z0uHg4Z6bHxcM5Cz0uHs5Z6XHxcM5Gj4uHc3Z6XDycc9Dj
4uGckx4XD+dc9Lh4OP9Hj4uHc256XDyc89Dj4uGclx4XD+d89Lh4OOenx8XD
OYAeFw/nAvS4eDgXpMfFw7kQPS4ezoXpcfFwLkKPi4dzUXpcPJyL0ePi4Vyc
HhcP5xL0uHg4l6THxcO5FD0uHs6l6XHxcC5Dj4uHc1l6XDycy9Hj4uFcnh4X
D+cK9Lh4OFekx8XDuRI9Lh7Olelx8XCuQo+Lh3NVelw8nKvR4+LhXJ0eFw/n
GvS4eDjXpMfFw7kWPS4ezrXpcfFwrkOPi4dzXXpcPJzr0ePi4VyfHhcP5wb0
uHg4N6THxcO5ET0uHs6N6XHxcG5Cj4uHc1N6XDycm9Hj4uHcnB4XD+cW9Lh4
OLekx8XDuRU9Lh7Orelx8XBuQ4+Lh3Nbelw8nNvR4+Lh3J4eFw/nDvS4eDh3
pMfFw7kTPS4ezp3pcfFw7kKPi4dzV3pcPJy70ePi4dydHhcP5x70uHg496TH
xcO5Fz0uHs696XHxcO5Dj4uHc196XDyc+9Hj4uGUHhcP5/70uHg4D6DHxcN5
ID0uHs6D6HHxcB5Mj4uH8xB6XDych9Lj4uE8jB4XD+fh9Lh4OI+gx8XDeSQ9
Lh7Oo+hx8XAeTY+Lh/MYelw8nMfS4+LhPI4eFw/n8fS4eDhPoMfFw3kiPS4e
zpPocfFwnkyPi4fzFHpcPJyn0uPi4TyNHhcP5+n0uHg4z6DHxcN5Jj0uHs6z
6HHxcJ5Nj4uH8xx6XDyc59Lj4uE8jx4XD+f59Lh4OC+gx8XDeSE9Lh7Oi+hx
8XBeTI+Lh/MSelw8nJfS4+LhvIweFw/n5fS4eDivoMfFw3klPS4ezqvocfFw
Xk2Pi4fzGnpcPJzX0uPi4byOHhcP5/X0uHg4b6DHxcN5Iz0uHs6b6HHxcN5M
j4uH8xZ6XDyct9Lj4uG8jR4XD+ft9Lh4OO+gx8XDeSc9Lh7Ou+hx8XDeTY+L
h/Meelw8nPfS4+LhjB4XD+d99Lh4OO+nx8XD+QA9Lh7OB+lx8XA+RI+Lh/Nh
elw8nI/Q4+LhfJQeFw/nY/S4eDgfp8fFw/kEPS4ezifpcfFwPkWPi4fzaXpc
PJzP0OPi4XyWHhcP53P0uHg4n6fHxcP5Aj0uHs4X6XHxcL5Ej4uH82V6XDyc
r9Dj4uF8lR4XD+dr9Lh4OF+nx8XD+QY9Lh7ON+lx8XC+RY+Lh/Ntelw8nO/Q
4+LhfJceFw/ne/S4eDjfp8fFw/kBPS4ezg/pcfFwfkSPi4fzY3pcPJyf0OPi
4fyUHhcP52f0uHg4P6fHxcP5BT0uHs4v6XHxcH5Fj4uH82t6XDyc39Dj4uH8
lh4XD+d39Lh4OL+nx8XD+QM9Lh7OH+lx8XD+RI+Lh/Nnelw8nL/Q4+Lh/JUe
Fw/nb/S4eDh/p8fFw/kHPS4ezj/pcfFw/kWPi4fzb3pcPJz/0OPi4f8+wP/b
4+LhHIgeFw/nwPS4eDgHocfFwzkoPS4ezsHocfFwDk6Pi4dzCHpcPJxD0uPi
4RyKHhcP59D0uHg4h6HHxcM5LD0uHs7h6HHxcA5Pj4uHcwR6XDycI9Lj4uEc
iR4XD+fI9Lh4OEehx8XDOSo9Lh7O0ehx8XCOTo+Lh3MMelw8nGPS4+LhHIse
Fw/n2PS4eDjHocfFwzkuPS4ezvHocfFwjk+Pi4dzAnpcPJwT0uPi4ZyIHhcP
58T0uHg4J6HHxcM5KT0uHs7J6HHxcE5Oj4uHcwp6XDycU9Lj4uGcih4XD+fU
9Lh4OKehx8XDOS09Lh7O6ehx8XBOT4+Lh3MGelw8nDPS4+LhnIkeFw/nzPS4
eDhnocfFwzkrPS4eztnocfFwzk6Pi4dzDnpcPJxz0uPi4ZyLHhcP5//ocfFw
zk2Pi4dzHnpcPJzz0uPi4ZyPHhcP5/z0uHg4B9Dj4uFcgB4XD+eC9Lh4OBei
x8XDuTA9Lh7ORehx8XAuSo+Lh3Mxelw8nIvT4+LhXIIeFw/nkvS4eDiXosfF
w7k0PS4ezmXocfFwLkuPi4dzOXpcPJzL0+Pi4VyBHhcP54r0uHg4V6LHxcO5
Mj0uHs5V6HHxcK5Kj4uHczV6XDycq9Pj4uFcgx4XD+ea9Lh4ONeix8XDuTY9
Lh7Odehx8XCuS4+Lh3M9elw8nOvT4+Lh3IAeFw/nhvS4eDg3osfFw7kxPS4e
zk3ocfFwbkqPi4dzM3pcPJyb0+Pi4dyCHhcP55b0uHg4t6LHxcO5NT0uHs5t
6HHxcG5Lj4uHczt6XDyc29Pj4uHcgR4XD+eO9Lh4OHeix8XDuTM9Lh7OXehx
8XDuSo+Lh3M3elw8nLvT4+Lh3IMeFw/nnvS4eDj3osfFw7k3PS4ezn3ocfFw
7kuPi4dzP3pcPJzS4+Lh3J8eFw/nAfS4eDgPpMfFw3kQPS4ezoPpcfFwHkKP
i4fzUHpcPJyH0ePi4TycHhcP5xH0uHg4j6THxcN5FD0uHs6j6XHxcB5Dj4uH
81h6XDycx9Hj4uE8nh4XD+cJ9Lh4OE+kx8XDeRI9Lh7Ok+lx8XCeQo+Lh/NU
elw8nKfR4+LhPJ0eFw/nGfS4eDjPpMfFw3kWPS4ezrPpcfFwnkOPi4fzXHpc
PJzn0ePi4TyfHhcP5wX0uHg4L6THxcN5ET0uHs6L6XHxcF5Cj4uH81J6XDyc
l9Hj4uG8nB4XD+cV9Lh4OK+kx8XDeRU9Lh7Oq+lx8XBeQ4+Lh/Naelw8nNfR
4+LhvJ4eFw/nDfS4eDhvpMfFw3kTPS4ezpvpcfFw3kKPi4fzVnpcPJy30ePi
4bydHhcP5x30uHg476THxcN5Fz0uHs676XHxcN5Dj4uH8156XDyc0ePi4byP
HhcP5/30uHg4H6DHxcP5ID0uHs6H6HHxcD5Mj4uH8xF6XDycj9Lj4uF8jB4X
D+fj9Lh4OJ+gx8XD+SQ9Lh7Op+hx8XA+TY+Lh/MZelw8nM/S4+LhfI4eFw/n
8/S4eDhfoMfFw/kiPS4ezpfocfFwvkyPi4fzFXpcPJyv0uPi4XyNHhcP5+v0
uHg436DHxcP5Jj0uHs636HHxcL5Nj4uH8x16XDyc79Lj4uF8jx4XD+f79Lh4
OD+gx8XD+SE9Lh7Oj+hx8XB+TI+Lh/MTelw8nJ/S4+Lh/IweFw/n5/S4eDi/
oMfFw/klPS4ezq/ocfFwfk2Pi4fzG3pcPJzf0uPi4fyOHhcP5/f0uHg4f6DH
xcP5Iz0uHs6f6HHxcP5Mj4uH8xd6XDycv9Lj4uH8jR4XD+fv9Lh4OP+gx8XD
+Sc9Lh7Ov+hx8XD+TY+Lh/Mfelw8/N8H9n97XDycA9Hj4uEcmB4XD+cg9Lh4
OAelx8XDORg9Lh7Owelx8XAOQY+Lh3NIelw8nEPR4+LhHJoeFw/nMPS4eDiH
pcfFwzkcPS4ezuHpcfFwjkCPi4dzRHpcPJwj0ePi4RyZHhcP5yj0uHg4R6XH
xcM5Gj0uHs7R6XHxcI5Bj4uHc0x6XDycY9Hj4uEcmx4XD+c49Lh4OMelx8XD
OR49Lh7O8elx8XBOQI+Lh3NCelw8nBPR4+LhnJgeFw/nJPS4eDgnpcfFwzkZ
PS4ezsnpcfFwTkGPi4dzSnpcPJxT0ePi4ZyaHhcP5zT0uHg4p6XHxcM5HT0u
Hs7p6XHxcM5Aj4uHc0Z6XDycM9Hj4uGcmR4XD+cs9Lh4OGelx8XDORs9Lh7O
2elx8XDOQY+Lh3NOelw8nHPR4+Lh/B89Lh7Ouelx8XDOQ4+Lh3Neelw8nPPR
4+LhnJ8eFw/nAHpcPJwL0OPi4VyQHhcP50L0uHg4F6bHxcO5CD0uHs5F6XHx
cC5Gj4uHc3F6XDycS9Dj4uFckh4XD+dS9Lh4OJemx8XDuQw9Lh7OZelx8XAu
R4+Lh3N5elw8nCvQ4+LhXJEeFw/nSvS4eDhXpsfFw7kKPS4ezlXpcfFwrkaP
i4dzdXpcPJxr0OPi4VyTHhcP51r0uHg416bHxcO5Dj0uHs516XHxcK5Hj4uH
c316XDycG9Dj4uHckB4XD+dG9Lh4ODemx8XDuQk9Lh7OTelx8XBuRo+Lh3Nz
elw8nFvQ4+Lh3JIeFw/nVvS4eDi3psfFw7kNPS4ezm3pcfFwbkePi4dze3pc
PJw70OPi4dyRHhcP5070uHg4d6bHxcO5Cz0uHs5d6XHxcO5Gj4uHc3d6XDyc
e9Dj4uHckx4XD+de9Lh4OPemx8XDuQ89Lh7Ofelx8XDuR4+Lh1N6XDyc+9Pj
4uE8gB4XD+eB9Lh4OA+ix8XDeTA9Lh7OQ+hx8XAeSo+Lh/Mwelw8nIfT4+Lh
PIIeFw/nkfS4eDiPosfFw3k0PS4ezmPocfFwHkuPi4fzOHpcPJzH0+Pi4TyB
HhcP54n0uHg4T6LHxcN5Mj0uHs5T6HHxcJ5Kj4uH8zR6XDycp9Pj4uE8gx4X
D+eZ9Lh4OM+ix8XDeTY9Lh7Oc+hx8XCeS4+Lh/M8elw8nOfT4+LhvIAeFw/n
hfS4eDgvosfFw3kxPS4ezkvocfFwXkqPi4fzMnpcPJyX0+Pi4byCHhcP55X0
uHg4r6LHxcN5NT0uHs5r6HHxcF5Lj4uH8zp6XDyc19Pj4uG8gR4XD+eN9Lh4
OG+ix8XDeTM9Lh7OW+hx8XDeSo+Lh/M2elw8nLfT4+LhvIMeFw/nnfS4eDjv
osfFw3k3PS4eznvocfFw3kuPi4czelw8nPfR4+LhvJ8eFw/nA/S4eDgfpMfF
w/kQPS4ezofpcfFwPkKPi4fzUXpcPJyP0ePi4XycHhcP5xP0uHg4n6THxcP5
FD0uHs6n6XHxcD5Dj4uH81l6XDycz9Hj4uF8nh4XD+cL9Lh4OF+kx8XD+RI9
Lh7Ol+lx8XC+Qo+Lh/NVelw8nK/R4+LhfJ0eFw/nG/S4eDjfpMfFw/kWPS4e
zrfpcfFwvkOPi4fzXXpcPJzv0ePi4XyfHhcP5wf0uHg4P6THxcP5ET0uHs6P
6XHxcH5Cj4uH81N6XDycn9Hj4uH8nB4XD+cX9Lh4OL+kx8XD+RU9Lh7Or+lx
8XB+Q4+Lh/Nbelw8nN/R4+Lh/J4eFw/nD/S4eDh/pMfFw/kTPS4ezp/pcfFw
/kKPi4fzV3pcPJy/0ePi4fydHhcP5x/0uHg4/6THxcP5Fz0uHs6/6XHxcP5D
j4uH//uA/m+Pi4dzIHpcPJwD0+Pi4RyEHhcP56D0uHg4B6PHxcM5OD0uHs4h
6HHxcA5Jj4uHcyh6XDycQ9Pj4uEchh4XD+ew9Lh4OIejx8XDOTw9Lh7OEehx
8XCOSI+Lh3Mkelw8nCPT4+LhHIUeFw/nqPS4eDhHo8fFwzk6PS4ezjHocfFw
jkmPi4dzLHpcPJxj0+Pi4RyHHhcP57j0uHg4x6PHxcM5Pj0uHs4J6HHxcE5I
j4uHcyJ6XDycE9Pj4uGchB4XD+ek9Lh4OCejx8XDOTk9Lh7OKehx8XBOSY+L
h3Mqelw8nFPT4+LhnIYeFw/ntPS4eDino8fFwzk9PS4ezhnocfFwzkiPi4dz
JnpcPJwz0+Pi4ZyFHhcP56z0uHg4Z6PHxcM5Oz0uHs456HHxcM5Jj4uHcy56
XDyc/6PHxcM5Nz0uHs556HHxcM5Lj4uHcz56XDyc89Pj4uEcQI+Lh3MBelw8
nAvS4+LhXIgeFw/nwvS4eDgXocfFw7koPS4ezsXocfFwLk6Pi4dzCXpcPJxL
0uPi4VyKHhcP59L0uHg4l6HHxcO5LD0uHs7l6HHxcC5Pj4uHcwV6XDycK9Lj
4uFciR4XD+fK9Lh4OFehx8XDuSo9Lh7O1ehx8XCuTo+Lh3MNelw8nGvS4+Lh
XIseFw/n2vS4eDjXocfFw7kuPS4ezvXocfFwrk+Pi4dzA3pcPJwb0uPi4dyI
HhcP58b0uHg4N6HHxcO5KT0uHs7N6HHxcG5Oj4uHcwt6XDycW9Lj4uHcih4X
D+fW9Lh4OLehx8XDuS09Lh7O7ehx8XBuT4+Lh3MHelw8nDvS4+Lh3IkeFw/n
zvS4eDh3ocfFw7krPS4ezt3ocfFw7k6Pi4dzD3pcPJx70uPi4dyLHhcP5970
uHg496HHxcO5Lz0uHs796HHxcEqPi4dzf3pcPJwH0OPi4TyQHhcP50H0uHg4
D6bHxcN5CD0uHs5D6XHxcB5Gj4uH83B6XDycR9Dj4uE8kh4XD+dR9Lh4OI+m
x8XDeQw9Lh7OY+lx8XAeR4+Lh/N4elw8nCfQ4+LhPJEeFw/nSfS4eDhPpsfF
w3kKPS4ezlPpcfFwnkaPi4fzdHpcPJxn0OPi4TyTHhcP51n0uHg4z6bHxcN5
Dj0uHs5z6XHxcJ5Hj4uH83x6XDycF9Dj4uG8kB4XD+dF9Lh4OC+mx8XDeQk9
Lh7OS+lx8XBeRo+Lh/Nyelw8nFfQ4+LhvJIeFw/nVfS4eDivpsfFw3kNPS4e
zmvpcfFwXkePi4fzenpcPJw30OPi4byRHhcP5030uHg4b6bHxcN5Cz0uHs5b
6XHxcN5Gj4uH83Z6XDycd9Dj4uG8kx4XD+dd9Lh4OO+mx8XDeQ89Lh7Oe+lx
8XBGj4uH8z56XDyc99Pj4uF8gB4XD+eD9Lh4OB+ix8XD+TA9Lh7OR+hx8XA+
So+Lh/Mxelw8nI/T4+LhfIIeFw/nk/S4eDifosfFw/k0PS4ezmfocfFwPkuP
i4fzOXpcPJzP0+Pi4XyBHhcP54v0uHg4X6LHxcP5Mj0uHs5X6HHxcL5Kj4uH
8zV6XDycr9Pj4uF8gx4XD+eb9Lh4ON+ix8XD+TY9Lh7Od+hx8XC+S4+Lh/M9
elw8nO/T4+Lh/IAeFw/nh/S4eDg/osfFw/kxPS4ezk/ocfFwfkqPi4fzM3pc
PJyf0+Pi4fyCHhcP55f0uHg4v6LHxcP5NT0uHs5v6HHxcH5Lj4uH8zt6XDyc
39Pj4uH8gR4XD+eP9Lh4OH+ix8XD+TM9Lh7OX+hx8XD+So+Lh/M3elw8nL/T
4+Lh/IMeFw/nn/S4eDj/osfFw/k3PS4ezn/ocfHwfx/I/+1x8XAORI+Lh3Ng
elw8nIPQ4+LhHJQeFw/nYPS4eDgHp8fFwzkEPS4eziHpcfFwDkWPi4dzaHpc
PJzD0OPi4RyWHhcP53D0uHg4h6fHxcM5Aj0uHs4R6XHxcI5Ej4uHc2R6XDyc
o9Dj4uEclR4XD+do9Lh4OEenx8XDOQY9Lh7OMelx8XCORY+Lh3Nselw8nOPQ
4+LhHJceFw/nePS4eDjHp/9/LusZAADAgIFgatu2bdu2bdtObdu27Ta1bdu2
tfbGG35/XDyc49Hj4uEcnx4XD+cE9Lh4OCekx8XDORE9Lh7Oielx8XBOQo+L
h3NSelw8nJPR4+LhnJweFw/nFPS4eDinpMfFwzkVPS4ezqnpcfFwTkOPi4dz
WnpcPJzT0ePi4ZyeHhcP5wz0uHg4Z6THxcM5Ez0uHs6Z6XHxcM5Cj4uHc1Z6
XDycs9Hj4uGcnR4XD+cc9Lh4OOekx8XDORc9Lh7Ouelx8XDOQ4+Lh3Neelw8
nPPR4+LhnJ8eFw/nAvS4eDgXpMfFw7kQPS4ezoXpcfFwLkKPi4dzUXpcPJyL
0ePi4VycHhcP5xL0uHg4l6THxcO5FD0uHs6l6XHxcC5Dj4uHc1l6XDycy9Hj
4uFcnh4XD+cK9Lh4OFekx8XDuRI9Lh7Olelx8XCuQo+Lh3NVelw8nKvR4+Lh
XJ0eFw/nGvS4eDjXpMfFw7kWPS4ezrXpcfFwrkOPi4dzXXpcPJzr0ePi4Vyf
HhcP5wb0uHg4N6THxcO5ET0uHs6N6XHxcG5Cj4uHc1N6XDycm9Hj4uHcnB4X
D+cW9Lh4OLekx8XDuRU9Lh7Orelx8XBuQ4+Lh3Nbelw8nNvR4+Lh3J4eFw/n
DvS4eDh3pMfFw7kTPS4ezp3pcfFw7kKPi4dzV3pcPJy70ePi4dydHhcP5x70
uHg496THxcO5Fz0uHs696XHxcO5Dj4uHc196XDyc+9Hj4uGUHhcP5/70uHg4
D6DHxcN5ID0uHs6D6HHxcB5Mj4uH8xB6XDych9Lj4uE8jB4XD+fh9Lh4OI+g
x8XDeSQ9Lh7Oo+hx8XAeTY+Lh/MYelw8nMfS4+LhPI4eFw/n8fS4eDhPoMfF
w3kiPS4ezpPocfFwnkyPi4fzFHpcPJyn0uPi4TyNHhcP5+n0uHg4z6DHxcN5
Jj0uHs6z6HHxcJ5Nj4uH8xx6XDyc59Lj4uE8jx4XD+f59Lh4OC+gx8XDeSE9
Lh7Oi+hx8XBeTI+Lh/MSelw8nJfS4+LhvIweFw/n5fS4eDivoMfFw3klPS4e
zqvocfFwXk2Pi4fzGnpcPJzX0uPi4byOHhcP5/X0uHg4b6DHxcN5Iz0uHs6b
6HHxcN5Mj4uH8xZ6XDyct9Lj4uG8jR4XD+ft9Lh4OO+gx8XDeSc9Lh7Ou+hx
8XDeTY+Lh/Meelw8nPfS4+LhjB4XD+d99Lh4OO+nx8XD+QA9Lh7OB+lx8XA+
RI+Lh/Nhelw8nI/Q4+LhfJQeFw/nY/S4eDgfp8fFw/kEPS4ezifpcfFwPkWP
i4fzaXpcPJzP0OPi4XyWHhcP53P0uHg4n6fHxcP5Aj0uHs4X6XHxcL5Ej4uH
82V6XDycr9Dj4uF8lR4XD+dr9Lh4OF+nx8XD+QY9Lh7ON+lx8XC+RY+Lh/Nt
elw8nO/Q4+LhfJceFw/ne/S4eDjfp8fFw/kBPS4ezg/pcfFwfkSPi4fzY3pc
PJyf0OPi4fyUHhcP52f0uHg4P6fHxcP5BT0uHs4v6XHxcH5Fj4uH82t6XDyc
39Dj4uH8lh4XD+d39Lh4OL+nx8XD+QM9Lh7OH+lx8XD+RI+Lh/Nnelw8nL/Q
4+Lh/JUeFw/nb/S4eDh/p8fFw/kHPS4ezj/pcfFw/kWPi4fzb3pcPJz/0OPi
4f8N4P/3uHg4B6DHxcM5ID0uHs6B6HHxcA5Mj4uHcxB6XDycg9Lj4uEcjB4X
D+fg9Lh4OIegx8XDOSQ9Lh7Ooehx8XAOTY+Lh3MYelw8nMPS4+LhHI4eFw/n
8PS4eDhHoMfFwzkiPS4ezpHocfFwjkyPi4dzFHpcPJyj0uPi4RyNHhcP5+j0
uHg4x6DHxcM5Jj0uHs6x6HHxcI5Nj4uHcxx6XDyc49Lj4uEcjx4XD+f49Lh4
OCegx8XDOSE9Lh7Oiehx8XBOTI+Lh3MSelw8nJPS4+LhnIweFw/n5PS4eDin
oMfFwzklPS4ezqnocfFwTk2Pi4dzGnpcPJzT0uPi4ZyOHhcP5/T0uHg4Z6DH
xcM5Iz0uHs6Z6HHxcM5Mj4uHcxZ6XDycs9Lj4uGcjR4XD+fs9Lh4OOegx8XD
OSc9Lh7Ouehx8XDOTY+Lh3Meelw8nPPS4+LhnI8eFw/n/PS4eDgXoMfFw7kg
PS4ezoXocfFwLkyPi4dzEXpcPJyL0uPi4VyMHhcP5+L0uHg4l6DHxcO5JD0u
Hs6l6HHxcC5Nj4uHcxl6XDycy9Lj4uFcjh4XD+fy9Lh4OFegx8XDuSI9Lh7O
lehx8XCuTI+Lh3MVelw8nKvS4+LhXI0eFw/n6vS4eDjXoMfFw7kmPS4ezrXo
cfFwrk2Pi4dzHXpcPJzr0uPi4VyPHhcP5/r0uHg4N6DHxcO5IT0uHs6N6HHx
cG5Mj4uHcxN6XDycm9Lj4uHcjB4XD+fm9Lh4OLegx8XDuSU9Lh7Orehx8XBu
TY+Lh3Mbelw8nNvS4+Lh3I4eFw/n9vS4eDh3oMfFw7kjPS4ezp3ocfFw7kyP
i4dzF3pcPJy70uPi4dyNHhcP5+70uHg496DHxcO5Jz0uHs696HHxcO5Nj4uH
cx96XDyc+9Lj4uHcjx4XD6f0uHg496fHxcN5AD0uHs4D6XHxcB5Ej4uH82B6
XDych9Dj4uE8lB4XD+dh9Lh4OA+nx8XDeQQ9Lh7OI+lx8XAeRY+Lh/Noelw8
nMfQ4+LhPJYeFw/ncfS4eDiPp8fFw3kCPS4ezhPpcfFwnkSPi4fzZHpcPJyn
0OPi4TyVHhcP52n0uHg4T6fHxcN5Bj0uHs4z6XHxcJ5Fj4uH82x6XDyc59Dj
4uE8lx4XD+d59Lh4OM+nx8XDeQE9Lh7OC+lx8XBeRI+Lh/Nielw8nJfQ4+Lh
vJQeFw/nZfS4eDgvp8fFw3kFPS4ezivpcfFwXkWPi4fzanpcPJzX0OPi4byW
HhcP53X0uHg4r6fHxcN5Az0uHs4b6XHxcN5Ej4uH82Z6XDyct9Dj4uG8lR4X
D+dt9Lh4OG+nx8XDeQc9Lh7OO+lx8XDeRY+Lh/Nuelw8nPfQ4+LhvJceFw9n
9Lh4OO+jx8XDeT89Lh7OB+hx8XA+SI+Lh/Mhelw8nA/T4+LhfIQeFw/no/S4
eDgfo8fFw/k4PS4ezifocfFwPkmPi4fzKXpcPJxP0+Pi4XyGHhcP57P0uHg4
n6PHxcP5PD0uHs4X6HHxcL5Ij4uH8yV6XDycL9Pj4uF8hR4XD+er9Lh4OF+j
x8XD+To9Lh7ON+hx8XC+SY+Lh/Mtelw8nG/T4+LhfIceFw/nu/S4eDjfo8fF
w/k+PS4ezg/ocfFwfkiPi4fzI3pcPJwf0+Pi4fyEHhcP56f0uHg4P6PHxcP5
OT0uHs4v6HHxcH5Jj4uH8yt6XDycX9Pj4uH8hh4XD+e39Lh4OL+jx8XD+T09
Lh7OH+hx8XD+SI+Lh/Mnelw8nD/T4+Lh/IUeFw/nr/S4eDh/o8fFw/k7PS4e
zj/ocfFw/kmPi4fzL3pcPJx/0+Pi4fyHHhcP/2/g/r/HxcM5AD0uHs4B6XHx
cA5Ej4uHc2B6XDycg9Dj4uEclB4XD+dg9Lh4OAenx8XDOQQ9Lh7OIelx8XAO
RY+Lh3Noelw8nMPQ4+LhHJYeFw/ncPS4eDiHp8fFwzkCPS4ezhHpcfFwjkSP
i4dzZHpcPJyj0OPi4RyVHhcP52j0uHg4R6fHxcM5Bj0uHs4x6XHxcI5Fj4uH
c2x6XDyc49Dj4uEclx4XD+d49Lh4OMenx8XDOQE9Lh7OCelx8XBORI+Lh3Ni
elw8nJPQ4+LhnJQeFw/nZPS4eDgnp8fFwzkFPS4ezinpcfFwTkWPi4dzanpc
PJzT0OPi4ZyWHhcP53T0uHg4p6fHxcM5Az0uHs4Z6XHxcM5Ej4uHc2Z6XDyc
s9Dj4uGclR4XD+ds9Lh4OGenx8XDOQc9Lh7OOelx8XDORY+Lh3Nuelw8nPPQ
4+LhnJceFw/nfPS4eDjnp8fFw7kAPS4ezgXpcfFwLkSPi4dzYXpcPJyL0OPi
4VyUHhcP52L0uHg4F6fHxcO5BD0uHs4l6XHxcC5Fj4uHc2l6XDycy9Dj4uFc
lh4XD+dy9Lh4OJenx8XDuQI9Lh7OFelx8XCuRI+Lh3Nlelw8nKvQ4+LhXJUe
Fw/navS4eDhXp8fFw7kGPS4ezjXpcfFwrkWPi4dzbXpcPJzr0OPi4VyXHhcP
53r0uHg416fHxcO5AT0uHs4N6XHxcG5Ej4uHc2N6XDycm9Dj4uHclB4XD+dm
9Lh4ODenx8XDuQU9Lh7OLelx8XBuRY+Lh3Nrelw8nNvQ4+Lh3JYeFw/ndvS4
eDi3p8fFw7kDPS4ezh3pcfFw7kSPi4dzZ3pcPJy70OPi4dyVHhcP5270uHg4
d6fHxcO5Bz0uHs496XHxcO5Fj4uHc296XDyc+9Dj4uHclx4XD+d+9Lh4OKXH
xcO5Pz0uHs4D6HHxcB5Ij4uH8yB6XDycB9Pj4uE8hB4XD+eh9Lh4OA+jx8XD
eTg9Lh7OI+hx8XAeSY+Lh/Moelw8nEfT4+LhPIYeFw/nsfS4eDiPo8fFw3k8
PS4ezhPocfFwnkiPi4fzJHpcPJwn0+Pi4TyFHhcP56n0uHg4T6PHxcN5Oj0u
Hs4z6HHxcJ5Jj4uH8yx6XDycZ9Pj4uE8hx4XD+e59Lh4OM+jx8XDeT49Lh7O
C+hx8XBeSI+Lh/Mielw8nBfT4+LhvIQeFw/npfS4eDgvo8fFw3k5PS4ezivo
cfFwXkmPi4fzKnpcPJxX0+Pi4byGHhcP57X0uHg4r6PHxcN5PT0uHs4b6HHx
cN5Ij4uH8yZ6XDycN9Pj4uG8hR4XD+et9Lh4OG+jx8XDeTs9Lh7OO+hx8XDe
SY+Lh/Muelw8nHfT4+LhvIceFw/nvfS4eDijx8XDeR89Lh7O++lx8XA+QI+L
h/NBelw8nA/R4+LhfJgeFw/nI/S4eDgfpcfFw/kYPS4ezsfpcfFwPkGPi4fz
SXpcPJxP0ePi4XyaHhcP5zP0uHg4n6XHxcP5HD0uHs7n6XHxcL5Aj4uH80V6
XDycL9Hj4uF8mR4XD+cr9Lh4OF+lx8XD+Ro9Lh7O1+lx8XC+QY+Lh/NNelw8
nG/R4+LhfJseFw/nO/S4eDjfpcfFw/kePS4ezvfpcfFwfkCPi4fzQ3pcPJwf
0ePi4fyYHhcP5yf0uHg4P6XHxcP5GT0uHs7P6XHxcH5Bj4uH80t6XDycX9Hj
4uH8mh4XD+c39Lh4OL+lx8XD+R09Lh7O7+lx8XD+QI+Lh/NHelw8nD/R4+Lh
/JkeFw/nL/S4eDh/pcfFw/kbPS4ezt/pcfFw/kGPi4fzT3pcPJx/0ePi4fyb
HhcP5z/0uHj4fwP2/z0uHs4B6HHxcA5Ij4uHcyB6XDycA9Pj4uEchB4XD+eg
9Lh4OAejx8XDOTg9Lh7OIehx8XAOSY+Lh3Moelw8nEPT4+LhHIYeFw/nsPS4
eDiHo8fFwzk8PS4ezhHocfFwjkiPi4dzJHpcPJwj0+Pi4RyFHhcP56j0uHg4
R6PHxcM5Oj0uHs4x6HHxcI5Jj4uHcyx6XDycY9Pj4uEchx4XD+e49Lh4OMej
x8XDOT49Lh7OCehx8XBOSI+Lh3Mielw8nBPT4+LhnIQeFw/npPS4eDgno8fF
wzk5PS4ezinocfFwTkmPi4dzKnpcPJxT0+Pi4ZyGHhcP57T0uHg4p6PHxcM5
PT0uHs4Z6HHxcM5Ij4uHcyZ6XDycM9Pj4uGchR4XD+es9Lh4OGejx8XDOTs9
Lh7OOehx8XDOSY+Lh3Muelw8nHPT4+LhnIceFw/nvPS4eDjno8fFwzk/PS4e
zgXocfFwLkiPi4dzIXpcPJwL0+Pi4VyEHhcP56L0uHg4F6PHxcO5OD0uHs4l
6HHxcC5Jj4uHcyl6XDycS9Pj4uFchh4XD+ey9Lh4OJejx8XDuTw9Lh7OFehx
8XCuSI+Lh3Mlelw8nCvT4+LhXIUeFw/nqvS4eDhXo8fFw7k6PS4ezjXocfFw
rkmPi4dzLXpcPJxr0+Pi4VyHHhcP57r0uHg416PHxcO5Pj0uHs4N6HHxcG5I
j4uHcyN6XDycG9Pj4uHchB4XD+em9Lh4ODejx8XDuTk9Lh7OLehx8XBuSY+L
h3Mrelw8nFvT4+Lh3IYeFw/ntvS4eDi3o8fFw7k9PS4ezh3ocfFw7kiPi4dz
J3pcPJw70+Pi4dyFHhcP5670uHg4d6PHxcO5Oz0uHs496HHxcO5Jj4uHcy96
XDyce9Pj4uHchx4XD+e+9Lh4OPejx8XDKT0uHs796XHxcB5Aj4uH80B6XDyc
B9Hj4uE8mB4XD+ch9Lh4OA+lx8XDeRg9Lh7Ow+lx8XAeQY+Lh/NIelw8nEfR
4+LhPJoeFw/nMfS4eDiPpcfFw3kcPS4ezuPpcfFwnkCPi4fzRHpcPJwn0ePi
4TyZHhcP5yn0uHg4T6XHxcN5Gj0uHs7T6XHxcJ5Bj4uH80x6XDycZ9Hj4uE8
mx4XD+c59Lh4OM+lx8XDeR49Lh7O8+lx8XBeQI+Lh/NCelw8nBfR4+LhvJge
Fw/nJfS4eDgvpcfFw3kZPS4ezsvpcfFwXkGPi4fzSnpcPJxX0ePi4byaHhcP
5zX0uHg4r6XHxcN5HT0uHs7r6XHxcN5Aj4uH80Z6XDycN9Hj4uG8mR4XD+ct
9Lh4OG+lx8XDeRs9Lh7O2+lx8XDeQY+Lh/NOelw8nHfR4+LhvJseFw/nPfS4
eDjvpcfFwxk9Lh7O++hx8XDeT4+Lh/MBelw8nA/S4+LhfIgeFw/nw/S4eDgf
ocfFw/koPS4ezsfocfFwPk6Pi4fzCXpcPJxP0uPi4XyKHhcP59P0uHg4n6HH
xcP5LD0uHs7n6HHxcD5Pj4uH8wV6XDycL9Lj4uF8iR4XD+fL9Lh4OF+hx8XD
+So9Lh7O1+hx8XC+To+Lh/MNelw8nG/S4+LhfIseFw/n2/S4eDjfocfFw/ku
PS4ezvfocfFwvk+Pi4fzA3pcPJwf0uPi4fyIHhcP58f0uHg4P6HHxcP5KT0u
Hs7P6HHxcH5Oj4uH8wt6XDycX9Lj4uH8ih4XD+fX9Lh4OL+hx8XD+S09Lh7O
7+hx8XB+T4+Lh/MHelw8nD/S4+Lh/IkeFw/nz/S4eDh/ocfFw/krPS4ezt/o
cfFw/k6Pi4fzD3pcPJx/0uPi4fyLHhcP59/0uHg4/6HHxcP/G6j/73HxcA5A
j4uHc0B6XDycA9Hj4uEcmB4XD+cg9Lh4OAelx8XDORg9Lh7Owelx8XAOQY+L
h3NIelw8nEPR4+LhHJoeFw/nMPS4eDiHpcfFwzkcPS4ezuHpcfFwjkCPi4dz
RHpcPJwj0ePi4RyZHhcP5yj0uHg4R6XHxcM5Gj0uHs7R6XHxcI5Bj4uHc0x6
XDycY9Hj4uEcmx4XD+c49Lh4OMelx8XDOR49Lh7O8elx8XBOQI+Lh3NCelw8
nBPR4+LhnJgeFw/nJPS4eDgnpcfFwzkZPS4ezsnpcfFwTkGPi4dzSnpcPJxT
0ePi4ZyaHhcP5zT0uHg4p6XHxcM5HT0uHs7p6XHxcM5Aj4uHc0Z6XDycM9Hj
4uGcmR4XD+cs9Lh4OGelx8XDORs9Lh7O2elx8XDOQY+Lh3NOelw8nHPR4+Lh
nJseFw/nPPS4eDjnpcfFwzkfPS4ezvnpcfFwLkCPi4dzQXpcPJwL0ePi4VyY
HhcP5yL0uHg4F6XHxcO5GD0uHs7F6XHxcC5Bj4uHc0l6XDycS9Hj4uFcmh4X
D+cy9Lh4OJelx8XDuRw9Lh7O5elx8XCuQI+Lh3NFelw8nCvR4+LhXJkeFw/n
KvS4eDhXpcfFw7kaPS4eztXpcfFwrkGPi4dzTXpcPJxr0ePi4VybHhcP5zr0
uHg416XHxcO5Hj0uHs716XHxcG5Aj4uHc0N6XDycG9Hj4uHcmB4XD+cm9Lh4
ODelx8XDuRk9Lh7Ozelx8XBuQY+Lh3NLelw8nFvR4+Lh3JoeFw/nNvS4eDi3
pcfFw7kdPS4ezu3pcfFw7kCPi4dzR3pcPJw70ePi4dyZHhcP5y70uHg4d6XH
xcO5Gz0uHs7d6XHxcO5Bj4uHc096XDyce9Hj4uHcmx4XD+c+9Lh4OPelx8XD
uR89Lh5O6XHxcO5Pj4uH8wB6XDycB9Lj4uE8iB4XD+fB9Lh4OA+hx8XDeSg9
Lh7Ow+hx8XAeTo+Lh/MIelw8nEfS4+LhPIoeFw/n0fS4eDiPocfFw3ksPS4e
zuPocfFwHk+Pi4fzBHpcPJwn0uPi4TyJHhcP58n0uHg4T6HHxcN5Kj0uHs7T
6HHxcJ5Oj4uH8wx6XDycZ9Lj4uE8ix4XD+fZ9Lh4OM+hx8XDeS49Lh7O8+hx
8XCeT4+Lh/MCelw8nBfS4+LhvIgeFw/nxfS4eDgvocfFw3kpPS4ezsvocfFw
Xk6Pi4fzCnpcPJxX0uPi4byKHhcP59X0uHg4r6HHxcN5LT0uHs7r6HHxcF5P
j4uH8wZ6XDycN9Lj4uG8iR4XD+fN9Lh4OG+hx8XDeSs9Lh7O2+hx8XDeTo+L
h/MOelw8nHfS4+LhvIseFw/n3fS4eDjvocfFw3kvPS4ezuhx8XDeR4+Lh/N+
elw8nA/Q4+LhfJAeFw/nQ/S4eDgfpsfFw/kIPS4ezkfpcfFwPkaPi4fzcXpc
PJxP0OPi4XySHhcP51P0uHg4n6bHxcP5DD0uHs5n6XHxcD5Hj4uH83l6XDyc
L9Dj4uF8kR4XD+dL9Lh4OF+mx8XD+Qo9Lh7OV+lx8XC+Ro+Lh/N1elw8nG/Q
4+LhfJMeFw/nW/S4eDjfpsfFw/kOPS4eznfpcfFwvkePi4fzfXpcPJwf0OPi
4fyQHhcP50f0uHg4P6bHxcP5CT0uHs5P6XHxcH5Gj4uH83N6XDycX9Dj4uH8
kh4XD+dX9Lh4OL+mx8XD+Q09Lh7Ob+lx8XB+R4+Lh/N7elw8nD/Q4+Lh/JEe
Fw/nT/S4eDh/psfFw/kLPS4ezl/pcfFw/kaPi4fzd3pcPJx/0OPi4fyTHhcP
51/0uHg4/6bHxcP5Dz0uHv7fAP1/j4uHcwB6XDycA9Lj4uEciB4XD+fA9Lh4
OAehx8XDOSg9Lh7Owehx8XAOTo+Lh3MIelw8nEPS4+LhHIoeFw/n0PS4eDiH
ocfFwzksPS4ezuHocfFwDk+Pi4dzBHpcPJwj0uPi4RyJHhcP58j0uHg4R6HH
xcM5Kj0uHs7R6HHxcI5Oj4uHcwx6XDycY9Lj4uEcix4XD+fY9Lh4OMehx8XD
OS49Lh7O8ehx8XCOT4+Lh3MCelw8nBPS4+LhnIgeFw/nxPS4eDgnocfFwzkp
PS4ezsnocfFwTk6Pi4dzCnpcPJxT0uPi4ZyKHhcP59T0uHg4p6HHxcM5LT0u
Hs7p6HHxcE5Pj4uHcwZ6XDycM9Lj4uGciR4XD+fM9Lh4OGehx8XDOSs9Lh7O
2ehx8XDOTo+Lh3MOelw8nHPS4+LhnIseFw/n3PS4eDjnocfFwzkvPS4ezvno
cfFwzk+Pi4dzAXpcPJwL0uPi4VyIHhcP58L0uHg4F6HHxcO5KD0uHs7F6HHx
cC5Oj4uHcwl6XDycS9Lj4uFcih4XD+fS9Lh4OJehx8XDuSw9Lh7O5ehx8XAu
T4+Lh3MFelw8nCvS4+LhXIkeFw/nyvS4eDhXocfFw7kqPS4eztXocfFwrk6P
i4dzDXpcPJxr0uPi4VyLHhcP59r0uHg416HHxcO5Lj0uHs716HHxcK5Pj4uH
cwN6XDycG9Lj4uHciB4XD+fG9Lh4ODehx8XDuSk9Lh7Ozehx8XBuTo+Lh3ML
elw8nFvS4+Lh3IoeFw/n1vS4eDi3ocfFw7ktPS4ezu3ocfFwbk+Pi4dzB3pc
PJw70uPi4dyJHhcP5870uHg4d6HHxcO5Kz0uHs7d6HHxcO5Oj4uHcw96XDyc
e9Lj4uHcix4XD+fe9Lh4OPehx8XDuS89Lh7O/ehx8XBKj4uHc396XDycB9Dj
4uE8kB4XD+dB9Lh4OA+mx8XDeQg9Lh7OQ+lx8XAeRo+Lh/Nwelw8nEfQ4+Lh
PJIeFw/nUfS4eDiPpsfFw3kMPS4ezmPpcfFwHkePi4fzeHpcPJwn0OPi4TyR
HhcP50n0uHg4T6bHxcN5Cj0uHs5T6XHxcJ5Gj4uH83R6XDycZ9Dj4uE8kx4X
D+dZ9Lh4OM+mx8XDeQ49Lh7Oc+lx8XCeR4+Lh/N8elw8nBfQ4+LhvJAeFw/n
RfS4eDgvpsfFw3kJPS4ezkvpcfFwXkaPi4fzcnpcPJxX0OPi4bySHhcP51X0
uHg4r6bHxcN5DT0uHs5r6XHxcF5Hj4uH83p6XDycN9Dj4uG8kR4XD+dN9Lh4
OG+mx8XDeQs9Lh7OW+lx8XDeRo+Lh/N2elw8nHfQ4+LhvJMeFw/nXfS4eDjv
psfFw3kPPS4eznvpcfFwRo+Lh/M+elw8nPfT4+LhfIAeFw/ng/S4eDgfosfF
w/kwPS4ezkfocfFwPkqPi4fzMXpcPJyP0+Pi4XyCHhcP55P0uHg4n6LHxcP5
ND0uHs5n6HHxcD5Lj4uH8zl6XDycz9Pj4uF8gR4XD+eL9Lh4OF+ix8XD+TI9
Lh7OV+hx8XC+So+Lh/M1elw8nK/T4+LhfIMeFw/nm/S4eDjfosfFw/k2PS4e
znfocfFwvkuPi4fzPXpcPJzv0+Pi4fyAHhcP54f0uHg4P6LHxcP5MT0uHs5P
6HHxcH5Kj4uH8zN6XDycn9Pj4uH8gh4XD+eX9Lh4OL+ix8XD+TU9Lh7Ob+hx
8XB+S4+Lh/M7elw8nN/T4+Lh/IEeFw/nj/S4eDh/osfFw/kzPS4ezl/ocfFw
/kqPi4fzN3pcPJy/0+Pi4fyDHhcP55/0uHg4/6LHxcP5Nz0uHs5/6HHx8P8G
5v97XDycA9Dj4uEckB4XD+dA9Lh4OAemx8XDOQg9Lh7OQelx8XAORo+Lh3Nw
elw8nEPQ4+LhHJIeFw/nUPS4eDiHpsfFwzkMPS4ezmHpcfFwDkePi4dzeHpc
PJwj0OPi4RyRHhcP50j0uHg4R6bHxcM5Cj0uHs5R6XHxcI5Gj4uHc3R6XDyc
Y9Dj4uEckx4XD+dY9Lh4OMemx8XDOQ49Lh7Ocelx8XCOR4+Lh3N8elw8nBPQ
4+LhnJAeFw/nRPS4eDgnpsfFwzkJPS4ezknpcfFwTkaPi4dzcnpcPJxT0OPi
4ZySHhcP51T0uHg4p6bHxcM5DT0uHs5p6XHxcE5Hj4uHc3p6XDycM9Dj4uGc
kR4XD+dM9Lh4OGemx8XDOQs9Lh7OWelx8XDORo+Lh3N2elw8nHPQ4+LhnJMe
Fw/nXPS4eDjnpsfFwzkPPS4eznnpcfFwzkePi4dzfnpcPJwL0OPi4VyQHhcP
50L0uHg4F6bHxcO5CD0uHs5F6XHxcC5Gj4uHc3F6XDycS9Dj4uFckh4XD+dS
9Lh4OJemx8XDuQw9Lh7OZelx8XAuR4+Lh3N5elw8nCvQ4+LhXJEeFw/nSvS4
eDhXpsfFw7kKPS4ezlXpcfFwrkaPi4dzdXpcPJxr0OPi4VyTHhcP51r0uHg4
16bHxcO5Dj0uHs516XHxcK5Hj4uHc316XDycG9Dj4uHckB4XD+dG9Lh4ODem
x8XDuQk9Lh7OTelx8XBuRo+Lh3Nzelw8nFvQ4+Lh3JIeFw/nVvS4eDi3psfF
w7kNPS4ezm3pcfFwbkePi4dze3pcPJw70OPi4dyRHhcP5070uHg4d6bHxcO5
Cz0uHs5d6XHxcO5Gj4uHc3d6XDyce9Dj4uHckx4XD+de9Lh4OPemx8XDuQ89
Lh7Ofelx8XDuR4+Lh1N6XDyc+9Pj4uE8gB4XD+eB9Lh4OA+ix8XDeTA9Lh7O
Q+hx8XAeSo+Lh/Mwelw8nIfT4+LhPIIeFw/nkfS4eDiPosfFw3k0PS4ezmPo
cfFwHkuPi4fzOHpcPJzH0+Pi4TyBHhcP54n0uHg4T6LHxcN5Mj0uHs5T6HHx
cJ5Kj4uH8zR6XDycp9Pj4uE8gx4XD+eZ9Lh4OM+ix8XDeTY9Lh7Oc+hx8XCe
S4+Lh/M8elw8nOfT4+LhvIAeFw/nhfS4eDgvosfFw3kxPS4ezkvocfFwXkqP
i4fzMnpcPJyX0+Pi4byCHhcP55X0uHg4r6LHxcN5NT0uHs5r6HHxcF5Lj4uH
8zp6XDyc19Pj4uG8gR4XD+eN9Lh4OG+ix8XDeTM9Lh7OW+hx8XDeSo+Lh/M2
elw8nLfT4+LhvIMeFw/nnfS4eDjvosfFw3k3PS4eznvocfFw3kuPi4czelw8
nPfR4+LhvJ8eFw/nA/S4eDgfpMfFw/kQPS4ezofpcfFwPkKPi4fzUXpcPJyP
0ePi4XycHhcP5xP0uHg4n6THxcP5FD0uHs6n6XHxcD5Dj4uH81l6XDycz9Hj
4uF8nh4XD+cL9Lh4OF+kx8XD+RI9Lh7Ol+lx8XC+Qo+Lh/NVelw8nK/R4+Lh
fJ0eFw/nG/S4eDjfpMfFw/kWPS4ezrfpcfFwvkOPi4fzXXpcPJzv0ePi4Xyf
HhcP5wf0uHg4P6THxcP5ET0uHs6P6XHxcH5Cj4uH81N6XDycn9Hj4uH8nB4X
D+cX9Lh4OL+kx8XD+RU9Lh7Or+lx8XB+Q4+Lh/Nbelw8nN/R4+Lh/J4eFw/n
D/S4eDh/pMfFw/kTPS4ezp/pcfFw/kKPi4fzV3pcPJy/0ePi4fydHhcP5x/0
uHg4/6THxcP5Fz0uHs6/6XHxcP5Dj4uH/zcg/9/j4uEcgB4XD+eA9Lh4OAei
x8XDOTA9Lh7OQehx8XAOSo+Lh3Mwelw8nIPT4+LhHIIeFw/nkPS4eDiHosfF
wzk0PS4ezmHocfFwDkuPi4dzOHpcPJzD0+Pi4RyBHhcP54j0uHg4R6LHxcM5
Mj0uHs5R6HHxcI5Kj4uHczR6XDyco9Pj4uEcgx4XD+eY9Lh4OMeix8XDOTY9
Lh7Ocehx8XCOS4+Lh3M8elw8nOPT4+LhnIAeFw/nhPS4eDgnosfFwzkxPS4e
zknocfFwTkqPi4dzMnpcPJyT0+Pi4ZyCHhcP55T0uHg4p6LHxcM5NT0uHs5p
6HHxcE5Lj4uHczp6XDyc09Pj4uGcgR4XD+eM9Lh4OGeix8XDOTM9Lh7OWehx
8XDOSo+Lh3M2elw8nLPT4+LhnIMeFw/nnPS4eDjnosfFwzk3PS4eznnocfFw
zkuPi4dzPnpcPJzz0+Pi4VyAHhcP54L0uHg4F6LHxcO5MD0uHs5F6HHxcC5K
j4uHczF6XDyci9Pj4uFcgh4XD+eS9Lh4OJeix8XDuTQ9Lh7OZehx8XAuS4+L
h3M5elw8nMvT4+LhXIEeFw/nivS4eDhXosfFw7kyPS4ezlXocfFwrkqPi4dz
NXpcPJyr0+Pi4VyDHhcP55r0uHg416LHxcO5Nj0uHs516HHxcK5Lj4uHcz16
XDyc69Pj4uHcgB4XD+eG9Lh4ODeix8XDuTE9Lh7OTehx8XBuSo+Lh3Mzelw8
nJvT4+Lh3IIeFw/nlvS4eDi3osfFw7k1PS4ezm3ocfFwbkuPi4dzO3pcPJzb
0+Pi4dyBHhcP5470uHg4d6LHxcO5Mz0uHs5d6HHxcO5Kj4uHczd6XDycu9Pj
4uHcgx4XD+ee9Lh4OPeix8XDuTc9Lh7Ofehx8XDuS4+Lh3M/elw8nNLj4uHc
nx4XD+cB9Lh4OA+kx8XDeRA9Lh7Og+lx8XAeQo+Lh/NQelw8nIfR4+LhPJwe
Fw/nEfS4eDiPpMfFw3kUPS4ezqPpcfFwHkOPi4fzWHpcPJzH0ePi4TyeHhcP
5wn0uHg4T6THxcN5Ej0uHs6T6XHxcJ5Cj4uH81R6XDycp9Hj4uE8nR4XD+cZ
9Lh4OM+kx8XDeRY9Lh7Os+lx8XCeQ4+Lh/Ncelw8nOfR4+LhPJ8eFw/nBfS4
eDgvpMfFw3kRPS4ezovpcfFwXkKPi4fzUnpcPJyX0ePi4bycHhcP5xX0uHg4
r6THxcN5FT0uHs6r6XHxcF5Dj4uH81p6XDyc19Hj4uG8nh4XD+cN9Lh4OG+k
x8XDeRM9Lh7Om+lx8XDeQo+Lh/NWelw8nLfR4+LhvJ0eFw/nHfS4eDjvpMfF
w3kXPS4ezrvpcfFw3kOPi4fzXnpcPJzR4+LhvI8eFw/n/fS4eDgfoMfFw/kg
PS4ezofocfFwPkyPi4fzEXpcPJyP0uPi4XyMHhcP5+P0uHg4n6DHxcP5JD0u
Hs6n6HHxcD5Nj4uH8xl6XDycz9Lj4uF8jh4XD+fz9Lh4OF+gx8XD+SI9Lh7O
l+hx8XC+TI+Lh/MVelw8nK/S4+LhfI0eFw/n6/S4eDjfoMfFw/kmPS4ezrfo
cfFwvk2Pi4fzHXpcPJzv0uPi4XyPHhcP5/v0uHg4P6DHxcP5IT0uHs6P6HHx
cH5Mj4uH8xN6XDycn9Lj4uH8jB4XD+fn9Lh4OL+gx8XD+SU9Lh7Or+hx8XB+
TY+Lh/Mbelw8nN/S4+Lh/I4eFw/n9/S4eDh/oMfFw/kjPS4ezp/ocfFw/kyP
i4fzF3pcPJy/0uPi4fyNHhcP5+/0uHg4/6DHxcP5Jz0uHs6/6HHxcP5Nj4uH
8x96XDz8v4H4/x4XD+cA9Lh4OAekx8XDORA9Lh7Ogelx8XAOQo+Lh3NQelw8
nIPR4+LhHJweFw/nEPS4eDiHpMfFwzkUPS4ezqHpcfFwDkOPi4dzWHpcPJzD
0ePi4RyeHhcP5wj0uHg4R6THxcM5Ej0uHs6R6XHxcI5Cj4uHc1R6XDyco9Hj
4uEcnR4XD+cY9Lh4OMekx8XDORY9Lh7Oselx8XCOQ4+Lh3Ncelw8nOP9t+t6
iAIAwM01mtq2p53aNlJPbSu1bWdq20xt26ltO7Vtv+7e6V3exX++bcIeN14c
D2CPGy+OJ2ePGy+Op2CPGy+OB7LHjRfHU7LHjRfHU7HHjRfHU7PHjRfH07DH
jRfH07LHjRfH07HHjRfH07PHjRfHM7DHjRfHM7LHjRfHM7HHjRfHM7PHjRfH
s7DHjRfHs7LHjRfHs7HHjRfHs7PHjRfHc7DHjRfHc7LHjRfHc7HHjRfHc7PH
jRfH87DHjRfH87LHjRfH87HHjRfH87PHjRfHC7DHjRfHC7LHjRfHC7HHjRfH
C7PHjRfHi7DHjRdHsseNF8eLsseNF8eLsceNF8eLs8eNF8dLsMeNF8dLsseN
F8dLsceNF8dLs8eNF8eD2OPGi+Nl2OPGi+Nl2ePGi+Pl2OPGi+Pl2ePGi+MV
2OPGi+MV2ePGi+OV2OPGi+OV2ePGi+NV2OPGi+NV2ePGi+PV2OPGi+PV2ePG
i+M12OPGi+M12ePGi+O12OPGi+O12ePGi+N12OPGi+N12ePGi+P12OPGi+P1
2ePGi+MN2OPGi+MN2ePGi+ON2OPGi6PY48aL443Z48aL403Y48aL403Z48aL
483Y48aL483Z48aL4y3Y48aL4y3Z48aL463Y48aL463Z48aL423Y48aL423Z
48aL4+3Y48aL4+3Z48aL4x3Y48aL4x3Z48aL453Y48aL453Z48aL413Y48aL
413Z48aL493Y48aL493Z48aL4z3Y48aL4z3Z48aL473Y48aL473Z48aL433Y
48aL433Z48aL4/3Y48aL4/3Z48aL4wPY48aL4wPZ48aLo9njxovjwexx48Xx
Qexx48Xxwexx48XxIexx48Xxoexx48XxYexx48Xx4exx48XxEexx48Xxkexx
48XxUexx48Xx0exx48XxMexx48Xxsexx48Xxcexx48Xx8exx48XxCexx48Xx
iexx48XxSexx48Xxyexx48XxKexx48Xxqexx48Xxaexx48Xx6exx48XxGexx
48Xxmexx48XxWexx48Xx2exx48XxOexx48Xxuexx48Xxeexx48Xx+exx48Ux
7HHjxfEF7HHjxfGF7HHjxfFF7HHjxfHF7HHjxfEl7HHjxfGl7HHjxfFl7HHj
xfHl7HHjxfEV7HHjxfGV7HHjxfFV7HHjxfHV7HHjxfE17HHjxfG17HHjxfF1
7HHjxfH17HHjxfEN7HHjxfGN7HHjxfFN7HHjxfHN7HHjxfEt7HHjxfGt7HHj
xfFt7HHjxfHt7HHjxfEd7HHjxfGd7HHjxfFd7HHjxfHd7HHjxfE97HHjxfG9
7HHjxfF97HHjxbHscePF8f3scePF8QPscePF8YPscePF8UPscePF8cPscePF
8SPscePF8aPscePF8WPscePF8ePscePF8RPscePF8ZPscePF8VPscePF8dPs
cePF8TPscePF8bPscePF8XPscePF8fPscePF8QvscePF8YvscePF8UvscePF
8cvscePF8SvscePF8avscePF8WvscePF8evscePF8RvscePF8ZvscePF8Vvs
cePF8dvscePF8TvscePF8bvscePFcexx48Xxe+xx48Xx++xx48XxB+xx48Xx
h+xx48XxR+xx48Xxx+xx48XxJ+xx48Xxp+xx48XxZ+xx48Xx5+xx48XxF+xx
48Xxl+xx48XxV+xx48Xx1+xx48XxN+xx48Xxt+xx48Xxd+xx48Xx9+xx48Xx
D+xx48Xxj+xx48XxT+xx48Xxz+xx48XxL+xx48Xxr+xx48Xxb+xx48Xx7+xx
48XxH+xx48Xxn+xx48XxX+xx48Xx3+xx48XxP+xx48X/ewD8Hz8AJy7cePDi
w/EQ9HHiwo0HLz4cD0kfJy7cePDiw/FQ9HHiwo0HLz4cD00fJy7cePDiw/Ew
9HHiwo0HLz4cD0sfJy7cePDiw/Fw9HHiwo0HLz4cD08fJy7cePDiw/EI9HHi
wo0HLz4cj0gfJy7cePDiw/FI9HHiwo0HLz4cj0wfJy7cePDiw/Eo9HHiwo0H
Lz4cj0ofJy7cePDiw/Fo9HHiwo0HLz4cj04fJy7cePDiw/EY9HHiwo0HLz4c
j0kfJy7cePDiw/FY9HHiwo0HLz4cj00fJy7cePDiw/E49HHiwo0HLz4cj0sf
Jy7cePDiw/F49HHiwo0HLz4cj08fJy7cePDiw/EE9HHiwo0HLz4cT0gfJy7c
ePDiw/FE9HHiwo0HLz4cT0wfJy7cePDiw/Ek9HHiwo0HLz4cT0ofJy7cePDi
w/Fk9HHiwo0HLz4cD6CPExduPHjx4Xhy+jhx4caDFx+Op6CPExduPHjx4Xgg
fZy4cOPBiw/HU9LHiQs3Hrz4cDwVfZy4cOPBiw/HU9PHiQs3Hrz4cDwNfZy4
cOPBiw/H09LHiQs3Hrz4cDwdfZy4cOPBiw/H09PHiQs3Hrz4cDwDfZy4cOPB
iw/HM9LHiQs3Hrz4cDwTfZy4cOPBiw/HM9PHiQs3Hrz4cDwLfZy4cOPBiw/H
s9LHiQs3Hrz4cDwbfZy4cOPBiw/Hs9PHiQs3Hrz4cDwHfZy4cOPBiw/Hc9LH
iQs3Hrz4cDwXfZy4cOPBiw/Hc9PHiQs3Hrz4cDwPfZy4cOPBiw/H89LHiQs3
Hrz4cDwffZy4cOPBiw/H89PHiQs3Hrz4cLwAfZy4cOPBiw/HC9LHiQs3Hrz4
cLwQfZy4cOPBiw/HC9PHiQs3Hrz4cLwIfZy4cOPBiw9H0seJCzcevPhwvCh9
nLhw48GLD8eL0ceJCzcevPhwvDh9nLhw48GLD8dL0MeJCzcevPhwvCR9nLhw
48GLD8dL0ceJCzcevPhwvDR9nLhw48GLD8eD6OPEhRsPXnw4XoY+Tly48eDF
h+Nl6ePEhRsPXnw4Xo4+Tly48eDFh+Pl6ePEhRsPXnw4XoE+Tly48eDFh+MV
6ePEhRsPXnw4Xok+Tly48eDFh+OV6ePEhRsPXnw4XoU+Tly48eDFh+NV6ePE
hRsPXnw4Xo0+Tly48eDFh+PV6ePEhRsPXnw4XoM+Tly48eDFh+M16ePEhRsP
Xnw4Xos+Tly48eDFh+O16ePEhRsPXnw4Xoc+Tly48eDFh+N16ePEhRsPXnw4
Xo8+Tly48eDFh+P16ePEhRsPXnw43oA+Tly48eDFh+MN6ePEhRsPXnw43og+
Tly48eDFh6Po48SFGw9efDjemD5OXLjx4MWH403o48SFGw9efDjelD5OXLjx
4MWH483o48SFGw9efDjenD5OXLjx4MWH4y3o48SFGw9efDjekj5OXLjx4MWH
463o48SFGw9efDjemj5OXLjx4MWH423o48SFGw9efDjelj5OXLjx4MWH4+3o
48SFGw9efDjenj5OXLjx4MWH4x3o48SFGw9efDjekT5OXLjx4MWH453o48SF
Gw9efDjemT5OXLjx4MWH413o48SFGw9efDjelT5OXLjx4MWH493o48SFGw9e
fDjenT5OXLjx4MWH4z3o48SFGw9efDjekz5OXLjx4MWH473o48SFGw9efDje
mz5OXLjx4MWH433o48SFGw9efDjelz5OXLjx4MWH4/3o48SFGw9efDjenz5O
XLjx4MWH4wPo48SFGw9efDg+kD5OXLjx4MWHo+njxIUbD158OB5MHycu3Hjw
4sPxQfRx4sKNBy8+HB9MHycu3Hjw4sPxIfRx4sKNBy8+HB9KHycu3Hjw4sPx
YfRx4sKNBy8+HB9OHycu3Hjw4sPxEfRx4sKNBy8+HB9JHycu3Hjw4sPxUfRx
4sKNBy8+HB9NHycu3Hjw4sPxMfRx4sKNBy8+HB9LHycu3Hjw4sPxcfRx4sKN
By8+HB9PHycu3Hjw4sPxCfRx4sKNBy8+HJ9IHycu3Hjw4sPxSfRx4sKNBy8+
HJ9MHycu3Hjw4sPxKfRx4sKNBy8+HJ9KHycu3Hjw4sPxafRx4sKNBy8+HJ9O
Hycu3Hjw4sPxGfRx4sKNBy8+HJ9JHycu3Hjw4sPxWfRx4sKNBy8+HJ9NHycu
3Hjw4sPxOfRx4sKNBy8+HJ9LHycu3Hjw4sPxefRx4sKNBy8+HJ9PHycu3Hjw
4sMx9HHiwo0HLz4cX0AfJy7cePDiw/GF9HHiwo0HLz4cX0QfJy7cePDiw/HF
9HHiwo0HLz4cX0IfJy7cePDiw/Gl9HHiwo0HLz4cX0YfJy7cePDiw/Hl9HHi
wo0HLz4cX0EfJy7cePDiw/GV9HHiwo0HLz4cX0UfJy7cePDiw/HV9HHiwo0H
Lz4cX0MfJy7cePDiw/G19HHiwo0HLz4cX0cfJy7cePDiw/H19HHiwo0HLz4c
30AfJy7cePDiw/GN9HHiwo0HLz4c30QfJy7cePDiw/HN9HHiwo0HLz4c30If
Jy7cePDiw/Gt9HHiwo0HLz4c30YfJy7cePDiw/Ht9HHiwo0HLz4c30EfJy7c
ePDiw/Gd9HHiwo0HLz4c30UfJy7cePDiw/Hd9HHiwo0HLz4c30MfJy7cePDi
w/G99HHiwo0HLz4c30cfJy7cePDiw7H0ceLCjQcvPhzfTx8nLtx48OLD8QP0
ceLCjQcvPhw/SB8nLtx48OLD8UP0ceLCjQcvPhw/TB8nLtx48OLD8SP0ceLC
jQcvPhw/Sh8nLtx48OLD8WP0ceLCjQcvPhw/Th8nLtx48OLD8RP0ceLCjQcv
Phw/SR8nLtx48OLD8VP0ceLCjQcvPhw/TR8nLtx48OLD8TP0ceLCjQcvPhw/
Sx8nLtx48OLD8XP0ceLCjQcvPhw/Tx8nLtx48OLD8Qv0ceLCjQcvPhy/SB8n
Ltx48OLD8Uv0ceLCjQcvPhy/TB8nLtx48OLD8Sv0ceLCjQcvPhy/Sh8nLtx4
8OLD8Wv0ceLCjQcvPhy/Th8nLtx48OLD8Rv0ceLCjQcvPhy/SR8nLtx48OLD
8Vv0ceLCjQcvPhy/TR8nLtx48OLD8Tv0ceLCjQcvPhy/Sx8nLtx48OLDcfRx
4sKNBy8+HL9HHycu3Hjw4sPx+/Rx4sKNBy8+HH9AHycu3Hjw4sPxh/Rx4sKN
By8+HH9EHycu3Hjw4sPxx/Rx4sKNBy8+HH9CHycu3Hjw4sPxp/Rx4sKNBy8+
HH9GHycu3Hjw4sPx5/Rx4sKNBy8+HH9BHycu3Hjw4sPxl/Rx4sKNBy8+HH9F
Hycu3Hjw4sPx1/Rx4sKNBy8+HH9DHycu3Hjw4sPxt/Rx4sKNBy8+HH9HHycu
3Hjw4sPx9/Rx4sKNBy8+HP9AHycu3Hjw4sPxj/Rx4sKNBy8+HP9EHycu3Hjw
4sPxz/Rx4sKNBy8+HP9CHycu3Hjw4sPxr/Rx4sKNBy8+HP9GHycu3Hjw4sPx
7/Rx4sKNBy8+HP9BHycu3Hjw4sPxn/Rx4sKNBy8+HP9FHycu3Hjw4sPx3/Rx
4sKNBy8+HP9DHycu3Hjw4sP/+4D/3z5OXLjx4MWH4yHo48SFGw9efDgekj5O
XLjx4MWH46Ho48SFGw9efDgemj5OXLjx4MWH42Ho48SFGw9efDgelj5OXLjx
4MWH4+Ho48SFGw9efDgenj5OXLjx4MWH4xHo48SFGw9efDgekT5OXLjx4MWH
45Ho48SFGw9efDgemT5OXLjx4MWH41Ho48SFGw9efDgelT5OXLjx4MWH49Ho
48SFGw9efDgenT5OXLjx4MWH4zHo48SFGw9efDgekz5OXLjx4MWH47Ho48SF
Gw9efDgemz5OXLjx4MWH43Ho48SFGw9efDgelz5OXLjx4MWH4/Ho48SFGw9e
fDgenz5OXLjx4MWH4wno48SFGw9efDiekD5OXLjx4MWH44no48SFGw9efDie
mD5OXLjx4MWH40no48SFGw9efDielD5OXLjx4MWH48no48SFGw9efDgeQB8n
Ltx48OLD8eT0ceLCjQcvPhxPQR8nLtx48OLD8UD6OHHhxoMXH46npI8TF248
ePHheCr6OHHhxoMXH46npo8TF248ePHheBr6OHHhxoMXH46npY8TF248ePHh
eDr6OHHhxoMXH46np48TF248ePHheAb6OHHhxoMXH45npI8TF248ePHheCb6
OHHhxoMXH45npo8TF248ePHheBb6OHHhxoMXH45npY8TF248ePHheDb6OHHh
xoMXH45np48TF248ePHheA76OHHhxoMXH47npI8TF248ePHheC76OHHhxoMX
H47npo8TF248ePHheB76OHHhxoMXH47npY8TF248ePHheD76OHHhxoMXH47n
p48TF248ePHheAH6OHHhxoMXH44XpI8TF248ePHheCH6OHHhxoMXH44Xpo8T
F248ePHheBH6OHHhxoMXH46kjxMXbjx48eF4Ufo4ceHGgxcfjhejjxMXbjx4
8eF4cfo4ceHGgxcfjpegjxMXbjx48eF4Sfo4ceHGgxcfjpeijxMXbjx48eF4
afo4ceHGgxcfjgfRx4kLNx68+HC8DH2cuHDjwYsPx8vSx4kLNx68+HC8HH2c
uHDjwYsPx8vTx4kLNx68+HC8An2cuHDjwYsPxyvSx4kLNx68+HC8En2cuHDj
wYsPxyvTx4kLNx68+HC8Cn2cuHDjwYsPx6vSx4kLNx68+HC8Gn2cuHDjwYsP
x6vTx4kLNx68+HC8Bn2cuHDjwYsPx2vSx4kLNx68+HC8Fn2cuHDjwYsPx2vT
x4kLNx68+HC8Dn2cuHDjwYsPx+vSx4kLNx68+HC8Hn2cuHDjwYsPx+vTx4kL
Nx68+HC8AX2cuHDjwYsPxxvSx4kLNx68+HC8EX2cuHDjwYsPR9HHiQs3Hrz4
cLwxfZy4cOPBiw/Hm9DHiQs3Hrz4cLwpfZy4cOPBiw/Hm9HHiQs3Hrz4cLw5
fZy4cOPBiw/HW9DHiQs3Hrz4cLwlfZy4cOPBiw/HW9HHiQs3Hrz4cLw1fZy4
cOPBiw/H29DHiQs3Hrz4cLwtfZy4cOPBiw/H29HHiQs3Hrz4cLw9fZy4cOPB
iw/HO9DHiQs3Hrz4cLwjfZy4cOPBiw/HO9HHiQs3Hrz4cLwzfZy4cOPBiw/H
u9DHiQs3Hrz4cLwrfZy4cOPBiw/Hu9HHiQs3Hrz4cLw7fZy4cOPBiw/He9DH
iQs3Hrz4cLwnfZy4cOPBiw/He9HHiQs3Hrz4cLw3fZy4cOPBiw/H+9DHiQs3
Hrz4cLwvfZy4cOPBiw/H+9HHiQs3Hrz4cLw/fZy4cOPBiw/HB9DHiQs3Hrz4
cHwgfZy4cOPBiw9H08eJCzcevPhwPJg+Tly48eDFh+OD6OPEhRsPXnw4Ppg+
Tly48eDFh+ND6OPEhRsPXnw4PpQ+Tly48eDFh+PD6OPEhRsPXnw4Ppw+Tly4
8eDFh+Mj6OPEhRsPXnw4PpI+Tly48eDFh+Oj6OPEhRsPXnw4Ppo+Tly48eDF
h+Nj6OPEhRsPXnw4PpY+Tly48eDFh+Pj6OPEhRsPXnw4Pp4+Tly48eDFh+MT
6OPEhRsPXnw4PpE+Tly48eDFh+OT6OPEhRsPXnw4Ppk+Tly48eDFh+NT6OPE
hRsPXnw4PpU+Tly48eDFh+PT6OPEhRsPXnw4Pp0+Tly48eDFh+Mz6OPEhRsP
Xnw4PpM+Tly48eDFh+Oz6OPEhRsPXnw4Pps+Tly48eDFh+Nz6OPEhRsPXnw4
Ppc+Tly48eDFh+Pz6OPEhRsPXnw4Pp8+Tly48eDFh2Po48SFGw9efDi+gD5O
XLjx4MWH4wvp48SFGw9efDi+iD5OXLjx4MWH44vp48SFGw9efDi+hD5OXLjx
4MWH40vp48SFGw9efDi+jD5OXLjx4MWH48vp48SFGw9efDi+gj5OXLjx4MWH
4yvp48SFGw9efDi+ij5OXLjx4MWH46vp48SFGw9efDi+hj5OXLjx4MWH42vp
48SFGw9efDi+jj5OXLjx4MWH4+vp48SFGw9efDi+gT5OXLjx4MWH4xvp48SF
Gw9efDi+iT5OXLjx4MWH45vp48SFGw9efDi+hT5OXLjx4MWH41vp48SFGw9e
fDi+jT5OXLjx4MWH49vp48SFGw9efDi+gz5OXLjx4MWH4zvp48SFGw9efDi+
iz5OXLjx4MWH47vp48SFGw9efDi+hz5OXLjx4MWH43vp48SFGw9efDi+jz5O
XLjx4MWHY+njxIUbD158OL6fPk5cuPHgxYfjB+jjxIUbD158OH6QPk5cuPHg
xYfjh+jjxIUbD158OH6YPk5cuPHgxYfjR+jjxIUbD158OH6UPk5cuPHgxYfj
x+jjxIUbD158OH6cPk5cuPHgxYfjJ+jjxIUbD158OH6SPk5cuPHgxYfjp+jj
xIUbD158OH6aPk5cuPHgxYfjZ+jjxIUbD158OH6WPk5cuPHgxYfj5+jjxIUb
D158OH6ePk5cuPHgxYfjF+jjxIUbD158OH6RPk5cuPHgxYfjl+jjxIUbD158
OH6ZPk5cuPHgxYfjV+jjxIUbD158OH6VPk5cuPHgxYfj1+jjxIUbD158OH6d
Pk5cuPHgxYfjN+jjxIUbD158OH6TPk5cuPHgxYfjt+jjxIUbD158OH6bPk5c
uPHgxYfjd+jjxIUbD158OH6XPk5cuPHgxYfj6OPEhRsPXnw4fo8+Tly48eDF
h+P36ePEhRsPXnw4/oA+Tly48eDFh+MP6ePEhRsPXnw4/og+Tly48eDFh+OP
6ePEhRsPXnw4/oQ+Tly48eDFh+NP6ePEhRsPXnw4/ow+Tly48eDFh+PP6ePE
hRsPXnw4/oI+Tly48eDFh+Mv6ePEhRsPXnw4/oo+Tly48eDFh+Ov6ePEhRsP
Xnw4/oY+Tly48eDFh+Nv6ePEhRsPXnw4/o4+Tly48eDFh+Pv6ePEhRsPXnw4
/oE+Tly48eDFh+Mf6ePEhRsPXnw4/ok+Tly48eDFh+Of6ePEhRsPXnw4/oU+
Tly48eDFh+Nf6ePEhRsPXnw4/o0+Tly48eDFh+Pf6ePEhRsPXnw4/oM+Tly4
8eDFh+M/6ePEhRsPXnw4/os+Tly48eDFh+O/6ePEhRsPXnw4/oc+Tly48eDF
h//3Af6/fZy4cOPBiw/HQ9DHiQs3Hrz4cDwkfZy4cOPBiw/HQ9HHiQs3Hrz4
cDw0fZy4cOPBiw/Hw9DHiQs3Hrz4cDwsfZy4cOPBiw/Hw9HHiQs3Hrz4cDw8
fZy4cOPBiw/HI9DHiQs3Hrz4cDwifZy4cOPBiw/HI9HHiQs3Hrz4cDwyfZy4
cOPBiw/Ho9DHiQs3Hrz4cDwqfZy4cOPBiw/Ho9HHiQs3Hrz4cDw6fZy4cOPB
iw/HY9DHiQs3Hrz4cDwmfZy4cOPBiw/HY9HHiQs3Hrz4cDw2fZy4cOPBiw/H
49DHiQs3Hrz4cDwufZy4cOPBiw/H49HHiQs3Hrz4cDw+fZy4cOPBiw/HE9DH
iQs3Hrz4cDwhfZy4cOPBiw/HE9HHiQs3Hrz4cDwxfZy4cOPBiw/Hk9DHiQs3
Hrz4cDwpfZy4cOPBiw/Hk9HHiQs3Hrz4cDyAPk5cuPHgxYfjyenjxIUbD158
OJ6CPk5cuPHgxYfjgfRx4sKNBy8+HE9JHycu3Hjw4sPxVPRx4sKNBy8+HE9N
Hycu3Hjw4sPxNPRx4sKNBy8+HE9LHycu3Hjw4sPxdPRx4sKNBy8+HE9PHycu
3Hjw4sPxDPRx4sKNBy8+HM9IHycu3Hjw4sPxTPRx4sKNBy8+HM9MHycu3Hjw
4sPxLPRx4sKNBy8+HM9KHycu3Hjw4sPxbPRx4sKNBy8+HM9OHycu3Hjw4sPx
HPRx4sKNBy8+HM9JHycu3Hjw4sPxXPRx4sKNBy8+HM9NHycu3Hjw4sPxPPRx
4sKNBy8+HM9LHycu3Hjw4sPxfPRx4sKNBy8+HM9PHycu3Hjw4sPxAvRx4sKN
By8+HC9IHycu3Hjw4sPxQvRx4sKNBy8+HC9MHycu3Hjw4sPxIvRx4sKNBy8+
HEkfJy7cePDiw/Gi9HHiwo0HLz4cL0YfJy7cePDiw/Hi9HHiwo0HLz4cL0Ef
Jy7cePDiw/GS9HHiwo0HLz4cL0UfJy7cePDiw/HS9HHiwo0HLz4cD6KPExdu
PHjx4XgZ+jhx4caDFx+Ol6WPExduPHjx4Xg5+jhx4caDFx+Ol6ePExduPHjx
4XgF+jhx4caDFx+OV6SPExduPHjx4Xgl+jhx4caDFx+OV6aPExduPHjx4XgV
+jhx4caDFx+OV6WPExduPHjx4Xg1+jhx4caDFx+OV6ePExduPHjx4XgN+jhx
4caDFx+O16SPExduPHjx4Xgt+jhx4caDFx+O16aPExduPHjx4Xgd+jhx4caD
Fx+O16WPExduPHjx4Xg9+jhx4caDFx+O16ePExduPHjx4XgD+jhx4caDFx+O
N6SPExduPHjx4Xgj+jhx4caDFx+Ooo8TF248ePHheGP6OHHhxoMXH443oY8T
F248ePHheFP6OHHhxoMXH443o48TF248ePHheHP6OHHhxoMXH463oI8TF248
ePHheEv6OHHhxoMXH463oo8TF248ePHheGv6OHHhxoMXH463oY8TF248ePHh
eFv6OHHhxoMXH463o48TF248ePHheHv6OHHhxoMXH453oI8TF248ePHheEf6
OHHhxoMXH453oo8TF248ePHheGf6OHHhxoMXH453oY8TF248ePHheFf6OHHh
xoMXH453o48TF248ePHheHf6OHHhxoMXH473oI8TF248ePHheE/6OHHhxoMX
H473oo8TF248ePHheG/6OHHhxoMXH473oY8TF248ePHheF/6OHHhxoMXH473
o48TF248ePHheH/6OHHhxoMXH44PoI8TF248ePHh+ED6OHHhxoMXH46mjxMX
bjx48eF4MH2cuHDjwYsPxwfRx4kLNx68+HB8MH2cuHDjwYsPx4fQx4kLNx68
+HB8KH2cuHDjwYsPx4fRx4kLNx68+HB8OH2cuHDjwYsPx0fQx4kLNx68+HB8
JH2cuHDjwYsPx0fRx4kLNx68+HB8NH2cuHDjwYsPx8fQx4kLNx68+HB8LH2c
uHDjwYsPx8fRx4kLNx68+HB8PH2cuHDjwYsPxyfQx4kLNx68+HB8In2cuHDj
wYsPxyfRx4kLNx68+HB8Mn2cuHDjwYsPx6fQx4kLNx68+HB8Kn2cuHDjwYsP
x6fRx4kLNx68+HB8On2cuHDjwYsPx2fQx4kLNx68+HB8Jn2cuHDjwYsPx2fR
x4kLNx68+HB8Nn2cuHDjwYsPx+fQx4kLNx68+HB8Ln2cuHDjwYsPx+fRx4kL
Nx68+HB8Pn2cuHDjwYsPx9DHiQs3Hrz4cHwBfZy4cOPBiw/HF9LHiQs3Hrz4
cHwRfZy4cOPBiw/HF9PHiQs3Hrz4cHwJfZy4cOPBiw/Hl9LHiQs3Hrz4cHwZ
fZy4cOPBiw/Hl9PHiQs3Hrz4cHwFfZy4cOPBiw/HV9LHiQs3Hrz4cHwVfZy4
cOPBiw/HV9PHiQs3Hrz4cHwNfZy4cOPBiw/H19LHiQs3Hrz4cHwdfZy4cOPB
iw/H19PHiQs3Hrz4cHwDfZy4cOPBiw/HN9LHiQs3Hrz4cHwTfZy4cOPBiw/H
N9PHiQs3Hrz4cHwLfZy4cOPBiw/Ht9LHiQs3Hrz4cHwbfZy4cOPBiw/Ht9PH
iQs3Hrz4cHwHfZy4cOPBiw/Hd9LHiQs3Hrz4cHwXfZy4cOPBiw/Hd9PHiQs3
Hrz4cHwPfZy4cOPBiw/H99LHiQs3Hrz4cHwffZy4cOPBiw/H0seJCzcevPhw
fD99nLhw48GLD8cP0MeJCzcevPhw/CB9nLhw48GLD8cP0ceJCzcevPhw/DB9
nLhw48GLD8eP0MeJCzcevPhw/Ch9nLhw48GLD8eP0ceJCzcevPhw/Dh9nLhw
48GLD8dP0MeJCzcevPhw/CR9nLhw48GLD8dP0ceJCzcevPhw/DR9nLhw48GL
D8fP0MeJCzcevPhw/Cx9nLhw48GLD8fP0ceJCzcevPhw/Dx9nLhw48GLD8cv
0MeJCzcevPhw/CJ9nLhw48GLD8cv0ceJCzcevPhw/DJ9nLhw48GLD8ev0MeJ
CzcevPhw/Cp9nLhw48GLD8ev0ceJCzcevPhw/Dp9nLhw48GLD8dv0MeJCzce
vPhw/CZ9nLhw48GLD8dv0ceJCzcevPhw/DZ9nLhw48GLD8fv0MeJCzcevPhw
/C59nLhw48GLD8fRx4kLNx68+HD8Hn2cuHDjwYsPx+/Tx4kLNx68+HD8AX2c
uHDjwYsPxx/Sx4kLNx68+HD8EX2cuHDjwYsPxx/Tx4kLNx68+HD8CX2cuHDj
wYsPx5/Sx4kLNx68+HD8GX2cuHDjwYsPx5/Tx4kLNx68+HD8BX2cuHDjwYsP
x1/Sx4kLNx68+HD8FX2cuHDjwYsPx1/Tx4kLNx68+HD8DX2cuHDjwYsPx9/S
x4kLNx68+HD8HX2cuHDjwYsPx9/Tx4kLNx68+HD8A32cuHDjwYsPxz/Sx4kL
Nx68+HD8E32cuHDjwYsPxz/Tx4kLNx68+HD8C32cuHDjwYsPx7/Sx4kLNx68
+HD8G32cuHDjwYsPx7/Tx4kLNx68+HD8B32cuHDjwYsPx3/Sx4kLNx68+HD8
F32cuHDjwYsPx3/Tx4kLNx68+HD8D32cuHDjwYsP/+8D+n/7OHHhxoMXH46H
oI8TF248ePHheEj6OHHhxoMXH46Hoo8TF248ePHheGj6OHHhxoMXH46HoY8T
F248ePHheFj6OHHhxoMXH46Ho48TF248ePHheHj6OHHhxoMXH45HoI8TF248
ePHheET6OHHhxoMXH45Hoo8TF248ePHheGT6OHHhxoMXH45HoY8TF248ePHh
eFT6OHHhxoMXH45Ho48TF248ePHheHT6OHHhxoMXH47HoI8TF248ePHheEz6
OHHhxoMXH47Hoo8TF248ePHheGz6OHHhxoMXH47HoY8TF248ePHheFz6OHHh
xoMXH47Ho48TF248ePHheHz6OHHhxoMXH44noI8TF248ePHheEL6OHHhxoMX
H44noo8TF248ePHheGL6OHHhxoMXH44noY8TF248ePHheFL6OHHhxoMXH44n
o48TF248ePHheAB9nLhw48GLD8eT08eJCzcevPhwPAV9nLhw48GLD8cD6ePE
hRsPXnw4npI+Tly48eDFh+Op6OPEhRsPXnw4npo+Tly48eDFh+Np6OPEhRsP
Xnw4npY+Tly48eDFh+Pp6OPEhRsPXnw4np4+Tly48eDFh+MZ6OPEhRsPXnw4
npE+Tly48eDFh+OZ6OPEhRsPXnw4npk+Tly48eDFh+NZ6OPEhRsPXnw4npU+
Tly48eDFh+PZ6OPEhRsPXnw4np0+Tly48eDFh+M56OPEhRsPXnw4npM+Tly4
8eDFh+O56OPEhRsPXnw4nps+Tly48eDFh+N56OPEhRsPXnw4npc+Tly48eDF
h+P56OPEhRsPXnw4np8+Tly48eDFh+MF6OPEhRsPXnw4XpA+Tly48eDFh+OF
6OPEhRsPXnw4Xpg+Tly48eDFh+NF6OPEhRsPXnw4kj5OXLjx4MWH40Xp48SF
Gw9efDhejD5OXLjx4MWH48Xp48SFGw9efDhegj5OXLjx4MWH4yXp48SFGw9e
fDheij5OXLjx4MWH46Xp48SFGw9efDgeRB8nLtx48OLD8TL0ceLCjQcvPhwv
Sx8nLtx48OLD8XL0ceLCjQcvPhwvTx8nLtx48OLD8Qr0ceLCjQcvPhyvSB8n
Ltx48OLD8Ur0ceLCjQcvPhyvTB8nLtx48OLD8Sr0ceLCjQcvPhyvSh8nLtx4
8OLD8Wr0ceLCjQcvPhyvTh8nLtx48OLD8Rr0ceLCjQcvPhyvSR8nLtx48OLD
8Vr0ceLCjQcvPhyvTR8nLtx48OLD8Tr0ceLCjQcvPhyvSx8nLtx48OLD8Xr0
ceLCjQcvPhyvTx8nLtx48OLD8Qb0ceLCjQcvPhxvSB8nLtx48OLD8Ub0ceLC
jQcvPhxFHycu3Hjw4sPxxvRx4sKNBy8+HG9CHycu3Hjw4sPxpvRx4sKNBy8+
HG9GHycu3Hjw4sPx5vRx4sKNBy8+HG9BHycu3Hjw4sPxlvRx4sKNBy8+HG9F
Hycu3Hjw4sPx1vRx4sKNBy8+HG9DHycu3Hjw4sPxtvRx4sKNBy8+HG9HHycu
3Hjw4sPx9vRx4sKNBy8+HO9AHycu3Hjw4sPxjvRx4sKNBy8+HO9EHycu3Hjw
4sPxzvRx4sKNBy8+HO9CHycu3Hjw4sPxrvRx4sKNBy8+HO9GHycu3Hjw4sPx
7vRx4sKNBy8+HO9BHycu3Hjw4sPxnvRx4sKNBy8+HO9FHycu3Hjw4sPx3vRx
4sKNBy8+HO9DHycu3Hjw4sPxvvRx4sKNBy8+HO9HHycu3Hjw4sPx/vRx4sKN
By8+HB9AHycu3Hjw4sPxgfRx4sKNBy8+HE0fJy7cePDiw/Fg+jhx4caDFx+O
D6KPExduPHjx4fhg+jhx4caDFx+OD6GPExduPHjx4fhQ+jhx4caDFx+OD6OP
ExduPHjx4fhw+jhx4caDFx+Oj/j//n9qn5Xh
      "]]}, 
    {RGBColor[0.880722, 0.611041, 0.142051], PointSize[
      NCache[
       Rational[1, 360], 0.002777777777777778]], AbsoluteThickness[1.6], 
     LineBox[CompressedData["
1:eJxc2A90luP/OPBJMkkmySSZJJNkkkySW5JJMkkmyWQymaysrKxMkkkySSbJ
JJkkk2SSTJJJMkkmySSZJJNknyS/2vd+zvk9r+d0jvNy/X1f/++dMuTufrc1
iImJCWbFxBz87//9ai/+v//WhP+NCY6+9ulvT86IODZ4+JVPfzu6U8RxwaTV
TQ/k+Dl086BH/f+IOD44ckn6gX8Rtwo+HtHqwL+IE4Krup3Z8oi6baHbBFtu
+CKl/PxIetug3ftpux49LeJ2QfyV49/YenzEicHvOw/+IuXbB/8O+eTsGfsi
7hAcqPurlW9G3DG4qPHXL2ZfFHFSUHnHoc91qfwp9DlB0dJN+xMujbhTcHmD
5WPO+2Nr6HOD+uEoibhzcKAzB3sU+rzgqZPmdXz74oi7BE/e3OF/H037MfT5
wej6BiJODm4afn/hC4siviCoSP3mlu0jI+4aTGxysMaILwwe+vWastYPRdwt
uPrEmsUP9I34onB8Iu5O+YuDdw+Gd1vEQfBaZtvqZ68PnR+E4x9JvyT46qc9
h5/QPpJ+STifkfQe0fHk9wgOdO5AD7eE6ZcGAw9W93ro/EuDnI3By0flRNJ7
BvMPLqf+kfSewdD6XyT9sqA+nCsj6ZcFF//yZPdfnoyk9woOTN6BGYyk96L+
y4NO/Q/2MJJ+eTDo8RV/JQ6K9D8l2vkpjOcVwYHJ+XD9T5HyVwSZl516yPfL
IvX3DtdbJL138H8TGEm/Mnh1/sFfJP3KYO/cqw/8i6T3CQ4M/rGfT46k9wnW
N+p6V/GXkfSrotvLvyqY0PdgByPpfYOMkh1Jo975IUzvG2wf+c+DTZ4KHXP1
wcE4MCKR9KuDjlUTzqqaEElPDUbUb4jQQWpwXf0vkj812HTywRZCl6cGQ+ob
iJS/Jlg854n8uwdHyl8T1G+3OZHy1wQX9jm4wiPlrwn+PrCaLuwTKd+P8v2C
s9+++MAIRsr3Cx5rmPfnsC2R8v2CHQeX/6+R8tcGNxw4Hd5PC8cjuDaoX27t
IuNFevm1wYNnHRyAyPj1D+qbuyVSvn/w0ZsHOxQp3z9ovvDyH8Y2j5TvH9xz
cHhPipS/Lnr9BtcFU39MPvAvUv66YNbB6e0VKX9dMPLg8fdxpP8DoucnGBBs
/u7gLxL/gOj5LR8QnleR8tcHjW4sPezG0kj564NbDy7HIZHy10fPV/n1wTH1
v0j5tOj5DdIonxY9n+VpQcqB0TgwJGH5G4Jb6g+E6rD8DeF9ETr/hmDbwePj
wtDlNwT1y++s0DEDgzPqN2Ck/MDo9PyBwfFZH7TI+mBzWH5gOB+hY24Mx+e7
sPyN4fkQpuffGN4PkfI3hvs5Un5QcG/97/uw/KCgfnrnRcoPCka98+8lk1ZH
yg8K6q+PxmH+mJvC8yVMD24K93Ok/E2Uvym4pH7CI+UHh+stUn5w8NLB42Hv
prD84HD+wvjKBwf1t+VXYXrMzcGByTowY6GDm8P7KVL+5uDgadKoa6T8zUH6
wevo5kj59OjyCelB0/oDNFJfelC/fXZ9+39OTw/qp6NFpP70oPazVx+5/bIw
vTg9vJ9Cl6eH52noahxzS7Dz6IMjuDFs/5ZgQOdmB6r8Jmz/lqB+ePdXhe3f
Eq6v0Pm3BD/VX79fh+3fErw3M/dAFWF6+S3BgcPjwI0WuvqWoF/9BRU6Zkh0
+YQhQeK4daePWxc6GBL8X75I+0PC906Ynj8kmHNwOe2JtD8kXB+hy4eE63dD
2P6QYP8lB2sI02NuDerDfSTS/q3h+R/mD24NYg8elzeFTr81vO9C598anjeh
i28Nz9OvwvZvDeqrvz109a3h+RI6JiP48MDt9/iK0AkZ4Xtmfdh+RtCz/hc6
PSOoH57Tw/z5GeH5E7o4IzzfI+1nBHH1GyQsX50RrrfQMbcFk28/eMGFTrgt
SH693ezjHou0f1tQ/zz6MNL+beH7M3T+beH6+zJs/7bg3Ppf6PLbggOVHbhB
1oXt3xaex6Fjhob3ceiEoUH98s76Imx/aLDm4PE+ujJsf2jQ+uDzriJ0/tDw
/AtdPDRcX6HLhwYbVh7c4J+H7Q8Nz6O1Yfu3h/d56ITbo9OD28P3VOj028Pz
JHT+7cEdbetPnLD924PswQdf1GH/y28PZj5z8Be6+vagvvupoWMyg4Oj0WB5
6ITM8P6NxJ8ZPHD3wQrD8UnPDNrU/0LnZ4b3Z+jizPA9FLo8M6i//l+IjH9m
uN8j439HMOzgdXZHOF8Jd4TvydDBHcG0/IMdCJ1+R1C/3A4LnX9H8H/XUaT9
O8L3VqT9O8L3QiT+O8L7NxL/sOjxShgWPT7BsOCC+g0WmX+cPyw4//8u5LD9
YeH++yxsf1h4fn4atj8sPD/XhO3fGZ7PYf6EO6PnM7gzSK1foKHT7wwuve3g
Dgidf2dwVP0HR2T+7wzvv3B9lN8ZnFJfIKy/+s5gTP0BG/YnJiv4L6E+Q9h+
VhhfRdh+VvDmwePt8E/C9rOChPoLN3R+Vvg98XHYflb4/ROWL88Kz9MwvTor
qL++F4aOuSv4v8+/j8L27wrfI6GDu8Lzc1XYPvnz7wrql++Y0MV3hefHyrD9
u8L7LHT1XeF9GuaPGR4cHP27ij8M2x8ersfQwfBg1bSDH3ArwvaHB98vO3jB
hM4fHn4/hfmLcfnw4JqDn3P/hK4eHq7v0DF3By3qH7hhfQl3R9cfkJ5+d3T9
+XcH9c+BlZH2SS+/O6h/Hv37Qdj+3eH6Dx2THdR/Xo0PHZcdzD14e71YHvYn
O3wvhulJ2UH7+gd9mB5kB/WfWxtDp2aH78Uwf3p2eF++/3/Ozg7vh/fC/mcH
Y8/7Y0Fm27B8YXa4n0IXZ4fvq+X/59LsYMEjBy+MsL7y7KB++9wV5q+k/9XZ
Qf1zaEfoWhwzIrr/cSPC8zwS/4jwfbosjH9E8OLB7X1V6GBE+L25NIx/RFD/
uTazLIx/RLifQmePCO/vJWH8I8L1HboQF48I1+/iMP4RwV9XPL/7iudDl48I
6j/HjwzzV1K+ekT4fRK6dkT4ffdWGP/I8H4N64sbGRxSvwBDJ4wMv2cXhfGP
DPfLm2H8I4Pp3Q8eOKFTRwaHHfxcu+GNMP6R4XoInT0yqH8+jAvryx8Z3g+h
C0cG9cfb0aGLR4bnd1i+dGRwX/0HQCT+kcEVBz/3ZofxVOLqkdHjUzsyPF8i
8d8Tvici8d8T1F+vTcN4EnDSPcHp9Q+KSPz3RI9f6j3R459+T/R6yCY9/54g
qf5BFJn/e6L7W0z9peQvvyd6PCrpbzX9rb0nerxjcsLzIBzfuJzg0YPH6Xmh
E3KiyyflRK/HICc8fyLznxO+v0Kn50Svj2zy5+dEj39hTlA/XLmR+HOi56s0
J3r8ynPC9/bbYfw50furOif8ngzHvzYnfO+H+WNGBQdPn+pnQ8eNCu+7d8L4
R4V/fwidNCp8D4X7PRgVvq/C9NRRweH1F3qYnj4q+nzIJn/+qOj+F46Kjrd4
VPR+LB0VvR7KR0XPT+Wo6P1VPSp6vmtHhed3aRj/6PC8DB03Onzfhk4YHf49
ZWEY/+jw++G1MP7RwcHTaPcVr4fxjw7//hSmp48Oz+swPXt0+H0W1p8/OjyP
QxeOjl6/xaOj11Pp6PA+DuMpx5Wjo9dz9ejo86d2dFD/fLwxEv+90f2Puze8
fyLx3xs9Pkn3hvdZmD+4Nzq+1HvD93o4Xun3ht/3obPvDf8eHObPp/1Cyhfj
0nvD+zMc3/J7o8ezkv5X3xs9vrX3hu+LyP7PjZ7fuNzo+hNyg/rn0KGhk0gP
csPv+VfD+HPD/fJKGH9uuJ/nhfHnhu+3l8L4c8P7KHRhbri+54bx54bneZhe
mhuujxfD+HPD++GFMP7ccD3MCeMnf21uuB7C/DFjwvEqDuMfE67f58L4x4Tj
MzuMf0w4/8+H8Y8J90tYPpX60seE8xvmzx4TjmdYfz4uHBOeT0+H8Y8Jvz+L
wvjHhH8PnhnGPyYcn6fC+MeE8zstjH9MuN8Lw/jHhO+5J8L4x4bn6Yww/rHh
+zisLwEnjQ3fl0+G8Y8N1+fUMP6x0e2ljw3qt+OIKWH85M/HhWPD+2xiGH+k
f5PC+MeG4/NwGD/5K8lfHenvg2H8Y8PxmRDGf190/rj7wvN9chg/TsLBfdHx
pd4X3b906s++L7q/+feF8/FAGP990f0tvi+c34fC+Clffl+4/+4L478vXL/j
wvgj7Y8O47+P+POi64vLi24vIS+6f0l54fq/P4yf9NS86P6k50X3J5v8+XnR
8RaSXkx/SslfTnplXvT8VOdFr69a0mPGhff9I2H846LzJ4yLXs9J41j/48Lz
JtxvqeOi91866dnjovdf/rhwPB8P4x8X3b/icdHrqXQc8z8uerwqx0WPf3Uk
vjFh/OOi10PM+LC+nDD+8dHpCeOjyyeNZ/7HR6/vVJw+Prp/2eOj5yt/fHQ8
heOj12cx+Uupr5z+VuLq8dHjUYtj7o+OL+7+6PWacH90vEn3R5cP7g/7OzKM
H6fj7Ej5O8P4I/XfHcZPejEuJX856ZWkV9N+7f3R8x2TH50ei+Pyw/Ec+n+O
z4+uPyE/uv3EiG8MxwsnR+ofEo4fTom4XziepKfhdPJn5gcx//8vG+fifFyA
C3ERLsYluBSX4XJcgStxFa7GNbgW1+GYB6Idi+NwPE7AiTgJJ+MAp+BUnIbT
cSbOxrk4HxfgQlyEi3EJLsVluBxX4EpchatxDa7FdThmQrRjcRyOxwk4ESfh
ZBzgFJyK03A6zsTZOBfn4wJciItwMS7BpbgMl+MKXImrcDWuwbW4Dsc8GO1Y
HIfjcQJOxEk4GQc4BafiNJyOM3E2zsX5uAAX4iJcjEtwKS7D5bgCV+IqXI1r
cC2uwzETox2L43A8TsCJOAkn4wCn4FSchtNxJs7GuTgfF+BCXISLcQkuxWW4
HFfgSlyFq3ENrsV1OOahaMfiOByPE3AiTsLJOMApOBWn4XScibNxLs7HBbgQ
F+FiXIJLcRkuxxW4ElfhalyDa3EdjpkU7Vgch+NxAk7ESTgZBzgFp+I0nI4z
cTbOxfm4ABfiIlyMS3ApLsPluAJX4ipcjWtwLa7DMQ9HOxbH4XicgBNxEk7G
AU7BqTgNp+NMnI1zcT4uwIW4CBfjElyKy3A5rsCVuApX4xpci+twTEG0Y3Ec
jscJOBEn4WQc4BScitNwOs7E2TgX5+MCXIiLcDEuwaW4DJfjClyJq3A1rsG1
uA7HPBLtWByH43ECTsRJOBkHOAWn4jScjjNxNs7F+bgAF+IiXIxLcCkuw+W4
AlfiKlyNa3AtrsMxk6Mdi+NwPE7AiTgJJ+MAp+BUnIbTcSbOxrk4HxfgQlyE
i3EJLsVluBxX4EpchatxDa7FdTjm0WjH4jgcjxNwIk7CyTjAKTgVp+F0nImz
cS7OxwW4EBfhYlyCS3EZLscVuBJX4Wpcg2txHY6ZEu1YHIfjcQJOxEk4GQc4
BafiNJyOM3E2zsX5uAAX4iJcjEtwKS7D5bgCV+IqXI1rcC2uwzGPRTsWx+F4
nIATcRJOxgFOwak4DafjTJyNc3E+LsCFuAgX4xJcistwOa7AlbgKV+MaXIvr
cMzUaMfiOByPE3AiTsLJOMApOBWn4XScibNxLs7HBbgQF+FiXIJLcRkuxxW4
ElfhalyDa3Edjnk82rE4DsfjBJyIk3AyDnAKTsVpOB1n4myci/NxAS7ERbgY
l+BSXIbLcQWuxFW4GtfgWlyHYwqj3RDH4iY4DjfH8bgVTsBtcSLugJNwZ5yM
u+EA98QpuA9Oxf1xGh6E03EGzsRZOBvn4Fych/PxRFyAp+BCPB0X4Vm4GM/F
JXgBLsWLcRlehsvxSlyB1+BKvB5X4U24Gm/FNXgHrsW7cR3eh2OeiHZDHIub
4DjcHMfjVjgBt8WJuANOwp1xMu6GA9wTp+A+OBX3x2l4EE7HGTgTZ+FsnINz
cR7OxxNxAZ6CC/F0XIRn4WI8F5fgBbgUL8ZleBkuxytxBV6DK/F6XIU34Wq8
FdfgHbgW78Z1eB+OmRbthjgWN8FxuDmOx61wAm6LE3EHnIQ742TcDQe4J07B
fXAq7o/T8CCcjjNwJs7C2TgH5+I8nI8n4gI8BRfi6bgIz8LFeC4uwQtwKV6M
y/AyXI5X4gq8Blfi9bgKb8LVeCuuwTtwLd6N6/A+HPNktBviWNwEx+HmOB63
wgm4LU7EHXAS7oyTcTcc4J44BffBqbg/TsODcDrOwJk4C2fjHJyL83A+nogL
8BRciKfjIjwLF+O5uAQvwKV4MS7Dy3A5Xokr8BpcidfjKrwJV+OtuAbvwLV4
N67D+3DM9Gg3xLG4CY7DzXE8boUTcFuciDvgJNwZJ+NuOMA9cQrug1Nxf5yG
B+F0nIEzcRbOxjk4F+fhfDwRF+ApuBBPx0V4Fi7Gc3EJXoBL8WJchpfhcrwS
V+A1uBKvx1V4E67GW3EN3oFr8W5ch/fhmKei3RDH4iY4DjfH8bgVTsBtcSLu
gJNwZ5yMu+EA98QpuA9Oxf1xGh6E03EGzsRZOBvn4Fych/PxRFyAp+BCPB0X
4Vm4GM/FJXgBLsWLcRlehsvxSlyB1+BKvB5X4U24Gm/FNXgHrsW7cR3eh2Nm
RLshjsVNcBxujuNxK5yA2+JE3AEn4c44GXfDAe6JU3AfnIr74zQ8CKfjDJyJ
s3A2zsG5OA/n44m4AE/BhXg6LsKzcDGei0vwAlyKF+MyvAyX45W4Aq/BlXg9
rsKbcDXeimvwDlyLd+M6vA/HPB3thjgWN8FxuDmOx61wAm6LE3EHnIQ742Tc
DQe4J07BfXAq7o/T8CCcjjNwJs7C2TgH5+I8nI8n4gI8BRfi6bgIz8LFeC4u
wQtwKV6My/AyXI5X4gq8Blfi9bgKb8LVeCuuwTtwLd6N6/A+HFMU7YY4FjfB
cbg5jsetcAJuixNxB5yEO+Nk3A0HuCdOwX1wKu6P0/AgnI4zcCbOwtk4B+fi
PJyPJ+ICPAUX4um4CM/CxXguLsELcClejMvwMlyOV+IKvAZX4vW4Cm/C1Xgr
rsE7cC3ejevwPhzzTLQb4ljcBMfh5jget8IJuC1OxB1wEu6Mk3E3HOCeOAX3
wam4P07Dg3A6zsCZOAtn4xyci/NwPp6IC/AUXIin4yI8CxfjubgEL8CleDEu
w8twOV6JK/AaXInX4yq8CVfjrbgG78C1eDeuw/twzMxoN8SxuAmOw81xPG6F
E3BbnIg74CTcGSfjbjjAPXEK7oNTcX+chgfhdJyBM3EWzsY5OBfn4Xw8ERfg
KbgQT8dFeBYuxnNxCV6AS/FiXIaX4XK8ElfgNbgSr8dVeBOuxltxDd6Ba/Fu
XIf34Zhno90Qx+ImOA43x/G4FU7AbXEi7oCTcGecjLvhAPfEKbgPTsX9cRoe
hNNxBs7EWTgb5+BcnIfz8URcgKfgQjwdF+FZuBjPxSV4AS7Fi3EZXobL8Upc
gdfgSrweV+FNuBpvxTV4B67Fu3Ed3odjZkW7IY7FTXAcbo7jcSucgNviRNwB
J+HOOBl3wwHuiVNwH5yK++M0PAin4wycibNwNs7BuTgP5+OJuABPwYV4Oi7C
s3AxnotL8AJcihfjMrwMl+OVuAKvwZV4Pa7Cm3A13opr8A5ci3fjOrwPxzwX
7YY4FjfBcbg5jsetcAJuixNxB5yEO+Nk3A0HuCdOwX1wKu6P0/AgnI4zcCbO
wtk4B+fiPJyPJ+ICPAUX4um4CM/CxXguLsELcClejMvwMlyOV+IKvAZX4vW4
Cm/C1XgrrsE7cC3ejevwPhwzO9oNcSxuguNwcxyPW+EE3BYn4g44CXfGybgb
DnBPnIL74FTcH6fhQTgdZ+BMnIWzcQ7OxXk4H0/EBXgKLsTTcRGehYvxXFyC
F+BSvBiX4WW4HK/EFXgNrsTrcRXehKvxVlyDd+BavBvX4X045vloN8SxuAmO
w81xPG6FE3BbnIg74CTcGSfjbjjAPXEK7oNTcX+chgfhdJyBM3EWzsY5OBfn
4Xw8ERfgKbgQT8dFeBYuxnNxCV6AS/FiXIaX4XK8ElfgNbgSr8dVeBOuxltx
Dd6Ba/FuXIf34ZjiaDfADXEjHIsb4ya4KY7DzXBz3ALH45a4FW6NE3Ab3Ba3
w4m4Pe6AO+Ik3Al3xl1wMu6Ku+HuOMA9cE/cC6fg3rgP7otTcT/cHw/AaXgg
HoQH43Q8BGfgoTgTD8NZeDjOxiNxDh6Nc/FYnIfH43w8AU/Ek3ABnoyn4Km4
EE/D0/EMXIRn4ll4Ni7Gc/BcPA+X4Pl4AV6IS/EivBgvwWV4KV6Gl+NyvAKv
xKtwBV6N1+C1uBKvw+vxBlyFN+JNeDOuxlvwVrwN1+DteAfeiWvxLrwb78F1
eC/eh/fjmBei3QA3xI1wLG6Mm+CmOA43w81xCxyPW+JWuDVOwG1wW9wOJ+L2
uAPuiJNwJ9wZd8HJuCvuhrvjAPfAPXEvnIJ74z64L07F/XB/PACn4YF4EB6M
0/EQnIGH4kw8DGfh4Tgbj8Q5eDTOxWNxHh6P8/EEPBFPwgV4Mp6Cp+JCPA1P
xzNwEZ6JZ+HZuBjPwXPxPFyC5+MFeCEuxYvwYrwEl+GleBlejsvxCrwSr8IV
eDVeg9fiSrwOr8cbcBXeiDfhzbgab8Fb8TZcg7fjHXgnrsW78G68B9fhvXgf
3o9j5kS7AW6IG+FY3Bg3wU1xHG6Gm+MWOB63xK1wa5yA2+C2uB1OxO1xB9wR
J+FOuDPugpNxV9wNd8cB7oF74l44BffGfXBfnIr74f54AE7DA/EgPBin4yE4
Aw/FmXgYzsLDcTYeiXPwaJyLx+I8PB7n4wl4Ip6EC/BkPAVPxYV4Gp6OZ+Ai
PBPPwrNxMZ6D5+J5uATPxwvwQlyKF+HFeAkuw0vxMrwcl+MVeCVehSvwarwG
r8WVeB1ejzfgKrwRb8KbcTXegrfibbgGb8c78E5ci3fh3XgPrsN78T68H8e8
GO0GuCFuhGNxY9wEN8VxuBlujlvgeNwSt8KtcQJug9vidjgRt8cdcEechDvh
zrgLTsZdcTfcHQe4B+6Je+EU3Bv3wX1xKu6H++MBOA0PxIPwYJyOh+AMPBRn
4mE4Cw/H2XgkzsGjcS4ei/PweJyPJ+CJeBIuwJPxFDwVF+JpeDqegYvwTDwL
z8bFeA6ei+fhEjwfL8ALcSlehBfjJbgML8XL8HJcjlfglXgVrsCr8Rq8Flfi
dXg93oCr8Ea8CW/G1XgL3oq34Rq8He/AO3Et3oV34z24Du/F+/B+HDM32g1w
Q9wIx+LGuAluiuNwM9wct8DxuCVuhVvjBNwGt8XtcCJujzvgjjgJd8KdcRec
jLvibrg7DnAP3BP3wim4N+6D++JU3A/3xwNwGh6IB+HBOB0PwRl4KM7Ew3AW
Ho6z8Uicg0fjXDwW5+HxOB9PwBPxJFyAJ+MpeCouxNPwdDwDF+GZeBaejYvx
HDwXz8MleD5egBfiUrwIL8ZLcBleipfh5bgcr8Ar8SpcgVfjNXgtrsTr8Hq8
AVfhjXgT3oyr8Ra8FW/DNXg73oF34lq8C+/Ge3Ad3ov34f045qVoN8ANcSMc
ixvjJrgpjsPNcHPcAsfjlrgVbo0TcBvcFrfDibg97oA74iTcCXfGXXAy7oq7
4e44wD1wT9wLp+DeuA/ui1NxP9wfD8BpeCAehAfjdDwEZ+ChOBMPw1l4OM7G
I3EOHo1z8Vich8fjfDwBT8STcAGejKfgqbgQT8PT8QxchGfiWXg2LsZz8Fw8
D5fg+XgBXohL8SK8GC/BZXgpXoaX43K8Aq/Eq3AFXo3X4LW4Eq/D6/EGXIU3
4k14M67GW/BWvA3X4O14B96Ja/EuvBvvwXV4L96H9+OYedFugBviRjgWN8ZN
cFMch5vh5rgFjsctcSvcGifgNrgtbocTcXvcAXfESbgT7oy74GTcFXfD3XGA
e+CeuBdOwb1xH9wXp+J+uD8egNPwQDwID8bpeAjOwENxJh6Gs/BwnI1H4hw8
GufisTgPj8f5eAKeiCfhAjwZT8FTcSGehqfjGbgIz8Sz8GxcjOfguXgeLsHz
8QK8EJfiRXgxXoLL8FK8DC/H5XgFXolX4Qq8Gq/Ba3ElXofX4w24Cm/Em/Bm
XI234K14G67B2/EOvBPX4l14N96D6/BevA/vxzEvR7sBbogb4VjcGDfBTXEc
boab4xY4HrfErXBrnIDb4La4HU7E7XEH3BEn4U64M+6Ck3FX3A13xwHugXvi
XjgF98Z9cF+civvh/ngATsMD8SA8GKfjITgDD8WZeBjOwsNxNh6Jc/BonIvH
4jw8HufjCXginoQL8GQ8BU/FhXgano5n4CI8E8/Cs3ExnoPn4nm4BM/HC/BC
XIoX4cV4CS7DS/EyvByX4xV4JV6FK/BqvAavxZV4HV6PN+AqvBFvwptxNd6C
t+JtuAZvxzvwTlyLd+HdeA+uw3vxPrwfx5REuwFuiBvhWNwYN8FNcRxuhpvj
Fjget8StcGucgNvgtrgdTsTtcQfcESfhTrgz7oKTcVfcDXfHAe6Be+JeOAX3
xn1wX5yK++H+eABOwwPxIDwYp+MhOAMPxZl4GM7Cw3E2Holz8Gici8fiPDwe
5+MJeCKehAvwZDwFT8WFeBqejmfgIjwTz8KzcTGeg+fiebgEz8cL8EJcihfh
xXgJLsNL8TK8HJfjFXglXoUr8Gq8Bq/FlXgdXo834Cq8EW/Cm3E13oK34m24
Bm/HO/BOXIt34d14D67De/E+vB/HvBLtBrghboRjcWPcBDfFcbgZbo5b4Hjc
ErfCrXECboPb4nY4EbfHHXBHnIQ74c64C07GXXE33B0HuAfuiXvhFNwb98F9
cSruh/vjATgND8SD8GCcjofgDDwUZ+JhOAsPx9l4JM7Bo3EuHovz8Hicjyfg
iXgSLsCT8RQ8FRfiaXg6noGL8Ew8C8/GxXgOnovn4RI8Hy/AC3EpXoQX4yW4
DC/Fy/ByXI5X4JV4Fa7Aq/EavBZX4nV4Pd6Aq/BGvAlvxtV4C96Kt+EavB3v
wDtxLd6Fd+M9uA7vxfvwfhwzP9oNcEPcCMfixrgJborjcDPcHLfA8bglboVb
4wTcBrfF7XAibo874I44CXfCnXEXnIy74m64Ow5wD9wT98IpuDfug/viVNwP
98cDcBoeiAfhwTgdD8EZeCjOxMNwFh6Os/FInINH41w8Fufh8TgfT8AT8SRc
gCfjKXgqLsTT8HQ8AxfhmXgWno2L8Rw8F8/DJXg+XoAX4lK8CC/GS3AZXoqX
4eW4HK/AK/EqXIFX4zV4La7E6/B6vAFX4Y14E96Mq/EWvBVvwzV4O96Bd+Ja
vAvvxntwHd6L9+H9OObVaDfADXEjHIsb4ya4KY7DzXBz3ALH45a4FW6NE3Ab
3Ba3w4m4Pe6AO+Ik3Al3xl1wMu6Ku+HuOMA9cE/cC6fg3rgP7otTcT/cHw/A
aXggHoQH43Q8BGfgoTgTD8NZeDjOxiNxDh6Nc/FYnIfH43w8AU/Ek3ABnoyn
4Km4EE/D0/EMXIRn4ll4Ni7Gc/BcPA+X4Pl4AV6IS/EivBgvwWV4KV6Gl+Ny
vAKvxKtwBV6N1+C1uBKvw+vxBlyFN+JNeDOuxlvwVrwN1+DteAfeiWvxLrwb
78F1eC/eh/fjmAXRboAb4kY4FjfGTXBTHIeb4ea4BY7HLXEr3Bon4Da4LW6H
E3F73AF3xEm4E+6Mu+Bk3BV3w91xgHvgnrgXTsG9cR/cF6fifrg/HoDT8EA8
CA/G6XgIzsBDcSYehrPwcJyNR+IcPBrn4rE4D4/H+XgCnogn4QI8GU/BU3Eh
noan4xm4CM/Es/BsXIzn4Ll4Hi7B8/ECvBCX4kV4MV6Cy/BSvAwvx+V4BV6J
V+EKvBqvwWtxJV6H1+MNuApvxJvwZlyNt+CteBuuwdvxDrwT1+JdeDfeg+vw
XrwP78cxr0W7AW6IG+FY3Bg3wU1xHG6Gm+MWOB63xK1wa5yA2+C2uB1OxO1x
B9wRJ+FOuDPugpNxV9wNd8cB7oF74l44BffGfXBfnIr74f54AE7DA/EgPBin
4yE4Aw/FmXgYzsLDcTYeiXPwaJyLx+I8PB7n4wl4Ip6EC/BkPAVPxYV4Gp6O
Z+AiPBPPwrNxMZ6D5+J5uATPxwvwQlyKF+HFeAkuw0vxMrwcl+MVeCVehSvw
arwGr8WVeB1ejzfgKrwRb8KbcTXegrfibbgGb8c78E5ci3fh3XgPrsN78T68
H8csjHYD3BA3wrG4MW6Cm+I43Aw3xy1wPG6JW+HWOAG3wW1xO5yI2+MOuCNO
wp1wZ9wFJ+OuuBvujgPcA/fEvXAK7o374L44FffD/fEAnIYH4kF4ME7HQ3AG
Hooz8TCchYfjbDwS5+DROBePxXl4PM7HE/BEPAkX4Ml4Cp6KC/E0PB3PwEV4
Jp6FZ+NiPAfPxfNwCZ6PF+CFuBQvwovxElyGl+JleDkuxyvwSrwKV+DVeA1e
iyvxOrweb8BVeCPehDfjarwFb8XbcA3ejnfgnbgW78K78R5ch/fifXg/jnk9
2g1wQ9wIx+LGuAluiuNwM9wct8DxuCVuhVvjBNwGt8XtcCJujzvgjjgJd8Kd
cRecjLvibrg7DnAP3BP3wim4N+6D++JU3A/3xwNwGh6IB+HBOB0PwRl4KM7E
w3AWHo6z8Uicg0fjXDwW5+HxOB9PwBPxJFyAJ+MpeCouxNPwdDwDF+GZeBae
jYvxHDwXz8MleD5egBfiUrwIL8ZLcBleipfh5bgcr8Ar8SpcgVfjNXgtrsTr
8Hq8AVfhjXgT3oyr8Ra8FW/DNXg73oF34lq8C+/Ge3Ad3ov34f04pjTah+AG
+FDcEB+GG+HDcSw+AjfGR+Im+CjcFB+N4/AxuBk+FjfHx+EW+Hgcj0/ALfGJ
uBU+CbfGJ+MEfApug0/FbfFpuB0+HSfiM3B7fCbugM/CHfHZOAmfgzvhc3Fn
fB7ugs/HyfgC3BVfiLvhi3B3fDEO8CW4B74U98SX4V74cpyCr8C98ZW4D74K
98VX41R8De6Hr8X98XV4AL4ep+Eb8EB8Ix6Eb8KD8c04Hd+Ch+BbcQa+DQ/F
t+NMfAcehu/EWfguPBzfjbPxCDwS34Nz8Cg8Gt+Lc/EYPBbfh/PwODwe34/z
8QN4An4QT8QP4Un4YVyAH8GT8aN4Cn4MT8WP40L8BJ6Gn8TT8VN4Bn4aF+Fn
8Ez8LJ6Fn8Oz8fO4GL+A5+AX8Vz8Ep6HX8Yl+BU8H7+KF+DX8EL8Oi7Fb+BF
+E28GL+Fl+C3cRl+By/F7+Jl+D28HL+Py/EHeAX+EK/EH+FV+GNcgT/Bq/Gn
eA3+DK/Fn+NK/AVeh7/E6/FXeAP+Glfhb/BG/C3ehL/Dm/H3uBr/gLfgH/FW
/BPehn/GNfgXvB3/infg3/BO/DuuxX/gXfhPvBv/hffgv3Ed/h/ei//B+/C/
eD/+D8e8Ee1DcAN8KG6ID8ON8OE4Fh+BG+MjcRN8FG6Kj8Zx+BjcDB+Lm+Pj
cAt8PI7HJ+CW+ETcCp+EW+OTcQI+BbfBp+K2+DTcDp+OE/EZuD0+E3fAZ+GO
+GychM/BnfC5uDM+D3fB5+NkfAHuii/E3fBFuDu+GAf4EtwDX4p74stwL3w5
TsFX4N74StwHX4X74qtxKr4G98PX4v74OjwAX4/T8A14IL4RD8I34cH4ZpyO
b8FD8K04A9+Gh+LbcSa+Aw/Dd+IsfBceju/G2XgEHonvwTl4FB6N78W5eAwe
i+/DeXgcHo/vx/n4ATwBP4gn4ofwJPwwLsCP4Mn4UTwFP4an4sdxIX4CT8NP
4un4KTwDP42L8DN4Jn4Wz8LP4dn4eVyMX8Bz8It4Ln4Jz8Mv4xL8Cp6PX8UL
8Gt4IX4dl+I38CL8Jl6M38JL8Nu4DL+Dl+J38TL8Hl6O38fl+AO8An+IV+KP
8Cr8Ma7An+DV+FO8Bn+G1+LPcSX+Aq/DX+L1+Cu8AX+Nq/A3eCP+Fm/C3+HN
+HtcjX/AW/CPeCv+CW/DP+Ma/Avejn/FO/BveCf+HdfiP/Au/Cfejf/Ce/Df
uA7/D+/F/+B9+F+8H/+HYxZF+xDcAB+KG+LDcCN8OI7FR+DG+EjcBB+Fm+Kj
cRw+BjfDx+Lm+DjcAh+P4/EJuCU+EbfCJ+HW+GScgE/BbfCpuC0+DbfDp+NE
fAZuj8/EHfBZuCM+Gyfhc3AnfC7ujM/DXfD5OBlfgLviC3E3fBHuji/GAb4E
98CX4p74MtwLX45T8BW4N74S98FX4b74apyKr8H98LW4P74OD8DX4zR8Ax6I
b8SD8E14ML4Zp+Nb8BB8K87At+Gh+Hacie/Aw/CdOAvfhYfju3E2HoFH4ntw
Dh6FR+N7cS4eg8fi+3AeHofH4/txPn4AT8AP4on4ITwJP4wL8CN4Mn4UT8GP
4an4cVyIn8DT8JN4On4Kz8BP4yL8DJ6Jn8Wz8HN4Nn4eF+MX8Bz8Ip6LX8Lz
8Mu4BL+C5+NX8QL8Gl6IX8el+A28CL+JF+O38BL8Ni7D7+Cl+F28DL+Hl+P3
cTn+AK/AH+KV+CO8Cn+MK/AneDX+FK/Bn+G1+HNcib/A6/CXeD3+Cm/AX+Mq
/A3eiL/Fm/B3eDP+HlfjH/AW/CPein/C2/DPuAb/grfjX/EO/BveiX/HtfgP
vAv/iXfjv/Ae/Deuw//De/E/eB/+F+/H/+GYN6N9CG6AD8UN8WG4ET4cx+Ij
cGN8JG6Cj8JN8dE4Dh+Dm+FjcXN8HG6Bj8fx+ATcEp+IW+GTcGt8Mk7Ap+A2
+FTcFp+G2+HTcSI+A7fHZ+IO+CzcEZ+Nk/A5uBM+F3fG5+Eu+HycjC/AXfGF
uBu+CHfHF+MAX4J74EtxT3wZ7oUvxyn4CtwbX4n74KtwX3w1TsXX4H74Wtwf
X4cH4OtxGr4BD8Q34kH4JjwY34zT8S14CL4VZ+Db8FB8O87Ed+Bh+E6che/C
w/HdOBuPwCPxPTgHj8Kj8b04F4/BY/F9OA+Pw+Px/TgfP4An4AfxRPwQnoQf
xgX4ETwZP4qn4MfwVPw4LsRP4Gn4STwdP4Vn4KdxEX4Gz8TP4ln4OTwbP4+L
8Qt4Dn4Rz8Uv4Xn4ZVyCX8Hz8at4AX4NL8Sv41L8Bl6E38SL8Vt4CX4bl+F3
8FL8Ll6G38PL8fu4HH+AV+AP8Ur8EV6FP8YV+BO8Gn+K1+DP8Fr8Oa7EX+B1
+Eu8Hn+FN+CvcRX+Bm/E3+JN+Du8GX+Pq/EPeAv+EW/FP+Ft+Gdcg3/B2/Gv
eAf+De/Ev+Na/Afehf/Eu/FfeA/+G9fh/+G9+B+8D/+L9+P/cMziaB+CG+BD
cUN8GG6ED8ex+AjcGB+Jm+CjcFN8NI7Dx+Bm+FjcHB+HW+DjcTw+AbfEJ+JW
+CTcGp+ME/ApuA0+FbfFp+F2+HSciM/A7fGZuAM+C3fEZ+MkfA7uhM/FnfF5
uAs+HyfjC3BXfCHuhi/C3fHFOMCX4B74UtwTX4Z74ctxCr4C98ZX4j74KtwX
X41T8TW4H74W98fX4QH4epyGb8AD8Y14EL4JD8Y343R8Cx6Cb8UZ+DY8FN+O
M/EdeBi+E2fhu/BwfDfOxiPwSHwPzsGj8Gh8L87FY/BYfB/Ow+PweHw/zscP
4An4QTwRP4Qn4YdxAX4ET8aP4in4MTwVP44L8RN4Gn4ST8dP4Rn4aVyEn8Ez
8bN4Fn4Oz8bP42L8Ap6DX8Rz8Ut4Hn4Zl+BX8Hz8Kl6AX8ML8eu4FL+BF+E3
8WL8Fl6C38Zl+B28FL+Ll+H38HL8Pi7HH+AV+EO8En+EV+GPcQX+BK/Gn+I1
+DO8Fn+OK/EXeB3+Eq/HX+EN+Gtchb/BG/G3eBP+Dm/G3+Nq/APegn/EW/FP
eBv+GdfgX/B2/CvegX/DO/HvuBb/gXfhP/Fu/Bfeg//Gdfh/eC/+B+/D/+L9
+D8c81a0D8EN8KG4IT4MN8KH41h8BG6Mj8RN8FG4KT4ax+FjcDN8LG6Oj8Mt
8PE4Hp+AW+ITcSt8Em6NT8YJ+BTcBp+K2+LTcDt8Ok7EZ+D2+EzcAZ+FO+Kz
cRI+B3fC5+LO+DzcBZ+Pk/EFuCu+EHfDF+Hu+GIc4EtwD3wp7okvw73w5TgF
X4F74ytxH3wV7ouvxqn4GtwPX4v74+vwAHw9TsM34IH4RjwI34QH45txOr4F
D8G34gx8Gx6Kb8eZ+A48DN+Js/BdeDi+G2fjEXgkvgfn4FF4NL4X5+IxeCy+
D+fhcXg8vh/n4wfwBPwgnogfwpPww7gAP4In40fxFPwYnoofx4X4CTwNP4mn
46fwDPw0LsLP4Jn4WTwLP4dn4+dxMX4Bz8Ev4rn4JTwPv4xL8Ct4Pn4VL8Cv
4YX4dVyK38CL8Jt4MX4LL8Fv4zL8Dl6K38XL8Ht4OX4fl+MP8Ar8IV6JP8Kr
8Me4An+CV+NP8Rr8GV6LP8eV+Au8Dn+J1+Ov8Ab8Na7C3+CN+Fu8CX+HN+Pv
cTX+AW/BP+Kt+Ce8Df+Ma/AveDv+Fe/Av+Gd+Hdci//Au/CfeDf+C+/Bf+M6
/D+8F/+D9+F/8X78H45ZEu1DcAN8KG6ID8ON8OE4Fh+BG+MjcRN8FG6Kj8Zx
+BjcDB+Lm+PjcAt8PI7HJ+CW+ETcCp+EW+OTcQI+BbfBp+K2+DTcDp+OE/EZ
uD0+E3fAZ+GO+GychM/BnfC5uDM+D3fB5+NkfAHuii/E3fBFuDu+GAf4EtwD
X4p74stwL3w5TsFX4N74StwHX4X74qtxKr4G98PX4v74OjwAX4/T8A14IL4R
D8I34cH4ZpyOb8FD8K04A9+Gh+LbcSa+Aw/Dd+IsfBceju/G2XgEHonvwTl4
FB6N78W5eAwei+/DeXgcHo/vx/n4ATwBP4gn4ofwJPwwLsCP4Mn4UTwFP4an
4sdxIX4CT8NP4un4KTwDP42L8DN4Jn4Wz8LP4dn4eVyMX8Bz8It4Ln4Jz8Mv
4xL8Cp6PX8UL8Gt4IX4dl+I38CL8Jl6M38JL8Nu4DL+Dl+J38TL8Hl6O38fl
+AO8An+IV+KP8Cr8Ma7An+DV+FO8Bn+G1+LPcSX+Aq/DX+L1+Cu8AX+Nq/A3
eCP+Fm/C3+HN+HtcjX/AW/CPeCv+CW/DP+Ma/Avejn/FO/BveCf+HdfiP/Au
/Cfejf/Ce/DfuA7/D+/F/+B9+F+8H/+HY96O9iG4AT4UN8SH4Ub4cByLj8CN
8ZG4CT4KN8VH4zh8DG6Gj8XN8XG4BT4ex+MTcEt8Im6FT8Kt8ck4AZ+C2+BT
cVt8Gm6HT8eJ+AzcHp+JO+CzcEd8Nk7C5+BO+FzcGZ+Hu+DzcTK+AHfFF+Ju
+CLcHV+MA3wJ7oEvxT3xZbgXvhyn4Ctwb3wl7oOvwn3x1TgVX4P74Wtxf3wd
HoCvx2n4BjwQ34gH4ZvwYHwzTse34CH4VpyBb8ND8e04E9+Bh+E7cRa+Cw/H
d+NsPAKPxPfgHDwKj8b34lw8Bo/F9+E8PA6Px/fjfPwAnoAfxBPxQ3gSfhgX
4EfwZPwonoIfw1Px47gQP4Gn4SfxdPwUnoGfxkX4GTwTP4tn4efwbPw8LsYv
4Dn4RTwXv4Tn4ZdxCX4Fz8ev4gX4NbwQv45L8Rt4EX4TL8Zv4SX4bVyG38FL
8bt4GX4PL8fv43L8AV6BP8Qr8Ud4Ff4YV+BP8Gr8KV6DP8Nr8ee4En+B1+Ev
8Xr8Fd6Av8ZV+Bu8EX+LN+Hv8Gb8Pa7GP+At+Ee8Ff+Et+GfcQ3+BW/Hv+Id
+De8E/+Oa/EfeBf+E+/Gf+E9+G9ch/+H9+J/8D78L96P/8MxZdE+BDfAh+KG
+DDcCB+OY/ERuDE+EjfBR+Gm+Ggch4/BzfCxuDk+DrfAx+N4fAJuiU/ErfBJ
uDU+GSfgU3AbfCpui0/D7fDpOBGfgdvjM3EHfBbuiM/GSfgc3Amfizvj83AX
fD5OxhfgrvhC3A1fhLvji3GAL8E98KW4J74M98KX4xR8Be6Nr8R98FW4L74a
p+JrcD98Le6Pr8MD8PU4Dd+AB+Ib8SB8Ex6Mb8bp+BY8BN+KM/BteCi+HWfi
O/AwfCfOwnfh4fhunI1H4JH4HpyDR+HR+F6ci8fgsfg+nIfH4fH4fpyPH8AT
8IN4In4IT8IP4wL8CJ6MH8VT8GN4Kn4cF+In8DT8JJ6On8Iz8NO4CD+DZ+Jn
8Sz8HJ6Nn8fF+AU8B7+I5+KX8Dz8Mi7Br+D5+FW8AL+GF+LXcSl+Ay/Cb+LF
+C28BL+Ny/A7eCl+Fy/D7+Hl+H1cjj/AK/CHeCX+CK/CH+MK/AlejT/Fa/Bn
eC3+HFfiL/A6/CVej7/CG/DXuAp/gzfib/Em/B3ejL/H1fgHvAX/iLfin/A2
/DOuwb/g7fhXvAP/hnfi33Et/gPvwn/i3fgvvAf/jevw//Be/A/eh//F+/F/
OOadaB+CG+BDcUN8GG6ED8ex+AjcGB+Jm+CjcFN8NI7Dx+Bm+FjcHB+HW+Dj
cTw+AbfEJ+JW+CTcGp+ME/ApuA0+FbfFp+F2+HSciM/A7fGZuAM+C3fEZ+Mk
fA7uhM/FnfF5uAs+HyfjC3BXfCHuhi/C3fHFOMCX4B74UtwTX4Z74ctxCr4C
98ZX4j74KtwXX41T8TW4H74W98fX4QH4epyGb8AD8Y14EL4JD8Y343R8Cx6C
b8UZ+DY8FN+OM/EdeBi+E2fhu/BwfDfOxiPwSHwPzsGj8Gh8L87FY/BYfB/O
w+PweHw/zscP4An4QTwRP4Qn4YdxAX4ET8aP4in4MTwVP44L8RN4Gn4ST8dP
4Rn4aVyEn8Ez8bN4Fn4Oz8bP42L8Ap6DX8Rz8Ut4Hn4Zl+BX8Hz8Kl6AX8ML
8eu4FL+BF+E38WL8Fl6C38Zl+B28FL+Ll+H38HL8Pi7HH+AV+EO8En+EV+GP
cQX+BK/Gn+I1+DO8Fn+OK/EXeB3+Eq/HX+EN+Gtchb/BG/G3eBP+Dm/G3+Nq
/APegn/EW/FPeBv+GdfgX/B2/CvegX/DO/HvuBb/gXfhP/Fu/Bfeg//Gdfh/
eC/+B+/D/+L9+D8cszTah+AG+FDcEB+GG+HDcSw+AjfGR+Im+CjcFB+N4/Ax
uBk+FjfHx+EW+Hgcj0/ALfGJuBU+CbfGJ+MEfApug0/FbfFpuB0+HSfiM3B7
fCbugM/CHfHZOAmfgzvhc3FnfB7ugs/HyfgC3BVfiLvhi3B3fDEO8CW4B74U
98SX4V74cpyCr8C98ZW4D74K98VX41R8De6Hr8X98XV4AL4ep+Eb8EB8Ix6E
b8KD8c04Hd+Ch+BbcQa+DQ/Ft+NMfAcehu/EWfguPBzfjbPxCDwS34Nz8Cg8
Gt+Lc/EYPBbfh/PwODwe34/z8QN4An4QT8QP4Un4YVyAH8GT8aN4Cn4MT8WP
40L8BJ6Gn8TT8VN4Bn4aF+Fn8Ez8LJ6Fn8Oz8fO4GL+A5+AX8Vz8Ep6HX8Yl
+BU8H7+KF+DX8EL8Oi7Fb+BF+E28GL+Fl+C3cRl+By/F7+Jl+D28HL+Py/EH
eAX+EK/EH+FV+GNcgT/Bq/GneA3+DK/Fn+NK/AVeh7/E6/FXeAP+Glfhb/BG
/C3ehL/Dm/H3uBr/gLfgH/FW/BPehn/GNfgXvB3/infg3/BO/DuuxX/gXfhP
vBv/hffgv3Ed/h/ei//B+/C/eD/+D8e8G+1DcAN8KG6ID8ON8OE4Fh+BG+Mj
cRN8FG6Kj8Zx+BjcDB+Lm+PjcAt8PI7HJ+CW+ETcCp+EW+OTcQI+BbfBp+K2
+DTcDp+OE/EZuD0+E3fAZ+GO+GychM/BnfC5uDM+D3fB5+NkfAHuii/E3fBF
uDu+GAf4EtwDX4p74stwL3w5TsFX4N74StwHX4X74qtxKr4G98PX4v74OjwA
X4/T8A14IL4RD8I34cH4ZpyOb8FD8K04A9+Gh+LbcSa+Aw/Dd+IsfBceju/G
2XgEHonvwTl4FB6N78W5eAwei+/DeXgcHo/vx/n4ATwBP4gn4ofwJPwwLsCP
4Mn4UTwFP4an4sdxIX4CT8NP4un4KTwDP42L8DN4Jn4Wz8LP4dn4eVyMX8Bz
8It4Ln4Jz8Mv4xL8Cp6PX8UL8Gt4IX4dl+I38CL8Jl6M38JL8Nu4DL+Dl+J3
8TL8Hl6O38fl+AO8An+IV+KP8Cr8Ma7An+DV+FO8Bn+G1+LPcSX+Aq/DX+L1
+Cu8AX+Nq/A3eCP+Fm/C3+HN+HtcjX/AW/CPeCv+CW/DP+Ma/Avejn/FO/Bv
eCf+HdfiP/Au/Cfejf/Ce/DfuA7/D+/F/+B9+F+8H/+HY5ZF+xDcAB+KG+LD
cCN8OI7FR+DG+EjcBB+Fm+KjcRw+BjfDx+Lm+DjcAh+P4/EJuCU+EbfCJ+HW
+GScgE/BbfCpuC0+DbfDp+NEfAZuj8/EHfBZuCM+Gyfhc3AnfC7ujM/DXfD5
OBlfgLviC3E3fBHuji/GAb4E98CX4p74MtwLX45T8BW4N74S98FX4b74apyK
r8H98LW4P74OD8DX4zR8Ax6Ib8SD8E14ML4Zp+Nb8BB8K87At+Gh+Hacie/A
w/CdOAvfhYfju3E2HoFH4ntwDh6FR+N7cS4eg8fi+3AeHofH4/txPn4AT8AP
4on4ITwJP4wL8CN4Mn4UT8GP4an4cVyIn8DT8JN4On4Kz8BP4yL8DJ6Jn8Wz
8HN4Nn4eF+MX8Bz8Ip6LX8Lz8Mu4BL+C5+NX8QL8Gl6IX8el+A28CL+JF+O3
8BL8Ni7D7+Cl+F28DL+Hl+P3cTn+AK/AH+KV+CO8Cn+MK/AneDX+FK/Bn+G1
+HNcib/A6/CXeD3+Cm/AX+Mq/A3eiL/Fm/B3eDP+HlfjH/AW/CPein/C2/DP
uAb/grfjX/EO/BveiX/HtfgPvAv/iXfjv/Ae/Deuw//De/E/eB/+F+/H/+GY
96J9CG6AD8UN8WG4ET4cx+IjcGN8JG6Cj8JN8dE4Dh+Dm+FjcXN8HG6Bj8fx
+ATcEp+IW+GTcGt8Mk7Ap+A2+FTcFp+G2+HTcSI+A7fHZ+IO+CzcEZ+Nk/A5
uBM+F3fG5+Eu+HycjC/AXfGFuBu+CHfHF+MAX4J74EtxT3wZ7oUvxyn4Ctwb
X4n74KtwX3w1TsXX4H74Wtwf/z+u6iELAENBgGDHtm3btm3btm3btm3btm3b
Tma2v5b1+gC9Cl4Vr4ZXx2vgNfFaeG28Dl4Xr4fXxxvgDfFGeGO8Cd4Ub4Y3
x1vgLfFWeGu8Dd4Wb4e3xzvgHfFOeGe8C94V74Z3x3vgPfFeeG+8D94X74f3
xwfgA/FB+GB8CD4UH4YPx0fgI/FR+Gh8DD4WH4ePxyfgE/FJ+GR8Cj4Vn4ZP
x2fgM/FZ+Gx8Dj4Xn4fPxxfgC/FF+GJ8Cb4UX4Yvx1fgK/FV+Gp8Db4WX4ev
xzfgG/FN+GZ8C74V34Zvx3fgO/Fd+G58D74X34fvxw/gB/FD+GH8CH4UP4Yf
x0/gJ/FT+Gn8DH4WP4efxy/gF/FL+GX8Cn4Vv4Zfx2/gN/Fb+G38Dn4Xv4ff
xx/gD/FH+GP8Cf4Uf4Y/x1/gL/FX+Gv8Df4Wf4e/xz/gH/FP+Gf8C/4V/4Z/
x3/gP/Ff+G/8D/4X/4e79389AB4QD4QHxoPgQfFgeHA8BB4SD4WHxsPgYfFw
eHg8Ah4Rj4RHxqPgUfFoeHQ8Bh4Tj4XHxuPgcfF4eHw8AZ4QT4QnxpPgSfFk
eHI8BZ4ST4WnxtPgafF0eHo8A54Rz4RnxrPgWfFseHY8B54Tz4XnxvPgefF8
eH68AF4QL4QXxovgRfFieHG8BF4SL4WXxsvgZfFyeHm8Al4Rr4RXxqvgVfFq
eHW8Bl4Tr4XXxuvgdfF6eH28Ad4Qb4Q3xpvgTfFmeHO8Bd4Sb4W3xtvgbfF2
eHu8A94R74R3xrvgXfFueHe8B94T74X3xvvgffF+eH98AD4QH4QPxofgQ/Fh
+HB8BD4SH4WPxsfgY/Fx+Hh8Aj4Rn4RPxqfgU/Fp+HR8Bj4Tn4XPxufgc/F5
+Hx8Ab4QX4QvxpfgS/Fl+HJ8Bb4SX4Wvxtfga/F1+Hp8A74R34RvxrfgW/Ft
+HZ8B74T34Xvxvfge/F9+H78AH4QP4Qfxo/gR/Fj+HH8BH4SP4Wfxs/gZ/Fz
+Hn8An4Rv4Rfxq/gV/Fr+HX8Bn4Tv4Xfxu/gd/F7+H38Af4Qf4Q/xp/gT/Fn
+HP8Bf4Sf4W/xt/gb/F3+Hv8A/4R/4R/xr/gX/Fv+Hf8B/4T/4X/xv/gf/F/
uPv+1wPgAfFAeGA8CB4UD4YHx0PgIfFQeGg8DB4WD4eHxyPgEfFIeGQ8Ch4V
j4ZHx2PgMfFYeGw8Dh4Xj4fHxxPgCfFEeGI8CZ4UT4Ynx1PgKfFUeGo8DZ4W
T4enxzPgGfFMeGY8C54Vz4Znx3PgOfFceG48D54Xz4fnxwvgBfFCeGG8CF4U
L4YXx0vgJfFSeGm8DF4WL4eXxyvgFfFKeGW8Cl4Vr4ZXx2vgNfFaeG28Dl4X
r4fXxxvgDfFGeGO8Cd4Ub4Y3x1vgLfFWeGu8Dd4Wb4e3xzvgHfFOeGe8C94V
74Z3x3vgPfFeeG+8D94X74f3xwfgA/FB+GB8CD4UH4YPx0fgI/FR+Gh8DD4W
H4ePxyfgE/FJ+GR8Cj4Vn4ZPx2fgM/FZ+Gx8Dj4Xn4fPxxfgC/FF+GJ8Cb4U
X4Yvx1fgK/FV+Gp8Db4WX4evxzfgG/FN+GZ8C74V34Zvx3fgO/Fd+G58D74X
34fvxw/gB/FD+GH8CH4UP4Yfx0/gJ/FT+Gn8DH4WP4efxy/gF/FL+GX8Cn4V
v4Zfx2/gN/Fb+G38Dn4Xv4ffxx/gD/FH+GP8Cf4Uf4Y/x1/gL/FX+Gv8Df4W
f4e/xz/gH/FP+Gf8C/4V/4Z/x3/gP/Ff+G/8D/4X/4e7/3+8P24AOm5AOm4g
Om5gOm4QOm5QOm4wOm5wOm4IOm5IOm4oOm5oOm4YOm5YOm44Om54Om4EOm5E
Om4kOm5kOm4UOm5UOm40Om50Om4MOm5MOm4sOm5sOm4cOm5cOm48Om58Om4C
Om5COm4iOm5iOm4SOm5SOm4yOm5yOm4KOm5KOm4qOm5qOm4aOm5aOm46Om56
Om4GOm5GOm4mOm5mOm4WOm5WOm42Om52Om4OOm5OOm4uOm5uOm4eOm5eOm4+
Om5+Om4BOm5BOm4hOm5hOm4ROm5ROm4xOm5xOm4JOm5JOm4pOm5pOm4ZOm5Z
Om45Om55Om4FOm5FOm4lOm5lOm4VOm5VOm41Om51Om4NOm5NOm4tOm5tOm4d
Om5dOm49Om59Om4DOm5DOm4jOm5jOm4TOm5TOm4zOm5zOm4LOm5LOm4rOm5r
Om4bOm5bOm47Om57Om4HOm5HOm4nOm5nOm4XOm5XOm43Om53Om4POm5POm4v
Om5vOm4fOm5fOm4/Om5/Ou4AOu5AOu4gOu5gOu4QOu5QOu4wOu5wOu4IOu5I
Ou4oOu5oOu4YOu5YOu44Ou54Ou4EOu5EOu4kOu5kOu4UOu5UOu40Ou50Ou4M
Ou5MOu4sOu5sOu4cOu5cOu48Ou58Ou4COu5COu4iOu5iOu4SOu5SOu4yOu5y
Ou4KOu5KOu4qOu5qOu4aOu5aOu46Ou56Ou4GOu5GOu4mOu5mOu4WOu5WOu42
Ou52Ou4OOu5OOu4uOu5uOu4eOu5eOu4+Ou5+Ou4BOu5BOu4hOu5hOu4ROu5R
Ou4xOu5xOu4JOu5JOu4pOu5pOu4ZOu5ZOu45Ou55Ou4FOu5FOu4lOu5lOu4V
Ou5VOu41Ou51Ou4NOu5NOu4tOu5tOu4dOu5dOu49Ou59Ou4DOu5DOu4jOu5j
Ou4TOu5TOu4zOu5zOu4LOu5LOu4rOu5rOu4bOu5bOu47Ou57Ou4HOu5HOu4n
Ou5nOu4XOu5XOu43Ou53Ou4POu5POu4vOu5vOu4fOu5fOu4/Ov7/wf9vxw1A
xw1Ixw1Exw1Mxw1Cxw1Kxw1Gxw1Oxw1Bxw1Jxw1Fxw1Nxw1Dxw1Lxw1Hxw1P
x41Ax41Ix41Ex41Mx41Cx41Kx41Gx41Ox41Bx41Jx41Fx41Nx41Dx41Lx41H
x41Px01Ax01Ix01Ex01Mx01Cx01Kx01Gx01Ox01Bx01Jx01Fx01Nx01Dx01L
x01Hx01Px81Ax81Ix81Ex81Mx81Cx81Kx81Gx81Ox81Bx81Jx81Fx81Nx81D
x81Lx81Hx81Pxy1Axy1Ixy1Exy1Mxy1Cxy1Kxy1Gxy1Oxy1Bxy1Jxy1Fxy1N
xy1Dxy1Lxy1Hxy1Px61Ax61Ix61Ex61Mx61Cx61Kx61Gx61Ox61Bx61Jx61F
x61Nx61Dx61Lx61Hx61Px21Ax21Ix21Ex21Mx21Cx21Kx21Gx21Ox21Bx21J
x21Fx21Nx21Dx21Lx21Hx21Px+1Ax+1Ix+1Ex+1Mx+1Cx+1Kx+1Gx+1Ox+1B
x+1Jx+1Fx+1Nx+1Dx+1Lx+1Hx+1Pxx1Axx1Ixx1Exx1Mxx1Cxx1Kxx1Gxx1O
xx1Bxx1Jxx1Fxx1Nxx1Dxx1Lxx1Hxx1Px51Ax51Ix51Ex51Mx51Cx51Kx51G
x51Ox51Bx51Jx51Fx51Nx51Dx51Lx51Hx51Px11Ax11Ix11Ex11Mx11Cx11K
x11Gx11Ox11Bx11Jx11Fx11Nx11Dx11Lx11Hx11Px91Ax91Ix91Ex91Mx91C
x91Kx91Gx91Ox91Bx91Jx91Fx91Nx91Dx91Lx91Hx91Pxz1Axz1Ixz1Exz1M
xz1Cxz1Kxz1Gxz1Oxz1Bxz1Jxz1Fxz1Nxz1Dxz1Lxz1Hxz1Px71Ax71Ix71E
x71Mx71Cx71Kx71Gx71Ox71Bx71Jx71Fx71Nx71Dx71Lx71Hx71Px31Ax31I
x31Ex31Mx31Cx31Kx31Gx31Ox31Bx31Jx31Fx31Nx31Dx31Lx31Hx31Px/1A
x/1Ix/1Ex/1Mx/1Cx/1Kx/1Gx/1Ox/1Bx/1Jx/1Fx/1Nx/1Dx/1Lx/1Hx/8/
8P/tuAHouAHpuIHouIHpuEHouEHpuMHouMHpuCHouCHpuKHouKHpuGHouGHp
uOHouOHpuBHouBHpuJHouJHpuFHouFHpuNHouNHpuDHouDHpuLHouLHpuHHo
uHHpuPHouPHpuAnouAnpuInouInpuEnouEnpuMnouMnpuCnouCnpuKnouKnp
uGnouGnpuOnouOnpuBnouBnpuJnouJnpuFnouFnpuNnouNnpuDnouDnpuLno
uLnpuHnouHnpuPnouPnpuAXouAXpuIXouIXpuEXouEXpuMXouMXpuCXouCXp
uKXouKXpuGXouGXpuOXouOXpuBXouBXpuJXouJXpuFXouFXpuNXouNXpuDXo
uDXpuLXouLXpuHXouHXpuPXouPXpuA3ouA3puI3ouI3puE3ouE3puM3ouM3p
uC3ouC3puK3ouK3puG3ouG3puO3ouO3puB3ouB3puJ3ouJ3puF3ouF3puN3o
uN3puD3ouD3puL3ouL3puH3ouH3puP3ouP3puAPouAPpuIPouIPpuEPouEPp
uMPouMPpuCPouCPpuKPouKPpuGPouGPpuOPouOPpuBPouBPpuJPouJPpuFPo
uFPpuNPouNPpuDPouDPpuLPouLPpuHPouHPpuPPouPPpuAvouAvpuIvouIvp
uEvouEvpuMvouMvpuCvouCvpuKvouKvpuGvouGvpuOvouOvpuBvouBvpuJvo
uJvpuFvouFvpuNvouNvpuDvouDvpuLvouLvpuHvouHvpuPvouPvpuAfouAfp
uIfouIfpuEfouEfpuMfouMfpuCfouCfpuKfouKfpuGfouGfpuOfouOfpuBfo
uBfpuJfouJfpuFfouFfpuNfouNfpuDfouDfpuLfouLfpuHfouHfpuPfouPfp
uA/ouA/puI/ouI/puE/ouE/puM/ouM/puC/ouC/puK/ouK/puG/ouG/puO/o
uO/puB/ouB/puJ/ouJ/puF/ouF/puN/ouN/puD/ouD/puL/ouL/puH/ouH/p
uP/o+P8H/b8dNwAdNyAdNxAdNzAdNwgdNygdNxgdNzgdNwQdNyQdNxQdNzQd
NwwdNywdNxwdNzwdNwIdNyIdNxIdNzIdNwodNyodNxodNzodNwYdNyYdNxYd
NzYdNw4dNy4dNx4dNz4dNwEdNyEdNxEdNzEdNwkdNykdNxkdNzkdNwUdNyUd
NxUdNzUdNw0dNy0dNx0dNz0dNwMdNyMdNxMdNzMdNwsdNysdNxsdNzsdNwcd
NycdNxcdNzcdNw8dNy8dNx8dNz8dtwAdtyAdtxAdtzAdtwgdtygdtxgdtzgd
twQdtyQdtxQdtzQdtwwdtywdtxwdtzwdtwIdtyIdtxIdtzIdtwodtyodtxod
tzodtwYdtyYdtxYdtzYdtw4dty4dtx4dtz4dtwEdtyEdtxEdtzEdtwkdtykd
txkdtzkdtwUdtyUdtxUdtzUdtw0dty0dtx0dtz0dtwMdtyMdtxMdtzMdtwsd
tysdtxsdtzsdtwcdtycdtxcdtzcdtw8dty8dtx8dtz8ddwAddyAddxAddzAd
dwgddygddxgddzgddwQddyQddxQddzQddwwddywddxwddzwddwIddyIddxId
dzIddwoddyoddxoddzoddwYddyYddxYddzYddw4ddy4ddx4ddz4ddwEddyEd
dxEddzEddwkddykddxkddzkddwUddyUddxUddzUddw0ddy0ddx0ddz0ddwMd
dyMddxMddzMddwsddysddxsddzsddwcddycddxcddzcddw8ddy8ddx8ddz8d
9wAd9yAd9xAd9zAd9wgd9ygd9xgd9zgd9wQd9yQd9xQd9zQd9wwd9ywd9xwd
9zwd9wId9yId9xId9zId9wod9yod9xod9zod9wYd9yYd9xYd9zYd9w4d9y4d
9x4d9z4d9wEd9yEd9xEd9zEd9wkd9ykd9xkd9zkd9wUd9yUd9xUd9zUd9w0d
9y0d9x0d9z0d9wMd9yMd9xMd9zMd9wsd9ysd9xsd9zsd9wcd9ycd9xcd9zcd
9w8d9y8d9x8d//+A/7fjBqDjBqTjBqLjBqbjBqHjBqXjBqPjBqfjhqDjhqTj
hqLjhqbjhqHjhqXjhqPjhqfjRqDjRqTjRqLjRqbjRqHjRqXjRqPjRqfjxqDj
xqTjxqLjxqbjxqHjxqXjxqPjxqfjJqDjJqTjJqLjJqbjJqHjJqXjJqPjJqfj
pqDjpqTjpqLjpqbjpqHjpqXjpqPjpqfjZqDjZqTjZqLjZqbjZqHjZqXjZqPj
Zqfj5qDj5qTj5qLj5qbj5qHj5qXj5qPj5qfjFqDjFqTjFqLjFqbjFqHjFqXj
FqPjFqfjlqDjlqTjlqLjlqbjlqHjlqXjlqPjlqfjVqDjVqTjVqLjVqbjVqHj
VqXjVqPjVqfj1qDj1qTj1qLj1qbj1qHj1qXj1qPj1qfjNqDjNqTjNqLjNqbj
NqHjNqXjNqPjNqfjtqDjtqTjtqLjtqbjtqHjtqXjtqPjtqfjdqDjdqTjdqLj
dqbjdqHjdqXjdqPjdqfj9qDj9qTj9qLj9qbj9qHj9qXj9qPj9qfjDqDjDqTj
DqLjDqbjDqHjDqXjDqPjDqfjjqDjjqTjjqLjjqbjjqHjjqXjjqPjjqfjTqDj
TqTjTqLjTqbjTqHjTqXjTqPjTqfjzqDjzqTjzqLjzqbjzqHjzqXjzqPjzqfj
LqDjLqTjLqLjLqbjLqHjLqXjLqPjLqfjrqDjrqTjrqLjrqbjrqHjrqXjrqPj
rqfjbqDjbqTjbqLjbqbjbqHjbqXjbqPjbqfj7qDj7qTj7qLj7qbj7qHj7qXj
7qPj7qfjHqDjHqTjHqLjHqbjHqHjHqXjHqPjHqfjnqDjnqTjnqLjnqbjnqHj
nqXjnqPjnqfjXqDjXqTjXqLjXqbjXqHjXqXjXqPjXqfj3qDj3qTj3qLj3qbj
3qHj3qXj3qPj3qfjPqDjPqTjPqLjPqbjPqHjPqXjPqPjPqfjvqDjvqTjvqLj
vqbjvqHjvqXjvqPjvqfjfqDjfqTjfqLjfqbjfqHjfqXjfqPjfqfj/qDj/qTj
/qLj/qbj/qHj/qXj/qPj/x/s/3bcAHTcgHTcQHTcwHTcIHTcoHTcYHTc4HTc
EHTckHTcUHTc0HTcMHTcsHTccHTc8HTcCHTciHTcSHTcyHTcKHTcqHTcaHTc
6HTcGHTcmHTcWHTc2HTcOHTcuHTceHTc+HTcBHTchHTcRHTcxHTcJHTcpHTc
ZHTc5HTcFHTclHTcVHTc1HTcNHTctHTcdHTc9HTcDHTcjHTcTHTczHTcLHTc
rHTcbHTc7HTcHHTcnHTcXHTc3HTcPHTcvHTcfHTc/HTcAnTcgnTcQnTcwnTc
InTconTcYnTc4nTcEnTcknTcUnTc0nTcMnTcsnTccnTc8nTcCnTcinTcSnTc
ynTcKnTcqnTcanTc6nTcGnTcmnTcWnTc2nTcOnTcunTcenTc+nTcBnTchnTc
RnTcxnTcJnTcpnTcZnTc5nTcFnTclnTcVnTc1nTcNnTctnTcdnTc9nTcDnTc
jnTcTnTcznTcLnTcrnTcbnTc7nTcHnTcnnTcXnTc3nTcPnTcvnTcfnTc/nTc
AXTcgXTcQXTcwXTcIXTcoXTcYXTc4XTcEXTckXTcUXTc0XTcMXTcsXTccXTc
8XTcCXTciXTcSXTcyXTcKXTcqXTcaXTc6XTcGXTcmXTcWXTc2XTcOXTcuXTc
eXTc+XTcBXTchXTcRXTcxXTcJXTcpXTcZXTc5XTcFXTclXTcVXTc1XTcNXTc
tXTcdXTc9XTcDXTcjXTcTXTczXTcLXTcrXTcbXTc7XTcHXTcnXTcXXTc3XTc
PXTcvXTcfXTc/XTcA3Tcg3TcQ3Tcw3TcI3Tco3TcY3Tc43TcE3Tck3TcU3Tc
03TcM3Tcs3Tcc3Tc83TcC3Tci3TcS3Tcy3TcK3Tcq3Tca3Tc63TcG3Tcm3Tc
W3Tc23TcO3Tcu3Tce3Tc+3TcB3Tch3TcR3Tcx3TcJ3Tcp3TcZ3Tc53TcF3Tc
l3TcV3Tc13TcN3Tct3Tcd3Tc93TcD3Tcj3TcT3Tcz3TcL3Tcr3Tcb3Tc73Tc
H3Tcn3TcX3Tc33TcP3Tcv3Tcf3T8/wP9344bgI4bkI4biI4bmI4bhI4blI4b
jI4bnI4bgo4bko4bio4bmo4bho4blo4bjo4bno4bgY4bkY4biY4bmY4bhY4b
lY4bjY4bnY4bg44bk44bi44bm44bh44bl44bj44bn46bgI6bkI6biI6bmI6b
hI6blI6bjI6bnI6bgo6bko6bio6bmo6bho6blo6bjo6bno6bgY6bkY6biY6b
mY6bhY6blY6bjY6bnY6bg46bk46bi46bm46bh46bl46bj46bn45bgI5bkI5b
iI5bmI5bhI5blI5bjI5bnI5bgo5bko5bio5bmo5bho5blo5bjo5bno5bgY5b
kY5biY5bmY5bhY5blY5bjY5bnY5bg45bk45bi45bm45bh45bl45bj45bn47b
gI7bkI7biI7bmI7bhI7blI7bjI7bnI7bgo7bko7bio7bmo7bho7blo7bjo7b
no7bgY7bkY7biY7bmY7bhY7blY7bjY7bnY7bg47bk47bi47bm47bh47bl47b
j47bn447gI47kI47iI47mI47hI47lI47jI47nI47go47ko47io47mo47ho47
lo47jo47no47gY47kY47iY47mY47hY47lY47jY47nY47g447k447i447m447
h447l447j447n467gI67kI67iI67mI67hI67lI67jI67nI67go67ko67io67
mo67ho67lo67jo67no67gY67kY67iY67mY67hY67lY67jY67nY67g467k467
i467m467h467l467j467n457gI57kI57iI57mI57hI57lI57jI57nI57go57
ko57io57mo57ho57lo57jo57no57gY57kY57iY57mY57hY57lY57jY57nY57
g457k457i457m457h457l457j457n477gI77kI77iI77mI77hI77lI77jI77
nI77go77ko77io77mo77ho77lo77jo77no77gY77kY77iY77mY77hY77lY77
jY77nY77g477k477i477m477h477l477j47/f5D/23ED0HED0nED0XED03GD
0HGD0nGD0XGD03FD0HFD0nFD0XFD03HD0HHD0nHD0XHD03Ej0HEj0nEj0XEj
03Gj0HGj0nGj0XGj03Fj0HFj0nFj0XFj03Hj0HHj0nHj0XHj03ET0HET0nET
0XET03GT0HGT0nGT0XGT03FT0HFT0nFT0XFT03HT0HHT0nHT0XHT03Ez0HEz
0nEz0XEz03Gz0HGz0nGz0XGz03Fz0HFz0nFz0XFz03Hz0HHz0nHz0XHz03EL
0HEL0nEL0XEL03GL0HGL0nGL0XGL03FL0HFL0nFL0XFL03HL0HHL0nHL0XHL
03Er0HEr0nEr0XEr03Gr0HGr0nGr0XGr03Fr0HFr0nFr0XFr03Hr0HHr0nHr
0XHr03Eb0HEb0nEb0XEb03Gb0HGb0nGb0XGb03Fb0HFb0nFb0XFb03Hb0HHb
0nHb0XHb03E70HE70nE70XE703G70HG70nG70XG703F70HF70nF70XF703H7
0HH70nH70XH703EH0HEH0nEH0XEH03GH0HGH0nGH0XGH03FH0HFH0nFH0XFH
03HH0HHH0nHH0XHH03En0HEn0nEn0XEn03Gn0HGn0nGn0XGn03Fn0HFn0nFn
0XFn03Hn0HHn0nHn0XHn03EX0HEX0nEX0XEX03GX0HGX0nGX0XGX03FX0HFX
0nFX0XFX03HX0HHX0nHX0XHX03E30HE30nE30XE303G30HG30nG30XG303F3
0HF30nF30XF303H30HH30nH30XH303EP0HEP0nEP0XEP03GP0HGP0nGP0XGP
03FP0HFP0nFP0XFP03HP0HHP0nHP0XHP03Ev0HEv0nEv0XEv03Gv0HGv0nGv
0XGv03Fv0HFv0nFv0XFv03Hv0HHv0nHv0XHv03Ef0HEf0nEf0XEf03Gf0HGf
0nGf0XGf03Ff0HFf0nFf0XFf03Hf0HHf0nHf0XHf03E/0HE/0nE/0XE/03G/
0HG/0nG/0XG/03F/0HF/0nF/0XF/03H/0HH/0nH/0fH/D/B/O24AOm5AOm4g
Om5gOm4QOm5QOm4wOm5wOm4IOm5IOm4oOm5oOm4YOm5YOm44Om54Om4EOm5E
Om4kOm5kOm4UOm5UOm40Om50Om4MOm5MOm4sOm5sOm4cOm5cOm48Om58Om4C
Om5COm4iOm5iOm4SOm5SOm4yOm5yOm4KOm5KOm4qOm5qOm4aOm5aOm46Om56
Om4GOm5GOm4mOm5mOm4WOm5WOm42Om52Om4OOm5OOm4uOm5uOm4eOm5eOm4+
Om5+Om4BOm5BOm4hOm5hOm4ROm5ROm4xOm5xOm4JOm5JOm4pOm5pOm4ZOm5Z
Om45Om55Om4FOm5FOm4lOm5lOm4VOm5VOm41Om51Om4NOm5NOm4tOm5tOm4d
Om5dOm49Om59Om4DOm5DOm4jOm5jOm4TOm5TOm4zOm5zOm4LOm5LOm4rOm5r
Om4bOm5bOm47Om57Om4HOm5HOm4nOm5nOm4XOm5XOm43Om53Om4POm5POm4v
Om5vOm4fOm5fOm4/Om5/Ou4AOu5AOu4gOu5gOu4QOu5QOu4wOu5wOu4IOu5I
Ou4oOu5oOu4YOu5YOu44Ou54Ou4EOu5EOu4kOu5kOu4UOu5UOu40Ou50Ou4M
Ou5MOu4sOu5sOu4cOu5cOu48Ou58Ou4COu5COu4iOu5iOu4SOu5SOu4yOu5y
Ou4KOu5KOu4qOu5qOu4aOu5aOu46Ou56Ou4GOu5GOu4mOu5mOu4WOu5WOu42
Ou52Ou4OOu5OOu4uOu5uOu4eOu5eOu4+Ou5+Ou4BOu5BOu4hOu5hOu4ROu5R
Ou4xOu5xOu4JOu5JOu4pOu5pOu4ZOu5ZOu45Ou55Ou4FOu5FOu4lOu5lOu4V
Ou5VOu41Ou51Ou4NOu5NOu4tOu5tOu4dOu5dOu49Ou59Ou4DOu5DOu4jOu5j
Ou4TOu5TOu4zOu5zOu4LOu5LOu4rOu5rOu4bOu5bOu47Ou57Ou4HOu5HOu4n
Ou5nOu4XOu5XOu43Ou53Ou4POu5POu4vOu5vOu4fOu5fOu4/Ov7/wf1vxw1A
xw1Ixw1Exw1Mxw1Cxw1Kxw1Gxw1Oxw1Bxw1Jxw1Fxw1Nxw1Dxw1Lxw1Hxw1P
x41Ax41Ix41Ex41Mx41Cx41Kx41Gx41Ox41Bx41Jx41Fx41Nx41Dx41Lx41H
x41Px01Ax01Ix01Ex01Mx01Cx01Kx01Gx01Ox01Bx01Jx01Fx01Nx01Dx01L
x01Hx01Px81Ax81Ix81Ex81Mx81Cx81Kx81Gx81Ox81Bx81Jx81Fx81Nx81D
x81Lx81Hx81Pxy1Axy1Ixy1Exy1Mxy1Cxy1Kxy1Gxy1Oxy1Bxy1Jxy1Fxy1N
xy1Dxy1Lxy1Hxy1Px61Ax61Ix61Ex61Mx61Cx61Kx61Gx61Ox61Bx61Jx61F
x61Nx61Dx61Lx61Hx61Px21Ax21Ix21Ex21Mx21Cx21Kx21Gx21Ox21Bx21J
x21Fx21Nx21Dx21Lx21Hx21Px+1Ax+1Ix+1Ex+1Mx+1Cx+1Kx+1Gx+1Ox+1B
x+1Jx+1Fx+1Nx+1Dx+1Lx+1Hx+1Pxx1Axx1Ixx1Exx1Mxx1Cxx1Kxx1Gxx1O
xx1Bxx1Jxx1Fxx1Nxx1Dxx1Lxx1Hxx1Px51Ax51Ix51Ex51Mx51Cx51Kx51G
x51Ox51Bx51Jx51Fx51Nx51Dx51Lx51Hx51Px11Ax11Ix11Ex11Mx11Cx11K
x11Gx11Ox11Bx11Jx11Fx11Nx11Dx11Lx11Hx11Px91Ax91Ix91Ex91Mx91C
x91Kx91Gx91Ox91Bx91Jx91Fx91Nx91Dx91Lx91Hx91Pxz1Axz1Ixz1Exz1M
xz1Cxz1Kxz1Gxz1Oxz1Bxz1Jxz1Fxz1Nxz1Dxz1Lxz1Hxz1Px71Ax71Ix71E
x71Mx71Cx71Kx71Gx71Ox71Bx71Jx71Fx71Nx71Dx71Lx71Hx71Px31Ax31I
x31Ex31Mx31Cx31Kx31Gx31Ox31Bx31Jx31Fx31Nx31Dx31Lx31Hx31Px/1A
x/1Ix/1Ex/1Mx/1Cx/1Kx/1Gx/1Ox/1Bx/1Jx/1Fx/1Nx/1Dx/1Lx/1Hx/8/
sP/tuAHouAHpuIHouIHpuEHouEHpuMHouMHpuCHouCHpuKHouKHpuGHouGHp
uOHouOHpuBHouBHpuJHouJHpuFHouFHpuNHouNHpuDHouDHpuLHouLHpuHHo
uHHpuPHouPHpuAnouAnpuInouInpuEnouEnpuMnouMnpuCnouCnpuKnouKnp
uGnouGnpuOnouOnpuBnouBnpuJnouJnpuFnouFnpuNnouNnpuDnouDnpuLno
uLnpuHnouHnpuPnouPnpuAXouAXpuIXouIXpuEXouEXpuMXouMXpuCXouCXp
uKXouKXpuGXouGXpuOXouOXpuBXouBXpuJXouJXpuFXouFXpuNXouNXpuDXo
uDXpuLXouLXpuHXouHXpuPXouPXpuA3ouA3puI3ouI3puE3ouE3puM3ouM3p
uC3ouC3puK3ouK3puG3ouG3puO3ouO3puB3ouB3puJ3ouJ3puF3ouF3puN3o
uN3puD3ouD3puL3ouL3puH3ouH3puP3ouP3puAPouAPpuIPouIPpuEPouEPp
uMPouMPpuCPouCPpuKPouKPpuGPouGPpuOPouOPpuBPouBPpuJPouJPpuFPo
uFPpuNPouNPpuDPouDPpuLPouLPpuHPouHPpuPPouPPpuAvouAvpuIvouIvp
uEvouEvpuMvouMvpuCvouCvpuKvouKvpuGvouGvpuOvouOvpuBvouBvpuJvo
uJvpuFvouFvpuNvouNvpuDvouDvpuLvouLvpuHvouHvpuPvouPvpuAfouAfp
uIfouIfpuEfouEfpuMfouMfpuCfouCfpuKfouKfpuGfouGfpuOfouOfpuBfo
uBfpuJfouJfpuFfouFfpuNfouNfpuDfouDfpuLfouLfpuHfouHfpuPfouPfp
uA/ouA/puI/ouI/puE/ouE/puM/ouM/puC/ouC/puK/ouK/puG/ouG/puO/o
uO/puB/ouB/puJ/ouJ/puF/ouF/puN/ouN/puD/ouD/puL/ouL/puH/ouH/p
uP/o+P8H9b8dNwAdNyAdNxAdNzAdNwgdNygdNxgdNzgdNwQdNyQdNxQdNzQd
NwwdNywdNxwdNzwdNwIdNyIdNxIdNzIdNwodNyodNxodNzodNwYdNyYdNxYd
NzYdNw4dNy4dNx4dNz4dNwEdNyEdNxEdNzEdNwkdNykdNxkdNzkdNwUdNyUd
NxUdNzUdNw0dNy0dNx0dNz0dNwMdNyMdNxMdNzMdNwsdNysdNxsdNzsdNwcd
NycdNxcdNzcdNw8dNy8dNx8dNz8dtwAdtyAdtxAdtzAdtwgdtygdtxgdtzgd
twQdtyQdtxQdtzQdtwwdtywdtxwdtzwdtwIdtyIdtxIdtzIdtwodtyodtxod
tzodtwYdtyYdtxYdtzYdtw4dty4dtx4dtz4dtwEdtyEdtxEdtzEdtwkdtykd
txkdtzkdtwUdtyUdtxUdtzUdtw0dty0dtx0dtz0dtwMdtyMdtxMdtzMdtwsd
tysdtxsdtzsdtwcdtycdtxcdtzcdtw8dty8dtx8dtz8ddwAddyAddxAddzAd
dwgddygddxgddzgddwQddyQddxQddzQddwwddywddxwddzwddwIddyIddxId
dzIddwoddyoddxoddzoddwYddyYddxYddzYddw4ddy4ddx4ddz4ddwEddyEd
dxEddzEddwkddykddxkddzkddwUddyUddxUddzUddw0ddy0ddx0ddz0ddwMd
dyMddxMddzMddwsddysddxsddzsddwcddycddxcddzcddw8ddy8ddx8ddz8d
9wAd9yAd9xAd9zAd9wgd9ygd9xgd9zgd9wQd9yQd9xQd9zQd9wwd9ywd9xwd
9zwd9wId9yId9xId9zId9wod9yod9xod9zod9wYd9yYd9xYd9zYd9w4d9y4d
9x4d9z4d9wEd9yEd9xEd9zEd9wkd9ykd9xkd9zkd9wUd9yUd9xUd9zUd9w0d
9y0d9x0d9z0d9wMd9yMd9xMd9zMd9wsd9ysd9xsd9zsd9wcd9ycd9xcd9zcd
9w8d9y8d9x8d//+A/rfjBqDjBqTjBqLjBqbjBqHjBqXjBqPjBqfjhqDjhqTj
hqLjhqbjhqHjhqXjhqPjhqfjRqDjRqTjRqLjRqbjRqHjRqXjRqPjRqfjxqDj
xqTjxqLjxqbjxqHjxqXjxqPjxqfjJqDjJqTjJqLjJqbjJqHjJqXjJqPjJqfj
pqDjpqTjpqLjpqbjpqHjpqXjpqPjpqfjZqDjZqTjZqLjZqbjZqHjZqXjZqPj
Zqfj5qDj5qTj5qLj5qbj5qHj5qXj5qPj5qfjFqDjFqTjFqLjFqbjFqHjFqXj
FqPjFqfjlqDjlqTjlqLjlqbjlqHjlqXjlqPjlqfjVqDjVqTjVqLjVqbjVqHj
VqXjVqPjVqfj1qDj1qTj1qLj1qbj1qHj1qXj1qPj1qfjNqDjNqTjNqLjNqbj
NqHjNqXjNqPjNqfjtqDjtqTjtqLjtqbjtqHjtqXjtqPjtqfjdqDjdqTjdqLj
dqbjdqHjdqXjdqPjdqfj9qDj9qTj9qLj9qbj9qHj9qXj9qPj9qfjDqDjDqTj
DqLjDqbjDqHjDqXjDqPjDqfjjqDjjqTjjqLjjqbjjqHjjqXjjqPjjqfjTqDj
TqTjTqLjTqbjTqHjTqXjTqPjTqfjzqDjzqTjzqLjzqbjzqHjzqXjzqPjzqfj
LqDjLqTjLqLjLqbjLqHjLqXjLqPjLqfjrqDjrqTjrqLjrqbjrqHjrqXjrqPj
rqfjbqDjbqTjbqLjbqbjbqHjbqXjbqPjbqfj7qDj7qTj7qLj7qbj7qHj7qXj
7qPj7qfjHqDjHqTjHqLjHqbjHqHjHqXjHqPjHqfjnqDjnqTjnqLjnqbjnqHj
nqXjnqPjnqfjXqDjXqTjXqLjXqbjXqHjXqXjXqPjXqfj3qDj3qTj3qLj3qbj
3qHj3qXj3qPj3qfjPqDjPqTjPqLjPqbjPqHjPqXjPqPjPqfjvqDjvqTjvqLj
vqbjvqHjvqXjvqPjvqfjfqDjfqTjfqLjfqbjfqHjfqXjfqPjfqfj/qDj/qTj
/qLj/qbj/qHj/qXj/qPj/x/M/3bcAHTcgHTcQHTcwHTcIHTcoHTcYHTc4HTc
EHTckHTcUHTc0HTcMHTcsHTccHTc8HTcCHTciHTcSHTcyHTcKHTcqHTcaHTc
6HTcGHTcmHTcWHTc2HTcOHTcuHTceHTc+HTcBHTchHTcRHTcxHTcJHTcpHTc
ZHTc5HTcFHTclHTcVHTc1HTcNHTctHTcdHTc9HTcDHTcjHTcTHTczHTcLHTc
rHTcbHTc7HTcHHTcnHTcXHTc3HTcPHTcvHTcfHTc/HTcAnTcgnTcQnTcwnTc
InTconTcYnTc4nTcEnTcknTcUnTc0nTcMnTcsnTccnTc8nTcCnTcinTcSnTc
ynTcKnTcqnTcanTc6nTcGnTcmnTcWnTc2nTcOnTcunTcenTc+nTcBnTchnTc
RnTcxnTcJnTcpnTcZnTc5nTcFnTclnTcVnTc1nTcNnTctnTcdnTc9nTcDnTc
jnTcTnTcznTcLnTcrnTcbnTc7nTcHnTcnnTcXnTc3nTcPnTcvnTcfnTc/nTc
AXTcgXTcQXTcwXTcIXTcoXTcYXTc4XTcEXTckXTcUXTc0XTcMXTcsXTccXTc
8XTcCXTciXTcSXTcyXTcKXTcqXTcaXTc6XTcGXTcmXTcWXTc2XTcOXTcuXTc
eXTc+XTcBXTchXTcRXTcxXTcJXTcpXTcZXTc5XTcFXTclXTcVXTc1XTcNXTc
tXTcdXTc9XTcDXTcjXTcTXTczXTcLXTcrXTcbXTc7XTcHXTcnXTcXXTc3XTc
PXTcvXTcfXTc/XTcA3Tcg3TcQ3Tcw3TcI3Tco3TcY3Tc43TcE3Tck3TcU3Tc
03TcM3Tcs3Tcc3Tc83TcC3Tci3TcS3Tcy3TcK3Tcq3Tca3Tc63TcG3Tcm3Tc
W3Tc23TcO3Tcu3Tce3Tc+3TcB3Tch3TcR3Tcx3TcJ3Tcp3TcZ3Tc53TcF3Tc
l3TcV3Tc13TcN3Tct3Tcd3Tc93TcD3Tcj3TcT3Tcz3TcL3Tcr3Tcb3Tc73Tc
H3Tcn3TcX3Tc33TcP3Tcv3Tcf3T8/wP5344bgI4bkI4biI4bmI4bhI4blI4b
jI4bnI4bgo4bko4bio4bmo4bho4blo4bjo4bno4bgY4bkY4biY4bmY4bhY4b
lY4bjY4bnY4bg44bk44bi44bm44bh44bl44bj44bn46bgI6bkI6biI6bmI6b
hI6blI6bjI6bnI6bgo6bko6bio6bmo6bho6blo6bjo6bno6bgY6bkY6biY6b
mY6bhY6blY6bjY6bnY6bg46bk46bi46bm46bh46bl46bj46bn45bgI5bkI5b
iI5bmI5bhI5blI5bjI5bnI5bgo5bko5bio5bmo5bho5blo5bjo5bno5bgY5b
kY5biY5bmY5bhY5blY5bjY5bnY5bg45bk45bi45bm45bh45bl45bj45bn47b
gI7bkI7biI7bmI7bhI7blI7bjI7bnI7bgo7bko7bio7bmo7bho7blo7bjo7b
no7bgY7bkY7biY7bmY7bhY7blY7bjY7bnY7bg47bk47bi47bm47bh47bl47b
j47bn447gI47kI47iI47mI47hI47lI47jI47nI47go47ko47io47mo47ho47
lo47jo47no47gY47kY47iY47mY47hY47lY47jY47nY47g447k447i447m447
h447l447j447n467gI67kI67iI67mI67hI67lI67jI67nI67go67ko67io67
mo7/j8t6igKAoZYwOtm2bdv1Z9u2bd8m27Ztuybbtm27bq/tx71mfc/n5NXs
OK9hx3ktO87r2HFez47zBnacN7LjvIkd583sOG9hx3krO87b2HHezo7zDnac
d7LjvIsd593sOO9hx3kvO87Ycd7HjvN+dpwPsON8kB3nQ+w4H2bH+Qg7zkfZ
cT7GjvNxdpxPsON8kh3nU+w4n2bH+Qw7zmfZcT7HjvN5dpwvsON8kR3nS+w4
X2bH+Qo7zlfZcb7GjvN1dpxvsON8kx3nW+w432bH+Q47znfZcb7HjvN9dpwf
sOP8kB3nR+w4P2bH+Qk7zk/ZcX7GjvNzdpxfsOP8kh3nV+w4v2bH+Q07zm/Z
cX7HjvN7dpw/sOP8kR3nT+w4f2bH+Qs7zl/Zcf7GjvN3dpx/sOP8kx3nX+w4
/2bH+Q87/u+B+N8d50DsOAdmxzkIO85B2XEOxo5zcHacQ7DjHJId51DsOIdm
xzkMO85h2XEOx45zeHacI7DjHJEd50jsOEdmxzkKO85R2XGOxo5zdHacY7Dj
HJMd51jsOMdmxzkOO85x2XGOx45zfHacE7DjnJAd50TsOCdmxzkJO85J2XFO
xo5zcnacU7DjnJId51TsOKdmxzkNO85p2XFOx45zenacM7DjnJEd50zsOGdm
xzkLO85Z2XHOxo5zdnacc7DjnJMd51zsOOdmxzkPO8552XHOx45zfnacC7Dj
HMCOc0F2nAux41yYHeci7DgXZce5GDvOxdlxLsGOc0l2nEux41yaHecy7DiX
Zce5HDvO5dlxrsCOc0V2nCux41yZHecq7DhXZce5GjvO1dlxrsGOc012nGux
41ybHec67DjXZce5HjvO9dlxbsCOc0N2nBux49yYHecm7Dg3Zce5GTvOzdlx
bsGOc0t2nFux49yaHec27Di3Zce5HTvO7dlx7sCOc0d2nDux49yZHecu7Dh3
Zce5GzvO3dlx7sGOc092nHux49ybHec+7Dj3Zcf5P3ac+7HjlB3n/uw4D2DH
eSA7zoPYcR7MjvMQdpyHsuM8jB3n4ew4j2DHeSQ7zqPYcR7NjvMYdpzHsuM8
jh3n8ew4T2DHeSI7zpPYcZ7MjvMUdpynsuM8jR3n6ew4z2DHeSY7zrPYcZ7N
jvMcdpznsuM8jx3n+ew4L2DHeSE7zovYcV7MjvMSdpyXsuO8jB3n5ew4r2DH
eSU7zqvYcV7NjvMadpzXsuO8jh3n9ew4b2DHeSM7zpvYcd7MjvMWdpy3suO8
jR3n7ew472DHeSc7zrvYcd7NjvMedpz3suOMHed97DjvZ8f5ADvOB9lxPsSO
82F2nI+w43yUHedj7DgfZ8f5BDvOJ9lxPsWO82l2nM+w43yWHedz7DifZ8f5
AjvOF9lxvsSO82V2nK+w43yVHedr7DhfZ8f5BjvON9lxvsWO8212nO+w43yX
Hed77DjfZ8f5ATvOD9lxfsSO82N2nJ+w4/yUHedn7Dg/Z8f5BTvOL9lxfsWO
82t2nN+w4/yWHed37Di/Z8f5AzvOH9lx/sSO82d2nL+w4/yVHedv7Dh/Z8f5
BzvOP9lx/sWO8292nP+w4/8egP/xAbh4OAeix8XDOTA9Lh7OQehx8XAOSo+L
h3Mwelw8nIPT4+LhHIIeFw/nkPS4eDiHosfFwzk0PS4ezmHocfFwDkuPi4dz
OHpcPJzD0+Pi4RyBHhcP54j0uHg4R6LHxcM5Mj0uHs5R6HHxcI5Kj4uHczR6
XDyco9Pj4uEcgx4XD+eY9Lh4OMeix8XDOTY9Lh7Ocehx8XCOS4+Lh3M8elw8
nOPT4+LhnIAeFw/nhPS4eDgnosfFwzkxPS4ezknocfFwTkqPi4dzMnpcPJyT
0+Pi4ZyCHhcP55T0uHg4p6LHxcM5NT0uHs5p6HHxcE5Lj4uHczp6XDyc09Pj
4uGcgR4XD+eM9Lh4OGeix8XDOTM9Lh7OWehx8XDOSo+Lh3M2elw8nLPT4+Lh
nIMeFw/nnPS4eDjnosfFwzk3PS4eznnocfFwzkuPi4dzPnpcPJzz0+Pi4VyA
HhcP5wB6XDycC9Lj4uFciB4XD+fC9Lh4OBehx8XDuSg9Lh7Oxehx8XAuTo+L
h3MJelw8nEvS4+LhXIoeFw/n0vS4eDiXocfFw7ksPS4ezuXocfFwLk+Pi4dz
BXpcPJwr0uPi4VyJHhcP58r0uHg4V6HHxcO5Kj0uHs7V6HHxcK5Oj4uHcw16
XDyca9Lj4uFcix4XD+fa9Lh4ONehx8XDuS49Lh7O9ehx8XCuT4+Lh3MDelw8
nBvS4+Lh3IgeFw/nxvS4eDg3ocfFw7kpPS4ezs3ocfFwbk6Pi4dzC3pcPJxb
0uPi4dyKHhcP59b0uHg4t6HHxcO5LT0uHs7t6HHxcG5Pj4uHcwd6XDycO9Lj
4uHciR4XD+fO9Lh4OHehx8XDuSs9Lh7O3ehx8XDuTo+Lh3MPelw8nHvS4+Lh
3IseFw/n3vS4eDj3ocfFw7kvPS4ezv/R4+Lh3I8eFw+n9Lh4OPenx8XDeQA9
Lh7OA+lx8XAeRI+Lh/Ngelw8nIfQ4+LhPJQeFw/nYfS4eDgPp8fFw3kEPS4e
ziPpcfFwHkWPi4fzaHpcPJzH0OPi4TyWHhcP53H0uHg4j6fHxcN5Aj0uHs4T
6XHxcJ5Ej4uH82R6XDycp9Dj4uE8lR4XD+dp9Lh4OE+nx8XDeQY9Lh7OM+lx
8XCeRY+Lh/Nselw8nOfQ4+LhPJceFw/nefS4eDjPp8fFw3kBPS4ezgvpcfFw
XkSPi4fzYnpcPJyX0OPi4byUHhcP52X0uHg4L6fHxcN5BT0uHs4r6XHxcF5F
j4uH82p6XDyc19Dj4uG8lh4XD+d19Lh4OK+nx8XDeQM9Lh7OG+lx8XDeRI+L
h/Nmelw8nLfQ4+LhvJUeFw/nbfS4eDhvp8fFw3kHPS4ezjvpcfFw3kWPi4fz
bnpcPJz30OPi4byXHhcPZ/S4eDjvo8fFw3k/PS4ezgfocfFwPkiPi4fzIXpc
PJwP0+Pi4XyEHhcP56P0uHg4H6PHxcP5OD0uHs4n6HHxcD5Jj4uH8yl6XDyc
T9Pj4uF8hh4XD+ez9Lh4OJ+jx8XD+Tw9Lh7OF+hx8XC+SI+Lh/Mlelw8nC/T
4+LhfIUeFw/nq/S4eDhfo8fFw/k6PS4ezjfocfFwvkmPi4fzLXpcPJxv0+Pi
4XyHHhcP57v0uHg436PHxcP5Pj0uHs4P6HHxcH5Ij4uH8yN6XDycH9Pj4uH8
hB4XD+en9Lh4OD+jx8XD+Tk9Lh7OL+hx8XB+SY+Lh/Mrelw8nF/T4+Lh/IYe
Fw/nt/S4eDi/o8fFw/k9PS4ezh/ocfFw/kiPi4fzJ3pcPJw/0+Pi4fyFHhcP
56/0uHg4f6PHxcP5Oz0uHs4/6HHxcP5Jj4uH8y96XDycf9Pj4uH8hx4XD//3
gf/fHhcP50D0uHg4B6bHxcM5CD0uHs5B6XHxcA5Gj4uHc3B6XDycQ9Dj4uEc
kh4XD+dQ9Lh4OIemx8XDOQw9Lh7OYelx8XAOR4+Lh3N4elw8nCPQ4+LhHJEe
Fw/nSPS4eDhHpsfFwzkKPS4ezlHpcfFwjkaPi4dzdHpcPJxj0OPi4RyTHhcP
51j0uHg4x6bHxcM5Dj0uHs5x6XHxcI5Hj4uHc3x6XDycE9Dj4uGckB4XD+dE
9Lh4OCemx8XDOQk9Lh7OSelx8XBORo+Lh3Nyelw8nFPQ4+LhnJIeFw/nVPS4
eDinpsfFwzkNPS4ezmnpcfFwTkePi4dzenpcPJwz0OPi4ZyRHhcP50z0uHg4
Z6bHxcM5Cz0uHs5Z6XHxcM5Gj4uHc3Z6XDycc9Dj4uGckx4XD+dc9Lh4OOem
x8XDOQ89Lh7Oeelx8XDOR4+Lh3N+elw8nAvQ4+LhHECPi4dzQXpcPJwL0ePi
4VyYHhcP5yL0uHg4F6XHxcO5GD0uHs7F6XHxcC5Bj4uHc0l6XDycS9Hj4uFc
mh4XD+cy9Lh4OJelx8XDuRw9Lh7O5elx8XCuQI+Lh3NFelw8nCvR4+LhXJke
Fw/nKvS4eDhXpcfFw7kaPS4eztXpcfFwrkGPi4dzTXpcPJxr0ePi4VybHhcP
5zr0uHg416XHxcO5Hj0uHs716XHxcG5Aj4uHc0N6XDycG9Hj4uHcmB4XD+cm
9Lh4ODelx8XDuRk9Lh7Ozelx8XBuQY+Lh3NLelw8nFvR4+Lh3JoeFw/nNvS4
eDi3pcfFw7kdPS4ezu3pcfFw7kCPi4dzR3pcPJw70ePi4dyZHhcP5y70uHg4
d6XHxcO5Gz0uHs7d6XHxcO5Bj4uHc096XDyce9Hj4uHcmx4XD+c+9Lh4OPel
x8XD+T96XDyc+9Hj4uGUHhcP5/70uHg4D6DHxcN5ID0uHs6D6HHxcB5Mj4uH
8xB6XDych9Lj4uE8jB4XD+fh9Lh4OI+gx8XDeSQ9Lh7Oo+hx8XAeTY+Lh/MY
elw8nMfS4+LhPI4eFw/n8fS4eDhPoMfFw3kiPS4ezpPocfFwnkyPi4fzFHpc
PJyn0uPi4TyNHhcP5+n0uHg4z6DHxcN5Jj0uHs6z6HHxcJ5Nj4uH8xx6XDyc
59Lj4uE8jx4XD+f59Lh4OC+gx8XDeSE9Lh7Oi+hx8XBeTI+Lh/MSelw8nJfS
4+LhvIweFw/n5fS4eDivoMfFw3klPS4ezqvocfFwXk2Pi4fzGnpcPJzX0uPi
4byOHhcP5/X0uHg4b6DHxcN5Iz0uHs6b6HHxcN5Mj4uH8xZ6XDyct9Lj4uG8
jR4XD+ft9Lh4OO+gx8XDeSc9Lh7Ou+hx8XDeTY+Lh/Meelw8nPfS4+LhjB4X
D+d99Lh4OO+nx8XD+QA9Lh7OB+lx8XA+RI+Lh/Nhelw8nI/Q4+LhfJQeFw/n
Y/S4eDgfp8fFw/kEPS4ezifpcfFwPkWPi4fzaXpcPJzP0OPi4XyWHhcP53P0
uHg4n6fHxcP5Aj0uHs4X6XHxcL5Ej4uH82V6XDycr9Dj4uF8lR4XD+dr9Lh4
OF+nx8XD+QY9Lh7ON+lx8XC+RY+Lh/Ntelw8nO/Q4+LhfJceFw/ne/S4eDjf
p8fFw/kBPS4ezg/pcfFwfkSPi4fzY3pcPJyf0OPi4fyUHhcP52f0uHg4P6fH
xcP5BT0uHs4v6XHxcH5Fj4uH82t6XDyc39Dj4uH8lh4XD+d39Lh4OL+nx8XD
+QM9Lh7OH+lx8XD+RI+Lh/Nnelw8nL/Q4+Lh/JUeFw/nb/S4eDh/p8fFw/kH
PS4ezj/pcfFw/kWPi4fzb3pcPJz/0OPi4f8+4P/b4+LhHIgeFw/nwPS4eDgH
ocfFwzkoPS4ezsHocfFwDk6Pi4dzCHpcPJxD0uPi4RyKHhcP59D0uHg4h6HH
xcM5LD0uHs7h6HHxcA5Pj4uHcwR6XDycI9Lj4uEciR4XD+fI9Lh4OEehx8XD
OSo9Lh7O0ehx8XCOTo+Lh3MMelw8nGPS4+LhHIseFw/n2PS4eDjHocfFwzku
PS4ezvHocfFwjk+Pi4dzAnpcPJwT0uPi4ZyIHhcP58T0uHg4J6HHxcM5KT0u
Hs7J6HHxcE5Oj4uHcwp6XDycU9Lj4uGcih4XD+fU9Lh4OKehx8XDOS09Lh7O
6ehx8XBOT4+Lh3MGelw8nDPS4+LhnIkeFw/nzPS4eDhnocfFwzkrPS4eztno
cfFwzk6Pi4dzDnpcPJxz0uPi4ZyLHhcP59z0uHg456HHxcM5Lz0uHs756HHx
cM5Pj4uHcwF6XDycA+hx8XAuSI+Lh3Mhelw8nAvT4+LhXIQeFw/novS4eDgX
o8fFw7k4PS4eziXocfFwLkmPi4dzKXpcPJxL0+Pi4VyGHhcP57L0uHg4l6PH
xcO5PD0uHs4V6HHxcK5Ij4uHcyV6XDycK9Pj4uFchR4XD+eq9Lh4OFejx8XD
uTo9Lh7ONehx8XCuSY+Lh3Mtelw8nGvT4+LhXIceFw/nuvS4eDjXo8fFw7k+
PS4ezg3ocfFwbkiPi4dzI3pcPJwb0+Pi4dyEHhcP56b0uHg4N6PHxcO5OT0u
Hs4t6HHxcG5Jj4uHcyt6XDycW9Pj4uHchh4XD+e29Lh4OLejx8XDuT09Lh7O
Hehx8XDuSI+Lh3Mnelw8nDvT4+Lh3IUeFw/nrvS4eDh3o8fFw7k7PS4ezj3o
cfFw7kmPi4dzL3pcPJx70+Pi4dyHHhcP5770uHg4/0ePi4dzP3pcPJzS4+Lh
3J8eFw/nAfS4eDgPpMfFw3kQPS4ezoPpcfFwHkKPi4fzUHpcPJyH0ePi4Tyc
HhcP5xH0uHg4j6THxcN5FD0uHs6j6XHxcB5Dj4uH81h6XDycx9Hj4uE8nh4X
D+cJ9Lh4OE+kx8XDeRI9Lh7Ok+lx8XCeQo+Lh/NUelw8nKfR4+LhPJ0eFw/n
GfS4eDjPpMfFw3kWPS4ezrPpcfFwnkOPi4fzXHpcPJzn0ePi4TyfHhcP5wX0
uHg4L6THxcN5ET0uHs6L6XHxcF5Cj4uH81J6XDycl9Hj4uG8nB4XD+cV9Lh4
OK+kx8XDeRU9Lh7Oq+lx8XBeQ4+Lh/Naelw8nNfR4+LhvJ4eFw/nDfS4eDhv
pMfFw3kTPS4ezpvpcfFw3kKPi4fzVnpcPJy30ePi4bydHhcP5x30uHg476TH
xcN5Fz0uHs676XHxcN5Dj4uH8156XDyc0ePi4byPHhcP5/30uHg4H6DHxcP5
ID0uHs6H6HHxcD5Mj4uH8xF6XDycj9Lj4uF8jB4XD+fj9Lh4OJ+gx8XD+SQ9
Lh7Op+hx8XA+TY+Lh/MZelw8nM/S4+LhfI4eFw/n8/S4eDhfoMfFw/kiPS4e
zpfocfFwvkyPi4fzFXpcPJyv0uPi4XyNHhcP5+v0uHg436DHxcP5Jj0uHs63
6HHxcL5Nj4uH8x16XDyc79Lj4uF8jx4XD+f79Lh4OD+gx8XD+SE9Lh7Oj+hx
8XB+TI+Lh/MTelw8nJ/S4+Lh/IweFw/n5/S4eDi/oMfFw/klPS4ezq/ocfFw
fk2Pi4fzG3pcPJzf0uPi4fyOHhcP5/f0uHg4f6DHxcP5Iz0uHs6f6HHxcP5M
j4uH8xd6XDycv9Lj4uH8jR4XD+fv9Lh4OP+gx8XD+Sc9Lh7Ov+hx8XD+TY+L
h/Mfelw8/N8H+n97XDycA9Hj4uEcmB4XD+cg9Lh4OAelx8XDORg9Lh7Owelx
8XAOQY+Lh3NIelw8nEPR4+LhHJoeFw/nMPS4eDiHpcfFwzkcPS4ezuHpcfFw
jkCPi4dzRHpcPJwj0ePi4RyZHhcP5yj0uHg4R6XHxcM5Gj0uHs7R6XHxcI5B
j4uHc0x6XDycY9Hj4uEcmx4XD+c49Lh4OMelx8XDOR49Lh7O8elx8XBOQI+L
h3NCelw8nBPR4+LhnJgeFw/nJPS4eDgnpcfFwzkZPS4ezsnpcfFwTkGPi4dz
SnpcPJxT0ePi4ZyaHhcP5zT0uHg4p6XHxcM5HT0uHs7p6XHxcM5Aj4uHc0Z6
XDycM9Hj4uGcmR4XD+cs9Lh4OGelx8XDORs9Lh7O2elx8XDOQY+Lh3NOelw8
nHPR4+LhnJseFw/nPPS4eDjnpcfFwzkfPS4ezvnpcfFwLkCPi4dzAD0uHs4F
6XHxcC5Ej4uHc2F6XDyci9Dj4uFclB4XD+di9Lh4OBenx8XDuQQ9Lh7OJelx
8XAuRY+Lh3Npelw8nMvQ4+LhXJYeFw/ncvS4eDiXp8fFw7kCPS4ezhXpcfFw
rkSPi4dzZXpcPJyr0OPi4VyVHhcP52r0uHg4V6fHxcO5Bj0uHs416XHxcK5F
j4uHc216XDyc69Dj4uFclx4XD+d69Lh4ONenx8XDuQE9Lh7ODelx8XBuRI+L
h3Njelw8nJvQ4+Lh3JQeFw/nZvS4eDg3p8fFw7kFPS4ezi3pcfFwbkWPi4dz
a3pcPJzb0OPi4dyWHhcP53b0uHg4t6fHxcO5Az0uHs4d6XHxcO5Ej4uHc2d6
XDycu9Dj4uHclR4XD+du9Lh4OHenx8XDuQc9Lh7OPelx8XDuRY+Lh3Nvelw8
nPvQ4+Lh3JceFw/n/+hx8XDuR4+Lh1N6XDyc+9Pj4uE8gB4XD+eB9Lh4OA+i
x8XDeTA9Lh7OQ+hx8XAeSo+Lh/Mwelw8nIfT4+LhPIIeFw/nkfS4eDiPosfF
w3k0PS4ezmPocfFwHkuPi4fzOHpcPJzH0+Pi4TyBHhcP54n0uHg4T6LHxcN5
Mj0uHs5T6HHxcJ5Kj4uH8zR6XDycp9Pj4uE8gx4XD+eZ9Lh4OM+ix8XDeTY9
Lh7Oc+hx8XCeS4+Lh/M8elw8nOfT4+LhvIAeFw/nhfS4eDgvosfFw3kxPS4e
zkvocfFwXkqPi4fzMnpcPJyX0+Pi4byCHhcP55X0uHg4r6LHxcN5NT0uHs5r
6HHxcF5Lj4uH8zp6XDyc19Pj4uG8gR4XD+eN9Lh4OG+ix8XDeTM9Lh7OW+hx
8XDeSo+Lh/M2elw8nLfT4+LhvIMeFw/nnfS4eDjvosfFw3k3PS4eznvocfFw
3kuPi4czelw8nPfR4+LhvJ8eFw/nA/S4eDgfpMfFw/kQPS4ezofpcfFwPkKP
i4fzUXpcPJyP0ePi4XycHhcP5xP0uHg4n6THxcP5FD0uHs6n6XHxcD5Dj4uH
81l6XDycz9Hj4uF8nh4XD+cL9Lh4OF+kx8XD+RI9Lh7Ol+lx8XC+Qo+Lh/NV
elw8nK/R4+LhfJ0eFw/nG/S4eDjfpMfFw/kWPS4ezrfpcfFwvkOPi4fzXXpc
PJzv0ePi4XyfHhcP5wf0uHg4P6THxcP5ET0uHs6P6XHxcH5Cj4uH81N6XDyc
n9Hj4uH8nB4XD+cX9Lh4OL+kx8XD+RU9Lh7Or+lx8XB+Q4+Lh/Nbelw8nN/R
4+Lh/J4eFw/nD/S4eDh/pMfFw/kTPS4ezp/pcfFw/kKPi4fzV3pcPJy/0ePi
4fydHhcP5x/0uHg4/6THxcP5Fz0uHs6/6XHxcP5Dj4uH//sA/2+Pi4dzIHpc
PJwD0+Pi4RyEHhcP56D0uHg4B6PHxcM5OD0uHs4h6HHxcA5Jj4uHcyh6XDyc
Q9Pj4uEchh4XD+ew9Lh4OIejx8XDOTw9Lh7OEehx8XCOSI+Lh3Mkelw8nCPT
4+LhHIUeFw/nqPS4eDhHo8fFwzk6PS4ezjHocfFwjkmPi4dzLHpcPJxj0+Pi
4RyHHhcP57j0uHg4x6PHxcM5Pj0uHs4J6HHxcE5Ij4uHcyJ6XDycE9Pj4uGc
hB4XD+ek9Lh4OCejx8XDOTk9Lh7OKehx8XBOSY+Lh3Mqelw8nFPT4+LhnIYe
Fw/ntPS4eDino8fFwzk9PS4ezhnocfFwzkiPi4dzJnpcPJwz0+Pi4ZyFHhcP
56z0uHg4Z6PHxcM5Oz0uHs456HHxcM5Jj4uHcy56XDycc9Pj4uGchx4XD+e8
9Lh4OOejx8XDOT89Lh7OBehx8XAOoMfFw7kgPS4ezoXocfFwLkyPi4dzEXpc
PJyL0uPi4VyMHhcP5+L0uHg4l6DHxcO5JD0uHs6l6HHxcC5Nj4uHcxl6XDyc
y9Lj4uFcjh4XD+fy9Lh4OFegx8XDuSI9Lh7Olehx8XCuTI+Lh3MVelw8nKvS
4+LhXI0eFw/n6vS4eDjXoMfFw7kmPS4ezrXocfFwrk2Pi4dzHXpcPJzr0uPi
4VyPHhcP5/r0uHg4N6DHxcO5IT0uHs6N6HHxcG5Mj4uHcxN6XDycm9Lj4uHc
jB4XD+fm9Lh4OLegx8XDuSU9Lh7Orehx8XBuTY+Lh3Mbelw8nNvS4+Lh3I4e
Fw/n9vS4eDh3oMfFw7kjPS4ezp3ocfFw7kyPi4dzF3pcPJy70uPi4dyNHhcP
5+70uHg496DHxcO5Jz0uHs696HHxcO5Nj4uHcx96XDyc+9Lj4uH8Hz0uHs79
6HHxcEqPi4dzf3pcPJwH0OPi4TyQHhcP50H0uHg4D6bHxcN5CD0uHs5D6XHx
cB5Gj4uH83B6XDycR9Dj4uE8kh4XD+dR9Lh4OI+mx8XDeQw9Lh7OY+lx8XAe
R4+Lh/N4elw8nCfQ4+LhPJEeFw/nSfS4eDhPpsfFw3kKPS4ezlPpcfFwnkaP
i4fzdHpcPJxn0OPi4TyTHhcP51n0uHg4z6bHxcN5Dj0uHs5z6XHxcJ5Hj4uH
83x6XDycF9Dj4uG8kB4XD+dF9Lh4OC+mx8XDeQk9Lh7OS+lx8XBeRo+Lh/Ny
elw8nFfQ4+LhvJIeFw/nVfS4eDivpsfFw3kNPS4ezmvpcfFwXkePi4fzenpc
PJw30OPi4byRHhcP5030uHg4b6bHxcN5Cz0uHs5b6XHxcN5Gj4uH83Z6XDyc
d9Dj4uG8kx4XD+dd9Lh4OO+mx8XDeQ89Lh7Oe+lx8XBGj4uH8z56XDyc99Pj
4uF8gB4XD+eD9Lh4OB+ix8XD+TA9Lh7OR+hx8XA+So+Lh/Mxelw8nI/T4+Lh
fIIeFw/nk/S4eDifosfFw/k0PS4ezmfocfFwPkuPi4fzOXpcPJzP0+Pi4XyB
HhcP54v0uHg4X6LHxcP5Mj0uHs5X6HHxcL5Kj4uH8zV6XDycr9Pj4uF8gx4X
D+eb9Lh4ON+ix8XD+TY9Lh7Od+hx8XC+S4+Lh/M9elw8nO/T4+Lh/IAeFw/n
h/S4eDg/osfFw/kxPS4ezk/ocfFwfkqPi4fzM3pcPJyf0+Pi4fyCHhcP55f0
uHg4v6LHxcP5NT0uHs5v6HHxcH5Lj4uH8zt6XDyc39Pj4uH8gR4XD+eP9Lh4
OH+ix8XD+TM9Lh7OX+hx8XD+So+Lh/M3elw8nL/T4+Lh/IMeFw/nn/S4eDj/
osfFw/k3PS4ezn/ocfHwfx/Y/+1x8XAORI+Lh3Ngelw8nIPQ4+LhHJQeFw/n
YPS4eDgHp8fFwzkEPS4eziHpcfFwDkWPi4dzaHpcPJzD0OPi4RyWHhcP53D0
uHg4h6fHxcM5Aj0uHs4R6XHxcI5Ej4uHc2R6XDyco9Dj4uEclR4XD+do9Lh4
OEenx8XDOQY9Lh7OMelx8XCORY+Lh3Nselw8nOPQ4+LhHJceFw/nePS4eDjH
p8fFwzkBPS4ezgnpcfFwTkSPi4dzYnpcPJyT0OPi4ZyUHhcP52T0uHg4J6fH
xcM5BT0uHs4p6XHxcE5Fj4uHc2p6XDyc09Dj4uGclh4XD+d09Lh4OKenx8XD
OQM9Lh7OGelx8XDORI+Lh3Nmelw8nLPQ4+LhnJUeFw/nbPS4eDhnp8fFwzkH
PS4ezjnpcfFwzkWPi4dzbnpcPJzz0OPi4ZyXHhcP53z0uHg456fHxcO5AD0u
Hs4B9Lh4OBekx8XDuRA9Lh7Ohelx8XAuQo+Lh3NRelw8nIvR4+LhXJweFw/n
EvS4eDiXpMfFw7kUPS4ezqXpcfFwLkOPi4dzWXpcPJzL0ePi4VyeHhcP5wr0
uHg4V6THxcO5Ej0uHs6V6XHxcK5Cj4uHc1V6XDycq9Hj4uFcnR4XD+ca9Lh4
ONekx8XDuRY9Lh7Otelx8XCuQ4+Lh3Ndelw8nOvR4+LhXJ8eFw/nBvS4eDg3
pMfFw7kRPS4ezo3pcfFwbkKPi4dzU3pcPJyb0ePi4dycHhcP5xb0uHg4t6TH
xcO5FT0uHs6t6XHxcG5Dj4uHc1t6XDyc29Hj4uHcnh4XD+cO9Lh4OHekx8XD
uRM9Lh7Onelx8XDuQo+Lh3NXelw8nLvR4+Lh3J0eFw/nHvS4eDj3pMfFw7kX
PS4ezr3pcfFw7kOPi4dzX3pcPJz/o8fFw7kfPS4eTulx8XDuT4+Lh/MAelw8
nAfS4+LhPIgeFw/nwfS4eDgPocfFw3koPS4ezsPocfFwHk6Pi4fzCHpcPJxH
0uPi4TyKHhcP59H0uHg4j6HHxcN5LD0uHs7j6HHxcB5Pj4uH8wR6XDycJ9Lj
4uE8iR4XD+fJ9Lh4OE+hx8XDeSo9Lh7O0+hx8XCeTo+Lh/MMelw8nGfS4+Lh
PIseFw/n2fS4eDjPocfFw3kuPS4ezvPocfFwnk+Pi4fzAnpcPJwX0uPi4byI
HhcP58X0uHg4L6HHxcN5KT0uHs7L6HHxcF5Oj4uH8wp6XDycV9Lj4uG8ih4X
D+fV9Lh4OK+hx8XDeS09Lh7O6+hx8XBeT4+Lh/MGelw8nDfS4+LhvIkeFw/n
zfS4eDhvocfFw3krPS4eztvocfFw3k6Pi4fzDnpcPJx30uPi4byLHhcP5930
uHg476HHxcN5Lz0uHs7ocfFw3kePi4fzfnpcPJwP0OPi4XyQHhcP50P0uHg4
H6bHxcP5CD0uHs5H6XHxcD5Gj4uH83F6XDycT9Dj4uF8kh4XD+dT9Lh4OJ+m
x8XD+Qw9Lh7OZ+lx8XA+R4+Lh/N5elw8nC/Q4+LhfJEeFw/nS/S4eDhfpsfF
w/kKPS4ezlfpcfFwvkaPi4fzdXpcPJxv0OPi4XyTHhcP51v0uHg436bHxcP5
Dj0uHs536XHxcL5Hj4uH8316XDycH9Dj4uH8kB4XD+dH9Lh4OD+mx8XD+Qk9
Lh7OT+lx8XB+Ro+Lh/Nzelw8nF/Q4+Lh/JIeFw/nV/S4eDi/psfFw/kNPS4e
zm/pcfFwfkePi4fze3pcPJw/0OPi4fyRHhcP50/0uHg4f6bHxcP5Cz0uHs5f
6XHxcP5Gj4uH83d6XDycf9Dj4uH8kx4XD+df9Lh4OP+mx8XD+Q89Lh7+7wP6
vz0uHs6B6HHxcA5Mj4uHcxB6XDycg9Lj4uEcjB4XD+fg9Lh4OIegx8XDOSQ9
Lh7Ooehx8XAOTY+Lh3MYelw8nMPS4+LhHI4eFw/n8PS4eDhHoMfFwzkiPS4e
zpHocfFwjkyPi4dzFHpcPJyj0uPi4RyNHhcP5+j0uHg4x6DHxcM5Jj0uHs6x
6HHxcI5Nj4uHcxx6XDyc49Lj4uEcjx4XD+f49Lh4OCegx8XDOSE9Lh7Oiehx
8XBOTI+Lh3MSelw8nJPS4+LhnIweFw/n5PS4eDinoMfFwzklPS4ezqnocfFw
Tk2Pi4dzGnpcPJzT0uPi4ZyOHhcP5/T0uHg4Z6DHxcM5Iz0uHs6Z6HHxcM5M
j4uHcxZ6XDycs9Lj4uGcjR4XD+fs9Lh4OOegx8XDOSc9Lh7Ouehx8XDOTY+L
h3Meelw8nPPS4+LhnI8eFw/n/PS4eDgXoMfFwzmAHhcP54L0uHg4F6LHxcO5
MD0uHs5F6HHxcC5Kj4uHczF6XDyci9Pj4uFcgh4XD+eS9Lh4OJeix8XDuTQ9
Lh7OZehx8XAuS4+Lh3M5elw8nMvT4+LhXIEeFw/nivS4eDhXosfFw7kyPS4e
zlXocfFwrkqPi4dzNXpcPJyr0+Pi4VyDHhcP55r0uHg416LHxcO5Nj0uHs51
6HHxcK5Lj4uHcz16XDyc69Pj4uHcgB4XD+eG9Lh4ODeix8XDuTE9Lh7OTehx
8XBuSo+Lh3Mzelw8nJvT4+Lh3IIeFw/nlvS4eDi3osfFw7k1PS4ezm3ocfFw
bkuPi4dzO3pcPJzb0+Pi4dyBHhcP5470uHg4d6LHxcO5Mz0uHs5d6HHxcO5K
j4uHczd6XDycu9Pj4uHcgx4XD+ee9Lh4OPeix8XDuTc9Lh7Ofehx8XDuS4+L
h/N/9Lh4OPejx8XDKT0uHs796XHxcB5Aj4uH80B6XDycB9Hj4uE8mB4XD+ch
9Lh4OA+lx8XDeRg9Lh7Ow+lx8XAeQY+Lh/NIelw8nEfR4+LhPJoeFw/nMfS4
eDiPpcfFw3kcPS4ezuPpcfFwnkCPi4fzRHpcPJwn0ePi4TyZHhcP5yn0uHg4
T6XHxcN5Gj0uHs7T6XHxcJ5Bj4uH80x6XDycZ9Hj4uE8mx4XD+c59Lh4OM+l
x8XDeR49Lh7O8+lx8XBeQI+Lh/NCelw8nBfR4+LhvJgeFw/nJfS4eDgvpcfF
w3kZPS4ezsvpcfFwXkGPi4fzSnpcPJxX0ePi4byaHhcP5zX0uHg4r6XHxcN5
HT0uHs7r6XHxcN5Aj4uH80Z6XDycN9Hj4uG8mR4XD+ct9Lh4OG+lx8XDeRs9
Lh7O2+lx8XDeQY+Lh/NOelw8nHfR4+LhvJseFw/nPfS4eDjvpcfFwxk9Lh7O
++hx8XDeT4+Lh/MBelw8nA/S4+LhfIgeFw/nw/S4eDgfocfFw/koPS4ezsfo
cfFwPk6Pi4fzCXpcPJxP0uPi4XyKHhcP59P0uHg4n6HHxcP5LD0uHs7n6HHx
cD5Pj4uH8wV6XDycL9Lj4uF8iR4XD+fL9Lh4OF+hx8XD+So9Lh7O1+hx8XC+
To+Lh/MNelw8nG/S4+LhfIseFw/n2/S4eDjfocfFw/kuPS4ezvfocfFwvk+P
i4fzA3pcPJwf0uPi4fyIHhcP58f0uHg4P6HHxcP5KT0uHs7P6HHxcH5Oj4uH
8wt6XDycX9Lj4uH8ih4XD+fX9Lh4OL+hx8XD+S09Lh7O7+hx8XB+T4+Lh/MH
elw8nD/S4+Lh/IkeFw/nz/S4eDh/ocfFw/krPS4ezt/ocfFw/k6Pi4fzD3pc
PJx/0uPi4fyLHhcP59/0uHg4/6HHxcP/fSD/t8fFwzkQPS4ezoHpcfFwDkKP
i4dzUHpcPJyD0ePi4RycHhcP5xD0uHg4h6THxcM5FD0uHs6h6XHxcA5Dj4uH
c1h6XDycw9Hj4uEcnh4XD+cI9Lh4OEekx8XDORI9Lh7Okelx8XCOQo+Lh3NU
elw8nKPR4+LhHJ0eFw/nGPS4eDjHpMfFwzkWPS4ezrHpcfFwjkOPi4dzXHpc
PJzj0ePi4RyfHhcP5wT0uHg4J6THxcM5ET0uHs6J6XHxcE5Cj4uHc1J6XDyc
k9Hj4uGcnB4XD+cU9Lh4OKekx8XDORU9Lh7Oqelx8XBOQ4+Lh3Naelw8nNPR
4+LhnJ4eFw/nDPS4eDhnpMfFwzkTPS4ezpnpcfFwzkKPi4dzVnpcPJyz0ePi
4ZydHhcP5xz0uHg456THxcM5Fz0uHs656XHxcM5Dj4uHc156XDyc89Hj4uGc
nx4XD+cC9Lh4OAfQ4+LhXJAeFw/nQvS4eDgXpsfFw7kIPS4ezkXpcfFwLkaP
i4dzcXpcPJxL0OPi4VySHhcP51L0uHg4l6bHxcO5DD0uHs5l6XHxcC5Hj4uH
c3l6XDycK9Dj4uFckR4XD+dK9Lh4OFemx8XDuQo9Lh7OVelx8XCuRo+Lh3N1
+v/nsp4BAAAMGAimtm3btm3btu3Utm3bblPbtm1ba2+84ffHxcO5Oj0uHs41
6HHxcK5Jj4uHcy16XDyca9Pj4uFchx4XD+e69Lh4ONejx8XDuT49Lh7ODehx
8XBuSI+Lh3Mjelw8nBvT4+Lh3IQeFw/npvS4eDg3o8fFw7k5PS4ezi3ocfFw
bkmPi4dzK3pcPJxb0+Pi4dyGHhcP57b0uHg4t6PHxcO5PT0uHs4d6HHxcO5I
j4uHcyd6XDycO9Pj4uHchR4XD+eu9Lh4OHejx8XDuTs9Lh7OPehx8XDuSY+L
h3Mvelw8nHvT4+Lh3IceFw/nvvS4eDj3o8fFwyk9Lh7O/elx8XAeQI+Lh/NA
elw8nAfR4+LhPJgeFw/nIfS4eDgPpcfFw3kYPS4ezsPpcfFwHkGPi4fzSHpc
PJxH0ePi4TyaHhcP5zH0uHg4j6XHxcN5HD0uHs7j6XHxcJ5Aj4uH80R6XDyc
J9Hj4uE8mR4XD+cp9Lh4OE+lx8XDeRo9Lh7O0+lx8XCeQY+Lh/NMelw8nGfR
4+LhPJseFw/nOfS4eDjPpcfFw3kePS4ezvPpcfFwXkCPi4fzQnpcPJwX0ePi
4byYHhcP5yX0uHg4L6XHxcN5GT0uHs7L6XHxcF5Bj4uH80p6XDycV9Hj4uG8
mh4XD+c19Lh4OK+lx8XDeR09Lh7O6+lx8XDeQI+Lh/NGelw8nDfR4+LhvJke
Fw/nLfS4eDhvpcfFw3kbPS4eztvpcfFw3kGPi4fzTnpcPJx30ePi4bybHhcP
5z30uHg476XHxcMZPS4ezvvocfFw3k+Pi4fzAXpcPJwP0uPi4XyIHhcP58P0
uHg4H6HHxcP5KD0uHs7H6HHxcD5Oj4uH8wl6XDycT9Lj4uF8ih4XD+fT9Lh4
OJ+hx8XD+Sw9Lh7O5+hx8XA+T4+Lh/MFelw8nC/S4+LhfIkeFw/ny/S4eDhf
ocfFw/kqPS4eztfocfFwvk6Pi4fzDXpcPJxv0uPi4XyLHhcP59v0uHg436HH
xcP5Lj0uHs736HHxcL5Pj4uH8wN6XDycH9Lj4uH8iB4XD+fH9Lh4OD+hx8XD
+Sk9Lh7Oz+hx8XB+To+Lh/MLelw8nF/S4+Lh/IoeFw/n1/S4eDi/ocfFw/kt
PS4ezu/ocfFwfk+Pi4fzB3pcPJw/0uPi4fyJHhcP58/0uHg4f6HHxcP5Kz0u
Hs7f6HHxcP5Oj4uH8w96XDycf9Lj4uH8ix4XD+ff9Lh4OP+hx8XD/xvA/+9x
8XAOQI+Lh3NAelw8nAPR4+LhHJgeFw/nIPS4eDgHpcfFwzkYPS4ezsHpcfFw
DkGPi4dzSHpcPJxD0ePi4RyaHhcP5zD0uHg4h6XHxcM5HD0uHs7h6XHxcI5A
j4uHc0R6XDycI9Hj4uEcmR4XD+co9Lh4OEelx8XDORo9Lh7O0elx8XCOQY+L
h3NMelw8nGPR4+LhHJseFw/nOPS4eDjHpcfFwzkePS4ezvHpcfFwTkCPi4dz
QnpcPJwT0ePi4ZyYHhcP5yT0uHg4J6XHxcM5GT0uHs7J6XHxcE5Bj4uHc0p6
XDycU9Hj4uGcmh4XD+c09Lh4OKelx8XDOR09Lh7O6elx8XDOQI+Lh3NGelw8
nDPR4+LhnJkeFw/nLPS4eDhnpcfFwzkbPS4eztnpcfFwzkGPi4dzTnpcPJxz
0ePi4ZybHhcP5zz0uHg456XHxcM5Hz0uHs756XHxcC5Aj4uHc0F6XDycC9Hj
4uFcmB4XD+ci9Lh4OBelx8XDuRg9Lh7Oxelx8XAuQY+Lh3NJelw8nEvR4+Lh
XJoeFw/nMvS4eDiXpcfFw7kcPS4ezuXpcfFwrkCPi4dzRXpcPJwr0ePi4VyZ
HhcP5yr0uHg4V6XHxcO5Gj0uHs7V6XHxcK5Bj4uHc016XDyca9Hj4uFcmx4X
D+c69Lh4ONelx8XDuR49Lh7O9elx8XBuQI+Lh3NDelw8nBvR4+Lh3JgeFw/n
JvS4eDg3pcfFw7kZPS4ezs3pcfFwbkGPi4dzS3pcPJxb0ePi4dyaHhcP5zb0
uHg4t6XHxcO5HT0uHs7t6XHxcO5Aj4uHc0d6XDycO9Hj4uHcmR4XD+cu9Lh4
OHelx8XDuRs9Lh7O3elx8XDuQY+Lh3NPelw8nHvR4+Lh3JseFw/nPvS4eDj3
pcfFw7kfPS4eTulx8XDuT4+Lh/MAelw8nAfS4+LhPIgeFw/nwfS4eDgPocfF
w3koPS4ezsPocfFwHk6Pi4fzCHpcPJxH0uPi4TyKHhcP59H0uHg4j6HHxcN5
LD0uHs7j6HHxcB5Pj4uH8wR6XDycJ9Lj4uE8iR4XD+fJ9Lh4OE+hx8XDeSo9
Lh7O0+hx8XCeTo+Lh/MMelw8nGfS4+LhPIseFw/n2fS4eDjPocfFw3kuPS4e
zvPocfFwnk+Pi4fzAnpcPJwX0uPi4byIHhcP58X0uHg4L6HHxcN5KT0uHs7L
6HHxcF5Oj4uH8wp6XDycV9Lj4uG8ih4XD+fV9Lh4OK+hx8XDeS09Lh7O6+hx
8XBeT4+Lh/MGelw8nDfS4+LhvIkeFw/nzfS4eDhvocfFw3krPS4eztvocfFw
3k6Pi4fzDnpcPJx30uPi4byLHhcP5930uHg476HHxcN5Lz0uHs7ocfFw3keP
i4fzfnpcPJwP0OPi4XyQHhcP50P0uHg4H6bHxcP5CD0uHs5H6XHxcD5Gj4uH
83F6XDycT9Dj4uF8kh4XD+dT9Lh4OJ+mx8XD+Qw9Lh7OZ+lx8XA+R4+Lh/N5
elw8nC/Q4+LhfJEeFw/nS/S4eDhfpsfFw/kKPS4ezlfpcfFwvkaPi4fzdXpc
PJxv0OPi4XyTHhcP51v0uHg436bHxcP5Dj0uHs536XHxcL5Hj4uH8316XDyc
H9Dj4uH8kB4XD+dH9Lh4OD+mx8XD+Qk9Lh7OT+lx8XB+Ro+Lh/Nzelw8nF/Q
4+Lh/JIeFw/nV/S4eDi/psfFw/kNPS4ezm/pcfFwfkePi4fze3pcPJw/0OPi
4fyRHhcP50/0uHg4f6bHxcP5Cz0uHs5f6XHxcP5Gj4uH83d6XDycf9Dj4uH8
kx4XD+df9Lh4OP+mx8XD+Q89Lh7+38D9f4+Lh3MAelw8nAPS4+LhHIgeFw/n
wPS4eDgHocfFwzkoPS4ezsHocfFwDk6Pi4dzCHpcPJxD0uPi4RyKHhcP59D0
uHg4h6HHxcM5LD0uHs7h6HHxcA5Pj4uHcwR6XDycI9Lj4uEciR4XD+fI9Lh4
OEehx8XDOSo9Lh7O0ehx8XCOTo+Lh3MMelw8nGPS4+LhHIseFw/n2PS4eDjH
ocfFwzkuPS4ezvHocfFwjk+Pi4dzAnpcPJwT0uPi4ZyIHhcP58T0uHg4J6HH
xcM5KT0uHs7J6HHxcE5Oj4uHcwp6XDycU9Lj4uGcih4XD+fU9Lh4OKehx8XD
OS09Lh7O6ehx8XBOT4+Lh3MGelw8nDPS4+LhnIkeFw/nzPS4eDhnocfFwzkr
PS4eztnocfFwzk6Pi4dzDnpcPJxz0uPi4ZyLHhcP59z0uHg456HHxcM5Lz0u
Hs756HHxcM5Pj4uHcwF6XDycC9Lj4uFciB4XD+fC9Lh4OBehx8XDuSg9Lh7O
xehx8XAuTo+Lh3MJelw8nEvS4+LhXIoeFw/n0vS4eDiXocfFw7ksPS4ezuXo
cfFwLk+Pi4dzBXpcPJwr0uPi4VyJHhcP58r0uHg4V6HHxcO5Kj0uHs7V6HHx
cK5Oj4uHcw16XDyca9Lj4uFcix4XD+fa9Lh4ONehx8XDuS49Lh7O9ehx8XCu
T4+Lh3MDelw8nBvS4+Lh3IgeFw/nxvS4eDg3ocfFw7kpPS4ezs3ocfFwbk6P
i4dzC3pcPJxb0uPi4dyKHhcP59b0uHg4t6HHxcO5LT0uHs7t6HHxcG5Pj4uH
cwd6XDycO9Lj4uHciR4XD+fO9Lh4OHehx8XDuSs9Lh7O3ehx8XDuTo+Lh3MP
elw8nHvS4+Lh3IseFw/n3vS4eDj3ocfFw7kvPS4ezv3ocfFwSo+Lh3N/elw8
nAfQ4+LhPJAeFw/nQfS4eDgPpsfFw3kIPS4ezkPpcfFwHkaPi4fzcHpcPJxH
0OPi4TySHhcP51H0uHg4j6bHxcN5DD0uHs5j6XHxcB5Hj4uH83h6XDycJ9Dj
4uE8kR4XD+dJ9Lh4OE+mx8XDeQo9Lh7OU+lx8XCeRo+Lh/N0elw8nGfQ4+Lh
PJMeFw/nWfS4eDjPpsfFw3kOPS4eznPpcfFwnkePi4fzfHpcPJwX0OPi4byQ
HhcP50X0uHg4L6bHxcN5CT0uHs5L6XHxcF5Gj4uH83J6XDycV9Dj4uG8kh4X
D+dV9Lh4OK+mx8XDeQ09Lh7Oa+lx8XBeR4+Lh/N6elw8nDfQ4+LhvJEeFw/n
TfS4eDhvpsfFw3kLPS4ezlvpcfFw3kaPi4fzdnpcPJx30OPi4byTHhcP5130
uHg476bHxcN5Dz0uHs576XHxcEaPi4fzPnpcPJz30+Pi4XyAHhcP54P0uHg4
H6LHxcP5MD0uHs5H6HHxcD5Kj4uH8zF6XDycj9Pj4uF8gh4XD+eT9Lh4OJ+i
x8XD+TQ9Lh7OZ+hx8XA+S4+Lh/M5elw8nM/T4+LhfIEeFw/ni/S4eDhfosfF
w/kyPS4ezlfocfFwvkqPi4fzNXpcPJyv0+Pi4XyDHhcP55v0uHg436LHxcP5
Nj0uHs536HHxcL5Lj4uH8z16XDyc79Pj4uH8gB4XD+eH9Lh4OD+ix8XD+TE9
Lh7OT+hx8XB+So+Lh/Mzelw8nJ/T4+Lh/IIeFw/nl/S4eDi/osfFw/k1PS4e
zm/ocfFwfkuPi4fzO3pcPJzf0+Pi4fyBHhcP54/0uHg4f6LHxcP5Mz0uHs5f
6HHxcP5Kj4uH8zd6XDycv9Pj4uH8gx4XD+ef9Lh4OP+ix8XD+Tc9Lh7Of+hx
8fD/Buz/e1w8nAPQ4+LhHJAeFw/nQPS4eDgHpsfFwzkIPS4ezkHpcfFwDkaP
i4dzcHpcPJxD0OPi4RySHhcP51D0uHg4h6bHxcM5DD0uHs5h6XHxcA5Hj4uH
c3h6XDycI9Dj4uEckR4XD+dI9Lh4OEemx8XDOQo9Lh7OUelx8XCORo+Lh3N0
elw8nGPQ4+LhHJMeFw/nWPS4eDjHpsfFwzkOPS4eznHpcfFwjkePi4dzfHpc
PJwT0OPi4ZyQHhcP50T0uHg4J6bHxcM5CT0uHs5J6XHxcE5Gj4uHc3J6XDyc
U9Dj4uGckh4XD+dU9Lh4OKemx8XDOQ09Lh7Oaelx8XBOR4+Lh3N6elw8nDPQ
4+LhnJEeFw/nTPS4eDhnpsfFwzkLPS4ezlnpcfFwzkaPi4dzdnpcPJxz0OPi
4ZyTHhcP51z0uHg456bHxcM5Dz0uHs556XHxcM5Hj4uHc356XDycC9Dj4uFc
kB4XD+dC9Lh4OBemx8XDuQg9Lh7ORelx8XAuRo+Lh3Nxelw8nEvQ4+LhXJIe
Fw/nUvS4eDiXpsfFw7kMPS4ezmXpcfFwLkePi4dzeXpcPJwr0OPi4VyRHhcP
50r0uHg4V6bHxcO5Cj0uHs5V6XHxcK5Gj4uHc3V6XDyca9Dj4uFckx4XD+da
9Lh4ONemx8XDuQ49Lh7Odelx8XCuR4+Lh3N9elw8nBvQ4+Lh3JAeFw/nRvS4
eDg3psfFw7kJPS4ezk3pcfFwbkaPi4dzc3pcPJxb0OPi4dySHhcP51b0uHg4
t6bHxcO5DT0uHs5t6XHxcG5Hj4uHc3t6XDycO9Dj4uHckR4XD+dO9Lh4OHem
x8XDuQs9Lh7OXelx8XDuRo+Lh3N3elw8nHvQ4+Lh3JMeFw/nXvS4eDj3psfF
w7kPPS4ezn3pcfFw7kePi4dTelw8nPvT4+LhPIAeFw/ngfS4eDgPosfFw3kw
PS4ezkPocfFwHkqPi4fzMHpcPJyH0+Pi4TyCHhcP55H0uHg4j6LHxcN5ND0u
Hs5j6HHxcB5Lj4uH8zh6XDycx9Pj4uE8gR4XD+eJ9Lh4OE+ix8XDeTI9Lh7O
U+hx8XCeSo+Lh/M0elw8nKfT4+LhPIMeFw/nmfS4eDjPosfFw3k2PS4eznPo
cfFwnkuPi4fzPHpcPJzn0+Pi4byAHhcP54X0uHg4L6LHxcN5MT0uHs5L6HHx
cF5Kj4uH8zJ6XDycl9Pj4uG8gh4XD+eV9Lh4OK+ix8XDeTU9Lh7Oa+hx8XBe
S4+Lh/M6elw8nNfT4+LhvIEeFw/njfS4eDhvosfFw3kzPS4ezlvocfFw3kqP
i4fzNnpcPJy30+Pi4byDHhcP5530uHg476LHxcN5Nz0uHs576HHxcN5Lj4uH
M3pcPJz30ePi4byfHhcP5wP0uHg4H6THxcP5ED0uHs6H6XHxcD5Cj4uH81F6
XDycj9Hj4uF8nB4XD+cT9Lh4OJ+kx8XD+RQ9Lh7Op+lx8XA+Q4+Lh/NZelw8
nM/R4+LhfJ4eFw/nC/S4eDhfpMfFw/kSPS4ezpfpcfFwvkKPi4fzVXpcPJyv
0ePi4XydHhcP5xv0uHg436THxcP5Fj0uHs636XHxcL5Dj4uH8116XDyc79Hj
4uF8nx4XD+cH9Lh4OD+kx8XD+RE9Lh7Oj+lx8XB+Qo+Lh/NTelw8nJ/R4+Lh
/JweFw/nF/S4eDi/pMfFw/kVPS4ezq/pcfFwfkOPi4fzW3pcPJzf0ePi4fye
HhcP5w/0uHg4f6THxcP5Ez0uHs6f6XHxcP5Cj4uH81d6XDycv9Hj4uH8nR4X
D+cf9Lh4OP+kx8XD+Rc9Lh7Ov+lx8XD+Q4+Lh/83UP/f4+LhHIAeFw/ngPS4
eDgHosfFwzkwPS4ezkHocfFwDkqPi4dzMHpcPJyD0+Pi4RyCHhcP55D0uHg4
h6LHxcM5ND0uHs5h6HHxcA5Lj4uHczh6XDycw9Pj4uEcgR4XD+eI9Lh4OEei
x8XDOTI9Lh7OUehx8XCOSo+Lh3M0elw8nKPT4+LhHIMeFw/nmPS4eDjHosfF
wzk2PS4eznHocfFwjkuPi4dzPHpcPJzj0+Pi4ZyAHhcP54T0uHg4J6LHxcM5
MT0uHs5J6HHxcE5Kj4uHczJ6XDyck9Pj4uGcgh4XD+eU9Lh4OKeix8XDOTU9
Lh7Oaehx8XBOS4+Lh3M6elw8nNPT4+LhnIEeFw/njPS4eDhnosfFwzkzPS4e
zlnocfFwzkqPi4dzNnpcPJyz0+Pi4ZyDHhcP55z0uHg456LHxcM5Nz0uHs55
6HHxcM5Lj4uHcz56XDyc89Pj4uFcgB4XD+eC9Lh4OBeix8XDuTA9Lh7ORehx
8XAuSo+Lh3Mxelw8nIvT4+LhXIIeFw/nkvS4eDiXosfFw7k0PS4ezmXocfFw
LkuPi4dzOXpcPJzL0+Pi4VyBHhcP54r0uHg4V6LHxcO5Mj0uHs5V6HHxcK5K
j4uHczV6XDycq9Pj4uFcgx4XD+ea9Lh4ONeix8XDuTY9Lh7Odehx8XCuS4+L
h3M9elw8nOvT4+Lh3IAeFw/nhvS4eDg3osfFw7kxPS4ezk3ocfFwbkqPi4dz
M3pcPJyb0+Pi4dyCHhcP55b0uHg4t6LHxcO5NT0uHs5t6HHxcG5Lj4uHczt6
XDyc29Pj4uHcgR4XD+eO9Lh4OHeix8XDuTM9Lh7OXehx8XDuSo+Lh3M3elw8
nLvT4+Lh3IMeFw/nnvS4eDj3osfFw7k3PS4ezn3ocfFw7kuPi4dzP3pcPJzS
4+Lh3J8eFw/nAfS4eDgPpMfFw3kQPS4ezoPpcfFwHkKPi4fzUHpcPJyH0ePi
4TycHhcP5xH0uHg4j6THxcN5FD0uHs6j6XHxcB5Dj4uH81h6XDycx9Hj4uE8
nh4XD+cJ9Lh4OE+kx8XDeRI9Lh7Ok+lx8XCeQo+Lh/NUelw8nKfR4+LhPJ0e
Fw/nGfS4eDjPpMfFw3kWPS4ezrPpcfFwnkOPi4fzXHpcPJzn0ePi4TyfHhcP
5wX0uHg4L6THxcN5ET0uHs6L6XHxcF5Cj4uH81J6XDycl9Hj4uG8nB4XD+cV
9Lh4OK+kx8XDeRU9Lh7Oq+lx8XBeQ4+Lh/Naelw8nNfR4+LhvJ4eFw/nDfS4
eDhvpMfFw3kTPS4ezpvpcfFw3kKPi4fzVnpcPJy30ePi4bydHhcP5x30uHg4
76THxcN5Fz0uHs676XHxcN5Dj4uH8156XDyc0ePi4byPHhcP5/30uHg4H6DH
xcP5ID0uHs6H6HHxcD5Mj4uH8xF6XDycj9Lj4uF8jB4XD+fj9Lh4OJ+gx8XD
+SQ9Lh7Op+hx8XA+TY+Lh/MZelw8nM/S4+LhfI4eFw/n8/S4eDhfoMfFw/ki
PS4ezpfocfFwvkyPi4fzFXpcPJyv0uPi4XyNHhcP5+v0uHg436DHxcP5Jj0u
Hs636HHxcL5Nj4uH8x16XDyc79Lj4uF8jx4XD+f79Lh4OD+gx8XD+SE9Lh7O
j+hx8XB+TI+Lh/MTelw8nJ/S4+Lh/IweFw/n5/S4eDi/oMfFw/klPS4ezq/o
cfFwfk2Pi4fzG3pcPJzf0uPi4fyOHhcP5/f0uHg4f6DHxcP5Iz0uHs6f6HHx
cP5Mj4uH8xd6XDycv9Lj4uH8jR4XD+fv9Lh4OP+gx8XD+Sc9Lh7Ov+hx8XD+
TY+Lh/Mfelw8/L8B+v8eFw/nAPS4eDgHpMfFwzkQPS4ezoHpcfFwDkKPi4dz
UHpcPJyD0ePi4RycHhcP5xD0uHg4h6THxcM5FD0uHs6h6XHxcA5Dj4uHc1h6
XDycw9Hj4uEcnh4XD+cI9Lh4OEekx8XDORI9Lh7Okelx8XCOQo+Lh3NUelw8
nKPR4+LhHJ0eFw/nGPS4eDjHpMfFwzkWPS4ezrHpcfFwjkOPi4dzXHpcPJzj
0ePi4RyfHhcP5wT0uHg4J6THxcM5ET0uHs6J6XHxcE5Cj4uHc1J6XDyck9Hj
4uGcnB4XD+cU9Lh4OKekx8XDORU9Lh7Oqelx8XBOQ4+Lh3Naelw8nNPR4+Lh
nJ4eFw/nDPS4eDhnpMfFwzkTPS4ezpnpcfFwzkKPi4dzVnpcPJyz0ePi4Zyd
HhcP5xz0uHg456THxcM5Fz0uHs656XHxcM5Dj4uHc156XDyc89Hj4uGcnx4X
D+cC9Lh4OBekx8XDuRA9Lh7Ohelx8XAuQo+Lh3NRelw8nIvR4+LhXJweFw/n
EvS4eDiXpMfFw7kUPS4ezqXpcfFwLkOPi4dzWXpcPJzL0ePi4VyeHhcP5wr0
uHg4V6THxcO5Ej0uHs6V6XHxcK5Cj4uHc1V6XDycq9Hj4uFcnR4XD+ca9Lh4
ONekx8XDuRY9Lh7Otelx8XCuQ4+Lh3Ndelw8nOvR4+LhXJ8eFw/nBvS4eDg3
pMfFw7kRPS4ezo3pcfFwbkKPi4dzU3pcPJyb0ePi4dycHhcP5xb0uHg4t6TH
xcO5FT0uHs6t6XHxcG5Dj4uHc1t6XDyc29Hj4uHcnh4XD+cO9Lh4OHekx8XD
uRM9Lh7Onelx8XDuQo+Lh3NXelw8nLvR4+Lh3J0eFw/nHvS4eDj3pMfFw7kX
PS4ezr3pcfFw7kOPi4dzX3pcPJz70ePi4ZQeFw/n/vS4eDgPoMfFw3kgPS4e
zoPocfFwHkyPi4fzEHpcPJyH0uPi4TyMHhcP5+H0uHg4j6DHxcN5JD0uHs6j
6HHxcB5Nj4uH8xh6XDycx9Lj4uE8jh4XD+fx9Lh4OE+gx8XDeSI9Lh7Ok+hx
8XCeTI+Lh/MUelw8nKfS4+LhPI0eFw/n6fS4eDjPoMfFw3kmPS4ezrPocfFw
nk2Pi4fzHHpcPJzn0uPi4TyPHhcP5/n0uHg4L6DHxcN5IT0uHs6L6HHxcF5M
j4uH8xJ6XDycl9Lj4uG8jB4XD+fl9Lh4OK+gx8XDeSU9Lh7Oq+hx8XBeTY+L
h/Maelw8nNfS4+LhvI4eFw/n9fS4eDhvoMfFw3kjPS4ezpvocfFw3kyPi4fz
FnpcPJy30uPi4byNHhcP5+30uHg476DHxcN5Jz0uHs676HHxcN5Nj4uH8x56
XDyc99Lj4uGMHhcP5330uHg476fHxcP5AD0uHs4H6XHxcD5Ej4uH82F6XDyc
j9Dj4uF8lB4XD+dj9Lh4OB+nx8XD+QQ9Lh7OJ+lx8XA+RY+Lh/Npelw8nM/Q
4+LhfJYeFw/nc/S4eDifp8fFw/kCPS4ezhfpcfFwvkSPi4fzZXpcPJyv0OPi
4XyVHhcP52v0uHg4X6fHxcP5Bj0uHs436XHxcL5Fj4uH8216XDyc79Dj4uF8
lx4XD+d79Lh4ON+nx8XD+QE9Lh7OD+lx8XB+RI+Lh/Njelw8nJ/Q4+Lh/JQe
Fw/nZ/S4eDg/p8fFw/kFPS4ezi/pcfFwfkWPi4fza3pcPJzf0OPi4fyWHhcP
53f0uHg4v6fHxcP5Az0uHs4f6XHxcP5Ej4uH82d6XDycv9Dj4uH8lR4XD+dv
9Lh4OH+nx8XD+Qc9Lh7OP+lx8XD+RY+Lh/Nvelw8nP/Q4+Lh/w3M//e4eDgH
oMfFwzkgPS4ezoHocfFwDkyPi4dzEHpcPJyD0uPi4RyMHhcP5+D0uHg4h6DH
xcM5JD0uHs6h6HHxcA5Nj4uHcxh6XDycw9Lj4uEcjh4XD+fw9Lh4OEegx8XD
OSI9Lh7Okehx8XCOTI+Lh3MUelw8nKPS4+LhHI0eFw/n6PS4eDjHoMfFwzkm
PS4ezrHocfFwjk2Pi4dzHHpcPJzj0uPi4RyPHhcP5/j0uHg4J6DHxcM5IT0u
Hs6J6HHxcE5Mj4uHcxJ6XDyck9Lj4uGcjB4XD+fk9Lh4OKegx8XDOSU9Lh7O
qehx8XBOTY+Lh3Maelw8nNPS4+LhnI4eFw/n9PS4eDhnoMfFwzkjPS4ezpno
cfFwzkyPi4dzFnpcPJyz0uPi4ZyNHhcP5+z0uHg456DHxcM5Jz0uHs656HHx
cM5Nj4uHcx56XDyc89Lj4uGcjx4XD+f89Lh4OBegx8XDuSA9Lh7Ohehx8XAu
TI+Lh3MRelw8nIvS4+LhXIweFw/n4vS4eDiXoMfFw7kkPS4ezqXocfFwLk2P
i4dzGXpcPJzL0uPi4VyOHhcP5/L0uHg4V6DHxcO5Ij0uHs6V6HHxcK5Mj4uH
cxV6XDycq9Lj4uFcjR4XD+fq9Lh4ONegx8XDuSY9Lh7Otehx8XCuTY+Lh3Md
elw8nOvS4+LhXI8eFw/n+vS4eDg3oMfFw7khPS4ezo3ocfFwbkyPi4dzE3pc
PJyb0uPi4dyMHhcP5+b0uHg4t6DHxcO5JT0uHs6t6HHxcG5Nj4uHcxt6XDyc
29Lj4uHcjh4XD+f29Lh4OHegx8XDuSM9Lh7Onehx8XDuTI+Lh3MXelw8nLvS
4+Lh3I0eFw/n7vS4eDj3oMfFw7knPS4ezr3ocfFw7k2Pi4dzH3pcPJz70uPi
4dyPHhcPp/S4eDj3p8fFw3kAPS4ezgPpcfFwHkSPi4fzYHpcPJyH0OPi4TyU
HhcP52H0uHg4D6fHxcN5BD0uHs4j6XHxcB5Fj4uH82h6XDycx9Dj4uE8lh4X
D+dx9Lh4OI+nx8XDeQI9Lh7OE+lx8XCeRI+Lh/Nkelw8nKfQ4+LhPJUeFw/n
afS4eDhPp8fFw3kGPS4ezjPpcfFwnkWPi4fzbHpcPJzn0OPi4TyXHhcP53n0
uHg4z6fHxcN5AT0uHs4L6XHxcF5Ej4uH82J6XDycl9Dj4uG8lB4XD+dl9Lh4
OC+nx8XDeQU9Lh7OK+lx8XBeRY+Lh/Nqelw8nNfQ4+LhvJYeFw/ndfS4eDiv
p8fFw3kDPS4ezhvpcfFw3kSPi4fzZnpcPJy30OPi4byVHhcP5230uHg4b6fH
xcN5Bz0uHs476XHxcN5Fj4uH8256XDyc99Dj4uG8lx4XD2f0uHg476PHxcN5
Pz0uHs4H6HHxcD5Ij4uH8yF6XDycD9Pj4uF8hB4XD+ej9Lh4OB+jx8XD+Tg9
Lh7OJ+hx8XA+SY+Lh/Mpelw8nE/T4+LhfIYeFw/ns/S4eDifo8fFw/k8PS4e
zhfocfFwvkiPi4fzJXpcPJwv0+Pi4XyFHhcP56v0uHg4X6PHxcP5Oj0uHs43
6HHxcL5Jj4uH8y16XDycb9Pj4uF8hx4XD+e79Lh4ON+jx8XD+T49Lh7OD+hx
8XB+SI+Lh/Mjelw8nB/T4+Lh/IQeFw/np/S4eDg/o8fFw/k5PS4ezi/ocfFw
fkmPi4fzK3pcPJxf0+Pi4fyGHhcP57f0uHg4v6PHxcP5PT0uHs4f6HHxcP5I
j4uH8yd6XDycP9Pj4uH8hR4XD+ev9Lh4OH+jx8XD+Ts9Lh7OP+hx8XD+SY+L
h/Mvelw8nH/T4+Lh/IceFw//b0D+v8fFwzkAPS4ezgHpcfFwDkSPi4dzYHpc
PJyD0OPi4RyUHhcP52D0uHg4B6fHxcM5BD0uHs4h6XHxcA5Fj4uHc2h6XDyc
w9Dj4uEclh4XD+dw9Lh4OIenx8XDOQI9Lh7OEelx8XCORI+Lh3Nkelw8nKPQ
4+LhHJUeFw/naPS4eDhHp8fFwzkGPS4ezjHpcfFwjkWPi4dzbHpcPJzj0OPi
4RyXHhcP53j0uHg4x6fHxcM5AT0uHs4J6XHxcE5Ej4uHc2J6XDyck9Dj4uGc
lB4XD+dk9Lh4OCenx8XDOQU9Lh7OKelx8XBORY+Lh3Nqelw8nNPQ4+LhnJYe
Fw/ndPS4eDinp8fFwzkDPS4ezhnpcfFwzkSPi4dzZnpcPJyz0OPi4ZyVHhcP
52z0uHg4Z6fHxcM5Bz0uHs456XHxcM5Fj4uHc256XDyc89Dj4uGclx4XD+d8
9Lh4OOenx8XDuQA9Lh7OBelx8XAuRI+Lh3Nhelw8nIvQ4+LhXJQeFw/nYvS4
eDgXp8fFw7kEPS4eziXpcfFwLkWPi4dzaXpcPJzL0OPi4VyWHhcP53L0uHg4
l6fHxcO5Aj0uHs4V6XHxcK5Ej4uHc2V6XDycq9Dj4uFclR4XD+dq9Lh4OFen
x8XDuQY9Lh7ONelx8XCuRY+Lh3Ntelw8nOvQ4+LhXJceFw/nevS4eDjXp8fF
w7kBPS4ezg3pcfFwbkSPi4dzY3pcPJyb0OPi4dyUHhcP52b0uHg4N6fHxcO5
BT0uHs4t6XHxcG5Fj4uHc2t6XDyc29Dj4uHclh4XD+d29Lh4OLenx8XDuQM9
Lh7OHelx8XDuRI+Lh3Nnelw8nLvQ4+Lh3JUeFw/nbvS4eDh3p8fFw7kHPS4e
zj3pcfFw7kWPi4dzb3pcPJz70OPi4dyXHhcP5370uHg4pcfFw7k/PS4ezgPo
cfFwHkiPi4fzIHpcPJwH0+Pi4TyEHhcP56H0uHg4D6PHxcN5OD0uHs4j6HHx
cB5Jj4uH8yh6XDycR9Pj4uE8hh4XD+ex9Lh4OI+jx8XDeTw9Lh7OE+hx8XCe
SI+Lh/Mkelw8nCfT4+LhPIUeFw/nqfS4eDhPo8fFw3k6PS4ezjPocfFwnkmP
i4fzLHpcPJxn0+Pi4TyHHhcP57n0uHg4z6PHxcN5Pj0uHs4L6HHxcF5Ij4uH
8yJ6XDycF9Pj4uG8hB4XD+el9Lh4OC+jx8XDeTk9Lh7OK+hx8XBeSY+Lh/Mq
elw8nFfT4+LhvIYeFw/ntfS4eDivo8fFw3k9PS4ezhvocfFw3kiPi4fzJnpc
PJw30+Pi4byFHhcP5630uHg4b6PHxcN5Oz0uHs476HHxcN5Jj4uH8y56XDyc
d9Pj4uG8hx4XD+e99Lh4OKPHxcN5Hz0uHs776XHxcD5Aj4uH80F6XDycD9Hj
4uF8mB4XD+cj9Lh4OB+lx8XD+Rg9Lh7Ox+lx8XA+QY+Lh/NJelw8nE/R4+Lh
fJoeFw/nM/S4eDifpcfFw/kcPS4ezufpcfFwvkCPi4fzRXpcPJwv0ePi4XyZ
HhcP5yv0uHg4X6XHxcP5Gj0uHs7X6XHxcL5Bj4uH8016XDycb9Hj4uF8mx4X
D+c79Lh4ON+lx8XD+R49Lh7O9+lx8XB+QI+Lh/NDelw8nB/R4+Lh/JgeFw/n
J/S4eDg/pcfFw/kZPS4ezs/pcfFwfkGPi4fzS3pcPJxf0ePi4fyaHhcP5zf0
uHg4v6XHxcP5HT0uHs7v6XHxcP5Aj4uH80d6XDycP9Hj4uH8mR4XD+cv9Lh4
OH+lx8XD+Rs9Lh7O3+lx8XD+QY+Lh/NPelw8nH/R4+Lh/JseFw/nP/S4ePh/
A/H/PS4ezgHocfFwDkiPi4dzIHpcPJwD0+Pi4RyEHhcP56D0uHg4B6PHxcM5
OD0uHs4h6HHxcA5Jj4uHcyh6XDycQ9Pj4uEchh4XD+ew9Lh4OIejx8XDOTw9
Lh7OEehx8XCOSI+Lh3Mkelw8nCPT4+LhHIUeFw/nqPS4eDhHo8fFwzk6PS4e
zjHocfFwjkmPi4dzLHpcPJxj0+Pi4RyHHhcP57j0uHg4x6PHxcM5Pj0uHs4J
6HHxcE5Ij4uHcyJ6XDycE9Pj4uGchB4XD+ek9Lh4OCejx8XDOTk9Lh7OKehx
8XBOSY+Lh3Mqelw8nFPT4+LhnIYeFw/ntPS4eDino8fFwzk9PS4ezhnocfFw
zkiPi4dzJnpcPJwz0+Pi4ZyFHhcP56z0uHg4Z6PHxcM5Oz0uHs456HHxcM5J
j4uHcy56XDycc9Pj4uGchx4XD+e89Lh4OOejx8XDOT89Lh7OBehx8XAuSI+L
h3Mhelw8nAvT4+LhXIQeFw/novS4eDgXo8fFw7k4PS4eziXocfFwLkmPi4dz
KXpcPJxL0+Pi4VyGHhcP57L0uHg4l6PHxcO5PD0uHs4V6HHxcK5Ij4uHcyV6
XDycK9Pj4uFchR4XD+eq9Lh4OFejx8XDufp/u66HKAAA3FyjqW3btt2mtj3T
zqS27dS2ndq2U9t2att+3b3Tu7yL/3zbhD1uvDhenz1uvDgewB43XhwPZI8b
L443YI8bL443ZI8bL44HsceNF8eD2ePGi6PY48aL443Y48aL443Z48aL403Y
48aL403Z48aL483Y48aL483Z48aL4y3Y48aL4y3Z48aL463Y48aL463Z48aL
423Y48aL423Z48aL4+3Y48aL4+3Z48aL4x3Y48aL4x3Z48aL453Y48aL453Z
48aL413Y48aL413Z48aL493Y48aL493Z48aL4z3Y48aL4z3Z48aL473Y48aL
473Z48aL433Y48aL433Z48aL4/3Y48aL4/3Z48aL4wPY48aLo9njxovjA9nj
xovjg9jjxovjg9njxovjQ9jjxovjQ9njxovjw9jjxovjw9njxovjI9jjxovj
I9njxovjo9jjxovjo9njxovjY9jjxovjY9njxovj49jjxovj49njxovjE9jj
xovjE9njxovjk9jjxovjk9njxovjU9jjxovjU9njxovj09jjxovj09njxovj
M9jjxovjM9njxovjs9jjxovjs9njxovjc9jjxovjc9njxovj89jjxovj89nj
xotj2OPGi+ML2OPGi+ML2ePGi+OL2OPGi+OL2ePGi+NL2OPGi+NL2ePGi+PL
2OPGi+PL2ePGi+Mr2OPGi+Mr2ePGi+Or2OPGi+Or2ePGi+Nr2OPGi+Nr2ePG
i+Pr2OPGi+Pr2ePGi+Mb2OPGi+Mb2ePGi+Ob2OPGi+Ob2ePGi+Nb2OPGi+Nb
2ePGi+Pb2OPGi+Pb2ePGi+M72OPGi+M72ePGi+O72OPGi+O72ePGi+N72OPG
i+N72ePGi+P72OPGi2PZ48aL4/vZ48aL4wfY48aL4wfZ48aL44fY48aL44fZ
48aL40fY48aL40fZ48aL48fY48aL48fZ48aL4yfY48aL4yfZ48aL46fY48aL
46fZ48aL42fY48aL42fZ48aL4+fY48aL4+fZ48aL4xfY48aL4xfZ48aL45fY
48aL45fZ48aL41fY48aL41fZ48aL49fY48aL49fZ48aL4zfY48aL4zfZ48aL
47fY48aL47fZ48aL43fY48aL43fZ48aL49jjxovj99jjxovj99njxovjD9jj
xovjD9njxovjj9jjxovjj9njxovjT9jjxovjT9njxovjz9jjxovjz9njxovj
L9jjxovjL9njxovjr9jjxovjr9njxovjb9jjxovjb9njxovj79jjxovj79nj
xovjH9jjxovjH9njxovjn9jjxovjn9njxovjX9jjxovjX9njxovj39jjxovj
39njxovjP9jjxovjP9njxovjv9jjxovjv9njxovjf9jjxov/9wD4P35ynLhw
48GLD8dD0MeJCzcevPhwPCR9nLhw48GLD8dD0ceJCzcevPhwPDR9nLhw48GL
D8fD0MeJCzcevPhwPCx9nLhw48GLD8fD0ceJCzcevPhwPDx9nLhw48GLD8cj
0MeJCzcevPhwPCJ9nLhw48GLD8cj0ceJCzcevPhwPDJ9nLhw48GLD8ej0MeJ
CzcevPhwPCp9nLhw48GLD8ej0ceJCzcevPhwPDp9nLhw48GLD8dj0MeJCzce
vPhwPCZ9nLhw48GLD8dj0ceJCzcevPhwPDZ9nLhw48GLD8fj0MeJCzcevPhw
PC59nLhw48GLD8fj0ceJCzcevPhwPD59nLhw48GLD8cT0MeJCzcevPhwPCF9
nLhw48GLD8cT0ceJCzcevPhwPDF9nLhw48GLD8eT0MeJCzcevPhwPCl9nLhw
48GLD8eT0ceJCzcevPhwPDl9nLhw48GLD8dT0MeJCzcevPhwPCV9nLhw48GL
D8dT0ceJCzcevPhwPDV9nLhw48GLD8fT0MeJCzcevPhwPC19nLhw48GLD8fT
0ceJCzcevPhwPD19nLhw48GLD8cz0MeJCzcevPhwPCN9nLhw48GLD8cz0ceJ
CzcevPhwPDN9nLhw48GLD8ez0MeJCzcevPhwPCt9nLhw48GLD8ez0ceJCzce
vPhwPDt9nLhw48GLD8dz0MeJCzcevPhwPCd9nLhw48GLD8dz0ceJCzcevPhw
PDd9nLhw48GLD8fz0MeJCzcevPhwPC99nLhw48GLD8fz0ceJCzcevPhwPD99
nLhw48GLD8cL0MeJCzcevPhwvCB9nLhw48GLD8cL0ceJCzcevPhwvDB9nLhw
48GLD8eL0MeJCzcevPhwvCh9nLhw48GLD8eL0ceJCzcevPhwJH2cuHDjwYsP
x4vTx4kLNx68+HC8BH2cuHDjwYsPx0vSx4kLNx68+HC8FH2cuHDjwYsPx0vT
x4kLNx68+HC8DH2cuHDjwYsPx8vSx4kLNx68+HC8HH2cuHDjwYsPx8vTx4kL
Nx68+HC8An2cuHDjwYsPxyvSx4kLNx68+HC8En2cuHDjwYsPxyvTx4kLNx68
+HC8Cn2cuHDjwYsPx6vSx4kLNx68+HC8Gn2cuHDjwYsPx6vTx4kLNx68+HC8
Bn2cuHDjwYsPx2vSx4kLNx68+HC8Fn2cuHDjwYsPx2vTx4kLNx68+HC8Dn2c
uHDjwYsPx+vSx4kLNx68+HC8Hn2cuHDjwYsPx+vTx4kLNx68+HA8gD5OXLjx
4MWH44H0ceLCjQcvPhxvQB8nLtx48OLD8Yb0ceLCjQcvPhwPoo8TF248ePHh
eDB9nLhw48GLD0fRx4kLNx68+HC8EX2cuHDjwYsPxxvTx4kLNx68+HC8CX2c
uHDjwYsPx5vSx4kLNx68+HC8GX2cuHDjwYsPx5vTx4kLNx68+HC8BX2cuHDj
wYsPx1vSx4kLNx68+HC8FX2cuHDjwYsPx1vTx4kLNx68+HC8DX2cuHDjwYsP
x9vSx4kLNx68+HC8HX2cuHDjwYsPx9vTx4kLNx68+HC8A32cuHDjwYsPxzvS
x4kLNx68+HC8E32cuHDjwYsPxzvTx4kLNx68+HC8C32cuHDjwYsPx7vSx4kL
Nx68+HC8G32cuHDjwYsPx7vTx4kLNx68+HC8B32cuHDjwYsPx3vSx4kLNx68
+HC8F32cuHDjwYsPx3vTx4kLNx68+HC8D32cuHDjwYsPx/vSx4kLNx68+HC8
H32cuHDjwYsPx/vTx4kLNx68+HB8AH2cuHDjwYsPR9PHiQs3Hrz4cHwgfZy4
cOPBiw/HB9HHiQs3Hrz4cHwwfZy4cOPBiw/Hh9DHiQs3Hrz4cHwofZy4cOPB
iw/Hh9HHiQs3Hrz4cHw4fZy4cOPBiw/HR9DHiQs3Hrz4cHwkfZy4cOPBiw/H
R9HHiQs3Hrz4cHw0fZy4cOPBiw/Hx9DHiQs3Hrz4cHwsfZy4cOPBiw/Hx9HH
iQs3Hrz4cHw8fZy4cOPBiw/HJ9DHiQs3Hrz4cHwifZy4cOPBiw/HJ9HHiQs3
Hrz4cHwyfZy4cOPBiw/Hp9DHiQs3Hrz4cHwqfZy4cOPBiw/Hp9HHiQs3Hrz4
cHw6fZy4cOPBiw/HZ9DHiQs3Hrz4cHwmfZy4cOPBiw/HZ9HHiQs3Hrz4cHw2
fZy4cOPBiw/H59DHiQs3Hrz4cHwufZy4cOPBiw/H59HHiQs3Hrz4cHw+fZy4
cOPBiw/H0MeJCzcevPhwfAF9nLhw48GLD8cX0seJCzcevPhwfBF9nLhw48GL
D8cX08eJCzcevPhwfAl9nLhw48GLD8eX0seJCzcevPhwfBl9nLhw48GLD8eX
08eJCzcevPhwfAV9nLhw48GLD8dX0seJCzcevPhwfBV9nLhw48GLD8dX08eJ
CzcevPhwfA19nLhw48GLD8fX0seJCzcevPhwfB19nLhw48GLD8fX08eJCzce
vPhwfAN9nLhw48GLD8c30seJCzcevPhwfBN9nLhw48GLD8c308eJCzcevPhw
fAt9nLhw48GLD8e30seJCzcevPhwfBt9nLhw48GLD8e308eJCzcevPhwfAd9
nLhw48GLD8d30seJCzcevPhwfBd9nLhw48GLD8d308eJCzcevPhwfA99nLhw
48GLD8f30seJCzcevPhwfB99nLhw48GLD8fSx4kLNx68+HB8P32cuHDjwYsP
xw/Qx4kLNx68+HD8IH2cuHDjwYsPxw/Rx4kLNx68+HD8MH2cuHDjwYsPx4/Q
x4kLNx68+HD8KH2cuHDjwYsPx4/Rx4kLNx68+HD8OH2cuHDjwYsPx0/Qx4kL
Nx68+HD8JH2cuHDjwYsPx0/Rx4kLNx68+HD8NH2cuHDjwYsPx8/Qx4kLNx68
+HD8LH2cuHDjwYsPx8/Rx4kLNx68+HD8PH2cuHDjwYsPxy/Qx4kLNx68+HD8
In2cuHDjwYsPxy/Rx4kLNx68+HD8Mn2cuHDjwYsPx6/Qx4kLNx68+HD8Kn2c
uHDjwYsPx6/Rx4kLNx68+HD8On2cuHDjwYsPx2/Qx4kLNx68+HD8Jn2cuHDj
wYsPx2/Rx4kLNx68+HD8Nn2cuHDjwYsPx+/Qx4kLNx68+HD8Ln2cuHDjwYsP
x9HHiQs3Hrz4cPwefZy4cOPBiw/H79PHiQs3Hrz4cPwBfZy4cOPBiw/HH9LH
iQs3Hrz4cPwRfZy4cOPBiw/HH9PHiQs3Hrz4cPwJfZy4cOPBiw/Hn9LHiQs3
Hrz4cPwZfZy4cOPBiw/Hn9PHiQs3Hrz4cPwFfZy4cOPBiw/HX9LHiQs3Hrz4
cPwVfZy4cOPBiw/HX9PHiQs3Hrz4cPwNfZy4cOPBiw/H39LHiQs3Hrz4cPwd
fZy4cOPBiw/H39PHiQs3Hrz4cPwDfZy4cOPBiw/HP9LHiQs3Hrz4cPwTfZy4
cOPBiw/HP9PHiQs3Hrz4cPwLfZy4cOPBiw/Hv9LHiQs3Hrz4cPwbfZy4cOPB
iw/Hv9PHiQs3Hrz4cPwHfZy4cOPBiw/Hf9LHiQs3Hrz4cPwXfZy4cOPBiw/H
f9PHiQs3Hrz4cPwPfZy4cOPBiw//7wP+f/s4ceHGgxcfjoegjxMXbjx48eF4
SPo4ceHGgxcfjoeijxMXbjx48eF4aPo4ceHGgxcfjoehjxMXbjx48eF4WPo4
ceHGgxcfjoejjxMXbjx48eF4ePo4ceHGgxcfjkegjxMXbjx48eF4RPo4ceHG
gxcfjkeijxMXbjx48eF4ZPo4ceHGgxcfjkehjxMXbjx48eF4VPo4ceHGgxcf
jkejjxMXbjx48eF4dPo4ceHGgxcfjsegjxMXbjx48eF4TPo4ceHGgxcfjsei
jxMXbjx48eF4bPo4ceHGgxcfjsehjxMXbjx48eF4XPo4ceHGgxcfjsejjxMX
bjx48eF4fPo4ceHGgxcfjiegjxMXbjx48eF4Qvo4ceHGgxcfjieijxMXbjx4
8eF4Yvo4ceHGgxcfjiehjxMXbjx48eF4Uvo4ceHGgxcfjiejjxMXbjx48eF4
cvo4ceHGgxcfjqegjxMXbjx48eF4Svo4ceHGgxcfjqeijxMXbjx48eF4avo4
ceHGgxcfjqehjxMXbjx48eF4Wvo4ceHGgxcfjqejjxMXbjx48eF4evo4ceHG
gxcfjmegjxMXbjx48eF4Rvo4ceHGgxcfjmeijxMXbjx48eF4Zvo4ceHGgxcf
jmehjxMXbjx48eF4Vvo4ceHGgxcfjmejjxMXbjx48eF4dvo4ceHGgxcfjueg
jxMXbjx48eF4Tvo4ceHGgxcfjueijxMXbjx48eF4bvo4ceHGgxcfjuehjxMX
bjx48eF4Xvo4ceHGgxcfjuejjxMXbjx48eF4fvo4ceHGgxcfjhegjxMXbjx4
8eF4Qfo4ceHGgxcfjheijxMXbjx48eF4Yfo4ceHGgxcfjhehjxMXbjx48eF4
Ufo4ceHGgxcfjhejjxMXbjx48eFI+jhx4caDFx+OF6ePExduPHjx4XgJ+jhx
4caDFx+Ol6SPExduPHjx4Xgp+jhx4caDFx+Ol6aPExduPHjx4XgZ+jhx4caD
Fx+Ol6WPExduPHjx4Xg5+jhx4caDFx+Ol6ePExduPHjx4XgF+jhx4caDFx+O
V6SPExduPHjx4Xgl+jhx4caDFx+OV6aPExduPHjx4XgV+jhx4caDFx+OV6WP
ExduPHjx4Xg1+jhx4caDFx+OV6ePExduPHjx4XgN+jhx4caDFx+O16SPExdu
PHjx4Xgt+jhx4caDFx+O16aPExduPHjx4Xgd+jhx4caDFx+O16WPExduPHjx
4Xg9+jhx4caDFx+O16ePExduPHjx4XgAfZy4cOPBiw/HA+njxIUbD158ON6A
Pk5cuPHgxYfjDenjxIUbD158OB5EHycu3Hjw4sPxYPo4ceHGgxcfjqKPExdu
PHjx4Xgj+jhx4caDFx+ON6aPExduPHjx4XgT+jhx4caDFx+ON6WPExduPHjx
4Xgz+jhx4caDFx+ON6ePExduPHjx4XgL+jhx4caDFx+Ot6SPExduPHjx4Xgr
+jhx4caDFx+Ot6aPExduPHjx4Xgb+jhx4caDFx+Ot6WPExduPHjx4Xg7+jhx
4caDFx+Ot6ePExduPHjx4XgH+jhx4caDFx+Od6SPExduPHjx4Xgn+jhx4caD
Fx+Od6aPExduPHjx4XgX+jhx4caDFx+Od6WPExduPHjx4Xg3+jhx4caDFx+O
d6ePExduPHjx4XgP+jhx4caDFx+O96SPExduPHjx4Xgv+jhx4caDFx+O96aP
ExduPHjx4Xgf+jhx4caDFx+O96WPExduPHjx4Xg/+jhx4caDFx+O96ePExdu
PHjx4fgA+jhx4caDFx+Opo8TF248ePHh+ED6OHHhxoMXH44Poo8TF248ePHh
+GD6OHHhxoMXH44PoY8TF248ePHh+FD6OHHhxoMXH44Po48TF248ePHh+HD6
OHHhxoMXH46PoI8TF248ePHh+Ej6OHHhxoMXH46Poo8TF248ePHh+Gj6OHHh
xoMXH46PoY8TF248ePHh+Fj6OHHhxoMXH46Po48TF248ePHh+Hj6OHHhxoMX
H45PoI8TF248ePHh+ET6OHHhxoMXH45Poo8TF248ePHh+GT6OHHhxoMXH45P
oY8TF248ePHh+FT6OHHhxoMXH45Po48TF248ePHh+HT6OHHhxoMXH47PoI8T
F248ePHh+Ez6OHHhxoMXH47Poo8TF248ePHh+Gz6OHHhxoMXH47PoY8TF248
ePHh+Fz6OHHhxoMXH47Po48TF248ePHh+Hz6OHHhxoMXH46hjxMXbjx48eH4
Avo4ceHGgxcfji+kjxMXbjx48eH4Ivo4ceHGgxcfji+mjxMXbjx48eH4Evo4
ceHGgxcfji+ljxMXbjx48eH4Mvo4ceHGgxcfji+njxMXbjx48eH4Cvo4ceHG
gxcfjq+kjxMXbjx48eH4Kvo4ceHGgxcfjq+mjxMXbjx48eH4Gvo4ceHGgxcf
jq+ljxMXbjx48eH4Ovo4ceHGgxcfjq+njxMXbjx48eH4Bvo4ceHGgxcfjm+k
jxMXbjx48eH4Jvo4ceHGgxcfjm+mjxMXbjx48eH4Fvo4ceHGgxcfjm+ljxMX
bjx48eH4Nvo4ceHGgxcfjm+njxMXbjx48eH4Dvo4ceHGgxcfju+kjxMXbjx4
8eH4Lvo4ceHGgxcfju+mjxMXbjx48eH4Hvo4ceHGgxcfju+ljxMXbjx48eH4
Pvo4ceHGgxcfjqWPExduPHjx4fh++jhx4caDFx+OH6CPExduPHjx4fhB+jhx
4caDFx+OH6KPExduPHjx4fhh+jhx4caDFx+OH6GPExduPHjx4fhR+jhx4caD
Fx+OH6OPExduPHjx4fhx+jhx4caDFx+On6CPExduPHjx4fhJ+jhx4caDFx+O
n6KPExduPHjx4fhp+jhx4caDFx+On6GPExduPHjx4fhZ+jhx4caDFx+On6OP
ExduPHjx4fh5+jhx4caDFx+OX6CPExduPHjx4fhF+jhx4caDFx+OX6KPExdu
PHjx4fhl+jhx4caDFx+OX6GPExduPHjx4fhV+jhx4caDFx+OX6OPExduPHjx
4fh1+jhx4caDFx+O36CPExduPHjx4fhN+jhx4caDFx+O36KPExduPHjx4fht
+jhx4caDFx+O36GPExduPHjx4fhd+jhx4caDFx+Oo48TF248ePHh+D36OHHh
xoMXH47fp48TF248ePHh+AP6OHHhxoMXH44/pI8TF248ePHh+CP6OHHhxoMX
H44/po8TF248ePHh+BP6OHHhxoMXH44/pY8TF248ePHh+DP6OHHhxoMXH44/
p48TF248ePHh+Av6OHHhxoMXH46/pI8TF248ePHh+Cv6OHHhxoMXH46/po8T
F248ePHh+Bv6OHHhxoMXH46/pY8TF248ePHh+Dv6OHHhxoMXH46/p48TF248
ePHh+Af6OHHhxoMXH45/pI8TF248ePHh+Cf6OHHhxoMXH45/po8TF248ePHh
+Bf6OHHhxoMXH45/pY8TF248ePHh+Df6OHHhxoMXH45/p48TF248ePHh+A/6
OHHhxoMXH47/pI8TF248ePHh+C/6OHHhxoMXH47/po8TF248ePHh+B/6OHHh
xoMXH/7fB/j/9nHiwo0HLz4cD0EfJy7cePDiw/GQ9HHiwo0HLz4cD0UfJy7c
ePDiw/HQ9HHiwo0HLz4cD0MfJy7cePDiw/Gw9HHiwo0HLz4cD0cfJy7cePDi
w/Hw9HHiwo0HLz4cj0AfJy7cePDiw/GI9HHiwo0HLz4cj0QfJy7cePDiw/HI
9HHiwo0HLz4cj0IfJy7cePDiw/Go9HHiwo0HLz4cj0YfJy7cePDiw/Ho9HHi
wo0HLz4cj0EfJy7cePDiw/GY9HHiwo0HLz4cj0UfJy7cePDiw/HY9HHiwo0H
Lz4cj0MfJy7cePDiw/G49HHiwo0HLz4cj0cfJy7cePDiw/H49HHiwo0HLz4c
T0AfJy7cePDiw/GE9HHiwo0HLz4cT0QfJy7cePDiw/HE9HHiwo0HLz4cT0If
Jy7cePDiw/Gk9HHiwo0HLz4cT0YfJy7cePDiw/Hk9HHiwo0HLz4cT0EfJy7c
ePDiw/GU9HHiwo0HLz4cT0UfJy7cePDiw/HU9HHiwo0HLz4cT0MfJy7cePDi
w/G09HHiwo0HLz4cT0cfJy7cePDiw/H09HHiwo0HLz4cz0AfJy7cePDiw/GM
9HHiwo0HLz4cz0QfJy7cePDiw/HM9HHiwo0HLz4cz0IfJy7cePDiw/Gs9HHi
wo0HLz4cz0YfJy7cePDiw/Hs9HHiwo0HLz4cz0EfJy7cePDiw/Gc9HHiwo0H
Lz4cz0UfJy7cePDiw/Hc9HHiwo0HLz4cz0MfJy7cePDiw/G89HHiwo0HLz4c
z0cfJy7cePDiw/H89HHiwo0HLz4cL0AfJy7cePDiw/GC9HHiwo0HLz4cL0Qf
Jy7cePDiw/HC9HHiwo0HLz4cL0IfJy7cePDiw/Gi9HHiwo0HLz4cL0YfJy7c
ePDiw5H0ceLCjQcvPhwvTh8nLtx48OLD8RL0ceLCjQcvPhwvSR8nLtx48OLD
8VL0ceLCjQcvPhwvTR8nLtx48OLD8TL0ceLCjQcvPhwvSx8nLtx48OLD8XL0
ceLCjQcvPhwvTx8nLtx48OLD8Qr0ceLCjQcvPhyvSB8nLtx48OLD8Ur0ceLC
jQcvPhyvTB8nLtx48OLD8Sr0ceLCjQcvPhyvSh8nLtx48OLD8Wr0ceLCjQcv
PhyvTh8nLtx48OLD8Rr0ceLCjQcvPhyvSR8nLtx48OLD8Vr0ceLCjQcvPhyv
TR8nLtx48OLD8Tr0ceLCjQcvPhyvSx8nLtx48OLD8Xr0ceLCjQcvPhyvTx8n
Ltx48OLD8QD6OHHhxoMXH44H0seJCzcevPhwvAF9nLhw48GLD8cb0seJCzce
vPhwPIg+Tly48eDFh+PB9HHiwo0HLz4cRR8nLtx48OLD8Ub0ceLCjQcvPhxv
TB8nLtx48OLD8Sb0ceLCjQcvPhxvSh8nLtx48OLD8Wb0ceLCjQcvPhxvTh8n
Ltx48OLD8Rb0ceLCjQcvPhxvSR8nLtx48OLD8Vb0ceLCjQcvPhxvTR8nLtx4
8OLD8Tb0ceLCjQcvPhxvSx8nLtx48OLD8Xb0ceLCjQcvPhxvTx8nLtx48OLD
8Q70ceLCjQcvPhzvSB8nLtx48OLD8U70ceLCjQcvPhzvTB8nLtx48OLD8S70
ceLCjQcvPhzvSh8nLtx48OLD8W70ceLCjQcvPhzvTh8nLtx48OLD8R70ceLC
jQcvPhzvSR8nLtx48OLD8V70ceLCjQcvPhzvTR8nLtx48OLD8T70ceLCjQcv
PhzvSx8nLtx48OLD8X70ceLCjQcvPhzvTx8nLtx48OLD8QH0ceLCjQcvPhxN
Hycu3Hjw4sPxgfRx4sKNBy8+HB9EHycu3Hjw4sPxwfRx4sKNBy8+HB9CHycu
3Hjw4sPxofRx4sKNBy8+HB9GHycu3Hjw4sPx4fRx4sKNBy8+HB9BHycu3Hjw
4sPxkfRx4sKNBy8+HB9FHycu3Hjw4sPx0fRx4sKNBy8+HB9DHycu3Hjw4sPx
sfRx4sKNBy8+HB9HHycu3Hjw4sPx8fRx4sKNBy8+HJ9AHycu3Hjw4sPxifRx
4sKNBy8+HJ9EHycu3Hjw4sPxyfRx4sKNBy8+HJ9CHycu3Hjw4sPxqfRx4sKN
By8+HJ9GHycu3Hjw4sPx6fRx4sKNBy8+HJ9BHycu3Hjw4sPxmfRx4sKNBy8+
HJ9FHycu3Hjw4sPx2fRx4sKNBy8+HJ9DHycu3Hjw4sPxufRx4sKNBy8+HJ9H
Hycu3Hjw4sPx+fRx4sKNBy8+HEMfJy7cePDiw/EF9HHiwo0HLz4cX0gfJy7c
ePDiw/FF9HHiwo0HLz4cX0wfJy7cePDiw/El9HHiwo0HLz4cX0ofJy7cePDi
w/Fl9HHiwo0HLz4cX04fJy7cePDiw/EV9HHiwo0HLz4cX0kfJy7cePDiw/FV
9HHiwo0HLz4cX00fJy7cePDiw/E19HHiwo0HLz4cX0sfJy7cePDiw/F19HHi
wo0HLz4cX08fJy7cePDiw/EN9HHiwo0HLz4c30gfJy7cePDiw/FN9HHiwo0H
Lz4c30wfJy7cePDiw/Et9HHiwo0HLz4c30ofJy7cePDiw/Ft9HHiwo0HLz4c
304fJy7cePDiw/Ed9HHiwo0HLz4c30kfJy7cePDiw/Fd9HHiwo0HLz4c300f
Jy7cePDiw/E99HHiwo0HLz4c30sfJy7cePDiw/F99HHiwo0HLz4cSx8nLtx4
8OLD8f30ceLCjQcvPhw/QB8nLtx48OLD8YP0ceLCjQcvPhw/RB8nLtx48OLD
8cP0ceLCjQcvPhw/Qh8nLtx48OLD8aP0ceLCjQcvPhw/Rh8nLtx48OLD8eP0
ceLCjQcvPhw/QR8nLtx48OLD8ZP0ceLCjQcvPhw/RR8nLtx48OLD8dP0ceLC
jQcvPhw/Qx8nLtx48OLD8bP0ceLCjQcvPhw/Rx8nLtx48OLD8fP0ceLCjQcv
Phy/QB8nLtx48OLD8Yv0ceLCjQcvPhy/RB8nLtx48OLD8cv0ceLCjQcvPhy/
Qh8nLtx48OLD8av0ceLCjQcvPhy/Rh8nLtx48OLD8ev0ceLCjQcvPhy/QR8n
Ltx48OLD8Zv0ceLCjQcvPhy/RR8nLtx48OLD8dv0ceLCjQcvPhy/Qx8nLtx4
8OLD8bv0ceLCjQcvPhxHHycu3Hjw4sPxe/Rx4sKNBy8+HL9PHycu3Hjw4sPx
B/Rx4sKNBy8+HH9IHycu3Hjw4sPxR/Rx4sKNBy8+HH9MHycu3Hjw4sPxJ/Rx
4sKNBy8+HH9KHycu3Hjw4sPxZ/Rx4sKNBy8+HH9OHycu3Hjw4sPxF/Rx4sKN
By8+HH9JHycu3Hjw4sPxV/Rx4sKNBy8+HH9NHycu3Hjw4sPxN/Rx4sKNBy8+
HH9LHycu3Hjw4sPxd/Rx4sKNBy8+HH9PHycu3Hjw4sPxD/Rx4sKNBy8+HP9I
Hycu3Hjw4sPxT/Rx4sKNBy8+HP9MHycu3Hjw4sPxL/Rx4sKNBy8+HP9KHycu
3Hjw4sPxb/Rx4sKNBy8+HP9OHycu3Hjw4sPxH/Rx4sKNBy8+HP9JHycu3Hjw
4sPxX/Rx4sKNBy8+HP9NHycu3Hjw4sPxP/Rx4sKNBy8+/L8P6P/t48SFGw9e
fDgegj5OXLjx4MWH4yHp48SFGw9efDgeij5OXLjx4MWH46Hp48SFGw9efDge
hj5OXLjx4MWH42Hp48SFGw9efDgejj5OXLjx4MWH4+Hp48SFGw9efDgegT5O
XLjx4MWH4xHp48SFGw9efDgeiT5OXLjx4MWH45Hp48SFGw9efDgehT5OXLjx
4MWH41Hp48SFGw9efDgejT5OXLjx4MWH49Hp48SFGw9efDgegz5OXLjx4MWH
4zHp48SFGw9efDgeiz5OXLjx4MWH47Hp48SFGw9efDgehz5OXLjx4MWH43Hp
48SFGw9efDgejz5OXLjx4MWH4/Hp48SFGw9efDiegD5OXLjx4MWH4wnp48SF
Gw9efDieiD5OXLjx4MWH44np48SFGw9efDiehD5OXLjx4MWH40np48SFGw9e
fDiejD5OXLjx4MWH48np48SFGw9efDiegj5OXLjx4MWH4ynp48SFGw9efDie
ij5OXLjx4MWH46np48SFGw9efDiehj5OXLjx4MWH42np48SFGw9efDiejj5O
XLjx4MWH4+np48SFGw9efDiegT5OXLjx4MWH4xnp48SFGw9efDieiT5OXLjx
4MWH45np48SFGw9efDiehT5OXLjx4MWH41np48SFGw9efDiejT5OXLjx4MWH
49np48SFGw9efDiegz5OXLjx4MWH4znp48SFGw9efDieiz5OXLjx4MWH47np
48SFGw9efDiehz5OXLjx4MWH43np48SFGw9efDiejz5OXLjx4MWH4/np48SF
Gw9efDhegD5OXLjx4MWH4wXp48SFGw9efDheiD5OXLjx4MWH44Xp48SFGw9e
fDhehD5OXLjx4MWH40Xp48SFGw9efDhejD5OXLjx4MWHI+njxIUbD158OF6c
Pk5cuPHgxYfjJejjxIUbD158OF6SPk5cuPHgxYfjpejjxIUbD158OF6aPk5c
uPHgxYfjZejjxIUbD158OF6WPk5cuPHgxYfj5ejjxIUbD158OF6ePk5cuPHg
xYfjFejjxIUbD158OF6RPk5cuPHgxYfjlejjxIUbD158OF6ZPk5cuPHgxYfj
VejjxIUbD158OF6VPk5cuPHgxYfj1ejjxIUbD158OF6dPk5cuPHgxYfjNejj
xIUbD158OF6TPk5cuPHgxYfjtejjxIUbD158OF6bPk5cuPHgxYfjdejjxIUb
D158OF6XPk5cuPHgxYfj9ejjxIUbD158OF6fPk5cuPHgxYfjAfRx4sKNBy8+
HA+kjxMXbjx48eF4A/o4ceHGgxcfjjekjxMXbjx48eF4EH2cuHDjwYsPx4Pp
48SFGw9efDiKPk5cuPHgxYfjjejjxIUbD158ON6YPk5cuPHgxYfjTejjxIUb
D158ON6UPk5cuPHgxYfjzejjxIUbD158ON6cPk5cuPHgxYfjLejjxIUbD158
ON6SPk5cuPHgxYfjrejjxIUbD158ON6aPk5cuPHgxYfjbejjxIUbD158ON6W
Pk5cuPHgxYfj7ejjxIUbD158ON6ePk5cuPHgxYfjHejjxIUbD158ON6RPk5c
uPHgxYfjnejjxIUbD158ON6ZPk5cuPHgxYfjXejjxIUbD158ON6VPk5cuPHg
xYfj3ejjxIUbD158ON6dPk5cuPHgxYfjPejjxIUbD158ON6TPk5cuPHgxYfj
vejjxIUbD158ON6bPk5cuPHgxYfjfejjxIUbD158ON6XPk5cuPHgxYfj/ejj
xIUbD158ON6fPk5cuPHgxYfjA+jjxIUbD158OJo+Tly48eDFh+MD6ePEhRsP
Xnw4Pog+Tly48eDFh+OD6ePEhRsPXnw4PoQ+Tly48eDFh+ND6ePEhRsPXnw4
Pow+Tly48eDFh+PD6ePEhRsPXnw4PuL/+/8BZyCkqA==
      "]]}, 
    {RGBColor[0.560181, 0.691569, 0.194885], PointSize[
      NCache[
       Rational[1, 360], 0.002777777777777778]], AbsoluteThickness[1.6], 
     LineBox[CompressedData["
1:eJxc2A90V/P/OPBJMkkmySSZJJNkkkySK8kkmUwmk8lkMlm1aiWZJJNkkkyS
STJJJskkmSSTZJJMkkkySZ9JMkl+tu99n/Pb456d03n0uq/X8/W89/Xvvk8Z
cveA2xpFRUUFc6Ki6v79v6vm4v/7tzr8Nyq4c9sNnyeV/RQ6OvhtUWb7qmci
jgnOq/+PiFsGJ1Yvvb//iZH6sUHlpLP++4u4TfDkSQs6v3VxxHFBrylrm1/7
VKR+u2B74vQfEqdH3D4oT/76lp0jI+4QpD226o/4tIjjgzv+6831x0bcMXj7
n0v+azHiTsHxWe+3ynp/R+jOwXcrZucO7BpxQlAX7YfEiM8JcjYHLx2VE3GX
oEvKmMLlWyI+N/hnyMdnzzoQcdfg37hLb3vo5Ui884IZeXcPvqpHxN2CV+se
1/URn0//E4NxA7u2qPk04guCmT1/fqLnzxF353lcyPPoETz4yzWlbR+M+CLe
T0/iXRycPve4RxtPiDgINq1+Y97jeaHzguDIZen//UXKLwlqPn3l4dsvi5Rf
Ejxxc6e/PpwRKe8VFH3RpPtdRZHyXvTn0ob9ybs0+PH4Kye+vj1S3jt4t+51
tAjHQ15v8r+M/l3G8+zT8Hnn9SG/y4Obht9X8PySSPnlwTtbDv73xiLlScHG
uu5/Eb7PvKSg1X+1fx8Web9XNBwveVcwXvoGZ7918X+v5MewvG9wSt1w+CR0
1JVBffEtkfpXBj3ObH1E7Y5Ieb+gyY0lh91YEqnfLxjZ5qMRbT6KlF8VjPr7
gWZPnhSpf1VQ/zofi8TvH9yw55HT3kuNlPcP5lx/7GdT+0TKr27Y37yrg/3z
r/7vL1KeHJx6SF2GoYPkoO7tHH9l5P7koF/9Awxdlhz8mjD6vykWqX9NUD9c
jozUvyZ4pu511kTyuSZ4s241WBq67Jogo3jXfy1E8hsQXFF2/msd5oYOBgSd
6xeMSP0BwTH1V6T+gGDERU2/eiE7Uv/ahu0F1zZ8vnnXBn2f23vFc3sj9a8N
6p5Oo5WR+il1k/2/GR+pn9KwP3kpQd1ov7lTpH5KcEH9A90e1r8uiKlfIEIH
1wXXPvXNyRnFofOuC376sm4Ahy67LqibvX8/EKk/MFg5rm4FjdQfGFxW/0Ii
9Qc2bL9sYFA/nD+I1L8++HRd3RWpf31Q/zoHRurjsuuDFx6vmzCR+qnB78Pq
FvhI/dSgUX2HIvVTG/a3LDX444q6Bxqpf0NDBzcE/w3+X4/uEql/Qzjffwjr
3xCuD6GjBgVH1W8IoYNB4XoQqT8o3E8i8bk/6sZwvkfq3xjUb1fnh867MVzP
IvFvDK6qHyDbwvppQYf3Uv+bQZH6acH/LbBheV5acE7dcJ8Suiwt+LBuObo7
Uv+m4P665efM0MFNQf1w+ev7sP5N4XwIXXZTsHrjj/sOPyFSf3Cwq+5x/BKW
B4ODdvVXJP7gcP5H4g8Ox294f9TNQf10nRipf3NQv528Eol/c1C3+7XKisS/
Oah7m82ejNRPD66rv0LHpQeHTagbEZH20oNDn+1WccehodPTg/rtcXNV2H56
sL5uezg1LC9KD+pW7yd6RuKlB/XTYVd4f1V6OH9CR90S/Hn4CR0v7BeJf0tQ
P32/DMuDW4Kpt9fNiNDptwT1r+u9SPxbglkH6jbk0EW3BP819t+KFboMV90S
1D+u1yPxhwS31A+Q0HFDwvkXiT8kmJ9dt+BE4nN/3pDgnpaLL/9+fCT+kGBw
/QCLxB8Snnci8Yc0fB5Rtwb74ut26Ej8W4N1/82elDGR+LcG85Z88N+I+S6M
f2s4HyLxbw3ndyT+rcEZ9Rt+JP6tQd1pZcjHYf2qW8P5FYmfEdQPl4fD8riM
oG512fjj1jB+RjjeQ6dnhOvrt2H8jGBh3XRPCcuLMoL64fJs6LKMoO509tnU
0FW0F3VbcHH9gAkdd1s4PsP2g9uC+uE+LnT6beH6tSWMf1u4PoUuui14sW57
2x+67LZw/QxddVu4f4TtRQ1tGC9uaDhfI/GHhvtLJP7QhvXzhob7fegiXIar
hobjPRL/9nC/CPsXd3swpL5Dkfi3N8wv/faG+eXdHtSdXpp0j8S/PTi5foGN
xKe9qtvD+RyJnxn892z+OxBF8s9s2N8gM9xvIvEzG/Y3L7NhPkWZ4fofef6Z
Qe/6K/L8M4P648qeb8L4d4Tn59Bxd4TfA6GDO8LxHYl/R7jfReLfEa4Xkfd/
R8P+ld0RzodI/DuCT+paPzl01LDgv83+vw0k8vyHhefPSPxh4fkydPqw8Pwd
Om9Y8MrCumtzGH9YUD9c/vk6jD8s/B4J768aFu5HkfzvDPeXsH7cneF+Ejq4
MzwPhu2l3xmut6Hz7gzqj6vbQhfdGa6vlWH8O8P1LHTVneF6FjoqK9zvQ8dl
BbOfrrvC9oKscL0Ky9OzggF129U1ofNwUVa43kbiZwXZ9Qti2F5VVsN8ou4K
97PQcXcFdatHt4pI/LvC/SuS/13heTCS/10N4xXdFX6vfhXGvys874euuis8
728K4w8Pz6+h44YHk+qOq/eHDoaH33+h07k/b3g4/r8M4w8P6j83W20M4w8P
v4++COMPD5rXf2CG5VF3Bzv21TUQOu7u4L/F5b8XFN4f3B2MqZ+godPvbthe
3t3h92PoorvD+RqJf3e4P4auujtIrB/wkfjZ4XoaOiY7PE+F7cVlh/MjLE/I
Dq6pX5Ai/csOhtUvKKGTs8P5sCHsb3bD/mZnB/WfO4dF+p8dfq+E9xdkh99L
oYuyw++v0CXZ4fdL6LLscPx8/n+uyA7eqNsuDw9dlR3Uh7ux4v9ckx383/Ly
WZj/iPD7MnTMiKB+OJeuD/MfEWz9tu76NMx/RFD/eXBc6GBE+HzWhfmPCN/H
J2H+lGePCJ936LwR4XoY3l8wIvz9YW2Y/4jw++XjMP8RQf3x7PPyMP8R4fwO
XTEiPG9/FOY/IjyPhOU1I8L9fU2Y/8hwf/0wzH9kuB+EjhsZjpfVYf4jw/U4
dDAyfL8fhPmPDNf/sDx9ZLiehuXZI8Pz9aowf1wwMlyfw/pFI4Nz66+wfsnI
4IG6n5Mqw/vLRobjNSyvGBmOx9BVI8P9J2yvZmS4H4b5RY0i/1EN84kb1bC9
hFFB/XazOnQwKritPuGwP8mjwvWoLMx/VFD/+q54L8x/VPB/ccPyvFHh+Wdl
mP+o8HwUumhUeD55N8x/VLjehC4bFX6/hO1XjArPK2F51ahw/K0I8+f+qJzw
ez+MF5PTsH9xOUH98eKu0Ak54fkxdJATzpewfnJOw/6m54S/D74T5p8T7u+h
83LC/TnsX0FOUL89jAhdlBPOl9AlOcGXdZ9PHcP6ZTnB1fUH4tAVOeH8fzvM
PycYW3+9FeafE86P0FGjw/2rNMx/dMPyuNHh71ehE0YHW+q2w4Q3w/xHh+f/
pWH+o8Px+EaY/+hwvoTl2aODDaff+9/fkjD/0eH4CV0wOlzvQheNDn/fCV0y
Opwvoctwxejwe/L1MP/R4fdc6JrR4f4bOmpMeB4oCfMfE66Pr4X5jwna1n2+
lIflCWOCRXXHj0PC8oD7k8eE58tXw/zHhO93UZg/5XljwvcdlheMCcf/4jB/
6peMCTLrF7yFYf5jwvPKy2H+Y8Lfm4vD/MeE3ysvhvmPCef3C2H+Y8Pn9XyY
/9jwvBaWx40Nzq8/kBSF+Y8Nx/ezYf5jw/7PCfMfG/bn6TD/seF5bnaY/9hw
vD4T5k/9Alw0NhyPT4X5jw1//3wizB9XjA3H48ww/7Hh+huW13B/VG74+/is
MP/chvHicoM1M+p/8A3zx0Fu+HvZk2H+lKfnhuttWJ6d2zB+Xm44fh4L88dF
ueHzeiTMP9K/h8L8cUVu+PymhflTvyY3PD8+HuY/LpxvYX9jxoXr2fQw/3Hh
+5sa5j+uYXvBuIbxkseFz3NKmP+4MJ/7wvzHhePn3jD/SPxJYf7cX4RLqF82
Lszn/jD/ceHzfSDMf1w4HiaH+Uf6f0+Y//jQd4b5jw/j3R3mPz7MZ2iYP/cH
48P+Dwnzj3hAmD/Oxnm4IOJeYf64BJfhCtqrivT3xjB/HHVPw/7H4Lh7GraX
cE8Q9f9fAU7G6Tgb5+ECXIRLcBmuwFW4BkdNaOgYHIcTcICTcTrOxnm4ABfh
ElyGK3AVrsFR9zZ0DI7DCTjAyTgdZ+M8XICLcAkuwxW4CtfgqIkNHYPjcAIO
cDJOx9k4DxfgIlyCy3AFrsI1OOq+ho7BcTgBBzgZp+NsnIcLcBEuwWW4Alfh
GhyV19DROAbH4jgcjxNwIg5wEk7GqTgdZ+JsnIvzcD4uwIW4CBfjElyKy3A5
rsCVuApX4xpci6Pub+hoHINjcRyOxwk4EQc4CSfjVJyOM3E2zsV5OB8X4EJc
hItxCS7FZbgcV+BKXIWrcQ2uxVGTGjoax+BYHIfjcQJOxAFOwsk4FafjTJyN
c3EezscFuBAX4WJcgktxGS7HFbgSV+FqXINrcdQDDR2NY3AsjsPxOAEn4gAn
4WScitNxJs7GuTgP5+MCXIiLcDEuwaW4DJfjClyJq3A1rsG1OGpyQ0fjGByL
43A8TsCJOMBJOBmn4nScibNxLs7D+bgAF+IiXIxLcCkuw+W4AlfiKlyNa3At
jnqwoaNxDI7FcTgeJ+BEHOAknIxTcTrOxNk4F+fhfFyAC3ERLsYluBSX4XJc
gStxFa7GNbgWR01p6Ggcg2NxHI7HCTgRBzgJJ+NUnI4zcTbOxXk4HxfgQlyE
i3EJLsVluBxX4EpchatxDa7FUQ81dDSOwbE4DsfjBJyIA5yEk3EqTseZOBvn
4jycjwtwIS7CxbgEl+IyXI4rcCWuwtW4BtfiqPyGjsYxOBbH4XicgBNxgJNw
Mk7F6TgTZ+NcnIfzcQEuxEW4GJfgUlyGy3EFrsRVuBrX4Foc9XBDR+MYHIvj
cDxOwIk4wEk4GafidJyJs3EuzsP5uAAX4iJcjEtwKS7D5bgCV+IqXI1rcC2O
mtrQ0TgGx+I4HI8TcCIOcBJOxqk4HWfibJyL83A+LsCFuAgX4xJcistwOa7A
lbgKV+MaXIujHmnoaByDY3EcjscJOBEHOAkn41ScjjNxNs7FeTgfF+BCXISL
cQkuxWW4HFfgSlyFq3ENrsVR0xo6GsfgWByH43ECTsQBTsLJOBWn40ycjXNx
Hs7HBbgQF+FiXIJLcRkuxxW4ElfhalyDa3HUow0djWNwLI7D8TgBJ+IAJ+Fk
nIrTcSbOxrk4D+fjAlyIi3AxLsGluAyX4wpciatwNa7BtThqekNH4xgci+Nw
PE7AiTjASTgZp+J0nImzcS7Ow/m4ABfiIlyMS3ApLsPluAJX4ipcjWtwLY56
rKGjcQyOxXE4HifgRBzgJJyMU3E6zsTZOBfn4XxcgAtxES7GJbgUl+FyXIEr
cRWuxjW4FkcVNHRjHI2b4RjcEsfiNjgOt8fxuBNOwF1xIu6BA9wbJ+F+OBmn
4FSchtNxBs7EWTgb5+BcPAHn4ck4H0/DBXgmLsRzcBGej4vxIlyCl+JSvAKX
4dW4HK/DFXgjrsRbcBXejqvxLlyD9+JafABHPd7QjXE0boZjcEsci9vgONwe
x+NOOAF3xYm4Bw5wb5yE++FknIJTcRpOxxk4E2fhbJyDc/EEnIcn43w8DRfg
mbgQz8FFeD4uxotwCV6KS/EKXIZX43K8DlfgjbgSb8FVeDuuxrtwDd6La/EB
HDWjoRvjaNwMx+CWOBa3wXG4PY7HnXAC7ooTcQ8c4N44CffDyTgFp+I0nI4z
cCbOwtk4B+fiCTgPT8b5eBouwDNxIZ6Di/B8XIwX4RK8FJfiFbgMr8bleB2u
wBtxJd6Cq/B2XI134Rq8F9fiAzjqiYZujKNxMxyDW+JY3AbH4fY4HnfCCbgr
TsQ9cIB74yTcDyfjFJyK03A6zsCZOAtn4xyciyfgPDwZ5+NpuADPxIV4Di7C
83ExXoRL8FJcilfgMrwal+N1uAJvxJV4C67C23E13oVr8F5ciw/gqJkN3RhH
42Y4BrfEsbgNjsPtcTzuhBNwV5yIe+AA98ZJuB9Oxik4FafhdJyBM3EWzsY5
OBdPwHl4Ms7H03ABnokL8RxchOfjYrwIl+CluBSvwGV4NS7H63AF3ogr8RZc
hbfjarwL1+C9uBYfwFFPNnRjHI2b4RjcEsfiNjgOt8fxuBNOwF1xIu6BA9wb
J+F+OBmn4FSchtNxBs7EWTgb5+BcPAHn4ck4H0/DBXgmLsRzcBGej4vxIlyC
l+JSvAKX4dW4HK/DFXgjrsRbcBXejqvxLlyD9+JafABHzWroxjgaN8MxuCWO
xW1wHG6P43EnnIC74kTcAwe4N07C/XAyTsGpOA2n4wycibNwNs7BuXgCzsOT
cT6ehgvwTFyI5+AiPB8X40W4BC/FpXgFLsOrcTlehyvwRlyJt+AqvB1X4124
Bu/FtfgAjnqqoRvjaNwMx+CWOBa3wXG4PY7HnXAC7ooTcQ8c4N44CffDyTgF
p+I0nI4zcCbOwtk4B+fiCTgPT8b5eBouwDNxIZ6Di/B8XIwX4RK8FJfiFbgM
r8bleB2uwBtxJd6Cq/B2XI134Rq8F9fiAziqsKEb42jcDMfgljgWt8FxuD2O
x51wAu6KE3EPHODeOAn3w8k4BafiNJyOM3AmzsLZOAfn4gk4D0/G+XgaLsAz
cSGeg4vwfFyMF+ESvBSX4hW4DK/G5XgdrsAbcSXegqvwdlyNd+EavBfX4gM4
6umGboyjcTMcg1viWNwGx+H2OB53wgm4K07EPXCAe+Mk3A8n4xScitNwOs7A
mTgLZ+McnIsn4Dw8GefjabgAz8SFeA4uwvNxMV6ES/BSXIpX4DK8GpfjdbgC
b8SVeAuuwttxNd6Fa/BeXIsP4KjZDd0YR+NmOAa3xLG4DY7D7XE87oQTcFec
iHvgAPfGSbgfTsYpOBWn4XScgTNxFs7GOTgXT8B5eDLOx9NwAZ6JC/EcXITn
42K8CJfgpbgUr8BleDUux+twBd6IK/EWXIW342q8C9fgvbgWH8BRzzR0YxyN
m+EY3BLH4jY4DrfH8bgTTsBdcSLugQPcGyfhfjgZp+BUnIbTcQbOxFk4G+fg
XDwB5+HJOB9PwwV4Ji7Ec3ARno+L8SJcgpfiUrwCl+HVuByvwxV4I67EW3AV
3o6r8S5cg/fiWnwAR81p6MY4GjfDMbgljsVtcBxuj+NxJ5yAu+JE3AMHuDdO
wv1wMk7BqTgNp+MMnImzcDbOwbl4As7Dk3E+noYL8ExciOfgIjwfF+NFuAQv
xaV4BS7Dq3E5Xocr8EZcibfgKrwdV+NduAbvxbX4AI56tqEb42jcDMfgljgW
t8FxuD2Ox51wAu6KE3EPHODeOAn3w8k4BafiNJyOM3AmzsLZOAfn4gk4D0/G
+XgaLsAzcSGeg4vwfFyMF+ESvBSX4hW4DK/G5XgdrsAbcSXegqvwdlyNd+Ea
vBfX4gM4am5DN8bRuBmOwS1xLG6D43B7HI874QTcFSfiHjjAvXES7oeTcQpO
xWk4HWfgTJyFs3EOzsUTcB6ejPPxNFyAZ+JCPAcX4fm4GC/CJXgpLsUrcBle
jcvxOlyBN+JKvAVX4e24Gu/CNXgvrsUHcNRzDd0YR+NmOAa3xLG4DY7D7XE8
7oQTcFeciHvgAPfGSbgfTsYpOBWn4XScgTNxFs7GOTgXT8B5eDLOx9NwAZ6J
C/EcXITn42K8CJfgpbgUr8BleDUux+twBd6IK/EWXIW342q8C9fgvbgWH8BR
RQ3dCDfGTXA0boqb4eY4BrfALXErHItb4za4LY7D7XB73AHH4464E+6ME3AX
3BV3w4m4O+6Be+IA98K9cR+chPvifrg/TsYDcAoeiFPxIJyGB+N0PARn4KE4
Ew/DWXg4zsYjcQ4eg3PxeDwBT8R5eBKejKfgfDwVT8PTcQGegWfiWbgQz8Zz
8FxchOfh+XgBLsYL8SK8GJfgJXgpXoZL8XK8Aq/EZXgVXo3X4HK8Fq/D63EF
3oA34k24Em/GW/BWXIW34e14B67GO/EuvBvX4D14L96Ha/F+fAAfxFHPN3Qj
3Bg3wdG4KW6Gm+MY3AK3xK1wLG6N2+C2OA63w+1xBxyPO+JOuDNOwF1wV9wN
J+LuuAfuiQPcC/fGfXAS7ov74f44GQ/AKXggTsWDcBoejNPxEJyBh+JMPAxn
4eE4G4/EOXgMzsXj8QQ8EefhSXgynoLz8VQ8DU/HBXgGnoln4UI8G8/Bc3ER
nofn4wW4GC/Ei/BiXIKX4KV4GS7Fy/EKvBKX4VV4NV6Dy/FavA6vxxV4A96I
N+FKvBlvwVtxFd6Gt+MduBrvxLvwblyD9+C9eB+uxfvxAXwQR81r6Ea4MW6C
o3FT3Aw3xzG4BW6JW+FY3Bq3wW1xHG6H2+MOOB53xJ1wZ5yAu+CuuBtOxN1x
D9wTB7gX7o374CTcF/fD/XEyHoBT8ECcigfhNDwYp+MhOAMPxZl4GM7Cw3E2
Holz8Bici8fjCXgizsOT8GQ8BefjqXgano4L8Aw8E8/ChXg2noPn4iI8D8/H
C3AxXogX4cW4BC/BS/EyXIqX4xV4JS7Dq/BqvAaX47V4HV6PK/AGvBFvwpV4
M96Ct+IqvA1vxztwNd6Jd+HduAbvwXvxPlyL9+MD+CCOeqGhG+HGuAmOxk1x
M9wcx+AWuCVuhWNxa9wGt8VxuB1ujzvgeNwRd8KdcQLugrvibjgRd8c9cE8c
4F64N+6Dk3Bf3A/3x8l4AE7BA3EqHoTT8GCcjofgDDwUZ+JhOAsPx9l4JM7B
Y3AuHo8n4Ik4D0/Ck/EUnI+n4ml4Oi7AM/BMPAsX4tl4Dp6Li/A8PB8vwMV4
IV6EF+MSvAQvxctwKV6OV+CVuAyvwqvxGlyO1+J1eD2uwBvwRrwJV+LNeAve
iqvwNrwd78DVeCfehXfjGrwH78X7cC3ejw/ggzhqfkM3wo1xExyNm+JmuDmO
wS1wS9wKx+LWuA1ui+NwO9wed8DxuCPuhDvjBNwFd8XdcCLujnvgnjjAvXBv
3Acn4b64H+6Pk/EAnIIH4lQ8CKfhwTgdD8EZeCjOxMNwFh6Os/FInIPH4Fw8
Hk/AE3EenoQn4yk4H0/F0/B0XIBn4Jl4Fi7Es/EcPBcX4Xl4Pl6Ai/FCvAgv
xiV4CV6Kl+FSvByvwCtxGV6FV+M1uByvxevwelyBN+CNeBOuxJvxFrwVV+Ft
eDvegavxTrwL78Y1eA/ei/fhWrwfH8AHcdSLDd0IN8ZNcDRuipvh5jgGt8At
cSsci1vjNrgtjsPtcHvcAcfjjrgT7owTcBfcFXfDibg77oF74gD3wr1xH5yE
++J+uD9OxgNwCh6IU/EgnIYH43Q8BGfgoTgTD8NZeDjOxiNxDh6Dc/F4PAFP
xHl4Ep6Mp+B8PBVPw9NxAZ6BZ+JZuBDPxnPwXFyE5+H5eAEuxgvxIrwYl+Al
eClehkvxcrwCr8RleBVejdfgcrwWr8PrcQXegDfiTbgSb8Zb8FZchbfh7XgH
rsY78S68G9fgPXgv3odr8X58AB/EUQsauhFujJvgaNwUN8PNcQxugVviVjgW
t8ZtcFsch9vh9rgDjscdcSfcGSfgLrgr7oYTcXfcA/fEAe6Fe+M+OAn3xf1w
f5yMB+AUPBCn4kE4DQ/G6XgIzsBDcSYehrPwcJyNR+IcPAbn4vF4Ap6I8/Ak
PBlPwfl4Kp6Gp+MCPAPPxLNwIZ6N5+C5uAjPw/PxAlyMF+JFeDEuwUvwUrwM
l+LleAVeicvwKrwar8HleC1eh9fjCrwBb8SbcCXejLfgrbgKb8Pb8Q5cjXfi
XXg3rsF78F68D9fi/fgAPoijXmroRrgxboKjcVPcDDfHMbgFbolb4VjcGrfB
bXEcbofb4w44HnfEnXBnnIC74K64G07E3XEP3BMHuBfujfvgJNwX98P9cTIe
gFPwQJyKB+E0PBin4yE4Aw/FmXgYzsLDcTYeiXPwGJyLx+MJeCLOw5PwZDwF
5+OpeBqejgvwDDwTz8KFeDaeg+fiIjwPz8cLcDFeiBfhxbgEL8FL8TJcipfj
FXglLsOr8Gq8BpfjtXgdXo8r8Aa8EW/ClXgz3oK34iq8DW/HO3A13ol34d24
Bu/Be/E+XIv34wP4II4qbuhGuDFugqNxU9wMN8cxuAVuiVvhWNwat8FtcRxu
h9vjDjged8SdcGecgLvgrrgbTsTdcQ/cEwe4F+6N++Ak3Bf3w/1xMh6AU/BA
nIoH4TQ8GKfjITgDD8WZeBjOwsNxNh6Jc/AYnIvH4wl4Is7Dk/BkPAXn46l4
Gp6OC/AMPBPPwoV4Np6D5+IiPA/PxwtwMV6IF+HFuAQvwUvxMlyKl+MVeCUu
w6vwarwGl+O1eB1ejyvwBrwRb8KVeDPegrfiKrwNb8c7cDXeiXfh3bgG78F7
8T5ci/fjA/ggjnq5oRvhxrgJjsZNcTPcHMfgFrglboVjcWvcBrfFcbgdbo87
4HjcEXfCnXEC7oK74m44EXfHPXBPHOBeuDfug5NwX9wP98fJeABOwQNxKh6E
0/BgnI6H4Aw8FGfiYTgLD8fZeCTOwWNwLh6PJ+CJOA9PwpPxFJyPp+JpeDou
wDPwTDwLF+LZeA6ei4vwPDwfL8DFeCFehBfjErwEL8XLcClejlfglbgMr8Kr
8RpcjtfidXg9rsAb8Ea8CVfizXgL3oqr8Da8He/A1Xgn3oV34xq8B+/F+3At
3o8P4IM4amFDN8KNcRMcjZviZrg5jsEtcEvcCsfi1rgNbovjcDvcHnfA8bgj
7oQ74wTcBXfF3XAi7o574J44wL1wb9wHJ+G+uB/uj5PxAJyCB+JUPAin4cE4
HQ/BGXgozsTDcBYejrPxSJyDx+BcPB5PwBNxHp6EJ+MpOB9PxdPwdFyAZ+CZ
eBYuxLPxHDwXF+F5eD5egIvxQrwIL8YleAleipfhUrwcr8ArcRlehVfjNbgc
r8Xr8HpcgTfgjXgTrsSb8Ra8FVfhbXg73oGr8U68C+/GNXgP3ov34Vq8Hx/A
B3HUKw3dCDfGTXA0boqb4eY4BrfALXErHItb4za4LY7D7XB73AHH4464E+6M
E3AX3BV3w4m4O+6Be+IA98K9cR+chPvifrg/TsYDcAoeiFPxIJyGB+N0PARn
4KE4Ew/DWXg4zsYjcQ4eg3PxeDwBT8R5eBKejKfgfDwVT8PTcQGegWfiWbgQ
z8Zz8FxchOfh+XgBLsYL8SK8GJfgJXgpXoZL8XK8Aq/EZXgVXo3X4HK8Fq/D
63EF3oA34k24Em/GW/BWXIW34e14B67GO/EuvBvX4D14L96Ha/F+fAAfxFGL
GroRboyb4GjcFDfDzXEMboFb4lY4FrfGbXBbHIfb4fa4A47HHXEn3Bkn4C64
K+6GE3F33AP3xAHuhXvjPjgJ98X9cH+cjAfgFDwQp+JBOA0Pxul4CM7AQ3Em
Hoaz8HCcjUfiHDwG5+LxeAKeiPPwJDwZT8H5eCqehqfjAjwDz8SzcCGejefg
ubgIz8Pz8QJcjBfiRXgxLsFL8FK8DJfi5XgFXonL8Cq8Gq/B5XgtXofX4wq8
AW/Em3Al3oy34K24Cm/D2/EOXI134l14N67Be/BevA/X4v34AD6Io15t6Ea4
MW6Co3FT3Aw3xzG4BW6JW+FY3Bq3wW1xHG6H2+MOOB53xJ1wZ5yAu+CuuBtO
xN1xD9wTB7gX7o374CTcF/fD/XEyHoBT8ECcigfhNDwYp+MhOAMPxZl4GM7C
w3E2Holz8Bici8fjCXgizsOT8GQ8BefjqXgano4L8Aw8E8/ChXg2noPn4iI8
D8/HC3AxXogX4cW4BC/BS/EyXIqX4xV4JS7Dq/BqvAaX47V4HV6PK/AGvBFv
wpV4M96Ct+IqvA1vxztwNd6Jd+HduAbvwXvxPlyL9+MD+CCOWtzQjXBj3ARH
46a4GW6OY3AL3BK3wrG4NW6D2+I43A63xx1wPO6IO+HOOAF3wV1xN5yIu+Me
uCcOcC/cG/fBSbgv7of742Q8AKfggTgVD8JpeDBOx0NwBh6KM/EwnIWH42w8
EufgMTgXj8cT8ESchyfhyXgKzsdT8TQ8HRfgGXgmnoUL8Ww8B8/FRXgeno8X
4GK8EC/Ci3EJXoKX4mW4FC/HK/BKXIZX4dV4DS7Ha/E6vB5X4A14I96EK/Fm
vAVvxVV4G96Od+BqvBPvwrtxDd6D9+J9uBbvxwfwQRz1WkM3wo1xExyNm+Jm
uDmOwS1wS9wKx+LWuA1ui+NwO9wed8DxuCPuhDvjBNwFd8XdcCLujnvgnjjA
vXBv3Acn4b64H+6Pk/EAnIIH4lQ8CKfhwTgdD8EZeCjOxMNwFh6Os/FInIPH
4Fw8Hk/AE3EenoQn4yk4H0/F0/B0XIBn4Jl4Fi7Es/EcPBcX4Xl4Pl6Ai/FC
vAgvxiV4CV6Kl+FSvByvwCtxGV6FV+M1uByvxevwelyBN+CNeBOuxJvxFrwV
V+FteDvegavxTrwL78Y1eA/ei/fhWrwfH8AHcVRJQx+CG+FDcWN8GG6CD8fR
+AjcFB+Jm+GjcHN8NI7Bx+AW+FjcEh+HW+HjcSw+AbfGJ+I2+CTcFp+M4/Ap
uB0+FbfHp+EO+HQcj8/AHfGZuBM+C3fGZ+MEfA7ugs/FXfF5uBs+HyfiC3B3
fCHugS/CPfHFOMCX4F74UtwbX4b74MtxEr4C98VX4n74KtwfX42T8TV4AL4W
p+Dr8EB8PU7FN+BB+Eachm/Cg/HNOB3fgofgW3EGvg0PxbfjTHwHHobvxFn4
Ljwc342z8Qg8Eo/COXg0HoPH4lw8Do/H9+AJ+F48Ed+H8/D9eBJ+AE/GD+Ip
+CGcjx/GU/EjeBp+FE/Hj+EC/DiegZ/AM/GTeBZ+Chfip/Fs/Ayeg5/Fc/Fz
uAg/j+fhF/B8/CJegF/CxfhlvBC/ghfhV/Fi/Bouwa/jJfgNvBS/iZfht3Ap
fhsvx+/gFfhdvBK/h8vw+3gV/gCvxh/iNfgjXI4/xmvxJ3gd/hSvx5/hCvw5
3oC/wBvxl3gT/gpX4q/xZvwN3oK/xVvxd7gKf4+34R/wdvwj3oF/wtX4Z7wT
/4J34V/xbvw/XIN/w3vw73gv/gPvw3/iWvwX3o//xgfwP/gg/hdHvd7Qh+BG
+FDcGB+Gm+DDcTQ+AjfFR+Jm+CjcHB+NY/AxuAU+FrfEx+FW+Hgci0/ArfGJ
uA0+CbfFJ+M4fApuh0/F7fFpuAM+HcfjM3BHfCbuhM/CnfHZOAGfg7vgc3FX
fB7uhs/HifgC3B1fiHvgi3BPfDEO8CW4F74U98aX4T74cpyEr8B98ZW4H74K
98dX42R8DR6Ar8Up+Do8EF+PU/ENeBC+Eafhm/BgfDNOx7fgIfhWnIFvw0Px
7TgT34GH4TtxFr4LD8d342w8Ao/Eo3AOHo3H4LE4F4/D4/E9eAK+F0/E9+E8
fD+ehB/Ak/GDeAp+COfjh/FU/Aiehh/F0/FjuAA/jmfgJ/BM/CSehZ/Chfhp
PBs/g+fgZ/Fc/Bwuws/jefgFPB+/iBfgl3AxfhkvxK/gRfhVvBi/hkvw63gJ
fgMvxW/iZfgtXIrfxsvxO3gFfhevxO/hMvw+XoU/wKvxh3gN/giX44/xWvwJ
Xoc/xevxZ7gCf4434C/wRvwl3oS/wpX4a7wZf4O34G/xVvwdrsLf4234B7wd
/4h34J9wNf4Z78S/4F34V7wb/w/X4N/wHvw73ov/wPvwn7gW/4X347/xAfwP
Poj/xVFLGvoQ3Agfihvjw3ATfDiOxkfgpvhI3AwfhZvjo3EMPga3wMfilvg4
3Aofj2PxCbg1PhG3wSfhtvhkHIdPwe3wqbg9Pg13wKfjeHwG7ojPxJ3wWbgz
Phsn4HNwF3wu7orPw93w+TgRX4C74wtxD3wR7okvxgG+BPfCl+Le+DLcB1+O
k/AVuC++EvfDV+H++GqcjK/BA/C1OAVfhwfi63EqvgEPwjfiNHwTHoxvxun4
FjwE34oz8G14KL4dZ+I78DB8J87Cd+Hh+G6cjUfgkXgUzsGj8Rg8FuficXg8
vgdPwPfiifg+nIfvx5PwA3gyfhBPwQ/hfPwwnoofwdPwo3g6fgwX4MfxDPwE
nomfxLPwU7gQP41n42fwHPwsnoufw0X4eTwPv4Dn4xfxAvwSLsYv44X4FbwI
v4oX49dwCX4dL8Fv4KX4TbwMv4VL8dt4OX4Hr8Dv4pX4PVyG38er8Ad4Nf4Q
r8Ef4XL8MV6LP8Hr8Kd4Pf4MV+DP8Qb8Bd6Iv8Sb8Fe4En+NN+Nv8Bb8Ld6K
v8NV+Hu8Df+At+Mf8Q78E67GP+Od+Be8C/+Kd+P/4Rr8G96Df8d78R94H/4T
1+K/8H78Nz6A/8EH8b846o2GPgQ3wofixvgw3AQfjqPxEbgpPhI3w0fh5vho
HIOPwS3wsbglPg63wsfjWHwCbo1PxG3wSbgtPhnH4VNwO3wqbo9Pwx3w6Tge
n4E74jNxJ3wW7ozPxgn4HNwFn4u74vNwN3w+TsQX4O74QtwDX4R74otxgC/B
vfCluDe+DPfBl+MkfAXui6/E/fBVuD++Gifja/AAfC1Owdfhgfh6nIpvwIPw
jTgN34QH45txOr4FD8G34gx8Gx6Kb8eZ+A48DN+Js/BdeDi+G2fjEXgkHoVz
8Gg8Bo/FuXgcHo/vwRPwvXgivg/n4fvxJPwAnowfxFPwQzgfP4yn4kfwNPwo
no4fwwX4cTwDP4Fn4ifxLPwULsRP49n4GTwHP4vn4udwEX4ez8Mv4Pn4RbwA
v4SL8ct4IX4FL8Kv4sX4NVyCX8dL8Bt4KX4TL8Nv4VL8Nl6O38Er8Lt4JX4P
l+H38Sr8AV6NP8Rr8Ee4HH+M1+JP8Dr8KV6PP8MV+HO8AX+BN+Iv8Sb8Fa7E
X+PN+Bu8BX+Lt+LvcBX+Hm/DP+Dt+Ee8A/+Eq/HPeCf+Be/Cv+Ld+H+4Bv+G
9+Df8V78B96H/8S1+C+8H/+ND+B/8EH8L45a2tCH4Eb4UNwYH4ab4MNxND4C
N8VH4mb4KNwcH41j8DG4BT4Wt8TH4Vb4eByLT8Ct8Ym4DT4Jt8Un4zh8Cm6H
T8Xt8Wm4Az4dx+MzcEd8Ju6Ez8Kd8dk4AZ+Du+BzcVd8Hu6Gz8eJ+ALcHV+I
e+CLcE98MQ7wJbgXvhT3xpfhPvhynISvwH3xlbgfvgr3x1fjZHwNHoCvxSn4
OjwQX49T8Q14EL4Rp+Gb8GB8M07Ht+Ah+FacgW/DQ/HtOBPfgYfhO3EWvgsP
x3fjbDwCj8SjcA4ejcfgsTgXj8Pj8T14Ar4XT8T34Tx8P56EH8CT8YN4Cn4I
5+OH8VT8CJ6GH8XT8WO4AD+OZ+An8Ez8JJ6Fn8KF+Gk8Gz+D5+Bn8Vz8HC7C
z+N5+AU8H7+IF+CXcDF+GS/Er+BF+FW8GL+GS/DreAl+Ay/Fb+Jl+C1cit/G
y/E7eAV+F6/E7+Ey/D5ehT/Aq/GHeA3+CJfjj/Fa/Alehz/F6/FnuAJ/jjfg
L/BG/CXehL/ClfhrvBl/g7fgb/FW/B2uwt/jbfgHvB3/iHfgn3A1/hnvxL/g
XfhXvBv/D9fg3/Ae/Dvei//A+/CfuBb/hffjv/EB/A8+iP/FUW829CG4ET4U
N8aH4Sb4cByNj8BN8ZG4GT4KN8dH4xh8DG6Bj8Ut8XG4FT4ex+ITcGt8Im6D
T8Jt8ck4Dp+C2+FTcXt8Gu6AT8fx+AzcEZ+JO+GzcGd8Nk7A5+Au+FzcFZ+H
u+HzcSK+AHfHF+Ie+CLcE1+MA3wJ7oUvxb3xZbgPvhwn4StwX3wl7oevwv3x
1TgZX4MH4GtxCr4OD8TX41R8Ax6Eb8Rp+CY8GN+M0/EteAi+FWfg2/BQfDvO
xHfgYfhOnIXvwsPx3Tgbj8Aj8Sicg0fjMXgszsXj8Hh8D56A78UT8X04D9+P
J+EH8GT8IJ6CH8L5+GE8FT+Cp+FH8XT8GC7Aj+MZ+Ak8Ez+JZ+GncCF+Gs/G
z+A5+Fk8Fz+Hi/DzeB5+Ac/HL+IF+CVcjF/GC/EreBF+FS/Gr+ES/Dpegt/A
S/GbeBl+C5fit/Fy/A5egd/FK/F7uAy/j1fhD/Bq/CFegz/C5fhjvBZ/gtfh
T/F6/BmuwJ/jDfgLvBF/iTfhr3Al/hpvxt/gLfhbvBV/h6vw93gb/gFvxz/i
HfgnXI1/xjvxL3gX/hXvxv/DNfg3vAf/jvfiP/A+/CeuxX/h/fhvfAD/gw/i
f3HUsoY+BDfCh+LG+DDcBB+Oo/ERuCk+EjfDR+Hm+Ggcg4/BLfCxuCU+DrfC
x+NYfAJujU/EbfBJuC0+GcfhU3A7fCpuj0/DHfDpOB6fgTviM3EnfBbujM/G
Cfgc3AWfi7vi83A3fD5OxBfg7vhC3ANfhHvii3GAL8G98KW4N74M98GX4yR8
Be6Lr8T98FW4P74aJ+Nr8AB8LU7B1+GB+Hqcim/Ag/CNOA3fhAfjm3E6vgUP
wbfiDHwbHopvx5n4DjwM34mz8F14OL4bZ+MReCQehXPwaDwGj8W5eBwej+/B
E/C9eCK+D+fh+/Ek/ACejB/EU/BDOB8/jKfiR/A0/Ciejh/DBfhxPAM/gWfi
J/Es/BQuxE/j2fgZPAc/i+fi53ARfh7Pwy/g+fhFvAC/hIvxy3ghfgUvwq/i
xfg1XIJfx0vwG3gpfhMvw2/hUvw2Xo7fwSvwu3glfg+X4ffxKvwBXo0/xGvw
R7gcf4zX4k/wOvwpXo8/wxX4c7wBf4E34i/xJvwVrsRf4834G7wFf4u34u9w
Ff4eb8M/4O34R7wD/4Sr8c94J/4F78K/4t34f7gG/4b34N/xXvwH3of/xLX4
L7wf/40P4H/wQfwvjnqroQ/BjfChuDE+DDfBh+NofARuio/EzfBRuDk+Gsfg
Y3ALfCxuiY/DrfDxOBafgFvjE3EbfBJui0/GcfgU3A6fitvj03AHfDqOx2fg
jvhM3AmfhTvjs3ECPgd3wefirvg83A2fjxPxBbg7vhD3wBfhnvhiHOBLcC98
Ke6NL8N98OU4CV+B++IrcT98Fe6Pr8bJ+Bo8AF+LU/B1eCC+HqfiG/AgfCNO
wzfhwfhmnI5vwUPwrTgD34aH4ttxJr4DD8N34ix8Fx6O78bZeAQeiUfhHDwa
j8FjcS4eh8fje/AEfC+eiO/Defh+PAk/gCfjB/EU/BDOxw/jqfgRPA0/iqfj
x3ABfhzPwE/gmfhJPAs/hQvx03g2fgbPwc/iufg5XISfx/PwC3g+fhEvwC/h
YvwyXohfwYvwq3gxfg2X4NfxEvwGXorfxMvwW7gUv42X43fwCvwuXonfw2X4
fbwKf4BX4w/xGvwRLscf47X4E7wOf4rX489wBf4cb8Bf4I34S7wJf4Ur8dd4
M/4Gb8Hf4q34O1yFv8fb8A94O/4R78A/4Wr8M96Jf8G78K94N/4frsG/4T34
d7wX/4H34T9xLf4L78d/4wP4H3wQ/4ujShv6ENwIH4ob48NwE3w4jsZH4Kb4
SNwMH4Wb46NxDD4Gt8DH4pb4ONwKH49j8Qm4NT4Rt8En4bb4ZByHT8Ht8Km4
PT4Nd8Cn43h8Bu6Iz8Sd8Fm4Mz4bJ+BzcBd8Lu6Kz8Pd8Pk4EV+Au+MLcQ98
Ee6JL8YBvgT3wpfi3vgy3AdfjpPwFbgvvhL3w1fh/vhqnIyvwQPwtTgFX4cH
4utxKr4BD8I34jR8Ex6Mb8bp+BY8BN+KM/BteCi+HWfiO/AwfCfOwnfh4fhu
nI1H4JF4FM7Bo/EYPBbn4nF4PL4HT8D34on4PpyH78eT8AN4Mn4QT8EP4Xz8
MJ6KH8HT8KN4On4MF+DH8Qz8BJ6Jn8Sz8FO4ED+NZ+Nn8Bz8LJ6Ln8NF+Hk8
D7+A5+MX8QL8Ei7GL+OF+BW8CL+KF+PXcAl+HS/Bb+Cl+E28DL+FS/HbeDl+
B6/A7+KV+D1cht/Hq/AHeDX+EK/BH+Fy/DFeiz/B6/CneD3+DFfgz/EG/AXe
iL/Em/BXuBJ/jTfjb/AW/C3eir/DVfh7vA3/gLfjH/EO/BOuxj/jnfgXvAv/
infj/+Ea/Bveg3/He/EfeB/+E9fiv/B+/Dc+gP/BB/G/OOrthj4EN8KH4sb4
MNwEH46j8RG4KT4SN8NH4eb4aByDj8Et8LG4JT4Ot8LH41h8Am6NT8Rt8Em4
LT4Zx+FTcDt8Km6PT8Md8Ok4Hp+BO+IzcSd8Fu6Mz8YJ+BzcBZ+Lu+LzcDd8
Pk7EF+Du+ELcA1+Ee+KLcYAvwb3wpbg3vgz3wZfjJHwF7ouvxP3wVbg/vhon
42vwAHwtTsHX4YH4epyKb8CD8I04Dd+EB+ObcTq+BQ/Bt+IMfBseim/HmfgO
PAzfibPwXXg4vhtn4xF4JB6Fc/BoPAaPxbl4HB6P78ET8L14Ir4P5+H78ST8
AJ6MH8RT8EM4Hz+Mp+JH8DT8KJ6OH8MF+HE8Az+BZ+In8Sz8FC7ET+PZ+Bk8
Bz+L5+LncBF+Hs/DL+D5+EW8AL+Ei/HLeCF+BS/Cr+LF+DVcgl/HS/AbeCl+
Ey/Db+FS/DZejt/BK/C7eCV+D5fh9/Eq/AFejT/Ea/BHuBx/jNfiT/A6/Cle
jz/DFfhzvAF/gTfiL/Em/BWuxF/jzfgbvAV/i7fi73AV/h5vwz/g7fhHvAP/
hKvxz3gn/gXvwr/i3fh/uAb/hvfg3/Fe/Afeh//EtfgvvB//jQ/gf/BB/C+O
Wt7Qh+BG+FDcGB+Gm+DDcTQ+AjfFR+Jm+CjcHB+NY/AxuAU+FrfEx+FW+Hgc
i0/ArfGJuA0+CbfFJ+M4fApuh0/F7fFpuAM+HcfjM3BHfCbuhM/CnfHZOAGf
g7vgc3FXfB7uhs/HifgC3B1fiHvgi3BPfDEO8CW4F74U98aX4T74cpyEr8B9
8ZW4H74K98dX42R8DR6Ar8Up+Do8EF+PU/ENeBC+Eafhm/BgfDNOx7fgIfhW
nIFvw0Px7TgT34GH4TtxFr4LD8d342w8Ao/Eo3AOHo3H4LE4F4/D4/E9eAK+
F0/E9+E8fD+ehB/Ak/GDeAp+COfjh/FU/Aiehh/F0/FjuAA/jmfgJ/BM/CSe
hZ/ChfhpPBs/g+fgZ/Fc/Bwuws/jefgFPB+/iBfgl3AxfhkvxK/gRfhVvBi/
hkvw63gJfgMvxW/iZfgtXIrfxsvxO3gFfhevxO/hMvw+XoU/wKvxh3gN/giX
44/xWvwJXoc/xevxZ7gCf4434C/wRvwl3oS/wpX4a7wZf4O34G/xVvwdrsLf
4234B7wd/4h34J9wNf4Z78S/4F34V7wb/w/X4N/wHvw73ov/wPvwn7gW/4X3
47/xAfwPPoj/xVHvNPQhuBE+FDfGh+Em+HAcjY/ATfGRuBk+CjfHR+MYfAxu
gY/FLfFxuBU+HsfiE3BrfCJug0/CbfHJOA6fgtvhU3F7fBrugE/H8fgM3BGf
iTvhs3BnfDZOwOfgLvhc3BWfh7vh83EivgB3xxfiHvgi3BNfjAN8Ce6FL8W9
8WW4D74cJ+ErcF98Je6Hr8L98dU4GV+DB+BrcQq+Dg/E1+NUfAMehG/Eafgm
PBjfjNPxLXgIvhVn4NvwUHw7zsR34GH4TpyF78LD8d04G4/AI/EonINH4zF4
LM7F4/B4fA+egO/FE/F9OA/fjyfhB/Bk/CCegh/C+fhhPBU/gqfhR/F0/Bgu
wI/jGfgJPBM/iWfhp3AhfhrPxs/gOfhZPBc/h4vw83gefgHPxy/iBfglXIxf
xgvxK3gRfhUvxq/hEvw6XoLfwEvxm3gZfguX4rfxcvwOXoHfxSvxe7gMv49X
4Q/wavwhXoM/wuX4Y7wWf4LX4U/xevwZrsCf4w34C7wRf4k34a9wJf4ab8bf
4C34W7wVf4er8Pd4G/4Bb8c/4h34J1yNf8Y78S94F/4V78b/wzX4N7wH/473
4j/wPvwnrsV/4f34b3wA/4MP4n9x1IqGPgQ3wofixvgw3AQfjqPxEbgpPhI3
w0fh5vhoHIOPwS3wsbglPg63wsfjWHwCbo1PxG3wSbgtPhnH4VNwO3wqbo9P
wx3w6Tgen4E74jNxJ3wW7ozPxgn4HNwFn4u74vNwN3w+TsQX4O74QtwDX4R7
4otxgC/BvfCluDe+DPfBl+MkfAXui6/E/fBVuD++Gifja/AAfC1Owdfhgfh6
nIpvwIPwjTgN34QH45txOr4FD8G34gx8Gx6Kb8eZ+A48DN+Js/BdeDi+G2fj
EXgkHoVz8Gg8Bo/FuXgcHo/vwRPwvXgivg/n4fvxJPwAnowfxFPwQzgfP4yn
4kfwNPwono4fwwX4cTwDP4Fn4ifxLPwULsRP49n4GTwHP4vn4udwEX4ez8Mv
4Pn4RbwAv4SL8ct4IX4FL8Kv4sX4NVyCX8dL8Bt4KX4TL8Nv4VL8Nl6O38Er
8Lt4JX4Pl+H38Sr8AV6NP8Rr8Ee4HH+M1+JP8Dr8KV6PP8MV+HO8AX+BN+Iv
8Sb8Fa7EX+PN+Bu8BX+Lt+LvcBX+Hm/DP+Dt+Ee8A/+Eq/HPeCf+Be/Cv+Ld
+H+4Bv+G9+Df8V78B96H/8S1+C+8H/+ND+B/8EH8L456t6EPwY3wobgxPgw3
wYfjaHwEboqPxM3wUbg5PhrH4GNwC3wsbomPw63w8TgWn4Bb4xNxG3wSbotP
xnH4FNwOn4rb49NwB3w6jsdn4I74TNwJn4U747NxAj4Hd8Hn4q74PNwNn48T
8QW4O74Q98AX4Z74YhzgS3AvfCnujS/DffDlOAlfgfviK3E/fBXuj6/Gyfga
PABfi1PwdXggvh6n4hvwIHwjTsM34cH4ZpyOb8FD8K04A9+Gh+LbcSa+Aw/D
d+IsfBceju/G2XgEHolH4Rw8Go/BY3EuHofH43vwBHwvnojvw3n4fvz/uKqH
LAAMBQGCHdu2bdu2bdu2bdu2bdu2bTuZ2f5a1usD9IH4IHwwPgQfig/Dh+Mj
8JH4KHw0PgYfi4/Dx+MT8In4JHwyPgWfik/Dp+Mz8Jn4LHw2Pgefi8/D5+ML
8IX4InwxvgRfii/Dl+Mr8JX4Knw1vgZfi6/D1+Mb8I34JnwzvgXfim/Dt+M7
8J34Lnw3vgffi+/D9+MH8IP4IfwwfgQ/ih/Dj+Mn8JP4Kfw0fgY/i5/Dz+MX
8Iv4JfwyfgW/il/Dr+M38Jv4Lfw2fge/i9/D7+MP8If4I/wx/gR/ij/Dn+Mv
8Jf4K/w1/gZ/i7/D3+Mf8I/4J/wz/gX/in/Dv+M/8J/4L/w3/gf/i//D3fu/
HgAPiAfCA+NB8KB4MDw4HgIPiYfCQ+Nh8LB4ODw8HgGPiEfCI+NR8Kh4NDw6
HgOPicfCY+Nx8Lh4PDw+ngBPiCfCE+NJ8KR4Mjw5ngJPiafCU+Np8LR4Ojw9
ngHPiGfCM+NZ8Kx4Njw7ngPPiefCc+N58Lx4Pjw/XgAviBfCC+NF8KJ4Mbw4
XgIviZfCS+Nl8LJ4Obw8XgGviFfCK+NV8Kp4Nbw6XgOvidfCa+N18Lp4Pbw+
3gBviDfCG+NN8KZ4M7w53gJvibfCW+Nt8LZ4O7w93gHviHfCO+Nd8K54N7w7
3gPviffCe+N98L54P7w/PgAfiA/CB+ND8KH4MHw4PgIfiY/CR+Nj8LH4OHw8
PgGfiE/CJ+NT8Kn4NHw6PgOfic/CZ+Nz8Ln4PHw+vgBfiC/CF+NL8KX4Mnw5
vgJfia/CV+Nr8LX4Onw9vgHfiG/CN+Nb8K34Nnw7vgPfie/Cd+N78L34Pnw/
fgA/iB/CD+NH8KP4Mfw4fgI/iZ/CT+Nn8LP4Ofw8fgG/iF/CL+NX8Kv4Nfw6
fgO/id/Cb+N38Lv4Pfw+/gB/iD/CH+NP8Kf4M/w5/gJ/ib/CX+Nv8Lf4O/w9
/gH/iH/CP+Nf8K/4N/w7/gP/if/Cf+N/8L/4P9x9/+sB8IB4IDwwHgQPigfD
g+Mh8JB4KDw0HgYPi4fDw+MR8Ih4JDwyHgWPikfDo+Mx8Jh4LDw2HgePi8fD
4+MJ8IR4IjwxngRPiifDk+Mp8JR4Kjw1ngZPi6fD0+MZ8Ix4JjwzngXPimfD
s+M58Jx4Ljw3ngfPi+fD8+MF8IJ4IbwwXgQvihfDi+Ml8JJ4Kbw0XgYvi5fD
y+MV8Ip4JbwyXgWvilfDq+M18Jp4Lbw2Xgevi9fD6+MN8IZ4I7wx3gRvijfD
m+Mt8JZ4K7w13gZvi7fD2+Md8I54J7wz3gXvinfDu+M98J54L7w33gfvi/fD
++MD8IH4IHwwPgQfig/Dh+Mj8JH4KHw0PgYfi4/Dx+MT8In4JHwyPgWfik/D
p+Mz8Jn4LHw2Pgefi8/D5+ML8IX4InwxvgRfii/Dl+Mr8JX4Knw1vgZfi6/D
1+Mb8I34JnwzvgXfim/Dt+M78J34Lnw3vgffi+/D9+MH8IP4IfwwfgQ/ih/D
j+Mn8JP4Kfw0fgY/i5/Dz+MX8Iv4JfwyfgW/il/Dr+M38Jv4Lfw2fge/i9/D
7+MP8If4I/wx/gR/ij/Dn+Mv8Jf4K/w1/gZ/i7/D3+Mf8I/4J/wz/gX/in/D
v+M/8J/4L/w3/gf/i//D3f8/3h83AB03IB03EB03MB03CB03KB03GB03OB03
BB03JB03FB03NB03DB03LB03HB03PB03Ah03Ih03Eh03Mh03Ch03Kh03Gh03
Oh03Bh03Jh03Fh03Nh03Dh03Lh03Hh03Ph03AR03IR03ER03MR03CR03KR03
GR03OR03BR03JR03FR03NR03DR03LR03HR03PR03Ax03Ix03Ex03Mx03Cx03
Kx03Gx03Ox03Bx03Jx03Fx03Nx03Dx03Lx03Hx03Px23AB23IB23EB23MB23
CB23KB23GB23OB23BB23JB23FB23NB23DB23LB23HB23PB23Ah23Ih23Eh23
Mh23Ch23Kh23Gh23Oh23Bh23Jh23Fh23Nh23Dh23Lh23Hh23Ph23AR23IR23
ER23MR23CR23KR23GR23OR23BR23JR23FR23NR23DR23LR23HR23PR23Ax23
Ix23Ex23Mx23Cx23Kx23Gx23Ox23Bx23Jx23Fx23Nx23Dx23Lx23Hx23Px13
AB13IB13EB13MB13CB13KB13GB13OB13BB13JB13FB13NB13DB13LB13HB13
PB13Ah13Ih13Eh13Mh13Ch13Kh13Gh13Oh13Bh13Jh13Fh13Nh13Dh13Lh13
Hh13Ph13AR13IR13ER13MR13CR13KR13GR13OR13BR13JR13FR13NR13DR13
LR13HR13PR13Ax13Ix13Ex13Mx13Cx13Kx13Gx13Ox13Bx13Jx13Fx13Nx13
Dx13Lx13Hx13Px33AB33IB33EB33MB33CB33KB33GB33OB33BB33JB33FB33
NB33DB33LB33HB33PB33Ah33Ih33Eh33Mh33Ch33Kh33Gh33Oh33Bh33Jh33
Fh33Nh33Dh33Lh33Hh33Ph33AR33IR33ER33MR33CR33KR33GR33OR33BR33
JR33FR33NR33DR33LR33HR33PR33Ax33Ix33Ex33Mx33Cx33Kx33Gx33Ox33
Bx33Jx33Fx33Nx33Dx33Lx33Hx3//+D/t+MGoOMGpOMGouMGpuMGoeMGpeMG
o+MGp+OGoOOGpOOGouOGpuOGoeOGpeOGo+OGp+NGoONGpONGouNGpuNGoeNG
peNGo+NGp+PGoOPGpOPGouPGpuPGoePGpePGo+PGp+MmoOMmpOMmouMmpuMm
oeMmpeMmo+Mmp+OmoOOmpOOmouOmpuOmoeOmpeOmo+Omp+NmoONmpONmouNm
puNmoeNmpeNmo+Nmp+PmoOPmpOPmouPmpuPmoePmpePmo+Pmp+MWoOMWpOMW
ouMWpuMWoeMWpeMWo+MWp+OWoOOWpOOWouOWpuOWoeOWpeOWo+OWp+NWoONW
pONWouNWpuNWoeNWpeNWo+NWp+PWoOPWpOPWouPWpuPWoePWpePWo+PWp+M2
oOM2pOM2ouM2puM2oeM2peM2o+M2p+O2oOO2pOO2ouO2puO2oeO2peO2o+O2
p+N2oON2pON2ouN2puN2oeN2peN2o+N2p+P2oOP2pOP2ouP2puP2oeP2peP2
o+P2p+MOoOMOpOMOouMOpuMOoeMOpeMOo+MOp+OOoOOOpOOOouOOpuOOoeOO
peOOo+OOp+NOoONOpONOouNOpuNOoeNOpeNOo+NOp+POoOPOpOPOouPOpuPO
oePOpePOo+POp+MuoOMupOMuouMupuMuoeMupeMuo+Mup+OuoOOupOOuouOu
puOuoeOupeOuo+Oup+NuoONupONuouNupuNuoeNupeNuo+Nup+PuoOPupOPu
ouPupuPuoePupePuo+Pup+MeoOMepOMeouMepuMeoeMepeMeo+Mep+OeoOOe
pOOeouOepuOeoeOepeOeo+Oep+NeoONepONeouNepuNeoeNepeNeo+Nep+Pe
oOPepOPeouPepuPeoePepePeo+Pep+M+oOM+pOM+ouM+puM+oeM+peM+o+M+
p+O+oOO+pOO+ouO+puO+oeO+peO+o+O+p+N+oON+pON+ouN+puN+oeN+peN+
o+N+p+P+oOP+pOP+ouP+puP+oeP+peP+o+P/H/j/dtwAdNyAdNxAdNzAdNwg
dNygdNxgdNzgdNwQdNyQdNxQdNzQdNwwdNywdNxwdNzwdNwIdNyIdNxIdNzI
dNwodNyodNxodNzodNwYdNyYdNxYdNzYdNw4dNy4dNx4dNz4dNwEdNyEdNxE
dNzEdNwkdNykdNxkdNzkdNwUdNyUdNxUdNzUdNw0dNy0dNx0dNz0dNwMdNyM
dNxMdNzMdNwsdNysdNxsdNzsdNwcdNycdNxcdNzcdNw8dNy8dNx8dNz8dNwC
dNyCdNxCdNzCdNwidNyidNxidNzidNwSdNySdNxSdNzSdNwydNyydNxydNzy
dNwKdNyKdNxKdNzKdNwqdNyqdNxqdNzqdNwadNyadNxadNzadNw6dNy6dNx6
dNz6dNwGdNyGdNxGdNzGdNwmdNymdNxmdNzmdNwWdNyWdNxWdNzWdNw2dNy2
dNx2dNz2dNwOdNyOdNxOdNzOdNwudNyudNxudNzudNwedNyedNxedNzedNw+
dNy+dNx+dNz+dNwBdNyBdNxBdNzBdNwhdNyhdNxhdNzhdNwRdNyRdNxRdNzR
dNwxdNyxdNxxdNzxdNwJdNyJdNxJdNzJdNwpdNypdNxpdNzpdNwZdNyZdNxZ
dNzZdNw5dNy5dNx5dNz5dNwFdNyFdNxFdNzFdNwldNyldNxldNzldNwVdNyV
dNxVdNzVdNw1dNy1dNx1dNz1dNwNdNyNdNxNdNzNdNwtdNytdNxtdNztdNwd
dNyddNxddNzddNw9dNy9dNx9dNz9dNwDdNyDdNxDdNzDdNwjdNyjdNxjdNzj
dNwTdNyTdNxTdNzTdNwzdNyzdNxzdNzzdNwLdNyLdNxLdNzLdNwrdNyrdNxr
dNzrdNwbdNybdNxbdNzbdNw7dNy7dNx7dNz7dNwHdNyHdNxHdNzHdNwndNyn
dNxndNzndNwXdNyXdNxXdNzXdNw3dNy3dNx3dNz3dNwPdNyPdNxPdNzPdNwv
dNyvdNxvdNzvdNwfdNyfdNxfdNzfdNw/dNy/dNx/dPz/g/7fjhuAjhuQjhuI
jhuYjhuEjhuUjhuMjhucjhuCjhuSjhuKjhuajhuGjhuWjhuOjhuejhuBjhuR
jhuJjhuZjhuFjhuVjhuNjhudjhuDjhuTjhuLjhubjhuHjhuXjhuPjhufjpuA
jpuQjpuIjpuYjpuEjpuUjpuMjpucjpuCjpuSjpuKjpuajpuGjpuWjpuOjpue
jpuBjpuRjpuJjpuZjpuFjpuVjpuNjpudjpuDjpuTjpuLjpubjpuHjpuXjpuP
jpufjluAjluQjluIjluYjluEjluUjluMjlucjluCjluSjluKjluajluGjluW
jluOjluejluBjluRjluJjluZjluFjluVjluNjludjluDjluTjluLjlubjluH
jluXjluPjlufjtuAjtuQjtuIjtuYjtuEjtuUjtuMjtucjtuCjtuSjtuKjtua
jtuGjtuWjtuOjtuejtuBjtuRjtuJjtuZjtuFjtuVjtuNjtudjtuDjtuTjtuL
jtubjtuHjtuXjtuPjtufjjuAjjuQjjuIjjuYjjuEjjuUjjuMjjucjjuCjjuS
jjuKjjuajjuGjjuWjjuOjjuejjuBjjuRjjuJjjuZjjuFjjuVjjuNjjudjjuD
jjuTjjuLjjubjjuHjjuXjjuPjjufjruAjruQjruIjruYjruEjruUjruMjruc
jruCjruSjruKjruajruGjruWjruOjruejruBjruRjruJjruZjruFjruVjruN
jrudjruDjruTjruLjrubjruHjruXjruPjrufjnuAjnuQjnuIjnuYjnuEjnuU
jnuMjnucjnuCjnuSjnuKjnuajnuGjnuWjnuOjnuejnuBjnuRjnuJjnuZjnuF
jnuVjnuNjnudjnuDjnuTjnuLjnubjnuHjnuXjnuPjnufjvuAjvuQjvuIjvuY
jvuEjvuUjvuMjvucjvuCjvuSjvuKjvuajvuGjvuWjvuOjvuejvuBjvuRjvuJ
jvuZjvuFjvuVjvuNjvudjvuDjvuTjvuLjvubjvuHjvuXjvuPjv9/wP/bcQPQ
cQPScQPRcQPTcYPQcYPScYPRcYPTcUPQcUPScUPRcUPTccPQccPSccPRccPT
cSPQcSPScSPRcSPTcaPQcaPScaPRcaPTcWPQcWPScWPRcWPTcePQcePScePR
cePTcRPQcRPScRPRcRPTcZPQcZPScZPRcZPTcVPQcVPScVPRcVPTcdPQcdPS
cdPRcdPTcTPQcTPScTPRcTPTcbPQcbPScbPRcbPTcXPQcXPScXPRcXPTcfPQ
cfPScfPRcfPTcQvQcQvScQvRcQvTcYvQcYvScYvRcYvTcUvQcUvScUvRcUvT
ccvQccvSccvRccvTcSvQcSvScSvRcSvTcavQcavScavRcavTcWvQcWvScWvR
cWvTcevQcevScevRcevTcRvQcRvScRvRcRvTcZvQcZvScZvRcZvTcVvQcVvS
cVvRcVvTcdvQcdvScdvRcdvTcTvQcTvScTvRcTvTcbvQcbvScbvRcbvTcXvQ
cXvScXvRcXvTcfvQcfvScfvRcfvTcQfQcQfScQfRcQfTcYfQcYfScYfRcYfT
cUfQcUfScUfRcUfTccfQccfSccfRccfTcSfQcSfScSfRcSfTcafQcafScafR
cafTcWfQcWfScWfRcWfTcefQcefScefRcefTcRfQcRfScRfRcRfTcZfQcZfS
cZfRcZfTcVfQcVfScVfRcVfTcdfQcdfScdfRcdfTcTfQcTfScTfRcTfTcbfQ
cbfScbfRcbfTcXfQcXfScXfRcXfTcffQcffScffRcffTcQ/QcQ/ScQ/RcQ/T
cY/QcY/ScY/RcY/TcU/QcU/ScU/RcU/Tcc/Qcc/Scc/Rcc/TcS/QcS/ScS/R
cS/Tca/Qca/Sca/Rca/TcW/QcW/ScW/RcW/Tce/Qce/Sce/Rce/TcR/QcR/S
cR/RcR/TcZ/QcZ/ScZ/RcZ/TcV/QcV/ScV/RcV/Tcd/Qcd/Scd/Rcd/TcT/Q
cT/ScT/RcT/Tcb/Qcb/Scb/Rcb/TcX/QcX/ScX/RcX/Tcf/Qcf/Scf/R8f8P
9n87bgA6bkA6biA6bmA6bhA6blA6bjA6bnA6bgg6bkg6big6bmg6bhg6blg6
bjg6bng6bgQ6bkQ6biQ6bmQ6bhQ6blQ6bjQ6bnQ6bgw6bkw6biw6bmw6bhw6
blw6bjw6bnw6bgI6bkI6biI6bmI6bhI6blI6bjI6bnI6bgo6bko6bio6bmo6
bho6blo6bjo6bno6bgY6bkY6biY6bmY6bhY6blY6bjY6bnY6bg46bk46bi46
bm46bh46bl46bj46bn46bgE6bkE6biE6bmE6bhE6blE6bjE6bnE6bgk6bkk6
bik6bmk6bhk6blk6bjk6bnk6bgU6bkU6biU6bmU6bhU6blU6bjU6bnU6bg06
bk06bi06bm06bh06bl06bj06bn06bgM6bkM6biM6bmM6bhM6blM6bjM6bnM6
bgs6bks6bis6bms6bhs6bls6bjs6bns6bgc6bkc6bic6bmc6bhc6blc6bjc6
bnc6bg86bk86bi86bm86bh86bl86bj86bn867gA67kA67iA67mA67hA67lA6
7jA67nA67gg67kg67ig67mg67hg67lg67jg67ng67gQ67kQ67iQ67mQ67hQ6
7lQ67jQ67nQ67gw67kw67iw67mw67hw67lw67jw67nw67gI67kI67iI67mI6
7hI67lI67jI67nI67go67ko67io67mo67ho67lo67jo67no67gY67kY67iY6
7mY67hY67lY67jY67nY67g467k467i467m467h467l467j467n467gE67kE6
7iE67mE67hE67lE67jE67nE67gk67kk67ik67mk67hk67lk67jk67nk67gU6
7kU67iU67mU67hU67lU67jU67nU67g067k067i067m067h067l067j067n06
7gM67kM67iM67mM67hM67lM67jM67nM67gs67ks67is67ms67hs67ls67js6
7ns67gc67kc67ic67mc67hc67lc67jc67nc67g867k867i867m867h867l86
7j86/v+B/m/HDUDHDUjHDUTHDUzHDULHDUrHDUbHDU7HDUHHDUnHDUXHDU3H
DUPHDUvHDUfHDU/HjUDHjUjHjUTHjUzHjULHjUrHjUbHjU7HjUHHjUnHjUXH
jU3HjUPHjUvHjUfHjU/HTUDHTUjHTUTHTUzHTULHTUrHTUbHTU7HTUHHTUnH
TUXHTU3HTUPHTUvHTUfHTU/HzUDHzUjHzUTHzUzHzULHzUrHzUbHzU7HzUHH
zUnHzUXHzU3HzUPHzUvHzUfHzU/HLUDHLUjHLUTHLUzHLULHLUrHLUbHLU7H
LUHHLUnHLUXHLU3HLUPHLUvHLUfHLU/HrUDHrUjHrUTHrUzHrULHrUrHrUbH
rU7HrUHHrUnHrUXHrU3HrUPHrUvHrUfHrU/HbUDHbUjHbUTHbUzHbULHbUrH
bUbHbU7HbUHHbUnHbUXHbU3HbUPHbUvHbUfHbU/H7UDH7UjH7UTH7UzH7ULH
7UrH7UbH7U7H7UHH7UnH7UXH7U3H7UPH7UvH7UfH7U/HHUDHHUjHHUTHHUzH
HULHHUrHHUbHHU7HHUHHHUnHHUXHHU3HHUPHHUvHHUfHHU/HnUDHnUjHnUTH
nUzHnULHnUrHnUbHnU7HnUHHnUnHnUXHnU3HnUPHnUvHnUfHnU/HXUDHXUjH
XUTHXUzHXULHXUrHXUbHXU7HXUHHXUnHXUXHXU3HXUPHXUvHXUfHXU/H3UDH
3UjH3UTH3UzH3ULH3UrH3UbH3U7H3UHH3UnH3UXH3U3H3UPH3UvH3UfH3U/H
PUDHPUjHPUTHPUzHPULHPUrHPUbHPU7HPUHHPUnHPUXHPU3HPUPHPUvHPUfH
PU/HvUDHvUjHvUTHvUzHvULHvUrHvUbHvU7HvUHHvUnHvUXHvU3HvUPHvUvH
vUfHvU/HfUDHfUjHfUTHfUzHfULHfUrHfUbHfU7HfUHHfUnHfUXHfU3HfUPH
fUvHfUfHfU/H/UDH/UjH/UTH/UzH/ULH/UrH/UbH/U7H/UHH/UnH/UXH/U3H
/UPH/UvH/UfH/z/I/+24Aei4Aem4gei4gem4Qei4Qem4wei4wem4Iei4Iem4
oei4oem4Yei4Yem44ei44em4Eei4Eem4kei4kem4Uei4Uem40ei40em4Mei4
Mem4sei4sem4cei4cem48ei48em4Cei4Cem4iei4iem4Sei4Sem4yei4yem4
Kei4Kem4qei4qem4aei4aem46ei46em4Gei4Gem4mei4mem4Wei4Wem42ei4
2em4Oei4Oem4uei4uem4eei4eem4+ei4+em4Bei4Bem4hei4hem4Rei4Rem4
xei4xem4Jei4Jem4pei4pem4Zei4Zem45ei45em4Fei4Fem4lei4lem4Vei4
Vem41ei41em4Nei4Nem4tei4tem4dei4dem49ei49em4Dei4Dem4jei4jem4
Tei4Tem4zei4zem4Lei4Lem4rei4rem4bei4bem47ei47em4Hei4Hem4nei4
nem4Xei4Xem43ei43em4Pei4Pem4vei4vem4fei4fem4/ei4/em4A+i4A+m4
g+i4g+m4Q+i4Q+m4w+i4w+m4I+i4I+m4o+i4o+m4Y+i4Y+m44+i44+m4E+i4
E+m4k+i4k+m4U+i4U+m40+i40+m4M+i4M+m4s+i4s+m4c+i4c+m48+i48+m4
C+i4C+m4i+i4i+m4S+i4S+m4y+i4y+m4K+i4K+m4q+i4q+m4a+i4a+m46+i4
6+m4G+i4G+m4m+i4m+m4W+i4W+m42+i42+m4O+i4O+m4u+i4u+m4e+i4e+m4
++i4++m4B+i4B+m4h+i4h+m4R+i4R+m4x+i4x+m4J+i4J+m4p+i4p+m4Z+i4
Z+m45+i45+m4F+i4F+m4l+i4l+m4V+i4V+m41+i41+m4N+i4N+m4t+i4t+m4
d+i4d+m49+i49+m4D+i4D+m4j+i4j+m4T+i4T+m4z+i4z+m4L+i4L+m4r+i4
r+m4b+i4b+m47+i47+m4H+i4H+m4n+i4n+m4X+i4X+m43+i43+m4P+i4P+m4
v+i4v+m4f+i4f+m4/+j4/wf4vx03AB03IB03EB03MB03CB03KB03GB03OB03
BB03JB03FB03NB03DB03LB03HB03PB03Ah03Ih03Eh03Mh03Ch03Kh03Gh03
Oh03Bh03Jh03Fh03Nh03Dh03Lh03Hh03Ph03AR03IR03ER03MR03CR03KR03
GR03OR03BR03JR03FR03NR03DR03LR03HR03PR03Ax03Ix03Ex03Mx03Cx03
Kx03Gx03Ox03Bx03Jx03Fx03Nx03Dx03Lx03Hx03Px23AB23IB23EB23MB23
CB23KB23GB23OB23BB23JB23FB23NB23DB23LB23HB23PB23Ah23Ih23Eh23
Mh23Ch23Kh23Gh23Oh23Bh23Jh23Fh23Nh23Dh23Lh23Hh23Ph23AR23IR23
ER23MR23CR23KR23GR23OR23BR23JR23FR23NR23DR23LR23HR23PR23Ax23
Ix23Ex23Mx23Cx23Kx23Gx23Ox23Bx23Jx23Fx23Nx23Dx23Lx23Hx23Px13
AB13IB13EB13MB13CB13KB13GB13OB13BB13JB13FB13NB13DB13LB13HB13
PB13Ah13Ih13Eh13Mh13Ch13Kh13Gh13Oh13Bh13Jh13Fh13Nh13Dh13Lh13
Hh13Ph13AR13IR13ER13MR13CR13KR13GR13OR13BR13JR13FR13NR13DR13
LR13HR13PR13Ax13Ix13Ex13Mx13Cx13Kx13Gx13Ox13Bx13Jx13Fx13Nx13
Dx13Lx13Hx13Px33AB33IB33EB33MB33CB33KB33GB33OB33BB33JB33FB33
NB33DB33LB33HB33PB33Ah33Ih33Eh33Mh33Ch33Kh33Gh33Oh33Bh33Jh33
Fh33Nh33Dh33Lh33Hh33Ph33AR33IR33ER33MR33CR33KR33GR33OR33BR33
JR33FR33NR33DR33LR33HR33PR33Ax33Ix33Ex33Mx33Cx33Kx33Gx33Ox33
Bx33Jx33Fx33Nx33Dx33Lx33Hx3//+D+t+MGoOMGpOMGouMGpuMGoeMGpeMG
o+MGp+OGoOOGpOOGouOGpuOGoeOGpeOGo+OGp+NGoONGpONGouNGpuNGoeNG
peNGo+NGp+PGoOPGpOPGouPGpuPGoePGpePGo+PGp+MmoOMmpOMmouMmpuMm
oeMmpeMmo+Mmp+OmoOOmpOOmouOmpuOmoeOmpeOmo+Omp+NmoONmpONmouNm
puNmoeNmpeNmo+Nmp+PmoOPmpOPmouPmpuPmoePmpePmo+Pmp+MWoOMWpOMW
ouMWpuMWoeMWpeMWo+MWp+OWoOOWpOOWouOWpuOWoeOWpeOWo+OWp+NWoONW
pONWouNWpuNWoeNWpeNWo+NWp+PWoOPWpOPWouPWpuPWoePWpePWo+PWp+M2
oOM2pOM2ouM2puM2oeM2peM2o+M2p+O2oOO2pOO2ouO2puO2oeO2peO2o+O2
p+N2oON2pON2ouN2puN2oeN2peN2o+N2p+P2oOP2pOP2ouP2puP2oeP2peP2
o+P2p+MOoOMOpOMOouMOpuMOoeMOpeMOo+MOp+OOoOOOpOOOouOOpuOOoeOO
peOOo+OOp+NOoONOpONOouNOpuNOoeNOpeNOo+NOp+POoOPOpOPOouPOpuPO
oePOpePOo+POp+MuoOMupOMuouMupuMuoeMupeMuo+Mup+OuoOOupOOuouOu
puOuoeOupeOuo+Oup+NuoONupONuouNupuNuoeNupeNuo+Nup+PuoOPupOPu
ouPupuPuoePupePuo+Pup+MeoOMepOMeouMepuMeoeMepeMeo+Mep+OeoOOe
pOOeouOepuOeoeOepeOeo+Oep+NeoONepONeouNepuNeoeNepeNeo+Nep+Pe
oOPepOPeouPepuPeoePepePeo+Pep+M+oOM+pOM+ouM+puM+oeM+peM+o+M+
p+O+oOO+pOO+ouO+puO+oeO+peO+o+O+p+N+oON+pON+ouN+puN+oeN+peN+
o+N+p+P+oOP+pOP+ouP+puP+oeP+peP+o+P/H9j/dtwAdNyAdNxAdNzAdNwg
dNygdNxgdNzgdNwQdNyQdNxQdNzQdNwwdNywdNxwdNzwdNwIdNyIdNxIdNzI
dNwodNyodNxodNzodNwYdNyYdNxYdNzYdNw4dNy4dNx4dNz4dNwEdNyEdNxE
dNzEdNwkdNykdNxkdNzkdNwUdNyUdNxUdNzUdNw0dNy0dNx0dNz0dNwMdNyM
dNxMdNzMdNwsdNysdNxsdNzsdNwcdNycdNxcdNzcdNw8dNy8dNx8dNz8dNwC
dNyCdNxCdNzCdNwidNyidNxidNzidNwSdNySdNxSdNzSdNwydNyydNxydNzy
dNwKdNyKdNxKdNzKdNwqdNyqdNxqdNzqdNwadNyadNxadNzadNw6dNy6dNx6
dNz6dNwGdNyGdNxGdNzGdNwmdNymdNxmdNzmdNwWdNyWdNxWdNzWdNw2dNy2
dNx2dNz2dNwOdNyOdNxOdNzOdNwudNyudNxudNzudNwedNyedNxedNzedNw+
dNy+dNx+dNz+dNwBdNyBdNxBdNzBdNwhdNyhdNxhdNzhdNwRdNyRdNxRdNzR
dNwxdNyxdNxxdNzxdNwJdNyJdNxJdNzJdNwpdNypdNxpdNzpdNwZdNyZdNxZ
dNzZdNw5dNy5dNx5dNz5dNwFdNyFdNxFdNzFdNwldNyldNxldNzldNwVdNyV
dNxVdNzVdNw1dNy1dNx1dNz1dNwNdNyNdNxNdNzNdNwtdNytdNxtdNztdNwd
dNyddNxddNzddNw9dNy9dNx9dNz9dNwDdNyDdNxDdNzDdNwjdNyjdNxjdNzj
dNwTdNyTdNxTdNzTdNwzdNyzdNxzdNzzdNwLdNyLdNxLdNzLdNwrdNyrdNxr
dNzrdNwbdNybdNxbdNzbdNw7dNy7dNx7dNz7dNwHdNyHdNxHdNzHdNwndNyn
dNxndNzndNwXdNyXdNxXdNzXdNw3dNy3dNx3dNz3dNwPdNyPdNxPdNzPdNwv
dNyvdNxvdNzvdNwfdNyfdNxfdNzfdNw/dNy/dNx/dPz/g/rfjhuAjhuQjhuI
jhuYjhuEjhuUjhuMjhucjhuCjhuSjhuKjhuajhuGjhuWjhuOjhuejhuBjhuR
jhuJjhuZjhuFjhuVjhuNjhudjhuDjhuTjhuLjhubjhuHjhuXjhuPjhufjpuA
jpuQjpuIjpuYjpuEjpuUjpuMjpucjpuCjpuSjpuKjpuajpuGjpuWjpuOjpue
jpuBjpuRjpuJjpuZjpuFjpuVjpuNjpudjpuDjpuTjpuLjpubjpuHjpuXjpuP
jpufjluAjluQjluIjluYjluEjluUjluMjlucjluCjluSjluKjluajluGjluW
jluOjluejluBjluRjluJjluZjluFjluVjluNjludjluDjluTjluLjlubjluH
jluXjluPjlufjtuAjtuQjtuIjtuYjtuEjtuUjtuMjtucjtuCjtuSjtuKjtua
jtuGjtuWjtuOjtuejtuBjtuRjtuJjtuZjtuFjtuVjtuNjtudjtuDjtuTjtuL
jtubjtuHjtuXjtuPjtufjjuAjjuQjjuIjjuYjjuEjjuUjjuMjjucjjuCjjuS
jjuKjjuajjuGjjuWjjuOjjuejjuBjjuRjjuJjjuZjjuFjjuVjjuNjjudjjuD
jjuTjjuLjjubjjuHjjuXjjuPjjufjruAjruQjruIjruYjruEjruUjruMjruc
jruCjruSjruKjruajruGjruWjruOjruejruBjruRjruJjruZjruFjruVjruN
jrudjruDjruTjruLjrubjruHjruXjruPjrufjnuAjnuQjnuIjnuYjnuEjnuU
jnuMjnucjnuCjnuSjnuKjnuajnuGjnuWjnuOjnuejnuBjnuRjnuJjnuZjnuF
jnuVjnuNjnudjnuDjnuTjnuLjnubjnuHjnuXjnuPjnufjvuAjvuQjvuIjvuY
jvuEjvuUjvuMjvucjvuCjvuSjvuKjvuajvuGjvuWjvuOjvuejvuBjvuRjvuJ
jvuZjvuFjvuVjvuNjvudjvuDjvuTjvuLjvubjvuHjvuXjvuPjv9/QP/bcQPQ
cQPScQPRcQPTcYPQcYPScYPRcYPTcUPQcUPScUPRcUPTccPQccPSccPRccPT
cSPQcSPScSPRcSPTcaPQcaPScaPRcaPTcWPQcWPScWPRcWPTcePQcePScePR
cePTcRPQcRPScRPRcRPTcZPQcZPScZPRcZPTcVPQcVPScVPRcVPTcdPQcdPS
cdPRcdPTcTPQcTPScTPRcTPTcbPQcbPScbPRcbPTcXPQcXPScXPRcXPTcfPQ
cfPScfPRcfPTcQvQcQvScQvRcQvTcYvQcYvScYvRcYvTcUvQcUvScUvRcUvT
ccvQccvSccvRccvTcSvQcSvScSvRcSvTcavQcavScavRcavTcWvQcWvScWvR
cWvTcevQcevScevRcevTcRvQcRvScRvRcRvTcZvQcZvScZvRcZvTcVvQcVvS
cVvRcVvTcdvQcdvScdvRcdvTcTvQcTvScTvRcTvTcbvQcbvScbvRcbvTcXvQ
cXvScXvRcXvTcfvQcfvScfvRcfvTcQfQcQfScQfRcQfTcYfQcYfScYfRcYfT
cUfQcUfScUfRcUfTccfQccfSccfRccfTcSfQcSfScSfRcSfTcafQcafScafR
cafTcWfQcWfScWfRcWfTcefQcefScefRcefTcRfQcRfScRfRcRfTcZfQcZfS
cZfRcZfTcVfQcVfScVfRcVfTcdfQcdfScdfRcdfTcTfQcTfScTfRcTfTcbfQ
cbfScbfRcbfTcXfQcXfScXfRcXfTcffQcffScffRcffTcQ/QcQ/ScQ/RcQ/T
cY/QcY/ScY/RcY/TcU/QcU/ScU/RcU/Tcc/Qcc/Scc/Rcc/TcS/QcS/ScS/R
cS/Tca/Qca/Sca/Rca/TcW/QcW/ScW/RcW/Tce/Qce/Sce/Rce/TcR/QcR/S
cR/RcR/TcZ/QcZ/ScZ/RcZ/TcV/QcV/ScV/RcV/Tcd/Qcd/Scd/Rcd/TcT/Q
cT/ScT/RcT/Tcb/Qcb/Scb/Rcb/TcX/QcX/ScX/RcX/Tcf/Qcf/Scf/R8f8P
5n87bgA6bkA6biA6bmA6bhA6blA6bjA6bnA6bgg6bkg6big6bmg6bhg6blg6
bjg6bng6bgQ6bkQ6biQ6bmQ6bhQ6blQ6bjQ6bnQ6bgw6bkw6biw6bmw6bhw6
blw6bjw6bnw6bgI6bkI6biI6bmI6bhI6blI6bjI6bnI6bgo6bko6bio6bmo6
bho6blo6bjo6bno6bgY6bkY6biY6bmY6bhY6blY6bjY6bnY6bg46bk46bi46
bm46bh46bl46bj46bn46bgE6bkE6biE6bmE6bhE6blE6bjE6bnE6bgk6bkk6
bik6bmk6bhk6blk6bjk6bnk6bgU6bkU6biU6bmU6bhU6blU6bjU6bnU6bg06
bk06bi06bm06bh06bl06bj06bn06bgM6bkM6biM6bmM6bhM6blM6bjM6bnM6
bgs6bks6bis6bms6bhs6bls6bjs6bns6bgc6bkc6bic6bmc6bhc6blc6bjc6
bnc6bg86bk86bi86bm86bh86bl86bj86bn867gA67kA67iA67mA67hA67lA6
7jA67nA67gg67kg67ig67mg67hg67lg67jg67ng67gQ67kQ67iQ67mQ67hQ6
7lQ67jQ67nQ67gw67kw67iw67mw67hw67lw67jw67nw67gI67kI67iI67mI6
7hI67lI67jI67nI67go67ko67io67mo67ho67lo67jo67no67gY67kY67iY6
7mY67hY67lY67jY67nY67g467k467i467m467h467l467j467n467gE67kE6
7iE67mE67hE67lE67jE67nE67gk67kk67ik67mk67hk67lk67jk67nk67gU6
7kU67iU67mU67hU67lU67jU67nU67g067k067i067m067h067l067j067n06
7gM67kM67iM67mM67hM67lM67jM67nM67gs67ks67is67ms67hs67ls67js6
7ns67gc67kc67ic67mc67hc67lc67jc67nc67g867k867i867m867h867l86
7j86/v+B/G/HDUDHDUjHDUTHDUzHDULHDUrHDUbHDU7HDUHHDUnHDUXHDU3H
DUPHDUvHDUfHDU/HjUDHjUjHjUTHjUzHjULHjUrHjUbHjU7HjUHHjUnHjUXH
jU3HjUPHjUvHjUfHjU/HTUDHTUjHTUTHTUzHTULHTUrHTUbHTU7HTUHHTUnH
TUXHTU3HTUPHTUvHTUfHTU/HzUDHzUjHzUTHzUzHzULHzUrHzUbHzU7HzUHH
zUnHzUXHzU3HzUPHzUvHzUfHzU/HLUDHLUjHLUTHLUzHLULHLUrHLUbHLU7H
LUHHLUnHLUXHLU3HLUPHLUvHLUfHLU/HrUDHrUjHrUTHrUzHrULHrUrHrUbH
rU7HrUHHrUnHrUXHrU3HrUPHrUvHrUfHrU/HbUDHbUjHbUTHbUzHbULHbUrH
bUbHbU7HbUHHbUnHbUXHbU3HbUPHbUvHbUfHbU/H7UDH7UjH7UTH7UzH7ULH
7UrH7UbH7U7H7UHH7UnH7UXH7U3H7UPH7UvH7UfH7U/HHUDHHUjHHUTHHUzH
HULHHUrHHUbHHU7HHUHHHUnHHUXHHU3HHUPHHUvHHUfHHU/HnUDHnUjHnUTH
nUzHnULHnUrHnUbHnU7HnUHHnUnHnUXHnU3HnUPHnUvHnUfHnU/HXUDHXUjH
XUTHXUzHXULHXUrHXUbHXU7HXUHHXUnHXUXHXU3HXUPHXUvHXUfHXU/H3UDH
3UjH3UTH3UzH3ULH3UrH3UbH3U7H3UHH3UnH3UXH3U3H3UPH3UvH3UfH3U/H
PUDHPUjHPfR/XNZTFAAMtYTRybZt264/27Zt+zbZtm3bNdm2bdt1e20/7jXr
ez6HHeeD7DgfYsf5MDvOR9hxPsqO8zF2nI+z43yCHeeT7DifYsf5NDvOZ9hx
PsuO8zl2nM+z43yBHeeL7DhfYsf5MjvOV9hxvsqO8zV2nK+z43yDHeeb7Djf
Ysf5NjvOd9hxvsuO8z12nO+z4/yAHeeH7Dg/Ysf5MTvOT9hxfsqO8zN2nJ+z
4/yCHeeX7Di/Ysf5NTvOb9hxfsuO8zt2nN+z4/yBHeeP7Dh/Ysf5MzvOX9hx
/sqO8zd2nL+z4/yDHeef7Dj/Ysf5NzvOf9jxfw/E/+44B2LHOTA7zkHYcQ7K
jnMwdpyDs+Mcgh3nkOw4h2LHOTQ7zmHYcQ7LjnM4dpzDs+McgR3niOw4R2LH
OTI7zlHYcY7KjnM0dpyjs+Mcgx3nmOw4x2LHOTY7znHYcY7LjnM8dpzjs+Oc
gB3nhOw4J2LHOTE7zknYcU7KjnMydpyTs+Ocgh3nlOw4p2LHOTU7zmnYcU7L
jnM6dpzTs+OcgR3njOw4Z2LHOTM7zlnYcc7KjnM2dpyzs+Ocgx3nnOw452LH
OTc7znnYcc7LjnM+dpzzs+NcgB3nAHacC7LjXIgd58LsOBdhx7koO87F2HEu
zo5zCXacS7LjXIod59LsOJdhx7ksO87l2HEuz45zBXacK7LjXIkd58rsOFdh
x7kqO87V2HGuzo5zDXaca7LjXIsd59rsONdhx7kuO8712HGuz45zA3acG7Lj
3Igd58bsODdhx7kpO87N2HFuzo5zC3acW7Lj3Iod59bsOLdhx7ktO87t2HFu
z45zB3acO7Lj3Ikd587sOHdhx7krO87d2HHuzo5zD3ace7Lj3Isd597sOPdh
x7kvO87/sePcjx2n7Dj3Z8d5ADvOA9lxHsSO82B2nIew4zyUHedh7DgPZ8d5
BDvOI9lxHsWO82h2nMew4zyWHedx7DiPZ8d5AjvOE9lxnsSO82R2nKew4zyV
Hedp7DhPZ8d5BjvOM9lxnsWO82x2nOew4zyXHed57DjPZ8d5ATvOC9lxXsSO
82J2nJew47yUHedl7DgvZ8d5BTvOK9lxXsWO82p2nNew47yWHed17DivZ8d5
AzvOG9lx3sSO82Z2nLew47yVHedt7DhvZ8d5BzvOO9lx3sWO8252nPew47yX
HWfsOO9jx3k/O84H2HE+yI7zIXacD7PjfIQd56PsOB9jx/k4O84n2HE+yY7z
KXacT7PjfIYd57PsOJ9jx/k8O84X2HG+yI7zJXacL7PjfIUd56vsOF9jx/k6
O8432HG+yY7zLXacb7PjfIcd57vsON9jx/k+O84P2HF+yI7zI3acH7Pj/IQd
56fsOD9jx/k5O84v2HF+yY7zK3acX7Pj/IYd57fsOL9jx/k9O84f2HH+yI7z
J3acP7Pj/IUd56/sOH9jx/k7O84/2HH+yY7zL3acf7Pj/Icd//cA/I8PwMXD
ORA9Lh7Ogelx8XAOQo+Lh3NQelw8nIPR4+LhHJweFw/nEPS4eDiHpMfFwzkU
PS4ezqHpcfFwDkOPi4dzWHpcPJzD0ePi4RyeHhcP5wj0uHg4R6THxcM5Ej0u
Hs6R6XHxcI5Cj4uHc1R6XDyco9Hj4uEcnR4XD+cY9Lh4OMekx8XDORY9Lh7O
selx8XCOQ4+Lh3Ncelw8nOPR4+LhHJ8eFw/nBPS4eDgnpMfFwzkRPS4ezonp
cfFwTkKPi4dzUnpcPJyT0ePi4ZycHhcP5xT0uHg4p6THxcM5FT0uHs6p6XHx
cE5Dj4uHc1p6XDyc09Hj4uGcnh4XD+cM9Lh4OGekx8XDORM9Lh7Omelx8XDO
Qo+Lh3NWelw8nLPR4+LhnJ0eFw/nHPS4eDjnpMfFwzkXPS4ezrnpcfFwzkOP
i4dzXnpcPJzz0ePi4ZyfHhcP5wL0uHg4B9Dj4uFckB4XD+dC9Lh4OBemx8XD
uQg9Lh7ORelx8XAuRo+Lh3Nxelw8nEvQ4+LhXJIeFw/nUvS4eDiXpsfFw7kM
PS4ezmXpcfFwLkePi4dzeXpcPJwr0OPi4VyRHhcP50r0uHg4V6bHxcO5Cj0u
Hs5V6XHxcK5Gj4uHc3V6XDyca9Dj4uFckx4XD+da9Lh4ONemx8XDuQ49Lh7O
delx8XCuR4+Lh3N9elw8nBvQ4+Lh3JAeFw/nRvS4eDg3psfFw7kJPS4ezk3p
cfFwbkaPi4dzc3pcPJxb0OPi4dySHhcP51b0uHg4t6bHxcO5DT0uHs5t6XHx
cG5Hj4uHc3t6XDycO9Dj4uHckR4XD+dO9Lh4OHemx8XDuQs9Lh7OXelx8XDu
Ro+Lh3N3elw8nHvQ4+Lh3JMeFw/nXvS4eDj3psfFw7kPPS4ezn3pcfFw/o8e
Fw/nfvS4eDilx8XDuT89Lh7OA+hx8XAeSI+Lh/Mgelw8nAfT4+LhPIQeFw/n
ofS4eDgPo8fFw3k4PS4eziPocfFwHkmPi4fzKHpcPJxH0+Pi4TyGHhcP57H0
uHg4j6PHxcN5PD0uHs4T6HHxcJ5Ij4uH8yR6XDycJ9Pj4uE8hR4XD+ep9Lh4
OE+jx8XDeTo9Lh7OM+hx8XCeSY+Lh/Mselw8nGfT4+LhPIceFw/nufS4eDjP
o8fFw3k+PS4ezgvocfFwXkiPi4fzInpcPJwX0+Pi4byEHhcP56X0uHg4L6PH
xcN5OT0uHs4r6HHxcF5Jj4uH8yp6XDycV9Pj4uG8hh4XD+e19Lh4OK+jx8XD
eT09Lh7OG+hx8XDeSI+Lh/Mmelw8nDfT4+LhvIUeFw/nrfS4eDhvo8fFw3k7
PS4ezjvocfFw3kmPi4fzLnpcPJx30+Pi4byHHhcP5730uHg4o8fFw3kfPS4e
zvvpcfFwPkCPi4fzQXpcPJwP0ePi4XyYHhcP5yP0uHg4H6XHxcP5GD0uHs7H
6XHxcD5Bj4uH80l6XDycT9Hj4uF8mh4XD+cz9Lh4OJ+lx8XD+Rw9Lh7O5+lx
8XC+QI+Lh/NFelw8nC/R4+LhfJkeFw/nK/S4eDhfpcfFw/kaPS4eztfpcfFw
vkGPi4fzTXpcPJxv0ePi4XybHhcP5zv0uHg436XHxcP5Hj0uHs736XHxcH5A
j4uH80N6XDycH9Hj4uH8mB4XD+cn9Lh4OD+lx8XD+Rk9Lh7Oz+lx8XB+QY+L
h/NLelw8nF/R4+Lh/JoeFw/nN/S4eDi/pcfFw/kdPS4ezu/pcfFw/kCPi4fz
R3pcPJw/0ePi4fyZHhcP5y/0uHg4f6XHxcP5Gz0uHs7f6XHxcP5Bj4uH8096
XDycf9Hj4uH8mx4XD+c/9Lh4+L8P/P/2uHg4B6LHxcM5MD0uHs5B6HHxcA5K
j4uHczB6XDycg9Pj4uEcgh4XD+eQ9Lh4OIeix8XDOTQ9Lh7OYehx8XAOS4+L
h3M4elw8nMPT4+LhHIEeFw/niPS4eDhHosfFwzkyPS4ezlHocfFwjkqPi4dz
NHpcPJyj0+Pi4RyDHhcP55j0uHg4x6LHxcM5Nj0uHs5x6HHxcI5Lj4uHczx6
XDyc49Pj4uGcgB4XD+eE9Lh4OCeix8XDOTE9Lh7OSehx8XBOSo+Lh3Myelw8
nJPT4+LhnIIeFw/nlPS4eDinosfFwzk1PS4ezmnocfFwTkuPi4dzOnpcPJzT
0+Pi4ZyBHhcP54z0uHg4Z6LHxcM5Mz0uHs5Z6HHxcM5Kj4uHczZ6XDycs9Pj
4uGcgx4XD+ec9Lh4OOeix8XDOTc9Lh7Oeehx8XDOS4+Lh3M+elw8nPPT4+Lh
XIAeFw/nAHpcPJwL0uPi4VyIHhcP58L0uHg4F6HHxcO5KD0uHs7F6HHxcC5O
j4uHcwl6XDycS9Lj4uFcih4XD+fS9Lh4OJehx8XDuSw9Lh7O5ehx8XAuT4+L
h3MFelw8nCvS4+LhXIkeFw/nyvS4eDhXocfFw7kqPS4eztXocfFwrk6Pi4dz
DXpcPJxr0uPi4VyLHhcP59r0uHg416HHxcO5Lj0uHs716HHxcK5Pj4uHcwN6
XDycG9Lj4uHciB4XD+fG9Lh4ODehx8XDuSk9Lh7Ozehx8XBuTo+Lh3MLelw8
nFvS4+Lh3IoeFw/n1vS4eDi3ocfFw7ktPS4ezu3ocfFwbk+Pi4dzB3pcPJw7
0uPi4dyJHhcP5870uHg4d6HHxcO5Kz0uHs7d6HHxcO5Oj4uHcw96XDyce9Lj
4uHcix4XD+fe9Lh4OPehx8XDuS89Lh7O/9Hj4uHcjx4XD6f0uHg496fHxcN5
AD0uHs4D6XHxcB5Ej4uH82B6XDych9Dj4uE8lB4XD+dh9Lh4OA+nx8XDeQQ9
Lh7OI+lx8XAeRY+Lh/Noelw8nMfQ4+LhPJYeFw/ncfS4eDiPp8fFw3kCPS4e
zhPpcfFwnkSPi4fzZHpcPJyn0OPi4TyVHhcP52n0uHg4T6fHxcN5Bj0uHs4z
6XHxcJ5Fj4uH82x6XDyc59Dj4uE8lx4XD+d59Lh4OM+nx8XDeQE9Lh7OC+lx
8XBeRI+Lh/Nielw8nJfQ4+LhvJQeFw/nZfS4eDgvp8fFw3kFPS4ezivpcfFw
XkWPi4fzanpcPJzX0OPi4byWHhcP53X0uHg4r6fHxcN5Az0uHs4b6XHxcN5E
j4uH82Z6XDyct9Dj4uG8lR4XD+dt9Lh4OG+nx8XDeQc9Lh7OO+lx8XDeRY+L
h/Nuelw8nPfQ4+LhvJceFw9n9Lh4OO+jx8XDeT89Lh7OB+hx8XA+SI+Lh/Mh
elw8nA/T4+LhfIQeFw/no/S4eDgfo8fFw/k4PS4ezifocfFwPkmPi4fzKXpc
PJxP0+Pi4XyGHhcP57P0uHg4n6PHxcP5PD0uHs4X6HHxcL5Ij4uH8yV6XDyc
L9Pj4uF8hR4XD+er9Lh4OF+jx8XD+To9Lh7ON+hx8XC+SY+Lh/Mtelw8nG/T
4+LhfIceFw/nu/S4eDjfo8fFw/k+PS4ezg/ocfFwfkiPi4fzI3pcPJwf0+Pi
4fyEHhcP56f0uHg4P6PHxcP5OT0uHs4v6HHxcH5Jj4uH8yt6XDycX9Pj4uH8
hh4XD+e39Lh4OL+jx8XD+T09Lh7OH+hx8XD+SI+Lh/Mnelw8nD/T4+Lh/IUe
Fw/nr/S4eDh/o8fFw/k7PS4ezj/ocfFw/kmPi4fzL3pcPJx/0+Pi4fyHHhcP
//cB/98eFw/nQPS4eDgHpsfFwzkIPS4ezkHpcfFwDkaPi4dzcHpcPJxD0OPi
4RySHhcP51D0uHg4h6bHxcM5DD0uHs5h6XHxcA5Hj4uHc3h6XDycI9Dj4uEc
kR4XD+dI9Lh4OEemx8XDOQo9Lh7OUelx8XCORo+Lh3N0elw8nGPQ4+LhHJMe
Fw/nWPS4eDjHpsfFwzkOPS4eznHpcfFwjkePi4dzfHpcPJwT0OPi4ZyQHhcP
50T0uHg4J6bHxcM5CT0uHs5J6XHxcE5Gj4uHc3J6XDycU9Dj4uGckh4XD+dU
9Lh4OKemx8XDOQ09Lh7Oaelx8XBOR4+Lh3N6elw8nDPQ4+LhnJEeFw/nTPS4
eDhnpsfFwzkLPS4ezlnpcfFwzkaPi4dzdnpcPJxz0OPi4ZyTHhcP51z0uHg4
56bHxcM5Dz0uHs556XHxcM5Hj4uHc356XDycC9Dj4uEcQI+Lh3NBelw8nAvR
4+LhXJgeFw/nIvS4eDgXpcfFw7kYPS4ezsXpcfFwLkGPi4dzSXpcPJxL0ePi
4VyaHhcP5zL0uHg4l6XHxcO5HD0uHs7l6XHxcK5Aj4uHc0V6XDycK9Hj4uFc
mR4XD+cq9Lh4OFelx8XDuRo9Lh7O1elx8XCuQY+Lh3NNelw8nGvR4+LhXJse
Fw/nOvS4eDjXpcfFw7kePS4ezvXpcfFwbkCPi4dzQ3pcPJwb0ePi4dyYHhcP
5yb0uHg4N6XHxcO5GT0uHs7N6XHxcG5Bj4uHc0t6XDycW9Hj4uHcmh4XD+c2
9Lh4OLelx8XDuR09Lh7O7elx8XDuQI+Lh3NHelw8nDvR4+Lh3JkeFw/nLvS4
eDh3pcfFw7kbPS4ezt3pcfFw7kGPi4dzT3pcPJx70ePi4dybHhcP5z70uHg4
96XHxcP5P3pcPJz70ePi4ZQeFw/n/vS4eDgPoMfFw3kgPS4ezoPocfFwHkyP
i4fzEHpcPJyH0uPi4TyMHhcP5+H0uHg4j6DHxcN5JD0uHs6j6HHxcB5Nj4uH
8xh6XDycx9Lj4uE8jh4XD+fx9Lh4OE+gx8XDeSI9Lh7Ok+hx8XCeTI+Lh/MU
elw8nKfS4+LhPI0eFw/n6fS4eDjPoMfFw3kmPS4ezrPocfFwnk2Pi4fzHHpc
PJzn0uPi4TyPHhcP5/n0uHg4L6DHxcN5IT0uHs6L6HHxcF5Mj4uH8xJ6XDyc
l9Lj4uG8jB4XD+fl9Lh4OK+gx8XDeSU9Lh7Oq+hx8XBeTY+Lh/Maelw8nNfS
4+LhvI4eFw/n9fS4eDhvoMfFw3kjPS4ezpvocfFw3kyPi4fzFnpcPJy30uPi
4byNHhcP5+30uHg476DHxcN5Jz0uHs676HHxcN5Nj4uH8x56XDyc99Lj4uGM
HhcP5330uHg476fHxcP5AD0uHs4H6XHxcD5Ej4uH82F6XDycj9Dj4uF8lB4X
D+dj9Lh4OB+nx8XD+QQ9Lh7OJ+lx8XA+RY+Lh/Npelw8nM/Q4+LhfJYeFw/n
c/S4eDifp8fFw/kCPS4ezhfpcfFwvkSPi4fzZXpcPJyv0OPi4XyVHhcP52v0
uHg4X6fHxcP5Bj0uHs436XHxcL5Fj4uH8216XDyc79Dj4uF8lx4XD+d79Lh4
ON+nx8XD+QE9Lh7OD+lx8XB+RI+Lh/Njelw8nJ/Q4+Lh/JQeFw/nZ/S4eDg/
p8fFw/kFPS4ezi/pcfFwfkWPi4fza3pcPJzf0OPi4fyWHhcP53f0uHg4v6fH
xcP5Az0uHs4f6XHxcP5Ej4uH82d6XDycv9Dj4uH8lR4XD+dv9Lh4OH+nx8XD
+Qc9Lh7OP+lx8XD+RY+Lh/Nvelw8nP/Q4+Lh/z7Q/9vj4uEciB4XD+fA9Lh4
OAehx8XDOSg9Lh7Owehx8XAOTo+Lh3MIelw8nEPS4+LhHIoeFw/n0PS4eDiH
ocfFwzksPS4ezuHocfFwDk+Pi4dzBHpcPJwj0uPi4RyJHhcP58j0uHg4R6HH
xcM5Kj0uHs7R6HHxcI5Oj4uHcwx6XDycY9Lj4uEcix4XD+fY9Lh4OMehx8XD
OS49Lh7O8ehx8XCOT4+Lh3MCelw8nBPS4+LhnIgeFw/nxPS4eDgnocfFwzkp
PS4ezsnocfFwTk6Pi4dzCnpcPJxT0uPi4ZyKHhcP59T0uHg4p6HHxcM5LT0u
Hs7p6HHxcE5Pj4uHcwZ6XDycM9Lj4uGciR4XD+fM9Lh4OGehx8XDOSs9Lh7O
2ehx8XDOTo+Lh3MOelw8nHPS4+LhnIseFw/n3PS4eDjnocfFwzkvPS4ezvno
cfFwzk+Pi4dzAXpcPJwD6HHxcC5Ij4uHcyF6XDycC9Pj4uFchB4XD+ei9Lh4
OBejx8XDuTg9Lh7OJehx8XAuSY+Lh3Mpelw8nEvT4+LhXIYeFw/nsvS4eDiX
o8fFw7k8PS4ezhXocfFwrkiPi4dzJXpcPJwr0+Pi4VyFHhcP56r0uHg4V6PH
xcO5Oj0uHs416HHxcK5Jj4uHcy16XDyca9Pj4uFchx4XD+e69Lh4ONejx8XD
uT49Lh7ODehx8XBuSI+Lh3Mjelw8nBvT4+Lh3IQeFw/npvS4eDg3o8fFw7k5
PS4ezi3ocfFwbkmPi4dzK3pcPJxb0+Pi4dyGHhcP57b0uHg4t6PHxcO5PT0u
Hs4d6HHxcO5Ij4uHcyd6XDycO9Pj4uHchR4XD+eu9Lh4OHejx8XDuTs9Lh7O
Pehx8XDuSY+Lh3Mvelw8nHvT4+Lh3IceFw/nvvS4eDj/R4+Lh3M/elw8nNLj
4uHcnx4XD+cB9Lh4OA+kx8XDeRA9Lh7Og+lx8XAeQo+Lh/NQelw8nIfR4+Lh
PJweFw/nEfS4eDiPpMfFw3kUPS4ezqPpcfFwHkOPi4fzWHpcPJzH0ePi4Tye
HhcP5wn0uHg4T6THxcN5Ej0uHs6T6XHxcJ5Cj4uH81R6XDycp9Hj4uE8nR4X
D+cZ9Lh4OM+kx8XDeRY9Lh7Os+lx8XCeQ4+Lh/Ncelw8nOfR4+LhPJ8eFw/n
BfS4eDgvpMfFw3kRPS4ezovpcfFwXkKPi4fzUnpcPJyX0ePi4bycHhcP5xX0
uHg4r6THxcN5FT0uHs6r6XHxcF5Dj4uH81p6XDyc19Hj4uG8nh4XD+cN9Lh4
OG+kx8XDeRM9Lh7Om+lx8XDeQo+Lh/NWelw8nLfR4+LhvJ0eFw/nHfS4eDjv
pMfFw3kXPS4ezrvpcfFw3kOPi4fzXnpcPJzR4+LhvI8eFw/n/fS4eDgfoMfF
w/kgPS4ezofocfFwPkyPi4fzEXpcPJyP0uPi4XyMHhcP5+P0uHg4n6DHxcP5
JD0uHs6n6HHxcD5Nj4uH8xl6XDycz9Lj4uF8jh4XD+fz9Lh4OF+gx8XD+SI9
Lh7Ol+hx8XC+TI+Lh/MVelw8nK/S4+LhfI0eFw/n6/S4eDjfoMfFw/kmPS4e
zrfocfFwvk2Pi4fzHXpcPJzv0uPi4XyPHhcP5/v0uHg4P6DHxcP5IT0uHs6P
6HHxcH5Mj4uH8xN6XDycn9Lj4uH8jB4XD+fn9Lh4OL+gx8XD+SU9Lh7Or+hx
8XB+TY+Lh/Mbelw8nN/S4+Lh/I4eFw/n9/S4eDh/oMfFw/kjPS4ezp/ocfFw
/kyPi4fzF3pcPJy/0uPi4fyNHhcP5+/0uHg4/6DHxcP5Jz0uHs6/6HHxcP5N
j4uH8x96XDz83wf4f3tcPJwD0ePi4RyYHhcP5yD0uHg4B6XHxcM5GD0uHs7B
6XHxcA5Bj4uHc0h6XDycQ9Hj4uEcmh4XD+cw9Lh4OIelx8XDORw9Lh7O4elx
8XCOQI+Lh3NEelw8nCPR4+LhHJkeFw/nKPS4eDhHpcfFwzkaPS4eztHpcfFw
jkGPi4dzTHpcPJxj0ePi4RybHhcP5zj0uHg4x6XHxcM5Hj0uHs7x6XHxcE5A
j4uHc0J6XDycE9Hj4uGcmB4XD+ck9Lh4OCelx8XDORk9Lh7Oyelx8XBOQY+L
h3NKelw8nFPR4+LhnJoeFw/nNPS4eDinpcfFwzkdPS4ezunpcfFwzkCPi4dz
RnpcPJwz0ePi4ZyZHhcP5yz0uHg4Z6XHxcM5Gz0uHs7Z6XHxcM5Bj4uHc056
XDycc9Hj4uGcmx4XD+c89Lh4OOelx8XDOR89Lh7O+elx8XAuQI+Lh3MAPS4e
zgXpcfFwLkSPi4dzYXpcPJyL0OPi4VyUHhcP52L0uHg4F6fHxcO5BD0uHs4l
6XHxcC5Fj4uHc2l6XDycy9Dj4uFclh4XD+dy9Lh4OJenx8XDuQI9Lh7OFelx
8XCuRI+Lh3Nlelw8nKvQ4+LhXJUeFw/navS4eDhXp8fFw7kGPS4ezjXpcfFw
rkWPi4dzbXpcPJzr0OPi4VyXHhcP53r0uHg416fHxcO5AT0uHs4N6XHxcG5E
j4uHc2N6XDycm9Dj4uHclB4XD+dm9Lh4ODenx8XDuQU9Lh7OLelx8XBuRY+L
h3Nrelw8nNvQ4+Lh3JYeFw/ndvS4eDi3p8fFw7kDPS4ezh3pcfFw7kSPi4dz
Z3pcPJy70OPi4dyVHhcP5270uHg4d6fHxcO5Bz0uHs496XHxcO5Fj4uHc296
XDyc+9Dj4uHclx4XD+f/6HHxcO5Hj4uHU3pcPJz70+Pi4TyAHhcP54H0uHg4
D6LHxcN5MD0uHs5D6HHxcB5Kj4uH8zB6XDych9Pj4uE8gh4XD+eR9Lh4OI+i
x8XDeTQ9Lh7OY+hx8XAeS4+Lh/M4elw8nMfT4+LhPIEeFw/nifS4eDhPosfF
w3kyPS4ezlPocfFwnkqPi4fzNHpcPJyn0+Pi4TyDHhcP55n0uHg4z6LHxcN5
Nj0uHs5z6HHxcJ5Lj4uH8zx6XDyc59Pj4uG8gB4XD+eF9Lh4OC+ix8XDeTE9
Lh7OS+hx8XBeSo+Lh/Myelw8nJfT4+LhvIIeFw/nlfS4eDivosfFw3k1PS4e
zmvocfFwXkuPi4fzOnpcPJzX0+Pi4byBHhcP5430uHg4b6LHxcN5Mz0uHs5b
6HHxcN5Kj4uH8zZ6XDyct9Pj4uG8gx4XD+ed9Lh4OO+ix8XDeTc9Lh7Oe+hx
8XDeS4+LhzN6XDyc99Hj4uG8nx4XD+cD9Lh4OB+kx8XD+RA9Lh7Oh+lx8XA+
Qo+Lh/NRelw8nI/R4+LhfJweFw/nE/S4eDifpMfFw/kUPS4ezqfpcfFwPkOP
i4fzWXpcPJzP0ePi4XyeHhcP5wv0uHg4X6THxcP5Ej0uHs6X6XHxcL5Cj4uH
81V6XDycr9Hj4uF8nR4XD+cb9Lh4ON+kx8XD+RY9Lh7Ot+lx8XC+Q4+Lh/Nd
elw8nO/R4+LhfJ8eFw/nB/S4eDg/pMfFw/kRPS4ezo/pcfFwfkKPi4fzU3pc
PJyf0ePi4fycHhcP5xf0uHg4v6THxcP5FT0uHs6v6XHxcH5Dj4uH81t6XDyc
39Hj4uH8nh4XD+cP9Lh4OH+kx8XD+RM9Lh7On+lx8XD+Qo+Lh/NXelw8nL/R
4+Lh/J0eFw/nH/S4eDj/pMfFw/kXPS4ezr/pcfFw/kOPi4f/+8D+b4+Lh3Mg
elw8nAPT4+LhHIQeFw/noPS4eDgHo8fFwzk4PS4eziHocfFwDkmPi4dzKHpc
PJxD0+Pi4RyGHhcP57D0uHg4h6PHxcM5PD0uHs4R6HHxcI5Ij4uHcyR6XDyc
I9Pj4uEchR4XD+eo9Lh4OEejx8XDOTo9Lh7OMehx8XCOSY+Lh3Mselw8nGPT
4+LhHIceFw/nuPS4eDjHo8fFwzk+PS4ezgnocfFwTkiPi4dzInpcPJwT0+Pi
4ZyEHhcP56T0uHg4J6PHxcM5OT0uHs4p6HHxcE5Jj4uHcyp6XDycU9Pj4uGc
hh4XD+e09Lh4OKejx8XDOT09Lh7OGehx8XDOSI+Lh3Mmelw8nDPT4+LhnIUe
Fw/nrPS4eDhno8fFwzk7PS4ezjnocfFwzkmPi4dzLnpcPJxz0+Pi4ZyHHhcP
57z0uHg456PHxcM5Pz0uHs4F6HHxcA6gx8XDuSA9Lh7Ohehx8XAuTI+Lh3MR
elw8nIvS4+LhXIweFw/n4vS4eDiXoMfFw7kkPS4ezqXocfFwLk2Pi4dzGXpc
PJzL0uPi4VyOHhcP5/L0uHg4V6DHxcO5Ij0uHs6V6HHxcK5Mj4uHcxV6XDyc
q9Lj4uFcjR4XD+fq9Lh4ONegx8XDuSY9Lh7Otehx8XCuTY+Lh3Mdelw8nOvS
4+LhXI8eFw/n+vS4eDg3oMfFw7khPS4ezo3ocfFwbkyPi4dzE3pcPJyb0uPi
4dyMHhcP5+b0uHg4t6DHxcO5JT0uHs6t6HHxcG5Nj4uHcxt6XDyc29Lj4uHc
jh4XD+f29Lh4OHegx8XDuSM9Lh7Onehx8XDuTI+Lh3MXelw8nLvS4+Lh3I0e
Fw/n7vS4eDj3oMfFw7knPS4ezr3ocfFw7k2Pi4dzH3pcPJz70uPi4fwfPS4e
zv3ocfFwSo+Lh3N/elw8nAfQ4+LhPJAeFw/nQfS4eDgPpsfFw3kIPS4ezkPp
cfFwHkaPi4fzcHpcPJxH0OPi4TySHhcP51H0uHg4j6bHxcN5DD0uHs5j6XHx
cB5Hj4uH83h6XDycJ9Dj4uE8kR4XD+dJ9Lh4OE+mx8XDeQo9Lh7OU+lx8XCe
Ro+Lh/N0elw8nGfQ4+LhPJMeFw/nWfS4eDjPpsfFw3kOPS4eznPpcfFwnkeP
i4fzfHpcPJwX0OPi4byQHhcP50X0uHg4L6bHxcN5CT0uHs5L6XHxcF5Gj4uH
83J6XDycV9Dj4uG8kh4XD+dV9Lh4OK+mx8XDeQ09Lh7Oa+lx8XBeR4+Lh/N6
elw8nDfQ4+LhvJEeFw/nTfS4eDhvpsfFw3kLPS4ezlvpcfFw3kaPi4fzdnpc
PJx30OPi4byTHhcP5130uHg476bHxcN5Dz0uHs576XHxcEaPi4fzPnpcPJz3
0+Pi4XyAHhcP54P0uHg4H6LHxcP5MD0uHs5H6HHxcD5Kj4uH8zF6XDycj9Pj
4uF8gh4XD+eT9Lh4OJ+ix8XD+TQ9Lh7OZ+hx8XA+S4+Lh/M5elw8nM/T4+Lh
fIEeFw/ni/S4eDhfosfFw/kyPS4ezlfocfFwvkqPi4fzNXpcPJyv0+Pi4XyD
HhcP55v0uHg436LHxcP5Nj0uHs536HHxcL5Lj4uH8z16XDyc79Pj4uH8gB4X
D+eH9Lh4OD+ix8XD+TE9Lh7OT+hx8XB+So+Lh/Mzelw8nJ/T4+Lh/IIeFw/n
l/S4eDi/osfFw/k1PS4ezm/ocfFwfkuPi4fzO3pcPJzf0+Pi4fyBHhcP54/0
uHg4f6LHxcP5Mz0uHs5f6HHxcP5Kj4uH8zd6XDycv9Pj4uH8gx4XD+ef9Lh4
OP+ix8XD+Tc9Lh7Of+hx8fB/H9D/7XHxcA5Ej4uHc2B6XDycg9Dj4uEclB4X
D+dg9Lh4OAenx8XDOQQ9Lh7OIelx8XAORY+Lh3Noelw8nMPQ4+LhHJYeFw/n
cPS4eDiHp8fFwzkCPS4ezhHpcfFwjkSPi4dzZHpcPJyj0OPi4RyVHhcP52j0
uHg4R6fHxcM5Bj0uHs4x6XHxcI5Fj4uHc2x6XDyc49Dj4uEclx4XD+d49Lh4
OMenx8XDOQE9Lh7OCelx8XBORI+Lh3Nielw8nJPQ4+LhnJQeFw/nZPS4eDgn
p8fFwzkFPS4ezinpcfFwTkWPi4dzanpcPJzT0OPi4ZyWHhcP53T0uHg4p6fH
xcM5Az0uHs4Z6XHxcM5Ej4uHc2Z6XDycs9Dj4uGclR4XD+ds9Lh4OGenx8XD
OQc9Lh7OOelx8XDORY+Lh3Nuelw8nPPQ4+LhnJceFw/nfPS4eDjnp8fFw7kA
PS4ezgH0uHg4F6THxcO5ED0uHs6F6XHxcC5Cj4uHc1F6XDyci9Hj4uFcnB4X
D+cS9Lh4OJekx8XDuRQ9Lh7Opelx8XAuQ4+Lh3NZelw8nMvR4+LhXJ4eFw/n
CvS4eDhXpMfFw7kSPS4ezpXpcfFwrkKPi4dzVXpcPJyr0ePi4VydHhcP5xr0
uHg416THxcO5Fj0uHs616XHxcK5Dj4uHc116XDyc69Hj4uFcnx4XD+cG9Lh4
ODekx8XDuRE9Lh7Ojelx8XBuQo+Lh3NTelw8nJvR4+Lh3JweFw/nFvS4eDi3
pMfFw7kVPS4ezq3pcfFwbkOPi4dzW3pcPJzb0ePi4dyeHhcP5w70uHg4d6TH
xcO5Ez0uHs6d6XHxcO5Cj4uHc1d6XDycu9Hj4uHcnR4XD+ce9Lh4OPekx8XD
uRc9Lh7Ovelx8XDuQ4+Lh3Nfelw8nP+jx8XDuR89Lh5O6XHxcO5Pj4uH8wB6
XDycB9Lj4uE8iB4XD+fB9Lh4OA+hx8XDeSg9Lh7Ow+hx8XAeTo+Lh/MIelw8
nEfS4+LhPIoeFw/n0fS4eDiPocfFw3ksPS4ezuPocfFwHk+Pi4fzBHpcPJwn
0uPi4TyJHhcP58n0uHg4T6HHxcN5Kj0uHs7T6HHxcJ5Oj4uH8wx6XDycZ9Lj
4uE8ix4XD+fZ9Lh4OM+hx8XDeS49Lh7O8+hx8XCeT4+Lh/MCelw8nBfS4+Lh
vIgeFw/nxfS4eDgvocfFw3kpPS4ezsvocfFwXk6Pi4fzCnpcPJxX0uPi4byK
HhcP59X0uHg4r6HHxcN5LT0uHs7r6HHxcF5Pj4uH8wZ6XDycN9Lj4uG8iR4X
D+fN9Lh4OG+hx8XDeSs9Lh7O2+hx8XDeTo+Lh/MOelw8nHfS4+LhvIseFw/n
3fS4eDjvocfFw3kvPS4ezuhx8XDeR4+Lh/N+elw8nA/Q4+LhfJAeFw/nQ/S4
eDgfpsfFw/kIPS4ezkfpcfFwPkaPi4fzcXpcPJxP0OPi4XySHhcP51P0uHg4
n6bHxcP5DD0uHs5n6XHxcD5Hj4uH83l6XDycL9Dj4uF8kR4XD+dL9Lh4OF+m
x8XD+Qo9Lh7OV+lx8XC+Ro+Lh/N1elw8nG/Q4+LhfJMeFw/nW/S4eDjfpsfF
w/kOPS4eznfpcfFwvkePi4fzfXpcPJwf0OPi4fyQHhcP50f0uHg4P6bHxcP5
CT0uHs5P6XHxcH5Gj4uH83N6XDycX9Dj4uH8kh4XD+dX9Lh4OL+mx8XD+Q09
Lh7Ob+lx8XB+R4+Lh/N7elw8nD/Q4+Lh/JEeFw/nT/S4eDh/psfFw/kLPS4e
zl/pcfFw/kaPi4fzd3pcPJx/0OPi4fyTHhcP51/0uHg4/6bHxcP5Dz0uHv7v
A/m/PS4ezoHocfFwDkyPi4dzEHpcPJyD0uPi4RyMHhcP5+D0uHg4h6DHxcM5
JD0uHs6h6HHxcA5Nj4uHcxh6XDycw9Lj4uEcjh4XD+fw9Lh4OEegx8XDOSI9
Lh7Okehx8XCOTI+Lh3MUelw8nKPS4+LhHI0eFw/n6PS4eDjHoMfFwzkmPS4e
zrHocfFwjk2Pi4dzHHpcPJzj0uPi4RyPHhcP5/j0uHg4J6DHxcM5IT0uHs6J
6HHxcE5Mj4uHcxJ6XDyck9Lj4uGcjB4XD+fk9Lh4OKegx8XDOSU9Lh7Oqehx
8XBOTY+Lh3Maelw8nNPS4+LhnI4eFw/n9PS4eDhnoMfFwzkjPS4ezpnocfFw
zkyPi4dzFnpcPJyz0uPi4ZyNHhcP5+z0uHg456DHxcM5Jz0uHs656HHxcM5N
j4uHcx56XDyc89Lj4uGcjx4XD+f89Lh4OBegx8XDOYAeFw/ngvS4eDgXosfF
w7kwPS4ezkXocfFwLkqPi4dzMXpcPJyL0+Pi4VyCHhcP55L0uHg4l6LHxcO5
ND0uHs5l6HHxcC5Lj4uHczl6XDycy9Pj4uFcgR4XD+eK9Lh4OFeix8XDuTI9
Lh7OVehx8XCuSo+Lh3M1elw8nKvT4+LhXIMeFw/nmvS4eDjXosfFw7k2PS4e
znXocfFwrkuPi4dzPXpcPJzr0+Pi4dyAHhcP54b0uHg4N6LH/X8u6xkAAMCA
gWBq27Zt27Zt205t27btNrVt27a19sYbfn88nBvR4+Lh3JgeFw/nJvS4eDg3
pcfFw7kZPS4ezs3pcfFwbkGPi4dzS3pcPJxb0ePi4dyaHhcP5zb0uHg4t6XH
xcO5HT0uHs7t6XHxcO5Aj4uHc0d6XDycO9Hj4uHcmR4XD+cu9Lh4OHelx8XD
uRs9Lh7O3elx8XDuQY+Lh3NPelw8nHvR4+Lh3JseFw/nPvS4eDj3pcfFw7kf
PS4eTulx8XDuT4+Lh/MAelw8nAfS4+LhPIgeFw/nwfS4eDgPocfFw3koPS4e
zsPocfFwHk6Pi4fzCHpcPJxH0uPi4TyKHhcP59H0uHg4j6HHxcN5LD0uHs7j
6HHxcB5Pj4uH8wR6XDycJ9Lj4uE8iR4XD+fJ9Lh4OE+hx8XDeSo9Lh7O0+hx
8XCeTo+Lh/MMelw8nGfS4+LhPIseFw/n2fS4eDjPocfFw3kuPS4ezvPocfFw
nk+Pi4fzAnpcPJwX0uPi4byIHhcP58X0uHg4L6HHxcN5KT0uHs7L6HHxcF5O
j4uH8wp6XDycV9Lj4uG8ih4XD+fV9Lh4OK+hx8XDeS09Lh7O6+hx8XBeT4+L
h/MGelw8nDfS4+LhvIkeFw/nzfS4eDhvocfFw3krPS4eztvocfFw3k6Pi4fz
DnpcPJx30uPi4byLHhcP5930uHg476HHxcN5Lz0uHs7ocfFw3kePi4fzfnpc
PJwP0OPi4XyQHhcP50P0uHg4H6bHxcP5CD0uHs5H6XHxcD5Gj4uH83F6XDyc
T9Dj4uF8kh4XD+dT9Lh4OJ+mx8XD+Qw9Lh7OZ+lx8XA+R4+Lh/N5elw8nC/Q
4+LhfJEeFw/nS/S4eDhfpsfFw/kKPS4ezlfpcfFwvkaPi4fzdXpcPJxv0OPi
4XyTHhcP51v0uHg436bHxcP5Dj0uHs536XHxcL5Hj4uH8316XDycH9Dj4uH8
kB4XD+dH9Lh4OD+mx8XD+Qk9Lh7OT+lx8XB+Ro+Lh/Nzelw8nF/Q4+Lh/JIe
Fw/nV/S4eDi/psfFw/kNPS4ezm/pcfFwfkePi4fze3pcPJw/0OPi4fyRHhcP
50/0uHg4f6bHxcP5Cz0uHs5f6XHxcP5Gj4uH83d6XDycf9Dj4uH8kx4XD+df
9Lh4OP+mx8XD+Q89Lh7+3wD+f4+Lh3MAelw8nAPS4+LhHIgeFw/nwPS4eDgH
ocfFwzkoPS4ezsHocfFwDk6Pi4dzCHpcPJxD0uPi4RyKHhcP59D0uHg4h6HH
xcM5LD0uHs7h6HHxcA5Pj4uHcwR6XDycI9Lj4uEciR4XD+fI9Lh4OEehx8XD
OSo9Lh7O0ehx8XCOTo+Lh3MMelw8nGPS4+LhHIseFw/n2PS4eDjHocfFwzku
PS4ezvHocfFwjk+Pi4dzAnpcPJwT0uPi4ZyIHhcP58T0uHg4J6HHxcM5KT0u
Hs7J6HHxcE5Oj4uHcwp6XDycU9Lj4uGcih4XD+fU9Lh4OKehx8XDOS09Lh7O
6ehx8XBOT4+Lh3MGelw8nDPS4+LhnIkeFw/nzPS4eDhnocfFwzkrPS4eztno
cfFwzk6Pi4dzDnpcPJxz0uPi4ZyLHhcP59z0uHg456HHxcM5Lz0uHs756HHx
cM5Pj4uHcwF6XDycC9Lj4uFciB4XD+fC9Lh4OBehx8XDuSg9Lh7Oxehx8XAu
To+Lh3MJelw8nEvS4+LhXIoeFw/n0vS4eDiXocfFw7ksPS4ezuXocfFwLk+P
i4dzBXpcPJwr0uPi4VyJHhcP58r0uHg4V6HHxcO5Kj0uHs7V6HHxcK5Oj4uH
cw16XDyca9Lj4uFcix4XD+fa9Lh4ONehx8XDuS49Lh7O9ehx8XCuT4+Lh3MD
elw8nBvS4+Lh3IgeFw/nxvS4eDg3ocfFw7kpPS4ezs3ocfFwbk6Pi4dzC3pc
PJxb0uPi4dyKHhcP59b0uHg4t6HHxcO5LT0uHs7t6HHxcG5Pj4uHcwd6XDyc
O9Lj4uHciR4XD+fO9Lh4OHehx8XDuSs9Lh7O3ehx8XDuTo+Lh3MPelw8nHvS
4+Lh3IseFw/n3vS4eDj3ocfFw7kvPS4ezv3ocfFwSo+Lh3N/elw8nAfQ4+Lh
PJAeFw/nQfS4eDgPpsfFw3kIPS4ezkPpcfFwHkaPi4fzcHpcPJxH0OPi4TyS
HhcP51H0uHg4j6bHxcN5DD0uHs5j6XHxcB5Hj4uH83h6XDycJ9Dj4uE8kR4X
D+dJ9Lh4OE+mx8XDeQo9Lh7OU+lx8XCeRo+Lh/N0elw8nGfQ4+LhPJMeFw/n
WfS4eDjPpsfFw3kOPS4eznPpcfFwnkePi4fzfHpcPJwX0OPi4byQHhcP50X0
uHg4L6bHxcN5CT0uHs5L6XHxcF5Gj4uH83J6XDycV9Dj4uG8kh4XD+dV9Lh4
OK+mx8XDeQ09Lh7Oa+lx8XBeR4+Lh/N6elw8nDfQ4+LhvJEeFw/nTfS4eDhv
psfFw3kLPS4ezlvpcfFw3kaPi4fzdnpcPJx30OPi4byTHhcP5130uHg476bH
xcN5Dz0uHs576XHxcEaPi4fzPnpcPJz30+Pi4XyAHhcP54P0uHg4H6LHxcP5
MD0uHs5H6HHxcD5Kj4uH8zF6XDycj9Pj4uF8gh4XD+eT9Lh4OJ+ix8XD+TQ9
Lh7OZ+hx8XA+S4+Lh/M5elw8nM/T4+LhfIEeFw/ni/S4eDhfosfFw/kyPS4e
zlfocfFwvkqPi4fzNXpcPJyv0+Pi4XyDHhcP55v0uHg436LHxcP5Nj0uHs53
6HHxcL5Lj4uH8z16XDyc79Pj4uH8gB4XD+eH9Lh4OD+ix8XD+TE9Lh7OT+hx
8XB+So+Lh/Mzelw8nJ/T4+Lh/IIeFw/nl/S4eDi/osfFw/k1PS4ezm/ocfFw
fkuPi4fzO3pcPJzf0+Pi4fyBHhcP54/0uHg4f6LHxcP5Mz0uHs5f6HHxcP5K
j4uH8zd6XDycv9Pj4uH8gx4XD+ef9Lh4OP+ix8XD+Tc9Lh7Of+hx8fD/Bu7/
e1w8nAPQ4+LhHJAeFw/nQPS4eDgHpsfFwzkIPS4ezkHpcfFwDkaPi4dzcHpc
PJxD0OPi4RySHhcP51D0uHg4h6bHxcM5DD0uHs5h6XHxcA5Hj4uHc3h6XDyc
I9Dj4uEckR4XD+dI9Lh4OEemx8XDOQo9Lh7OUelx8XCORo+Lh3N0elw8nGPQ
4+LhHJMeFw/nWPS4eDjHpsfFwzkOPS4eznHpcfFwjkePi4dzfHpcPJwT0OPi
4ZyQHhcP50T0uHg4J6bHxcM5CT0uHs5J6XHxcE5Gj4uHc3J6XDycU9Dj4uGc
kh4XD+dU9Lh4OKemx8XDOQ09Lh7Oaelx8XBOR4+Lh3N6elw8nDPQ4+LhnJEe
Fw/nTPS4eDhnpsfFwzkLPS4ezlnpcfFwzkaPi4dzdnpcPJxz0OPi4ZyTHhcP
51z0uHg456bHxcM5Dz0uHs556XHxcM5Hj4uHc356XDycC9Dj4uFckB4XD+dC
9Lh4OBemx8XDuQg9Lh7ORelx8XAuRo+Lh3Nxelw8nEvQ4+LhXJIeFw/nUvS4
eDiXpsfFw7kMPS4ezmXpcfFwLkePi4dzeXpcPJwr0OPi4VyRHhcP50r0uHg4
V6bHxcO5Cj0uHs5V6XHxcK5Gj4uHc3V6XDyca9Dj4uFckx4XD+da9Lh4ONem
x8XDuQ49Lh7Odelx8XCuR4+Lh3N9elw8nBvQ4+Lh3JAeFw/nRvS4eDg3psfF
w7kJPS4ezk3pcfFwbkaPi4dzc3pcPJxb0OPi4dySHhcP51b0uHg4t6bHxcO5
DT0uHs5t6XHxcG5Hj4uHc3t6XDycO9Dj4uHckR4XD+dO9Lh4OHemx8XDuQs9
Lh7OXelx8XDuRo+Lh3N3elw8nHvQ4+Lh3JMeFw/nXvS4eDj3psfFw7kPPS4e
zn3pcfFw7kePi4dTelw8nPvT4+LhPIAeFw/ngfS4eDgPosfFw3kwPS4ezkPo
cfFwHkqPi4fzMHpcPJyH0+Pi4TyCHhcP55H0uHg4j6LHxcN5ND0uHs5j6HHx
cB5Lj4uH8zh6XDycx9Pj4uE8gR4XD+eJ9Lh4OE+ix8XDeTI9Lh7OU+hx8XCe
So+Lh/M0elw8nKfT4+LhPIMeFw/nmfS4eDjPosfFw3k2PS4eznPocfFwnkuP
i4fzPHpcPJzn0+Pi4byAHhcP54X0uHg4L6LHxcN5MT0uHs5L6HHxcF5Kj4uH
8zJ6XDycl9Pj4uG8gh4XD+eV9Lh4OK+ix8XDeTU9Lh7Oa+hx8XBeS4+Lh/M6
elw8nNfT4+LhvIEeFw/njfS4eDhvosfFw3kzPS4ezlvocfFw3kqPi4fzNnpc
PJy30+Pi4byDHhcP5530uHg476LHxcN5Nz0uHs576HHxcN5Lj4uHM3pcPJz3
0ePi4byfHhcP5wP0uHg4H6THxcP5ED0uHs6H6XHxcD5Cj4uH81F6XDycj9Hj
4uF8nB4XD+cT9Lh4OJ+kx8XD+RQ9Lh7Op+lx8XA+Q4+Lh/NZelw8nM/R4+Lh
fJ4eFw/nC/S4eDhfpMfFw/kSPS4ezpfpcfFwvkKPi4fzVXpcPJyv0ePi4Xyd
HhcP5xv0uHg436THxcP5Fj0uHs636XHxcL5Dj4uH8116XDyc79Hj4uF8nx4X
D+cH9Lh4OD+kx8XD+RE9Lh7Oj+lx8XB+Qo+Lh/NTelw8nJ/R4+Lh/JweFw/n
F/S4eDi/pMfFw/kVPS4ezq/pcfFwfkOPi4fzW3pcPJzf0ePi4fyeHhcP5w/0
uHg4f6THxcP5Ez0uHs6f6XHxcP5Cj4uH81d6XDycv9Hj4uH8nR4XD+cf9Lh4
OP+kx8XD+Rc9Lh7Ov+lx8XD+Q4+Lh/83YP/f4+LhHIAeFw/ngPS4eDgHosfF
wzkwPS4ezkHocfFwDkqPi4dzMHpcPJyD0+Pi4RyCHhcP55D0uHg4h6LHxcM5
ND0uHs5h6HHxcA5Lj4uHczh6XDycw9Pj4uEcgR4XD+eI9Lh4OEeix8XDOTI9
Lh7OUehx8XCOSo+Lh3M0elw8nKPT4+LhHIMeFw/nmPS4eDjHosfFwzk2PS4e
znHocfFwjkuPi4dzPHpcPJzj0+Pi4ZyAHhcP54T0uHg4J6LHxcM5MT0uHs5J
6HHxcE5Kj4uHczJ6XDyck9Pj4uGcgh4XD+eU9Lh4OKeix8XDOTU9Lh7Oaehx
8XBOS4+Lh3M6elw8nNPT4+LhnIEeFw/njPS4eDhnosfFwzkzPS4ezlnocfFw
zkqPi4dzNnpcPJyz0+Pi4ZyDHhcP55z0uHg456LHxcM5Nz0uHs556HHxcM5L
j4uHcz56XDyc89Pj4uFcgB4XD+eC9Lh4OBeix8XDuTA9Lh7ORehx8XAuSo+L
h3Mxelw8nIvT4+LhXIIeFw/nkvS4eDiXosfFw7k0PS4ezmXocfFwLkuPi4dz
OXpcPJzL0+Pi4VyBHhcP54r0uHg4V6LHxcO5Mj0uHs5V6HHxcK5Kj4uHczV6
XDycq9Pj4uFcgx4XD+ea9Lh4ONeix8XDuTY9Lh7Odehx8XCuS4+Lh3M9elw8
nOvT4+Lh3IAeFw/nhvS4eDg3osfFw7kxPS4ezk3ocfFwbkqPi4dzM3pcPJyb
0+Pi4dyCHhcP55b0uHg4t6LHxcO5NT0uHs5t6HHxcG5Lj4uHczt6XDyc29Pj
4uHcgR4XD+eO9Lh4OHeix8XDuTM9Lh7OXehx8XDuSo+Lh3M3elw8nLvT4+Lh
3IMeFw/nnvS4eDj3osfFw7k3PS4ezn3ocfFw7kuPi4dzP3pcPJzS4+Lh3J8e
Fw/nAfS4eDgPpMfFw3kQPS4ezoPpcfFwHkKPi4fzUHpcPJyH0ePi4TycHhcP
5xH0uHg4j6THxcN5FD0uHs6j6XHxcB5Dj4uH81h6XDycx9Hj4uE8nh4XD+cJ
9Lh4OE+kx8XDeRI9Lh7Ok+lx8XCeQo+Lh/NUelw8nKfR4+LhPJ0eFw/nGfS4
eDjPpMfFw3kWPS4ezrPpcfFwnkOPi4fzXHpcPJzn0ePi4TyfHhcP5wX0uHg4
L6THxcN5ET0uHs6L6XHxcF5Cj4uH81J6XDycl9Hj4uG8nB4XD+cV9Lh4OK+k
x8XDeRU9Lh7Oq+lx8XBeQ4+Lh/Naelw8nNfR4+LhvJ4eFw/nDfS4eDhvpMfF
w3kTPS4ezpvpcfFw3kKPi4fzVnpcPJy30ePi4bydHhcP5x30uHg476THxcN5
Fz0uHs676XHxcN5Dj4uH8156XDyc0ePi4byPHhcP5/30uHg4H6DHxcP5ID0u
Hs6H6HHxcD5Mj4uH8xF6XDycj9Lj4uF8jB4XD+fj9Lh4OJ+gx8XD+SQ9Lh7O
p+hx8XA+TY+Lh/MZelw8nM/S4+LhfI4eFw/n8/S4eDhfoMfFw/kiPS4ezpfo
cfFwvkyPi4fzFXpcPJyv0uPi4XyNHhcP5+v0uHg436DHxcP5Jj0uHs636HHx
cL5Nj4uH8x16XDyc79Lj4uF8jx4XD+f79Lh4OD+gx8XD+SE9Lh7Oj+hx8XB+
TI+Lh/MTelw8nJ/S4+Lh/IweFw/n5/S4eDi/oMfFw/klPS4ezq/ocfFwfk2P
i4fzG3pcPJzf0uPi4fyOHhcP5/f0uHg4f6DHxcP5Iz0uHs6f6HHxcP5Mj4uH
8xd6XDycv9Lj4uH8jR4XD+fv9Lh4OP+gx8XD+Sc9Lh7Ov+hx8XD+TY+Lh/Mf
elw8/L+B+v8eFw/nAPS4eDgHpMfFwzkQPS4ezoHpcfFwDkKPi4dzUHpcPJyD
0ePi4RycHhcP5xD0uHg4h6THxcM5FD0uHs6h6XHxcA5Dj4uHc1h6XDycw9Hj
4uEcnh4XD+cI9Lh4OEekx8XDORI9Lh7Okelx8XCOQo+Lh3NUelw8nKPR4+Lh
HJ0eFw/nGPS4eDjHpMfFwzkWPS4ezrHpcfFwjkOPi4dzXHpcPJzj0ePi4Ryf
HhcP5wT0uHg4J6THxcM5ET0uHs6J6XHxcE5Cj4uHc1J6XDyck9Hj4uGcnB4X
D+cU9Lh4OKekx8XDORU9Lh7Oqelx8XBOQ4+Lh3Naelw8nNPR4+LhnJ4eFw/n
DPS4eDhnpMfFwzkTPS4ezpnpcfFwzkKPi4dzVnpcPJyz0ePi4ZydHhcP5xz0
uHg456THxcM5Fz0uHs656XHxcM5Dj4uHc156XDyc89Hj4uGcnx4XD+cC9Lh4
OBekx8XDuRA9Lh7Ohelx8XAuQo+Lh3NRelw8nIvR4+LhXJweFw/nEvS4eDiX
pMfFw7kUPS4ezqXpcfFwLkOPi4dzWXpcPJzL0ePi4VyeHhcP5wr0uHg4V6TH
xcO5Ej0uHs6V6XHxcK5Cj4uHc1V6XDycq9Hj4uFcnR4XD+ca9Lh4ONekx8XD
uRY9Lh7Otelx8XCuQ4+Lh3Ndelw8nOvR4+LhXJ8eFw/nBvS4eDg3pMfFw7kR
PS4ezo3pcfFwbkKPi4dzU3pcPJyb0ePi4dycHhcP5xb0uHg4t6THxcO5FT0u
Hs6t6XHxcG5Dj4uHc1t6XDyc29Hj4uHcnh4XD+cO9Lh4OHekx8XDuRM9Lh7O
nelx8XDuQo+Lh3NXelw8nLvR4+Lh3J0eFw/nHvS4eDj3pMfFw7kXPS4ezr3p
cfFw7kOPi4dzX3pcPJz70ePi4ZQeFw/n/vS4eDgPoMfFw3kgPS4ezoPocfFw
HkyPi4fzEHpcPJyH0uPi4TyMHhcP5+H0uHg4j6DHxcN5JD0uHs6j6HHxcB5N
j4uH8xh6XDycx9Lj4uE8jh4XD+fx9Lh4OE+gx8XDeSI9Lh7Ok+hx8XCeTI+L
h/MUelw8nKfS4+LhPI0eFw/n6fS4eDjPoMfFw3kmPS4ezrPocfFwnk2Pi4fz
HHpcPJzn0uPi4TyPHhcP5/n0uHg4L6DHxcN5IT0uHs6L6HHxcF5Mj4uH8xJ6
XDycl9Lj4uG8jB4XD+fl9Lh4OK+gx8XDeSU9Lh7Oq+hx8XBeTY+Lh/Maelw8
nNfS4+LhvI4eFw/n9fS4eDhvoMfFw3kjPS4ezpvocfFw3kyPi4fzFnpcPJy3
0uPi4byNHhcP5+30uHg476DHxcN5Jz0uHs676HHxcN5Nj4uH8x56XDyc99Lj
4uGMHhcP5330uHg476fHxcP5AD0uHs4H6XHxcD5Ej4uH82F6XDycj9Dj4uF8
lB4XD+dj9Lh4OB+nx8XD+QQ9Lh7OJ+lx8XA+RY+Lh/Npelw8nM/Q4+LhfJYe
Fw/nc/S4eDifp8fFw/kCPS4ezhfpcfFwvkSPi4fzZXpcPJyv0OPi4XyVHhcP
52v0uHg4X6fHxcP5Bj0uHs436XHxcL5Fj4uH8216XDyc79Dj4uF8lx4XD+d7
9Lh4ON+nx8XD+QE9Lh7OD+lx8XB+RI+Lh/Njelw8nJ/Q4+Lh/JQeFw/nZ/S4
eDg/p8fFw/kFPS4ezi/pcfFwfkWPi4fza3pcPJzf0OPi4fyWHhcP53f0uHg4
v6fHxcP5Az0uHs4f6XHxcP5Ej4uH82d6XDycv9Dj4uH8lR4XD+dv9Lh4OH+n
x8XD+Qc9Lh7OP+lx8XD+RY+Lh/Nvelw8nP/Q4+Lh/w3Q//e4eDgHoMfFwzkg
PS4ezoHocfFwDkyPi4dzEHpcPJyD0uPi4RyMHhcP5+D0uHg4h6DHxcM5JD0u
Hs6h6HHxcA5Nj4uHcxh6XDycw9Lj4uEcjh4XD+fw9Lh4OEegx8XDOSI9Lh7O
kehx8XCOTI+Lh3MUelw8nKPS4+LhHI0eFw/n6PS4eDjHoMfFwzkmPS4ezrHo
cfFwjk2Pi4dzHHpcPJzj0uPi4RyPHhcP5/j0uHg4J6DHxcM5IT0uHs6J6HHx
cE5Mj4uHcxJ6XDyck9Lj4uGcjB4XD+fk9Lh4OKegx8XDOSU9Lh7Oqehx8XBO
TY+Lh3Maelw8nNPS4+LhnI4eFw/n9PS4eDhnoMfFwzkjPS4ezpnocfFwzkyP
i4dzFnpcPJyz0uPi4ZyNHhcP5+z0uHg456DHxcM5Jz0uHs656HHxcM5Nj4uH
cx56XDyc89Lj4uGcjx4XD+f89Lh4OBegx8XDuSA9Lh7Ohehx8XAuTI+Lh3MR
elw8nIvS4+LhXIweFw/n4vS4eDiXoMfFw7kkPS4ezqXocfFwLk2Pi4dzGXpc
PJzL0uPi4VyOHhcP5/L0uHg4V6DHxcO5Ij0uHs6V6HHxcK5Mj4uHcxV6XDyc
q9Lj4uFcjR4XD+fq9Lh4ONegx8XDuSY9Lh7Otehx8XCuTY+Lh3Mdelw8nOvS
4+LhXI8eFw/n+vS4eDg3oMfFw7khPS4ezo3ocfFwbkyPi4dzE3pcPJyb0uPi
4dyMHhcP5+b0uHg4t6DHxcO5JT0uHs6t6HHxcG5Nj4uHcxt6XDyc29Lj4uHc
jh4XD+f29Lh4OHegx8XDuSM9Lh7Onehx8XDuTI+Lh3MXelw8nLvS4+Lh3I0e
Fw/n7vS4eDj3oMfFw7knPS4ezr3ocfFw7k2Pi4dzH3pcPJz70uPi4dyPHhcP
p/S4eDj3p8fFw3kAPS4ezgPpcfFwHkSPi4fzYHpcPJyH0OPi4TyUHhcP52H0
uHg4D6fHxcN5BD0uHs4j6XHxcB5Fj4uH82h6XDycx9Dj4uE8lh4XD+dx9Lh4
OI+nx8XDeQI9Lh7OE+lx8XCeRI+Lh/Nkelw8nKfQ4+LhPJUeFw/nafS4eDhP
p8fFw3kGPS4ezjPpcfFwnkWPi4fzbHpcPJzn0OPi4TyXHhcP53n0uHg4z6fH
xcN5AT0uHs4L6XHxcF5Ej4uH82J6XDycl9Dj4uG8lB4XD+dl9Lh4OC+nx8XD
eQU9Lh7OK+lx8XBeRY+Lh/Nqelw8nNfQ4+LhvJYeFw/ndfS4eDivp8fFw3kD
PS4ezhvpcfFw3kSPi4fzZnpcPJy30OPi4byVHhcP5230uHg4b6fHxcN5Bz0u
Hs476XHxcN5Fj4uH8256XDyc99Dj4uG8lx4XD2f0uHg476PHxcN5Pz0uHs4H
6HHxcD5Ij4uH8yF6XDycD9Pj4uF8hB4XD+ej9Lh4OB+jx8XD+Tg9Lh7OJ+hx
8XA+SY+Lh/Mpelw8nE/T4+LhfIYeFw/ns/S4eDifo8fFw/k8PS4ezhfocfFw
vkiPi4fzJXpcPJwv0+Pi4XyFHhcP56v0uHg4X6PHxcP5Oj0uHs436HHxcL5J
j4uH8y16XDycb9Pj4uF8hx4XD+e79Lh4ON+jx8XD+T49Lh7OD+hx8XB+SI+L
h/Mjelw8nB/T4+Lh/IQeFw/np/S4eDg/o8fFw/k5PS4ezi/ocfFwfkmPi4fz
K3pcPJxf0+Pi4fyGHhcP57f0uHg4v6PHxcP5PT0uHs4f6HHxcP5Ij4uH8yd6
XDycP9Pj4uH8hR4XD+ev9Lh4OH+jx8XD+Ts9Lh7OP+hx8XD+SY+Lh/Mvelw8
nH/T4+Lh/IceFw//b2D+v8fFwzkAPS4ezgHpcfFwDkSPi4dzYHpcPJyD0OPi
4RyUHhcP52D0uHg4B6fHxcM5BD0uHs4h6XHxcA5Fj4uHc2h6XDycw9Dj4uEc
lh4XD+dw9Lh4OIenx8XDOQI9Lh7OEelx8XCORI+Lh3Nkelw8nKPQ4+LhHJUe
Fw/naPS4eDhHp8fFwzkGPS4ezjHpcfFwjkWPi4dzbHpcPJzj0OPi4RyXHhcP
53j0uHg4x6fHxcM5AT0uHs4J6XHxcE5Ej4uHc2J6XDyck9Dj4uGclB4XD+dk
9Lh4OCenx8XDOQU9Lh7OKelx8XBORY+Lh3Nqelw8nNPQ4+LhnJYeFw/ndPS4
eDinp8fFwzkDPS4ezhnpcfFwzkSPi4dzZnpcPJyz0OPi4ZyVHhcP52z0uHg4
Z6fHxcM5Bz0uHs456XHxcM5Fj4uHc256XDyc89Dj4uGclx4XD+d89Lh4OOen
x8XDuQA9Lh7OBelx8XAuRI+Lh3Nhelw8nIvQ4+LhXJQeFw/nYvS4eDgXp8fF
w7kEPS4eziXpcfFwLkWPi4dzaXpcPJzL0OPi4VyWHhcP53L0uHg4l6fHxcO5
Aj0uHs4V6XHxcK5Ej4uHc2V6XDycq9Dj4uFclR4XD+dq9Lh4OFenx8XDuQY9
Lh7ONelx8XCuRY+Lh3Ntelw8nOvQ4+LhXJceFw/nevS4eDjXp8fFw7kBPS4e
zg3pcfFwbkSPi4dzY3pcPJyb0OPi4dyUHhcP52b0uHg4N6fHxcO5BT0uHs4t
6XHxcG5Fj4uHc2t6XDyc29Dj4uHclh4XD+d29Lh4OLenx8XDuQM9Lh7OHelx
8XDuRI+Lh3Nnelw8nLvQ4+Lh3JUeFw/nbvS4eDh3p8fFw7kHPS4ezj3pcfFw
7kWPi4dzb3pcPJz70OPi4dyXHhcP5370uHg4pcfFw7k/PS4ezgPocfFwHkiP
i4fzIHpcPJwH0+Pi4TyEHhcP56H0uHg4D6PHxcN5OD0uHs4j6HHxcB5Jj4uH
8yh6XDycR9Pj4uE8hh4XD+ex9Lh4OI+jx8XDeTw9Lh7OE+hx8XCeSI+Lh/Mk
elw8nCfT4+LhPIUeFw/nqfS4eDhPo8fFw3k6PS4ezjPocfFwnkmPi4fzLHpc
PJxn0+Pi4TyHHhcP57n0uHg4z6PHxcN5Pj0uHs4L6HHxcF5Ij4uH8yJ6XDyc
F9Pj4uG8hB4XD+el9Lh4OC+jx8XDeTk9Lh7OK+hx8XBeSY+Lh/Mqelw8nFfT
4+LhvIYeFw/ntfS4eDivo8fFw3k9PS4ezhvocfFw3kiPi4fzJnpcPJw30+Pi
4byFHhcP5630uHg4b6PHxcN5Oz0uHs476HHxcN5Jj4uH8y56XDycd9Pj4uG8
hx4XD+e99Lh4OKPHxcN5Hz0uHs776XHxcD5Aj4uH80F6XDycD9Hj4uF8mB4X
D+cj9Lh4OB+lx8XD+Rg9Lh7Ox+lx8XA+QY+Lh/NJelw8nE/R4+LhfJoeFw/n
M/S4eDifpcfFw/kcPS4ezufpcfFwvkCPi4fzRXpcPJwv0ePi4XyZHhcP5yv0
uHg4X6XHxcP5Gj0uHs7X6XHxcL5Bj4uH8016XDycb9Hj4uF8mx4XD+c79Lh4
ON+lx8XD+R49Lh7O9+lx8XB+QI+Lh/NDelw8nB/R4+Lh/JgeFw/nJ/S4eDg/
pcfFw/kZPS4ezs/pcfFwfkGPi4fzS3pcPJxf0ePi4fyaHhcP5zf0uHg4v6XH
xcP5HT0uHs7v6XHxcP5Aj4uH80d6XDycP9Hj4uH8mR4XD+cv9Lh4OH+lx8XD
+Rs9Lh7O3+lx8XD+QY+Lh/NPelw8nH/R4+Lh/JseFw/nP/S4ePh/A/L/PS4e
zgHocfFwDkiPi4dzIHpcPJwD0+Pi4RyEHhcP56D0uHg4B6PHxcM5OD0uHs4h
6HHxcA5Jj4uHcyh6XDycQ9Pj4uEchh4XD+ew9Lh4OIejx8XDOTw9Lh7OEehx
8XCOSI+Lh3Mkelw8nCPT4+LhHIUeFw/nqPS4eDhHo8fFwzk6PS4ezjHocfFw
jkmPi4dzLHpcPJxj0+Pi4RyHHhcP57j0uHg4x6PHxcM5Pj0uHs4J6HHxcE5I
j4uHcyJ6XDycE9Pj4uGchB4XD+ek9Lh4OCejx8XDOTk9Lh7OKehx8XBOSY+L
h3Mqelw8nFPT4+LhnIYeFw/ntPS4eDino8fFwzk9PS4ezhnocfFwzkiPi4dz
JnpcPJwz0+Pi4ZyFHhcP56z0uHg4Z6PHxcM5Oz0uHs456HHxcM5Jj4uHcy56
XDycc9Pj4uGchx4XD+e89Lh4OOejx8XDOT89Lh7OBehx8XAuSI+Lh3Mhelw8
nAvT4+LhXIQeFw/novS4eDgXo8fFw7k4PS4eziXocfFwLkmPi4dzKXpcPJxL
0+Pi4VyGHhcP57L0uHg4l6PHxcO5PD0uHs4V6HHxcK5Ij4uHcyV6XDycK9Pj
4uFchR4XD+eq9Lh4OFejx8XDuTo9Lh7ONehx8XCuSY+Lh3Mtelw8nGvT4+Lh
XIceFw/nuvS4eDjXo8fFw7k+PS4ezg3ocfFwbkiPi4dzI3pcPJwb0+Pi4dyE
HhcP56b0uHg4N6PHxcO5OT0uHs4t6HHxcG5Jj4uHcyt6XDycW9Pj4uHchh4X
D+e29Lh4OLejx8XDuT09Lh7OHehx8XDuSI+Lh3Mnelw8nDvT4+Lh3IUeFw/n
rvS4eDh3o8fFw7k7PS4ezj3ocfFw7kmPi4dzL3pcPJx70+Pi4dyHHhcP5770
uHg496PHxcMpPS4ezv3pcfFwHkCPi4fzQHpcPJwH0ePi4TyYHhcP5yH0uHg4
D6XHxcN5GD0uHs7D6XHxcB5Bj4uH80h6XDycR9Hj4uE8mh4XD+cx9Lh4OI+l
x8XDeRw9Lh7O4+lx8XCeQI+Lh/NEelw8nCfR4+LhPJkeFw/nKfS4eDhPpcfF
w3kaPS4eztPpcfFwnkGPi4fzTHpcPJxn0ePi4TybHhcP5zn0uHg4z6XHxcN5
Hj0uHs7z6XHxcF5Aj4uH80J6XDycF9Hj4uG8mB4XD+cl9Lh4OC+lx8XDeRk9
Lh7Oy+lx8XBeQY+Lh/NKelw8nFfR4+LhvJoeFw/nNfS4eDivpcfFw3kdPS4e
zuvpcfFw3kCPi4fzRnpcPJw30ePi4byZHhcP5y30uHg4b6XHxcN5Gz0uHs7b
6XHxcN5Bj4uH8056XDycd9Hj4uG8mx4XD+c99Lh4OO+lx8XDGT0uHs776HHx
cN5Pj4uH8wF6XDycD9Lj4uF8iB4XD+fD9Lh4OB+hx8XD+Sg9Lh7Ox+hx8XA+
To+Lh/MJelw8nE/S4+LhfIoeFw/n0/S4eDifocfFw/ksPS4ezufocfFwPk+P
i4fzBXpcPJwv0uPi4XyJHhcP58v0uHg4X6HHxcP5Kj0uHs7X6HHxcL5Oj4uH
8w16XDycb9Lj4uF8ix4XD+fb9Lh4ON+hx8XD+S49Lh7O9+hx8XC+T4+Lh/MD
elw8nB/S4+Lh/IgeFw/nx/S4eDg/ocfFw/kpPS4ezs/ocfFwfk6Pi4fzC3pc
PJxf0uPi4fyKHhcP59f0uHg4v6HHxcP5LT0uHs7v6HHxcH5Pj4uH8wd6XDyc
P9Lj4uH8iR4XD+fP9Lh4OH+hx8XD+Ss9Lh7O3+hx8XD+To+Lh/MPelw8nH/S
4+Lh/IseFw/n3/S4eDj/ocfFw/8biP/vcfFwDkCPi4dzQHpcPJwD0ePi4RyY
HhcP5yD0uHg4B6XHxcM5GD0uHs7B6XHxcA5Bj4uHc0h6XDycQ9Hj4uEcmh4X
D+cw9Lh4OIelx8XDORw9Lh7O4elx8XCOQI+Lh3NEelw8nCPR4+LhHJkeFw/n
KPS4eDhHpcfFwzkaPS4eztHpcfFwjkGPi4dzTHpcPJxj0ePi4RybHhcP5zj0
uHg4x6XHxcM5Hj0uHs7x6XHxcE5Aj4uHc0J6XDycE9Hj4uGcmB4XD+ck9Lh4
OCelx8XDORk9Lh7Oyelx8XBOQY+Lh3NKelw8nFPR4+LhnJoeFw/nNPS4eDin
pcfFwzkdPS4ezunpcfFwzkCPi4dzRnpcPJwz0ePi4ZyZHhcP5yz0uHg4Z6XH
xcM5Gz0uHs7Z6XHxcM5Bj4uHc056XDycc9Hj4uGcmx4XD+c89Lh4OOelx8XD
OR89Lh7O+elx8XAuQI+Lh3NBelw8nAvR4+LhXJgeFw/nIvS4eDgXpcfFw7kY
PS4ezsXpcfFwLkGPi4dzSXpcPJxL0ePi4VyaHhcP5zL0uHg4l6XHxcO5HD0u
Hs7l6XHxcK5Aj4uHc0V6XDycK9Hj4uFcmR4XD+cq9Lh4OFelx8XDuRo9Lh7O
1elx8XCuQY+Lh3NNelw8nGvR4+LhXJseFw/nOvS4eDjXpcfFw7kePS4ezvXp
cfFwbkCPi4dzQ3pcPJwb0eP/dl1PYQAAPNmGl23btl3Ltr34Idu1bNvLtr1s
28u2/Xf2X92H98F7Padb48Xxluxx48XxVuxx48Xx1uxx48XxAPa48eJ4IHvc
eHE8iD1uvDgezB43Xhxvwx43Xhxvyx43Xhxvxx43Xhxvzx43XhzvwB43Xhzv
yB43XhzvxB43XhzvzB43Xhzvwh43Xhzvyh43Xhzvxh43Xhzvzh43XhzvwR43
XhzvyR43XhzvxR43XhzvzR43Xhzvwx43Xhzvyx43Xhzvxx43Xhzvzx43Xhwf
wB43XhzNHjdeHB/IHjdeHB/EHjdeHB/MHjdeHB/CHjdeHB/KHjdeHB/GHjde
HB/OHjdeHB/BHjdeHB/JHjdeHB/FHjdeHB/NHjdeHB/DHjdeHB/LHjdeHB/H
HjdeHB/PHjdeHJ/AHjdeHJ/IHjdeHJ/EHjdeHJ/MHjdeHJ/CHjdeHJ/KHjde
HJ/GHjdeHJ/OHjdeHJ/BHjdeHJ/JHjdeHJ/FHjdeHJ/NHjdeHJ/DHjdeHJ/L
HjdeHJ/HHjdeHJ/PHjdeHMMeN14cX8AeN14cX8geN14cX8QeN14cX8weN14c
X8IeN14cX8oeN14cX8YeN14cX84eN14cX8EeN14cX8keN14cX8UeN14cX80e
N14cX8MeN14cX8seN14cX8ceN14cX88eN14c38AeN14c38geN14c38QeN14c
38weN14c38IeN14c38oeN14c38YeN14c384eN14c38EeN14c38keN14c38Ue
N14c380eN14c38MeN14c38seN14c38ceN14cyx43Xhzfzx43Xhw/wB43Xhw/
yB43Xhw/xB43Xhw/zB43Xhw/wh43Xhw/yh43Xhw/xh43Xhw/zh43Xhw/wR43
Xhw/yR43Xhw/xR43Xhw/zR43Xhw/wx43Xhw/yx43Xhw/xx43Xhw/zx43Xhy/
wB43Xhy/yB43Xhy/xB43Xhy/zB43Xhy/wh43Xhy/yh43Xhy/xh43Xhy/zh43
Xhy/wR43Xhy/yR43Xhy/xR43Xhy/zR43Xhy/wx43Xhy/yx43XhzHHjdeHL/H
HjdeHL/PHjdeHH/AHjdeHH/IHjdeHH/EHjdeHH/MHjdeHH/CHjdeHH/KHjde
HH/GHjdeHH/OHjdeHH/BHjdeHH/JHjdeHH/FHjdeHH/NHjdeHH/DHjdeHH/L
HjdeHH/HHjdeHH/PHjdeHP/AHjdeHP/IHjdeHP/EHjdeHP/MHjdeHP/CHjde
HP/KHjdeHP/GHjdeHP/OHjdeHP/BHjdeHP/JHjdeHP/FHjdeHP/NHjdeHP/D
Hjde/L8HwP/xk+PEhRsPXnw4HoI+Tly48eDFh+Mh6ePEhRsPXnw4Hoo+Tly4
8eDFh+Oh6ePEhRsPXnw4HoY+Tly48eDFh+Nh6ePEhRsPXnw4Ho4+Tly48eDF
h+Ph6ePEhRsPXnw4HoE+Tly48eDFh+MR6ePEhRsPXnw4Hok+Tly48eDFh+OR
6ePEhRsPXnw4HoU+Tly48eDFh+NR6ePEhRsPXnw4Ho0+Tly48eDFh+PR6ePE
hRsPXnw4HoM+Tly48eDFh+Mx6ePEhRsPXnw4Hos+Tly48eDFh+Ox6ePEhRsP
Xnw4Hoc+Tly48eDFh+Nx6ePEhRsPXnw4Ho8+Tly48eDFh+Px6ePEhRsPXnw4
noA+Tly48eDFh+MJ6ePEhRsPXnw4nog+Tly48eDFh+OJ6ePEhRsPXnw4noQ+
Tly48eDFh+NJ6ePEhRsPXnw4now+Tly48eDFh+PJ6ePEhRsPXnw4noI+Tly4
8eDFh+Mp6ePEhRsPXnw4noo+Tly48eDFh+Op6ePEhRsPXnw4noY+Tly48eDF
h+Np6ePEhRsPXnw4no4+Tly48eDFh+Pp6ePEhRsPXnw4noE+Tly48eDFh+MZ
6ePEhRsPXnw4nok+Tly48eDFh+OZ6ePEhRsPXnw4noU+Tly48eDFh+NZ6ePE
hRsPXnw4no0+Tly48eDFh+PZ6ePEhRsPXnw4noM+Tly48eDFh+M56ePEhRsP
Xnw4nos+Tly48eDFh+O56ePEhRsPXnw4noc+Tly48eDFh+N56ePEhRsPXnw4
no8+Tly48eDFh+P56ePEhRsPXnw4XoA+Tly48eDFh+MF6ePEhRsPXnw4Xog+
Tly48eDFh+OF6ePEhRsPXnw4XoQ+Tly48eDFh+NF6ePEhRsPXnw4Xow+Tly4
8eDFhyPp48SFGw9efDhenD5OXLjx4MWH4yXo48SFGw9efDhekj5OXLjx4MWH
46Xo48SFGw9efDhemj5OXLjx4MWH42Xo48SFGw9efDhelj5OXLjx4MWH4+Xo
48SFGw9efDhenj5OXLjx4MWH4xXo48SFGw9efDhekT5OXLjx4MWH45Xo48SF
Gw9efDhemT5OXLjx4MWH41Xo48SFGw9efDhelT5OXLjx4MWH49Xo48SFGw9e
fDhenT5OXLjx4MWH4zXo48SFGw9efDhekz5OXLjx4MWH47Xo48SFGw9efDhe
mz5OXLjx4MWH43Xo48SFGw9efDhelz5OXLjx4MWH4/Xo48SFGw9efDhenz5O
XLjx4MWH4w3o48SFGw9efDjekD5OXLjx4MWH443o48SFGw9efDjemD5OXLjx
4MWH403o48SFGw9efDjelD5OXLjx4MWHo+jjxIUbD158ON6MPk5cuPHgxYfj
zenjxIUbD158ON6CPk5cuPHgxYfjLenjxIUbD158ON6KPk5cuPHgxYfjrenj
xIUbD158OB5AHycu3Hjw4sPxQPo4ceHGgxcfjgfRx4kLNx68+HA8mD5OXLjx
4MWH423o48SFGw9efDjelj5OXLjx4MWH4+3o48SFGw9efDjenj5OXLjx4MWH
4x3o48SFGw9efDjekT5OXLjx4MWH453o48SFGw9efDjemT5OXLjx4MWH413o
48SFGw9efDjelT5OXLjx4MWH493o48SFGw9efDjenT5OXLjx4MWH4z3o48SF
Gw9efDjekz5OXLjx4MWH473o48SFGw9efDjemz5OXLjx4MWH433o48SFGw9e
fDjelz5OXLjx4MWH4/3o48SFGw9efDjenz5OXLjx4MWH4wPo48SFGw9efDia
Pk5cuPHgxYfjA+njxIUbD158OD6IPk5cuPHgxYfjg+njxIUbD158OD6EPk5c
uPHgxYfjQ+njxIUbD158OD6MPk5cuPHgxYfjw+njxIUbD158OD6CPk5cuPHg
xYfjI+njxIUbD158OD6KPk5cuPHgxYfjo+njxIUbD158OD6GPk5cuPHgxYfj
Y+njxIUbD158OD6OPk5cuPHgxYfj4+njxIUbD158OD6BPk5cuPHgxYfjE+nj
xIUbD158OD6JPk5cuPHgxYfjk+njxIUbD158OD6FPk5cuPHgxYfjU+njxIUb
D158OD6NPk5cuPHgxYfj0+njxIUbD158OD6DPk5cuPHgxYfjM+njxIUbD158
OD6LPk5cuPHgxYfjs+njxIUbD158OD6HPk5cuPHgxYfjc+njxIUbD158OD6P
Pk5cuPHgxYfj8+njxIUbD158OIY+Tly48eDFh+ML6OPEhRsPXnw4vpA+Tly4
8eDFh+OL6OPEhRsPXnw4vpg+Tly48eDFh+NL6OPEhRsPXnw4vpQ+Tly48eDF
h+PL6OPEhRsPXnw4vpw+Tly48eDFh+Mr6OPEhRsPXnw4vpI+Tly48eDFh+Or
6OPEhRsPXnw4vpo+Tly48eDFh+Nr6OPEhRsPXnw4vpY+Tly48eDFh+Pr6OPE
hRsPXnw4vp4+Tly48eDFh+Mb6OPEhRsPXnw4vpE+Tly48eDFh+Ob6OPEhRsP
Xnw4vpk+Tly48eDFh+Nb6OPEhRsPXnw4vpU+Tly48eDFh+Pb6OPEhRsPXnw4
vp0+Tly48eDFh+M76OPEhRsPXnw4vpM+Tly48eDFh+O76OPEhRsPXnw4vps+
Tly48eDFh+N76OPEhRsPXnw4vpc+Tly48eDFh+P76OPEhRsPXnw4lj5OXLjx
4MWH4/vp48SFGw9efDh+gD5OXLjx4MWH4wfp48SFGw9efDh+iD5OXLjx4MWH
44fp48SFGw9efDh+hD5OXLjx4MWH40fp48SFGw9efDh+jD5OXLjx4MWH48fp
48SFGw9efDh+gj5OXLjx4MWH4yfp48SFGw9efDh+ij5OXLjx4MWH46fp48SF
Gw9efDh+hj5OXLjx4MWH42fp48SFGw9efDh+jj5OXLjx4MWH4+fp48SFGw9e
fDh+gT5OXLjx4MWH4xfp48SFGw9efDh+iT5OXLjx4MWH45fp48SFGw9efDh+
hT5OXLjx4MWH41fp48SFGw9efDh+jT5OXLjx4MWH49fp48SFGw9efDh+gz5O
XLjx4MWH4zfp48SFGw9efDh+iz5OXLjx4MWH47fp48SFGw9efDh+hz5OXLjx
4MWH43fp48SFGw9efDiOPk5cuPHgxYfj9+jjxIUbD158OH6fPk5cuPHgxYfj
D+jjxIUbD158OP6QPk5cuPHgxYfjj+jjxIUbD158OP6YPk5cuPHgxYfjT+jj
xIUbD158OP6UPk5cuPHgxYfjz+jjxIUbD158OP6cPk5cuPHgxYfjL+jjxIUb
D158OP6SPk5cuPHgxYfjr+jjxIUbD158OP6aPk5cuPHgxYfjb+jjxIUbD158
OP6WPk5cuPHgxYfj7+jjxIUbD158OP6ePk5cuPHgxYfjH+jjxIUbD158OP6R
Pk5cuPHgxYfjn+jjxIUbD158OP6ZPk5cuPHgxYfjX+jjxIUbD158OP6VPk5c
uPHgxYfj3+jjxIUbD158OP6dPk5cuPHgxYfjP+jjxIUbD158OP6TPk5cuPHg
xYfjv+jjxIUbD158OP6bPk5cuPHgxYfjf+jjxIUbD158+H8f8P/bx4kLNx68
+HA8BH2cuHDjwYsPx0PSx4kLNx68+HA8FH2cuHDjwYsPx0PTx4kLNx68+HA8
DH2cuHDjwYsPx8PSx4kLNx68+HA8HH2cuHDjwYsPx8PTx4kLNx68+HA8An2c
uHDjwYsPxyPSx4kLNx68+HA8En2cuHDjwYsPxyPTx4kLNx68+HA8Cn2cuHDj
wYsPx6PSx4kLNx68+HA8Gn2cuHDjwYsPx6PTx4kLNx68+HA8Bn2cuHDjwYsP
x2PSx4kLNx68+HA8Fn2cuHDjwYsPx2PTx4kLNx68+HA8Dn2cuHDjwYsPx+PS
x4kLNx68+HA8Hn2cuHDjwYsPx+PTx4kLNx68+HA8AX2cuHDjwYsPxxPSx4kL
Nx68+HA8EX2cuHDjwYsPxxPTx4kLNx68+HA8CX2cuHDjwYsPx5PSx4kLNx68
+HA8GX2cuHDjwYsPx5PTx4kLNx68+HA8BX2cuHDjwYsPx1PSx4kLNx68+HA8
FX2cuHDjwYsPx1PTx4kLNx68+HA8DX2cuHDjwYsPx9PSx4kLNx68+HA8HX2c
uHDjwYsPx9PTx4kLNx68+HA8A32cuHDjwYsPxzPSx4kLNx68+HA8E32cuHDj
wYsPxzPTx4kLNx68+HA8C32cuHDjwYsPx7PSx4kLNx68+HA8G32cuHDjwYsP
x7PTx4kLNx68+HA8B32cuHDjwYsPx3PSx4kLNx68+HA8F32cuHDjwYsPx3PT
x4kLNx68+HA8D32cuHDjwYsPx/PSx4kLNx68+HA8H32cuHDjwYsPx/PTx4kL
Nx68+HC8AH2cuHDjwYsPxwvSx4kLNx68+HC8EH2cuHDjwYsPxwvTx4kLNx68
+HC8CH2cuHDjwYsPx4vSx4kLNx68+HC8GH2cuHDjwYsPR9LHiQs3Hrz4cLw4
fZy4cOPBiw/HS9DHiQs3Hrz4cLwkfZy4cOPBiw/HS9HHiQs3Hrz4cLw0fZy4
cOPBiw/Hy9DHiQs3Hrz4cLwsfZy4cOPBiw/Hy9HHiQs3Hrz4cLw8fZy4cOPB
iw/HK9DHiQs3Hrz4cLwifZy4cOPBiw/HK9HHiQs3Hrz4cLwyfZy4cOPBiw/H
q9DHiQs3Hrz4cLwqfZy4cOPBiw/Hq9HHiQs3Hrz4cLw6fZy4cOPBiw/Ha9DH
iQs3Hrz4cLwmfZy4cOPBiw/Ha9HHiQs3Hrz4cLw2fZy4cOPBiw/H69DHiQs3
Hrz4cLwufZy4cOPBiw/H69HHiQs3Hrz4cLw+fZy4cOPBiw/HG9DHiQs3Hrz4
cLwhfZy4cOPBiw/HG9HHiQs3Hrz4cLwxfZy4cOPBiw/Hm9DHiQs3Hrz4cLwp
fZy4cOPBiw9H0ceJCzcevPhwvBl9nLhw48GLD8eb08eJCzcevPhwvAV9nLhw
48GLD8db0seJCzcevPhwvBV9nLhw48GLD8db08eJCzcevPhwPIA+Tly48eDF
h+OB9HHiwo0HLz4cD6KPExduPHjx4XgwfZy4cOPBiw/H29DHiQs3Hrz4cLwt
fZy4cOPBiw/H29HHiQs3Hrz4cLw9fZy4cOPBiw/HO9DHiQs3Hrz4cLwjfZy4
cOPBiw/HO9HHiQs3Hrz4cLwzfZy4cOPBiw/Hu9DHiQs3Hrz4cLwrfZy4cOPB
iw/Hu9HHiQs3Hrz4cLw7fZy4cOPBiw/He9DHiQs3Hrz4cLwnfZy4cOPBiw/H
e9HHiQs3Hrz4cLw3fZy4cOPBiw/H+9DHiQs3Hrz4cLwvfZy4cOPBiw/H+9HH
iQs3Hrz4cLw/fZy4cOPBiw/HB9DHiQs3Hrz4cDR9nLhw48GLD8cH0seJCzce
vPhwfBB9nLhw48GLD8cH08eJCzcevPhwfAh9nLhw48GLD8eH0seJCzcevPhw
fBh9nLhw48GLD8eH08eJCzcevPhwfAR9nLhw48GLD8dH0seJCzcevPhwfBR9
nLhw48GLD8dH08eJCzcevPhwfAx9nLhw48GLD8fH0seJCzcevPhwfBx9nLhw
48GLD8fH08eJCzcevPhwfAJ9nLhw48GLD8cn0seJCzcevPhwfBJ9nLhw48GL
D8cn08eJCzcevPhwfAp9nLhw48GLD8en0seJCzcevPhwfBp9nLhw48GLD8en
08eJCzcevPhwfAZ9nLhw48GLD8dn0seJCzcevPhwfBZ9nLhw48GLD8dn08eJ
CzcevPhwfA59nLhw48GLD8fn0seJCzcevPhwfB59nLhw48GLD8fn08eJCzce
vPhwDH2cuHDjwYsPxxfQx4kLNx68+HB8IX2cuHDjwYsPxxfRx4kLNx68+HB8
MX2cuHDjwYsPx5fQx4kLNx68+HB8KX2cuHDjwYsPx5fRx4kLNx68+HB8OX2c
uHDjwYsPx1fQx4kLNx68+HB8JX2cuHDjwYsPx1fRx4kLNx68+HB8NX2cuHDj
wYsPx9fQx4kLNx68+HB8LX2cuHDjwYsPx9fRx4kLNx68+HB8PX2cuHDjwYsP
xzfQx4kLNx68+HB8I32cuHDjwYsPxzfRx4kLNx68+HB8M32cuHDjwYsPx7fQ
x4kLNx68+HB8K32cuHDjwYsPx7fRx4kLNx68+HB8O32cuHDjwYsPx3fQx4kL
Nx68+HB8J32cuHDjwYsPx3fRx4kLNx68+HB8N32cuHDjwYsPx/fQx4kLNx68
+HB8L32cuHDjwYsPx/fRx4kLNx68+HAsfZy4cOPBiw/H99PHiQs3Hrz4cPwA
fZy4cOPBiw/HD9LHiQs3Hrz4cPwQfZy4cOPBiw/HD9PHiQs3Hrz4cPwIfZy4
cOPBiw/Hj9LHiQs3Hrz4cPwYfZy4cOPBiw/Hj9PHiQs3Hrz4cPwEfZy4cOPB
iw/HT9LHiQs3Hrz4cPwUfZy4cOPBiw/HT9PHiQs3Hrz4cPwMfZy4cOPBiw/H
z9LHiQs3Hrz4cPwcfZy4cOPBiw/Hz9PHiQs3Hrz4cPwCfZy4cOPBiw/HL9LH
iQs3Hrz4cPwSfZy4cOPBiw/HL9PHiQs3Hrz4cPwKfZy4cOPBiw/Hr9LHiQs3
Hrz4cPwafZy4cOPBiw/Hr9PHiQs3Hrz4cPwGfZy4cOPBiw/Hb9LHiQs3Hrz4
cPwWfZy4cOPBiw/Hb9PHiQs3Hrz4cPwOfZy4cOPBiw/H79LHiQs3Hrz4cBx9
nLhw48GLD8fv0ceJCzcevPhw/D59nLhw48GLD8cf0MeJCzcevPhw/CF9nLhw
48GLD8cf0ceJCzcevPhw/DF9nLhw48GLD8ef0MeJCzcevPhw/Cl9nLhw48GL
D8ef0ceJCzcevPhw/Dl9nLhw48GLD8df0MeJCzcevPhw/CV9nLhw48GLD8df
0ceJCzcevPhw/DV9nLhw48GLD8ff0MeJCzcevPhw/C19nLhw48GLD8ff0ceJ
CzcevPhw/D19nLhw48GLD8c/0MeJCzcevPhw/CN9nLhw48GLD8c/0ceJCzce
vPhw/DN9nLhw48GLD8e/0MeJCzcevPhw/Ct9nLhw48GLD8e/0ceJCzcevPhw
/Dt9nLhw48GLD8d/0MeJCzcevPhw/Cd9nLhw48GLD8d/0ceJCzcevPhw/Dd9
nLhw48GLD8f/0MeJCzcevPjw/z7A/7ePExduPHjx4XgI+jhx4caDFx+Oh6SP
ExduPHjx4Xgo+jhx4caDFx+Oh6aPExduPHjx4XgY+jhx4caDFx+Oh6WPExdu
PHjx4Xg4+jhx4caDFx+Oh6ePExduPHjx4XgE+jhx4caDFx+OR6SPExduPHjx
4Xgk+jhx4caDFx+OR6aPExduPHjx4XgU+jhx4caDFx+OR6WPExduPHjx4Xg0
+jhx4caDFx+OR6ePExduPHjx4XgM+jhx4caDFx+Ox6SPExduPHjx4Xgs+jhx
4caDFx+Ox6aPExduPHjx4Xgc+jhx4caDFx+Ox6WPExduPHjx4Xg8+jhx4caD
Fx+Ox6ePExduPHjx4XgC+jhx4caDFx+OJ6SPExduPHjx4Xgi+jhx4caDFx+O
J6aPExduPHjx4XgS+jhx4caDFx+OJ6WPExduPHjx4Xgy+jhx4caDFx+OJ6eP
ExduPHjx4XgK+jhx4caDFx+Op6SPExduPHjx4Xgq+jhx4caDFx+Op6aPExdu
PHjx4Xga+jhx4caDFx+Op6WPExduPHjx4Xg6+jhx4caDFx+Op6ePExduPHjx
4XgG+jhx4caDFx+OZ6SPExduPHjx4Xgm+jhx4caDFx+OZ6aPExduPHjx4XgW
+jhx4caDFx+OZ6WPExduPHjx4Xg2+jhx4caDFx+OZ6ePExduPHjx4XgO+jhx
4caDFx+O56SPExduPHjx4Xgu+jhx4caDFx+O56aPExduPHjx4Xge+jhx4caD
Fx+O56WPExduPHjx4Xg++jhx4caDFx+O56ePExduPHjx4XgB+jhx4caDFx+O
F6SPExduPHjx4Xgh+jhx4caDFx+OF6aPExduPHjx4XgR+jhx4caDFx+OF6WP
ExduPHjx4Xgx+jhx4caDFx+OpI8TF248ePHheHH6OHHhxoMXH46XoI8TF248
ePHheEn6OHHhxoMXH46Xoo8TF248ePHheGn6OHHhxoMXH46XoY8TF248ePHh
eFn6OHHhxoMXH46Xo48TF248ePHheHn6OHHhxoMXH45XoI8TF248ePHheEX6
OHHhxoMXH45Xoo8TF248ePHheGX6OHHhxoMXH45XoY8TF248ePHheFX6OHHh
xoMXH45Xo48TF248ePHheHX6OHHhxoMXH47XoI8TF248ePHheE36OHHhxoMX
H47Xoo8TF248ePHheG36OHHhxoMXH47XoY8TF248ePHheF36OHHhxoMXH47X
o48TF248ePHheH36OHHhxoMXH443oI8TF248ePHheEP6OHHhxoMXH443oo8T
F248ePHheGP6OHHhxoMXH443oY8TF248ePHheFP6OHHhxoMXH46ijxMXbjx4
8eF4M/o4ceHGgxcfjjenjxMXbjx48eF4C/o4ceHGgxcfjrekjxMXbjx48eF4
K/o4ceHGgxcfjremjxMXbjx48eF4AH2cuHDjwYsPxwPp48SFGw9efDgeRB8n
Ltx48OLD8WD6OHHhxoMXH463oY8TF248ePHheFv6OHHhxoMXH463o48TF248
ePHheHv6OHHhxoMXH453oI8TF248ePHheEf6OHHhxoMXH453oo8TF248ePHh
eGf6OHHhxoMXH453oY8TF248ePHheFf6OHHhxoMXH453o48TF248ePHheHf6
OHHhxoMXH473oI8TF248ePHheE/6OHHhxoMXH473oo8TF248ePHheG/6OHHh
xoMXH473oY8TF248ePHheF/6OHHhxoMXH473o48TF248ePHheH/6OHHhxoMX
H44PoI8TF248ePHhaPo4ceHGgxcfjg+kjxMXbjx48eH4IPo4ceHGgxcfjg+m
jxMXbjx48eH4EPo4ceHGgxcfjg+ljxMXbjx48eH4MPo4ceHGgxcfjg+njxMX
bjx48eH4CPo4ceHGgxcfjo+kjxMXbjx48eH4KPo4ceHGgxcfjo+mjxMXbjx4
8eH4GPo4ceHGgxcfjo+ljxMXbjx48eH4OPo4ceHGgxcfjo+njxMXbjx48eH4
BPo4ceHGgxcfjk+kjxMXbjx48eH4JPo4ceHGgxcfjk+mjxMXbjx48eH4FPo4
ceHGgxcfjk+ljxMXbjx48eH4NPo4ceHGgxcfjk+njxMXbjx48eH4DPo4ceHG
gxcfjs+kjxMXbjx48eH4LPo4ceHGgxcfjs+mjxMXbjx48eH4HPo4ceHGgxcf
js+ljxMXbjx48eH4PPo4ceHGgxcfjs+njxMXbjx48eEY+jhx4caDFx+OL6CP
ExduPHjx4fhC+jhx4caDFx+OL6KPExduPHjx4fhi+jhx4caDFx+OL6GPExdu
PHjx4fhS+jhx4caDFx+OL6OPExduPHjx4fhy+jhx4caDFx+Or6CPExduPHjx
4fhK+jhx4caDFx+Or6KPExduPHjx4fhq+jhx4caDFx+Or6GPExduPHjx4fha
+jhx4caDFx+Or6OPExduPHjx4fh6+jhx4caDFx+Ob6CPExduPHjx4fhG+jhx
4caDFx+Ob6KPExduPHjx4fhm+jhx4caDFx+Ob6GPExduPHjx4fhW+jhx4caD
Fx+Ob6OPExduPHjx4fh2+jhx4caDFx+O76CPExduPHjx4fhO+jhx4caDFx+O
76KPExduPHjx4fhu+jhx4caDFx+O76GPExduPHjx4fhe+jhx4caDFx+O76OP
ExduPHjx4Vj6OHHhxoMXH47vp48TF248ePHh+AH6OHHhxoMXH44fpI8TF248
ePHh+CH6OHHhxoMXH44fpo8TF248ePHh+BH6OHHhxoMXH44fpY8TF248ePHh
+DH6OHHhxoMXH44fp48TF248ePHh+An6OHHhxoMXH46fpI8TF248ePHh+Cn6
OHHhxoMXH46fpo8TF248ePHh+Bn6OHHhxoMXH46fpY8TF248ePHh+Dn6OHHh
xoMXH46fp48TF248ePHh+AX6OHHhxoMXH45fpI8TF248ePHh+CX6OHHhxoMX
H45fpo8TF248ePHh+BX6OHHhxoMXH45fpY8TF248ePHh+DX6OHHhxoMXH45f
p48TF248ePHh+A36OHHhxoMXH47fpI8TF248ePHh+C36OHHhxoMXH47fpo8T
F248ePHh+B36OHHhxoMXH47fpY8TF248ePHhOPo4ceHGgxcfjt+jjxMXbjx4
8eH4ffo4ceHGgxcfjj+gjxMXbjx48eH4Q/o4ceHGgxcfjj+ijxMXbjx48eH4
Y/o4ceHGgxcfjj+hjxMXbjx48eH4U/o4ceHGgxcfjj+jjxMXbjx48eH4c/o4
ceHGgxcfjr+gjxMXbjx48eH4S/o4ceHGgxcfjr+ijxMXbjx48eH4a/o4ceHG
gxcfjr+hjxMXbjx48eH4W/o4ceHGgxcfjr+jjxMXbjx48eH4e/o4ceHGgxcf
jn+gjxMXbjx48eH4R/o4ceHGgxcfjn+ijxMXbjx48eH4Z/o4ceHGgxcfjn+h
jxMXbjx48eH4V/o4ceHGgxcfjn+jjxMXbjx48eH4d/o4ceHGgxcfjv+gjxMX
bjx48eH4T/o4ceHGgxcfjv+ijxMXbjx48eH4b/o4ceHGgxcfjv+hjxMXbjx4
8eH/fUD/bx8nLtx48OLD8RD0ceLCjQcvPhwPSR8nLtx48OLD8VD0ceLCjQcv
PhwPTR8nLtx48OLD8TD0ceLCjQcvPhwPSx8nLtx48OLD8XD0ceLCjQcvPhwP
Tx8nLtx48OLD8Qj0ceLCjQcvPhyPSB8nLtx48OLD8Uj0ceLCjQcvPhyPTB8n
Ltx48OLD8Sj0ceLCjQcvPhyPSh8nLtx48OLD8Wj0ceLCjQcvPhyPTh8nLtx4
8OLD8Rj0ceLCjQcvPhyPSR8nLtx48OLD8Vj0ceLCjQcvPhyPTR8nLtx48OLD
8Tj0ceLCjQcvPhyPSx8nLtx48OLD8Xj0ceLCjQcvPhyPTx8nLtx48OLD8QT0
ceLCjQcvPhxPSB8nLtx48OLD8UT0ceLCjQcvPhxPTB8nLtx48OLD8ST0ceLC
jQcvPhxPSh8nLtx48OLD8WT0ceLCjQcvPhxPTh8nLtx48OLD8RT0ceLCjQcv
PhxPSR8nLtx48OLD8VT0ceLCjQcvPhxPTR8nLtx48OLD8TT0ceLCjQcvPhxP
Sx8nLtx48OLD8XT0ceLCjQcvPhxPTx8nLtx48OLD8Qz0ceLCjQcvPhzPSB8n
Ltx48OLD8Uz0ceLCjQcvPhzPTB8nLtx48OLD8Sz0ceLCjQcvPhzPSh8nLtx4
8OLD8Wz0ceLCjQcvPhzPTh8nLtx48OLD8Rz0ceLCjQcvPhzPSR8nLtx48OLD
8Vz0ceLCjQcvPhzPTR8nLtx48OLD8Tz0ceLCjQcvPhzPSx8nLtx48OLD8Xz0
ceLCjQcvPhzPTx8nLtx48OLD8QL0ceLCjQcvPhwvSB8nLtx48OLD8UL0ceLC
jQcvPhwvTB8nLtx48OLD8SL0ceLCjQcvPhwvSh8nLtx48OLD8WL0ceLCjQcv
PhxJHycu3Hjw4sPx4vRx4sKNBy8+HC9BHycu3Hjw4sPxkvRx4sKNBy8+HC9F
Hycu3Hjw4sPx0vRx4sKNBy8+HC9DHycu3Hjw4sPxsvRx4sKNBy8+HC9HHycu
3Hjw4sPx8vRx4sKNBy8+HK9AHycu3Hjw4sPxivRx4sKNBy8+HK9EHycu3Hjw
4sPxyvRx4sKNBy8+HK9CHycu3Hjw4sPxqvRx4sKNBy8+HK9GHycu3Hjw4sPx
6vRx4sKNBy8+HK9BHycu3Hjw4sPxmvRx4sKNBy8+HK9FHycu3Hjw4sPx2vRx
4sKNBy8+HK9DHycu3Hjw4sPxuvRx4sKNBy8+HK9HHycu3Hjw4sPx+vRx4sKN
By8+HG9AHycu3Hjw4sPxhvRx4sKNBy8+HG9EHycu3Hjw4sPxxvRx4sKNBy8+
HG9CHycu3Hjw4sPxpvRx4sKNBy8+HEUfJy7cePDiw/Fm9HHiwo0HLz4cb04f
Jy7cePDiw/EW9HHiwo0HLz4cb0kfJy7cePDiw/FW9HHiwo0HLz4cb00fJy7c
ePDiw/EA+jhx4caDFx+OB9LHiQs3Hrz4cDyIPk5cuPHgxYfjwfRx4sKNBy8+
HG9DHycu3Hjw4sPxtvRx4sKNBy8+HG9HHycu3Hjw4sPx9vRx4sKNBy8+HO9A
Hycu3Hjw4sPxjvRx4sKNBy8+HO9EHycu3Hjw4sPxzvRx4sKNBy8+HO9CHycu
3Hjw4sPxrvRx4sKNBy8+HO9GHycu3Hjw4sPx7vRx4sKNBy8+HO9BHycu3Hjw
4sPxnvRx4sKNBy8+HO9FHycu3Hjw4sPx3vRx4sKNBy8+HO9DHycu3Hjw4sPx
vvRx4sKNBy8+HO9HHycu3Hjw4sPx/vRx4sKNBy8+HB9AHycu3Hjw4sPR9HHi
wo0HLz4cH0gfJy7cePDiw/FB9HHiwo0HLz4cH0wfJy7cePDiw/Eh9HHiwo0H
Lz4cH0ofJy7cePDiw/Fh9HHiwo0HLz4cH04fJy7cePDiw/ER/9//DwpAamQ=

      "]]}, 
    {RGBColor[0.922526, 0.385626, 0.209179], PointSize[
      NCache[
       Rational[1, 360], 0.002777777777777778]], AbsoluteThickness[1.6], 
     LineBox[CompressedData["
1:eJxc2Q90V+P/APBJMkkmySSZJJNkkkySK8kkmSSTZDKZTFZWVk0mySSZJJNk
kkySSTJJJskkmSSTZJJMkkkySd+f5X7O+X1e93zO6bw897nv+37+3zlpyJ39
bmkQExMTzIqJqf/3v6v2wv/+rQn/jQnemZk7oHOziGODqgln/PuLOC54/rH8
OwdfEXHz4I7izxt1vSPi+ODqJ78+MaMk4lbBgy99/MuRnSJOCF5tN/uYRxpG
3CY457cFmW2rfwzdNjh8Sfq/v4jbBQseuvWSkw+KODE4rG7bFytf3xa6ffDh
iFb//iLlHYJV027s8NcHkfKOwc4jO/UfXRRxUhB7XPvz+9wQ8VlB72d3X/bs
7h9Cdwq6nd7y3xARnx28eETOxuDFiDtz/znByvU/7Dn0uMjzugSHdq1vkYjP
JV5ycPn417Yee3nE5+GuQZsDV8TnB399UJ9QJF634JGGeb8P2xLxBcEvSaPe
+ueiyP3dg83f1F+R8guDKae8m7br4YiD4ED37Nj6n/OD4MgDHRY65qLgh2Pr
3+j7sPyiYNLqpv/eETqmR9hfkfIewdub9idcfEuk/OJg8BX1LRh5/sXBVV/d
tH3k35HynsH07j893v2nSP2ewYaVr895LD9SfklwW9vqp689OlJ+SfDd2OYL
L/1uS1jeK9r5vYJfd9ZfkfJLgwPVP42UXxr82zj/phB5fkrQ+Mvnsy9oHHl+
CuWXBVuu+yyl/NxI+WXB+kb1HRp5fu/glcz6CJHy3tHtEXN58Hj98JsWKb88
OPvAFSnvE9SPxqWbIu/XJ7jy+JrF9/WNlF8Rjv9I/SuCf4Z8dOaMfZH4fYM3
L6xI/eqmSP2+QdKMff/eESm/MhyPkfIrg6EHrkh5avBMl8rbDn4mdJAaXFjf
HY9H7k8NWvw3wP5zeWo43r8L618Vjr/QwVXBv8n8OwBC518VzHyq/gpdflXw
Xousf3+R+v2C8nPrV4BI/X7BTQcSrg7r4/J+wcEHXjhS/+qgfraMfy0sD64O
x3Ok/tVB/dtd91mk/tXh+hQ6pn+wfEx9j0Xq9w9+/KJ+AEbq9w/+XWy+XTYz
Ur9/cOBxKZH614TzJVL/mnC9i9S/Jqif7cPvjdS/JuhX1vqBn6+K1B8QJB9Y
ACP1B0Q/L39A9PuVDwjnU6T+teH6Gal/bfTz868l/rXBgeH59Ldh/bRwfoUO
0oJ29cvDKaHz08LxsjmsnxbUz4ZX24WOuS6oH63H12wK618XbPt3tLU/P3T+
dUHLAwv012H964JhBzowdMzAcD6EDgYG/wb/9w1C5w8Mlr1df0XqDwznW6T+
9UGP/xaksP710e+Tj8uvDw5MjxmhYwYFB5b3LyLvPyi45sD1TVh/UPBnfTp9
QpcPov4NYf9F6t8QZB0Y4JH4NwRf1E+/9pH3vyF4eX79tTGsPzgI6qfv9tDB
4HD9ieQ/OLjuQIOE5eWDw/0rUv/GYGT9dvfhV2H9G8PxXxXWvzFY80t9hdDl
Nwb76x9/9Zdh/fSgc7PaT15+KHRCepB29KeTezXYED4vPRhxQf0K+cV/Tk8P
x0t4f356MPX75H9/4f3F6eF+Gd5fjqvTg8Vz6g8MoWNuCj5ZU3+tD+PfFAz5
d3e4v0lYHtwUzvdI/JuCA9tp19D5NwWXNqifIWH94pvC9SB0+U3BgfRujcS/
KUivX45vDMtjhgR/XFa/oEXiD4nONxgSrqdhfulDgssOLFiR+EOCTfXNnRS6
eEhQr1FvRfIfEu7nYf3qIdHtEXNz8P4fiYMeXRE64eZw/YzEvzkYfm/hc4ve
D98v/eZwvofOvzncLz4P498cHHj9C9aF8W8Ox1vo6pvD8RY6JiPaCRnh/Auf
F2SE8ycSPyNcryP5Z0S3Z3FGdH+WZwQHhueI0NUZQc8DV6T9bwk+rp+9J0ba
/5ZwvYjEvyVcTyLxbwnPj5H8bwn39/D9i28J509Yv/yWcL0JXX1LcGp98+WF
jhkaNK0/zh0RiT+U+EODMQPqZ0jo9KFB5oENIYyXPzRYd+o99b8w/tDwPBpp
/6HBgcfnRNp/aLifRtr/1qB+dS58LtL+twZn1R/fJoUObg3379DptwY7rqpf
4D8L498aJBwYcKGLbw3P55Vh/FvD/SB09a3h/hE6JjMcn2vD+JnB07kHEg7j
ZwYHpuMTodMzgwPb/2WfhvEzw/N46OLMcP8IXZ4Z7hfh86txzG3hehOJf1t4
vo7Evy3oeCChSPzbgpMuvuXfIRA6/7ZgQt/6CRDWL74tXC/C8vLbovOr5v6Y
YcQfFq73kfjDwvG8Jow/LFxvQucPC+dj6GJcPiycnx+H8YcF/3bGvz0SOub2
cHyH9yfcHl0/uD0cf+H96beH83l1GP/28Hz1URj/9nC/Ce8vvz08H4f3V98e
nt/C+2Oygjn/Li4/7PkwjJ8V/LfcfBDGzwrXt9DpWUH9aSh3wMowPi7OCteL
0OW4Oitcb0PH3BHun6ET7gjXg9DBHeH8fT+Mf0dw4Lj+Zej8O8LzQ+jiO4ID
r9N5RRj/jvC8+V4Yn/KY4cGZBw7QYXnC8OC//14exh8ent/fDeMPD9f3d8L4
w4MjnjhhXsc3w/Li4eH3cli/nPLq4eF4Wx7GvzNcT5aG8e8M4g58ECwL4+P0
O8Px9HYY/87wPBDWL74z7O/Q5XcG/4V7K4x/Z3ieLQvjZwfnHdjAQ8fhhOzo
+5Oyg4lNDiQUvl92uF+/8Z9TcXp2uN6+/p+zs4MDx+/i0PnZ4f4X3l+YHa6H
i8J8soPx/23o/7k0O1xvw/Ly7HB8hvUriV+Na7PD/XxJmP+I4NgDwyN03Ijw
ezDML2FEcKD5xoT1k0YE8+u3n/7h/cGI4MDn2eGhU0dE55s+IhyfkfxHROeX
PyI6v0LKi4lfOiJcv8P+KB8R3V+V5FM9Ijw/hs+rHRHd/jEjg3H1w2Xs4jD/
keF5I3TCyHD+hk4aGX6vh/WDkdHvmzoyOl76yOj+yh4Z7s+R/h8Z/T6FI4MD
2+ecsD2KR4bn20j/jwxuOXAAiPT/yOCQAx94YXnlyHC/eiXMf2Q4fxaE+Y8M
v89fDvO/K7i+9JB/f6Hj7grqx3ZF6kth/ncFB7azd0vC/O8K19uwPKA89a7w
ezgsT78ruO/O+h6bH+bP/fk8rxAX3xX9/qV3BefWf653KQ3zx5V3RbdX9V3B
w/XD55zQtXeF34Ph/TE54X4ZtldcTnDav7Pxj8QwXkJOuB+G5Uk54Xr4aph/
Tvj3oNCpOeF6FuabnhOefyL55wSv1283h4b55ePCnOj2L6a8NCe6fcpzwr9P
vRjmnxOef8L2rc4Jv3fC8tqccD14Icx/VHieDx03Klwf5oX5jwq/B8PypFHR
9QOcyv3po8LxPyfMf1Q43+aG+Y8Kx//zYf6jwvNtWF7M80p5XvmocD8LXTkq
7N/iMP9RQesDDRq6FseMjnYcThgdHHXgei7Mf3Q430IHo8Pv8fD9U0cHB7aL
3LD90keH61Ho7NHR/ZE/Orr/CkdH93fx6Oj5WTo6ev6Ujw6/p8L2qRwd3X/V
o8Pv3/D+2tHR4yfm7mjH3R3+vTQc7wl3M/7vjp4vAU69O/zeCedP+t3R8zf7
7vDvFWE++cQvvDtcfyP9j0vvDtffsL3L7w7n37Nh/neH60Gk/++O7q/au8Pz
9+ww/9xwPXw6zD83evwk5IbfG5H+z40ej0FudPun5kb3d3pudHtk55J/bvR6
XJgb3b/FudHjqRSXE68SV+Pa3Oj5HjMmej7GjWH+j4m+P4n7gzHR8zV1TPR6
kD4mur2yx4T7X9h/+WPC/z8Rzt9Cnlc8Jnp+lY6J7p/yMdHztXJMdH9X8/za
MdHjJ2Ys+Y+NzjdhbHR7J42N7u9gbPR8Th0bPX/Tx0bP7+yx9P/Y6PlTODZ6
vhSPjZ5/pWOj95fysdH7VSXl1WOj99/ascz/caz/4+j/cdHvn0R5MI7+Hxfd
nunjovs7e1x0f+aPi56/heOi94Piccz/cdHjqXxcdP9WjmP+j2P9H8f8zwsO
/HmgLHRcXnh+eibMPy96fUjKi35+kBee18LxlpoXnU96Xvj3gtDZlOcTvzAv
XC9mhfnnhf03M8w/L+yvJ8L888L2nh7mH3mfx8L888L5UhjmH3n+lDD/e6LL
4+6JLk+4J/zeejjM/57wfSaH+d8T9uf9Yf44HWffE77/A2H+94T5Tw3zvyfs
z2lh/pSX3hPmOzHMP/J+48L87wnb994wf+LX3hPOzzFh/uPD+reH+Ud8fZj/
+PB80SPMf3wQ8/+vAKfidJyN83EhLsaluBxX4mpci2PujXYcTsBJOMCpOB1n
43xciItxKS7Hlbga1+KY/GjH4jgcjxNwIk7CyTjAKTgVp+F0nImzcS7OxwW4
EBfhYlyCS3EZLscVuBJX4Wpcg2txHY65L9qxOA7H4wSciJNwMg5wCk7FaTgd
Z+JsnIvzcQEuxEW4GJfgUlyGy3EFrsRVuBrX4Fpch2MmRDsWx+F4nIATcRJO
xgFOwak4DafjTJyNc3E+LsCFuAgX4xJcistwOa7AlbgKV+MaXIvrcMz90Y7F
cTgeJ+BEnISTcYBTcCpOw+k4E2fjXJyPC3AhLsLFuASX4jJcjitwJa7C1bgG
1+I6HDMx2rE4DsfjBJyIk3AyDnAKTsVpOB1n4myci/NxAS7ERbgYl+BSXIbL
cQWuxFW4GtfgWlyHYx6IdiyOw/E4ASfiJJyMA5yCU3EaTseZOBvn4nxcgAtx
ES7GJbgUl+FyXIErcRWuxjW4FtfhmEnRjsVxOB4n4ESchJNxgFNwKk7D6TgT
Z+NcnI8LcCEuwsW4BJfiMlyOK3AlrsLVuAbX4joc82C0Y3EcjscJOBEn4WQc
4BScitNwOs7E2TgX5+MCXIiLcDEuwaW4DJfjClyJq3A1rsG1uA7HFEQ7Fsfh
eJyAE3ESTsYBTsGpOA2n40ycjXNxPi7AhbgIF+MSXIrLcDmuwJW4ClfjGlyL
63DMQ9GOxXE4HifgRJyEk3GAU3AqTsPpOBNn41ycjwtwIS7CxbgEl+IyXI4r
cCWuwtW4BtfiOhwzOdqxOA7H4wSciJNwMg5wCk7FaTgdZ+JsnIvzcQEuxEW4
GJfgUlyGy3EFrsRVuBrX4Fpch2MejnYsjsPxOAEn4iScjAOcglNxGk7HmTgb
5+J8XIALcREuxiW4FJfhclyBK3EVrsY1uBbX4Zgp0Y7FcTgeJ+BEnISTcYBT
cCpOw+k4E2fjXJyPC3AhLsLFuASX4jJcjitwJa7C1bgG1+I6HPNItGNxHI7H
CTgRJ+FkHOAUnIrTcDrOxNk4F+fjAlyIi3AxLsGluAyX4wpciatwNa7BtbgO
x0yNdiyOw/E4ASfiJJyMA5yCU3EaTseZOBvn4nxcgAtxES7GJbgUl+FyXIEr
cRWuxjW4FtfhmEejHYvjcDxOwIk4CSfjAKfgVJyG03Emzsa5OB8X4EJchItx
CS7FZbgcV+BKXIWrcQ2uxXU4pjDaDXEsboLjcHMcj1vhBNwWJ+IOOAl3xsm4
Gw5wT5yC++BU3B+n4UE4HWfgTJyFs3EOzsV5OB9PxAV4Ci7E03ERnoWL8Vxc
ghfgUrwYl+FluByvxBV4Da7E63EV3oSr8VZcg3fgWrwb1+F9OOaxaDfEsbgJ
jsPNcTxuhRNwW5yIO+Ak3Bkn4244wD1xCu6DU3F/nIYH4XScgTNxFs7GOTgX
5+F8PBEX4Cm4EE/HRXgWLsZzcQlegEvxYlyGl+FyvBJX4DW4Eq/HVXgTrsZb
cQ3egWvxblyH9+GYadFuiGNxExyHm+N43Aon4LY4EXfASbgzTsbdcIB74hTc
B6fi/jgND8LpOANn4iycjXNwLs7D+XgiLsBTcCGejovwLFyM5+ISvACX4sW4
DC/D5XglrsBrcCVej6vwJlyNt+IavAPX4t24Du/DMY9HuyGOxU1wHG6O43Er
nIDb4kTcASfhzjgZd8MB7olTcB+civvjNDwIp+MMnImzcDbOwbk4D+fjibgA
T8GFeDouwrNwMZ6LS/ACXIoX4zK8DJfjlbgCr8GVeD2uwptwNd6Ka/AOXIt3
4zq8D8dMj3ZDHIub4DjcHMfjVjgBt8WJuANOwp1xMu6GA9wTp+A+OBX3x2l4
EE7HGTgTZ+FsnINzcR7OxxNxAZ6CC/F0XIRn4WI8F5fgBbgUL8ZleBkuxytx
BV6DK/F6XIU34Wq8FdfgHbgW78Z1eB+OeSLaDXEsboLjcHMcj1vhBNwWJ+IO
OAl3xsm4Gw5wT5yC++BU3B+n4UE4HWfgTJyFs3EOzsV5OB9PxAV4Ci7E03ER
noWL8VxcghfgUrwYl+FluByvxBV4Da7E63EV3oSr8VZcg3fgWrwb1+F9OGZG
tBviWNwEx+HmOB63wgm4LU7EHXAS7oyTcTcc4J44BffBqbg/TsODcDrOwJk4
C2fjHJyL83A+nogL8BRciKfjIjwLF+O5uAQvwKV4MS7Dy3A5Xokr8Bpcidfj
KrwJV+OtuAbvwLV4N67D+3DMk9FuiGNxExyHm+N43Aon4LY4EXfASbgzTsbd
cIB74hTcB6fi/jgND8LpOANn4iycjXNwLs7D+XgiLsBTcCGejovwLFyM5+IS
vACX4sW4DC/D5XglrsBrcCVej6vwJlyNt+IavAPX4t24Du/DMUXRbohjcRMc
h5vjeNwKJ+C2OBF3wEm4M07G3XCAe+IU3Aen4v44DQ/C6TgDZ+IsnI1zcC7O
w/l4Ii7AU3Ahno6L8CxcjOfiErwAl+LFuAwvw+V4Ja7Aa3AlXo+r8CZcjbfi
GrwD1+LduA7vwzFPRbshjsVNcBxujuNxK5yA2+JE3AEn4c44GXfDAe6JU3Af
nIr74zQ8CKfjDJyJs3A2zsG5OA/n44m4AE/BhXg6LsKzcDGei0vwAlyKF+My
vAyX45W4Aq/BlXg9rsKbcDXeimvwDlyLd+M6vA/HzIx2QxyLm+A43BzH41Y4
AbfFibgDTsKdcTLuhgPcE6fgPjgV98dpeBBOxxk4E2fhbJyDc3EezscTcQGe
ggvxdFyEZ+FiPBeX4AW4FC/GZXgZLscrcQVegyvxelyFN+FqvBXX4B24Fu/G
dXgfjnk62g1xLG6C43BzHI9b4QTcFifiDjgJd8bJuBsOcE+cgvvgVNwfp+FB
OB1n4EychbNxDs7FeTgfT8QFeAouxNNxEZ6Fi/FcXIIX4FK8GJfhZbgcr8QV
eA2uxOtxFd6Eq/FWXIN34Fq8G9fhfThmVrQb4ljcBMfh5jget8IJuC1OxB1w
Eu6Mk3E3HOCeOAX3wam4P07Dg3A6zsCZOAtn4xyci/NwPp6IC/AUXIin4yI8
CxfjubgEL8CleDEuw8twOV6JK/AaXInX4yq8CVfjrbgG78C1eDeuw/twzDPR
bohjcRMch5vjeNwKJ+C2OBF3wEm4M07G3XCAe+IU3Aen4v44DQ/C6TgDZ+Is
nI1zcC7Ow/l4Ii7AU3Ahno6L8CxcjOfiErwAl+LFuAwvw+V4Ja7Aa3AlXo+r
8CZcjbfiGrwD1+LduA7vwzGzo90Qx+ImOA43x/G4FU7AbXEi7oCTcGecjLvh
APfEKbgPTsX9cRoehNNxBs7EWTgb5+BcnIfz8URcgKfgQjwdF+FZuBjPxSV4
AS7Fi3EZXobL8UpcgdfgSrweV+FNuBpvxTV4B67Fu3Ed3odjno12QxyLm+A4
3BzH41Y4AbfFibgDTsKdcTLuhgPcE6fgPjgV98dpeBBOxxk4E2fhbJyDc3Ee
zscTcQGeggvxdFyEZ+FiPBeX4AW4FC/GZXgZLscrcQVegyvxelyFN+FqvBXX
4B24Fu/GdXgfjimOdgPcEDfCsbgxboKb4jjcDDfHLXA8bolb4dY4AbfBbXE7
nIjb4w64I07CnXBn3AUn4664G+6OA9wD98S9cArujfvgvjgV98P98QCchgfi
QXgwTsdDcAYeijPxMJyFh+NsPBLn4NE4F4/FeXg8zscT8EQ8CRfgyXgKnooL
8TQ8Hc/ARXgmnoVn42I8B8/F83AJno8X4IW4FC/Ci/ESXIaX4mV4OS7HK/BK
vApX4NV4DV6LK/E6vB5vwFV4I96EN+NqvAVvxdtwDd6Od+CduBbvwrvxHlyH
9+J9eD+OeS7aDXBD3AjH4sa4CW6K43Az3By3wPG4JW6FW+ME3Aa3xe1wIm6P
O+COOAl3wp1xF5yMu+JuuDsOcA/cE/fCKbg37oP74lTcD/fHA3AaHogH4cE4
HQ/BGXgozsTDcBYejrPxSJyDR+NcPBbn4fE4H0/AE/EkXIAn4yl4Ki7E0/B0
PAMX4Zl4Fp6Ni/EcPBfPwyV4Pl6AF+JSvAgvxktwGV6Kl+HluByvwCvxKlyB
V+M1eC2uxOvwerwBV+GNeBPejKvxFrwVb8M1eDvegXfiWrwL78Z7cB3ei/fh
/ThmTrQb4Ia4EY7FjXET3BTH4Wa4OW6B43FL3Aq3xgm4DW6L2+FE3B53wB1x
Eu6EO+MuOBl3xd1wdxzgHrgn7oVTcG/cB/fFqbgf7o8H4DQ8EA/Cg3E6HoIz
8FCciYfhLDwcZ+OROAePxrl4LM7D43E+noAn4km4AE/GU/BUXIin4el4Bi7C
M/EsPBsX4zl4Lp6HS/B8vAAvxKV4EV6Ml+AyvBQvw8txOV6BV+JVuAKvxmvw
WlyJ1+H1eAOuwhvxJrwZV+MteCvehmvwdrwD78S1eBfejffgOrwX78P7cczz
0W6AG+JGOBY3xk1wUxyHm+HmuAWOxy1xK9waJ+A2uC1uhxNxe9wBd8RJuBPu
jLvgZNwVd8PdcYB74J64F07BvXEf3Ben4n64Px6A0/BAPAgPxul4CM7AQ3Em
Hoaz8HCcjUfiHDwa5+KxOA+Px/l4Ap6IJ+ECPBlPwVNxIZ6Gp+MZuAjPxLPw
bFyM5+C5eB4uwfPxArwQl+JFeDFegsvwUrwML8fleAVeiVfhCrwar8FrcSVe
h9fjDbgKb8Sb8GZcjbfgrXgbrsHb8Q68E9fiXXg33oPr8F68D+/HMXOj3QA3
xI1wLG6Mm+CmOA43w81xCxyPW+JWuDVOwG1wW9wOJ+L2uAPuiJNwJ9wZd8HJ
uCvuhrvjAPfAPXEvnIJ74z64L07F/XB/PACn4YF4EB6M0/EQnIGH4kw8DGfh
4Tgbj8Q5eDTOxWNxHh6P8/EEPBFPwgV4Mp6Cp+JCPA1PxzNwEZ6JZ+HZuBjP
wXPxPFyC5+MFeCEuxYvwYrwEl+GleBlejsvxCrwSr8IVeDVeg9fiSrwOr8cb
cBXeiDfhzbgab8Fb8TZcg7fjHXgnrsW78G68B9fhvXgf3o9jXoh2A9wQN8Kx
uDFugpviONwMN8ctcDxuiVvh1jgBt8FtcTuciNvjDrgjTsKdcGfcBSfjrrgb
7o4D3AP3xL1wCu6N++C+OBX3w/3xAJyGB+JBeDBOx0NwBh6KM/EwnIWH42w8
Eufg0TgXj8V5eDzOxxPwRDwJF+DJeAqeigvxNDwdz8BFeCaehWfjYjwHz8Xz
cAmejxfghbgUL8KL8RJchpfiZXg5Lscr8Eq8Clfg1XgNXosr8Tq8Hm/AVXgj
3oQ342q8BW/F23AN3o534J24Fu/Cu/EeXIf34n14P46ZF+0GuCFuhGNxY9wE
N8VxuBlujlvgeNwSt8KtcQJug9vidjgRt8cdcEechDvhzrgLTsZdcTfcHQe4
B+6Je+EU3Bv3wX1xKu6H++MBOA0PxIPwYJyOh+AMPBRn4mE4Cw/H2XgkzsGj
cS4ei/PweJyPJ+CJeBIuwJPxFDwVF+JpeDqegYvwTDwLz8bFeA6ei+fhEjwf
L8ALcSlehBfjJbgML8XL8HJcjlfglXgVrsCr8Rq8FlfidXg93oCr8Ea8CW/G
1XgL3oq34Rq8He/AO3Et3oV34z24Du/F+/B+HPNitBvghrgRjsWNcRPcFMfh
Zrg5boHjcUvcCrfGCbgNbovb4UTcHnfAHXES7oQ74y44GXfF3XB3HOAeuCfu
hVNwb9wH98WpuB/ujwfgNDwQD8KDcToegjPwUJyJh+EsPBxn45E4B4/GuXgs
zsPjcT6egCfiSbgAT8ZT8FRciKfh6XgGLsIz8Sw8GxfjOXgunodL8Hy8AC/E
pXgRXoyX4DK8FC/Dy3E5XoFX4lW4Aq/Ga/BaXInX4fV4A67CG/EmvBlX4y14
K96Ga/B2vAPvxLV4F96N9+A6vBfvw/txTEm0G+CGuBGOxY1xE9wUx+FmuDlu
geNxS9wKt8YJuA1ui9vhRNwed8AdcRLuhDvjLjgZd8XdcHcc4B64J+6FU3Bv
3Af3xam4H+6PB+A0PBAPwoNxOh6CM/BQnImH4Sw8HGfjkTgHj8a5eCzOw+Nx
Pp6AJ+JJuABPxlPwVFyIp+HpeAYuwjPxLDwbF+M5eC6eh0vwfLwAL8SleBFe
jJfgMrwUL8PLcTlegVfiVbgCr8Zr8Fpcidfh9XgDrsIb8Sa8GVfjLXgr3oZr
8Ha8A+/EtXgX3o334Dq8F+/D+3HMS9FugBviRjgWN8ZNcFMch5vh5rgFjsct
cSvcGifgNrgtbocTcXvcAXfESbgT7oy74GTcFXfD3XGAe+CeuBdOwb1xH9wX
p+J+uD8egNPwQDwID8bpeAjOwENxJh6Gs/BwnI1H4hw8GufisTgPj8f5eAKe
iCfhAjwZT8FTcSGehqfjGbgIz8Sz8GxcjOfguXgeLsHz8QK8EJfiRXgxXoLL
8FK8DC/H5XgFXolX4Qq8Gq/Ba3ElXofX4w24Cm/Em/BmXI234K14G67B2/EO
vBPX4l14N96D6/BevA/vxzHzo90AN8SNcCxujJvgpjgON8PNcQscj1viVrg1
TsBtcFvcDifi9rgD7oiTcCfcGXfBybgr7oa74wD3wD1xL5yCe+M+uC9Oxf1w
fzwAp+GBeBAejNPxEJyBh+JMPAxn4eE4G4/EOXg0zsVjcR4ej/PxBDwRT8IF
eDKegqfiQjwNT8czcBGeiWfh2bgYz8Fz8TxcgufjBXghLsWL8GK8BJfhpXgZ
Xo7L8Qq8Eq/CFXg1XoPX4kq8Dq/HG3AV3og34c24Gm/BW/E2XIO34x14J67F
u/BuvAfX4b14H96PY16OdgPcEDfCsbgxboKb4jjcDDfHLXA8bolb4dY4AbfB
bXE7nIjb4w64I07CnXBn3AUn4664G+6OA9wD98S9cArujfvgvjgV98P98QCc
hgfiQXgwTsdDcAYeijPxMJyFh+NsPBLn4NE4F4/FeXg8zscT8EQ8CRfgyXgK
nooL8TQ8Hc/ARXgmnoVn42I8B8/F83AJno8X4IW4FC/Ci/ESXIaX4mV4OS7H
K/BKvApX4NV4DV6LK/E6vB5vwFV4I96EN+NqvAVvxdtwDd6Od+CduBbvwrvx
HlyH9+J9eD+OWRDtBrghboRjcWPcBDfFcbgZbo5b4HjcErfCrXECboPb4nY4
EbfHHXBHnIQ74c64C07GXXE33B0HuAfuiXvhFNwb98F9cSruh/vjATgND8SD
8GCcjofgDDwUZ+JhOAsPx9l4JM7Bo3EuHovz8HicjyfgiXgSLsCT8RQ8FRfi
aXg6noGL8Ew8C8/GxXgOnovn4RI8Hy/AC3EpXoQX4yW4DC/Fy/ByXI5X4JV4
Fa7Aq/EavBZX4nV4Pd6Aq/BGvAlvxtV4C96Kt+EavB3vwDtxLd6Fd+M9uA7v
xfvwfhzzSrQb4Ia4EY7FjXET3BTH4Wa4OW6B43FL3Aq3xgm4DW6L2+FE3B53
wB1xEu6EO+MuOBl3xd1wdxzgHrgn7oVTcG/cB/fFqbgf7o8H4DQ8EA/Cg3E6
HoIz8FCciYfhLDwcZ+OROAePxrl4LM7D43E+noAn4km4AE/GU/BUXIin4el4
Bi7CM/EsPBsX4zl4Lp6HS/B8vAAvxKV4EV6Ml+AyvBQvw8txOV6BV+JVuAKv
xmvwWlyJ1+H1eAOuwhvxJrwZV+MteCvehmvwdrwD78S1eBfejffgOrwX78P7
cczCaDfADXEjHIsb4ya4KY7DzXBz3ALH45a4FW6NE3Ab3Ba3w4m4Pe6AO+Ik
3Al3xl1wMu6Ku+HuOMA9cE/cC6fg3rgP7otTcT/cHw/AaXggHoQH43Q8BGfg
oTgTD8NZeDjOxiNxDh6Nc/FYnIfH43w8AU/Ek3ABnoyn4Km4EE/D0/EMXIRn
4ll4Ni7Gc/BcPA+X4Pl4AV6IS/EivBgvwWV4KV6Gl+NyvAKvxKtwBV6N1+C1
uBKvw+vxBlyFN+JNeDOuxlvwVrwN1+DteAfeiWvxLrwb78F1eC/eh/fjmFej
3QA3xI1wLG6Mm+CmOA43w81xCxyPW+JWuDVOwG1wW9wOJ+L2uAPuiJNwJ9wZ
d8HJuCvuhrvjAPfAPXEvnIJ74z64L07F/XB/PACn4YF4EB6M0/EQnIGH4kw8
DGfh4Tgbj8Q5eDTOxWNxHh6P8/EEPBFPwgV4Mp6Cp+JCPA1PxzNwEZ6JZ+HZ
uBjPwXPxPFyC5+MFeCEuxYvwYrwEl+GleBlejsvxCrwSr8IVeDVeg9fiSrwO
r8cbcBXeiDfhzbgab8Fb8TZcg7fjHXgnrsW78G68B9fhvXgf3o9jSqN9EG6A
D8YN8SG4ET4Ux+LDcGN8OG6Cj8BN8ZE4Dh+Fm+GjcXN8DG6Bj8Xx+DjcEh+P
W+ETcGt8Ik7AJ+E2+GTcFp+C2+FTcSI+DbfHp+MO+AzcEZ+Jk/BZuBM+G3fG
5+Au+FycjM/DXfH5uBu+AHfHF+IAX4R74ItxT3wJ7oUvxSn4MtwbX4774Ctw
X3wlTsVX4X74atwfX4MH4GtxGr4OD8TX40H4BjwY34jT8U14CL4ZZ+Bb8FB8
K87Et+Fh+Hache/Aw/GdOBuPwCPxXTgHj8Kj8d04F4/BY/E4nIfvwePxvTgf
34cn4PvxRPwAnoQfxAX4ITwZP4yn4EfwVPwoLsSP4Wn4cTwdP4Fn4CdxEX4K
z8RP41n4GTwbP4uL8XN4Dn4ez8Uv4Hn4RVyCX8Lz8ct4AX4FL8Sv4lL8Gl6E
X8eL8Rt4CX4Tl+G38FL8Nl6G38HL8bu4HL+HV+D38Ur8AV6FP8QV+CO8Gn+M
1+BP8Fr8Ka7En+F1+HO8Hn+BN+AvcRX+Cm/EX+NN+Bu8GX+Lq/F3eAv+Hm/F
P+Bt+Edcg3/C2/HPeAf+Be/Ev+Ja/BvehX/Hu/EfeA/+E9fhv/Be/Dfeh//B
+/H/cMxr0T4IN8AH44b4ENwIH4pj8WG4MT4cN8FH4Kb4SByHj8LN8NG4OT4G
t8DH4nh8HG6Jj8et8Am4NT4RJ+CTcBt8Mm6LT8Ht8Kk4EZ+G2+PTcQd8Bu6I
z8RJ+CzcCZ+NO+NzcBd8Lk7G5+Gu+HzcDV+Au+MLcYAvwj3wxbgnvgT3wpfi
FHwZ7o0vx33wFbgvvhKn4qtwP3w17o+vwQPwtTgNX4cH4uvxIHwDHoxvxOn4
JjwE34wz8C14KL4VZ+Lb8DB8O87Cd+Dh+E6cjUfgkfgunINH4dH4bpyLx+Cx
eBzOw/fg8fhenI/vwxPw/XgifgBPwg/iAvwQnowfxlPwI3gqfhQX4sfwNPw4
no6fwDPwk7gIP4Vn4qfxLPwMno2fxcX4OTwHP4/n4hfwPPwiLsEv4fn4ZbwA
v4IX4ldxKX4NL8Kv48X4DbwEv4nL8Ft4KX4bL8Pv4OX4XVyO38Mr8Pt4Jf4A
r8If4gr8EV6NP8Zr8Cd4Lf4UV+LP8Dr8OV6Pv8Ab8Je4Cn+FN+Kv8Sb8Dd6M
v8XV+Du8BX+Pt+If8Db8I67BP+Ht+Ge8A/+Cd+JfcS3+De/Cv+Pd+A+8B/+J
6/BfeC/+G+/D/+D9+H84ZlG0D8IN8MG4IT4EN8KH4lh8GG6MD8dN8BG4KT4S
x+GjcDN8NG6Oj8Et8LE4Hh+HW+LjcSt8Am6NT8QJ+CTcBp+M2+JTcDt8Kk7E
p+H2+HTcAZ+BO+IzcRI+C3fCZ+PO+BzcBZ+Lk/F5uCs+H3fDF+Du+EIc4Itw
D3wx7okvwb3wpTgFX4Z748txH3wF7ouvxKn4KtwPX43742vwAHwtTsPX4YH4
ejwI34AH4xtxOr4JD8E34wx8Cx6Kb8WZ+DY8DN+Os/AdeDi+E2fjEXgkvgvn
4FF4NL4b5+IxeCweh/PwPXg8vhfn4/vwBHw/nogfwJPwg7gAP4Qn44fxFPwI
noofxYX4MTwNP46n4yfwDPwkLsJP4Zn4aTwLP4Nn42dxMX4Oz8HP47n4BTwP
v4hL8Et4Pn4ZL8Cv4IX4VVyKX8OL8Ot4MX4DL8Fv4jL8Fl6K38bL8Dt4OX4X
l+P38Ar8Pl6JP8Cr8Ie4An+EV+OP8Rr8CV6LP8WV+DO8Dn+O1+Mv8Ab8Ja7C
X+GN+Gu8CX+DN+NvcTX+Dm/B3+Ot+Ae8Df+Ia/BPeDv+Ge/Av+Cd+Fdci3/D
u/DveDf+A+/Bf+I6/Bfei//G+/A/eD/+H455PdoH4Qb4YNwQH4Ib4UNxLD4M
N8aH4yb4CNwUH4nj8FG4GT4aN8fH4Bb4WByPj8Mt8fG4FT4Bt8Yn4gR8Em6D
T8Zt8Sm4HT4VJ+LTcHt8Ou6Az8Ad8Zk4CZ+FO+GzcWd8Du6Cz8XJ+DzcFZ+P
u+ELcHd8IQ7wRbgHvhj3xJfgXvhSnIIvw73x5bgPvgL3xVfiVHwV7oevxv3x
NXgAvhan4evwQHw9HoRvwIPxjTgd34SH4JtxBr4FD8W34kx8Gx6Gb8dZ+A48
HN+Js/EIPBLfhXPwKDwa341z8Rg8Fo/DefgePB7fi/PxfXgCvh9PxA/gSfhB
XIAfwpPxw3gKfgRPxY/iQvwYnoYfx9PxE3gGfhIX4afwTPw0noWfwbPxs7gY
P4fn4OfxXPwCnodfxCX4JTwfv4wX4FfwQvwqLsWv4UX4dbwYv4GX4DdxGX4L
L8Vv42X4Hbwcv4vL8Xt4BX4fr8Qf4FX4Q1yBP8Kr8cd4Df4Er8Wf4kr8GV6H
P8fr8Rd4A/4SV+Gv8Eb8Nd6Ev8Gb8be4Gn+Ht+Dv8Vb8A96Gf8Q1+Ce8Hf+M
d+Bf8E78K67Fv+Fd+He8G/+B9+A/cR3+C+/Ff+N9+B+8H/8PxyyO9kG4AT4Y
N8SH4Eb4UByLD8ON8eG4CT4CN8VH4jh8FG6Gj8bN8TG4BT4Wx+PjcEt8PG6F
T8Ct8Yk4AZ+E2+CTcVt8Cm6HT8WJ+DTcHp+OO+AzcEd8Jk7CZ+FO+GzcGZ+D
u+BzcTI+D3fF5+Nu+ALcHV+IA3wR7oEvxj3xJbgXvhSn4Mtwb3w57oOvwH3x
lTgVX4X74atxf3wNHoCvxWn4OjwQX48H4RvwYHwjTsc34SH4ZpyBb8FD8a04
E9+Gh+HbcRa+Aw/Hd+JsPAKPxHfhHDwKj8Z341w8Bo/F43AevgePx/fifHwf
noDvxxPxA3gSfhAX4IfwZPwwnoIfwVPxo7gQP4an4cfxdPwEnoGfxEX4KTwT
P41n4WfwbPwsLsbP4Tn4eTwXv4Dn4RdxCX4Jz8cv4wX4FbwQv4pL8Wt4EX4d
L8Zv4CX4TVyG38JL8dt4GX4HL8fv4nL8Hl6B38cr8Qd4Ff4QV+CP8Gr8MV6D
P8Fr8ae4En+G1+HP8Xr8Bd6Av8RV+Cu8EX+NN+Fv8Gb8La7G3+Et+Hu8Ff+A
t+EfcQ3+CW/HP+Md+Be8E/+Ka/FveBf+He/Gf+A9+E9ch//Ce/HfeB/+B+/H
/8Mxb0T7INwAH4wb4kNwI3wojsWH4cb4cNwEH4Gb4iNxHD4KN8NH4+b4GNwC
H4vj8XG4JT4et8In4Nb4RJyAT8Jt8Mm4LT4Ft8On4kR8Gm6PT8cd8Bm4Iz4T
J+GzcCd8Nu6Mz8Fd8Lk4GZ+Hu+LzcTd8Ae6OL8QBvgj3wBfjnvgS3AtfilPw
Zbg3vhz3wVfgvvhKnIqvwv3w1bg/vgYPwNfiNHwdHoivx4PwDXgwvhGn45vw
EHwzzsC34KH4VpyJb8PD8O04C9+Bh+M7cTYegUfiu3AOHoVH47txLh6Dx+Jx
OA/fg8fje3E+vg9PwPfjifgBPAk/iAvwQ3gyfhhPwY/gqfhRXIgfw9Pw43g6
fgLPwE/iIvwUnomfxrPwM3g2fhYX4+fwHPw8notfwPPwi7gEv4Tn45fxAvwK
XohfxaX4NbwIv44X4zfwEvwmLsNv4aX4bbwMv4OX43dxOX4Pr8Dv45X4A7wK
f4gr8Ed4Nf4Yr8Gf4LX4U1yJP8Pr8Od4Pf4Cb8Bf4ir8Fd6Iv8ab8Dd4M/4W
V+Pv8Bb8Pd6Kf8Db8I+4Bv+Et+Of8Q78C96Jf8W1+De8C/+Od+M/8B78J67D
f+G9+G+8D/+D9+P/4Zgl0T4IN8AH44b4ENwIH4pj8WG4MT4cN8FH4Kb4SByH
j8LN8NG4OT4Gt8DH4nh8HG6Jj8et8Am4NT4RJ+CTcBt8Mm6LT8Ht8Kk4EZ+G
2+PTcQd8Bu6Iz8RJ+CzcCZ+NO+NzcBd8Lk7G5+Gu+HzcDV+Au+MLcYAvwj3w
xbgnvgT3wpfiFHwZ7o0vx33wFbgvvhKn4qtwP3w17o+vwQPwtTgNX4cH4uvx
IHwDHoxvxOn4JjwE34wz8C14KL4VZ+Lb8DB8O87Cd+Dh+E6cjUfgkfgunINH
4dH4bpyLx+CxeBzOw/fg8fhenI/vwxPw/XgifgBPwg/iAvwQnowfxlPwI3gq
fhQX4sfwNPw4no6fwDPwk7gIP4Vn4qfxLPwMno2fxcX4OTwHP4/n4hfwPPwi
LsEv4fn4ZbwAv4IX4ldxKX4NL8Kv48X4DbwEv4nL8Ft4KX4bL8Pv4OX4XVyO
38Mr8Pt4Jf4Ar8If4gr8EV6NP8Zr8Cd4Lf4UV+LP8Dr8OV6Pv8Ab8Je4Cn+F
N+Kv8Sb8Dd6Mv8XV+Du8BX+Pt+If8Db8I67BP+Ht+Ge8A/+Cd+JfcS3+De/C
v+Pd+A+8B/+J6/BfeC/+G+/D/+D9+H845s1oH4Qb4INxQ3wIboQPxbH4MNwY
H46b4CNwU3wkjsNH4Wb4aNwcH4Nb4GNxPD4Ot8TH41b4BNwan4gT8Em4DT4Z
t8Wn4Hb4VJyIT8Pt8em4Az4Dd8Rn4iR8Fu6Ez8ad8Tm4Cz4XJ+PzcFd8Pu6G
L8Dd8YU4wBfhHvhi3BNfgnvhS3EKvgz3xpfjPvgK3BdfiVPxVbgfvhr3x9fg
AfhanIavwwPx9XgQvgEPxjfidHwTHoJvxhn4FjwU34oz8W14GL4dZ+E78HB8
J87GI/BIfBfOwaPwaHw3zsVj8Fg8Dufhe/B4fC/Ox/fhCfh+PBE/gCfhB3EB
fghPxg/jKfgRPBU/igvxY3gafhxPx0/gGfhJXISfwjPx03gWfgbPxs/iYvwc
noOfx3PxC3gefhGX4JfwfPwyXoBfwQvxq7gUv4YX4dfxYvwGXoLfxGX4LbwU
v42X4XfwcvwuLsfv4RX4fbwSf4BX4Q9xBf4Ir8Yf4zX4E7wWf4or8Wd4Hf4c
r8df4A34S1yFv8Ib8dd4E/4Gb8bf4mr8Hd6Cv8db8Q94G/4R1+Cf8Hb8M96B
f8E78a+4Fv+Gd+Hf8W78B96D/8R1+C+8F/+N9+F/8H78PxxTFu2DcAN8MG6I
D8GN8KE4Fh+GG+PDcRN8BG6Kj8Rx+CjcDB+Nm+NjcAt8LI7Hx+GW+HjcCp+A
W+MTcQI+CbfBJ+O2+BTcDp+KE/FpuD0+HXfAZ+CO+EychM/CnfDZuDM+B3fB
5+JkfB7uis/H3fAFuDu+EAf4ItwDX4x74ktwL3wpTsGX4d74ctwHX4H74itx
Kr4K98NX4/74GjwAX4vT8HV4IL4eD8I34MH4RpyOb8JD8M04A9+Ch+JbcSa+
DQ/Dt+MsfAceju/E2XgEHonvwjl4FB6N78a5eAwei8fhPHwPHo/vxfn4PjwB
348n4gfwJPwgLsAP4cn4YTwFP4Kn4kdxIX4MT8OP4+n4CTwDP4mL8FN4Jn4a
z8LP4Nn4WVyMn8Nz8PN4Ln4Bz8Mv4hL8Ep6PX8YL8Ct4IX4Vl+LX8CL8Ol6M
38BL8Ju4DL+Fl+K38TL8Dl6O38Xl+D28Ar+PV+IP8Cr8Ia7AH+HV+GO8Bn+C
1+JPcSX+DK/Dn+P1+Au8AX+Jq/BXeCP+Gm/C3+DN+Ftcjb/DW/D3eCv+AW/D
P+Ia/BPejn/GO/AveCf+Fdfi3/Au/Dvejf/Ae/CfuA7/hffiv/E+/A/ej/+H
Y96K9kG4AT4YN8SH4Eb4UByLD8ON8eG4CT4CN8VH4jh8FG6Gj8bN8TG4BT4W
x+PjcEt8PG6FT8Ct8Yk4AZ+E2+CTcVt8Cm6HT8WJ+DTcHp+OO+AzcEd8Jk7C
Z+FO+GzcGZ+Du+BzcTI+D3fF5+Nu+ALcHV+IA3wR7oEvxj3xJbgXvhSn4Mtw
b3w57oOvwH3xlTgVX4X74atxf3wNHoCvxWn4OjwQX48H4RvwYHwjTsc34SH4
ZpyBb8FD8a04E9+Gh+HbcRa+Aw/Hd+JsPAKPxHfhHDwKj8Z341w8Bo/F43Ae
vgePx/fifHwfnoDvxxPxA3gSfhAX4IfwZPwwnoIfwVPxo7gQP4an4cfxdPwE
noGfxEX4KTwTP41n4WfwbPwsLsbP4Tn4eTwXv4Dn4RdxCX4Jz8cv4wX4FbwQ
v4pL8Wt4EX4dL8Zv4CX4TVyG38JL8dt4GX4HL8fv4nL8Hl6B38cr8Qd4Ff4Q
V+CP8Gr8MV6DP8Fr8ae4En+G1+HP8Xr8Bd6Av8RV+Cu8EX+NN+Fv8Gb8La7G
3+Et+Hu8Ff+At+EfcQ3+CW/HP+Md+Be8E/+Ka/FveBf+He/Gf+A9+E9ch//C
e/HfeB/+B+/H/8MxS6N9EG6AD8YN8SG4ET4Ux+LDcGN8OG6Cj8BN8ZE4Dh+F
m+GjcXN8DG6Bj8Xx+DjcEh+PW+ETcGt8Ik7AJ+E2+GTcFp+C2+FTcSI+DbfH
p+MO+AzcEZ+Jk/BZuBM+G3fG5+Au+FycjM/DXfH5uBu+AHfHF+IAX4R74Itx
T3wJ7oUvxSn4MtwbX4774CtwX3wlTsVX4X74atwfX4MH4GtxGr4OD8TX40H4
BjwY34jT8U14CL4ZZ+Bb8FB8K87Et+Fh+Hache/Aw/GdOBuPwCPxXTgHj8Kj
8d04F4/BY/E4nIfvwePxvTgf34cn4PvxRPwAnoQfxAX4ITwZP4yn4EfwVPwo
LsSP4Wn4cTwdP4Fn4CdxEX4Kz8RP41n4GTwbP4uL8XN4Dn4ez8Uv4Hn4RVyC
X8Lz8ct4AX4FL8Sv4lL8Gl6EX8eL8Rt4CX4Tl+G38FL8Nl6G38HL8bu4HL+H
V+D38Ur8AV6FP8QV+CO8Gn+M1+BP8Fr8Ka7En+F1+HO8Hn+BN+AvcRX+Cm/E
X+NN+Bu8GX+Lq/F3eAv+Hm/FP+Bt+Edcg3/C2/HPeAf+Be/Ev+Ja/BvehX/H
u/EfeA/+E9fhv/Be/Dfeh//B+/H/cMzb0T4IN8AH44b4ENwIH4pj8WG4MT4c
N8FH4Kb4SByHj8LN8NG4OT4Gt8DH4nh8HG6Jj8et8Am4NT4RJ+CTcBt8Mm6L
T8Ht8Kk4EZ+G2+PTcQd8Bu6Iz8RJ+CzcCZ+NO+NzcBd8Lk7G5+Gu+HzcDV+A
u+MLcYAvwj3wxbgnvgT3wpfiFHwZ7o0vx33wFbgvvhKn4qtwP3w17o+vwQPw
tTgNX4cH4uvxIHwDHoxvxOn4JjwE34wz8C14KL4VZ+Lb8DB8O87Cd+Dh+E6c
jUfgkfgunINH4dH4bpyLx+CxeBzOw/fg8fhenI/vwxPw/XgifgBPwg/iAvwQ
nowfxlPwI3gqfhQX4sfwNPw4no6fwDPwk7gIP4Vn4qfxLPwMno2fxcX4OTwH
P4/n4hfwPPwiLsEv4fn4ZbwAv4IX4ldxKX4NL8Kv48X4DbwEv4nL8Ft4KX4b
L8Pv4OX4XVyO38Mr8Pt4Jf4Ar8If4gr8EV6NP8Zr8Cd4Lf4UV+LP8Dr8OV6P
v8Ab8Je4Cn+FN+Kv8Sb8Dd6Mv8XV+Du8BX+Pt+If8Db8I67BP+Ht+Ge8A/+C
d+JfcS3+De/Cv+Pd+A+8B/+J6/BfeC/+G+/D/+D9+H84Zlm0D8IN8MG4IT4E
N8KH4lh8GG6MD8dN8BG4KT4Sx+GjcDN8NG6Oj8Et8LE4Hh+HW+LjcSt8Am6N
T8QJ+CTcBp+M2+JTcDt8Kk7Ep+H2+HTcAZ+BO+IzcRI+C3fCZ+PO+BzcBZ+L
k/F5uCs+H3fDF+Du+EIc4ItwD3wx7okvwb3wpTgFX4Z748txH3wF7ouvxKn4
KtwPX43742vwAHwtTsPX4YH4ejwI34AH4xtxOr4JD8E34wx8Cx6Kb8WZ+DY8
DN+Os/AdeDi+E2fjEXgkvgvn4FF4NL4b5+IxeCweh/PwPXg8vhfn4/vwBHw/
nogfwJPwg7gAP4Qn44fxFPwInoofxYX4MTwNP46n4yfwDPwkLsJP4Zn4aTwL
P4Nn42dxMX4Oz8HP47n4BTwPv4hL8Et4Pn4ZL8Cv4IX4VVyKX8OL8Ot4MX4D
L8Fv4jL8Fl6K38bL8Dt4OX4Xl+P38Ar8Pl6JP8Cr8Ie4An+EV+OP8Rr8CV6L
P8WV+DO8Dn+O1+Mv8Ab8Ja7CX+GN+Gu8CX+DN+NvcTX+Dm/B3+Ot+Ae8Df+I
a/BPeDv+Ge/Av+Cd+Fdci3/Du/DveDf+A+/Bf+I6/Bfei//G+/A/eD/+H455
J9oH4Qb4YNwQH4Ib4UNxLD4MN8aH4yb4CNwUH4nj8FG4GT4aN8fH4Bb4WByP
j8Mt8fG4FT4Bt8Yn4gR8Em6DT8Zt8Sm4HT4VJ+LTcHt8Ou6Az8Ad8Zk4CZ+F
O+GzcWd8Du6Cz8XJ+DzcFZ+Pu+ELcHd8IQ7wRbgHvhj3xJfgXvhSnIIvw73x
5bgPvgL3xVfiVHwV7oevxv3xNXgAvhan4evwQHw9HoRvwIPxjTgd34SH4Jtx
Br4FD8W34kx8Gx6Gb8dZ+A48HN+Js/EIPBLfhXPwKDwa341z8Rg8Fo/Defge
PB7fi/PxfXjC/3FVD1kAGAoCBDu2bdu2bdu2bdu2bdu2bdt2MrP9tazXB2h8
ED4YH4IPxYfhw/ER+Eh8FD4aH4OPxcfh4/EJ+ER8Ej4Zn4JPxafh0/EZ+Ex8
Fj4bn4PPxefh8/EF+EJ8Eb4YX4IvxZfhy/EV+Ep8Fb4aX4Ovxdfh6/EN+EZ8
E74Z34Jvxbfh2/Ed+E58F74b34Pvxffh+/ED+EH8EH4YP4IfxY/hx/ET+En8
FH4aP4Ofxc/h5/EL+EX8En4Zv4Jfxa/h1/Eb+E38Fn4bv4Pfxe/h9/EH+EP8
Ef4Yf4I/xZ/hz/EX+Ev8Ff4af4O/xd/h7/EP+Ef8E/4Z/4J/xb/h3/Ef+E/8
F/4b/4P/xf/h7v1fD4AHxAPhgfEgeFA8GB4cD4GHxEPhofEweFg8HB4ej4BH
xCPhkfEoeFQ8Gh4dj4HHxGPhsfE4eFw8Hh4fT4AnxBPhifEkeFI8GZ4cT4Gn
xFPhqfE0eFo8HZ4ez4BnxDPhmfEseFY8G54dz4HnxHPhufE8eF48H54fL4AX
xAvhhfEieFG8GF4cL4GXxEvhpfEyeFm8HF4er4BXxCvhlfEqeFW8Gl4dr4HX
xGvhtfE6eF28Hl4fb4A3xBvhjfEmeFO8Gd4cb4G3xFvhrfE2eFu8Hd4e74B3
xDvhnfEueFe8G94d74H3xHvhvfE+eF+8H94fH4APxAfhg/Eh+FB8GD4cH4GP
xEfho/Ex+Fh8HD4en4BPxCfhk/Ep+FR8Gj4dn4HPxGfhs/E5+Fx8Hj4fX4Av
xBfhi/El+FJ8Gb4cX4GvxFfhq/E1+Fp8Hb4e34BvxDfhm/Et+FZ8G74d34Hv
xHfhu/E9+F58H74fP4AfxA/hh/Ej+FH8GH4cP4GfxE/hp/Ez+Fn8HH4ev4Bf
xC/hl/Er+FX8Gn4dv4HfxG/ht/E7+F38Hn4ff4A/xB/hj/En+FP8Gf4cf4G/
xF/hr/E3+Fv8Hf4e/4B/xD/hn/Ev+Ff8G/4d/4H/xH/hv/E/+F/8H+6+//UA
eEA8EB4YD4IHxYPhwfEQeEg8FB4aD4OHxcPh4fEIeEQ8Eh4Zj4JHxaPh0fEY
eEw8Fh4bj4PHxePh8fEEeEI8EZ4YT4InxZPhyfEUeEo8FZ4aT4OnxdPh6fEM
eEY8E54Zz4JnxbPh2fEceE48F54bz4PnxfPh+fECeEG8EF4YL4IXxYvhxfES
eEm8FF4aL4OXxcvh5fEKeEW8El4Zr4JXxavh1fEaeE28Fl4br4PXxevh9fEG
eEO8Ed4Yb4I3xZvhzfEWeEu8Fd4ab4O3xdvh7fEOeEe8E94Z74J3xbvh3fEe
eE+8F94b74P3xfvh/fEB+EB8ED4YH4IPxYfhw/ER+Eh8FD4aH4OPxcfh4/EJ
+ER8Ej4Zn4JPxafh0/EZ+Ex8Fj4bn4PPxefh8/EF+EJ8Eb4YX4IvxZfhy/EV
+Ep8Fb4aX4Ovxdfh6/EN+EZ8E74Z34Jvxbfh2/Ed+E58F74b34Pvxffh+/ED
+EH8EH4YP4IfxY/hx/ET+En8FH4aP4Ofxc/h5/EL+EX8En4Zv4Jfxa/h1/Eb
+E38Fn4bv4Pfxe/h9/EH+EP8Ef4Yf4I/xZ/hz/EX+Ev8Ff4af4O/xd/h7/EP
+Ef8E/4Z/4J/xb/h3/Ef+E/8F/4b/4P/xf/h7v8f748bgI4bkI4biI4bmI4b
hI4blI4bjI4bnI4bgo4bko4bio4bmo4bho4blo4bjo4bno4bgY4bkY4biY4b
mY4bhY4blY4bjY4bnY4bg44bk44bi44bm44bh44bl44bj44bn46bgI6bkI6b
iI6bmI6bhI6blI6bjI6bnI6bgo6bko6bio6bmo6bho6blo6bjo6bno6bgY6b
kY6biY6bmY6bhY6blY6bjY6bnY6bg46bk46bi46bm46bh46bl46bj46bn45b
gI5bkI5biI5bmI5bhI5blI5bjI5bnI5bgo5bko5bio5bmo5bho5blo5bjo5b
no5bgY5bkY5biY5bmY5bhY5blY5bjY5bnY5bg45bk45bi45bm45bh45bl45b
j45bn47bgI7bkI7biI7bmI7bhI7blI7bjI7bnI7bgo7bko7bio7bmo7bho7b
lo7bjo7bno7bgY7bkY7biY7bmY7bhY7blY7bjY7bnY7bg47bk47bi47bm47b
h47bl47bj47bn447gI47kI47iI47mI47hI47lI47jI47nI47go47ko47io47
mo47ho47lo47jo47no47gY47kY47iY47mY47hY47lY47jY47nY47g447k447
i447m447h447l447j447n467gI67kI67iI67mI67hI67lI67jI67nI67go67
ko67io67mo67ho67lo67jo67no67gY67kY67iY67mY67hY67lY67jY67nY67
g467k467i467m467h467l467j467n457gI57kI57iI57mI57hI57lI57jI57
nI57go57ko57io57mo57ho57lo57jo57no57gY57kY57iY57mY57hY57lY57
jY57nY57g457k457i457m457h457l457j457n477gI77kI77iI77mI77hI77
lI77jI77nI77go77ko77io77mo77ho77lo77jo77no77gY77kY77iY77mY77
hY77lY77jY77nY77g477k477i477m477h477l477j47/f/D/23ED0HED0nED
0XED03GD0HGD0nGD0XGD03FD0HFD0nFD0XFD03HD0HHD0nHD0XHD03Ej0HEj
0nEj0XEj03Gj0HGj0nGj0XGj03Fj0HFj0nFj0XFj03Hj0HHj0nHj0XHj03ET
0HET0nET0XET03GT0HGT0nGT0XGT03FT0HFT0nFT0XFT03HT0HHT0nHT0XHT
03Ez0HEz0nEz0XEz03Gz0HGz0nGz0XGz03Fz0HFz0nFz0XFz03Hz0HHz0nHz
0XHz03EL0HEL0nEL0XEL03GL0HGL0nGL0XGL03FL0HFL0nFL0XFL03HL0HHL
0nHL0XHL03Er0HEr0nEr0XEr03Gr0HGr0nGr0XGr03Fr0HFr0nFr0XFr03Hr
0HHr0nHr0XHr03Eb0HEb0nEb0XEb03Gb0HGb0nGb0XGb03Fb0HFb0nFb0XFb
03Hb0HHb0nHb0XHb03E70HE70nE70XE703G70HG70nG70XG703F70HF70nF7
0XF703H70HH70nH70XH703EH0HEH0nEH0XEH03GH0HGH0nGH0XGH03FH0HFH
0nFH0XFH03HH0HHH0nHH0XHH03En0HEn0nEn0XEn03Gn0HGn0nGn0XGn03Fn
0HFn0nFn0XFn03Hn0HHn0nHn0XHn03EX0HEX0nEX0XEX03GX0HGX0nGX0XGX
03FX0HFX0nFX0XFX03HX0HHX0nHX0XHX03E30HE30nE30XE303G30HG30nG3
0XG303F30HF30nF30XF303H30HH30nH30XH303EP0HEP0nEP0XEP03GP0HGP
0nGP0XGP03FP0HFP0nFP0XFP03HP0HHP0nHP0XHP03Ev0HEv0nEv0XEv03Gv
0HGv0nGv0XGv03Fv0HFv0nFv0XFv03Hv0HHv0nHv0XHv03Ef0HEf0nEf0XEf
03Gf0HGf0nGf0XGf03Ff0HFf0nFf0XFf03Hf0HHf0nHf0XHf03E/0HE/0nE/
0XE/03G/0HG/0nG/0XG/03F/0HF/0nF/0XF/03H/0HH/0nH/0fH/D/x/O24A
Om5AOm4gOm5gOm4QOm5QOm4wOm5wOm4IOm5IOm4oOm5oOm4YOm5YOm44Om54
Om4EOm5EOm4kOm5kOm4UOm5UOm40Om50Om4MOm5MOm4sOm5sOm4cOm5cOm48
Om58Om4COm5COm4iOm5iOm4SOm5SOm4yOm5yOm4KOm5KOm4qOm5qOm4aOm5a
Om46Om56Om4GOm5GOm4mOm5mOm4WOm5WOm42Om52Om4OOm5OOm4uOm5uOm4e
Om5eOm4+Om5+Om4BOm5BOm4hOm5hOm4ROm5ROm4xOm5xOm4JOm5JOm4pOm5p
Om4ZOm5ZOm45Om55Om4FOm5FOm4lOm5lOm4VOm5VOm41Om51Om4NOm5NOm4t
Om5tOm4dOm5dOm49Om59Om4DOm5DOm4jOm5jOm4TOm5TOm4zOm5zOm4LOm5L
Om4rOm5rOm4bOm5bOm47Om57Om4HOm5HOm4nOm5nOm4XOm5XOm43Om53Om4P
Om5POm4vOm5vOm4fOm5fOm4/Om5/Ou4AOu5AOu4gOu5gOu4QOu5QOu4wOu5w
Ou4IOu5IOu4oOu5oOu4YOu5YOu44Ou54Ou4EOu5EOu4kOu5kOu4UOu5UOu40
Ou50Ou4MOu5MOu4sOu5sOu4cOu5cOu48Ou58Ou4COu5COu4iOu5iOu4SOu5S
Ou4yOu5yOu4KOu5KOu4qOu5qOu4aOu5aOu46Ou56Ou4GOu5GOu4mOu5mOu4W
Ou5WOu42Ou52Ou4OOu5OOu4uOu5uOu4eOu5eOu4+Ou5+Ou4BOu5BOu4hOu5h
Ou4ROu5ROu4xOu5xOu4JOu5JOu4pOu5pOu4ZOu5ZOu45Ou55Ou4FOu5FOu4l
Ou5lOu4VOu5VOu41Ou51Ou4NOu5NOu4tOu5tOu4dOu5dOu49Ou59Ou4DOu5D
Ou4jOu5jOu4TOu5TOu4zOu5zOu4LOu5LOu4rOu5rOu4bOu5bOu47Ou57Ou4H
Ou5HOu4nOu5nOu4XOu5XOu43Ou53Ou4POu5POu4vOu5vOu4fOu5fOu4/Ov7/
Qf9vxw1Axw1Ixw1Exw1Mxw1Cxw1Kxw1Gxw1Oxw1Bxw1Jxw1Fxw1Nxw1Dxw1L
xw1Hxw1Px41Ax41Ix41Ex41Mx41Cx41Kx41Gx41Ox41Bx41Jx41Fx41Nx41D
x41Lx41Hx41Px01Ax01Ix01Ex01Mx01Cx01Kx01Gx01Ox01Bx01Jx01Fx01N
x01Dx01Lx01Hx01Px81Ax81Ix81Ex81Mx81Cx81Kx81Gx81Ox81Bx81Jx81F
x81Nx81Dx81Lx81Hx81Pxy1Axy1Ixy1Exy1Mxy1Cxy1Kxy1Gxy1Oxy1Bxy1J
xy1Fxy1Nxy1Dxy1Lxy1Hxy1Px61Ax61Ix61Ex61Mx61Cx61Kx61Gx61Ox61B
x61Jx61Fx61Nx61Dx61Lx61Hx61Px21Ax21Ix21Ex21Mx21Cx21Kx21Gx21O
x21Bx21Jx21Fx21Nx21Dx21Lx21Hx21Px+1Ax+1Ix+1Ex+1Mx+1Cx+1Kx+1G
x+1Ox+1Bx+1Jx+1Fx+1Nx+1Dx+1Lx+1Hx+1Pxx1Axx1Ixx1Exx1Mxx1Cxx1K
xx1Gxx1Oxx1Bxx1Jxx1Fxx1Nxx1Dxx1Lxx1Hxx1Px51Ax51Ix51Ex51Mx51C
x51Kx51Gx51Ox51Bx51Jx51Fx51Nx51Dx51Lx51Hx51Px11Ax11Ix11Ex11M
x11Cx11Kx11Gx11Ox11Bx11Jx11Fx11Nx11Dx11Lx11Hx11Px91Ax91Ix91E
x91Mx91Cx91Kx91Gx91Ox91Bx91Jx91Fx91Nx91Dx91Lx91Hx91Pxz1Axz1I
xz1Exz1Mxz1Cxz1Kxz1Gxz1Oxz1Bxz1Jxz1Fxz1Nxz1Dxz1Lxz1Hxz1Px71A
x71Ix71Ex71Mx71Cx71Kx71Gx71Ox71Bx71Jx71Fx71Nx71Dx71Lx71Hx71P
x31Ax31Ix31Ex31Mx31Cx31Kx31Gx31Ox31Bx31Jx31Fx31Nx31Dx31Lx31H
x31Px/1Ax/1Ix/1Ex/1Mx/1Cx/1Kx/1Gx/1Ox/1Bx/1Jx/1Fx/1Nx/1Dx/1L
x/1Hx/8/4P/tuAHouAHpuIHouIHpuEHouEHpuMHouMHpuCHouCHpuKHouKHp
uGHouGHpuOHouOHpuBHouBHpuJHouJHpuFHouFHpuNHouNHpuDHouDHpuLHo
uLHpuHHouHHpuPHouPHpuAnouAnpuInouInpuEnouEnpuMnouMnpuCnouCnp
uKnouKnpuGnouGnpuOnouOnpuBnouBnpuJnouJnpuFnouFnpuNnouNnpuDno
uDnpuLnouLnpuHnouHnpuPnouPnpuAXouAXpuIXouIXpuEXouEXpuMXouMXp
uCXouCXpuKXouKXpuGXouGXpuOXouOXpuBXouBXpuJXouJXpuFXouFXpuNXo
uNXpuDXouDXpuLXouLXpuHXouHXpuPXouPXpuA3ouA3puI3ouI3puE3ouE3p
uM3ouM3puC3ouC3puK3ouK3puG3ouG3puO3ouO3puB3ouB3puJ3ouJ3puF3o
uF3puN3ouN3puD3ouD3puL3ouL3puH3ouH3puP3ouP3puAPouAPpuIPouIPp
uEPouEPpuMPouMPpuCPouCPpuKPouKPpuGPouGPpuOPouOPpuBPouBPpuJPo
uJPpuFPouFPpuNPouNPpuDPouDPpuLPouLPpuHPouHPpuPPouPPpuAvouAvp
uIvouIvpuEvouEvpuMvouMvpuCvouCvpuKvouKvpuGvouGvpuOvouOvpuBvo
uBvpuJvouJvpuFvouFvpuNvouNvpuDvouDvpuLvouLvpuHvouHvpuPvouPvp
uAfouAfpuIfouIfpuEfouEfpuMfouMfpuCfouCfpuKfouKfpuGfouGfpuOfo
uOfpuBfouBfpuJfouJfpuFfouFfpuNfouNfpuDfouDfpuLfouLfpuHfouHfp
uPfouPfpuA/ouA/puI/ouI/puE/ouE/puM/ouM/puC/ouC/puK/ouK/puG/o
uG/puO/ouO/puB/ouB/puJ/ouJ/puF/ouF/puN/ouN/puD/ouD/puL/ouL/p
uH/ouH/puP/o+P8H+78dNwAdNyAdNxAdNzAdNwgdNygdNxgdNzgdNwQdNyQd
NxQdNzQdNwwdNywdNxwdNzwdNwIdNyIdNxIdNzIdNwodNyodNxodNzodNwYd
NyYdNxYdNzYdNw4dNy4dNx4dNz4dNwEdNyEdNxEdNzEdNwkdNykdNxkdNzkd
NwUdNyUdNxUdNzUdNw0dNy0dNx0dNz0dNwMdNyMdNxMdNzMdNwsdNysdNxsd
NzsdNwcdNycdNxcdNzcdNw8dNy8dNx8dNz8dtwAdtyAdtxAdtzAdtwgdtygd
txgdtzgdtwQdtyQdtxQdtzQdtwwdtywdtxwdtzwdtwIdtyIdtxIdtzIdtwod
tyodtxodtzodtwYdtyYdtxYdtzYdtw4dty4dtx4dtz4dtwEdtyEdtxEdtzEd
twkdtykdtxkdtzkdtwUdtyUdtxUdtzUdtw0dty0dtx0dtz0dtwMdtyMdtxMd
tzMdtwsdtysdtxsdtzsdtwcdtycdtxcdtzcdtw8dty8dtx8dtz8ddwAddyAd
dxAddzAddwgddygddxgddzgddwQddyQddxQddzQddwwddywddxwddzwddwId
dyIddxIddzIddwoddyoddxoddzoddwYddyYddxYddzYddw4ddy4ddx4ddz4d
dwEddyEddxEddzEddwkddykddxkddzkddwUddyUddxUddzUddw0ddy0ddx0d
dz0ddwMddyMddxMddzMddwsddysddxsddzsddwcddycddxcddzcddw8ddy8d
dx8ddz8d9wAd9yAd9xAd9zAd9wgd9ygd9xgd9zgd9wQd9yQd9xQd9zQd9wwd
9ywd9xwd9zwd9wId9yId9xId9zId9wod9yod9xod9zod9wYd9yYd9xYd9zYd
9w4d9y4d9x4d9z4d9wEd9yEd9xEd9zEd9wkd9ykd9xkd9zkd9wUd9yUd9xUd
9zUd9w0d9y0d9x0d9z0d9wMd9yMd9xMd9zMd9wsd9ysd9xsd9zsd9wcd9ycd
9xcd9zcd9w8d9y8d9x8d//9A/7fjBqDjBqTjBqLjBqbjBqHjBqXjBqPjBqfj
hqDjhqTjhqLjhqbjhqHjhqXjhqPjhqfjRqDjRqTjRqLjRqbjRqHjRqXjRqPj
RqfjxqDjxqTjxqLjxqbjxqHjxqXjxqPjxqfjJqDjJqTjJqLjJqbjJqHjJqXj
JqPjJqfjpqDjpqTjpqLjpqbjpqHjpqXjpqPjpqfjZqDjZqTjZqLjZqbjZqHj
ZqXjZqPjZqfj5qDj5qTj5qLj5qbj5qHj5qXj5qPj5qfjFqDjFqTjFqLjFqbj
FqHjFqXjFqPjFqfjlqDjlqTjlqLjlqbjlqHjlqXjlqPjlqfjVqDjVqTjVqLj
VqbjVqHjVqXjVqPjVqfj1qDj1qTj1qLj1qbj1qHj1qXj1qPj1qfjNqDjNqTj
NqLjNqbjNqHjNqXjNqPjNqfjtqDjtqTjtqLjtqbjtqHjtqXjtqPjtqfjdqDj
dqTjdqLjdqbjdqHjdqXjdqPjdqfj9qDj9qTj9qLj9qbj9qHj9qXj9qPj9qfj
DqDjDqTjDqLjDqbjDqHjDqXjDqPjDqfjjqDjjqTjjqLjjqbjjqHjjqXjjqPj
jqfjTqDjTqTjTqLjTqbjTqHjTqXjTqPjTqfjzqDjzqTjzqLjzqbjzqHjzqXj
zqPjzqfjLqDjLqTjLqLjLqbjLqHjLqXjLqPjLqfjrqDjrqTjrqLjrqbjrqHj
rqXjrqPjrqfjbqDjbqTjbqLjbqbjbqHjbqXjbqPjbqfj7qDj7qTj7qLj7qbj
7qHj7qXj7qPj7qfjHqDjHqTjHqLjHqbjHqHjHqXjHqPjHqfjnqDjnqTjnqLj
nqbjnqHjnqXjnqPjnqfjXqDjXqTjXqLjXqbjXqHjXqXjXqPjXqfj3qDj3qTj
3qLj3qbj3qHj3qXj3qPj3qfjPqDjPqTjPqLjPqbjPqHjPqXjPqPjPqfjvqDj
vqTjvqLjvqbjvqHjvqXjvqPjvqfjfqDjfqTjfqLjfqbjfqHjfqXjfqPjfqfj
/qDj/qTj/qLj/qbj/qHj/qXj/qPj/x/k/3bcAHTcgHTcQHTcwHTcIHTcoHTc
YHTc4HTcEHTckHTcUHTc0HTcMHTcsHTccHTc8HTcCHTciHTcSHTcyHTcKHTc
qHTcaHTc6HTcGHTcmHTcWHTc2HTcOHTcuHTceHTc+HTcBHTchHTcRHTcxHTc
JHTcpHTcZHTc5HTcFHTclHTcVHTc1HTcNHTctHTcdHTc9HTcDHTcjHTcTHTc
zHTcLHTcrHTcbHTc7HTcHHTcnHTcXHTc3HTcPHTcvHTcfHTc/HTcAnTcgnTc
QnTcwnTcInTconTcYnTc4nTcEnTcknTcUnTc0nTcMnTcsnTccnTc8nTcCnTc
inTcSnTcynTcKnTcqnTcanTc6nTcGnTcmnTcWnTc2nTcOnTcunTcenTc+nTc
BnTchnTcRnTcxnTcJnTcpnTcZnTc5nTcFnTclnTcVnTc1nTcNnTctnTcdnTc
9nTcDnTcjnTcTnTcznTcLnTcrnTcbnTc7nTcHnTcnnTcXnTc3nTcPnTcvnTc
fnTc/nTcAXTcgXTcQXTcwXTcIXTcoXTcYXTc4XTcEXTckXTcUXTc0XTcMXTc
sXTccXTc8XTcCXTciXTcSXTcyXTcKXTcqXTcaXTc6XTcGXTcmXTcWXTc2XTc
OXTcuXTceXTc+XTcBXTchXTcRXTcxXTcJXTcpXTcZXTc5XTcFXTclXTcVXTc
1XTcNXTctXTcdXTc9XTcDXTcjXTcTXTczXTcLXTcrXTcbXTc7XTcHXTcnXTc
XXTc3XTcPXTcvXTcfXTc/XTcA3Tcg3TcQ3Tcw3TcI3Tco3TcY3Tc43TcE3Tc
k3TcU3Tc03TcM3Tcs3Tcc3Tc83TcC3Tci3TcS3Tcy3TcK3Tcq3Tca3Tc63Tc
G3Tcm3TcW3Tc23TcO3Tcu3Tce3Tc+3TcB3Tch3TcR3Tcx3TcJ3Tcp3TcZ3Tc
53TcF3Tcl3TcV3Tc13TcN3Tct3Tcd3Tc93TcD3Tcj3TcT3Tcz3TcL3Tcr3Tc
b3Tc73TcH3Tcn3TcX3Tc33TcP3Tcv3Tcf3T8/wP8344bgI4bkI4biI4bmI4b
hI4blI4bjI4bnI4bgo4bko4bio4bmo4bho4blo4bjo4bno4bgY4bkY4biY4b
mY4bhY4blY4bjY4bnY4bg44bk44bi44bm44bh44bl44bj44bn46bgI6bkI6b
iI6bmI6bhI6blI6bjI6bnI6bgo6bko6bio6bmo6bho6blo6bjo6bno6bgY6b
kY6biY6bmY6bhY6blY6bjY6bnY6bg46bk46bi46bm46bh46bl46bj46bn45b
gI5bkI5biI5bmI5bhI5blI5bjI5bnI5bgo5bko5bio5bmo5bho5blo5bjo5b
no5bgY5bkY5biY5bmY5bhY5blY5bjY5bnY5bg45bk45bi45bm45bh45bl45b
j45bn47bgI7bkI7biI7bmI7bhI7blI7bjI7bnI7bgo7bko7bio7bmo7bho7b
lo7bjo7bno7bgY7bkY7biY7bmY7bhY7blY7bjY7bnY7bg47bk47bi47bm47b
h47bl47bj47bn447gI47kI47iI47mI47hI47lI47jI47nI47go47ko47io47
mo47ho47lo47jo47no47gY47kY47iY47mY47hY47lY47jY47nY47g447k447
i447m447h447l447j447n467gI67kI67iI67mI67hI67lI67jI67nI67go67
ko67io67mo67ho67lo67jo67no67gY67kY67iY67mY67hY67lY67jY67nY67
g467k467i467m467h467l467j467n457gI57kI57iI57mI57hI57lI57jI57
nI57go57ko57io57mo57ho57lo57jo57no57gY57kY57iY57mY57hY57lY57
jY57nY57g457k457i457m457h457l457j457n477gI77kI77iI77mI77hI77
lI77jI77nI77go77ko77io77mo77ho77lo77jo77no77gY77kY77iY77mY77
hY77lY77jY77nY77g477k477i477m477h477l477j47/f3D/23ED0HED0nED
0XED03GD0HGD0nGD0XGD03FD0HFD0nFD0XFD03HD0HHD0nHD0XHD03Ej0HEj
0nEj0XEj03Gj0HGj0nGj0XGj03Fj0HFj0nFj0XFj03Hj0HHj0nHj0XHj03ET
0HET0nET0XET03GT0HGT0nGT0XGT03FT0HFT0nFT0XFT03HT0HHT0nHT0XHT
03Ez0HEz0nEz0XEz03Gz0HGz0nGz0XGz03Fz0HFz0nFz0XFz03Hz0HHz0nHz
0XHz03EL0HEL0nEL0XEL03GL0HGL0nGL0XGL03FL0HFL0nFL0XFL03HL0HHL
0nHL0XHL03Er0HEr0nEr0XEr03Gr0HGr0nGr0XGr03Fr0HFr0nFr0XFr03Hr
0HHr0nHr0XHr03Eb0HEb0nEb0XEb03Gb0HGb0nGb0XGb03Fb0HFb0nFb0XFb
03Hb0HHb0nHb0XHb03E70HE70nE70XE703G70HG70nG70XG703F70HF70nF7
0XF703H70HH70nH70XH703EH0HEH0nEH0XEH03GH0HGH0nGH0XGH03FH0HFH
0nFH0XFH03HH0HHH0nHH0XHH03En0HEn0nEn0XEn03Gn0HGn0nGn0XGn03Fn
0HFn0nFn0XFn03Hn0HHn0nHn0XHn03EX0HEX0nEX0XEX03GX0HGX0nGX0XGX
03FX0HFX0nFX0XFX03HX0HHX0nHX0XHX03E30HE30nE30XE303G30HG30nG3
0XG303F30HF30nF30XF303H30HH30nH30XH303EP0HEP0nEP0XEP03GP0HGP
0nGP0XGP03FP0HFP0nFP0XFP03HP0HHP0nHP0XHP03Ev0HEv0nEv0XEv03Gv
0HGv0nGv0XGv03Fv0HFv0nFv0XFv03Hv0HHv0nHv0XHv03Ef0HEf0nEf0XEf
03Gf0HGf0nGf0XGf03Ff0HFf0nFf0XFf03Hf0HHf0nHf0XHf03E/0HE/0nE/
0XE/03G/0HG/0nG/0XG/03F/0HF/0nF/0XF/03H/0HH/0nH/0fH/D+x/O24A
Om5AOm4gOm5gOm4QOm5QOm4wOm5wOm4IOm5IOm4oOm5oOm4YOm5YOm44Om54
Om4EOm5EOm4kOm5kOm4UOm5UOm40Om50Om4MOm5MOm4sOm5sOm4cOm5cOm48
Om58Om4COm5COm4iOm5iOm4SOm5SOm4yOm5yOm4KOm5KOm4qOm5qOm4aOm5a
Om46Om56Om4GOm5GOm4mOm5mOm4WOm5WOm42Om52Om4OOm5OOm4uOm5uOm4e
Om5eOm4+Om5+Om4BOm5BOm4hOm5hOm4ROm5ROm4xOm5xOm4JOm5JOm4pOm5p
Om4ZOm5ZOm45Om55Om4FOm5FOm4lOm5lOm4VOm5VOm41Om51Om4NOm5NOm4t
Om5tOm4dOm5dOm49Om59Om4DOm5DOm4jOm5jOm4TOm5TOm4zOm5zOm4LOm5L
Om4rOm5rOm4bOm5bOm47Om57Om4HOm5HOm4nOm5nOm4XOm5XOm43Om53Om4P
Om5POm4vOm5vOm4fOm5fOm4/Om5/Ou4AOu5AOu4gOu5gOu4QOu5QOu4wOu5w
Ou4IOu5IOu4oOu5oOu4YOu5YOu44Ou54Ou4EOu5EOu4kOu5kOu4UOu5UOu40
Ou50Ou4MOu5MOu4sOu5sOu4cOu5cOu48Ou58Ou4COu5COu4iOu5iOu4SOu5S
Ou4yOu5yOu4KOu5KOu4qOu5qOu4aOu5aOu46Ou56Ou4GOu5GOu4mOu5mOu4W
Ou5WOu42Ou52Ou4OOu5OOu4uOu5uOu4eOu5eOu4+Ou5+Ou4BOu5BOu4hOu5h
Ou4ROu5ROu4xOu5xOu4JOu5JOu4pOu5pOu4ZOu5ZOu45Ou55Ou4FOu5FOu4l
Ou5lOu4VOu5VOu41Ou51Ou4NOu5NOu4tOu5tOu4dOu5dOu49Ou59Ou4DOu5D
Ou4jOu5jOu4TOu5TOu4zOu5zOu4LOu5LOu4rOu5rOu4bOu5bOu47Ou57Ou4H
Ou5HOu4nOu5nOu4XOu5XOu43Ou53Ou4POu5POu4vOu5vOu4fOu5fOu4/Ov7/
Qf1vxw1Axw1Ixw1Exw1Mxw1Cxw1Kxw1Gxw1Oxw1Bxw1Jxw1Fxw1Nxw1Dxw1L
xw1Hxw1Px41Ax41Ix41Ex41Mx41Cx41Kx41Gx41Ox41Bx41Jx41Fx41Nx41D
x41Lx41Hx41Px01Ax01Ix01Ex01Mx01Cx01Kx01Gx01Ox01Bx01Jx01Fx01N
x01Dx01Lx01Hx01Px81Ax81Ix81Ex81Mx81Cx81Kx81Gx81Ox81Bx81Jx81F
x81Nx81Dx81Lx81Hx81Pxy1Axy1Ixy1Exy1Mxy1Cxy1Kxy1Gxy1Oxy1Bxy1J
xy1Fxy1Nxy1Dxy1Lxy1Hxy1Px61Ax61Ix61Ex61Mx61Cx61Kx61Gx61Ox61B
x61Jx61Fx61Nx61Dx61Lx61Hx61Px21Ax21Ix21Ex21Mx21Cx21Kx21Gx21O
x21Bx21Jx21Fx21Nx21Dx21Lx21Hx21Px+1Ax+1Ix+1Ex+1Mx+1Cx+1Kx+1G
x+1Ox+1Bx+1Jx+1Fx+1Nx+1Dx+1Lx+1Hx+1Pxx1Axx1Ixx1Exx1Mxx1Cxx1K
xx1Gxx1Oxx1Bxx1Jxx1Fxx1Nxx1Dxx1Lxx1Hxx1Px51Ax51Ix51Ex51Mx51C
x51Kx51Gx51Ox51Bx51Jx51Fx51Nx51Dx51Lx51Hx51Px11Ax11Ix11Ex11M
x11Cx11Kx11Gx11Ox11Bx11Jx11Fx11Nx11Dx11Lx11Hx11Px91Ax91Ix91E
x91Mx91Cx91Kx91Gx91Ox91Bx91Jx91Fx91Nx91Dx91Lx91Hx91Pxz1Axz1I
xz1Exz1Mxz1Cxz1Kxz1Gxz1Oxz1Bxz1Jxz1Fxz1Nxz1Dxz1Lxz1Hxz1Px71A
x71Ix71Ex71Mx71Cx71Kx71Gx71Ox71Bx71Jx71Fx71Nx71Dx71Lx71Hx71P
x31Ax31Ix31Ex31Mx31Cx31Kx31Gx31Ox31Bx31Jx31Fx31Nx31Dx31Lx31H
x31Px/1Ax/1Ix/1Ex/1Mx/1Cx/1Kx/1Gx/1Ox/1Bx/1Jx/1Fx/1Nx/1Dx/1L
x/1Hx/8/oP/tuAHouAHpuIHouIHpuEHouEHpuMHouMHpuCHouCHpuKHouKHp
uGHouGHpuOHouOHpuBHouBHpuJHouJHpuFHouFHpuNHouNHpuDHouDHpuLHo
uLHpuHHouHHpuPHouPHpuAnouAnpuInouInpuEnouEnpuMnouMnpuCnouCnp
uKnouKnpuGnouGnpuOnouOnpuBnouBnpuJnouJnpuFnouFnpuNnouNnpuDno
uDnpuLnouLnpuHnouHnpuPnouPnpuAXouAXpuIXouIXpuEXouEXpuMXouMXp
uCXouCXpuKXouKXpuGXouGXpuOXouOXpuBXouBXpuJXouJXpuFXouFXpuNXo
uNXpuDXouDXpuLXouLXpuHXouHXpuPXouPXpuA3ouA3puI3ouI3puE3ouE3p
uM3ouM3puC3ouC3puK3ouK3puG3ouG3puO3ouO3puB3ouB3puJ3ouJ3puF3o
uF3puN3ouN3puD3ouD3puL3ouL3puH3ouH3puP3ouP3puAPouAPpuIPouIPp
uEPouEPpuMPouMPpuCPouCPpuKPouKPpuGPouGPpuOPouOPpuBPouBPpuJPo
uJPpuFPouFPpuNPouNPpuDPouDPpuLPouLPpuHPouHPpuPPouPPpuAvouAvp
uIvouIvpuEvouEvpuMvouMvpuCvouCvpuKvouKvpuGvouGvpuOvouOvpuBvo
uBvpuJvouJvpuFvouFvpuNvouNvpuDvouDvpuLvouLvpuHvouHvpuPvouPvp
uAfouAfpuIfouIfpuEfouEfpuMfouMfpuCfouCfpuKfouKfpuGfouGfpuOfo
uOfpuBfouBfpuJfouJfpuFfouFfpuNfouNfpuDfouDfpuLfouLfpuHfouHfp
uPfouPfpuA/ouA/puI/ouI/puE/ouE/puM/ouM/puC/ouC/puK/ouK/puG/o
uG/puO/ouO/puB/ouB/puJ/ouJ/puF/ouF/puN/ouN/puD/ouD/puL/ouL/p
uH/ouH/puP/o+P8H878dNwAdNyAdNxAdNzAdNwgdNygdNxgdNzgdNwQdNyQd
NxQdNzQdNwwdNywdNxwdNzwdNwIdNyIdNxIdNzIdNwodNyodNxodNzodNwYd
NyYdNxYdNzYdNw4dNy4dNx4dNz4dNwEdNyEdNxEdNzEdNwkdNykdNxkdNzkd
NwUdNyUdNxUdNzUdNw0dNy0dNx0dNz0dNwMdNyMdNxMdNzMdNwsdNysdNxsd
NzsdNwcdNycdNxcdNzcdNw8dNy8dNx8dNz8dtwAdtyAdtxAdtzAdtwgdtygd
txgdtzgdtwQdtyQdtxQdtzQdtwwdtywdtxwdtzwdtwIdtyIdtxIdtzIdtwod
tyodtxodtzodtwYdtyYdtxYdtzYdtw4dty4dtx4dtz4dtwEdtyEdtxEdtzEd
twkdtykdtxkdtzkdtwUdtyUdtxUdtzUdtw0dty0dtx0dtz0dtwMdtyMdtxMd
tzMdtwsdtysdtxsdtzsdtwcdtycdtxcdtzcdtw8dty8dtx8dtz8ddwAddyAd
dxAddzAddwgddygddxgddzgddwQddyQddxQddzQddwwddywddxwddzwddwId
dyIddxIddzIddwoddyoddxoddzoddwYddyYddxYddzYddw4ddy4ddx4ddz4d
dwEddyEddxEddzEddwkddykddxkddzkddwUddyUddxUddzUddw0ddy0ddx0d
dz0ddwMddyMddxMddzMddwsddysddxsddzsddwcddycddxcddzcddw8ddy8d
dx8ddz8d9wAd9yAd9xAd9zAd9wgd9ygd9xgd9zgd9wQd9yQd9xQd9zQd9wwd
9ywd9xwd9zwd9wId9yId9xId9zId9wod9yod9xod9zod9wYd9yYd9xYd9zYd
9w4d9y4d9x4d9z4d9wEd9yEd9xEd9zEd9wkd9ykd9xkd9zkd9wUd9yUd9xUd
9zUd9w0d9y0d9x0d9z0d9wMd9yMd9xMd9zMd9wsd9ysd9xsd9zsd9wcd9ycd
9xcd9zcd9w8d9y8d9x8d//9A/rfjBqDjBqTjBqLjBqbjBqHjBqXjBqPjBqfj
hqDjhqTjhqLjhqbjhqHjhqXjhqPjhqfjRqDjRqTjRqLjRqbjRqHjRqXjRqPj
RqfjxqDjxqTjxqLjxqbjxqHjxqXjxqPjxqfjJqDjJqTjJqLjJqbjJqHjJqXj
JqPjJqfjpqDjpqTjpqLjpqbjpqHjpqXjpqPjpqfjZqDjZqTjZqLjZqbjZqHj
ZqXjZqPjZqfj5qDj5qTj5qLj5qbj5qHj5qXj5qPj5qfjFqDjFqTjFqLjFqbj
FqHjFqXjFqPjFqfjlqDjlqTjlqLjlqbjlqHjlqXjlqPjlqfjVqDjVqTjVqLj
VqbjVqHjVqXjVqPjVqfj1qDj1qTj1qLj1qbj1qHj1qXj1qPj1qfjNqDjNqTj
NqLjNqbjNqHjNqXjNqPjNqfjtqDjtqTjtqLjtqbjtqHjtqXjtqPjtqfjdqDj
dqTjdqLjdqbjdqHjdqXjdqPjdqfj9qDj9qTj9qLj9qbj9qHj9qXj9qPj9qfj
DqDjDqTjDqLjDqbjDqHjDqXjDqPjDqfjjqDjjqTjjqLjjqbjjqHjjqXjjqPj
jqfjTqDjTqTjTqLjTqbjTqHjTqXjTqPjTqfjzqDjzqTjzqLjzqbjzqHjzqXj
zqPjzqfjLqDjLqTjLqLjLqbjLqHjLqXjLqPjLqfjrqDjrqTjrqLjrqbjrqHj
rqXjrqPjrqfjbqDjbqTjbqLjbqbjbqHjbqXjbqPjbqfj7qDj7qTj7qLj7qbj
7qHj7qXj7qPj7qfjHqDjHqTjHqL/H5f1FAUAQy1hdLJt27brz7Zt275Ntm3b
dk22bdt23V7bj3vN+p7PwfkgO86H2HE+zI7zEXacj7LjfIwd5+PsOJ9gx/kk
O86n2HE+zY7zGXacz7LjfI4d5/PsOF9gx/kiO86X2HG+zI7zFXacr7LjfI0d
5+vsON9gx/kmO8632HG+zY7zHXac77LjfI8d5/vsOD9gx/khO86P2HF+zI7z
E3acn7Lj/Iwd5+fsOL9gx/klO86v2HF+zY7zG3ac37Lj/I4d5/fsOH9gx/kj
O86f2HH+zI7zF3acv7Lj/I0d5+/sOP9gx/knO86/2HH+zY7zH3b83wPxvzvO
gdhxDsyOcxB2nIOy4xyMHefg7DiHYMc5JDvOodhxDs2Ocxh2nMOy4xyOHefw
7DhHYMc5IjvOkdhxjsyOcxR2nKOy4xyNHefo7DjHYMc5JjvOsdhxjs2Ocxx2
nOOy4xyPHef47DgnYMc5ITvOidhxTsyOcxJ2nJOy45yMHefk7DinYMc5JTvO
qdhxTs2Ocxp2nNOy45yOHef07DhnYMc5IzvOmdhxzsyOcxZ2nLOy45yNHefs
7DjnYMc5JzvOudhxzs2Ocx52nPOy45yPHef87DgXYMc5gB3nguw4F2LHuTA7
zkXYcS7KjnMxdpyLs+Ncgh3nkuw4l2LHuTQ7zmXYcS7LjnM5dpzLs+NcgR3n
iuw4V2LHuTI7zlXYca7KjnM1dpyrs+Ncgx3nmuw412LHuTY7znXYca7LjnM9
dpzrs+PcgB3nhuw4N2LHuTE7zk3YcW7KjnMzdpybs+Pcgh3nluw4t2LHuTU7
zm3YcW7LjnM7dpzbs+PcgR3njuw4d2LHuTM7zl3Yce7KjnM3dpy7s+Pcgx3n
nuw492LHuTc7zn3Yce7LjvN/7Dj3Y8cpO8792XEewI7zQHacB7HjPJgd5yHs
OA9lx3kYO87D2XEewY7zSHacR7HjPJod5zHsOI9lx3kcO87j2XGewI7zRHac
J7HjPJkd5ynsOE9lx3kaO87T2XGewY7zTHacZ7HjPJsd5znsOM9lx3keO87z
2XFewI7zQnacF7HjvJgd5yXsOC9lx3kZO87L2XFewY7zSnacV7HjvJod5zXs
OK9lx3kdO87r2XHewI7zRnacN7HjvJkd5y3sOG9lx3kbO87b2XHewY7zTnac
d7HjvJsd5z3sOO9lxxk7zvvYcd7PjvMBdpwPsuN8iB3nw+w4H2HH+Sg7zsfY
cT7OjvMJdpxPsuN8ih3n0+w4n2HH+Sw7zufYcT7PjvMFdpwvsuN8iR3ny+w4
X2HH+So7ztfYcb7OjvMNdpxvsuN8ix3n2+w432HH+S47zvfYcb7PjvMDdpwf
suP8iB3nx+w4P2HH+Sk7zs/YcX7OjvMLdpxfsuP8ih3n1+w4v2HH+S07zu/Y
cX7PjvMHdpw/suP8iR3nz+w4f2HH+Ss7zt/Ycf7OjvMPdpx/suP8ix3n3+w4
/2HH/z0A/+MDcPFwDkSPi4dzYHpcPJyD0OPi4RyUHhcP52D0uHg4B6fHxcM5
BD0uHs4h6XHxcA5Fj4uHc2h6XDycw9Dj4uEclh4XD+dw9Lh4OIenx8XDOQI9
Lh7OEelx8XCORI+Lh3Nkelw8nKPQ4+LhHJUeFw/naPS4eDhHp8fFwzkGPS4e
zjHpcfFwjkWPi4dzbHpcPJzj0OPi4RyXHhcP53j0uHg4x6fHxcM5AT0uHs4J
6XHxcE5Ej4uHc2J6XDyck9Dj4uGclB4XD+dk9Lh4OCenx8XDOQU9Lh7OKelx
8XBORY+Lh3Nqelw8nNPQ4+LhnJYeFw/ndPS4eDinp8fFwzkDPS4ezhnpcfFw
zkSPi4dzZnpcPJyz0OPi4ZyVHhcP52z0uHg4Z6fHxcM5Bz0uHs456XHxcM5F
j4uHc256XDyc89Dj4uGclx4XD+d89Lh4OOenx8XDuQA9Lh7OAfS4eDgXpMfF
w7kQPS4ezoXpcfFwLkKPi4dzUXpcPJyL0ePi4VycHhcP5xL0uHg4l6THxcO5
FD0uHs6l6XHxcC5Dj4uHc1l6XDycy9Hj4uFcnh4XD+cK9Lh4OFekx8XDuRI9
Lh7Olelx8XCuQo+Lh3NVelw8nKvR4+LhXJ0eFw/nGvS4eDjXpMfFw7kWPS4e
zrXpcfFwrkOPi4dzXXpcPJzr0ePi4VyfHhcP5wb0uHg4N6THxcO5ET0uHs6N
6XHxcG5Cj4uHc1N6XDycm9Hj4uHcnB4XD+cW9Lh4OLekx8XDuRU9Lh7Orelx
8XBuQ4+Lh3Nbelw8nNvR4+Lh3J4eFw/nDvS4eDh3pMfFw7kTPS4ezp3pcfFw
7kKPi4dzV3pcPJy70ePi4dydHhcP5x70uHg496THxcO5Fz0uHs696XHxcO5D
j4uHc196XDyc/6PHxcO5Hz0uHk7pcfFw7k+Pi4fzAHpcPJwH0uPi4TyIHhcP
58H0uHg4D6HHxcN5KD0uHs7D6HHxcB5Oj4uH8wh6XDycR9Lj4uE8ih4XD+fR
9Lh4OI+hx8XDeSw9Lh7O4+hx8XAeT4+Lh/MEelw8nCfS4+LhPIkeFw/nyfS4
eDhPocfFw3kqPS4eztPocfFwnk6Pi4fzDHpcPJxn0uPi4TyLHhcP59n0uHg4
z6HHxcN5Lj0uHs7z6HHxcJ5Pj4uH8wJ6XDycF9Lj4uG8iB4XD+fF9Lh4OC+h
x8XDeSk9Lh7Oy+hx8XBeTo+Lh/MKelw8nFfS4+LhvIoeFw/n1fS4eDivocfF
w3ktPS4ezuvocfFwXk+Pi4fzBnpcPJw30uPi4byJHhcP5830uHg4b6HHxcN5
Kz0uHs7b6HHxcN5Oj4uH8w56XDycd9Lj4uG8ix4XD+fd9Lh4OO+hx8XDeS89
Lh7O6HHxcN5Hj4uH8356XDycD9Dj4uF8kB4XD+dD9Lh4OB+mx8XD+Qg9Lh7O
R+lx8XA+Ro+Lh/Nxelw8nE/Q4+LhfJIeFw/nU/S4eDifpsfFw/kMPS4ezmfp
cfFwPkePi4fzeXpcPJwv0OPi4XyRHhcP50v0uHg4X6bHxcP5Cj0uHs5X6XHx
cL5Gj4uH83V6XDycb9Dj4uF8kx4XD+db9Lh4ON+mx8XD+Q49Lh7Od+lx8XC+
[truncated: 1,380,248 more chars]
