# Supplementary material for: Extended haplodiploidy hypothesis
Source: Evol Lett. 2019 Apr 29;3(3):263–70. doi: 10.1002/evl3.119 (PMC6546379; doi:10.1002/evl3.119)
Supplement: Supplementary file 1 — Supplementary material for “Extended haplodiploidy hypothesis” by Petri Rautiala, Heikki Helanterä and Mikael Puurtinen. [file EVL3-3-263-s001.zip › hd fem.nb]

(*CacheID: 234*)
(* Internal cache information:
NotebookFileLineBreakTest
NotebookFileLineBreakTest
NotebookDataPosition[         0,          0]
NotebookDataLength[   1788422,      29887]
NotebookOptionsPosition[   1787125,      29857]
NotebookOutlinePosition[   1787471,      29872]
CellTagsIndexPosition[   1787428,      29869]
WindowFrame->Normal*)

(* Beginning of Notebook Content *)
Notebook[{

Cell[CellGroupData[{
Cell[BoxData[{
 RowBox[{
  RowBox[{"ClearAll", "[", "\"\<Global`*\>\"", "]"}], 
  ";"}], "\[IndentingNewLine]", 
 RowBox[{
  RowBox[{
   RowBox[{"SetDirectory", "[", 
    RowBox[{"NotebookDirectory", "[", "]"}], "]"}], ";"}], 
  "\[IndentingNewLine]", "\[IndentingNewLine]", 
  RowBox[{"(*", "VARIABLES", "*)"}]}], "\[IndentingNewLine]", 
 RowBox[{
  RowBox[{
   RowBox[{
   "title", "=", "\"\<hd female indiscriminate rearing, psr=0.5\>\""}], ";"}], 
  RowBox[{"(*", 
   RowBox[{
   "the", " ", "combination", " ", "of", " ", "simulation", " ", 
    "assumptions"}], "*)"}]}], "\[IndentingNewLine]", 
 RowBox[{
  RowBox[{
   RowBox[{"titleshort", "=", "\"\<hd fem ind, psr=0.5\>\""}], ";"}], 
  RowBox[{"(*", 
   RowBox[{"short", " ", "title", " ", "for", " ", "the", " ", "table"}], 
   "*)"}]}], "\[IndentingNewLine]", 
 RowBox[{
  RowBox[{
   RowBox[{"mp", "=", "1"}], ";"}], 
  RowBox[{"(*", 
   RowBox[{"male", " ", "ploidy", " ", "level"}], 
   "*)"}]}], "\[IndentingNewLine]", 
 RowBox[{
  RowBox[{
   RowBox[{"helpf", "=", "1"}], ";"}], 
  RowBox[{"(*", 
   RowBox[{
    RowBox[{
    "females", " ", "of", " ", "the", " ", "first", " ", "cohort", " ", "can",
      " ", "become", " ", "helpers", " ", "if", " ", "this"}], " ", "=", 
    "1"}], "*)"}]}], "\[IndentingNewLine]", 
 RowBox[{
  RowBox[{
   RowBox[{"helpm", "=", "0"}], ";"}], 
  RowBox[{"(*", 
   RowBox[{
    RowBox[{
    "males", " ", "of", " ", "the", " ", "first", " ", "cohort", " ", "can", 
     " ", "become", " ", "helpers", " ", "if", " ", "this"}], " ", "=", "1"}],
    "*)"}]}], "\[IndentingNewLine]", 
 RowBox[{
  RowBox[{
   RowBox[{"n", "=", "300"}], ";"}], 
  RowBox[{"(*", 
   RowBox[{"number", " ", "of", " ", "nest", " ", "sites", " ", "that", " ", 
    RowBox[{"die", "/", "are"}], " ", "freed", " ", "each", " ", 
    RowBox[{"generation", "/", "2"}], "*", "n", " ", "is", " ", "the", " ", 
    "total", " ", "number", " ", "of", " ", "nests"}], 
   "*)"}]}], "\[IndentingNewLine]", 
 RowBox[{
  RowBox[{
   RowBox[{"s", "=", 
    RowBox[{"1", "/", "2"}]}], ";"}], 
  RowBox[{"(*", 
   RowBox[{
    RowBox[{"mode", " ", "of", " ", "helping"}], ",", " ", 
    RowBox[{
     RowBox[{"i", ".", "e", ".", " ", "proportion"}], " ", "of", " ", 
     "brothers", " ", "in", " ", "reared", " ", "siblings"}]}], 
   "*)"}]}], "\[IndentingNewLine]", 
 RowBox[{
  RowBox[{
   RowBox[{"fecf1", "=", "8"}], ";"}], 
  RowBox[{"(*", 
   RowBox[{
   "base", " ", "female", " ", "production", " ", "for", " ", "first", " ", 
    "cohort"}], "*)"}]}], "\[IndentingNewLine]", 
 RowBox[{
  RowBox[{
   RowBox[{"fecm1", "=", "8"}], ";"}], 
  RowBox[{"(*", 
   RowBox[{
   "base", " ", "male", " ", "production", " ", "for", " ", "firts", " ", 
    "cohort"}], "*)"}]}], "\[IndentingNewLine]", 
 RowBox[{
  RowBox[{
   RowBox[{"fecf2", "=", "20"}], ";"}], 
  RowBox[{"(*", 
   RowBox[{
   "base", " ", "female", " ", "production", " ", "for", " ", "second", " ", 
    "cohort"}], "*)"}]}], "\[IndentingNewLine]", 
 RowBox[{
  RowBox[{
   RowBox[{"fecm2", "=", "20"}], ";"}], 
  RowBox[{"(*", 
   RowBox[{
   "base", " ", "male", " ", "production", " ", "for", " ", "second", " ", 
    "cohort"}], "*)"}]}], "\[IndentingNewLine]", 
 RowBox[{
  RowBox[{
   RowBox[{"btre", "=", "2"}], ";"}], 
  RowBox[{"(*", 
   RowBox[{
    RowBox[{"benefit", " ", "threshold"}], ",", " ", 
    RowBox[{
     RowBox[{"tests", " ", "are", " ", "done", " ", "with"}], " ", "+", 
     RowBox[{
      RowBox[{"-", "20"}], "%", " ", "of", " ", "that", " ", "value"}]}]}], 
   "*)"}]}], "\[IndentingNewLine]", 
 RowBox[{
  RowBox[{
   RowBox[{"h1", "=", "0"}], ";"}], 
  RowBox[{"(*", 
   RowBox[{
    RowBox[{"lower", " ", "helping", " ", "allele", " ", "value"}], ",", " ", 
    
    RowBox[{
    "probability", " ", "of", " ", "remaining", " ", "a", " ", "helper"}]}], 
   "*)"}]}], "\[IndentingNewLine]", 
 RowBox[{
  RowBox[{
   RowBox[{"h2", "=", "1"}], ";"}], 
  RowBox[{"(*", 
   RowBox[{
    RowBox[{"higher", " ", "helping", " ", "allele", " ", "value"}], ",", " ", 
    RowBox[{
    "probability", " ", "of", " ", "remaining", " ", "a", " ", "helper"}]}], 
   "*)"}]}], "\[IndentingNewLine]", 
 RowBox[{
  RowBox[{
   RowBox[{"SIM", "=", "10"}], ";"}], 
  RowBox[{"(*", 
   RowBox[{"number", " ", "of", " ", "runs"}], 
   "*)"}]}], "\[IndentingNewLine]", 
 RowBox[{
  RowBox[{
   RowBox[{"MAX", "=", "40000"}], ";"}], 
  RowBox[{"(*", 
   RowBox[{
   "maximum", " ", "number", " ", "of", " ", "generations", " ", "to", " ", 
    "run"}], "*)"}]}], "\[IndentingNewLine]", 
 RowBox[{
  RowBox[{
   RowBox[{"SeedRandom", "[", "3", "]"}], ";"}], 
  RowBox[{"(*", 
   RowBox[{
   "random", " ", "seed", " ", "to", " ", "guarantee", " ", "the", " ", 
    "simulations", " ", "can", " ", "be", " ", 
    RowBox[{"replicated", ".", " ", "Each"}], " ", "simulation", " ", "has", 
    " ", "its", " ", "own", " ", "unique", " ", "seed"}], "*)"}], 
  "\[IndentingNewLine]", "\[IndentingNewLine]", 
  RowBox[{"(*", 
   RowBox[{"TABLES", " ", "to", " ", "store", " ", "results"}], 
   "*)"}]}], "\[IndentingNewLine]", 
 RowBox[{
  RowBox[{
   RowBox[{"PSR", "=", 
    RowBox[{"Table", "[", 
     RowBox[{"0", ",", 
      RowBox[{"{", "2", "}"}], ",", 
      RowBox[{"{", "SIM", "}"}], ",", 
      RowBox[{"{", "MAX", "}"}]}], "]"}]}], ";"}], " ", 
  RowBox[{"(*", 
   RowBox[{"population", " ", "sex", " ", "ratio"}], 
   "*)"}]}], "\[IndentingNewLine]", 
 RowBox[{
  RowBox[{
   RowBox[{"PAF", "=", 
    RowBox[{"Table", "[", 
     RowBox[{"0", ",", 
      RowBox[{"{", "2", "}"}], ",", 
      RowBox[{"{", "SIM", "}"}], ",", 
      RowBox[{"{", "MAX", "}"}]}], "]"}]}], ";"}], 
  RowBox[{"(*", 
   RowBox[{
   "allele", " ", "frequency", " ", "of", " ", "the", " ", "helping", " ", 
    "allele"}], "*)"}]}], "\[IndentingNewLine]", 
 RowBox[{
  RowBox[{
   RowBox[{"PAFMAX", "=", 
    RowBox[{"Table", "[", 
     RowBox[{"0", ",", 
      RowBox[{"{", "2", "}"}]}], "]"}]}], ";"}], 
  RowBox[{"(*", 
   RowBox[{
   "the", " ", "maximum", " ", "number", " ", "of", " ", "rounds", " ", "it", 
    " ", "took", " ", "for", " ", "one", " ", "allele", " ", "to", " ", 
    "fixate"}], "*)"}], "\[IndentingNewLine]", "\[IndentingNewLine]", 
  RowBox[{"(*", "FUNCTIONS", "*)"}], "\[IndentingNewLine]", 
  RowBox[{"(*", 
   RowBox[{
    RowBox[{
    "rounds", " ", "x", " ", "to", " ", "a", " ", "full", " ", "number"}], 
    ",", " ", 
    RowBox[{
    "taking", " ", "into", " ", "account", " ", "the", " ", "decimals", " ", 
     "as", " ", "weights"}]}], "*)"}]}], "\[IndentingNewLine]", 
 RowBox[{
  RowBox[{
   RowBox[{
    RowBox[{"R", "[", "x_", "]"}], ":=", 
    RowBox[{"If", "[", 
     RowBox[{
      RowBox[{
       RowBox[{"RandomReal", "[", "]"}], "\[GreaterEqual]", " ", 
       RowBox[{"FractionalPart", "[", "x", "]"}]}], ",", 
      RowBox[{"IntegerPart", "[", "x", "]"}], ",", 
      RowBox[{
       RowBox[{"IntegerPart", "[", "x", "]"}], "+", "1"}]}], "]"}]}], ";"}], 
  "\[IndentingNewLine]", 
  RowBox[{"(*", 
   RowBox[{
   "function", " ", "to", " ", "help", " ", "with", " ", "going", " ", 
    "through", " ", "generations", " ", "in", " ", "the", " ", "loop"}], 
   "*)"}]}], "\[IndentingNewLine]", 
 RowBox[{
  RowBox[{
   RowBox[{
    RowBox[{"Gen", "[", "x_", "]"}], ":=", 
    RowBox[{"Mod", "[", 
     RowBox[{"x", ",", "2", ",", "1"}], "]"}]}], ";"}], "\[IndentingNewLine]", 
  RowBox[{"(*", 
   RowBox[{
   "function", " ", "to", " ", "map", " ", "genotype", " ", "to", " ", "the", 
    " ", 
    RowBox[{"parents", "'"}], " ", "alleles"}], 
   "*)"}]}], "\[IndentingNewLine]", 
 RowBox[{
  RowBox[{
   RowBox[{
    RowBox[{"PG", "[", "x_", "]"}], ":=", 
    RowBox[{"Piecewise", "[", 
     RowBox[{"{", "\[IndentingNewLine]", 
      RowBox[{
       RowBox[{"{", 
        RowBox[{
         RowBox[{"{", 
          RowBox[{"1", ",", "1"}], "}"}], ",", 
         RowBox[{"x", "==", "1"}]}], "}"}], ",", "\[IndentingNewLine]", 
       RowBox[{"{", 
        RowBox[{
         RowBox[{"{", 
          RowBox[{"2", ",", "1"}], "}"}], ",", 
         RowBox[{"x", "==", "2"}]}], "}"}], ",", "\[IndentingNewLine]", 
       RowBox[{"{", 
        RowBox[{
         RowBox[{"{", 
          RowBox[{"1", ",", "2"}], "}"}], ",", 
         RowBox[{"x", "==", "3"}]}], "}"}], ",", "\[IndentingNewLine]", 
       RowBox[{"{", 
        RowBox[{
         RowBox[{"{", 
          RowBox[{"2", ",", "2"}], "}"}], ",", 
         RowBox[{"x", "==", "4"}]}], "}"}]}], "\[IndentingNewLine]", "}"}], 
     "]"}]}], ";"}], "\[IndentingNewLine]", "\[IndentingNewLine]", 
  RowBox[{"(*", "SIMULATION", "*)"}]}], "\[IndentingNewLine]", 
 RowBox[{
  RowBox[{"Do", "[", "\[IndentingNewLine]", 
   RowBox[{"(*", 
    RowBox[{
     RowBox[{"the", " ", "benefit", " ", "of", " ", 
      RowBox[{"helping", ".", " ", "The"}], " ", "number", " ", "of", " ", 
      "siblings", " ", "a", " ", "helper", " ", "of", " ", "cohort", " ", "j",
       " ", "rears", " ", "to", " ", "cohort", " ", "j"}], "+", 
     RowBox[{
     "1.", " ", "The", " ", "full", " ", "effort", " ", "of", " ", "helpers", 
      " ", "of", " ", "a", " ", "single", " ", "cohort", " ", "in", " ", "a", 
      " ", "single", " ", "nest", " ", "is", " ", "pooled", " ", "and", " ", 
      "then", " ", "rounded", " ", "with", " ", "the", " ", "function", " ", 
      RowBox[{"R", "[", "x", "]"}]}]}], "*)"}], "\[IndentingNewLine]", 
   RowBox[{
    RowBox[{
     RowBox[{"b", "=", 
      RowBox[{"btre", "*", 
       RowBox[{"If", "[", 
        RowBox[{
         RowBox[{"B", "\[Equal]", "1"}], ",", 
         RowBox[{"4", "/", "5"}], ",", 
         RowBox[{"6", "/", "5"}]}], "]"}]}]}], ";", "\[IndentingNewLine]", 
     RowBox[{"(*", 
      RowBox[{
      "sets", " ", "the", " ", "allele", " ", "frequency", " ", "of", " ", 
       "predicted", " ", "winner", " ", "of", " ", "to", " ", "25", "%"}], 
      "*)"}], "\[IndentingNewLine]", 
     RowBox[{"afreq", "=", 
      RowBox[{"If", "[", 
       RowBox[{
        RowBox[{"B", "\[Equal]", "1"}], ",", 
        RowBox[{"3", "/", "4"}], ",", 
        RowBox[{"1", "/", "4"}]}], "]"}]}], ";", "\[IndentingNewLine]", 
     RowBox[{"(*", 
      RowBox[{
      "simulation", " ", "for", " ", "the", " ", "above", " ", "set", " ", 
       "benefit", " ", "value"}], "*)"}], "\[IndentingNewLine]", 
     RowBox[{"Do", "[", "\[IndentingNewLine]", 
      RowBox[{"(*", 
       RowBox[{
       "each", " ", "combination", " ", "is", " ", "ran", " ", "SIM", " ", 
        "times"}], "*)"}], "\[IndentingNewLine]", 
      RowBox[{"(*", 
       RowBox[{
       "create", " ", "a", " ", "table", " ", "for", " ", "the", " ", 
        "population"}], "*)"}], "\[IndentingNewLine]", 
      RowBox[{"(*", 
       RowBox[{
        RowBox[{
        "the", " ", "population", " ", "has", " ", "2", " ", "types", " ", 
         "of", " ", "nests"}], ",", 
        RowBox[{
        "ones", " ", "that", " ", "die", " ", "and", " ", "are", " ", 
         "refilled", " ", "on", " ", "odd", " ", "generations", " ", "and", 
         " ", "ones", " ", "on", " ", "even"}]}], "*)"}], 
      "\[IndentingNewLine]", 
      RowBox[{
       RowBox[{
        RowBox[{"M", "=", 
         RowBox[{"Table", "[", 
          RowBox[{"0", ",", 
           RowBox[{"{", "2", "}"}]}], "]"}]}], ";", "\[IndentingNewLine]", 
        RowBox[{"(*", 
         RowBox[{
         "each", " ", "generation", " ", "has", " ", "n", " ", "nests"}], 
         "*)"}], "\[IndentingNewLine]", 
        RowBox[{"Do", "[", 
         RowBox[{
          RowBox[{
           RowBox[{"M", "[", 
            RowBox[{"[", "i", "]"}], "]"}], "=", 
           RowBox[{"Table", "[", 
            RowBox[{"0", ",", 
             RowBox[{"{", "n", "}"}]}], "]"}]}], ",", 
          RowBox[{"{", 
           RowBox[{"i", ",", "1", ",", "2"}], "}"}]}], "]"}], ";", 
        "\[IndentingNewLine]", 
        RowBox[{"(*", 
         RowBox[{
          RowBox[{
          "each", " ", "nest", " ", "consists", " ", "of", " ", "mother"}], 
          ",", " ", "father", ",", " ", 
          RowBox[{"and", " ", "2", " ", "cohorts", " ", "of", " ", 
           RowBox[{"offspring", ".", " ", "Generation"}], " ", "i"}], ",", 
          " ", 
          RowBox[{"nest", " ", "j", " ", 
           RowBox[{"mother", "'"}], "s", " ", "genotype", " ", "is", " ", 
           "located", " ", "in", " ", 
           RowBox[{"M", "[", 
            RowBox[{"[", 
             RowBox[{"i", ",", "j", ",", "3"}], "]"}], "]"}], " ", "and", " ", 
           RowBox[{"father", "'"}], "s", " ", "in", " ", 
           RowBox[{"M", "[", 
            RowBox[{"[", 
             RowBox[{"i", ",", "j", ",", "4"}], "]"}], "]"}]}]}], "*)"}], 
        "\[IndentingNewLine]", 
        RowBox[{"Do", "[", 
         RowBox[{
          RowBox[{
           RowBox[{"M", "[", 
            RowBox[{"[", 
             RowBox[{"i", ",", "j"}], "]"}], "]"}], "=", 
           RowBox[{"Table", "[", 
            RowBox[{"0", ",", 
             RowBox[{"{", "4", "}"}]}], "]"}]}], ",", 
          RowBox[{"{", 
           RowBox[{"i", ",", "1", ",", "2"}], "}"}], ",", 
          RowBox[{"{", 
           RowBox[{"j", ",", "1", ",", "n"}], "}"}]}], "]"}], ";", 
        "\[IndentingNewLine]", 
        RowBox[{"(*", 
         RowBox[{
          RowBox[{"create", " ", "the", " ", 
           RowBox[{"mothers", "'"}], " ", "alleles"}], ",", " ", 
          RowBox[{
          "first", " ", "by", " ", "setting", " ", "every", " ", "allele", 
           " ", "to", " ", "the", " ", "lower", " ", "value"}]}], "*)"}], 
        "\[IndentingNewLine]", 
        RowBox[{"Do", "[", 
         RowBox[{
          RowBox[{
           RowBox[{"M", "[", 
            RowBox[{"[", 
             RowBox[{"i", ",", "j", ",", "3"}], "]"}], "]"}], "=", 
           RowBox[{"Table", "[", 
            RowBox[{"h1", ",", 
             RowBox[{"{", "2", "}"}]}], "]"}]}], ",", 
          RowBox[{"{", 
           RowBox[{"i", ",", "1", ",", "2"}], "}"}], ",", 
          RowBox[{"{", 
           RowBox[{"j", ",", "1", ",", "n"}], "}"}]}], "]"}], ";", 
        "\[IndentingNewLine]", 
        RowBox[{"(*", 
         RowBox[{
         "then", " ", "randomly", " ", "assign", " ", "afreq", " ", "of", " ",
           "those", " ", "alleles", " ", "to", " ", "the", " ", "higher", " ",
           "value"}], "*)"}], "\[IndentingNewLine]", 
        RowBox[{"Do", "[", 
         RowBox[{
          RowBox[{
           RowBox[{"H", "=", 
            RowBox[{"RandomSample", "[", 
             RowBox[{
              RowBox[{"Range", "[", "n", "]"}], ",", 
              RowBox[{"IntegerPart", "[", 
               RowBox[{"n", "*", "afreq"}], "]"}]}], "]"}]}], ";", 
           RowBox[{"Do", "[", 
            RowBox[{
             RowBox[{
              RowBox[{"M", "[", 
               RowBox[{"[", 
                RowBox[{"i", ",", 
                 RowBox[{"H", "[", 
                  RowBox[{"[", "j", "]"}], "]"}], ",", "3", ",", "k"}], "]"}],
                "]"}], "=", "h2"}], ",", 
             RowBox[{"{", 
              RowBox[{"j", ",", "1", ",", 
               RowBox[{"IntegerPart", "[", 
                RowBox[{"n", "*", "afreq"}], "]"}]}], "}"}]}], "]"}]}], ",", 
          RowBox[{"{", 
           RowBox[{"i", ",", "1", ",", "2"}], "}"}], ",", 
          RowBox[{"{", 
           RowBox[{"k", ",", "1", ",", "2"}], "}"}]}], "]"}], ";", 
        "\[IndentingNewLine]", 
        RowBox[{"(*", 
         RowBox[{
          RowBox[{"create", " ", "the", " ", 
           RowBox[{"fathers", "'"}], " ", "alleles", " ", "in", " ", "the", 
           " ", "same", " ", "fashion"}], ",", " ", 
          RowBox[{
          "hd", " ", "males", " ", "have", " ", "two", " ", "alleles", " ", 
           "to", " ", "avoid", " ", "problems", " ", "with", " ", "the", " ", 
           
           RowBox[{"table", "'"}], "s", " ", "dimensions"}]}], "*)"}], 
        "\[IndentingNewLine]", 
        RowBox[{"Do", "[", 
         RowBox[{
          RowBox[{
           RowBox[{"M", "[", 
            RowBox[{"[", 
             RowBox[{"i", ",", "j", ",", "4"}], "]"}], "]"}], "=", 
           RowBox[{"Table", "[", 
            RowBox[{"h1", ",", 
             RowBox[{"{", "2", "}"}]}], "]"}]}], ",", 
          RowBox[{"{", 
           RowBox[{"i", ",", "1", ",", "2"}], "}"}], ",", 
          RowBox[{"{", 
           RowBox[{"j", ",", "1", ",", "n"}], "}"}]}], "]"}], ";", 
        "\[IndentingNewLine]", 
        RowBox[{"Do", "[", 
         RowBox[{
          RowBox[{
           RowBox[{"H", "=", 
            RowBox[{"RandomSample", "[", 
             RowBox[{
              RowBox[{"Range", "[", "n", "]"}], ",", 
              RowBox[{"IntegerPart", "[", 
               RowBox[{"n", "*", "afreq"}], "]"}]}], "]"}]}], ";", 
           RowBox[{"Do", "[", 
            RowBox[{
             RowBox[{
              RowBox[{"M", "[", 
               RowBox[{"[", 
                RowBox[{"i", ",", 
                 RowBox[{"H", "[", 
                  RowBox[{"[", "j", "]"}], "]"}], ",", "4", ",", "k"}], "]"}],
                "]"}], "=", "h2"}], ",", 
             RowBox[{"{", 
              RowBox[{"j", ",", "1", ",", 
               RowBox[{"IntegerPart", "[", 
                RowBox[{"n", "*", "afreq"}], "]"}]}], "}"}]}], "]"}]}], ",", 
          RowBox[{"{", 
           RowBox[{"i", ",", "1", ",", "2"}], "}"}], ",", 
          RowBox[{"{", 
           RowBox[{"k", ",", "1", ",", "2"}], "}"}]}], "]"}], ";", 
        "\[IndentingNewLine]", 
        RowBox[{"(*", 
         RowBox[{
         "as", " ", "a", " ", "failsafe", " ", "hd", " ", "males", " ", 
          "will", " ", "have", " ", "their", " ", "second", " ", "allele", 
          " ", "set", " ", "to", " ", "the", " ", "same", " ", "value", " ", 
          "as", " ", "the", " ", "one", " ", "they", " ", "got", " ", "from", 
          " ", "their", " ", "mother"}], "*)"}], "\[IndentingNewLine]", 
        RowBox[{"If", "[", 
         RowBox[{
          RowBox[{"mp", "\[Equal]", "1"}], ",", 
          RowBox[{"Do", "[", 
           RowBox[{
            RowBox[{
             RowBox[{"M", "[", 
              RowBox[{"[", 
               RowBox[{"i", ",", "j", ",", "4", ",", "2"}], "]"}], "]"}], "=", 
             RowBox[{"M", "[", 
              RowBox[{"[", 
               RowBox[{"i", ",", "j", ",", "4", ",", "1"}], "]"}], "]"}]}], 
            ",", 
            RowBox[{"{", 
             RowBox[{"i", ",", "1", ",", "2"}], "}"}], ",", 
            RowBox[{"{", 
             RowBox[{"j", ",", "1", ",", "n"}], "}"}]}], "]"}]}], "]"}], ";", 
        "\[IndentingNewLine]", 
        RowBox[{"(*", 
         RowBox[{
          RowBox[{
          "both", " ", "cohorts", " ", "of", " ", "each", " ", "nest", " ", 
           "has", " ", "4", " ", "different", " ", "types", " ", "of", " ", 
           RowBox[{"offspring", ":", " ", "daughters"}]}], ",", " ", "sons", 
          ",", " ", 
          RowBox[{
          "daughter", " ", "helpers", " ", "and", " ", "son", " ", 
           "helpers"}]}], "*)"}], "\[IndentingNewLine]", 
        RowBox[{"Do", "[", 
         RowBox[{
          RowBox[{
           RowBox[{"M", "[", 
            RowBox[{"[", 
             RowBox[{"i", ",", "j", ",", "k"}], "]"}], "]"}], "=", 
           RowBox[{"Table", "[", 
            RowBox[{"0", ",", 
             RowBox[{"{", "4", "}"}]}], "]"}]}], ",", 
          RowBox[{"{", 
           RowBox[{"i", ",", "1", ",", "2"}], "}"}], ",", 
          RowBox[{"{", 
           RowBox[{"j", ",", "1", ",", "n"}], "}"}], ",", 
          RowBox[{"{", 
           RowBox[{"k", ",", "1", ",", "2"}], "}"}]}], "]"}], ";", 
        "\[IndentingNewLine]", 
        RowBox[{"(*", 
         RowBox[{
          RowBox[{"daughter", " ", "genotypes"}], ",", " ", 
          RowBox[{"4", " ", "for", " ", "dd"}], ",", " ", 
          RowBox[{"2", " ", "for", " ", "hd"}]}], "*)"}], 
        "\[IndentingNewLine]", 
        RowBox[{"Do", "[", 
         RowBox[{
          RowBox[{
           RowBox[{"M", "[", 
            RowBox[{"[", 
             RowBox[{"i", ",", "j", ",", "k", ",", "1"}], "]"}], "]"}], "=", 
           RowBox[{"Table", "[", 
            RowBox[{"0", ",", 
             RowBox[{"{", 
              RowBox[{"2", "*", "mp"}], "}"}]}], "]"}]}], ",", 
          RowBox[{"{", 
           RowBox[{"i", ",", "1", ",", "2"}], "}"}], ",", 
          RowBox[{"{", 
           RowBox[{"j", ",", "1", ",", "n"}], "}"}], ",", 
          RowBox[{"{", 
           RowBox[{"k", ",", "1", ",", "2"}], "}"}]}], "]"}], ";", 
        "\[IndentingNewLine]", 
        RowBox[{"(*", 
         RowBox[{
          RowBox[{"son", " ", "genotypes"}], ",", " ", 
          RowBox[{"4", " ", "for", " ", "dd"}], ",", " ", 
          RowBox[{"2", " ", "for", " ", "hd"}]}], "*)"}], 
        "\[IndentingNewLine]", 
        RowBox[{"Do", "[", 
         RowBox[{
          RowBox[{
           RowBox[{"M", "[", 
            RowBox[{"[", 
             RowBox[{"i", ",", "j", ",", "k", ",", "2"}], "]"}], "]"}], "=", 
           RowBox[{"Table", "[", 
            RowBox[{"0", ",", 
             RowBox[{"{", 
              RowBox[{"2", "*", "mp"}], "}"}]}], "]"}]}], ",", 
          RowBox[{"{", 
           RowBox[{"i", ",", "1", ",", "2"}], "}"}], ",", 
          RowBox[{"{", 
           RowBox[{"j", ",", "1", ",", "n"}], "}"}], ",", 
          RowBox[{"{", 
           RowBox[{"k", ",", "1", ",", "2"}], "}"}]}], "]"}], ";", 
        "\[IndentingNewLine]", 
        RowBox[{"(*", 
         RowBox[{
          RowBox[{
          "each", " ", "nest", " ", "produces", " ", "fecf1", " ", 
           "daughters", " ", "and", " ", "fecm1", " ", "sons", " ", "to", " ",
            "first", " ", "cohort"}], ",", " ", 
          RowBox[{
          "and", " ", "fecf2", " ", "and", " ", "fecm2", " ", "to", " ", 
           "the", " ", "second", " ", "respectively"}], ",", " ", 
          RowBox[{
          "randomly", " ", "assigned", " ", "to", " ", "different", " ", 
           "genotypes"}]}], "*)"}], "\[IndentingNewLine]", 
        RowBox[{"Do", "[", 
         RowBox[{
          RowBox[{
           RowBox[{"MH1", "=", 
            RowBox[{"RandomChoice", "[", 
             RowBox[{
              RowBox[{"Range", "[", 
               RowBox[{"2", "*", "mp"}], "]"}], ",", 
              RowBox[{"If", "[", 
               RowBox[{
                RowBox[{"m", "\[Equal]", "1"}], ",", 
                RowBox[{"If", "[", 
                 RowBox[{
                  RowBox[{"k", "\[Equal]", "1"}], ",", "fecf1", ",", 
                  "fecf2"}], "]"}], ",", 
                RowBox[{"If", "[", 
                 RowBox[{
                  RowBox[{"k", "\[Equal]", "1"}], ",", "fecm1", ",", 
                  "fecm2"}], "]"}]}], "]"}]}], "]"}]}], ";", 
           RowBox[{"Do", "[", 
            RowBox[{
             RowBox[{
              RowBox[{"M", "[", 
               RowBox[{"[", 
                RowBox[{"i", ",", "j", ",", "k", ",", "m", ",", 
                 RowBox[{"MH1", "[", 
                  RowBox[{"[", "d", "]"}], "]"}]}], "]"}], "]"}], "++"}], ",", 
             RowBox[{"{", 
              RowBox[{"d", ",", "1", ",", 
               RowBox[{"If", "[", 
                RowBox[{
                 RowBox[{"m", "\[Equal]", "1"}], ",", 
                 RowBox[{"If", "[", 
                  RowBox[{
                   RowBox[{"k", "\[Equal]", "1"}], ",", "fecf1", ",", 
                   "fecf2"}], "]"}], ",", 
                 RowBox[{"If", "[", 
                  RowBox[{
                   RowBox[{"k", "\[Equal]", "1"}], ",", "fecm1", ",", 
                   "fecm2"}], "]"}]}], "]"}]}], "}"}]}], "]"}]}], ",", 
          RowBox[{"{", 
           RowBox[{"m", ",", "1", ",", "2"}], "}"}], ",", 
          RowBox[{"{", 
           RowBox[{"k", ",", "1", ",", "2"}], "}"}], ",", 
          RowBox[{"{", 
           RowBox[{"j", ",", "1", ",", "n"}], "}"}], ",", 
          RowBox[{"{", 
           RowBox[{"i", ",", "1", ",", "2"}], "}"}]}], "]"}], ";", 
        "\[IndentingNewLine]", 
        RowBox[{"(*", 
         RowBox[{
         "helpers", " ", "and", " ", "their", " ", "benefit", " ", "to", " ", 
          "the", " ", "second", " ", "cohort"}], "*)"}], 
        "\[IndentingNewLine]", 
        RowBox[{"Do", "[", "\[IndentingNewLine]", 
         RowBox[{"(*", 
          RowBox[{
          "assign", " ", "helpers", " ", "to", " ", "the", " ", "first", " ", 
           "cohort"}], "*)"}], "\[IndentingNewLine]", 
         RowBox[{
          RowBox[{
           RowBox[{"Do", "[", "\[IndentingNewLine]", 
            RowBox[{
             RowBox[{
              RowBox[{"If", "[", 
               RowBox[{
                RowBox[{"helpf", "\[Equal]", "1"}], ",", 
                RowBox[{"Do", "[", 
                 RowBox[{
                  RowBox[{"If", "[", 
                   RowBox[{
                    RowBox[{
                    RowBox[{"RandomReal", "[", "]"}], "<", 
                    RowBox[{
                    RowBox[{"(", 
                    RowBox[{
                    RowBox[{"M", "[", 
                    RowBox[{"[", 
                    RowBox[{
                    RowBox[{"Gen", "[", "K", "]"}], ",", "i", ",", "3", ",", 
                    RowBox[{
                    RowBox[{"PG", "[", "p", "]"}], "[", 
                    RowBox[{"[", "1", "]"}], "]"}]}], "]"}], "]"}], "+", 
                    RowBox[{"M", "[", 
                    RowBox[{"[", 
                    RowBox[{
                    RowBox[{"Gen", "[", "K", "]"}], ",", "i", ",", "4", ",", 
                    RowBox[{
                    RowBox[{"PG", "[", "p", "]"}], "[", 
                    RowBox[{"[", "2", "]"}], "]"}]}], "]"}], "]"}]}], ")"}], 
                    "/", "2"}]}], " ", ",", 
                    RowBox[{
                    RowBox[{
                    RowBox[{"M", "[", 
                    RowBox[{"[", 
                    RowBox[{
                    RowBox[{"Gen", "[", "K", "]"}], ",", "i", ",", "1", ",", 
                    "3"}], "]"}], "]"}], "++"}], ";", 
                    RowBox[{
                    RowBox[{"M", "[", 
                    RowBox[{"[", 
                    RowBox[{
                    RowBox[{"Gen", "[", "K", "]"}], ",", "i", ",", "1", ",", 
                    "1", ",", "p"}], "]"}], "]"}], "--"}]}]}], "]"}], 
                  "\[IndentingNewLine]", ",", 
                  RowBox[{"{", 
                   RowBox[{"M", "[", 
                    RowBox[{"[", 
                    RowBox[{
                    RowBox[{"Gen", "[", "K", "]"}], ",", "i", ",", "1", ",", 
                    "1", ",", "p"}], "]"}], "]"}], "}"}]}], "]"}]}], "]"}], 
              ";", "\[IndentingNewLine]", 
              RowBox[{"If", "[", 
               RowBox[{
                RowBox[{"helpm", "==", "1"}], ",", 
                RowBox[{"Do", "[", 
                 RowBox[{
                  RowBox[{"If", "[", 
                   RowBox[{
                    RowBox[{
                    RowBox[{"RandomReal", "[", "]"}], "<", 
                    RowBox[{"If", 
                    StyleBox["[", "Code"], 
                    RowBox[{
                    RowBox[{
                    StyleBox["mp", "Code"], 
                    StyleBox["\[Equal]", "Code"], "2"}], 
                    StyleBox[",", "Code"], 
                    RowBox[{
                    RowBox[{"(", 
                    RowBox[{
                    RowBox[{"M", "[", 
                    RowBox[{"[", 
                    RowBox[{
                    RowBox[{"Gen", "[", "K", "]"}], ",", "i", ",", "3", ",", 
                    RowBox[{
                    RowBox[{"PG", "[", "p", "]"}], "[", 
                    RowBox[{"[", "1", "]"}], "]"}]}], "]"}], "]"}], "+", 
                    RowBox[{"M", "[", 
                    RowBox[{"[", 
                    RowBox[{
                    RowBox[{"Gen", "[", "K", "]"}], ",", "i", ",", "4", ",", 
                    RowBox[{
                    RowBox[{"PG", "[", "p", "]"}], "[", 
                    RowBox[{"[", "2", "]"}], "]"}]}], "]"}], "]"}]}], ")"}], 
                    "/", "2"}], " ", ",", 
                    RowBox[{"M", "[", 
                    RowBox[{"[", 
                    RowBox[{
                    RowBox[{"Gen", "[", "K", "]"}], ",", "i", ",", "3", ",", 
                    RowBox[{
                    RowBox[{"PG", "[", "p", "]"}], "[", 
                    RowBox[{"[", "1", "]"}], "]"}]}], "]"}], "]"}]}], "]"}]}],
                     ",", 
                    RowBox[{
                    RowBox[{
                    RowBox[{"M", "[", 
                    RowBox[{"[", 
                    RowBox[{
                    RowBox[{"Gen", "[", "K", "]"}], ",", "i", ",", "1", ",", 
                    "4"}], "]"}], "]"}], "++"}], ";", 
                    RowBox[{
                    RowBox[{"M", "[", 
                    RowBox[{"[", 
                    RowBox[{
                    RowBox[{"Gen", "[", "K", "]"}], ",", "i", ",", "1", ",", 
                    "2", ",", "p"}], "]"}], "]"}], "--"}]}]}], "]"}], 
                  "\[IndentingNewLine]", ",", 
                  RowBox[{"{", 
                   RowBox[{"M", "[", 
                    RowBox[{"[", 
                    RowBox[{
                    RowBox[{"Gen", "[", "K", "]"}], ",", "i", ",", "1", ",", 
                    "2", ",", "p"}], "]"}], "]"}], "}"}]}], "]"}]}], "]"}]}], 
             "\[IndentingNewLine]", ",", 
             RowBox[{"{", 
              RowBox[{"i", ",", "1", ",", "n"}], "}"}], ",", 
             RowBox[{"{", 
              RowBox[{"p", ",", "1", ",", 
               RowBox[{"2", "*", "mp"}]}], "}"}]}], "]"}], ";", 
           "\[IndentingNewLine]", 
           RowBox[{"(*", 
            RowBox[{
            "add", " ", "reared", " ", "siblings", " ", "to", " ", "the", " ",
              "second", " ", "cohort"}], "*)"}], "\[IndentingNewLine]", 
           RowBox[{"Do", "[", "\[IndentingNewLine]", 
            RowBox[{
             RowBox[{
              RowBox[{"tempfQ", "=", 
               RowBox[{"R", "[", 
                RowBox[{"b", "*", 
                 RowBox[{"(", 
                  RowBox[{
                   RowBox[{"M", "[", 
                    RowBox[{"[", 
                    RowBox[{
                    RowBox[{"Gen", "[", "K", "]"}], ",", "i", ",", "1", ",", 
                    "3"}], "]"}], "]"}], "+", 
                   RowBox[{"M", "[", 
                    RowBox[{"[", 
                    RowBox[{
                    RowBox[{"Gen", "[", "K", "]"}], ",", "i", ",", "1", ",", 
                    "4"}], "]"}], "]"}]}], ")"}], "*", 
                 RowBox[{"(", 
                  RowBox[{"1", "-", "s"}], ")"}]}], "]"}]}], ";", 
              "\[IndentingNewLine]", 
              RowBox[{"tempmQ", "=", 
               RowBox[{"R", "[", 
                RowBox[{"b", "*", 
                 RowBox[{"(", 
                  RowBox[{
                   RowBox[{"M", "[", 
                    RowBox[{"[", 
                    RowBox[{
                    RowBox[{"Gen", "[", "K", "]"}], ",", "i", ",", "1", ",", 
                    "3"}], "]"}], "]"}], "+", 
                   RowBox[{"M", "[", 
                    RowBox[{"[", 
                    RowBox[{
                    RowBox[{"Gen", "[", "K", "]"}], ",", "i", ",", "1", ",", 
                    "4"}], "]"}], "]"}]}], ")"}], "*", "s"}], "]"}]}], ";", 
              "\[IndentingNewLine]", 
              RowBox[{"If", "[", 
               RowBox[{
                RowBox[{"tempfQ", ">", "0"}], ",", 
                RowBox[{
                 RowBox[{"tempf", "=", 
                  RowBox[{"RandomChoice", "[", 
                   RowBox[{
                    RowBox[{"Range", "[", 
                    RowBox[{"2", "*", "mp"}], "]"}], ",", "tempfQ"}], "]"}]}],
                  ";", 
                 RowBox[{"Do", "[", 
                  RowBox[{
                   RowBox[{
                    RowBox[{"M", "[", 
                    RowBox[{"[", 
                    RowBox[{
                    RowBox[{"Gen", "[", "K", "]"}], ",", "i", ",", "2", ",", 
                    "1", ",", 
                    RowBox[{"tempf", "[", 
                    RowBox[{"[", "pp", "]"}], "]"}]}], "]"}], "]"}], "++"}], 
                   ",", 
                   RowBox[{"{", 
                    RowBox[{"pp", ",", "1", ",", "tempfQ"}], "}"}]}], 
                  "]"}]}]}], "]"}], ";", "\[IndentingNewLine]", 
              RowBox[{"If", "[", 
               RowBox[{
                RowBox[{"tempmQ", ">", "0"}], ",", 
                RowBox[{
                 RowBox[{"tempm", "=", 
                  RowBox[{"RandomChoice", "[", 
                   RowBox[{
                    RowBox[{"Range", "[", 
                    RowBox[{"2", "*", "mp"}], "]"}], ",", "tempmQ"}], "]"}]}],
                  ";", 
                 RowBox[{"Do", "[", 
                  RowBox[{
                   RowBox[{
                    RowBox[{"M", "[", 
                    RowBox[{"[", 
                    RowBox[{
                    RowBox[{"Gen", "[", "K", "]"}], ",", "i", ",", "2", ",", 
                    "2", ",", 
                    RowBox[{"tempm", "[", 
                    RowBox[{"[", "pp", "]"}], "]"}]}], "]"}], "]"}], "++"}], 
                   ",", 
                   RowBox[{"{", 
                    RowBox[{"pp", ",", "1", ",", "tempmQ"}], "}"}]}], 
                  "]"}]}]}], "]"}], ";"}], "\[IndentingNewLine]", ",", 
             RowBox[{"{", 
              RowBox[{"i", ",", "1", ",", "n"}], "}"}]}], "]"}]}], 
          "\[IndentingNewLine]", ",", 
          RowBox[{"{", 
           RowBox[{"K", ",", "1", ",", "2"}], "}"}]}], "]"}], ";", 
        "\[IndentingNewLine]", "\[IndentingNewLine]", 
        RowBox[{"(*", 
         RowBox[{
          RowBox[{"actual", " ", "simulation", " ", "starts"}], ",", " ", 
          RowBox[{"K", " ", "tracks", " ", "the", " ", "generations"}]}], 
         "*)"}], "\[IndentingNewLine]", 
        RowBox[{"K", "=", "1"}], ";", "\[IndentingNewLine]", 
        RowBox[{"While", "[", "\[IndentingNewLine]", 
         RowBox[{"(*", 
          RowBox[{
           RowBox[{
           "loop", " ", "ends", " ", "when", " ", "either", " ", "one", " ", 
            "allele", " ", "goes", " ", "to", " ", "fixation"}], ",", " ", 
           RowBox[{"or", " ", "after", " ", "MAX", " ", "generations"}]}], 
          "*)"}], "\[IndentingNewLine]", 
         RowBox[{
          RowBox[{"1", "<", "2"}], ",", "\[IndentingNewLine]", 
          RowBox[{"(*", 
           RowBox[{
            RowBox[{
            "number", " ", "of", " ", "females", " ", "and", " ", "males", 
             " ", "in", " ", "the", " ", "focal", " ", "generation", " ", 
             "mating", " ", "pool"}], ",", " ", 
            RowBox[{"done", " ", "first", " ", "for", " ", "simplicity"}]}], 
           "*)"}], "\[IndentingNewLine]", 
          RowBox[{
           RowBox[{"Fema", "=", 
            RowBox[{"Sum", "[", 
             RowBox[{
              RowBox[{"M", "[", 
               RowBox[{"[", 
                RowBox[{
                 RowBox[{"Gen", "[", 
                  RowBox[{"K", "+", "i"}], 
                  StyleBox["]", "Input"]}], ",", "j", ",", 
                 RowBox[{"2", "-", "i"}], ",", "1", ",", "k"}], "]"}], "]"}], 
              ",", 
              RowBox[{"{", 
               RowBox[{"i", ",", "0", ",", "1"}], "}"}], ",", 
              RowBox[{"{", 
               RowBox[{"j", ",", "1", ",", "n"}], "}"}], ",", 
              RowBox[{"{", 
               RowBox[{"k", ",", "1", ",", 
                RowBox[{"2", "*", "mp"}]}], "}"}]}], "]"}]}], ";", 
           "\[IndentingNewLine]", 
           RowBox[{"Male", "=", 
            RowBox[{"Sum", "[", 
             RowBox[{
              RowBox[{"M", "[", 
               RowBox[{"[", 
                RowBox[{
                 RowBox[{"Gen", "[", 
                  RowBox[{"K", "+", "i"}], 
                  StyleBox["]", "Input"]}], ",", "j", ",", 
                 RowBox[{"2", "-", "i"}], ",", "2", ",", "k"}], "]"}], "]"}], 
              ",", 
              RowBox[{"{", 
               RowBox[{"i", ",", "0", ",", "1"}], "}"}], ",", 
              RowBox[{"{", 
               RowBox[{"j", ",", "1", ",", "n"}], "}"}], ",", 
              RowBox[{"{", 
               RowBox[{"k", ",", "1", ",", 
                RowBox[{"2", "*", "mp"}]}], "}"}]}], "]"}]}], ";", 
           "\[IndentingNewLine]", 
           RowBox[{"(*", 
            RowBox[{"store", " ", "the", " ", "mating", " ", 
             RowBox[{"pool", "'"}], "s", " ", "sex", " ", "ratio", " ", "as", 
             " ", "the", " ", "population", " ", "sex", " ", "ratio"}], 
            "*)"}], "\[IndentingNewLine]", 
           RowBox[{
            RowBox[{"PSR", "[", 
             RowBox[{"[", 
              RowBox[{"B", ",", "dd", ",", "K"}], "]"}], "]"}], "=", 
            RowBox[{"Male", "/", 
             RowBox[{"(", 
              RowBox[{"Male", "+", "Fema"}], ")"}]}]}], ";", 
           "\[IndentingNewLine]", 
           RowBox[{"(*", 
            RowBox[{
            "calculate", " ", "the", " ", "allele", " ", "frequency", " ", 
             "of", " ", "the", " ", "larger", " ", "allele", " ", "from", " ",
              "the", " ", "mothers", " ", "and", " ", "fathers", " ", "in", 
             " ", "the", " ", "population"}], "*)"}], "\[IndentingNewLine]", 
           RowBox[{"aveG", "=", 
            RowBox[{"If", "[", 
             RowBox[{
              RowBox[{"mp", "\[Equal]", "2"}], ",", 
              RowBox[{
               RowBox[{"(", 
                RowBox[{
                 RowBox[{
                  RowBox[{"Sum", "[", 
                   RowBox[{
                    RowBox[{
                    RowBox[{"M", "[", 
                    RowBox[{"[", 
                    RowBox[{"i", ",", "j", ",", "3", ",", "1"}], "]"}], "]"}],
                     "+", 
                    RowBox[{"M", "[", 
                    RowBox[{"[", 
                    RowBox[{"i", ",", "j", ",", "3", ",", "2"}], "]"}], "]"}],
                     "+", 
                    RowBox[{"M", "[", 
                    RowBox[{"[", 
                    RowBox[{"i", ",", "j", ",", "4", ",", "1"}], "]"}], "]"}],
                     "+", 
                    RowBox[{"M", "[", 
                    RowBox[{"[", 
                    RowBox[{"i", ",", "j", ",", "4", ",", "2"}], "]"}], 
                    "]"}]}], ",", 
                    RowBox[{"{", 
                    RowBox[{"i", ",", "1", ",", "2"}], "}"}], ",", 
                    RowBox[{"{", 
                    RowBox[{"j", ",", "1", ",", "n"}], "}"}]}], "]"}], "/", 
                  RowBox[{"(", 
                   RowBox[{"8", "*", "n"}], ")"}]}], "-", "h1"}], ")"}], "/", 
               
               RowBox[{"(", 
                RowBox[{"h2", "-", "h1"}], ")"}]}], "\[IndentingNewLine]", 
              ",", 
              RowBox[{
               RowBox[{"(", 
                RowBox[{
                 RowBox[{
                  RowBox[{"Sum", "[", 
                   RowBox[{
                    RowBox[{
                    RowBox[{"M", "[", 
                    RowBox[{"[", 
                    RowBox[{"i", ",", "j", ",", "3", ",", "1"}], "]"}], "]"}],
                     "+", 
                    RowBox[{"M", "[", 
                    RowBox[{"[", 
                    RowBox[{"i", ",", "j", ",", "3", ",", "2"}], "]"}], "]"}],
                     "+", 
                    RowBox[{"M", "[", 
                    RowBox[{"[", 
                    RowBox[{"i", ",", "j", ",", "4", ",", "1"}], "]"}], 
                    "]"}]}], ",", 
                    RowBox[{"{", 
                    RowBox[{"i", ",", "1", ",", "2"}], "}"}], ",", 
                    RowBox[{"{", 
                    RowBox[{"j", ",", "1", ",", "n"}], "}"}]}], "]"}], "/", 
                  RowBox[{"(", 
                   RowBox[{"6", "*", "n"}], ")"}]}], "-", "h1"}], ")"}], "/", 
               
               RowBox[{"(", 
                RowBox[{"h2", "-", "h1"}], ")"}]}]}], "]"}]}], ";", 
           "\[IndentingNewLine]", 
           RowBox[{"(*", 
            RowBox[{"store", " ", "the", " ", "allele", " ", "frequency"}], 
            "*)"}], "\[IndentingNewLine]", 
           RowBox[{
            RowBox[{"PAF", "[", 
             RowBox[{"[", 
              RowBox[{"B", ",", "dd", ",", "K"}], "]"}], "]"}], "=", "aveG"}],
            ";", "\[IndentingNewLine]", "\[IndentingNewLine]", 
           RowBox[{"(*", 
            RowBox[{
             RowBox[{
             "check", " ", "if", " ", "one", " ", "allele", " ", "has", " ", 
              "gone", " ", "to", " ", "fixation"}], ",", " ", 
             RowBox[{
             "or", " ", "MAX", " ", "generations", " ", "has", " ", "been", 
              " ", "reached"}]}], "*)"}], "\[IndentingNewLine]", 
           RowBox[{"If", "[", 
            RowBox[{
             RowBox[{"1", "\[Equal]", "aveG"}], ",", "\[IndentingNewLine]", 
             RowBox[{"(*", 
              RowBox[{
               RowBox[{"as", " ", "a", " ", "failsafe"}], ",", " ", 
               RowBox[{
               "finish", " ", "the", " ", "table", " ", "for", " ", "allele", 
                " ", "frequency", " ", "and", " ", "population", " ", "sex", 
                " ", "ratios", " ", "with", " ", "the", " ", "last", " ", 
                RowBox[{"round", "'"}], "s", " ", "respective", " ", 
                "values"}]}], "*)"}], "\[IndentingNewLine]", 
             RowBox[{
              RowBox[{"Do", "[", 
               RowBox[{
                RowBox[{
                 RowBox[{"PAF", "[", 
                  RowBox[{"[", 
                   RowBox[{"B", ",", "dd", ",", "KK"}], "]"}], "]"}], "=", 
                 "aveG"}], ",", 
                RowBox[{"{", 
                 RowBox[{"KK", ",", "K", ",", "MAX"}], "}"}]}], "]"}], ";", 
              "\[IndentingNewLine]", 
              RowBox[{"Do", "[", 
               RowBox[{
                RowBox[{
                 RowBox[{"PSR", "[", 
                  RowBox[{"[", 
                   RowBox[{"B", ",", "dd", ",", "KK"}], "]"}], "]"}], "=", 
                 RowBox[{"PSR", "[", 
                  RowBox[{"[", 
                   RowBox[{"B", ",", "dd", ",", "K"}], "]"}], "]"}]}], ",", 
                RowBox[{"{", 
                 RowBox[{"KK", ",", 
                  RowBox[{"K", "+", "1"}], ",", "MAX"}], "}"}]}], "]"}], ";", 
              "\[IndentingNewLine]", 
              RowBox[{"(*", 
               RowBox[{
               "store", " ", "the", " ", "number", " ", "of", " ", 
                "generations", " ", "needed", " ", "for", " ", "one", " ", 
                "allele", " ", "to", " ", "go", " ", "to", " ", 
                RowBox[{"fixation", ".", " ", "Used"}], " ", "in", " ", 
                "plotting", " ", "the", " ", "figures"}], "*)"}], 
              "\[IndentingNewLine]", 
              RowBox[{
               RowBox[{"PAFMAX", "[", 
                RowBox[{"[", "B", "]"}], "]"}], "=", 
               RowBox[{"Max", "[", 
                RowBox[{"K", ",", 
                 RowBox[{"PAFMAX", "[", 
                  RowBox[{"[", "B", "]"}], "]"}]}], "]"}]}], ";", 
              "\[IndentingNewLine]", 
              RowBox[{"(*", 
               RowBox[{
               "stop", " ", "the", " ", "while", " ", "loop", " ", "and", " ",
                 "go", " ", "on", " ", "to", " ", "the", " ", "next", " ", 
                "simulation"}], "*)"}], "\[IndentingNewLine]", 
              RowBox[{"Break", "[", "]"}]}]}], "]"}], ";", 
           "\[IndentingNewLine]", 
           RowBox[{"If", "[", 
            RowBox[{
             RowBox[{"0", "\[Equal]", "aveG"}], ",", "\[IndentingNewLine]", 
             RowBox[{
              RowBox[{"Do", "[", 
               RowBox[{
                RowBox[{
                 RowBox[{"PAF", "[", 
                  RowBox[{"[", 
                   RowBox[{"B", ",", "dd", ",", "KK"}], "]"}], "]"}], "=", 
                 "aveG"}], ",", 
                RowBox[{"{", 
                 RowBox[{"KK", ",", "K", ",", "MAX"}], "}"}]}], "]"}], ";", 
              "\[IndentingNewLine]", 
              RowBox[{"Do", "[", 
               RowBox[{
                RowBox[{
                 RowBox[{"PSR", "[", 
                  RowBox[{"[", 
                   RowBox[{"B", ",", "dd", ",", "KK"}], "]"}], "]"}], "=", 
                 RowBox[{"PSR", "[", 
                  RowBox[{"[", 
                   RowBox[{"B", ",", "dd", ",", "K"}], "]"}], "]"}]}], ",", 
                RowBox[{"{", 
                 RowBox[{"KK", ",", 
                  RowBox[{"K", "+", "1"}], ",", "MAX"}], "}"}]}], "]"}], ";", 
              "\[IndentingNewLine]", 
              RowBox[{
               RowBox[{"PAFMAX", "[", 
                RowBox[{"[", "B", "]"}], "]"}], "=", 
               RowBox[{"Max", "[", 
                RowBox[{"K", ",", 
                 RowBox[{"PAFMAX", "[", 
                  RowBox[{"[", "B", "]"}], "]"}]}], "]"}]}], ";", 
              "\[IndentingNewLine]", 
              RowBox[{"Break", "[", "]"}]}]}], "]"}], ";", 
           "\[IndentingNewLine]", 
           RowBox[{"If", "[", 
            RowBox[{
             RowBox[{"K", "\[Equal]", "MAX"}], ",", "\[IndentingNewLine]", 
             RowBox[{"(*", 
              RowBox[{
               RowBox[{
               "if", " ", "neither", " ", "allele", " ", "has", " ", "gone", 
                " ", "to", " ", "fixation", " ", "by", " ", "generation", " ",
                 "MAX"}], ",", " ", 
               RowBox[{
               "it", " ", "stops", " ", "and", " ", "goes", " ", "to", " ", 
                "the", " ", "next", " ", "run"}]}], "*)"}], 
             "\[IndentingNewLine]", 
             RowBox[{
              RowBox[{
               RowBox[{"PAFMAX", "[", 
                RowBox[{"[", "B", "]"}], "]"}], "=", "MAX"}], ";", 
              "\[IndentingNewLine]", 
              RowBox[{"Break", "[", "]"}]}]}], "]"}], ";", 
           "\[IndentingNewLine]", "\[IndentingNewLine]", 
           RowBox[{"(*", 
            RowBox[{
            "create", " ", "temporary", " ", "tables", " ", "for", " ", "the",
              " ", "mating", " ", "pool"}], "*)"}], "\[IndentingNewLine]", 
           RowBox[{"POOLF", "=", 
            RowBox[{"Table", "[", 
             RowBox[{"0", ",", 
              RowBox[{"{", "Fema", "}"}]}], "]"}]}], ";", 
           "\[IndentingNewLine]", 
           RowBox[{"POOLM", "=", 
            RowBox[{"Table", "[", 
             RowBox[{"0", ",", 
              RowBox[{"{", "Male", "}"}]}], "]"}]}], ";", 
           "\[IndentingNewLine]", 
           RowBox[{"II", "=", "1"}], ";", "\[IndentingNewLine]", 
           RowBox[{"KK", "=", "1"}], ";", "\[IndentingNewLine]", 
           RowBox[{"(*", 
            RowBox[{
             RowBox[{
             "each", " ", "individual", " ", "in", " ", "the", " ", "mating", 
              " ", "pool", " ", "is", " ", "a", " ", "combination", " ", "of",
               " ", "the", " ", "alleles", " ", "called", " ", "by", " ", 
              "function", " ", 
              RowBox[{"PG", ".", " ", "The"}], " ", "males", " ", "are", " ", 
              "considered", " ", "diploid", " ", "for", " ", "the", " ", 
              "sake", " ", "of", " ", "table", " ", "dimensions", " ", "even",
               " ", "for", " ", "hd", " ", "population"}], ",", " ", 
             RowBox[{"but", " ", "are", " ", "corrected", " ", "below"}]}], 
            "*)"}], "\[IndentingNewLine]", 
           RowBox[{"Do", "[", 
            RowBox[{
             RowBox[{"Do", "[", 
              RowBox[{
               RowBox[{
                RowBox[{
                 RowBox[{"POOLF", "[", 
                  RowBox[{"[", "II", "]"}], "]"}], "=", 
                 RowBox[{"{", 
                  RowBox[{
                   RowBox[{"M", "[", 
                    RowBox[{"[", 
                    RowBox[{
                    RowBox[{"Gen", "[", 
                    RowBox[{"K", "+", "i"}], "]"}], ",", "j", ",", "3", ",", 
                    RowBox[{
                    RowBox[{"PG", "[", "k", "]"}], "[", 
                    RowBox[{"[", "1", "]"}], "]"}]}], "]"}], "]"}], ",", 
                   RowBox[{"M", "[", 
                    RowBox[{"[", 
                    RowBox[{
                    RowBox[{"Gen", "[", 
                    RowBox[{"K", "+", "i"}], "]"}], ",", "j", ",", "4", ",", 
                    RowBox[{
                    RowBox[{"PG", "[", "k", "]"}], "[", 
                    RowBox[{"[", "2", "]"}], "]"}]}], "]"}], "]"}]}], "}"}]}],
                 ";", 
                RowBox[{"II", "++"}]}], ",", 
               RowBox[{"{", 
                RowBox[{"M", "[", 
                 RowBox[{"[", 
                  RowBox[{
                   RowBox[{"Gen", "[", 
                    RowBox[{"K", "+", "i"}], "]"}], ",", "j", ",", 
                   RowBox[{"2", "-", "i"}], ",", "1", ",", "k"}], "]"}], 
                 "]"}], "}"}]}], "]"}], ",", 
             RowBox[{"{", 
              RowBox[{"i", ",", "0", ",", "1"}], "}"}], ",", 
             RowBox[{"{", 
              RowBox[{"j", ",", "1", ",", "n"}], "}"}], ",", 
             RowBox[{"{", 
              RowBox[{"k", ",", "1", ",", 
               RowBox[{"2", "*", "mp"}]}], "}"}]}], "]"}], ";", 
           "\[IndentingNewLine]", 
           RowBox[{"Do", "[", 
            RowBox[{
             RowBox[{"Do", "[", 
              RowBox[{
               RowBox[{
                RowBox[{
                 RowBox[{"POOLM", "[", 
                  RowBox[{"[", "KK", "]"}], "]"}], "=", 
                 RowBox[{"{", 
                  RowBox[{
                   RowBox[{"M", "[", 
                    RowBox[{"[", 
                    RowBox[{
                    RowBox[{"Gen", "[", 
                    RowBox[{"K", "+", "i"}], "]"}], ",", "j", ",", "3", ",", 
                    RowBox[{
                    RowBox[{"PG", "[", "k", "]"}], "[", 
                    RowBox[{"[", "1", "]"}], "]"}]}], "]"}], "]"}], ",", 
                   RowBox[{"M", "[", 
                    RowBox[{"[", 
                    RowBox[{
                    RowBox[{"Gen", "[", 
                    RowBox[{"K", "+", "i"}], "]"}], ",", "j", ",", "4", ",", 
                    RowBox[{
                    RowBox[{"PG", "[", "k", "]"}], "[", 
                    RowBox[{"[", "2", "]"}], "]"}]}], "]"}], "]"}]}], "}"}]}],
                 ";", 
                RowBox[{"KK", "++"}]}], ",", 
               RowBox[{"{", 
                RowBox[{"M", "[", 
                 RowBox[{"[", 
                  RowBox[{
                   RowBox[{"Gen", "[", 
                    RowBox[{"K", "+", "i"}], "]"}], ",", "j", ",", 
                   RowBox[{"2", "-", "i"}], ",", "2", ",", "k"}], "]"}], 
                 "]"}], "}"}]}], "]"}], ",", 
             RowBox[{"{", 
              RowBox[{"i", ",", "0", ",", "1"}], "}"}], ",", 
             RowBox[{"{", 
              RowBox[{"j", ",", "1", ",", "n"}], "}"}], ",", 
             RowBox[{"{", 
              RowBox[{"k", ",", "1", ",", 
               RowBox[{"2", "*", "mp"}]}], "}"}]}], "]"}], ";", 
           "\[IndentingNewLine]", 
           RowBox[{"(*", 
            RowBox[{"failsafe", " ", "for", " ", "hd", " ", "males"}], "*)"}],
            "\[IndentingNewLine]", 
           RowBox[{"If", "[", 
            RowBox[{
             RowBox[{"mp", "\[Equal]", "1"}], ",", 
             RowBox[{"Do", "[", 
              RowBox[{
               RowBox[{
                RowBox[{"POOLM", "[", 
                 RowBox[{"[", 
                  RowBox[{"i", ",", "2"}], "]"}], "]"}], "=", 
                RowBox[{"POOLM", "[", 
                 RowBox[{"[", 
                  RowBox[{"i", ",", "1"}], "]"}], "]"}]}], ",", 
               RowBox[{"{", 
                RowBox[{"i", ",", "1", ",", "Male"}], "}"}]}], "]"}]}], "]"}],
            ";", "\[IndentingNewLine]", 
           RowBox[{"(*", 
            RowBox[{
            "create", " ", "new", " ", "nests", " ", "and", " ", "assing", 
             " ", "new", " ", "parents"}], "*)"}], "\[IndentingNewLine]", 
           RowBox[{"(*", 
            RowBox[{
            "females", " ", "in", " ", "mating", " ", "pool", " ", "who", " ",
              "will", " ", "win", " ", "a", " ", "nest"}], "*)"}], 
           "\[IndentingNewLine]", 
           RowBox[{"WINF", "=", 
            RowBox[{"RandomSample", "[", 
             RowBox[{
              RowBox[{"Range", "[", "Fema", "]"}], ",", "n"}], "]"}]}], ";", 
           "\[IndentingNewLine]", 
           RowBox[{"(*", 
            RowBox[{
             RowBox[{
             "males", " ", "in", " ", "mating", " ", "pool", " ", "who", " ", 
              "will", " ", "win", " ", "a", " ", "nest"}], ",", " ", 
             RowBox[{
             "this", " ", "also", " ", "randomises", " ", "mating"}]}], 
            "*)"}], "\[IndentingNewLine]", 
           RowBox[{"WINM", "=", 
            RowBox[{"RandomSample", "[", 
             RowBox[{
              RowBox[{"Range", "[", "Male", "]"}], ",", "n"}], "]"}]}], ";", 
           "\[IndentingNewLine]", 
           RowBox[{"(*", 
            RowBox[{
            "move", " ", "winning", " ", "individuals", " ", "as", " ", "the",
              " ", "new", " ", "parents", " ", "of", " ", "the", " ", "dying",
              " ", "nests"}], "*)"}], "\[IndentingNewLine]", 
           RowBox[{"Do", "[", 
            RowBox[{
             RowBox[{
              RowBox[{
               RowBox[{"M", "[", 
                RowBox[{"[", 
                 RowBox[{
                  RowBox[{"Gen", "[", "K", "]"}], ",", "i", ",", "3"}], "]"}],
                 "]"}], "=", 
               RowBox[{"POOLF", "[", 
                RowBox[{"[", 
                 RowBox[{"WINF", "[", 
                  RowBox[{"[", "i", "]"}], "]"}], "]"}], "]"}]}], ";", 
              RowBox[{
               RowBox[{"M", "[", 
                RowBox[{"[", 
                 RowBox[{
                  RowBox[{"Gen", "[", "K", "]"}], ",", "i", ",", "4"}], "]"}],
                 "]"}], "=", 
               RowBox[{"POOLM", "[", 
                RowBox[{"[", 
                 RowBox[{"WINM", "[", 
                  RowBox[{"[", "i", "]"}], "]"}], "]"}], "]"}]}]}], ",", 
             RowBox[{"{", 
              RowBox[{"i", ",", "1", ",", "n"}], "}"}]}], "]"}], ";", 
           "\[IndentingNewLine]", 
           RowBox[{"(*", 
            RowBox[{"reset", " ", "the", " ", "new", " ", 
             RowBox[{"nests", "'"}], " ", "cohorts"}], "*)"}], 
           "\[IndentingNewLine]", 
           RowBox[{"Do", "[", 
            RowBox[{
             RowBox[{
              RowBox[{"M", "[", 
               RowBox[{"[", 
                RowBox[{
                 RowBox[{"Gen", "[", "K", "]"}], ",", "i", ",", "j", ",", "k",
                  ",", "p"}], "]"}], "]"}], "=", "0"}], ",", 
             RowBox[{"{", 
              RowBox[{"i", ",", "1", ",", "n"}], "}"}], ",", 
             RowBox[{"{", 
              RowBox[{"j", ",", "1", ",", "2"}], "}"}], ",", 
             RowBox[{"{", 
              RowBox[{"k", ",", "1", ",", "2"}], "}"}], ",", 
             RowBox[{"{", 
              RowBox[{"p", ",", "1", ",", 
               RowBox[{"2", "*", "mp"}]}], "}"}]}], "]"}], ";", " ", 
           "\[IndentingNewLine]", 
           RowBox[{"Do", "[", 
            RowBox[{
             RowBox[{
              RowBox[{"M", "[", 
               RowBox[{"[", 
                RowBox[{
                 RowBox[{"Gen", "[", "K", "]"}], ",", "i", ",", "j", ",", 
                 "k"}], "]"}], "]"}], "=", "0"}], ",", 
             RowBox[{"{", 
              RowBox[{"i", ",", "1", ",", "n"}], "}"}], ",", 
             RowBox[{"{", 
              RowBox[{"j", ",", "1", ",", "2"}], "}"}], ",", 
             RowBox[{"{", 
              RowBox[{"k", ",", "3", ",", "4"}], "}"}]}], "]"}], ";", 
           "\[IndentingNewLine]", 
           RowBox[{"(*", 
            RowBox[{
            "assign", " ", "the", " ", "base", " ", "reproduction", " ", "of",
              " ", "new", " ", "nests"}], "*)"}], "\[IndentingNewLine]", 
           RowBox[{"Do", "[", 
            RowBox[{
             RowBox[{
              RowBox[{"MH1", "=", 
               RowBox[{"RandomChoice", "[", 
                RowBox[{
                 RowBox[{"Range", "[", 
                  RowBox[{"2", "*", "mp"}], "]"}], ",", 
                 RowBox[{"If", "[", 
                  RowBox[{
                   RowBox[{"k", "\[Equal]", "1"}], ",", 
                   RowBox[{"If", "[", 
                    RowBox[{
                    RowBox[{"j", "\[Equal]", "1"}], ",", "fecf1", ",", 
                    "fecf2"}], "]"}], ",", 
                   RowBox[{"If", "[", 
                    RowBox[{
                    RowBox[{"j", "\[Equal]", "1"}], ",", "fecm1", ",", 
                    "fecm2"}], "]"}]}], "]"}]}], "]"}]}], ";", 
              RowBox[{"Do", "[", 
               RowBox[{
                RowBox[{
                 RowBox[{"M", "[", 
                  RowBox[{"[", 
                   RowBox[{
                    RowBox[{"Gen", "[", "K", "]"}], ",", "i", ",", "j", ",", 
                    "k", ",", 
                    RowBox[{"MH1", "[", 
                    RowBox[{"[", "d", "]"}], "]"}]}], "]"}], "]"}], "++"}], 
                ",", 
                RowBox[{"{", 
                 RowBox[{"d", ",", "1", ",", 
                  RowBox[{"If", "[", 
                   RowBox[{
                    RowBox[{"k", "\[Equal]", "1"}], ",", 
                    RowBox[{"If", "[", 
                    RowBox[{
                    RowBox[{"j", "\[Equal]", "1"}], ",", "fecf1", ",", 
                    "fecf2"}], "]"}], ",", 
                    RowBox[{"If", "[", 
                    RowBox[{
                    RowBox[{"j", "\[Equal]", "1"}], ",", "fecm1", ",", 
                    "fecm2"}], "]"}]}], "]"}]}], "}"}]}], "]"}]}], ",", 
             RowBox[{"{", 
              RowBox[{"k", ",", "1", ",", "2"}], "}"}], ",", 
             RowBox[{"{", 
              RowBox[{"j", ",", "1", ",", "2"}], "}"}], ",", 
             RowBox[{"{", 
              RowBox[{"i", ",", "1", ",", "n"}], "}"}]}], "]"}], ";", 
           "\[IndentingNewLine]", "\[IndentingNewLine]", 
           RowBox[{"(*", 
            RowBox[{
            "helpers", " ", "and", " ", "their", " ", "benefit", " ", "to", 
             " ", "the", " ", "second", " ", "cohort", " ", "for", " ", "the",
              " ", "newly", " ", "formed", " ", "nests"}], "*)"}], 
           "\[IndentingNewLine]", 
           RowBox[{"Do", "[", "\[IndentingNewLine]", 
            RowBox[{
             RowBox[{
              RowBox[{"If", "[", 
               RowBox[{
                RowBox[{"helpf", "\[Equal]", "1"}], ",", 
                "\[IndentingNewLine]", 
                RowBox[{"Do", "[", 
                 RowBox[{
                  RowBox[{"If", "[", 
                   RowBox[{
                    RowBox[{
                    RowBox[{"RandomReal", "[", "]"}], "<", 
                    RowBox[{
                    RowBox[{"(", 
                    RowBox[{
                    RowBox[{"M", "[", 
                    RowBox[{"[", 
                    RowBox[{
                    RowBox[{"Gen", "[", "K", "]"}], ",", "i", ",", "3", ",", 
                    RowBox[{
                    RowBox[{"PG", "[", "p", "]"}], "[", 
                    RowBox[{"[", "1", "]"}], "]"}]}], "]"}], "]"}], "+", 
                    RowBox[{"M", "[", 
                    RowBox[{"[", 
                    RowBox[{
                    RowBox[{"Gen", "[", "K", "]"}], ",", "i", ",", "4", ",", 
                    RowBox[{
                    RowBox[{"PG", "[", "p", "]"}], "[", 
                    RowBox[{"[", "2", "]"}], "]"}]}], "]"}], "]"}]}], ")"}], 
                    "/", "2"}]}], " ", ",", 
                    RowBox[{
                    RowBox[{
                    RowBox[{"M", "[", 
                    RowBox[{"[", 
                    RowBox[{
                    RowBox[{"Gen", "[", "K", "]"}], ",", "i", ",", "1", ",", 
                    "3"}], "]"}], "]"}], "++"}], ";", 
                    RowBox[{
                    RowBox[{"M", "[", 
                    RowBox[{"[", 
                    RowBox[{
                    RowBox[{"Gen", "[", "K", "]"}], ",", "i", ",", "1", ",", 
                    "1", ",", "p"}], "]"}], "]"}], "--"}]}]}], "]"}], 
                  "\[IndentingNewLine]", ",", 
                  RowBox[{"{", 
                   RowBox[{"M", "[", 
                    RowBox[{"[", 
                    RowBox[{
                    RowBox[{"Gen", "[", "K", "]"}], ",", "i", ",", "1", ",", 
                    "1", ",", "p"}], "]"}], "]"}], "}"}]}], "]"}]}], "]"}], 
              ";", "\[IndentingNewLine]", 
              RowBox[{"If", "[", 
               RowBox[{
                RowBox[{"helpm", "\[Equal]", "1"}], ",", 
                RowBox[{"Do", "[", 
                 RowBox[{
                  RowBox[{"If", "[", 
                   RowBox[{
                    RowBox[{
                    RowBox[{"RandomReal", "[", "]"}], "<", 
                    RowBox[{"If", 
                    StyleBox["[", "Code"], 
                    RowBox[{
                    RowBox[{
                    StyleBox["mp", "Code"], 
                    StyleBox["\[Equal]", "Code"], "2"}], 
                    StyleBox[",", "Code"], 
                    RowBox[{
                    RowBox[{"(", 
                    RowBox[{
                    RowBox[{"M", "[", 
                    RowBox[{"[", 
                    RowBox[{
                    RowBox[{"Gen", "[", "K", "]"}], ",", "i", ",", "3", ",", 
                    RowBox[{
                    RowBox[{"PG", "[", "p", "]"}], "[", 
                    RowBox[{"[", "1", "]"}], "]"}]}], "]"}], "]"}], "+", 
                    RowBox[{"M", "[", 
                    RowBox[{"[", 
                    RowBox[{
                    RowBox[{"Gen", "[", "K", "]"}], ",", "i", ",", "4", ",", 
                    RowBox[{
                    RowBox[{"PG", "[", "p", "]"}], "[", 
                    RowBox[{"[", "2", "]"}], "]"}]}], "]"}], "]"}]}], ")"}], 
                    "/", "2"}], " ", ",", 
                    RowBox[{"M", "[", 
                    RowBox[{"[", 
                    RowBox[{
                    RowBox[{"Gen", "[", "K", "]"}], ",", "i", ",", "3", ",", 
                    RowBox[{
                    RowBox[{"PG", "[", "p", "]"}], "[", 
                    RowBox[{"[", "1", "]"}], "]"}]}], "]"}], "]"}]}], "]"}]}],
                     ",", 
                    RowBox[{
                    RowBox[{
                    RowBox[{"M", "[", 
                    RowBox[{"[", 
                    RowBox[{
                    RowBox[{"Gen", "[", "K", "]"}], ",", "i", ",", "1", ",", 
                    "4"}], "]"}], "]"}], "++"}], ";", 
                    RowBox[{
                    RowBox[{"M", "[", 
                    RowBox[{"[", 
                    RowBox[{
                    RowBox[{"Gen", "[", "K", "]"}], ",", "i", ",", "1", ",", 
                    "2", ",", "p"}], "]"}], "]"}], "--"}]}]}], "]"}], 
                  "\[IndentingNewLine]", ",", 
                  RowBox[{"{", 
                   RowBox[{"M", "[", 
                    RowBox[{"[", 
                    RowBox[{
                    RowBox[{"Gen", "[", "K", "]"}], ",", "i", ",", "1", ",", 
                    "2", ",", "p"}], "]"}], "]"}], "}"}]}], "]"}]}], "]"}]}], 
             "\[IndentingNewLine]", ",", 
             RowBox[{"{", 
              RowBox[{"i", ",", "1", ",", "n"}], "}"}], ",", 
             RowBox[{"{", 
              RowBox[{"p", ",", "1", ",", 
               RowBox[{"2", "*", "mp"}]}], "}"}]}], "]"}], ";", 
           "\[IndentingNewLine]", 
           RowBox[{"Do", "[", "\[IndentingNewLine]", 
            RowBox[{
             RowBox[{
              RowBox[{"tempfQ", "=", 
               RowBox[{"R", "[", 
                RowBox[{"b", "*", 
                 RowBox[{"(", 
                  RowBox[{
                   RowBox[{"M", "[", 
                    RowBox[{"[", 
                    RowBox[{
                    RowBox[{"Gen", "[", "K", "]"}], ",", "i", ",", "1", ",", 
                    "3"}], "]"}], "]"}], "+", 
                   RowBox[{"M", "[", 
                    RowBox[{"[", 
                    RowBox[{
                    RowBox[{"Gen", "[", "K", "]"}], ",", "i", ",", "1", ",", 
                    "4"}], "]"}], "]"}]}], ")"}], "*", 
                 RowBox[{"(", 
                  RowBox[{"1", "-", "s"}], ")"}]}], "]"}]}], ";", 
              "\[IndentingNewLine]", 
              RowBox[{"tempmQ", "=", 
               RowBox[{"R", "[", 
                RowBox[{"b", "*", 
                 RowBox[{"(", 
                  RowBox[{
                   RowBox[{"M", "[", 
                    RowBox[{"[", 
                    RowBox[{
                    RowBox[{"Gen", "[", "K", "]"}], ",", "i", ",", "1", ",", 
                    "3"}], "]"}], "]"}], "+", 
                   RowBox[{"M", "[", 
                    RowBox[{"[", 
                    RowBox[{
                    RowBox[{"Gen", "[", "K", "]"}], ",", "i", ",", "1", ",", 
                    "4"}], "]"}], "]"}]}], ")"}], "*", "s"}], "]"}]}], ";", 
              "\[IndentingNewLine]", 
              RowBox[{"If", "[", 
               RowBox[{
                RowBox[{"tempfQ", ">", "0"}], ",", 
                RowBox[{
                 RowBox[{"tempf", "=", 
                  RowBox[{"RandomChoice", "[", 
                   RowBox[{
                    RowBox[{"Range", "[", 
                    RowBox[{"2", "*", "mp"}], "]"}], ",", "tempfQ"}], "]"}]}],
                  ";", 
                 RowBox[{"Do", "[", 
                  RowBox[{
                   RowBox[{
                    RowBox[{"M", "[", 
                    RowBox[{"[", 
                    RowBox[{
                    RowBox[{"Gen", "[", "K", "]"}], ",", "i", ",", "2", ",", 
                    "1", ",", 
                    RowBox[{"tempf", "[", 
                    RowBox[{"[", "pp", "]"}], "]"}]}], "]"}], "]"}], "++"}], 
                   ",", 
                   RowBox[{"{", 
                    RowBox[{"pp", ",", "1", ",", "tempfQ"}], "}"}]}], 
                  "]"}]}]}], "]"}], ";", "\[IndentingNewLine]", 
              RowBox[{"If", "[", 
               RowBox[{
                RowBox[{"tempmQ", ">", "0"}], ",", 
                RowBox[{
                 RowBox[{"tempm", "=", 
                  RowBox[{"RandomChoice", "[", 
                   RowBox[{
                    RowBox[{"Range", "[", 
                    RowBox[{"2", "*", "mp"}], "]"}], ",", "tempmQ"}], "]"}]}],
                  ";", 
                 RowBox[{"Do", "[", 
                  RowBox[{
                   RowBox[{
                    RowBox[{"M", "[", 
                    RowBox[{"[", 
                    RowBox[{
                    RowBox[{"Gen", "[", "K", "]"}], ",", "i", ",", "2", ",", 
                    "2", ",", 
                    RowBox[{"tempm", "[", 
                    RowBox[{"[", "pp", "]"}], "]"}]}], "]"}], "]"}], "++"}], 
                   ",", 
                   RowBox[{"{", 
                    RowBox[{"pp", ",", "1", ",", "tempmQ"}], "}"}]}], 
                  "]"}]}]}], "]"}], ";"}], "\[IndentingNewLine]", ",", 
             RowBox[{"{", 
              RowBox[{"i", ",", "1", ",", "n"}], "}"}]}], "]"}], 
           "\[IndentingNewLine]", ";", 
           RowBox[{"K", "++"}]}]}], "]"}]}], "\[IndentingNewLine]", ",", 
       RowBox[{"{", 
        RowBox[{"dd", ",", "1", ",", "SIM"}], "}"}]}], "]"}], ";", 
     "\[IndentingNewLine]", 
     RowBox[{"(*", 
      RowBox[{
       RowBox[{
       "prints", " ", "out", " ", "\"\<first part done\>\"", " ", "when", " ",
         "the", " ", "simulation", " ", "has", " ", "run", " ", "everything", 
        " ", "for", " ", "the", " ", "lower", " ", "benefit"}], ",", " ", 
       RowBox[{
        RowBox[{"i", ".", "e", ".", " ", "the"}], " ", 
        "\"\<half point\>\""}]}], "*)"}], "\[IndentingNewLine]", 
     RowBox[{"If", "[", 
      RowBox[{
       RowBox[{"B", "\[Equal]", "1"}], ",", 
       RowBox[{"Print", "[", "\"\<first part done\>\"", "]"}]}], "]"}]}], 
    "\[IndentingNewLine]", ",", 
    RowBox[{"{", 
     RowBox[{"B", ",", "1", ",", "2"}], "}"}]}], "]"}], 
  "\[IndentingNewLine]"}], "\[IndentingNewLine]", 
 RowBox[{"Fig1", "=", 
  RowBox[{"ListLinePlot", "[", 
   RowBox[{
    RowBox[{"Table", "[", 
     RowBox[{
      RowBox[{"PAF", "[", 
       RowBox[{"[", 
        RowBox[{"1", ",", "k"}], "]"}], "]"}], ",", 
      RowBox[{"{", 
       RowBox[{"k", ",", "1", ",", "SIM"}], "}"}]}], "]"}], ",", 
    RowBox[{"PlotRange", "\[Rule]", 
     RowBox[{"{", 
      RowBox[{
       RowBox[{"{", 
        RowBox[{"1", ",", 
         RowBox[{"PAFMAX", "[", 
          RowBox[{"[", "1", "]"}], "]"}]}], "}"}], ",", 
       RowBox[{"{", 
        RowBox[{"0", ",", "1"}], "}"}]}], "}"}]}], ",", 
    RowBox[{"AxesOrigin", "\[Rule]", 
     RowBox[{"{", 
      RowBox[{"1", ",", "0"}], "}"}]}], ",", 
    RowBox[{"Ticks", "\[Rule]", 
     RowBox[{"{", 
      RowBox[{
       RowBox[{"{", 
        RowBox[{"1", ",", 
         RowBox[{"PAFMAX", "[", 
          RowBox[{"[", "1", "]"}], "]"}]}], "}"}], ",", 
       RowBox[{"{", 
        RowBox[{"0", ",", "1"}], "}"}]}], "}"}]}]}], 
   "]"}]}], "\[IndentingNewLine]", 
 RowBox[{
  RowBox[{"Fig2", "=", 
   RowBox[{"ListLinePlot", "[", 
    RowBox[{
     RowBox[{"Table", "[", 
      RowBox[{
       RowBox[{"PAF", "[", 
        RowBox[{"[", 
         RowBox[{"2", ",", "k"}], "]"}], "]"}], ",", 
       RowBox[{"{", 
        RowBox[{"k", ",", "1", ",", "SIM"}], "}"}]}], "]"}], ",", 
     RowBox[{"PlotRange", "\[Rule]", 
      RowBox[{"{", 
       RowBox[{
        RowBox[{"{", 
         RowBox[{"1", ",", 
          RowBox[{"PAFMAX", "[", 
           RowBox[{"[", "2", "]"}], "]"}]}], "}"}], ",", 
        RowBox[{"{", 
         RowBox[{"0", ",", "1"}], "}"}]}], "}"}]}], ",", 
     RowBox[{"AxesOrigin", "\[Rule]", 
      RowBox[{"{", 
       RowBox[{"1", ",", "0"}], "}"}]}], ",", 
     RowBox[{"Ticks", "\[Rule]", 
      RowBox[{"{", 
       RowBox[{
        RowBox[{"{", 
         RowBox[{"1", ",", 
          RowBox[{"PAFMAX", "[", 
           RowBox[{"[", "2", "]"}], "]"}]}], "}"}], ",", 
        RowBox[{"{", 
         RowBox[{"0", ",", "1"}], "}"}]}], "}"}]}]}], "]"}]}], 
  "\[IndentingNewLine]"}], "\[IndentingNewLine]", 
 RowBox[{"Export", "[", 
  RowBox[{"\"\<Lowerb.pdf\>\"", ",", "Fig1"}], "]"}], "\[IndentingNewLine]", 
 RowBox[{"Export", "[", 
  RowBox[{"\"\<Higherb.pdf\>\"", ",", "Fig2"}], 
  "]"}], "\[IndentingNewLine]", 
 RowBox[{"Export", "[", 
  RowBox[{"\"\<PSR.MAT\>\"", ",", "PSR"}], "]"}], "\[IndentingNewLine]", 
 RowBox[{"Export", "[", 
  RowBox[{"\"\<PAF.MAT\>\"", ",", "PAF"}], "]"}], "\[IndentingNewLine]", 
 RowBox[{"Export", "[", 
  RowBox[{"\"\<PAFMAX.MAT\>\"", ",", "PAFMAX"}], "]"}]}], "Input",
 CellChangeTimes->{{3.7336613466868467`*^9, 3.733661680819659*^9}, {
   3.733661722443984*^9, 3.733661811251336*^9}, {3.733661855845365*^9, 
   3.733662016002928*^9}, {3.7336620468477697`*^9, 3.7336623655266657`*^9}, {
   3.7336624322947206`*^9, 3.733662635986209*^9}, {3.733662916763439*^9, 
   3.733662941441647*^9}, {3.733734746224395*^9, 3.733734874143558*^9}, {
   3.733735413451027*^9, 3.733735440233363*^9}, {3.7337355682352533`*^9, 
   3.733735585086471*^9}, {3.733735617112268*^9, 3.733735692631958*^9}, {
   3.733735828701089*^9, 3.733735899151976*^9}, {3.733736081468656*^9, 
   3.73373626686987*^9}, {3.733736305026849*^9, 3.7337363483088417`*^9}, {
   3.733736466886874*^9, 3.733736468453308*^9}, {3.733736540175083*^9, 
   3.7337366449840927`*^9}, {3.7337366808008003`*^9, 3.733736923117189*^9}, {
   3.733737001202976*^9, 3.7337370086114473`*^9}, {3.733737447398184*^9, 
   3.733737567405072*^9}, {3.733737609193263*^9, 3.7337376139713373`*^9}, {
   3.7337376456436157`*^9, 3.733737690352157*^9}, {3.733737729547615*^9, 
   3.733737785758745*^9}, {3.733740542399146*^9, 3.73374056951705*^9}, {
   3.733740606017089*^9, 3.733740610472557*^9}, {3.733740669967924*^9, 
   3.733740681381317*^9}, {3.73374071340845*^9, 3.73374086702532*^9}, {
   3.734074903967091*^9, 3.734074941929537*^9}, {3.7340749965383253`*^9, 
   3.734075030483169*^9}, {3.734075077705679*^9, 3.734075152579101*^9}, {
   3.734076583339517*^9, 3.734076609823588*^9}, {3.734084557577877*^9, 
   3.734084733608086*^9}, {3.734084764608347*^9, 3.734085032188246*^9}, {
   3.73408507491604*^9, 3.734085076882112*^9}, {3.734085143794572*^9, 
   3.734085206190338*^9}, {3.734085238794572*^9, 3.734085481417199*^9}, {
   3.7341604861883717`*^9, 3.734160721599558*^9}, {3.734160987176702*^9, 
   3.7341610987602043`*^9}, {3.7341612082355137`*^9, 3.734161329420269*^9}, {
   3.734161412840056*^9, 3.734161533816722*^9}, {3.734161585264452*^9, 
   3.7341615867550898`*^9}, {3.734161624016376*^9, 3.7341616707670918`*^9}, {
   3.73416171928655*^9, 3.734161735308916*^9}, {3.7341617813342657`*^9, 
   3.73416184221134*^9}, {3.734162070775654*^9, 3.7341620713562727`*^9}, {
   3.734162105342046*^9, 3.7341622764466887`*^9}, 3.734162610802497*^9, {
   3.734162710255604*^9, 3.7341627193674173`*^9}, {3.734163070790937*^9, 
   3.734163078614964*^9}, {3.734163127873336*^9, 3.734163268026462*^9}, {
   3.7341640854356117`*^9, 3.734164089695095*^9}, {3.7341641251283197`*^9, 
   3.734164179443431*^9}, {3.73416424686635*^9, 3.734164481355777*^9}, {
   3.734164516429427*^9, 3.7341645895024157`*^9}, {3.7341646264342117`*^9, 
   3.734164734036538*^9}, {3.734164881873124*^9, 3.734164887525132*^9}, {
   3.734165102023761*^9, 3.734165104349801*^9}, {3.734262305742523*^9, 
   3.734262308789714*^9}, {3.734262342386701*^9, 3.734262348246621*^9}, 
   3.734262423666397*^9, {3.734262460683168*^9, 3.734262861743464*^9}, {
   3.734263901593803*^9, 3.7342639192532673`*^9}, {3.7342639636943407`*^9, 
   3.734264100860278*^9}, {3.734264167247714*^9, 3.734264260144043*^9}, {
   3.734264295140024*^9, 3.7342643087301483`*^9}, {3.734264603604116*^9, 
   3.734264650503183*^9}, {3.73433431597614*^9, 3.7343343559856567`*^9}, {
   3.734334411580265*^9, 3.734334444822444*^9}, {3.734334646323825*^9, 
   3.7343348488941183`*^9}, {3.734334885816019*^9, 3.734334887949733*^9}, {
   3.7343353394264107`*^9, 3.73433540756663*^9}, {3.734335441095343*^9, 
   3.734335570659349*^9}, {3.7343356818865623`*^9, 3.734335685888629*^9}, {
   3.734335731090537*^9, 3.734335856427413*^9}, {3.7343360801306267`*^9, 
   3.7343361092889223`*^9}, {3.734336400446541*^9, 3.7343366515796623`*^9}, {
   3.734336760970509*^9, 3.7343368259110394`*^9}, {3.7343368759695177`*^9, 
   3.7343369664643784`*^9}, {3.7343370434435043`*^9, 3.734337123458297*^9}, {
   3.734339429668459*^9, 3.734339448597581*^9}, {3.734339588592166*^9, 
   3.7343396068545103`*^9}, {3.73434125417904*^9, 3.734341362574813*^9}, {
   3.734353850725214*^9, 3.734353860951807*^9}, {3.734354014171398*^9, 
   3.734354015953752*^9}, {3.734357134201619*^9, 3.734357253845646*^9}, {
   3.73435790371771*^9, 3.734357917047714*^9}, {3.734358138312839*^9, 
   3.734358155339141*^9}, {3.734358209495407*^9, 3.734358267147159*^9}, {
   3.734358672846695*^9, 3.734358680078508*^9}, {3.734421419164007*^9, 
   3.7344214736900053`*^9}, {3.734421517035738*^9, 3.73442166678265*^9}, {
   3.734421697507428*^9, 3.734421717122664*^9}, {3.7344217569902077`*^9, 
   3.7344219261590643`*^9}, 3.734421961242208*^9, {3.734422042347101*^9, 
   3.7344220718192587`*^9}, {3.734422127675798*^9, 3.734422152830571*^9}, {
   3.734422207766905*^9, 3.7344222804679337`*^9}, {3.734422706946568*^9, 
   3.734422711065802*^9}, {3.734422782711136*^9, 3.734423012174395*^9}, {
   3.7344230449866056`*^9, 3.734423094329755*^9}, {3.7344240664860363`*^9, 
   3.734424171613574*^9}, {3.7344339692865953`*^9, 3.7344339767233677`*^9}, {
   3.734434014394269*^9, 3.734434076304291*^9}, {3.734434300751294*^9, 
   3.734434610259804*^9}, {3.734434650299037*^9, 3.7344347182634783`*^9}, {
   3.734434769157214*^9, 3.734434777650345*^9}, {3.7344382161497393`*^9, 
   3.734438218463069*^9}, {3.7344382767292747`*^9, 3.7344382919523907`*^9}, {
   3.734438330022743*^9, 3.734438360748693*^9}, {3.734438463295856*^9, 
   3.7344384864101963`*^9}, {3.734438671238224*^9, 3.734438692624797*^9}, {
   3.734438777637455*^9, 3.734438839643963*^9}, {3.734438943266605*^9, 
   3.73443894513063*^9}, 3.734438987580364*^9, {3.734439018692916*^9, 
   3.734439043841655*^9}, {3.734440334598874*^9, 3.734440344395748*^9}, {
   3.734440449341434*^9, 3.734440603060141*^9}, {3.734440687059394*^9, 
   3.7344407293777647`*^9}, {3.73444098519044*^9, 3.734441036461483*^9}, {
   3.7344417499337063`*^9, 3.734441977854856*^9}, {3.73444201899798*^9, 
   3.7344420542269373`*^9}, {3.7344420863119583`*^9, 3.734442094953332*^9}, {
   3.734442374985574*^9, 3.734442436713688*^9}, {3.734442470978037*^9, 
   3.734442536762064*^9}, {3.734442627593524*^9, 3.734442628622938*^9}, {
   3.734442748646482*^9, 3.734442749203354*^9}, {3.734442809671994*^9, 
   3.734442813491766*^9}, {3.7344428566023703`*^9, 3.734442869821752*^9}, 
   3.734443810842733*^9, {3.7344438862514877`*^9, 3.734443919326941*^9}, {
   3.734444043441135*^9, 3.734444056451182*^9}, {3.7346792209535513`*^9, 
   3.734679226894589*^9}, 3.7346799166757307`*^9, {3.7346802533544903`*^9, 
   3.734680308040471*^9}, {3.734680341457803*^9, 3.734680460275625*^9}, {
   3.734681195156247*^9, 3.734681200289288*^9}, {3.734681659957746*^9, 
   3.7346818374747677`*^9}, {3.734681870453024*^9, 3.734681909186585*^9}, {
   3.734681965876762*^9, 3.734681998371811*^9}, {3.734682049477171*^9, 
   3.7346822035749493`*^9}, {3.7346822417932463`*^9, 3.734682360986206*^9}, {
   3.734682666447823*^9, 3.734682673724876*^9}, {3.734684508420167*^9, 
   3.734684515450777*^9}, {3.7346845507556467`*^9, 3.734684632750806*^9}, {
   3.7347684060724154`*^9, 3.734768434207715*^9}, {3.734768472713615*^9, 
   3.7347685444039803`*^9}, {3.734768623050384*^9, 3.734768764448633*^9}, 
   3.734768870946595*^9, {3.734769339760109*^9, 3.734769471462286*^9}, {
   3.734769563254092*^9, 3.73476956677381*^9}, 3.734769618683752*^9, {
   3.7347696952668467`*^9, 3.734769780114546*^9}, {3.7347710447192793`*^9, 
   3.7347710681711683`*^9}, {3.7347710986353273`*^9, 3.734771107896267*^9}, {
   3.734771441575742*^9, 3.734771540305131*^9}, {3.734771574520254*^9, 
   3.734771620527964*^9}, {3.734771658343721*^9, 3.734771672209427*^9}, {
   3.734772427592607*^9, 3.734772430358142*^9}, {3.734772460862176*^9, 
   3.73477251011304*^9}, {3.734772682700335*^9, 3.734772692620388*^9}, {
   3.734772897284232*^9, 3.734772905378139*^9}, {3.734773034667849*^9, 
   3.734773072635645*^9}, {3.734773168740344*^9, 3.7347732053063793`*^9}, {
   3.7347732928280907`*^9, 3.7347732976546183`*^9}, 3.73477333268381*^9, {
   3.73477337194383*^9, 3.734773438358543*^9}, {3.7347734835791492`*^9, 
   3.734773537592214*^9}, {3.734773588819394*^9, 3.734773635321616*^9}, {
   3.734773689373225*^9, 3.73477370670313*^9}, {3.734773746912077*^9, 
   3.7347738615764112`*^9}, 3.734773984424409*^9, {3.7347827324961987`*^9, 
   3.734782830241206*^9}, {3.734783001663969*^9, 3.734783061574073*^9}, {
   3.73478311149034*^9, 3.734783263057447*^9}, {3.734783341369583*^9, 
   3.73478336140521*^9}, {3.734783393063025*^9, 3.7347833975799513`*^9}, {
   3.734783443146944*^9, 3.734783444925974*^9}, {3.7347834750153227`*^9, 
   3.734783476337755*^9}, {3.73478352469177*^9, 3.734783535897682*^9}, {
   3.734783651277699*^9, 3.734783660750951*^9}, {3.734784140066052*^9, 
   3.734784149222372*^9}, {3.7347842096951933`*^9, 3.7347842098999863`*^9}, {
   3.7347842566045237`*^9, 3.734784311462501*^9}, {3.73478434357425*^9, 
   3.734784356086862*^9}, {3.7347844099894123`*^9, 3.7347844990849543`*^9}, {
   3.734784564130529*^9, 3.734784567608458*^9}, {3.73478460247847*^9, 
   3.734784626088585*^9}, {3.734784662123362*^9, 3.734784673273602*^9}, 
   3.7347848730511637`*^9, {3.734784994078835*^9, 3.734785170088924*^9}, {
   3.7347855702497673`*^9, 3.734785591415636*^9}, {3.734785803498242*^9, 
   3.73478585845186*^9}, {3.734785909494128*^9, 3.734785938807939*^9}, {
   3.734785988851983*^9, 3.7347860143968287`*^9}, {3.734786054087562*^9, 
   3.734786069248384*^9}, {3.7347861501096487`*^9, 3.734786175313336*^9}, {
   3.734786267876773*^9, 3.734786321900846*^9}, 3.7347865437667637`*^9, {
   3.734849458477528*^9, 3.734849489038035*^9}, {3.734849617975225*^9, 
   3.734849629910145*^9}, {3.734849837912705*^9, 3.734849839247541*^9}, {
   3.7348510587290277`*^9, 3.7348510589001417`*^9}, 3.734851105920681*^9, {
   3.734851204453601*^9, 3.7348512082416763`*^9}, 3.734851249450301*^9, {
   3.73485128172545*^9, 3.734851327346979*^9}, 3.734851458712357*^9, {
   3.7348528288219137`*^9, 3.734852923076078*^9}, 3.734852959611991*^9, 
   3.734852990392297*^9, {3.734853096854607*^9, 3.734853116903926*^9}, {
   3.734866963976514*^9, 3.734866966007989*^9}, {3.734867018127721*^9, 
   3.734867091353675*^9}, {3.734867147899267*^9, 3.734867157698855*^9}, {
   3.734867213465873*^9, 3.7348672455645514`*^9}, {3.7348672935531387`*^9, 
   3.7348673758997498`*^9}, {3.734867940826108*^9, 3.734868002139703*^9}, {
   3.734868154087741*^9, 3.734868277040666*^9}, 3.734868473205641*^9, {
   3.7348687085751534`*^9, 3.7348687920676003`*^9}, 3.734868842803111*^9, {
   3.7348691277779207`*^9, 3.734869141180026*^9}, {3.734869239007041*^9, 
   3.734869263357725*^9}, {3.734869513408252*^9, 3.7348695380325613`*^9}, {
   3.7348697804223022`*^9, 3.7348697891617527`*^9}, {3.734869896095284*^9, 
   3.734869904869256*^9}, {3.734870003507373*^9, 3.73487004380273*^9}, {
   3.7348700908850594`*^9, 3.734870125675872*^9}, {3.7348701696415243`*^9, 
   3.7348701981873207`*^9}, 3.734870299063107*^9, {3.73487046943972*^9, 
   3.7348704794538937`*^9}, {3.734870679926046*^9, 3.73487068440303*^9}, {
   3.734870807394301*^9, 3.7348708737623873`*^9}, 3.734870926852644*^9, {
   3.734871101468278*^9, 3.73487110564762*^9}, {3.7348711586681433`*^9, 
   3.734871159281806*^9}, {3.734871246605173*^9, 3.7348712488187103`*^9}, 
   3.734871310807713*^9, {3.734871377438311*^9, 3.734871385176993*^9}, {
   3.734871419137539*^9, 3.734871462155416*^9}, 3.734871499772397*^9, {
   3.7348716024036427`*^9, 3.734871605142242*^9}, {3.734871704122617*^9, 
   3.734871718255546*^9}, 3.734871763755763*^9, {3.7348717959001513`*^9, 
   3.734871817727435*^9}, {3.734957577534137*^9, 3.7349575777969837`*^9}, {
   3.734957634352124*^9, 3.734957639019384*^9}, {3.7349577771467037`*^9, 
   3.7349577817287693`*^9}, {3.734957847149712*^9, 3.73495789022545*^9}, {
   3.734957970007584*^9, 3.73495798665245*^9}, {3.734958019103805*^9, 
   3.7349580196865892`*^9}, {3.7349580749417887`*^9, 
   3.7349581023963537`*^9}, {3.734958466442575*^9, 3.734958471635064*^9}, {
   3.734958562587743*^9, 3.734958638496166*^9}, {3.734958673480441*^9, 
   3.734958855618779*^9}, {3.734958893938672*^9, 3.734958894542408*^9}, 
   3.734958962587637*^9, {3.734959010786366*^9, 3.7349590109509907`*^9}, {
   3.7349590665224123`*^9, 3.734959074505919*^9}, {3.7349591916352177`*^9, 
   3.734959194002842*^9}, {3.7349594393494062`*^9, 3.734959440345417*^9}, {
   3.734959640608447*^9, 3.7349596444245243`*^9}, {3.734959699047758*^9, 
   3.734959701257679*^9}, {3.734959838557205*^9, 3.7349598439538403`*^9}, {
   3.734959909236229*^9, 3.7349599098045*^9}, {3.734960135749147*^9, 
   3.734960155332864*^9}, 3.734960198791957*^9, 3.734960244762682*^9, {
   3.734960589814591*^9, 3.734960593500472*^9}, {3.734966764354371*^9, 
   3.7349668281492968`*^9}, {3.7349680741726837`*^9, 3.734968075122882*^9}, {
   3.734973344437727*^9, 3.734973359586878*^9}, {3.734976292843397*^9, 
   3.734976297613316*^9}, 3.7349763305237503`*^9, {3.7349763806373463`*^9, 
   3.7349763946807013`*^9}, {3.734976427551125*^9, 3.734976478914266*^9}, {
   3.734976512395261*^9, 3.734976521250526*^9}, {3.7349767152799273`*^9, 
   3.734976733275279*^9}, {3.734976814451454*^9, 3.7349768259026117`*^9}, {
   3.734976918228869*^9, 3.734976973368778*^9}, {3.734977079044648*^9, 
   3.734977104087481*^9}, {3.7349771517429256`*^9, 3.734977167375031*^9}, {
   3.734977231308935*^9, 3.734977349208625*^9}, {3.7349777148959627`*^9, 
   3.734977717703926*^9}, {3.734977779794681*^9, 3.734977805975051*^9}, {
   3.734977857724802*^9, 3.734977881874258*^9}, {3.734977931796232*^9, 
   3.73497795778463*^9}, {3.73497984629663*^9, 3.734979853323976*^9}, {
   3.734980099679595*^9, 3.734980106098634*^9}, {3.735006298893669*^9, 
   3.7350063056765623`*^9}, 3.7350063598582993`*^9, {3.735015147257217*^9, 
   3.7350151828591423`*^9}, 3.735015218892531*^9, {3.7350161052650423`*^9, 
   3.735016137111294*^9}, {3.7350168759222927`*^9, 3.7350169116655903`*^9}, {
   3.7350176283857718`*^9, 3.735017639520578*^9}, {3.7350186267333813`*^9, 
   3.735018643772587*^9}, {3.735018849664734*^9, 3.735018875747493*^9}, {
   3.735018912903534*^9, 3.735018913030167*^9}, {3.735022672344687*^9, 
   3.735022844307981*^9}, {3.7350229451259604`*^9, 3.735023107488759*^9}, {
   3.735023138426042*^9, 3.735023140130514*^9}, {3.7350231913732147`*^9, 
   3.735023212166193*^9}, {3.735023250732773*^9, 3.7350232805356092`*^9}, {
   3.735023363407626*^9, 3.7350233843192596`*^9}, {3.735023414822629*^9, 
   3.735023442906796*^9}, {3.735023738337493*^9, 3.7350237522831793`*^9}, {
   3.73502405551536*^9, 3.73502405588311*^9}, {3.735024347931436*^9, 
   3.7350243861566467`*^9}, {3.7350273028610477`*^9, 3.7350273052904663`*^9}, 
   3.73502759270045*^9, 3.735028109390501*^9, 3.735028580280506*^9, {
   3.73502913372281*^9, 3.735029134810557*^9}, {3.7350301640760517`*^9, 
   3.7350301944374*^9}, {3.735030297947011*^9, 3.735030299125997*^9}, {
   3.735030498449139*^9, 3.735030507452634*^9}, {3.735285881361442*^9, 
   3.735285947596162*^9}, {3.735286067741796*^9, 3.735286119887548*^9}, {
   3.735286193472067*^9, 3.735286220677297*^9}, {3.73528629354493*^9, 
   3.73528629751898*^9}, {3.735286381166895*^9, 3.7352864056851788`*^9}, {
   3.7352866009615803`*^9, 3.73528662703519*^9}, 3.735286692709392*^9, {
   3.735286877654139*^9, 3.735286923514471*^9}, {3.735286957170135*^9, 
   3.735286961383892*^9}, {3.7352869968748302`*^9, 3.735286997778129*^9}, {
   3.735287127678216*^9, 3.735287177783044*^9}, {3.735287468384774*^9, 
   3.735287561017271*^9}, {3.735287705886086*^9, 3.7352877212433357`*^9}, {
   3.73528781082732*^9, 3.7352878254239264`*^9}, 3.735287873923068*^9, {
   3.735288042185277*^9, 3.735288114713917*^9}, {3.735288178025996*^9, 
   3.735288193014271*^9}, 3.7352882650349417`*^9, {3.735288544688952*^9, 
   3.735288557010366*^9}, {3.735289298845051*^9, 3.735289300891914*^9}, {
   3.735289343661955*^9, 3.735289377108347*^9}, {3.7352904338906918`*^9, 
   3.735290476626186*^9}, {3.7352905069350557`*^9, 3.735290563183846*^9}, {
   3.7352907291735764`*^9, 3.735290734791482*^9}, {3.7352909198627043`*^9, 
   3.735290949830703*^9}, {3.735290996864809*^9, 3.735291026398841*^9}, 
   3.7352910575652637`*^9, {3.735291199500374*^9, 3.735291219635683*^9}, {
   3.735291250433837*^9, 3.735291275150091*^9}, {3.735291360288022*^9, 
   3.735291464253501*^9}, {3.735291592831353*^9, 3.735291620254571*^9}, {
   3.735291680731398*^9, 3.735291685764394*^9}, 3.735291734672217*^9, 
   3.73529194052526*^9, {3.735292056104433*^9, 3.7352920562752132`*^9}, 
   3.735292381027865*^9, {3.735292469739262*^9, 3.73529247006278*^9}, {
   3.735292611915428*^9, 3.7352926251689463`*^9}, 3.735292683915823*^9, {
   3.735292953260228*^9, 3.735292988145857*^9}, {3.735293347618593*^9, 
   3.735293356020496*^9}, {3.735293430408347*^9, 3.7352934309345083`*^9}, 
   3.735293514861044*^9, 3.735293549124955*^9, 3.7352936012906847`*^9, {
   3.735294901552367*^9, 3.735294920823674*^9}, {3.735459531215323*^9, 
   3.735459597447131*^9}, {3.735459672426139*^9, 3.735459678306191*^9}, {
   3.735459718574786*^9, 3.735459718921432*^9}, {3.735459762703844*^9, 
   3.735459964912759*^9}, {3.735460010008091*^9, 3.735460013062625*^9}, {
   3.7354601534403343`*^9, 3.735460182506255*^9}, {3.735460217895549*^9, 
   3.735460225908008*^9}, {3.735460267180469*^9, 3.7354602738032093`*^9}, {
   3.73546037622344*^9, 3.735460419879191*^9}, {3.7354604687211657`*^9, 
   3.735460477248616*^9}, {3.735460966493281*^9, 3.7354610439849377`*^9}, {
   3.7354610859452553`*^9, 3.735461129099399*^9}, {3.735461160251182*^9, 
   3.735461220230074*^9}, {3.735461265443121*^9, 3.7354613100667458`*^9}, {
   3.7354613457029667`*^9, 3.735461451193389*^9}, {3.735461501951393*^9, 
   3.735461565330353*^9}, {3.735461600624386*^9, 3.735461688795846*^9}, 
   3.7354618222977943`*^9, {3.735461869927454*^9, 3.735461872996726*^9}, {
   3.735462011490665*^9, 3.73546205702658*^9}, {3.735462101714346*^9, 
   3.7354621245369864`*^9}, {3.7354621627357407`*^9, 3.73546216930942*^9}, {
   3.735462218776205*^9, 3.735462251033478*^9}, {3.735473380290029*^9, 
   3.735473419988283*^9}, {3.735473458110508*^9, 3.7354734848937187`*^9}, {
   3.735473527732498*^9, 3.7354735278492613`*^9}, {3.7354738077935553`*^9, 
   3.735473829112318*^9}, {3.735473860923216*^9, 3.735473861133685*^9}, {
   3.73547391357978*^9, 3.735473915429118*^9}, {3.735473958623599*^9, 
   3.735473959084159*^9}, 3.7354739922746077`*^9, {3.735474042937448*^9, 
   3.7354740586539707`*^9}, {3.7354744589574833`*^9, 3.735474471895226*^9}, 
   3.735474685268302*^9, 3.735474836255468*^9, {3.7354749729265623`*^9, 
   3.735474975450536*^9}, {3.7354750347298737`*^9, 3.7354750366451283`*^9}, {
   3.735550291230386*^9, 3.735550452571344*^9}, {3.735550790898909*^9, 
   3.7355508423805847`*^9}, {3.735550878060845*^9, 3.735550881540474*^9}, {
   3.735550979325303*^9, 3.735551050433043*^9}, {3.735554262298311*^9, 
   3.735554301563299*^9}, {3.735554455364841*^9, 3.735554459405298*^9}, {
   3.7355544904074297`*^9, 3.7355544946446657`*^9}, {3.73555452916658*^9, 
   3.73555464478554*^9}, {3.735554680722356*^9, 3.735554687361721*^9}, {
   3.735555428870916*^9, 3.735555441890544*^9}, {3.735555613556786*^9, 
   3.735555675618032*^9}, {3.73555606554706*^9, 3.735556097978237*^9}, {
   3.735556320444748*^9, 3.735556355245634*^9}, {3.735556396766676*^9, 
   3.735556396976675*^9}, {3.7355564380518084`*^9, 3.735556461524399*^9}, {
   3.735556493635137*^9, 3.7355566587118797`*^9}, {3.735556703111203*^9, 
   3.735556703306261*^9}, {3.735556747528199*^9, 3.735556795773991*^9}, {
   3.735556887971285*^9, 3.7355568926740627`*^9}, {3.735557052724469*^9, 
   3.7355570673162947`*^9}, 3.735557199217619*^9, {3.735557407103043*^9, 
   3.7355574120489073`*^9}, {3.735557541075468*^9, 3.7355575413959017`*^9}, {
   3.7355576183195553`*^9, 3.735557618459587*^9}, {3.7356292421534243`*^9, 
   3.735629243582465*^9}, 3.7356292820699453`*^9, {3.735973258737837*^9, 
   3.735973322231278*^9}, {3.7359733740718603`*^9, 3.7359733974047327`*^9}, {
   3.735973480081065*^9, 3.735973549573187*^9}, {3.735973740098494*^9, 
   3.735973777446879*^9}, {3.735973816560174*^9, 3.735973861095252*^9}, {
   3.735973905490964*^9, 3.735973911497037*^9}, {3.73597399436898*^9, 
   3.735973997245625*^9}, {3.735974223631054*^9, 3.735974228985886*^9}, {
   3.735974261985611*^9, 3.735974367081794*^9}, {3.7359746381469183`*^9, 
   3.7359746496921787`*^9}, {3.735974696763463*^9, 3.735974696921452*^9}, {
   3.7359747514739017`*^9, 3.73597475209406*^9}, 3.735974818024405*^9, {
   3.735974866686667*^9, 3.7359748789931602`*^9}, {3.7359749475345097`*^9, 
   3.7359749531957617`*^9}, {3.735975017675088*^9, 3.735975017902776*^9}, {
   3.7359750782903423`*^9, 3.735975080748954*^9}, {3.735975154890329*^9, 
   3.73597515637731*^9}, {3.735975495975502*^9, 3.735975546618165*^9}, {
   3.73597558108527*^9, 3.7359756672745237`*^9}, {3.7359758850777903`*^9, 
   3.7359759043990726`*^9}, {3.735976018449667*^9, 3.735976018629168*^9}, {
   3.735976179862688*^9, 3.735976183859371*^9}, {3.7359860814605217`*^9, 
   3.7359860933335247`*^9}, {3.7359863562766438`*^9, 3.735986359383919*^9}, {
   3.735986595360243*^9, 3.735986596285955*^9}, {3.735999740834462*^9, 
   3.735999765556115*^9}, {3.735999817908544*^9, 3.7359998393258553`*^9}, 
   3.735999968022379*^9, {3.736000060096794*^9, 3.736000078065599*^9}, {
   3.736002845147046*^9, 3.736002856801927*^9}, {3.7360038036623087`*^9, 
   3.736003844833723*^9}, {3.736003913820703*^9, 3.736003934223041*^9}, {
   3.736170046228674*^9, 3.736170060245928*^9}, {3.736170091179969*^9, 
   3.7361701358741007`*^9}, 3.736170371922367*^9, {3.736171665981893*^9, 
   3.7361717394963207`*^9}, {3.736249327781664*^9, 3.73624933729749*^9}, 
   3.736498855100478*^9, {3.736498925115902*^9, 3.7364989461602297`*^9}, {
   3.736499693491791*^9, 3.736499697463472*^9}, {3.7364997301876793`*^9, 
   3.7364997389190693`*^9}, {3.736499789684103*^9, 3.7364998232639027`*^9}, {
   3.736499863047241*^9, 3.736499895551661*^9}, {3.736499934175646*^9, 
   3.736500023438799*^9}, {3.736500115044571*^9, 3.736500128028056*^9}, {
   3.7365002342348948`*^9, 3.736500241712373*^9}, {3.736500325940571*^9, 
   3.736500372307942*^9}, {3.736500434784039*^9, 3.736500572591363*^9}, {
   3.736500724825235*^9, 3.7365007252498913`*^9}, 3.736500760203353*^9, {
   3.736500851273974*^9, 3.736500851374481*^9}, 3.736500883960935*^9, {
   3.736501151341424*^9, 3.736501204336658*^9}, 3.7365012360076942`*^9, {
   3.7365012777555227`*^9, 3.7365012912040157`*^9}, 3.73650158558324*^9, {
   3.736501839887904*^9, 3.736501899630472*^9}, 3.736501948369443*^9, {
   3.736502024670526*^9, 3.736502061196042*^9}, {3.736508683161311*^9, 
   3.736508698613546*^9}, {3.7365087511010847`*^9, 3.736508773627976*^9}, {
   3.7365088223991413`*^9, 3.736508854156287*^9}, {3.736508898176642*^9, 
   3.736508946179748*^9}, {3.7365089944239902`*^9, 3.736509050589363*^9}, {
   3.736509143061699*^9, 3.7365091617890663`*^9}, {3.736509197849909*^9, 
   3.736509201360331*^9}, {3.7365092409526777`*^9, 3.736509244824657*^9}, {
   3.736509429844141*^9, 3.736509523853072*^9}, {3.736509620613164*^9, 
   3.736509657227468*^9}, {3.736509890429802*^9, 3.736509916483313*^9}, {
   3.736509962775362*^9, 3.736509965393318*^9}, {3.736510170416728*^9, 
   3.736510172823907*^9}, {3.736510227284748*^9, 3.7365102662570467`*^9}, {
   3.736510326784734*^9, 3.736510395480781*^9}, {3.736510427785056*^9, 
   3.736510473991769*^9}, {3.736510516607429*^9, 3.736510550181795*^9}, {
   3.736510586321868*^9, 3.73651059960458*^9}, {3.73651155028903*^9, 
   3.736511557535902*^9}, {3.736511599547975*^9, 3.736511639936769*^9}, {
   3.736511724718073*^9, 3.7365117532342854`*^9}, {3.7365117882331533`*^9, 
   3.736511858800138*^9}, {3.7365120479689493`*^9, 3.736512061268319*^9}, {
   3.736512126122014*^9, 3.736512155373451*^9}, {3.736512185867682*^9, 
   3.736512381888794*^9}, {3.736512421628561*^9, 3.73651245106603*^9}, {
   3.736512626493435*^9, 3.7365126370714493`*^9}, {3.736512978339101*^9, 
   3.7365129788435507`*^9}, {3.736513437822343*^9, 3.736513548095236*^9}, {
   3.736513822082449*^9, 3.736513837899497*^9}, {3.736514653342045*^9, 
   3.7365146602605352`*^9}, {3.736514690785901*^9, 3.7365148648729258`*^9}, {
   3.73651500289217*^9, 3.736515123401475*^9}, {3.736515164284528*^9, 
   3.7365152037518587`*^9}, {3.736515241592511*^9, 3.736515243122534*^9}, 
   3.7365152755510263`*^9, 3.736515373094133*^9, {3.736515443222085*^9, 
   3.736515475802294*^9}, {3.7365155891952953`*^9, 3.7365155987956676`*^9}, {
   3.7365156301431007`*^9, 3.7365158009564743`*^9}, {3.736575473643325*^9, 
   3.736575495275248*^9}, {3.736575530270821*^9, 3.736575532871541*^9}, 
   3.736576190184766*^9, {3.736576221318112*^9, 3.7365762464297123`*^9}, {
   3.736576298172554*^9, 3.736576300543119*^9}, {3.736576360482581*^9, 
   3.736576368681375*^9}, {3.73657642457233*^9, 3.736576458613999*^9}, {
   3.736576488664934*^9, 3.7365764966848907`*^9}, {3.7365765420512447`*^9, 
   3.736576554623176*^9}, 3.736577688595653*^9, {3.736578079067305*^9, 
   3.736578127914914*^9}, {3.736578404856251*^9, 3.736578448300885*^9}, {
   3.736578958028165*^9, 3.736578958278863*^9}, 3.7365874135764437`*^9, {
   3.736587488391561*^9, 3.736587529389201*^9}, {3.736587565565716*^9, 
   3.7365875864967823`*^9}, {3.736592131992297*^9, 3.736592182853599*^9}, {
   3.73659499871025*^9, 3.736595004682185*^9}, {3.736595404456715*^9, 
   3.736595427019903*^9}, 3.7365954904360647`*^9, {3.736595608862276*^9, 
   3.7365956223479033`*^9}, {3.736613030636693*^9, 3.7366130372806063`*^9}, {
   3.736670670251254*^9, 3.7366706842191553`*^9}, {3.7366707161749697`*^9, 
   3.736670721685988*^9}, 3.7366707643863277`*^9, {3.7366712998350353`*^9, 
   3.736671305081244*^9}, 3.73667153305867*^9, {3.7366720191329803`*^9, 
   3.736672023588107*^9}, {3.736672393969524*^9, 3.7366724034662113`*^9}, {
   3.736672826873275*^9, 3.7366728382711143`*^9}, 3.736673433434298*^9, 
   3.736674065847742*^9, 3.736674764194248*^9, {3.736679789476016*^9, 
   3.736679909264423*^9}, {3.736679952028586*^9, 3.736679955188311*^9}, {
   3.736750545364257*^9, 3.736750549065617*^9}, {3.7367507342124977`*^9, 
   3.7367507819291563`*^9}, {3.7367535710870457`*^9, 3.736753701868444*^9}, {
   3.736753840638042*^9, 3.736753965270069*^9}, {3.7367540928753242`*^9, 
   3.7367542030952873`*^9}, {3.736754413689294*^9, 3.7367544671403008`*^9}, {
   3.736754498291902*^9, 3.7367545939534073`*^9}, {3.736754884042145*^9, 
   3.7367548851634417`*^9}, {3.736759593230013*^9, 3.7367596493351517`*^9}, 
   3.736759720065276*^9, {3.7367597597625628`*^9, 3.736759767106516*^9}, {
   3.736759816526935*^9, 3.736759858409088*^9}, 3.736760039874543*^9, {
   3.736760794318014*^9, 3.736760833118449*^9}, {3.7367614641336193`*^9, 
   3.736761500467658*^9}, {3.736761800688933*^9, 3.7367618359017067`*^9}, {
   3.736761868975313*^9, 3.736761881654717*^9}, {3.736829483587771*^9, 
   3.736829649839369*^9}, {3.736829681693077*^9, 3.7368297389783487`*^9}, {
   3.736829912898616*^9, 3.736830186369815*^9}, {3.7368302374942417`*^9, 
   3.7368302538284388`*^9}, {3.736830283926238*^9, 3.736830299200058*^9}, {
   3.7368311142731323`*^9, 3.736831266912554*^9}, {3.7368327483497972`*^9, 
   3.73683315146738*^9}, {3.7368333105423813`*^9, 3.736833311077721*^9}, {
   3.7368333821113157`*^9, 3.736833391136224*^9}, {3.73683343677835*^9, 
   3.7368334701137743`*^9}, {3.7368342263062887`*^9, 
   3.7368342423756657`*^9}, {3.736835600968944*^9, 3.736835613033588*^9}, {
   3.736837799974894*^9, 3.7368378045526123`*^9}, {3.736852347033732*^9, 
   3.736852376489532*^9}, {3.736859398571787*^9, 3.7368594043886833`*^9}, {
   3.737095637516679*^9, 3.7370956547913113`*^9}, {3.7371079379967003`*^9, 
   3.737107947873005*^9}, {3.7371170651685534`*^9, 3.7371170792810163`*^9}, {
   3.737132352228149*^9, 3.737132373839468*^9}, {3.737205071546197*^9, 
   3.73720507387713*^9}, {3.737274399284514*^9, 3.737274572718856*^9}, {
   3.7372751456013527`*^9, 3.73727528569978*^9}, {3.737275323800723*^9, 
   3.737275450847719*^9}, {3.73727548287626*^9, 3.737275585299285*^9}, {
   3.7372757453765182`*^9, 3.7372757838681803`*^9}, {3.7372758918845263`*^9, 
   3.737276076686605*^9}, {3.737276178472292*^9, 3.737276183220798*^9}, {
   3.737276247203156*^9, 3.7372764543196697`*^9}, {3.737276592035632*^9, 
   3.737276612450707*^9}, {3.737277141167097*^9, 3.737277147113228*^9}, {
   3.737277205746601*^9, 3.737277264127824*^9}, {3.737277320243046*^9, 
   3.737277376331018*^9}, {3.737277799654818*^9, 3.73727802057028*^9}, {
   3.737278071645651*^9, 3.737278156661111*^9}, {3.737278196535315*^9, 
   3.7372782376558657`*^9}, {3.737278404243011*^9, 3.7372785282629004`*^9}, {
   3.737278563382271*^9, 3.737278681309875*^9}, {3.737278794455957*^9, 
   3.7372788022335873`*^9}, {3.737278842657878*^9, 3.737278890045752*^9}, {
   3.737278952761324*^9, 3.7372791763071203`*^9}, {3.737279225625745*^9, 
   3.737279236113165*^9}, {3.737279476404451*^9, 3.737279560689001*^9}, {
   3.7372800274808807`*^9, 3.73728025444142*^9}, {3.737280295966367*^9, 
   3.73728041140482*^9}, {3.737280459768503*^9, 3.737280671279089*^9}, {
   3.7372807164598837`*^9, 3.7372807287224607`*^9}, {3.737280810000443*^9, 
   3.7372808916829977`*^9}, {3.737281023268965*^9, 3.737281051169244*^9}, 
   3.737281092307664*^9, {3.73728112397342*^9, 3.7372812063277493`*^9}, {
   3.7372815061556*^9, 3.737281518996662*^9}, {3.7372816319096327`*^9, 
   3.7372817205426807`*^9}, {3.737281817395773*^9, 3.7372818320224247`*^9}, {
   3.7372818884219933`*^9, 3.737282103807006*^9}, {3.737282181254507*^9, 
   3.7372821867735023`*^9}, {3.737282335588306*^9, 3.737282376242132*^9}, {
   3.7373614310628233`*^9, 3.7373614327869387`*^9}, {3.737362139623355*^9, 
   3.737362144859208*^9}, 3.7373622481665373`*^9, {3.737364186973003*^9, 
   3.737364218088718*^9}, {3.737364361820388*^9, 3.737364388046492*^9}, {
   3.7373645623244333`*^9, 3.737364588001734*^9}, {3.737366495891827*^9, 
   3.7373665599916677`*^9}, {3.7373665966342983`*^9, 3.7373666941688023`*^9}, 
   3.737366774399681*^9, {3.737366846399226*^9, 3.7373668542002296`*^9}, 
   3.737869641977816*^9, {3.7378696729786863`*^9, 3.737869680338325*^9}, {
   3.737869729800325*^9, 3.737869731520771*^9}, {3.737869820832528*^9, 
   3.737869960512032*^9}, {3.737869997391673*^9, 3.7378701052231007`*^9}, {
   3.737870143535965*^9, 3.737870181156848*^9}, {3.7378702285545883`*^9, 
   3.737870348513867*^9}, {3.737870393942148*^9, 3.7378705203463173`*^9}, {
   3.737870571417562*^9, 3.737870573062872*^9}, {3.737870681025528*^9, 
   3.737870699381481*^9}, {3.7378707312028646`*^9, 3.737870870278202*^9}, {
   3.737870917522112*^9, 3.737870946257683*^9}, {3.737870982997942*^9, 
   3.7378709891506977`*^9}, {3.7378710374170723`*^9, 3.737871076741334*^9}, {
   3.737871119959087*^9, 3.737871271715321*^9}, {3.737871343892535*^9, 
   3.7378713837147293`*^9}, {3.7378714422672977`*^9, 3.737871532319543*^9}, {
   3.73787157631183*^9, 3.737871583939913*^9}, {3.737871667328906*^9, 
   3.737871864303129*^9}, {3.7378719231757603`*^9, 3.7378719450278463`*^9}, {
   3.737872004905116*^9, 3.7378720460447702`*^9}, {3.737873676958581*^9, 
   3.737873691852614*^9}, {3.737877655134923*^9, 3.737877791526764*^9}, {
   3.7378786607075577`*^9, 3.7378786627493362`*^9}, {3.7378801517680597`*^9, 
   3.7378801585333157`*^9}, 3.737881878459334*^9, {3.737885427974547*^9, 
   3.737885463289036*^9}, {3.737909948333761*^9, 3.737909948462751*^9}, {
   3.737910003434218*^9, 3.737910003875802*^9}, {3.737910077298047*^9, 
   3.7379100834592*^9}, 3.7379101176549377`*^9, {3.737910365996491*^9, 
   3.737910392520522*^9}, {3.737943609199835*^9, 3.737943614043647*^9}, {
   3.738011205880199*^9, 3.738011208069495*^9}, {3.7380454449488564`*^9, 
   3.738045472543992*^9}, 3.738151433061966*^9, {3.738151520309229*^9, 
   3.7381516192081966`*^9}, {3.7381516985155363`*^9, 
   3.7381517029611635`*^9}, {3.738151818295475*^9, 3.738151869083268*^9}, {
   3.7381519312284045`*^9, 3.738151932069031*^9}, {3.738219148877116*^9, 
   3.7382191856741295`*^9}, {3.738219235601967*^9, 3.7382192444333534`*^9}, {
   3.7382192992678084`*^9, 3.738219372865691*^9}, 3.7382464861684084`*^9, {
   3.7409694190099616`*^9, 3.7409694258775864`*^9}, {3.7449530282872915`*^9, 
   3.744953028556445*^9}, {3.7524861654964046`*^9, 3.752486196305553*^9}, {
   3.7524862721676407`*^9, 3.752486345248811*^9}, {3.752486383494035*^9, 
   3.752486386073276*^9}, {3.75248659108598*^9, 3.7524866155316677`*^9}, 
   3.752486681640609*^9, {3.7524867153343287`*^9, 3.752486725139408*^9}, {
   3.752486768794829*^9, 3.752486780401215*^9}, {3.752486816095772*^9, 
   3.752486828673321*^9}, {3.752486936047159*^9, 3.752486943905018*^9}, {
   3.7524870243348227`*^9, 3.7524870604376097`*^9}, {3.752487748378622*^9, 
   3.752487764578298*^9}, {3.752487809217525*^9, 3.752487818290511*^9}, {
   3.752488030976404*^9, 3.752488038227976*^9}, {3.752488300975902*^9, 
   3.752488438262857*^9}, {3.75248850381824*^9, 3.752488511710824*^9}, {
   3.752488544008977*^9, 3.752488662624508*^9}, {3.7524896779161587`*^9, 
   3.752489693538266*^9}, {3.752489742342965*^9, 3.752489749672873*^9}, 
   3.7524897850424423`*^9, {3.7524899740441628`*^9, 3.752489977697757*^9}, {
   3.752490341067745*^9, 3.752490342754274*^9}, {3.752490794546686*^9, 
   3.7524908365463467`*^9}, {3.752490895001153*^9, 3.7524909581464376`*^9}, {
   3.75249227165379*^9, 3.7524923227598515`*^9}, {3.752492392994095*^9, 
   3.752492393859824*^9}, {3.7525175156598396`*^9, 3.7525175177856293`*^9}, {
   3.75251757312738*^9, 3.752517595648113*^9}, {3.752553229024864*^9, 
   3.7525532900323114`*^9}, {3.7525533265614915`*^9, 3.75255352620665*^9}, {
   3.7525535599754443`*^9, 3.75255359669468*^9}, {3.7525536380654054`*^9, 
   3.7525536524622517`*^9}, 3.75255547311102*^9, {3.7525556058068333`*^9, 
   3.7525556543966646`*^9}, {3.7525556864303727`*^9, 
   3.7525557796210065`*^9}, {3.7525558670647235`*^9, 3.752555942894641*^9}, {
   3.752557688895293*^9, 3.7525577093323364`*^9}, {3.7526546880744395`*^9, 
   3.752654697279964*^9}, {3.7527621016129246`*^9, 3.752762103069059*^9}, {
   3.752861617261154*^9, 3.7528616176567993`*^9}, 3.756813492103634*^9, {
   3.7568135312461243`*^9, 3.756813583855937*^9}, {3.7568136285214453`*^9, 
   3.756813721765275*^9}, {3.7568137887622547`*^9, 3.756813789731662*^9}, {
   3.756813838518566*^9, 3.756813844654995*^9}, {3.756813989469483*^9, 
   3.7568139994218283`*^9}, {3.7568140476560307`*^9, 3.7568140482405024`*^9}, 
   3.7568141298093357`*^9, {3.756814177276435*^9, 3.756814219719314*^9}, {
   3.756814258495769*^9, 3.756814288554564*^9}, {3.756814347979629*^9, 
   3.7568144054799757`*^9}, {3.756814443146748*^9, 3.756814471382565*^9}, {
   3.756814516236704*^9, 3.756814540121458*^9}, {3.7568148948285933`*^9, 
   3.756814906717598*^9}, {3.756814953018752*^9, 3.7568149577362213`*^9}, {
   3.756815115896628*^9, 3.756815280864328*^9}, {3.756815332306151*^9, 
   3.756815339144775*^9}, {3.7568193956991477`*^9, 3.756819409267872*^9}, {
   3.756819739941109*^9, 3.7568197541028104`*^9}, {3.756821479337372*^9, 
   3.756821510628838*^9}, {3.756825081456606*^9, 3.7568250840128*^9}, {
   3.7568293637677193`*^9, 3.75682936563869*^9}, {3.7568347515521393`*^9, 
   3.7568347534420996`*^9}, {3.7568461243940887`*^9, 3.756846145811835*^9}},
 CellLabel->"In[1]:=",ExpressionUUID->"8c2ee34d-7d70-4b4b-be9d-15b89aa22fe3"],

Cell[BoxData["\<\"first part done\"\>"], "Print",
 CellChangeTimes->{{3.7568145485032682`*^9, 3.756814573668478*^9}, 
   3.756814966203705*^9, 3.756815310035239*^9, 3.7568153524391003`*^9, 
   3.756818980298375*^9, 3.7568194163519325`*^9, 3.7568203060685673`*^9, 
   3.7568223937510843`*^9, 3.7568261071784286`*^9, 3.7568308809890985`*^9, 
   3.756836474955021*^9, 3.7568781954358406`*^9},
 CellLabel->
  "During evaluation of \
In[1]:=",ExpressionUUID->"f6d80d17-4157-4565-91ac-3db8263a3c51"],

Cell[BoxData[
 GraphicsBox[{{}, {{}, {}, 
    {RGBColor[0.368417, 0.506779, 0.709798], PointSize[
      NCache[
       Rational[1, 360], 0.002777777777777778]], AbsoluteThickness[1.6], 
     LineBox[CompressedData["
1:eJxc2AF4V9P/OPBJMkkmySSZJJNkkkySK8kkmSSTZDKZTFatrEwmySSZJJNk
kkySSTJJJskkmSSTZJJMkkmyb5J/7Xc/z/P/vO6z5+l5Pe977vu8zz3n3PPp
lCF397utQUxMTDArJubgv/931V78f//WhP/GBNd8c8v2kf/8HDo2WHj5D+Oa
L4w4LvhjQWbb6mcjbh7cU39FHB889Os1Za0firhVkLp37tV750acECTet+70
+9ZF3CZ4b2bugM7NIvnbBhtWvjnnifxIvF3QY9Lqptc+HXEibh+cW39F3CG4
5OWjcjYGEXcM7jjQ2+uPjTgpeHX+wWtb6HOCUw/5ftnM3Ig7BeeMfuffSyZF
fG6wcv1Pew4/IeLOwah/Hmzy1EkRnxeU7Eg60OKn0F2CA4N34IaIzw8y6m+I
ODkY/8bW468cH/EFwa2fnD1j35CIuwb9xxQt3bR/a+gLg1YfjzjwF3G3IPn1
drOPeyzii4K52Rc1/vrFiLsHy8eed+AVRXwxDoI/h2254YuU0PlBkN7hfx9N
uzkSvyT49MDofntyJH5JcGLN4gf6nhiJ94i+Px/HXBrUD+eASPzSYM6iDw+M
4I9hvGf08/J7Bj8dGI03tkbilwWdm9V+9uojofMvC147ON2uj8R7BQffzuqm
kXiv4Ii6bV+tfHNLGL882vmXBy0ea5h3oOYwnhLt/JTgwGQ5MGMi8SuCg7Pz
9Psi8SuC9Y263lX8ZSTeO6h//fMi8d7Bgkduv+zUQyL9uzKof12tIv27Mjg4
2uXnR+J9gtMPvL2GeZF4n+DJmw8OYCR+VbjeIvGrgp71V2R8+wb9DqyuX6+J
jF/foGrCWQf+IvGrGd+rg7EDDo5o5PmpwQntL+xz0/DQQWq4fiP5UoPiLw8W
HLo8Nfgv4dLbHn4l0v6acH1H2l8TDDv0uS6Vd0TaXxMcuST9wF+k/TXBgcl5
YIZG2vcLgorUAztMOH5Bv2Bo/RUZz35BbH0HQ5f3Cw6O3uvtIuN/bTD/09+O
7tQ/0v7aYOcBjSmKtL82eHzFX4mDHo+0vzZ6vsT0D+qnZ+dI+/7BA3cPvqrb
mZH2/YOpPyYf+Iu07x8cfvD1N4rkvy6o386ujrS/Lri/8IUDM/yHsP11wYiD
yzE7dPl1wbyOb19ckRo6ZkCw9tWDEyZ0MCC4pX7AqsP2A8L1FLp8QPDXFc/v
vuL50DHXB5c3OLiiQwfXBwdXa0ZJpP31QX14QaT99cEx9Vckf1pQv/28EWmf
Rvu04LM1B69I+7Qg7uDwLo3kvyGcf5H2NwT121HDSPsbgqwPWhz4i7S/Idxv
Iu0HBvXb97ffh+0Hhvtz6PyBQdP6BRlpPzCcP2E85sbwexJpf2NwxqCDbzyS
/8Zwv4y0vzH83kTaDwoOjubuKyLtB4XrN5J/UNDu/bRdj54WunxQuB4j7W+i
/U1B/fb9SaT9TcHB2dTyiEj+m6LHK2Zw8O6m/QdWVKT94HC/iLQfHFz8y5Pd
f3lyc9h+cFD/uLrQMTdHj1dwc1D/uVodxvNvjr6//OZw/4q0Tw/3m7B9Qjr9
SQ8m9D24g4T3p6cHzx78PNd+Fz4/Pah//LbQxenB5u/qrzBfejDltIMDGLo6
PZyvm8L8twT12/vtYTzhluC6+it0cEvw9+EHN4DQ6bcEHx5czisi+W8JDn4d
Ey6N5L8l/N5G8t8SdKzfECP5bwkWHzhN3D04dMyQIO3Yzyf3ahDWlzAkGFL/
gEj+IeH6CPubPiRcj6HzhwQHJseBAr8N8w8J6ofjqzBePiSo335rQlcPCb+/
kfpvDeqn89dh+4Rbw/NM6ODW8Pu0Mcx/azAt/+AGFcbzbw2urt/gI/lvDWZd
f7Cg8P7yW4N/hxyckaGrbw3PM6FjMqKdkBEc+Bgc2MJCBxnBgc3+wA4byZ8R
nm++CfNnhOehMF6cEbx58PN+eBgvzwj3m9DVGUH9cnq/Ksx/W1D/ud0YOuG2
8PwT3h/cFiTUH5hCp98Wrp/w/vzbwv3j6zD/beF5KYyX3xasOfh5GBO6+rbg
wMf6wA4cyT80/P6F7ROGBvWPL9sQ5h8aXFl/QAudPjScL6Hzh4b7+1dh/qFB
/fZyeujyoeF8C109NNxP14f5bw/PR6ETbg/3r9DB7UH961j0ZZj/9qD+uPDn
ujD/7eH3N4wX3x58dfB1tA9dfnv4fsP7q28P4usLCuMxmeH+HMmfGWw9+Lmb
GsaDzPD7HLZPzwy/n2E8PzOcX2G8GJdnht/jSP7MoP44NueLMP8d4fuqDPPf
EdR3JyuMB3eE8yWMp98RXFZ/QA+df0dQ/7naEbr4jvB7GrYvvyM8D4fxahwz
LJwfkfzDgt93HrzWhvmHBfWfu02h04fVz9bg5c/C/MPC97kmzD8s2HZw+C8M
XT4sXM+fhvmHheMfOubOcP2sDvPfGfzfcfSTMP+dwcxnDl6h0+8M10Po/DuD
O+sPlB+H+e8Mf++ELr8z/P5UhPnvDPYffH3XhvGYrOCKg8ep2R+F+bOC+un2
4cowf1ZwcLYvHxvG07PC3wNhPD8r3L8+DPNnhfM1dHlWUL99dArvr84KXjp4
XNobOuau8DwbOuGuoP5zcFnYPrgr+vnpd4Xza0WY/66gfvokRPLfFZ4/I/nv
Cs//4f3VdwXTux/8oIbxmOHBvc0PftEj+YeH58Xw/mB4uJ+GTh8enofD9vnD
o/tfPDxcH5H8w8P5/EGYf3g438vD/HeH3/flYf67w/0ndHB3cPC0cfkPS8P8
d4fn09D5dwfL3q2/wvx3h+edZWF+7q++O5zvZWH+7PA8+s7/OS47XG9hPCE7
/H4t/j8nZYffx7fC/mWH57G3/8+p2eF8DJ2eHZ0vOzv8/4Iwnp8d7udhvJDn
FWeHv8eX/J9Ls4NNB5d7Upi/PDv8Pfjm/7kSV2eH+2vY/9rsYNW0gweeRWH9
I4KR9QP2Rlj/iOh4AvGkEcGjB5fDeaGDEcFhB5frDaFTR4Tfo9fD+keE378w
ns3z80dE97dwRLDj4Hb+a3h/8Yjw/zPCeCkuHxHuf6Vh/SOC0sNuPPgX1j8i
PJ+G/akdEf5+WhjWPzI4v/KOAysmvD9uZPTzEkZG3580Mjiv/gW+GtY/Mtyf
XgnrJ54+MpyPC8L6R4a/r+eH9Y8M6nt7WHh/4chwvobxYuKlI8P9McxXPjKc
XyVh/SOD4+uX27yw/pHhfjY3rH9kkHTweH52GI8ZFe24UeH++HJY/6jo5yWN
Cvez8HnBqPD345yw/lHR+dJHhfvNi2H9o8L9IXT+qHD/Ce8vHBXUH0fuLw7r
HxXUb2eHPhfWPypoXb9gw3j5qHD+vRDWz/3Vo8L38WxY/6hwPob3x+REt4/L
Cc/PYfuEnOh8STnh/jQ7rB+n5kT3P53nZeeE82FWWH9OeH4N+1fI/cXES3PC
+fx8WD+uzAnnz8yw/pzo8ajleTGjw/lTFNY/OpwPM8L6R4fz+5mw/tHR4xmM
DvfDp8L6R4fr+cmw/tHhfHo6rH90OJ/C5+ePDt//9LB+8hWPjh6v0tHR/S+n
P5Wjo8evmva1o6PHI2ZM9P1xY6Kfn0A8aQzvf0y4f4TvO3VMdH/Sx0TXk43z
x4S/F0IXkq94TJD5fwe+sP4xvH/6U4mrx4T7cXh/Lf2NuSc8j0bm/z3M/3ui
51PSPdH9Ce6Jrif1nuj5k34P7/8e3v894f93hvFCnldMvtJ7eP/0r/Ie1j/3
1+KY3Oj8cbnh92laWH9u9PxOyg33uzAe5Ib5J4f154bv85Gw/txw/k0J688N
8z8a1p8bjvdjYf2R/jwc1k/7Uu4vzw3f7+Nh/cSr6V8t8Zix4X74RFj/2HC/
DtdvwthwfoTxpLHh/Joa1j82+nmpY6P7mz42un/ZPC9/bPR4FI6NHr9i4qW0
Lx8b/b4qcfXY6PlYOzY874fvM2Zc9PyMGxcdTxgX/bykceH+XhjWPy6cz5PC
+sfx/nH2uOj3kY8Lx/H+x4X748Sw/kj/Hgrr5/7KcdHjXz0u+v3U0v+Ye6PH
M+7e6HjCvdHtk+6Nfn5APPXe6PFIv5f6742eD/n3Rq+nwnujx7uY/pTeGz3/
yulP5b3R41Edef6EsP5If8aG9edFOy4vnG/3hvXnheOfE9afFz5vZFg/8VSc
zvOycT75C/PC8RsT1p8Xju99Yf154fjdH9bP/ZU8v5rn19K/mPuinx93X/Tz
Eu6Lfl4SDmifel90/9KJZ9M+/77o8Sy8L/p9FePS+6LnV/l90euh8r7oeqvp
Ty3PixkfHY/DCTgJBzh1fHQ96ePD/g4N64/Eh4T1Ey8cH47PjWH9uJT7y3Fl
pD93h/UTr+V5MfdH9yfu/uh4QiTeL6wfB9yfen90vvRI/M6wfuL5tC/Exdxf
Sn/L6U8lro64R1g/jsmPdiyOw/H5Qcz/fyXgRJyEk3GAU3AqTsPpOBNn41yc
jwtwIS7CxbgEl+IyXI4rcCWuwtW4BtfiOhzzQLRjcRyOxwk4ESfhZBzgFJyK
03A6zsTZOBfn4wJciItwMS7BpbgMl+MKXImrcDWuwbW4DsdMiHYsjsPxOAEn
4iScjAOcglNxGk7HmTgb5+J8XIALcREuxiW4FJfhclyBK3EVrsY1uBbX4ZgH
ox2L43A8TsCJOAkn4wCn4FSchtNxJs7GuTgfF+BCXISLcQkuxWW4HFfgSlyF
q3ENrsV1OGZitGNxHI7HCTgRJ+FkHOAUnIrTcDrOxNk4F+fjAlyIi3AxLsGl
uAyX4wpciatwNa7BtbgOxzwU7Vgch+NxAk7ESTgZBzgFp+I0nI4zcTbOxfm4
ABfiIlyMS3ApLsPluAJX4ipcjWtwLa7DMZOiHYvjcDxOwIk4CSfjAKfgVJyG
03Emzsa5OB8X4EJchItxCS7FZbgcV+BKXIWrcQ2uxXU45uFox+I4HI8TcCJO
wsk4wCk4FafhdJyJs3EuzscFuBAX4WJcgktxGS7HFbgSV+FqXINrcR2OKYh2
LI7D8TgBJ+IknIwDnIJTcRpOx5k4G+fifFyAC3ERLsYluBSX4XJcgStxFa7G
NbgW1+GYR6Idi+NwPE7AiTgJJ+MAp+BUnIbTcSbOxrk4HxfgQlyEi3EJLsVl
uBxX4EpchatxDa7FdThmcrRjcRyOxwk4ESfhZBzgFJyK03A6zsTZOBfn4wJc
iItwMS7BpbgMl+MKXImrcDWuwbW4Dsc8Gu1YHIfjcQJOxEk4GQc4BafiNJyO
M3E2zsX5uAAX4iJcjEtwKS7D5bgCV+IqXI1rcC2uwzFToh2L43A8TsCJOAkn
4wCn4FSchtNxJs7GuTgfF+BCXISLcQkuxWW4HFfgSlyFq3ENrsV1OOaxaMfi
OByPE3AiTsLJOMApOBWn4XScibNxLs7HBbgQF+FiXIJLcRkuxxW4ElfhalyD
a3Edjpka7Vgch+NxAk7ESTgZBzgFp+I0nI4zcTbOxfm4ABfiIlyMS3ApLsPl
uAJX4ipcjWtwLa7DMY9HOxbH4XicgBNxEk7GAU7BqTgNp+NMnI1zcT4uwIW4
CBfjElyKy3A5rsCVuApX4xpci+twTGG0G+JY3ATH4eY4HrfCCbgtTsQdcBLu
jJNxNxzgnjgF98GpuD9Ow4NwOs7AmTgLZ+McnIvzcD6eiAvwFFyIp+MiPAsX
47m4BC/ApXgxLsPLcDleiSvwGlyJ1+MqvAlX4624Bu/AtXg3rsP7cMwT0W6I
Y3ETHIeb43jcCifgtjgRd8BJuDNOxt1wgHviFNwHp+L+OA0Pwuk4A2fiLJyN
c3AuzsP5eCIuwFNwIZ6Oi/AsXIzn4hK8AJfixbgML8PleCWuwGtwJV6Pq/Am
XI234hq8A9fi3bgO78Mx06LdEMfiJjgON8fxuBVOwG1xIu6Ak3BnnIy74QD3
xCm4D07F/XEaHoTTcQbOxFk4G+fgXJyH8/FEXICn4EI8HRfhWbgYz8UleAEu
xYtxGV6Gy/FKXIHX4Eq8HlfhTbgab8U1eAeuxbtxHd6HY56MdkMci5vgONwc
x+NWOAG3xYm4A07CnXEy7oYD3BOn4D44FffHaXgQTscZOBNn4Wycg3NxHs7H
E3EBnoIL8XRchGfhYjwXl+AFuBQvxmV4GS7HK3EFXoMr8XpchTfharwV1+Ad
uBbvxnV4H46ZHu2GOBY3wXG4OY7HrXACbosTcQechDvjZNwNB7gnTsF9cCru
j9PwIJyOM3AmzsLZOAfn4jycjyfiAjwFF+LpuAjPwsV4Li7BC3ApXozL8DJc
jlfiCrwGV+L1uApvwtV4K67BO3At3o3r8D4c81S0G+JY3ATH4eY4HrfCCbgt
TsQdcBLujJNxNxzgnjgF98GpuD9Ow4NwOs7AmTgLZ+McnIvzcD6eiAvwFFyI
p+MiPAsX47m4BC/ApXgxLsPLcDleiSvwGlyJ1+MqvAlX4624Bu/AtXg3rsP7
cMyMaDfEsbgJjsPNcTxuhRNwW5yIO+Ak3Bkn4244wD1xCu6DU3F/nIYH4XSc
gTNxFs7GOTgX5+F8PBEX4Cm4EE/HRXgWLsZzcQlegEvxYlyGl+FyvBJX4DW4
Eq/HVXgTrsZbcQ3egWvxblyH9+GYp6PdEMfiJjgON8fxuBVOwG1xIu6Ak3Bn
nIy74QD3xCm4D07F/XEaHoTTcQbOxFk4G+fgXJyH8/FEXICn4EI8HRfhWbgY
z8UleAEuxYtxGV6Gy/FKXIHX4Eq8HlfhTbgab8U1eAeuxbtxHd6HY4qi3RDH
4iY4DjfH8bgVTsBtcSLugJNwZ5yMu+EA98QpuA9Oxf1xGh6E03EGzsRZOBvn
4Fych/PxRFyAp+BCPB0X4Vm4GM/FJXgBLsWLcRlehsvxSlyB1+BKvB5X4U24
Gm/FNXgHrsW7cR3eh2OeiXZDHIub4DjcHMfjVjgBt8WJuANOwp1xMu6GA9wT
p+A+OBX3x2l4EE7HGTgTZ+FsnINzcR7OxxNxAZ6CC/F0XIRn4WI8F5fgBbgU
L8ZleBkuxytxBV6DK/F6XIU34Wq8FdfgHbgW78Z1eB+OmRnthjgWN8FxuDmO
x61wAm6LE3EHnIQ742TcDQe4J07BfXAq7o/T8CCcjjNwJs7C2TgH5+I8nI8n
4gI8BRfi6bgIz8LFeC4uwQtwKV6My/AyXI5X4gq8Blfi9bgKb8LVeCuuwTtw
Ld6N6/A+HPNstBviWNwEx+HmOB63wgm4LU7EHXAS7oyTcTcc4J44BffBqbg/
TsODcDrOwJk4C2fjHJyL83A+nogL8BRciKfjIjwLF+O5uAQvwKV4MS7Dy3A5
Xokr8BpcidfjKrwJV+OtuAbvwLV4N67D+3DMrGg3xLG4CY7DzXE8boUTcFuc
iDvgJNwZJ+NuOMA9cQrug1Nxf5yGB+F0nIEzcRbOxjk4F+fhfDwRF+ApuBBP
x0V4Fi7Gc3EJXoBL8WJchpfhcrwSV+A1uBKvx1V4E67GW3EN3oFr8W5ch/fh
mOei3RDH4iY4DjfH8bgVTsBtcSLugJNwZ5yMu+EA98QpuA9Oxf1xGh6E03EG
zsRZOBvn4Fych/PxRFyAp+BCPB0X4Vm4GM/FJXgBLsWLcRlehsvxSlyB1+BK
vB5X4U24Gm/FNXgHrsW7cR3eh2NmR7shjsVNcBxujuNxK5yA2+JE3AEn4c44
GXfDAe6JU3AfnIr74zQ8CKfjDJyJs3A2zsG5OA/n44m4AE/BhXg6LsKzcDGe
i0vwAlyKF+MyvAyX45W4Aq/BlXg9rsKbcDXeimvwDlyLd+M6vA/HPB/thjgW
N8FxuDmOx61wAm6LE3EHnIQ742TcDQe4J07BfXAq7o/T8CCcjjNwJs7C2TgH
5+I8nI8n4gI8BRfi6bgIz8LFeC4uwQtwKV6My/AyXI5X4gq8Blfi9bgKb8LV
eCuuwTtwLd6N6/A+HFMc7Qa4IW6EY3Fj3AQ3xXG4GW6OW+B43BK3wq1xAm6D
2+J2OBG3xx1wR5yEO+HOuAtOxl1xN9wdB7gH7ol74RTcG/fBfXEq7of74wE4
DQ/Eg/BgnI6H4Aw8FGfiYTgLD8fZeCTOwWNwLh6H8/B4nI8n4Il4Ei7Ak/EU
PBUX4ml4Op6Bi/BMPAvPxsV4Dp6L5+ESPB8vwAtxKV6EF+MluAwvxcvwclyO
V+CVeBWuwKvxGrwWV+J1eD3egKvwRrwJb8bVeAveirfhGrwd78A7cS3ehXfj
PbgO78X78H4c80K0G+CGuBGOxY1xE9wUx+FmuDlugeNxS9wKt8YJuA1ui9vh
RNwed8AdcRLuhDvjLjgZd8XdcHcc4B64J+6FU3Bv3Af3xam4H+6PB+A0PBAP
woNxOh6CM/BQnImH4Sw8HGfjkTgHj8G5eBzOw+NxPp6AJ+JJuABPxlPwVFyI
p+HpeAYuwjPxLDwbF+M5eC6eh0vwfLwAL8SleBFejJfgMrwUL8PLcTlegVfi
VbgCr8Zr8Fpcidfh9XgDrsIb8Sa8GVfjLXgr3oZr8Ha8A+/EtXgX3o334Dq8
F+/D+3HMnGg3wA1xIxyLG+MmuCmOw81wc9wCx+OWuBVujRNwG9wWt8OJuD3u
gDviJNwJd8ZdcDLuirvh7jjAPXBP3Aun4N64D+6LU3E/3B8PwGl4IB6EB+N0
PARn4KE4Ew/DWXg4zsYjcQ4eg3PxOJyHx+N8PAFPxJNwAZ6Mp+CpuBBPw9Px
DFyEZ+JZeDYuxnPwXDwPl+D5eAFeiEvxIrwYL8FleClehpfjcrwCr8SrcAVe
jdfgtbgSr8Pr8QZchTfiTXgzrsZb8Fa8Ddfg7XgH3olr8S68G+/BdXgv3of3
45gXo90AN8SNcCxujJvgpjgON8PNcQscj1viVrg1TsBtcFvcDifi9rgD7oiT
cCfcGXfBybgr7oa74wD3wD1xL5yCe+M+uC9Oxf1wfzwAp+GBeBAejNPxEJyB
h+JMPAxn4eE4G4/EOXgMzsXjcB4ej/PxBDwRT8IFeDKegqfiQjwNT8czcBGe
iWfh2bgYz8Fz8TxcgufjBXghLsWL8GK8BJfhpXgZXo7L8Qq8Eq/CFXg1XoPX
4kq8Dq/HG3AV3og34c24Gm/BW/E2XIO34x14J67Fu/BuvAfX4b14H96PY+ZG
uwFuiBvhWNwYN8FNcRxuhpvjFjget8StcGucgNvgtrgdTsTtcQfcESfhTrgz
7oKTcVfcDXfHAe6Be+JeOAX3xn1wX5yK++H+eABOwwPxIDwYp+MhOAMPxZl4
GM7Cw3E2Holz8Bici8fhPDwe5+MJeCKehAvwZDwFT8WFeBqejmfgIjwTz8Kz
cTGeg+fiebgEz8cL8EJcihfhxXgJLsNL8TK8HJfjFXglXoUr8Gq8Bq/FlXgd
Xo834Cq8EW/Cm3E13oK34m24Bm/HO/BOXIt34d14D67De/E+vB/HvBTtBrgh
boRjcWPcBDfFcbgZbo5b4HjcErfCrXECboPb4nY4EbfHHXBHnIQ74c64C07G
XXE33B0HuAfuiXvhFNwb98F9cSruh/vjATgND8SD8GCcjofgDDwUZ+JhOAsP
x9l4JM7BY3AuHofz8HicjyfgiXgSLsCT8RQ8FRfiaXg6noGL8Ew8C8/GxXgO
novn4RI8Hy/AC3EpXoQX4yW4DC/Fy/ByXI5X4JV4Fa7Aq/EavBZX4nV4Pd6A
q/BGvAlvxtV4C96Kt+EavB3vwDtxLd6Fd+M9uA7vxfvwfhwzL9oNcEPcCMfi
xrgJborjcDPcHLfA8bglboVb4wTcBrfF7XAibo874I44CXfCnXEXnIy74m64
Ow5wD9wT98IpuDfug/viVNwP98cDcBoeiAfhwTgdD8EZeCjOxMNwFh6Os/FI
nIPH4Fw8Dufh8TgfT8AT8SRcgCfjKXgqLsTT8HQ8AxfhmXgWno2L8Rw8F8/D
JXg+XoAX4lK8CC/GS3AZXoqX4eW4HK/AK/EqXIFX4zV4La7E6/B6vAFX4Y14
E96Mq/EWvBVvwzV4O96Bd+JavAvvxntwHd6L9+H9OOblaDfADXEjHIsb4ya4
KY7DzXBz3ALH45a4FW6NE3Ab3Ba3w4m4Pe6AO+Ik3Al3xl1wMu6Ku+HuOMA9
cE/cC6fg3rgP7otTcT/cHw/AaXggHoQH43Q8BGfgoTgTD8NZeDjOxiNxDh6D
c/E4nIfH43w8AU/Ek3ABnoyn4Km4EE/D0/EMXIRn4ll4Ni7Gc/BcPA+X4Pl4
AV6IS/EivBgvwWV4KV6Gl+NyvAKvxKtwBV6N1+C1uBKvw+vxBlyFN+JNeDOu
xlvwVrwN1+DteAfeiWvxLrwb78F1eC/eh/fjmJJoN8ANcSMcixvjJrgpjsPN
cHPcAsfjlrgVbo0TcBvcFrfDibg97oA74iTcCXfGXXAy7oq74e44wD1wT9wL
p+DeuA/ui1NxP9wfD8BpeCAehAfjdDwEZ+ChOBMPw1l4OM7GI3EOHoNz8Tic
h8fjfDwBT8STcAGejKfgqbgQT8PT8QxchGfiWXg2LsZz8Fw8D5fg+XgBXohL
8SK8GC/BZXgpXoaX43K8Aq/Eq3AFXo3X4LW4Eq/D6/EGXIU34k14M67GW/BW
vA3X4O14B96Ja/EuvBvvwXV4L96H9+OYV6LdADfEjXAsboyb4KY4DjfDzXEL
HI9b4la4NU7AbXBb3A4n4va4A+6Ik3An3Bl3wcm4K+6Gu+MA98A9cS+cgnvj
PrgvTsX9cH88AKfhgXgQHozT8RCcgYfiTDwMZ+HhOBuPxDl4DM7F43AeHo/z
8QQ8EU/CBXgynoKn4kI8DU/HM3ARnoln4dm4GM/Bc/E8XILn4wV4IS7Fi/Bi
vASX4aV4GV6Oy/EKvBKvwhV4NV6D1+JKvA6vxxtwFd6IN+HNuBpvwVvxNlyD
t+MdeCeuxbvwbrwH1+G9eB/ej2PmR7sBbogb4VjcGDfBTXEcboab4xY4HrfE
rXBrnIDb4La4HU7E7XEH3BEn4U64M+6Ck3FX3A13xwHugXviXjgF98Z9cF+c
ivvh/ngATsMD8SA8GKfjITgDD8WZeBjOwsNxNh6Jc/AYnIvH4Tw8HufjCXgi
noQL8GQ8BU/FhXgano5n4CI8E8/Cs3ExnoPn4nm4BM/HC/BCXIoX4cV4CS7D
S/EyvByX4xV4JV6FK/BqvAavxZV4HV6PN+AqvBFvwptxNd6Ct+JtuAZvxzvw
TlyLd+HdeA+uw3vxPrwfx7wa7Qa4IW6EY3Fj3AQ3xXG4GW6OW+B43BK3wq1x
Am6D2+J2OBG3xx1wR5yEO+HOuAtOxl1xN9wdB7gH7ol74RTcG/fBfXEq7of7
4wE4DQ/Eg/BgnI6H4Aw8FGfiYTgLD8fZeCTOwWNwLh6H8/B4nI8n4Il4Ei7A
k/EUPBUX4ml4Op6Bi/BMPAvPxsV4Dp6L5+ESPB8vwAtxKV6EF+MluAwvxcvw
clyOV+CVeBWuwKvxGrwWV+J1eD3egKvwRrwJb8bVeAveirfhGrwd78A7cS3e
hXfjPbgO78X78H4csyDaDXBD3AjH4sa4CW6K43Az3By3wPG4JW6FW+ME3Aa3
xe1wIm6PO+COOAl3wp1xF5yMu+JuuDsOcA/cE/fCKbg37oP74lTcD/fHA3Aa
HogH4cE4HQ/BGXgozsTDcBYejrPxSJyDx+BcPA7n4fE4H0/AE/EkXIAn4yl4
Ki7E0/B0PAMX4Zl4Fp6Ni/EcPBfPwyV4Pl6AF+JSvAgvxktwGV6Kl+HluByv
wCvxKlyBV+M1eC2uxOvwerwBV+GNeBPejKvxFrwVb8M1eDvegXfiWrwL78Z7
cB3ei/fh/TjmtWg3wA1xIxyLG+MmuCmOw81wc9wCx+OWuBVujRNwG9wWt8OJ
uD3ugDviJNwJd8ZdcDLuirvh7jjAPXBP3Aun4N64D+6LU3E/3B8PwGl4IB6E
B+N0PARn4KE4Ew/DWXg4zsYjcQ4eg3PxOJyHx+N8PAFPxJNwAZ6Mp+CpuBBP
w9PxDFyEZ+JZeDYuxnPwXDwPl+D5eAFeiEvxIrwYL8FleClehpfjcrwCr8Sr
cAVejdfgtbgSr8Pr8QZchTfiTXgzrsZb8Fa8Ddfg7XgH3olr8S68G+/BdXgv
3of345iF0W6AG+JGOBY3xk1wUxyHm+HmuAWOxy1xK9waJ+A2uC1uhxNxe9wB
d8RJuBPujLvgZNwVd8PdcYB74J64F07BvXEf3Ben4n64Px6A0/BAPAgPxul4
CM7AQ3EmHoaz8HCcjUfiHDwG5+JxOA+Px/l4Ap6IJ+ECPBlPwVNxIZ6Gp+MZ
uAjPxLPwbFyM5+C5eB4uwfPxArwQl+JFeDFegsvwUrwML8fleAVeiVfhCrwa
r8FrcSVeh9fjDbgKb8Sb8GZcjbfgrXgbrsHb8Q68E9fiXXg33oPr8F68D+/H
Ma9HuwFuiBvhWNwYN8FNcRxuhpvjFjget8StcGucgNvgtrgdTsTtcQfcESfh
Trgz7oKTcVfcDXfHAe6Be+JeOAX3xn1wX5yK++H+eABOwwPxIDwYp+MhOAMP
xZl4GM7Cw3E2Holz8Bici8fhPDwe5+MJeCKehAvwZDwFT8WFeBqejmfgIjwT
z8KzcTGeg+fiebgEz8cL8EJcihfhxXgJLsNL8TK8HJfjFXglXoUr8Gq8Bq/F
lXgdXo834Cq8EW/Cm3E13oK34m24Bm/HO/BOXIt34d14D67De/E+vB/HlEb7
ENwAH4ob4sNwI3w4jsVH4Mb4SNwEH4Wb4qNxHD4GN8PH4ub4ONwCH4/j8Qm4
JT4Rt8In4db4ZJyAT8Ft8Km4LT4Nt8On40R8Bm6Pz8Qd8Fm4Iz4bJ+FzcCd8
Lu6Mz8Nd8Pk4GV+Au+ILcTd8Ee6OL8YBvgT3wJfinvgy3AtfjlPwFbg3vhL3
wVfhvvhqnIqvwf3wtbg/vg4PwNfjNHwDHohvxIPwTXgwvhmn41vwEHwrzsC3
4aH4dpyJ78DD8J04C9+Fh+O7cTYegUfiUTgHj8Zj8D04F4/F4/C9OA/fh8fj
+3E+fgBPwA/iifghPAk/jAvwI3gyfhRPwY/hqfhxXIifwNPwk3g6fgrPwE/j
IvwMnomfxbPwc3g2fh4X4xfwHPwinotfwvPwy7gEv4Ln41fxAvwaXohfx6X4
DbwIv4kX47fwEvw2LsPv4KX4XbwMv4eX4/dxOf4Ar8Af4pX4I7wKf4wr8Cd4
Nf4Ur8Gf4bX4c1yJv8Dr8Jd4Pf4Kb8Bf4yr8Dd6Iv8Wb8Hd4M/4eV+Mf8Bb8
I96Kf8Lb8M+4Bv+Ct+Nf8Q78G96Jf8e1+A+8C/+Jd+O/8B78N67D/8N78T94
H/4X78f/4Zg3on0IboAPxQ3xYbgRPhzH4iNwY3wkboKPwk3x0TgOH4Ob4WNx
c3wcboGPx/H4BNwSn4hb4ZNwa3wyTsCn4Db4VNwWn4bb4dNxIj4Dt8dn4g74
LNwRn42T8Dm4Ez4Xd8bn4S74fJyML8Bd8YW4G74Id8cX4wBfgnvgS3FPfBnu
hS/HKfgK3Btfifvgq3BffDVOxdfgfvha3B9fhwfg63EavgEPxDfiQfgmPBjf
jNPxLXgIvhVn4NvwUHw7zsR34GH4TpyF78LD8d04G4/AI/EonINH4zH4HpyL
x+Jx+F6ch+/D4/H9OB8/gCfgB/FE/BCehB/GBfgRPBk/iqfgx/BU/DguxE/g
afhJPB0/hWfgp3ERfgbPxM/iWfg5PBs/j4vxC3gOfhHPxS/hefhlXIJfwfPx
q3gBfg0vxK/jUvwGXoTfxIvxW3gJfhuX4XfwUvwuXobfw8vx+7gcf4BX4A/x
SvwRXoU/xhX4E7waf4rX4M/wWvw5rsRf4HX4S7wef4U34K9xFf4Gb8Tf4k34
O7wZf4+r8Q94C/4Rb8U/4W34Z1yDf8Hb8a94B/4N78S/41r8B96F/8S78V94
D/4b1+H/4b34H7wP/4v34/9wzKJoH4Ib4ENxQ3wYboQPx7H4CNwYH4mb4KNw
U3w0jsPH4Gb4WNwcH4db4ONxPD4Bt8Qn4lb4JNwan4wT8Cm4DT4Vt8Wn4Xb4
dJyIz8Dt8Zm4Az4Ld8Rn4yR8Du6Ez8Wd8Xm4Cz4fJ+MLcFd8Ie6GL8Ld8cU4
wJfgHvhS3BNfhnvhy3EKvgL3xlfiPvgq3BdfjVPxNbgfvhb3x9fhAfh6nIZv
wAPxjXgQvgkPxjfjdHwLHoJvxRn4NjwU344z8R14GL4TZ+G78HB8N87GI/BI
PArn4NF4DL4H5+KxeBy+F+fh+/B4fD/Oxw/gCfhBPBE/hCfhh3EBfgRPxo/i
KfgxPBU/jgvxE3gafhJPx0/hGfhpXISfwTPxs3gWfg7Pxs/jYvwCnoNfxHPx
S3gefhmX4FfwfPwqXoBfwwvx67gUv4EX4TfxYvwWXoLfxmX4HbwUv4uX4ffw
cvw+Lscf4BX4Q7wSf4RX4Y9xBf4Er8af4jX4M7wWf44r8Rd4Hf4Sr8df4Q34
a1yFv8Eb8bd4E/4Ob8bf42r8A96Cf8Rb8U94G/4Z1+Bf8Hb8K96Bf8M78e+4
Fv+Bd+E/8W78F96D/8Z1+H94L/4H78P/4v34PxzzZrQPwQ3wobghPgw3wofj
WHwEboyPxE3wUbgpPhrH4WNwM3wsbo6Pwy3w8Tgen4Bb4hNxK3wSbo1Pxgn4
FNwGn4rb4tNwO3w6TsRn4Pb4TNwBn4U74rNxEj4Hd8Ln4s74PNwFn4+T8QW4
K74Qd8MX4e74YhzgS3APfCnuiS/DvfDlOAVfgXvjK3EffBXui6/Gqfga3A9f
i/vj6/AAfD1OwzfggfhGPAjfhAfjm3E6vgUPwbfiDHwbHopvx5n4DjwM34mz
8F14OL4bZ+MReCQehXPwaDwG34Nz8Vg8Dt+L8/B9eDy+H+fjB/AE/CCeiB/C
k/DDuAA/gifjR/EU/Bieih/HhfgJPA0/iafjp/AM/DQuws/gmfhZPAs/h2fj
53ExfgHPwS/iufglPA+/jEvwK3g+fhUvwK/hhfh1XIrfwIvwm3gxfgsvwW/j
MvwOXorfxcvwe3g5fh+X4w/wCvwhXok/wqvwx7gCf4JX40/xGvwZXos/x5X4
C7wOf4nX46/wBvw1rsLf4I34W7wJf4c34+9xNf4Bb8E/4q34J7wN/4xr8C94
O/4V78C/4Z34d1yL/8C78J94N/4L78F/4zr8P7wX/4P34X/xfvwfjlkc7UNw
A3wobogPw43w4TgWH4Eb4yNxE3wUboqPxnH4GNwMH4ub4+NwC3w8jscn4Jb4
RNwKn4Rb45NxAj4Ft8Gn4rb4NNwOn44T8Rm4PT4Td8Bn4Y74bJyEz8Gd8Lm4
Mz4Pd8Hn42R8Ae6KL8Td8EW4O74YB/gS3ANfinviy3AvfDlOwVfg3vhK3Adf
hfviq3Eqvgb3w9fi/vg6PABfj9PwDXggvhEPwjfhwfhmnI5vwUPwrTgD34aH
4ttxJr4DD8N34ix8Fx6O78bZeAQeiUfhHDwaj8H34Fw8Fo/D9+I8fB8ej+/H
+fgBPAE/iCfih/Ak/DAuwI/gyfhRPAU/hqfix3EhfgJPw0/i6fgpPAM/jYvw
M3gmfhbPws/h2fh5XIxfwHPwi3gufgnPwy/jEvwKno9fxQvwa3ghfh2X4jfw
IvwmXozfwkvw27gMv4OX4nfxMvweXo7fx+X4A7wCf4hX4o/wKvwxrsCf4NX4
U7wGf4bX4s9xJf4Cr8Nf4vX4K7wBf42r8Dd4I/4Wb8Lf4c34e1yNf8Bb8I94
K/4Jb8M/4xr8C96Of8U78G94J/4d1+I/8C78J96N/8J78N+4Dv8P78X/4H34
X7wf/4dj3or2IbgBPhQ3xIfhRvhwHIuPwI3xkbgJPgo3xUfjOHwMboaPxc3x
cbgFPh7H4xNwS3wiboVPwq3xyTgBn4Lb4FNxW3wabodPx4n4DNwen4k74LNw
R3w2TsLn4E74XNwZn4e74PNxMr4Ad8UX4m74ItwdX4wDfAnugS/FPfFluBe+
HKfgK3BvfCXug6/CffHVOBVfg/vha3F/fB0egK/HafgGPBDfiAfhm/BgfDNO
x7fgIfhWnIFvw0Px7TgT34GH4TtxFr4LD8d342w8Ao/Eo3AOHo3H4HtwLh6L
x+F7cR6+D4/H9+N8/ACegB/EE/FDeBJ+GBfgR/Bk/Ciegh/DU/HjuBA/gafh
J/F0/BSegZ/GRfgZPBM/i2fh5/Bs/Dwuxi/gOfhFPBe/hOfhl3EJfgXPx6/i
Bfg1vBC/jkvxG3gRfhMvxm/hJfhtXIbfwUvxu3gZfg8vx+/jcvwBXoE/xCvx
R3gV/hhX4E/wavwpXoM/w2vx57gSf4HX4S/xevwV3oC/xlX4G7wRf4s34e/w
Zvw9rsY/4C34R7wV/4S34Z9xDf4Fb8e/4h34N7wT/45r8R94F/4T78Z/4T34
b1yH/4f34n/wPvwv3o//wzFLon0IboAPxQ3xYbgRPhzH4iNwY3wkboKPwk3x
0TgOH4Ob4WNxc3wcboGPx/H4BNwSn4hb4ZNwa3wyTsCn4Db4VNwWn4bb4dNx
Ij4Dt8dn4g74LNwRn42T8Dm4Ez4Xd8bn4S74fJyML8Bd8YW4G74Id8cX4wBf
gnvgS3FPfBnuhS/HKfgK3Btfifvgq3BffDVOxdfgfvha3B9fhwfg63EavgEP
xDfiQfgmPBjfjNPxLXgIvhVn4NvwUHw7zsR34GH4TpyF78LD8d04G4/AI/Eo
nINH4zH4HpyLx+Jx+F6ch+/D4/H9OB8/gCfgB/FE/BCehB/GBfgRPBk/iqfg
x/BU/DguxE/gafhJPB0/hWfgp3ERfgbPxM/iWfg5PBs/j4vxC3gOfhHPxS/h
efhlXIJfwfPxq3gBfg0vxK/jUvwGXoTfxIvxW3gJfhuX4XfwUvwuXobfw8vx
+7gcf4BX4A/xSvwRXoU/xhX4E7waf4rX4M/wWvw5rsRf4HX4S7wef4U34K9x
Ff4Gb8Tf4k34O7wZf4+r8Q94C/4Rb8U/4W34Z1yDf8Hb8a94B/4N78S/41r8
B96F/8S78V94D/4b1+H/4b34H7wP/4v34/9wzNvRPgQ3wIfihvgw3AgfjmPx
EbgxPhI3wUfhpvhoHIePwc3wsbg5Pg63wMfjeHwCbolPxK3wSbg1Phkn4FNw
G3wqbotPw+3w6TgRn4Hb4zNxB3wW7ojPxkn4HNwJn4s74/NwF3w+TsYX4K74
QtwNX4S744txgC/BPfCluCe+DPfCl+MUfAXuja/EffBVuC++Gqfia3A/fC3u
j6/DA/D1OA3fgAfiG/EgfBMejG/G6fgWPATfijPwbXgovh1n4jvwMHwnzsJ3
4eH4bpyNR+CReBTOwaPxGHwPzsVj8Th8L87D9+Hx+H6cjx/AE/CDeCJ+CE/C
D+MC/AiejB/FU/BjeCp+HBfiJ/A0/CSejp/CM/DTuAg/g2fiZ/Es/ByejZ/H
xfgFPAe/iOfil/A8/DIuwa/g+fhVvAC/hhfi13EpfgMvwm/ixfgtvAS/jcvw
O3gpfhcvw+/h5fh9XI4/wCvwh3gl/givwh/jCvwJXo0/xWvwZ3gt/hxX4i/w
OvwlXo+/whvw17gKf4M34m/xJvwd3oy/x9X4B7wF/4i34p/wNvwzrsG/4O34
V7wD/4Z34t9xLf4D78J/4t34L7wH/43r8P/wXvwP3of/xfvxfzimLNqH4Ab4
UNwQH4Yb4cNxLD4CN8ZH4ib4KNwUH43j8DG4GT4WN8fH4Rb4eByPT8At8Ym4
FT4Jt8Yn4wR8Cm6DT8Vt8Wm4HT4dJ+IzcHt8Ju6Az8Id8dk4CZ+DO+FzcWd8
Hu6Cz8fJ+ALcFV+Iu+GLcHd8MQ7wJbgHvhT3xJfhXvhynIKvwL3xlbgPvgr3
xVfjVHwN7oevxf3xdXgAvh6n4RvwQHwjHoRvwoPxzTgd34KH4FtxBr4ND8W3
40x8Bx6G78RZ+C48HN+Ns/EIPBKPwjl4NB6D78G5eCweh+/Fefg+PB7fj/Px
A3gCfhBPxA/hSfhhXIAfwZPxo3gKfgxPxY/jQvwEnoafxNPxU3gGfhoX4Wfw
TPwsnoWfw7Px87gYv4Dn4BfxXPwSnodfxiX4FTwfv4oX4NfwQvw6LsVv4EX4
TbwYv4WX4LdxGX4HL8Xv4mX4Pbwcv4/L8Qd4Bf4Qr8Qf4VX4Y1yBP8Gr8ad4
Df4Mr8Wf40r8BV6Hv8Tr8Vd4A/4aV+Fv8Eb8Ld6Ev8Ob8fe4Gv+At+Af8Vb8
E96Gf8Y1+Be8Hf+Kd+Df8E78O67Ff+Bd+E+8G/+F9+C/cR3+H96L/8H78L94
P/4Px7wT7UNwA3wobogPw43w4TgWH4Eb4yNxE3wUboqPxnH4GNwMH4ub4+Nw
C3w8jscn4Jb4RNwKn4Rb45NxAj4Ft8Gn4rb4NNwOn44T8Rm4PT4Td8Bn4Y74
bJyEz8Gd8Lm4Mz4Pd8Hn42R8Ae6KL8Td8EW4O74YB/gS3ANfinviy3AvfDlO
wVfg3vhK3Adfhfviq3Eqvgb3w9fi/vg6PABfj9PwDXggvhEPwjfhwfhmnI5v
wUPwrTgD34aH4ttxJr4DD8N34ix8Fx6O78bZeAQeiUfhHDwaj8H34Fw8Fo/D
9+I8fB8ej+/H+fgBPAE/iCfih/Ak/DAuwI/gyfhRPAU/hqfix3EhfgJPw0/i
6fgpPAM/jYvwM3gmfhbPws/h2fh5XIxfwHPwi3gufgnPwy/jEvwKno9fxQvw
a3ghfh2X4jfwIvwmXozfwkvw27gMv4OX4nfxMvweXo7fx+X4A7wCf4hX4o/w
KvwxrsCf4NX4U7wGf4bX4s9xJf4Cr8Nf4vX4K7wBf42r8Dd4I/4Wb8Lf4c34
e1yNf8Bb8I94K/4Jb8M/4xr8C96Of8U78G94J/4d1+I/8C78J96N/8J78N+4
Dv8P78X/4H34X7wf/4djlkb7ENwAH4ob4sNwI3w4jsVH4Mb4SNwEH4Wb4qNx
HD4GN8PH4ub4ONwCH4/j8Qm4JT4Rt8In4db4ZJyAT8Ft8Km4LT4Nt8On40R8
Bm6Pz8Qd8Fm4Iz4bJ+FzcCd8Lu6Mz8Nd8Pk4GV+Au+ILcTd8Ee6OL8YBvgT3
wJfinvgy3AtfjlPwFbg3vhL3wVfhvvhqnIqvwf3wtbg/vg4PwNfjNHwDHohv
xIPwTXgwvhmn41vwEHwrzsC34aH4dpyJ78DD8J04C9+Fh+O7cTYegUfiUTgH
j8Zj8D04F4/F4/C9OA/fh8fj+3E+fgBPwA/iifghPAk/jAvwI3gyfhRPwY/h
qfhxXIifwNPwk3g6fgrPwE/jIvwMnomfxbPwc3g2fh4X4xfwHPwinotfwvPw
y7gEv4Ln41fxAvwaXohfx6X4DbwIv4kX47fwEvw2LsPv4KX4XbwMv4eX4/dx
Of4Ar8Af4pX4I7wKf4wr8Cd4Nf4Ur8Gf4bX4c1yJv8Dr8Jd4Pf4Kb8Bf4yr8
Dd6Iv8Wb8Hd4M/4eV+Mf8Bb8I96Kf8Lb8M+4Bv+Ct+Nf8Q78G96Jf8e1+A+8
C/+Jd+O/8B78N67D/8N78T94H/4X78f/4Zh3o30IboAPxQ3xYbgRPhzH4iNw
Y3wkboKPwk3x0TgOH4Ob4WNxc3wcboGPx/H4BNwSn4hb4ZNwa3wyTsCn4Db4
VNwWn4bb4dNxIj4Dt8dn4g74LNwRn42T8Dm4Ez4Xd8bn4S74fJyML8Bd8YW4
G74Id8cX4wBfgnvgS3FPfBnuhS/HKfgK3Btfifvgq3BffDVOxdfgfvha3B9f
hwfg63EavgEPxDfiQfgmPBjfjNPxLXgIvhVn4NvwUHw7zsR34GH4TpyF78LD
8d04G4/AI/EonINH4zH4HpyLx+Jx+F6ch+/D4/H9OB8/gCfgB/FE/BCehB/G
BfgRPBk/iqfgx/BU/DguxE/gafhJPB0/hWfgp3ERfgbPxM/iWfg5PBs/j4vx
C3gOfhHPxS/hefhlXIJfwfPxq3gBfg0vxK/jUvwGXoTfxIvxW3gJfhuX4Xfw
UvwuXobfw8vx+7gcf4BX4A/xSvwRXoU/xhX4E7waf4rX4M/wWvw5rsRf4HX4
S7wef4U34K9xFf4Gb8Tf4k34O7wZf4+r8Q94C/4Rb8U/4W34Z1yDf8Hb8a94
B/4N78S/41r8B96F/8S78V94D/4b1+H/4b34H7wP/4v34/9wzLJoH4Ib4ENx
Q3wYboQPx7H4CNwYH4mb4KNwU3w0jsPH4Gb4WNwcH4db4ONxPD4Bt8Qn4lb4
JNwan4wT8Cm4DT4Vt8Wn4Xb4dJyIz8Dt8Zm4Az4Ld8Rn4yR8Du6Ez8Wd8Xm4
Cz4fJ+MLcFd8Ie6GL8Ld8cU4wJfgHvhS3BNfhnvhy3EKvgL3xlfiPvgq3Bdf
jVPxNbgfvhb3x9fhAfh6nIZvwAPxjXgQvgkPxjfjdHwLHoJvxRn4NjwU344z
8R14GL4TZ+G78HB8N87GI/BIPArn4NF4DL4H5+KxeBy+F+fh+/B4fD/Oxw/g
CfhBPBE/hCfhh3EBfgRPxo/iKfgxPBU/jgvxE3gafhJPx0/hGfhpXISfwTPx
s3gWfg7Pxs/jYvwCnoNfxHPxS3gefhmX4FfwfPwqXoBfwwvx67gUv4EX4Tfx
YvwWXoLfxmX4HbwUv4uX4ffwcvw+Lscf4BX4Q7wSf4RX4Y9xBf4Er8af4jX4
M7wWf44r8Rd4Hf4Sr8df4Q34a1yFv8Eb8bd4E/4Ob8bf42r8A96Cf8Rb8U94
G/4Z1+Bf8Hb8K96Bf8M78e+4Fv+Bd+E/8W78F96D/8Z1+H94L/4H78P/4v34
PxzzXrQPwQ3wobghPgw3wofjWHwEboyPxE3wUbgpPhrH4WNwM3wsbo6Pwy3w
8Tgen4Bb4hNxK3wSbo1Pxgn4FNwGn4rb4tNwO3w6TsRn4Pb4TNwBn4U74rNx
Ej4Hd8Ln4s74PNwFn4+T8QW4K74Qd8MX4e74YhzgS3APfCnuiS/DvfDlOAVf
gXvjK3EffBXui6/Gqfga3A9fi/vj6/AAfD1OwzfggfhGPAjfhAfjm3E6vgUP
wbfiDHwbHopvx5n4DjwM34mz8F14OL4bZ+MReCQehXP+H1f1kAWAoSBAsGPb
tm3btm3btm3btm3btm0nM9tfy3p9gMa74F3xbnh3vAfeE++F98b74H3xfnh/
fAA+EB+ED8aH4EPxYfhwfAQ+Eh+Fj8bH4GPxcfh4fAI+EZ+ET8an4FPxafh0
fAY+E5+Fz8bn4HPxefh8fAG+EF+EL8aX4EvxZfhyfAW+El+Fr8bX4Gvxdfh6
fAO+Ed+Eb8a34Fvxbfh2fAe+E9+F78b34Hvxffh+/AB+ED+EH8aP4EfxY/hx
/AR+Ej+Fn8bP4Gfxc/h5/AJ+Eb+EX8av4Ffxa/h1/AZ+E7+F38bv4Hfxe/h9
/AH+EH+EP8af4E/xZ/hz/AX+En+Fv8bf4G/xd/h7/AP+Ef+Ef8a/4F/xb/h3
/Af+E/+F/8b/4H/xf7h7/9cD4AHxQHhgPAgeFA+GB8dD4CHxUHhoPAweFg+H
h8cj4BHxSHhkPAoeFY+GR8dj4DHxWHhsPA4eF4+Hx8cT4AnxRHhiPAmeFE+G
J8dT4CnxVHhqPA2eFk+Hp8cz4BnxTHhmPAueFc+GZ8dz4DnxXHhuPA+eF8+H
58cL4AXxQnhhvAheFC+GF8dL4CXxUnhpvAxeFi+Hl8cr4BXxSnhlvApeFa+G
V8dr4DXxWnhtvA5eF6+H18cb4A3xRnhjvAneFG+GN8db4C3xVnhrvA3eFm+H
t8c74B3xTnhnvAveFe+Gd8d74D3xXnhvvA/eF++H98cH4APxQfhgfAg+FB+G
D8dH4CPxUfhofAw+Fh+Hj8cn4BPxSfhkfAo+FZ+GT8dn4DPxWfhsfA4+F5+H
z8cX4AvxRfhifAm+FF+GL8dX4CvxVfhqfA2+Fl+Hr8c34BvxTfhmfAu+Fd+G
b8d34DvxXfhufA++F9+H78cP4AfxQ/hh/Ah+FD+GH8dP4CfxU/hp/Ax+Fj+H
n8cv4BfxS/hl/Ap+Fb+GX8dv4DfxW/ht/A5+F7+H38cf4A/xR/hj/An+FH+G
P8df4C/xV/hr/A3+Fn+Hv8c/4B/xT/hn/Av+Ff+Gf8d/4D/xX/hv/A/+F/+H
u+9/PQAeEA+EB8aD4EHxYHhwPAQeEg+Fh8bD4GHxcHh4PAIeEY+ER8aj4FHx
aHh0PAYeE4+Fx8bj4HHxeHh8PAGeEE+EJ8aT4EnxZHhyPAWeEk+Fp8bT4Gnx
dHh6PAOeEc+EZ8az4FnxbHh2PAeeE8+F58bz4HnxfHh+vABeEC+EF8aL4EXx
YnhxvAReEi+Fl8bL4GXxcnh5vAJeEa+EV8ar4FXxanh1vAZeE6+F18br4HXx
enh9vAHeEG+EN8ab4E3xZnhzvAXeEm+Ft8bb4G3xdnh7vAPeEe+Ed8a74F3x
bnh3vAfeE++F98b74H3xfnh/fAA+EB+ED8aH4EPxYfhwfAQ+Eh+Fj8bH4GPx
cfh4fAI+EZ+ET8an4FPxafh0fAY+E5+Fz8bn4HPxefh8fAG+EF+EL8aX4Evx
ZfhyfAW+El+Fr8bX4Gvxdfh6fAO+Ed+Eb8a34Fvxbfh2fAe+E9+F78b34Hvx
ffh+/AB+ED+EH8aP4EfxY/hx/AR+Ej+Fn8bP4Gfxc/h5/AJ+Eb+EX8av4Ffx
a/h1/AZ+E7+F38bv4Hfxe/h9/AH+EH+EP8af4E/xZ/hz/AX+En+Fv8bf4G/x
d/h7/AP+Ef+Ef8a/4F/xb/h3/Af+E/+F/8b/4H/xf7j7/8f74wag4wak4wai
4wam4wah4wal4waj4wan44ag44ak44ai44am44ah44al44aj44an40ag40ak
40ai40am40ah40al40aj40an48ag48ak48ai48am48ah48al48aj48an4yag
4yak4yai4yam4yah4yal4yaj4yan46ag46ak46ai46am46ah46al46aj46an
42ag42ak42ai42am42ah42al42aj42an4+ag4+ak4+ai4+am4+ah4+al4+aj
4+an4xag4xak4xai4xam4xah4xal4xaj4xan45ag45ak45ai45am45ah45al
45aj45an41ag41ak41ai41am41ah41al41aj41an49ag49ak49ai49am49ah
49al49aj49an4zag4zak4zai4zam4zah4zal4zaj4zan47ag47ak47ai47am
47ah47al47aj47an43ag43ak43ai43am43ah43al43aj43an4/ag4/ak4/ai
4/am4/ah4/al4/aj4/an4w6g4w6k4w6i4w6m4w6h4w6l4w6j4w6n446g446k
446i446m446h446l446j446n406g406k406i406m406h406l406j406n486g
486k486i486m486h486l486j486n4y6g4y6k4y6i4y6m4y6h4y6l4y6j4y6n
466g466k466i466m466h466l466j466n426g426k426i426m426h426l426j
426n4+6g4+6k4+6i4+6m4+6h4+6l4+6j4+6n4x6g4x6k4x6i4x6m4x6h4x6l
4x6j4x6n456g456k456i456m456h456l456j456n416g416k416i416m416h
416l416j416n496g496k496i496m496h496l496j496n4z6g4z6k4z6i4z6m
4z6h4z6l4z6j4z6n476g476k476i476m476h476l476j476n436g436k436i
436m436h436l436j436n4/6g4/6k4/6i4/6m4/6h4/6l4/6j4/8f/P923AB0
3IB03EB03MB03CB03KB03GB03OB03BB03JB03FB03NB03DB03LB03HB03PB0
3Ah03Ih03Eh03Mh03Ch03Kh03Gh03Oh03Bh03Jh03Fh03Nh03Dh03Lh03Hh0
3Ph03AR03IR03ER03MR03CR03KR03GR03OR03BR03JR03FR03NR03DR03LR0
3HR03PR03Ax03Ix03Ex03Mx03Cx03Kx03Gx03Ox03Bx03Jx03Fx03Nx03Dx0
3Lx03Hx03Px03AJ03IJ03EJ03MJ03CJ03KJ03GJ03OJ03BJ03JJ03FJ03NJ0
3DJ03LJ03HJ03PJ03Ap03Ip03Ep03Mp03Cp03Kp03Gp03Op03Bp03Jp03Fp0
3Np03Dp03Lp03Hp03Pp03AZ03IZ03EZ03MZ03CZ03KZ03GZ03OZ03BZ03JZ0
3FZ03NZ03DZ03LZ03HZ03PZ03A503I503E503M503C503K503G503O503B50
3J503F503N503D503L503H503P503AF03IF03EF03MF03CF03KF03GF03OF0
3BF03JF03FF03NF03DF03LF03HF03PF03Al03Il03El03Ml03Cl03Kl03Gl0
3Ol03Bl03Jl03Fl03Nl03Dl03Ll03Hl03Pl03AV03IV03EV03MV03CV03KV0
3GV03OV03BV03JV03FV03NV03DV03LV03HV03PV03A103I103E103M103C10
3K103G103O103B103J103F103N103D103L103H103P103AN03IN03EN03MN0
3CN03KN03GN03ON03BN03JN03FN03NN03DN03LN03HN03PN03At03It03Et0
3Mt03Ct03Kt03Gt03Ot03Bt03Jt03Ft03Nt03Dt03Lt03Ht03Pt03Ad03Id0
3Ed03Md03Cd03Kd03Gd03Od03Bd03Jd03Fd03Nd03Dd03Ld03Hd03Pd03A90
3I903E903M903C903K903G903O903B903J903F903N903D903L903H90/P8D
/9+OG4COG5COG4iOG5iOG4SOG5SOG4yOG5yOG4KOG5KOG4qOG5qOG4aOG5aO
G46OG56OG4GOG5GOG4mOG5mOG4WOG5WOG42OG52OG4OOG5OOG4uOG5uOG4eO
G5eOG4+OG5+Om4COm5COm4iOm5iOm4SOm5SOm4yOm5yOm4KOm5KOm4qOm5qO
m4aOm5aOm46Om56Om4GOm5GOm4mOm5mOm4WOm5WOm42Om52Om4OOm5OOm4uO
m5uOm4eOm5eOm4+Om5+OW4COW5COW4iOW5iOW4SOW5SOW4yOW5yOW4KOW5KO
W4qOW5qOW4aOW5aOW46OW56OW4GOW5GOW4mOW5mOW4WOW5WOW42OW52OW4OO
W5OOW4uOW5uOW4eOW5eOW4+OW5+O24CO25CO24iO25iO24SO25SO24yO25yO
24KO25KO24qO25qO24aO25aO246O256O24GO25GO24mO25mO24WO25WO242O
252O24OO25OO24uO25uO24eO25eO24+O25+OO4COO5COO4iOO5iOO4SOO5SO
O4yOO5yOO4KOO5KOO4qOO5qOO4aOO5aOO46OO56OO4GOO5GOO4mOO5mOO4WO
O5WOO42OO52OO4OOO5OOO4uOO5uOO4eOO5eOO4+OO5+Ou4COu5COu4iOu5iO
u4SOu5SOu4yOu5yOu4KOu5KOu4qOu5qOu4aOu5aOu46Ou56Ou4GOu5GOu4mO
u5mOu4WOu5WOu42Ou52Ou4OOu5OOu4uOu5uOu4eOu5eOu4+Ou5+Oe4COe5CO
e4iOe5iOe4SOe5SOe4yOe5yOe4KOe5KOe4qOe5qOe4aOe5aOe46Oe56Oe4GO
e5GOe4mOe5mOe4WOe5WOe42Oe52Oe4OOe5OOe4uOe5uOe4eOe5eOe4+Oe5+O
+4CO+5CO+4iO+5iO+4SO+5SO+4yO+5yO+4KO+5KO+4qO+5qO+4aO+5aO+46O
+56O+4GO+5GO+4mO+5mO+4WO+5WO+42O+52O+4OO+5OO+4uO+5uO+4eO+5eO
+4+O/3/Q/9txA9BxA9JxA9FxA9Nxg9Bxg9Jxg9Fxg9NxQ9BxQ9JxQ9FxQ9Nx
w9Bxw9Jxw9Fxw9NxI9BxI9JxI9FxI9Nxo9Bxo9Jxo9Fxo9NxY9BxY9JxY9Fx
Y9Nx49Bx49Jx49Fx49NxE9BxE9JxE9FxE9Nxk9Bxk9Jxk9Fxk9NxU9BxU9Jx
U9FxU9Nx09Bx09Jx09Fx09NxM9BxM9JxM9FxM9Nxs9Bxs9Jxs9Fxs9Nxc9Bx
c9Jxc9Fxc9Nx89Bx89Jx89Fx89NxC9BxC9JxC9FxC9Nxi9Bxi9Jxi9Fxi9Nx
S9BxS9JxS9FxS9Nxy9Bxy9Jxy9Fxy9NxK9BxK9JxK9FxK9Nxq9Bxq9Jxq9Fx
q9Nxa9Bxa9Jxa9Fxa9Nx69Bx69Jx69Fx69NxG9BxG9JxG9FxG9Nxm9Bxm9Jx
m9Fxm9NxW9BxW9JxW9FxW9Nx29Bx29Jx29Fx29NxO9BxO9JxO9FxO9Nxu9Bx
u9Jxu9Fxu9Nxe9Bxe9Jxe9Fxe9Nx+9Bx+9Jx+9Fx+9NxB9BxB9JxB9FxB9Nx
h9Bxh9Jxh9Fxh9NxR9BxR9JxR9FxR9Nxx9Bxx9Jxx9Fxx9NxJ9BxJ9JxJ9Fx
J9Nxp9Bxp9Jxp9Fxp9NxZ9BxZ9JxZ9FxZ9Nx59Bx59Jx59Fx59NxF9BxF9Jx
F9FxF9Nxl9Bxl9Jxl9Fxl9NxV9BxV9JxV9FxV9Nx19Bx19Jx19Fx19NxN9Bx
N9JxN9FxN9Nxt9Bxt9Jxt9Fxt9Nxd9Bxd9Jxd9Fxd9Nx99Bx99Jx99Fx99Nx
D9BxD9JxD9FxD9Nxj9Bxj9Jxj9Fxj9NxT9BxT9JxT9FxT9Nxz9Bxz9Jxz9Fx
z9NxL9BxL9JxL9FxL9Nxr9Bxr9Jxr9Fxr9Nxb9Bxb9Jxb9Fxb9Nx79Bx79Jx
79Fx79NxH9BxH9JxH9FxH9Nxn9Bxn9Jxn9Fxn9NxX9BxX9JxX9FxX9Nx39Bx
39Jx39Fx39NxP9BxP9JxP9FxP9Nxv9Bxv9Jxv9Fxv9Nxf9Bxf9Jxf9Fxf9Nx
/9Bx/9Jx/9Hx/w/4fztuADpuQDpuIDpuYDpuEDpuUDpuMDpucDpuCDpuSDpu
KDpuaDpuGDpuWDpuODpueDpuBDpuRDpuJDpuZDpuFDpuVDpuNDpudDpuDDpu
TDpuLDpubDpuHDpuXDpuPDpufDpuAjpuQjpuIjpuYjpuEjpuUjpuMjpucjpu
CjpuSjpuKjpuajpuGjpuWjpuOjpuejpuBjpuRjpuJjpuZjpuFjpuVjpuNjpu
djpuDjpuTjpuLjpubjpuHjpuXjpuPjpufjpuATpuQTpuITpuYTpuETpuUTpu
MTpucTpuCTpuSTpuKTpuaTpuGTpuWTpuOTpueTpuBTpuRTpuJTpuZTpuFTpu
VTpuNTpudTpuDTpuTTpuLTpubTpuHTpuXTpuPTpufTpuAzpuQzpuIzpuYzpu
EzpuUzpuMzpuczpuCzpuSzpuKzpuazpuGzpuWzpuOzpuezpuBzpuRzpuJzpu
ZzpuFzpuVzpuNzpudzpuDzpuTzpuLzpubzpuHzpuXzpuPzpufzruADruQDru
IDruYDruEDruUDruMDrucDruCDruSDruKDruaDruGDruWDruODrueDruBDru
RDruJDruZDruFDruVDruNDrudDruDDruTDruLDrubDruHDruXDruPDrufDru
AjruQjruIjruYjruEjruUjruMjrucjruCjruSjruKjruajruGjruWjruOjru
ejruBjruRjruJjruZjruFjruVjruNjrudjruDjruTjruLjrubjruHjruXjru
PjrufjruATruQTruITruYTruETruUTruMTrucTruCTruSTruKTruaTruGTru
WTruOTrueTruBTruRTruJTruZTruFTruVTruNTrudTruDTruTTruLTrubTru
HTruXTruPTrufTruAzruQzruIzruYzruEzruUzruMzruczruCzruSzruKzru
azruGzruWzruOzruezruBzruRzruJzruZzruFzruVzruNzrudzruDzruTzru
LzrubzruHzruXzruPzr+/8H+b8cNQMcNSMcNRMcNTMcNQscNSscNRscNTscN
QccNSccNRccNTccNQ8cNS8cNR8cNT8eNQMeNSMeNRMeNTMeNQseNSseNRseN
TseNQceNSceNRceNTceNQ8eNS8eNR8eNT8dNQMdNSMdNRMdNTMdNQsdNSsdN
RsdNTsdNQcdNScdNRcdNTcdNQ8dNS8dNR8dNT8fNQMfNSMfNRMfNTMfNQsfN
SsfNRsfNTsfNQcfNScfNRcfNTcfNQ8fNS8fNR8fNT8ctQMctSMctRMctTMct
QsctSsctRsctTsctQcctScctRcctTcctQ8ctS8ctR8ctT8etQMetSMetRMet
TMetQsetSsetRsetTsetQcetScetRcetTcetQ8etS8etR8etT8dtQMdtSMdt
RMdtTMdtQsdtSsdtRsdtTsdtQcdtScdtRcdtTcdtQ8dtS8dtR8dtT8ftQMft
SMftRMftTMftQsftSsftRsftTsftQcftScftRcftTcftQ8ftS8ftR8ftT8cd
QMcdSMcdRMcdTMcdQscdSscdRscdTscdQccdSccdRccdTccdQ8cdS8cdR8cd
T8edQMedSMedRMedTMedQsedSsedRsedTsedQcedScedRcedTcedQ8edS8ed
R8edT8ddQMddSMddRMddTMddQsddSsddRsddTsddQcddScddRcddTcddQ8dd
S8ddR8ddT8fdQMfdSMfdRMfdTMfdQsfdSsfdRsfdTsfdQcfdScfdRcfdTcfd
Q8fdS8fdR8fdT8c9QMc9SMc9RMc9TMc9Qsc9Ssc9Rsc9Tsc9Qcc9Scc9Rcc9
Tcc9Q8c9S8c9R8c9T8e9QMe9SMe9RMe9TMe9Qse9Sse9Rse9Tse9Qce9Sce9
Rce9Tce9Q8e9S8e9R8e9T8d9QMd9SMd9RMd9TMd9Qsd9Ssd9Rsd9Tsd9Qcd9
Scd9Rcd9Tcd9Q8d9S8d9R8d9T8f9QMf9SMf9RMf9TMf9Qsf9Ssf9Rsf9Tsf9
Qcf9Scf9Rcf9Tcf9Q8f9S8f9R8f/P9D/7bgB6LgB6biB6LiB6bhB6LhB6bjB
6LjB6bgh6Lgh6bih6Lih6bhh6Lhh6bjh6Ljh6bgR6LgR6biR6LiR6bhR6LhR
6bjR6LjR6bgx6Lgx6bix6Lix6bhx6Lhx6bjx6Ljx6bgJ6LgJ6biJ6LiJ6bhJ
6LhJ6bjJ6LjJ6bgp6Lgp6bip6Lip6bhp6Lhp6bjp6Ljp6bgZ6LgZ6biZ6LiZ
6bhZ6LhZ6bjZ6LjZ6bg56Lg56bi56Li56bh56Lh56bj56Lj56bgF6LgF6biF
6LiF6bhF6LhF6bjF6LjF6bgl6Lgl6bil6Lil6bhl6Lhl6bjl6Ljl6bgV6LgV
6biV6LiV6bhV6LhV6bjV6LjV6bg16Lg16bi16Li16bh16Lh16bj16Lj16bgN
6LgN6biN6LiN6bhN6LhN6bjN6LjN6bgt6Lgt6bit6Lit6bht6Lht6bjt6Ljt
6bgd6Lgd6bid6Lid6bhd6Lhd6bjd6Ljd6bg96Lg96bi96Li96bh96Lh96bj9
6Lj96bgD6LgD6biD6LiD6bhD6LhD6bjD6LjD6bgj6Lgj6bij6Lij6bhj6Lhj
6bjj6Ljj6bgT6LgT6biT6LiT6bhT6LhT6bjT6LjT6bgz6Lgz6biz6Liz6bhz
6Lhz6bjz6Ljz6bgL6LgL6biL6LiL6bhL6LhL6bjL6LjL6bgr6Lgr6bir6Lir
6bhr6Lhr6bjr6Ljr6bgb6Lgb6bib6Lib6bhb6Lhb6bjb6Ljb6bg76Lg76bi7
6Li76bh76Lh76bj76Lj76bgH6LgH6biH6LiH6bhH6LhH6bjH6LjH6bgn6Lgn
6bin6Lin6bhn6Lhn6bjn6Ljn6bgX6LgX6biX6LiX6bhX6LhX6bjX6LjX6bg3
6Lg36bi36Li36bh36Lh36bj36Lj36bgP6LgP6biP6LiP6bhP6LhP6bjP6LjP
6bgv6Lgv6biv6Liv6bhv6Lhv6bjv6Ljv6bgf6Lgf6bif6Lif6bhf6Lhf6bjf
6Ljf6bg/6Lg/6bi/6Li/6bh/6Lh/6bj/6Pj/B/m/HTcAHTcgHTcQHTcwHTcI
HTcoHTcYHTc4HTcEHTckHTcUHTc0HTcMHTcsHTccHTc8HTcCHTciHTcSHTcy
HTcKHTcqHTcaHTc6HTcGHTcmHTcWHTc2HTcOHTcuHTceHTc+HTcBHTchHTcR
HTcxHTcJHTcpHTcZHTc5HTcFHTclHTcVHTc1HTcNHTctHTcdHTc9HTcDHTcj
HTcTHTczHTcLHTcrHTcbHTc7HTcHHTcnHTcXHTc3HTcPHTcvHTcfHTc/HbcA
HbcgHbcQHbcwHbcIHbcoHbcYHbc4HbcEHbckHbcUHbc0HbcMHbcsHbccHbc8
HbcCHbciHbcSHbcyHbcKHbcqHbcaHbc6HbcGHbcmHbcWHbc2HbcOHbcuHbce
Hbc+HbcBHbchHbcRHbcxHbcJHbcpHbcZHbc5HbcFHbclHbcVHbc1HbcNHbct
HbcdHbc9HbcDHbcjHbcTHbczHbcLHbcrHbcbHbc7HbcHHbcnHbcXHbc3HbcP
HbcvHbcfHbc/HXcAHXcgHXcQHXcwHXcIHXcoHXcYHXc4HXcEHXckHXcUHXc0
HXcMHXcsHXccHXc8HXcCHXciHXcSHXcyHXcKHXcqHXcaHXc6HXcGHXcmHXcW
HXc2HXcOHXcuHXceHXc+HXcBHXchHXcRHXcxHXcJHXcpHXcZHXc5HXcFHXcl
HXcVHXc1HXcNHXctHXcdHXc9HXcDHXcjHXcTHXczHXcLHXcrHXcbHXc7HXcH
HXcnHXcXHXc3HXcPHXcvHXcfHXc/HfcAHfcgHfcQHfcwHfcIHfcoHfcYHfc4
HfcEHfckHfcUHfc0HfcMHfcsHfccHfc8HfcCHfciHfcSHfcyHfcKHfcqHfca
Hfc6HfcGHfcmHfcWHfc2HfcOHfcuHfceHfc+HfcBHfchHfcRHfcxHfcJHfcp
HfcZHfc5HfcFHfclHfcVHfc1HfcNHfctHfcdHfc9HfcDHfcjHfcTHfczHfcL
HfcrHfcbHfc7HfcHHfcnHfcXHfc3HfcPHfcvHfcfHf//AP+34wag4wak4wai
4wam4wah4wal4waj4wan44ag44ak44ai44am44ah44al44aj44an40ag40ak
40ai40am40ah40al40aj40an48ag48ak48ai48am48ah48al48aj48an4yag
4yak4yai4yam4yah4yal4yaj4yan46ag46ak46ai46am46ah46al46aj46an
42ag42ak42ai42am42ah42al42aj42an4+ag4+ak4+ai4+am4+ah4+al4+aj
4+an4xag4xak4xai4xam4xah4xal4xaj4xan45ag45ak45ai45am45ah45al
45aj45an41ag41ak41ai41am41ah41al41aj41an49ag49ak49ai49am49ah
49al49aj49an4zag4zak4zai4zam4zah4zal4zaj4zan47ag47ak47ai47am
47ah47al47aj47an43ag43ak43ai43am43ah43al43aj43an4/ag4/ak4/ai
4/am4/ah4/al4/aj4/an4w6g4w6k4w6i4w6m4w6h4w6l4w6j4w6n446g446k
446i446m446h446l446j446n406g406k406i406m406h406l406j406n486g
486k486i486m486h486l486j486n4y6g4y6k4y6i4y6m4y6h4y6l4y6j4y6n
466g466k466i466m466h466l466j466n426g426k426i426m426h426l426j
426n4+6g4+6k4+6i4+6m4+6h4+6l4+6j4+6n4x6g4x6k4x6i4x6m4x6h4x6l
4x6j4x6n456g456k456i456m456h456l456j456n416g416k416i416m416h
416l416j416n496g496k496i496m496h496l496j496n4z6g4z6k4z6i4z6m
4z6h4z6l4z6j4z6n476g476k476i476m476h476l476j476n436g436k436i
436m436h436l436j436n4/6g4/6k4/6i4/6m4/6h4/6l4/6j4/8f3P923AB0
3IB03EB03MB03CB03KB03GB03OB03BB03JB03FB03NB03DB03LB03HB03PB0
3Ah03Ih03Eh03Mh03Ch03Kh03Gh03Oh03Bh03Jh03Fh03Nh03Dh03Lh03Hh0
3Ph03AR03IR03ER03MR03CR03KR03GR03OR03BR03JR03FR03NR03DR03LR0
3HR03PR03Ax03Ix03Ex03Mx03Cx03Kx03Gx03Ox03Bx03Jx03Fx03Nx03Dx0
3Lx03Hx03Px03AJ03IJ03EJ03MJ03CJ03KJ03GJ03OJ03BJ03JJ03FJ03NJ0
3DJ03LJ03HJ03PJ03Ap03Ip03Ep03Mp03Cp03Kp03Gp03Op03Bp03Jp03Fp0
3Np03Dp03Lp03Hp03Pp03AZ03IZ03EZ03MZ03CZ03KZ03GZ03OZ03BZ03JZ0
3FZ03NZ03DZ03LZ03HZ03PZ03A503I503E503M503C503K503G503O503B50
3J503F503N503D503L503H503P503AF03IF03EF03MF03CF03KF03GF03OF0
3BF03JF03FF03NF03DF03LF03HF03PF03Al03Il03El03Ml03Cl03Kl03Gl0
3Ol03Bl03Jl03Fl03Nl03Dl03Ll03Hl03Pl03AV03IV03EV03MV03CV03KV0
3GV03OV03BV03JV03FV03NV03DV03LV03HV03PV03A103I103E103M103C10
3K103G103O103B103J103F103N103D103L103H103P103AN03IN03EN03MN0
3CN03KN03GN03ON03BN03JN03FN03NN03DN03LN03HN03PN03At03It03Et0
3Mt03Ct03Kt03Gt03Ot03Bt03Jt03Ft03Nt03Dt03Lt03Ht03Pt03Ad03Id0
3Ed03Md03Cd03Kd03Gd03Od03Bd03Jd03Fd03Nd03Dd03Ld03Hd03Pd03A90
3I903E903M903C903K903G903O903B903J903F903N903D903L903H90/P8D
+9+OG4COG5COG4iOG5iOG4SOG5SOG4yOG5yOG4KOG5KOG4qOG5qOG4aOG5aO
G46OG56OG4GOG5GOG4mOG5mOG4WOG5WOG42OG52OG4OOG5OOG4uOG5uOG4eO
G5eOG4+OG5+Om4COm5COm4iOm5iOm4SOm5SOm4yOm5yOm4KOm5KOm4qOm5qO
m4aOm5aOm46Om56Om4GOm5GOm4mOm5mOm4WOm5WOm42Om52Om4OOm5OOm4uO
m5uOm4eOm5eOm4+Om5+OW4COW5COW4iOW5iOW4SOW5SOW4yOW5yOW4KOW5KO
W4qOW5qOW4aOW5aOW46OW56OW4GOW5GOW4mOW5mOW4WOW5WOW42OW52OW4OO
W5OOW4uOW5uOW4eOW5eOW4+OW5+O24CO25CO24iO25iO24SO25SO24yO25yO
24KO25KO24qO25qO24aO25aO246O256O24GO25GO24mO25mO24WO25WO242O
252O24OO25OO24uO25uO24eO25eO24+O25+OO4COO5COO4iOO5iOO4SOO5SO
O4yOO5yOO4KOO5KOO4qOO5qOO4aOO5aOO46OO56OO4GOO5GOO4mOO5mOO4WO
O5WOO42OO52OO4OOO5OOO4uOO5uOO4eOO5eOO4+OO5+Ou4COu5COu4iOu5iO
u4SOu5SOu4yOu5yOu4KOu5KOu4qOu5qOu4aOu5aOu46Ou56Ou4GOu5GOu4mO
u5mOu4WOu5WOu42Ou52Ou4OOu5OOu4uOu5uOu4eOu5eOu4+Ou5+Oe4COe5CO
e4iOe5iOe4SOe5SOe4yOe5yOe4KOe5KOe4qOe5qOe4aOe5aOe46Oe56Oe4GO
e5GOe4mOe5mOe4WOe5WOe42Oe52Oe4OOe5OOe4uOe5uOe4eOe5eOe4+Oe5+O
+4CO+5CO+4iO+5iO+4SO+5SO+4yO+5yO+4KO+5KO+4qO+5qO+4aO+5aO+46O
+56O+4GO+5GO+4mO+5mO+4WO+5WO+42O+52O+4OO+5OO+4uO+5uO+4eO+5eO
+4+O/39Q/9txA9BxA9JxA9FxA9Nxg9Bxg9Jxg9Fxg9NxQ9BxQ9JxQ9FxQ9Nx
w9Bxw9Jxw9Fxw9NxI9BxI9JxI9FxI9Nxo9Bxo9Jxo9Fxo9NxY9BxY9JxY9Fx
Y9Nx49Bx49Jx49Fx49NxE9BxE9JxE9FxE9Nxk9Bxk9Jxk9Fxk9NxU9BxU9Jx
U9FxU9Nx09Bx09Jx09Fx09NxM9BxM9JxM9FxM9Nxs9Bxs9Jxs9Fxs9Nxc9Bx
c9Jxc9Fxc9Nx89Bx89Jx89Fx89NxC9BxC9JxC9FxC9Nxi9Bxi9Jxi9Fxi9Nx
S9BxS9JxS9FxS9Nxy9Bxy9Jxy9Fxy9NxK9BxK9JxK9FxK9Nxq9Bxq9Jxq9Fx
q9Nxa9Bxa9Jxa9Fxa9Nx69Bx69Jx69Fx69NxG9BxG9JxG9FxG9Nxm9Bxm9Jx
m9Fxm9NxW9BxW9JxW9FxW9Nx29Bx29Jx29Fx29NxO9BxO9JxO9FxO9Nxu9Bx
u9Jxu9Fxu9Nxe9Bxe9Jxe9Fxe9Nx+9Bx+9Jx+9Fx+9NxB9BxB9JxB9FxB9Nx
h9Bxh9Jxh9Fxh9NxR9BxR9JxR9FxR9Nxx9Bxx9Jxx9Fxx9NxJ9BxJ9JxJ9Fx
J9Nxp9Bxp9Jxp9Fxp9NxZ9BxZ9JxZ9FxZ9Nx59Bx59Jx59Fx59NxF9BxF9Jx
F9FxF9Nxl9Bxl9Jxl9Fxl9NxV9BxV9JxV9FxV9Nx19Bx19Jx19Fx19NxN9Bx
N9JxN9FxN9Nxt9Bxt9Jxt9Fxt9Nxd9Bxd9Jxd9Fxd9Nx99Bx99Jx99Fx99Nx
D9BxD9JxD9FxD9Nxj9Bxj9Jxj9Fxj9NxT9BxT9JxT9FxT9Nxz9Bxz9Jxz9Fx
z9NxL9BxL9JxL9FxL9Nxr9Bxr9Jxr9Fxr9Nxb9Bxb9Jxb9Fxb9Nx79Bx79Jx
79Fx79NxH9BxH9JxH9FxH9Nxn9Bxn9Jxn9Fxn9NxX9BxX9JxX9FxX9Nx39Bx
39Jx39Fx39NxP9BxP9JxP9FxP9Nxv9Bxv9Jxv9Fxv9Nxf9Bxf9Jxf9Fxf9Nx
/9Bx/9Jx/9Hx/w/ofztuADpuQDpuIDpuYDpuEDpuUDpuMDpucDpuCDpuSDpu
KDpuaDpuGDpuWDpuODpueDpuBDpuRDpuJDpuZDpuFDpuVDpuNDpudDpuDDpu
TDpuLDpubDpuHDpuXDpuPDpufDpuAjpuQjpuIjpuYjpuEjpuUjpuMjpucjpu
CjpuSjpuKjpuajpuGjpuWjpuOjpuejpuBjpuRjpuJjpuZjpuFjpuVjpuNjpu
djpuDjpuTjpuLjpubjpuHjpuXjpuPjpufjpuATpuQTpuITpuYTpuETpuUTpu
MTpucTpuCTpuSTpuKTpuaTpuGTpuWTpuOTpueTpuBTpuRTpuJTpuZTpuFTpu
VTpuNTpudTpuDTpuTTpuLTpubTpuHTpuXTpuPTpufTpuAzpuQzpuIzpuYzpu
EzpuUzpuMzpuczpuCzpuSzpuKzpuazpuGzpuWzpuOzpuezpuBzpuRzpuJzpu
ZzpuFzpuVzpuNzpudzpuDzpuTzpuLzpubzpuHzpuXzpuPzpufzruADruQDru
IDruYDruEDruUDruMDrucDruCDruSDruKDruaDruGDruWDruODrueDruBDru
RDruJDruZDruFDruVDruNDrudDruDDruTDruLDrubDruHDruXDruPDrufDru
AjruQjruIjruYjruEjruUjruMjrucjruCjruSjruKjruajruGjruWjruOjru
ejruBjruRjruJjruZjruFjruVjruNjrudjruDjruTjruLjrubjruHjruXjru
PjrufjruATruQTruITruYTruETruUTruMTrucTruCTruSTruKTruaTruGTru
WTruOTrueTruBTruRTruJTruZTruFTruVTruNTrudTruDTruTTruLTrubTru
HTruXTruPTrufTruAzruQzruIzruYzruEzruUzruMzruczruCzruSzruKzru
azruGzruWzruOzruezruBzruRzruJzruZzruFzruVzruNzrudzruDzruTzru
LzrubzruHzruXzruPzr+/8H8b8cNQMcNSMcNRMcNTMcNQscNSscNRscNTscN
QccNSccNRccNTccNQ8cNS8cNR8cNT8eNQMeNSMeNRMeNTMeNQseNSseNRseN
TseNQceNSceNRceNTceNQ8eNS8eNR8eNT8dNQMdNSMdNRMdNTMdNQsdNSsdN
RsdNTsdNQcdNScdNRcdNTcdNQ8dNS8dNR8dNT8fNQMfNSMfNRMfNTMfNQsfN
SsfNRsfNTsfNQcfNScfNRcfNTcfNQ8fNS8fNR8fNT8ctQMctSMctRMctTMct
QsctSsctRsctTsctQcctScctRcctTcctQ8ctS8ctR8ctT8etQMetSMetRMet
TMetQsetSsetRsetTsetQcetScetRcetTcetQ8etS8etR8etT8dtQMdtSMdt
RMdtTMdtQsdtSsdtRsdtTsdtQcdtScdtRcdtTcdtQ8dtS8dtR8dtT8ftQMft
SMftRMftTMftQsftSsftRsftTsftQcftScftRcftTcftQ8ftS8ftR8ftT8cd
QMcdSMcdRMcdTMcdQscdSscdRscdTscdQccdSccdRccdTccdQ8cdS8cdR8cd
T8edQMedSMedRMedTMedQsedSsedRsedTsedQcedScedRcedTcedQ8edS8ed
R8edT8ddQMddSMddRMddTMddQsddSsddRsddTsddQcddScddRcddTcddQ8dd
S8ddR8ddT8fdQMfdSMfdRMfdTMfdQsfdSsfdRsfdTsfdQcfdScfdRcfdTcfd
Q8fdS8fdR8fdT8c9QMc9SMc9RMc9TMc9Qsc9Ssc9Rsc9Tsc9Qcc9Scc9Rcc9
Tcc9Q8c9S8c9R8c9T8e9QMe9SMe9RMe9TMe9Qse9Sse9Rse9Tse9Qce9Sce9
Rce9Tce9Q8e9S8e9R8e9T8d9QMd9SMd9RMd9TMd9Qsd9Ssd9Rsd9Tsd9Qcd9
Scd9Rcd9Tcd9Q8d9S8d9R8d9T8f9QMf9SMf9RMf9TMf9Qsf9Ssf9Rsf9Tsf9
Qcf9Scf9Rcf9Tcf9Q8f9S8f9R8f/P5D/7bgB6LgB6biB6LiB6bhB6LhB6bjB
6LjB6bgh6Lgh6bih6Lih6bhh6Lhh6bjh6Ljh6bgR6LgR6biR6LiR6bhR6LhR
6bjR6LjR6bgx6Lgx6bix6Lix6bhx6Lhx6bjx6Ljx6bgJ6LgJ6biJ6LiJ6bhJ
6LhJ6bjJ6LjJ6bgp6Lgp6bip6Lip6bhp6Lhp6bjp6Ljp6bgZ6LgZ6biZ6LiZ
6bhZ6LhZ6bjZ6LjZ6bg56Lg56bi56Li56bh56Lh56bj56Lj56bgF6LgF6biF
6LiF6bhF6LhF6bjF6LjF6bgl6Lgl6bil6Lil6bhl6Lhl6bjl6Ljl6bgV6LgV
6biV6LiV6bhV6LhV6bjV6LjV6bg16Lg16bi16Li16bh16Lh16bj16Lj16bgN
6LgN6biN6LiN6bhN6LhN6bjN6LjN6bgt6Lgt6bit6Lit6bht6Lht6bjt6Ljt
6bgd6Lgd6bid6Lid6bhd6Lhd6bjd6Ljd6bg96Lg96bi96Li96bh96Lh96bj9
6Lj96bgD6LgD6biD6LiD6bhD6LhD6bjD6LjD6bgj6Lgj6bij6Lij6bhj6Lhj
6bjj6Ljj6bgT6LgT6biT6LiT6bhT6LhT6bjT6LjT6bgz6Lgz6biz6Liz6bhz
6Lhz6bjz6Ljz6bgL6LgL6biL6LiL6bhL6LhL6bjL6LjL6bgr6Lgr6bir6Lir
6bhr6Lhr6bjr6Ljr6bgb6Lgb6bib6Lib6bhb6Lhb6bjb6Ljb6bg76Lg76bi7
6Li76f/HZT1FAcBQSxidbNu27fqzbdu2b5Nt27Zdk23btl231/bjXrO+53Nw
3s2O8x52nPey44wd533sOO9nx/kAO84H2XE+xI7zYXacj7DjfJQd52PsOB9n
x/kEO84n2XE+xY7zaXacz7DjfJYd53PsOJ9nx/kCO84X2XG+xI7zZXacr7Dj
fJUd52vsOF9nx/kGO8432XG+xY7zbXac77DjfJcd53vsON9nx/kBO84P2XF+
xI7zY3acn7Dj/JQd52fsOD9nx/kFO84v2XF+xY7za3ac37Dj/JYd53fsOL9n
x/kDO84f2XH+xI7zZ3acv7Dj/JUd52/sOH9nx/kHO84/2XH+xY7zb3ac/7Dj
/x6I/91xDsSOc2B2nIOw4xyUHedg7DgHZ8c5BDvOIdlxDsWOc2h2nMOw4xyW
Hedw7DiHZ8c5AjvOEdlxjsSOc2R2nKOw4xyVHedo7DhHZ8c5BjvOMdlxjsWO
c2x2nOOw4xyXHed47DjHZ8c5ATvOCdlxTsSOc2J2nJOw45yUHedk7DgnZ8c5
BTvOKdlxTsWOc2p2nNOw45yWHed07DinZ8c5AzvOGdlxzsSOc2Z2nLOw45yV
Heds7DhnZ8c5BzvOOdlxzsWOc252nPOw45yXHed87DjnZ8e5ADvOAew4F2TH
uRA7zoXZcS7CjnNRdpyLseNcnB3nEuw4l2THuRQ7zqXZcS7DjnNZdpzLseNc
nh3nCuw4V2THuRI7zpXZca7CjnNVdpyrseNcnR3nGuw412THuRY7zrXZca7D
jnNddpzrseNcnx3nBuw4N2THuRE7zo3ZcW7CjnNTdpybsePcnB3nFuw4t2TH
uRU7zq3ZcW7DjnNbdpzbsePcnh3nDuw4d2THuRM7zp3Zce7CjnNXdpy7sePc
nR3nHuw492THuRc7zr3Zce7DjnNfdpz/Y8e5HztO2XHuz47zAHacB7LjPIgd
58HsOA9hx3koO87D2HEezo7zCHacR7LjPIod59HsOI9hx3ksO87j2HEez47z
BHacJ7LjPIkd58nsOE9hx3kqO87T2HGezo7zDHacZ7LjPIsd59nsOM9hx3ku
O87z2HGez47zAnacF7LjvIgd58XsOC9hx3kpO87L2HFezo7zCnacV7LjvIod
59XsOK9hx3ktO87r2HFez47zBnacN7LjvIkd583sOG9hx3krO87b2HHezo7z
Dnacd7LjvIsd593sOO9hx3kvO87Ycd7HjvN+dpwPsON8kB3nQ+w4H2bH+Qg7
zkfZcT7GjvNxdpxPsON8kh3nU+w4n2bH+Qw7zmfZcT7HjvN5dpwvsON8kR3n
S+w4X2bH+Qo7zlfZcb7GjvN1dpxvsON8kx3nW+w432bH+Q47znfZcb7HjvN9
dpwfsOP8kB3nR+w4P2bH+Qk7zk/ZcX7GjvNzdpxfsOP8kh3nV+w4v2bH+Q07
zm/ZcX7HjvN7dpw/sOP8kR3nT+w4f2bH+Qs7zl/Zcf7GjvN3dpx/sOP8kx3n
X+w4/2bH+Q87/u8B+B8fgIuHcyB6XDycA9Pj4uEchB4XD+eg9Lh4OAejx8XD
OTg9Lh7OIehx8XAOSY+Lh3Moelw8nEPT4+LhHIYeFw/nsPS4eDiHo8fFwzk8
PS4ezhHocfFwjkiPi4dzJHpcPJwj0+Pi4RyFHhcP56j0uHg4R6PHxcM5Oj0u
Hs4x6HHxcI5Jj4uHcyx6XDycY9Pj4uEchx4XD+e49Lh4OMejx8XDOT49Lh7O
Cehx8XBOSI+Lh3Mielw8nBPT4+LhnIQeFw/npPS4eDgno8fFwzk5PS4ezino
cfFwTkmPi4dzKnpcPJxT0+Pi4ZyGHhcP57T0uHg4p6PHxcM5PT0uHs4Z6HHx
cM5Ij4uHcyZ6XDycM9Pj4uGchR4XD+es9Lh4OGejx8XDOTs9Lh7OOehx8XDO
SY+Lh3Muelw8nHPT4+LhnIceFw/nvPS4eDjno8fFwzk/PS4ezgXocfFwDqDH
xcO5ID0uHs6F6HHxcC5Mj4uHcxF6XDyci9Lj4uFcjB4XD+fi9Lh4OJegx8XD
uSQ9Lh7Opehx8XAuTY+Lh3MZelw8nMvS4+LhXI4eFw/n8vS4eDhXoMfFw7ki
PS4ezpXocfFwrkyPi4dzFXpcPJyr0uPi4VyNHhcP5+r0uHg416DHxcO5Jj0u
Hs616HHxcK5Nj4uHcx16XDyc69Lj4uFcjx4XD+f69Lh4ODegx8XDuSE9Lh7O
jehx8XBuTI+Lh3MTelw8nJvS4+Lh3IweFw/n5vS4eDi3oMfFw7klPS4ezq3o
cfFwbk2Pi4dzG3pcPJzb0uPi4dyOHhcP5/b0uHg4d6DHxcO5Iz0uHs6d6HHx
cO5Mj4uHcxd6XDycu9Lj4uHcjR4XD+fu9Lh4OPegx8XDuSc9Lh7Ovehx8XDu
TY+Lh3Mfelw8nPvS4+Lh/B89Lh7O/ehx8XBKj4uHc396XDycB9Dj4uE8kB4X
D+dB9Lh4OA+mx8XDeQg9Lh7OQ+lx8XAeRo+Lh/Nwelw8nEfQ4+LhPJIeFw/n
UfS4eDiPpsfFw3kMPS4ezmPpcfFwHkePi4fzeHpcPJwn0OPi4TyRHhcP50n0
uHg4T6bHxcN5Cj0uHs5T6XHxcJ5Gj4uH83R6XDycZ9Dj4uE8kx4XD+dZ9Lh4
OM+mx8XDeQ49Lh7Oc+lx8XCeR4+Lh/N8elw8nBfQ4+LhvJAeFw/nRfS4eDgv
psfFw3kJPS4ezkvpcfFwXkaPi4fzcnpcPJxX0OPi4bySHhcP51X0uHg4r6bH
xcN5DT0uHs5r6XHxcF5Hj4uH83p6XDycN9Dj4uG8kR4XD+dN9Lh4OG+mx8XD
eQs9Lh7OW+lx8XDeRo+Lh/N2elw8nHfQ4+LhvJMeFw/nXfS4eDjvpsfFw3kP
PS4eznvpcfFwRo+Lh/M+elw8nPfT4+LhfIAeFw/ng/S4eDgfosfFw/kwPS4e
zkfocfFwPkqPi4fzMXpcPJyP0+Pi4XyCHhcP55P0uHg4n6LHxcP5ND0uHs5n
6HHxcD5Lj4uH8zl6XDycz9Pj4uF8gR4XD+eL9Lh4OF+ix8XD+TI9Lh7OV+hx
8XC+So+Lh/M1elw8nK/T4+LhfIMeFw/nm/S4eDjfosfFw/k2PS4eznfocfFw
vkuPi4fzPXpcPJzv0+Pi4fyAHhcP54f0uHg4P6LHxcP5MT0uHs5P6HHxcH5K
j4uH8zN6XDycn9Pj4uH8gh4XD+eX9Lh4OL+ix8XD+TU9Lh7Ob+hx8XB+S4+L
h/M7elw8nN/T4+Lh/IEeFw/nj/S4eDh/osfFw/kzPS4ezl/ocfFw/kqPi4fz
N3pcPJy/0+Pi4fyDHhcP55/0uHg4/6LHxcP5Nz0uHs5/6HHx8H8f+P/tcfFw
DkSPi4dzYHpcPJyD0OPi4RyUHhcP52D0uHg4B6fHxcM5BD0uHs4h6XHxcA5F
j4uHc2h6XDycw9Dj4uEclh4XD+dw9Lh4OIenx8XDOQI9Lh7OEelx8XCORI+L
h3Nkelw8nKPQ4+LhHJUeFw/naPS4eDhHp8fFwzkGPS4ezjHpcfFwjkWPi4dz
bHpcPJzj0OPi4RyXHhcP53j0uHg4x6fHxcM5AT0uHs4J6XHxcE5Ej4uHc2J6
XDyck9Dj4uGclB4XD+dk9Lh4OCenx8XDOQU9Lh7OKelx8XBORY+Lh3Nqelw8
nNPQ4+LhnJYeFw/ndPS4eDinp8fFwzkDPS4ezhnpcfFwzkSPi4dzZnpcPJyz
0OPi4ZyVHhcP52z0uHg4Z6fHxcM5Bz0uHs456XHxcM5Fj4uHc256XDyc89Dj
4uGclx4XD+d89Lh4OOenx8XDuQA9Lh7OAfS4eDgXpMfFw7kQPS4ezoXpcfFw
LkKPi4dzUXpcPJyL0ePi4VycHhcP5xL0uHg4l6THxcO5FD0uHs6l6XHxcC5D
j4uHc1l6XDycy9Hj4uFcnh4XD+cK9Lh4OFekx8XDuRI9Lh7Olelx8XCuQo+L
h3NVelw8nKvR4+LhXJ0eFw/nGvS4eDjXpMfFw7kWPS4ezrXpcfFwrkOPi4dz
XXpcPJzr0ePi4VyfHhcP5wb0uHg4N6THxcO5ET0uHs6N6XHxcG5Cj4uHc1N6
XDycm9Hj4uHcnB4XD+cW9Lh4OLekx8XDuRU9Lh7Orelx8XBuQ4+Lh3Nbelw8
nNvR4+Lh3J4eFw/nDvS4eDh3pMfFw7kTPS4ezp3pcfFw7kKPi4dzV3pcPJy7
0ePi4dydHhcP5x70uHg496THxcO5Fz0uHs696XHxcO5Dj4uHc196XDyc/6PH
xcO5Hz0uHk7pcfFw7k+Pi4fzAHpcPJwH0uPi4TyIHhcP58H0uHg4D6HHxcN5
KD0uHs7D6HHxcB5Oj4uH8wh6XDycR9Lj4uE8ih4XD+fR9Lh4OI+hx8XDeSw9
Lh7O4+hx8XAeT4+Lh/MEelw8nCfS4+LhPIkeFw/nyfS4eDhPocfFw3kqPS4e
ztPocfFwnk6Pi4fzDHpcPJxn0uPi4TyLHhcP59n0uHg4z6HHxcN5Lj0uHs7z
6HHxcJ5Pj4uH8wJ6XDycF9Lj4uG8iB4XD+fF9Lh4OC+hx8XDeSk9Lh7Oy+hx
8XBeTo+Lh/MKelw8nFfS4+LhvIoeFw/n1fS4eDivocfFw3ktPS4ezuvocfFw
Xk+Pi4fzBnpcPJw30uPi4byJHhcP5830uHg4b6HHxcN5Kz0uHs7b6HHxcN5O
j4uH8w56XDycd9Lj4uG8ix4XD+fd9Lh4OO+hx8XDeS89Lh7O6HHxcN5Hj4uH
8356XDycD9Dj4uF8kB4XD+dD9Lh4OB+mx8XD+Qg9Lh7OR+lx8XA+Ro+Lh/Nx
elw8nE/Q4+LhfJIeFw/nU/S4eDifpsfFw/kMPS4ezmfpcfFwPkePi4fzeXpc
PJwv0OPi4XyRHhcP50v0uHg4X6bHxcP5Cj0uHs5X6XHxcL5Gj4uH83V6XDyc
b9Dj4uF8kx4XD+db9Lh4ON+mx8XD+Q49Lh7Od+lx8XC+R4+Lh/N9elw8nB/Q
4+Lh/JAeFw/nR/S4eDg/psfFw/kJPS4ezk/pcfFwfkaPi4fzc3pcPJxf0OPi
4fySHhcP51f0uHg4v6bHxcP5DT0uHs5v6XHxcH5Hj4uH83t6XDycP9Dj4uH8
kR4XD+dP9Lh4OH+mx8XD+Qs9Lh7OX+lx8XD+Ro+Lh/N3elw8nH/Q4+Lh/JMe
Fw/nX/S4eDj/psfFw/kPPS4e/u8D/r89Lh7Ogehx8XAOTI+Lh3MQelw8nIPS
4+LhHIweFw/n4PS4eDiHoMfFwzkkPS4ezqHocfFwDk2Pi4dzGHpcPJzD0uPi
4RyOHhcP5/D0uHg4R6DHxcM5Ij0uHs6R6HHxcI5Mj4uHcxR6XDyco9Lj4uEc
jR4XD+fo9Lh4OMegx8XDOSY9Lh7Osehx8XCOTY+Lh3Mcelw8nOPS4+LhHI8e
Fw/n+PS4eDgnoMfFwzkhPS4ezonocfFwTkyPi4dzEnpcPJyT0uPi4ZyMHhcP
5+T0uHg4p6DHxcM5JT0uHs6p6HHxcE5Nj4uHcxp6XDyc09Lj4uGcjh4XD+f0
9Lh4OGegx8XDOSM9Lh7Omehx8XDOTI+Lh3MWelw8nLPS4+LhnI0eFw/n7PS4
eDjnoMfFwzknPS4ezrnocfFwzk2Pi4dzHnpcPJzz0uPi4ZyPHhcP5/z0uHg4
F6DHxcM5gB4XD+eC9Lh4OBeix8XDuTA9Lh7ORehx8XAuSo+Lh3Mxelw8nIvT
4+LhXIIeFw/nkvS4eDiXosfFw7k0PS4ezmXocfFwLkuPi4dzOXpcPJzL0+Pi
4VyBHhcP54r0uHg4V6LHxcO5Mj0uHs5V6HHxcK5Kj4uHczV6XDycq9Pj4uFc
gx4XD+ea9Lh4ONeix8XDuTY9Lh7Odehx8XCuS4+Lh3M9elw8nOvT4+Lh3IAe
Fw/nhvS4eDg3osfFw7kxPS4ezk3ocfFwbkqPi4dzM3pcPJyb0+Pi4dyCHhcP
55b0uHg4t6LHxcO5NT0uHs5t6HHxcG5Lj4uHczt6XDyc29Pj4uHcgR4XD+eO
9Lh4OHeix8XDuTM9Lh7OXehx8XDuSo+Lh3M3elw8nLvT4+Lh3IMeFw/nnvS4
eDj3osfFw7k3PS4ezn3ocfFw7kuPi4fzf/S4eDj3o8fFwyk9Lh7O/elx8XAe
QI+Lh/NAelw8nAfR4+LhPJgeFw/nIfS4eDgPpcfFw3kYPS4ezsPpcfFwHkGP
i4fzSHpcPJxH0ePi4TyaHhcP5zH0uHg4j6XHxcN5HD0uHs7j6XHxcJ5Aj4uH
80R6XDycJ9Hj4uE8mR4XD+cp9Lh4OE+lx8XDeRo9Lh7O0+lx8XCeQY+Lh/NM
elw8nGfR4+LhPJseFw/nOfS4eDjPpcfFw3kePS4ezvPpcfFwXkCPi4fzQnpc
PJwX0ePi4byYHhcP5yX0uHg4L6XHxcN5GT0uHs7L6XHxcF5Bj4uH80p6XDyc
V9Hj4uG8mh4XD+c19Lh4OK+lx8XDeR09Lh7O6+lx8XDeQI+Lh/NGelw8nDfR
4+LhvJkeFw/nLfS4eDhvpcfFw3kbPS4eztvpcfFw3kGPi4fzTnpcPJx30ePi
4bybHhcP5z30uHg476XHxcMZPS4ezvvocfFw3k+Pi4fzAXpcPJwP0uPi4XyI
HhcP58P0uHg4H6HHxcP5KD0uHs7H6HHxcD5Oj4uH8wl6XDycT9Lj4uF8ih4X
D+fT9Lh4OJ+hx8XD+Sw9Lh7O5+hx8XA+T4+Lh/MFelw8nC/S4+LhfIkeFw/n
y/S4eDhfocfFw/kqPS4eztfocfFwvk6Pi4fzDXpcPJxv0uPi4XyLHhcP59v0
uHg436HHxcP5Lj0uHs736HHxcL5Pj4uH8wN6XDycH9Lj4uH8iB4XD+fH9Lh4
OD+hx8XD+Sk9Lh7Oz+hx8XB+To+Lh/MLelw8nF/S4+Lh/IoeFw/n1/S4eDi/
ocfFw/ktPS4ezu/ocfFwfk+Pi4fzB3pcPJw/0uPi4fyJHhcP58/0uHg4f6HH
xcP5Kz0uHs7f6HHxcP5Oj4uH8w96XDycf9Lj4uH8ix4XD+ff9Lh4OP+hx8XD
/32g/7fHxcM5ED0uHs6B6XHxcA5Cj4uHc1B6XDycg9Hj4uEcnB4XD+cQ9Lh4
OIekx8XDORQ9Lh7Ooelx8XAOQ4+Lh3NYelw8nMPR4+LhHJ4eFw/nCPS4eDhH
pMfFwzkSPS4ezpHpcfFwjkKPi4dzVHpcPJyj0ePi4RydHhcP5xj0uHg4x6TH
xcM5Fj0uHs6x6XHxcI5Dj4uHc1x6XDyc49Hj4uEcnx4XD+cE9Lh4OCekx8XD
ORE9Lh7Oielx8XBOQo+Lh3NSelw8nJPR4+LhnJweFw/nFPS4eDinpMfFwzkV
PS4ezqnpcfFwTkOPi4dzWnpcPJzT0ePi4ZyeHhcP5wz0uHg4Z6THxcM5Ez0u
Hs6Z6XHxcM5Cj4uHc1Z6XDycs9Hj4uGcnR4XD+cc9Lh4OOekx8XDORc9Lh7O
uelx8XDOQ4+Lh3Neelw8nPPR4+LhnJ8eFw/nAvS4eDgH0OPi4VyQHhcP50L0
uHg4F6bHxcO5CD0uHs5F6XHxcC5Gj4uHc3F6XDycS9Dj4uFckh4XD+dS9Lh4
OJemx8XDuQw9Lh7OZelx8XAuR4+Lh3N5elw8nCvQ4+LhXJEeFw/nSvS4eDhX
psfFw7kKPS4ezlXpcfFwrkaPi4dzdXpcPJxr0OPi4VyTHhcP51r0uHg416bH
xcO5Dj0uHs516XHxcK5Hj4uHc316XDycG9Dj4uHckB4XD+dG9Lh4ODemx8XD
uQk9Lh7OTelx8XBuRo+Lh3Nzelw8nFvQ4+Lh3JIeFw/nVvS4eDi3psfFw7kN
PS4ezm3pcfFwbkePi4dze3pcPJw70OPi4dyRHhcP5070uHg4d6bHxcO5Cz0u
Hs5d6XHxcO5Gj4uHc3d6XDyce9Dj4uHckx4XD+de9Lh4OPemx8XDuQ89Lh7O
felx8XD+jx4XD+d+9Lh4OKXHxcO5Pz0uHs4D6HHxcB5Ij4uH8yB6XDycB9Pj
4uE8hB4XD+eh9Lh4OA+jx8XDeTg9Lh7OI+hx8XAeSY+Lh/Moelw8nEfT4+Lh
PIYeFw/nsfS4eDiPo8fFw3k8PS4ezhPocfFwnkiPi4fzJHpcPJwn0+Pi4TyF
HhcP56n0uHg4T6PHxcN5Oj0uHs4z6HHxcJ5Jj4uH8yx6XDycZ9Pj4uE8hx4X
D+e59Lh4OM+jx8XDeT49Lh7OC+hx8XBeSI+Lh/Mielw8nBfT4+LhvIQeFw/n
pfS4eDgvo8fFw3k5PS4ezivocfFwXkmPi4fzKnpcPJxX0+Pi4byGHhcP57X0
uHg4r6PHxcN5PT0uHs4b6HHxcN5Ij4uH8yZ6XDycN9Pj4uG8hR4XD+et9Lh4
OG+jx8XDeTs9Lh7OO+hx8XDeSY+Lh/Muelw8nHfT4+LhvIceFw/nvfS4eDij
x8XDeR89Lh7O++lx8XA+QI+Lh/NBelw8nA/R4+LhfJgeFw/nI/S4eDgfpcfF
w/kYPS4ezsfpcfFwPkGPi4fzSXpcPJxP0ePi4XyaHhcP5zP0uHg4n6XHxcP5
HD0uHs7n6XHxcL5Aj4uH80V6XDycL9Hj4uF8mR4XD+cr9Lh4OF+lx8XD+Ro9
Lh7O1+lx8XC+QY+Lh/NNelw8nG/R4+LhfJseFw/nO/S4eDjfpcfFw/kePS4e
zvfpcfFwfkCPi4fzQ3pcPJwf0ePi4fyYHhcP5yf0uHg4P6XHxcP5GT0uHs7P
6XHxcH5Bj4uH80t6XDycX9Hj4uH8mh4XD+c39Lh4OL+lx8XD+R09Lh7O7+lx
8XD+QI+Lh/NHelw8nD/R4+Lh/JkeFw/nL/S4eDh/pcfFw/kbPS4ezt/pcfFw
/kGPi4fzT3pcPJx/0ePi4fybHhcP5z/0uHj4vw/w//a4eDgHosfFwzkwPS4e
zkHocfFwDkqPi4dzMHpcPJyD0+Pi4RyCHhcP55D0uHg4h6LHxcM5ND0uHs5h
6HHxcA5Lj4uHczh6XDycw9Pj4uEcgR4XD+eI9Lh4OEeix8XDOTI9Lh7OUehx
8XCOSo+Lh3M0elw8nKPT4+LhHIMeFw/nmPS4eDjHosfFwzk2PS4eznHocfFw
jkuPi4dzPHpcPJzj0+Pi4ZyAHhcP54T0uHg4J6LHxcM5MT0uHs5J6HHxcE5K
j4uHczJ6XDyck9Pj4uGcgh4XD+eU9Lh4OKeix8XDOTU9Lh7Oaehx8XBOS4+L
h3M6elw8nNPT4+LhnIEeFw/njPS4eDhnosfFwzkzPS4ezlnocfFwzkqPi4dz
NnpcPJyz0+Pi4ZyDHhcP55z0uHg456LHxcM5Nz0uHs556HHxcM5Lj4uHcz56
XDyc89Pj4uFcgB4XD+cAelw8nAvS4+LhXIgeFw/nwvS4eDgXocfFw7koPS4e
zsXocfFwLk6Pi4dzCXpcPJxL0uPi4VyKHhcP59L0uHg4l6HHxcO5LD0uHs7l
6HHxcC5Pj4uHcwV6XDycK9Lj4uFciR4XD+fK9Lh4OFehx8XDuSo9Lh7O1ehx
8XCuTo+Lh3MNelw8nGvS4+LhXIseFw/n2vS4eDjXocfFw7kuPS4ezvXocfFw
rk+Pi4dzA3pcPJwb0uPi4dyIHhcP58b0uHg4N6HHxcO5KT0uHs7N6HHxcG5O
j4uHcwt6XDycW9Lj4uHcih4XD+fW9Lh4OLehx8XDuS09Lh7O7ehx8XBuT4+L
h3MHelw8nDvS4+Lh3IkeFw/nzvS4eDh3ocfFw7krPS4ezt3ocfFw7k6Pi4dz
D3pcPJx70uPi4dyLHhcP5970uHg496HHxcO5Lz0uHs7/0ePi4dyPHhcPp/S4
eDj3p8fFw3kAPS4ezgPpcfFwHkSPi4fzYHpcPJyH0OPi4TyUHhcP52H0uHg4
D6fHxcN5BD0uHs4j6XHxcB5Fj4uH82h6XDycx9Dj4uE8lh4XD+dx9Lh4OI+n
x8XDeQI9Lh7OE+lx8XCeRI+Lh/Nkelw8nKfQ4+LhPJUeFw/nafS4eDhPp8fF
w3kGPS4ezjPpcfFwnkWPi4fzbHpcPJzn0OPi4TyXHhcP53n0uHg4z6fHxcN5
AT0uHs4L6XHxcF5Ej4uH82J6XDycl9Dj4uG8lB4XD+dl9Lh4OC+nx8XDeQU9
Lh7OK+lx8XBeRY+Lh/Nqelw8nNfQ4+LhvJYeFw/ndfS4eDivp8fFw3kDPS4e
zhvpcfFw3kSPi4fzZnpcPJy30OPi4byVHhcP5230uHg4b6fHxcN5Bz0uHs47
6XHxcN5Fj4uH8256XDyc99Dj4uG8lx4XD2f0uHg476PHxcN5Pz0uHs4H6HHx
cD5Ij4uH8yF6XDycD9Pj4uF8hB4XD+ej9Lh4OB+jx8XD+Tg9Lh7OJ+hx8XA+
SY+Lh/Mpelw8nE/T4+LhfIYeFw/ns/S4eDifo8fFw/k8PS4ezhfocfFwvkiP
i4fzJXpcPJwv0+Pi4XyFHhcP56v0uHg4X6PHxcP5Oj0uHs436HHxcL5Jj4uH
8y16XDycb9Pj4uF8hx4XD+e79Lh4ON+jx8XD+T49Lh7OD+hx8XB+SI+Lh/Mj
elw8nB/T4+Lh/IQeFw/np/S4eDg/o8fFw/k5PS4ezi/ocfFwfkmPi4fzK3pc
PJxf0+Pi4fyGHhcP57f0uHg4v6PHxcP5PT0uHs4f6HHxcP5Ij4uH8yd6XDyc
P9Pj4uH8hR4XD+ev9Lh4OH+jx8XD+Ts9Lh7OP+hx8XD+SY+Lh/Mvelw8nH/T
4+Lh/IceFw//94H93x4XD+dA9Lh4OAemx8XDOQg9Lh7OQelx8XAORo+Lh3Nw
elw8nEPQ4+LhHJIeFw/nUPS4eDiHpsfFwzkMPS4ezmHpcfFwDkePi4dzeHpc
PJwj0OPi4RyRHhcP50j0uHg4R6bHxcM5Cj0uHs5R6XHxcI5Gj4uHc3R6XDyc
Y9Dj4uEckx4XD+dY9Lh4OMemx8XDOQ49Lh7Ocelx8XCOR4+Lh3N8elw8nBPQ
4+LhnJAeFw/nRPS4eDgnpsfFwzkJPS4ezknpcfFwTkaPi4dzcnpcPJxT0OPi
4ZySHhcP51T0uHg4p6bHxcM5DT0uHs5p6XHxcE5Hj4uHc3p6XDycM9Dj4uGc
kR4XD+dM9Lh4OGemx8XDOQs9Lh7OWelx8XDORo+Lh3N2elw8nHPQ4+LhnJMe
Fw/nXPS4eDjnpsfFwzkPPS4eznnpcfFwzkePi4dzfnpcPJwL0OPi4RxAj4uH
c0F6XDycC9Hj4uFcmB4XD+ci9Lh4OBelx8XDuRg9Lh7Oxelx8XAuQY+Lh3NJ
elw8nEvR4+LhXJoeFw/nMvS4eDiXpcfFw7kcPS4ezuXpcfFwrkCPi4dzRXpc
PJwr0ePi4VyZHhcP5yr0uHg4V6XHxcO5Gj0uHs7V6XHxcK5Bj4uHc016XDyc
a9Hj4uFcmx4XD+c69Lh4ONelx8XDuR49Lh7O9elx8XBuQI+Lh3NDelw8nBvR
4+Lh3JgeFw/nJvS4eDg3pcfFw7kZPS4ezs3pcfFwbkGPi4dzS3pcPJxb0ePi
4dyaHhcP5zb0uHg4t6XHxcO5HT0uHs7t6XHxcO5Aj4uHc0d6XDycO9Hj4uHc
mR4XD+cu9Lh4OHelx8XDuRs9Lh7O3elx8XDuQY+Lh3NPelw8nHvR4+Lh3Jse
Fw/nPvS4eDj3pcfFw/k/elw8nPvR4+LhlB4XD+f+9Lh4OA+gx8XDeSA9Lh7O
g+hx8XAeTI+Lh/MQelw8nIfS4+LhPIweFw/n4fS4eDiPoMfFw3kkPS4ezqPo
cfFwHk2Pi4fzGHpcPJzH0uPi4TyOHhcP5/H0uHg4T6DHxcN5Ij0uHs6T6HHx
cJ5Mj4uH8xR6XDycp9Lj4uE8jR4XD+fp9Lh4OM+gx8XDeSY9Lh7Os+hx8XCe
TY+Lh/Mcelw8nOfS4+LhPI8eFw/n+fS4eDgvoMfFw3khPS4ezovocfFwXkyP
i4fzEnpcPJyX0uPi4byMHhcP5+X0uHg4r6DHxcN5JT0uHs6r6HHxcF5Nj4uH
8xp6XDyc19Lj4uG8jh4XD+f19Lh4OG+gx8XDeSM9Lh7Om+hx8XDeTI+Lh/MW
elw8nLfS4+LhvI0eFw/n7fS4eDjvoMfFw3knPS4ezrvocfFw3k2Pi4fzHnpc
PJz30uPi4YweFw/nffS4eDjvp8fFw/kAPS4ezgfpcfFwPkSPi4fzYXpcPJyP
0OPi4XyUHhcP52P0uHg4H6fHxcP5BD0uHs4n6XHxcD5Fj4uH82l6XDycz9Dj
4uF8lh4XD+dz9Lh4OJ+nx8XD+QI9Lh7OF+lx8XC+RI+Lh/Nlelw8nK/Q4+Lh
fJUeFw/na/S4eDhfp8fFw/kGPS4ezjfpcfFwvkWPi4fzbXpcPJzv0OPi4XyX
HhcP53v0uHg436fHxcP5AT0uHs4P6XHxcH5Ej4uH82N6XDycn9Dj4uH8lB4X
D+dn9Lh4OD+nx8XD+QU9Lh7OL+lx8XB+RY+Lh/Nrelw8nN/Q4+Lh/JYeFw/n
d/S4eDi/p8fFw/kDPS4ezh/pcfFw/kSPi4fzZ3pcPJy/0OPi4fyVHhcP52/0
uHg4f6fHxcP5Bz0uHs4/6XHxcP5Fj4uH8296XDyc/9Dj4uH/PqD/2+Pi4RyI
HhcP58D0uHg4B6HHxcM5KD0uHs7B6HHxcA5Oj4uHcwh6XDycQ9Lj4uEcih4X
D+fQ9Lh4OIehx8XDOSw9Lh7O4ehx8XAOT4+Lh3MEelw8nCPS4+LhHIkeFw/n
yPS4eDhHocfFwzkqPS4eztHocfFwjk6Pi4dzDHpcPJxj0uPi4RyLHhcP59j0
uHg4x6HHxcM5Lj0uHs7x6HHxcI5Pj4uHcwJ6XDycE9Lj4uGciB4XD+fE9Lh4
OCehx8XDOSk9Lh7Oyehx8XBOTo+Lh3MKelw8nFPS4+LhnIoeFw/n1PS4eDin
ocfFwzktPS4ezunocfFwTk+Pi4dzBnpcPJwz0uPi4ZyJHhcP58z0uHg4Z6HH
xcM5Kz0uHs7Z6HHxcM5Oj4uHcw56XDycc9Lj4uGcix4XD+fc9Lh4OOehx8XD
OS89Lh7O+ehx8XDOT4+Lh3MBelw8nAPocfFwLkiPi4dzIXpcPJwL0+Pi4VyE
HhcP56L0uHg4F6PHxcO5OD0uHs4l6HHxcC5Jj4uHcyl6XDycS9Pj4uFchh4X
D+ey9Lh4OJejx8XDuTw9Lh7OFehx8XCuSI+Lh3Mlelw8nCvT4+LhXIUeFw/n
qvS4eDhXo8fFw7k6PS4ezjXocfFwrkmPi4dzLXpcPJxr0+Pi4VyHHhcP57r0
uHg416PHxcO5Pj0uHs4N6HHxcG5Ij4uHcyN6XDycG9Pj4uHchB4XD+em9Lh4
ODejx8XDuTk9Lh7OLehx8XBuSY+Lh3Mrelw8nFvT4+Lh3IYeFw/ntvS4eDi3
o8fFw7k9PS4ezh3ocfFw7kiPi4dzJ3pcPJw70+Pi4dyFHhcP5670uHg4d6PH
xcO5Oz0uHs496HHxcO5Jj4uHcy96XDyce9Pj4uHchx4XD+e+9Lh4OP9Hj4uH
cz96XDyc0uPi4dyfHhcP5wH0uHg4D6THxcN5ED0uHs6D6XHxcB5Cj4uH81B6
XDych9Hj4uE8nB4XD+cR9Lh4OI+kx8XDeRQ9Lh7Oo+lx8XAeQ4+Lh/NYelw8
nMfR4+LhPJ4eFw/nCfS4eDhPpMfFw3kSPS4ezpPpcfFwnkKPi4fzVHpcPJyn
0ePi4TydHhcP5xn0uHg4z6THxcN5Fj0uHs6z6XHxcJ5Dj4uH81x6XDyc59Hj
4uE8nx4XD+cF9Lh4OC+kx8XDeRE9Lh7Oi+lx8XBeQo+Lh/NSelw8nJfR4+Lh
vJweFw/nFfS4eDivpMfFw3kVPS4ezqvpcfFwXkOPi4fzWnpcPJzX0ePi4bye
HhcP5w30uHg4b6THxcN5Ez0uHs6b6XHxcN5Cj4uH81Z6XDyct9Hj4uG8nR4X
D+cd9Lh4OO+kx8XDeRc9Lh7Ou+lx8XDeQ4+Lh/Neelw8nNHj4uG8jx4XD+f9
9Lh4OB+gx8XD+SA9Lh7Oh+hx8XA+TI+Lh/MRelw8nI/S4+LhfIweFw/n4/S4
eDifoMfFw/kkPS4ezqfocfFwPk2Pi4fzGXpcPJzP0uPi4XyOHhcP5/P0uHg4
X6DHxcP5Ij0uHs6X6HHxcL5Mj4uH8xV6XDycr9Lj4uF8jR4XD+fr9Lh4ON+g
x8XD+SY9Lh7Ot+hx8XC+TY+Lh/Mdelw8nO/S4+LhfI8eFw/n+/S4eDg/oMfF
w/khPS4ezo/ocfFwfkyPi4fzE3pcPJyf0uPi4fyMHhcP5+f0uHg4v6DHxcP5
JT0uHs6v6HHxcH5Nj4uH8xt6XDyc39Lj4uH8jh4XD+f39Lh4OH+gx8XD+SM9
Lh7On+hx8XD+TI+Lh/MXelw8nL/S4+Lh/I0eFw/n7/S4eDj/oMfFw/knPS4e
zr/ocfFw/k2Pi4fzH3pcPPzfB/J/e1w8nAPR4+LhHJgeFw/nIPS4eDgHpcfF
wzkYPS4ezsHpcfFwDkGPi4dzSHpcPJxD0ePi4RyaHhcP5zD0uHg4h6XHxcM5
HD0uHs7h6XHxcI5Aj4uHc0R6XDycI9Hj4uEcmR4XD+co9Lh4OEelx8XDORo9
Lh7O0elx8XCOQY+Lh3NMelw8nGPR4+LhHJseFw/nOPS4eDjHpcfFwzkePS4e
zvHpcfFwTkCPi4dzQnpcPJwT0ePi4ZyYHhcP5yT0uHg4J6XHxcM5GT0uHs7J
6XHxcE5Bj4uHc0p6XDycU9Hj4uGcmh4XD+c09Lh4OKelx8XDOR09Lh7O6elx
8XDOQI+Lh3NGelw8nDPR4+LhnJkeFw/nLPS4eDhnpcfFwzkbPS4eztnpcfFw
zkGPi4dzTnpcPJxz0ePi4ZybHhcP5zz0uHg456XHxcM5Hz0uHs756XHxcC5A
j4uHcwA9Lh7OBelx8XAuRI+Lh3Nhelw8nIvQ4+LhXJQeFw/nYvS4eDgXp8fF
w7kEPS4eziXpcfFwLkWPi4dzaXpcPJzL0OPi4VyWHhcP53L0uHg4l6fHxcO5
Aj0uHs4V6XHxcK5Ej4uHc2V6XDycq9Dj4uFclR4XD+dq9Lh4OFenx8XDuQY9
Lh7ONelx8XCuRY+Lh3Ntelw8nOvQ4+LhXJceFw/nevS4eDjX/38u6xkAAMCA
gWBq27Zt27Zt205t27btNrVt27a19sYbfn96XDyc69Pj4uHcgB4XD+eG9Lh4
ODeix8XDuTE9Lh7OTehx8XBuSo+Lh3Mzelw8nJvT4+Lh3IIeFw/nlvS4eDi3
osfFw7k1PS4ezm3ocfFwbkuPi4dzO3pcPJzb0+Pi4dyBHhcP5470uHg4d6LH
xcO5Mz0uHs5d6HHxcO5Kj4uHczd6XDycu9Pj4uHcgx4XD+ee9Lh4OPeix8XD
uTc9Lh7Ofehx8XDuS4+Lh3M/elw8nNLj4uHcnx4XD+cB9Lh4OA+kx8XDeRA9
Lh7Og+lx8XAeQo+Lh/NQelw8nIfR4+LhPJweFw/nEfS4eDiPpMfFw3kUPS4e
zqPpcfFwHkOPi4fzWHpcPJzH0ePi4TyeHhcP5wn0uHg4T6THxcN5Ej0uHs6T
6XHxcJ5Cj4uH81R6XDycp9Hj4uE8nR4XD+cZ9Lh4OM+kx8XDeRY9Lh7Os+lx
8XCeQ4+Lh/Ncelw8nOfR4+LhPJ8eFw/nBfS4eDgvpMfFw3kRPS4ezovpcfFw
XkKPi4fzUnpcPJyX0ePi4bycHhcP5xX0uHg4r6THxcN5FT0uHs6r6XHxcF5D
j4uH81p6XDyc19Hj4uG8nh4XD+cN9Lh4OG+kx8XDeRM9Lh7Om+lx8XDeQo+L
h/NWelw8nLfR4+LhvJ0eFw/nHfS4eDjvpMfFw3kXPS4ezrvpcfFw3kOPi4fz
XnpcPJzR4+LhvI8eFw/n/fS4eDgfoMfFw/kgPS4ezofocfFwPkyPi4fzEXpc
PJyP0uPi4XyMHhcP5+P0uHg4n6DHxcP5JD0uHs6n6HHxcD5Nj4uH8xl6XDyc
z9Lj4uF8jh4XD+fz9Lh4OF+gx8XD+SI9Lh7Ol+hx8XC+TI+Lh/MVelw8nK/S
4+LhfI0eFw/n6/S4eDjfoMfFw/kmPS4ezrfocfFwvk2Pi4fzHXpcPJzv0uPi
4XyPHhcP5/v0uHg4P6DHxcP5IT0uHs6P6HHxcH5Mj4uH8xN6XDycn9Lj4uH8
jB4XD+fn9Lh4OL+gx8XD+SU9Lh7Or+hx8XB+TY+Lh/Mbelw8nN/S4+Lh/I4e
Fw/n9/S4eDh/oMfFw/kjPS4ezp/ocfFw/kyPi4fzF3pcPJy/0uPi4fyNHhcP
5+/0uHg4/6DHxcP5Jz0uHs6/6HHxcP5Nj4uH8x96XDz8vwH8/x4XD+cA9Lh4
OAekx8XDORA9Lh7Ogelx8XAOQo+Lh3NQelw8nIPR4+LhHJweFw/nEPS4eDiH
pMfFwzkUPS4ezqHpcfFwDkOPi4dzWHpcPJzD0ePi4RyeHhcP5wj0uHg4R6TH
xcM5Ej0uHs6R6XHxcI5Cj4uHc1R6XDyco9Hj4uEcnR4XD+cY9Lh4OMekx8XD
ORY9Lh7Oselx8XCOQ4+Lh3Ncelw8nOPR4+LhHJ8eFw/nBPS4eDgnpMfFwzkR
PS4ezonpcfFwTkKPi4dzUnpcPJyT0ePi4ZycHhcP5xT0uHg4p6THxcM5FT0u
Hs6p6XHxcE5Dj4uHc1p6XDyc09Hj4uGcnh4XD+cM9Lh4OGekx8XDORM9Lh7O
melx8XDOQo+Lh3NWelw8nLPR4+LhnJ0eFw/nHPS4eDjnpMfFwzkXPS4ezrnp
cfFwzkOPi4dzXnpcPJzz0ePi4ZyfHhcP5wL0uHg4F6THxcO5ED0uHs6F6XHx
cC5Cj4uHc1F6XDyci9Hj4uFcnB4XD+cS9Lh4OJekx8XDuRQ9Lh7Opelx8XAu
Q4+Lh3NZelw8nMvR4+LhXJ4eFw/nCvS4eDhXpMfFw7kSPS4ezpXpcfFwrkKP
i4dzVXpcPJyr0ePi4VydHhcP5xr0uHg416THxcO5Fj0uHs616XHxcK5Dj4uH
c116XDyc69Hj4uFcnx4XD+cG9Lh4ODekx8XDuRE9Lh7Ojelx8XBuQo+Lh3NT
elw8nJvR4+Lh3JweFw/nFvS4eDi3pMfFw7kVPS4ezq3pcfFwbkOPi4dzW3pc
PJzb0ePi4dyeHhcP5w70uHg4d6THxcO5Ez0uHs6d6XHxcO5Cj4uHc1d6XDyc
u9Hj4uHcnR4XD+ce9Lh4OPekx8XDuRc9Lh7Ovelx8XDuQ4+Lh3Nfelw8nPvR
4+LhlB4XD+f+9Lh4OA+gx8XDeSA9Lh7Og+hx8XAeTI+Lh/MQelw8nIfS4+Lh
PIweFw/n4fS4eDiPoMfFw3kkPS4ezqPocfFwHk2Pi4fzGHpcPJzH0uPi4TyO
HhcP5/H0uHg4T6DHxcN5Ij0uHs6T6HHxcJ5Mj4uH8xR6XDycp9Lj4uE8jR4X
D+fp9Lh4OM+gx8XDeSY9Lh7Os+hx8XCeTY+Lh/Mcelw8nOfS4+LhPI8eFw/n
+fS4eDgvoMfFw3khPS4ezovocfFwXkyPi4fzEnpcPJyX0uPi4byMHhcP5+X0
uHg4r6DHxcN5JT0uHs6r6HHxcF5Nj4uH8xp6XDyc19Lj4uG8jh4XD+f19Lh4
OG+gx8XDeSM9Lh7Om+hx8XDeTI+Lh/MWelw8nLfS4+LhvI0eFw/n7fS4eDjv
oMfFw3knPS4ezrvocfFw3k2Pi4fzHnpcPJz30uPi4YweFw/nffS4eDjvp8fF
w/kAPS4ezgfpcfFwPkSPi4fzYXpcPJyP0OPi4XyUHhcP52P0uHg4H6fHxcP5
BD0uHs4n6XHxcD5Fj4uH82l6XDycz9Dj4uF8lh4XD+dz9Lh4OJ+nx8XD+QI9
Lh7OF+lx8XC+RI+Lh/Nlelw8nK/Q4+LhfJUeFw/na/S4eDhfp8fFw/kGPS4e
zjfpcfFwvkWPi4fzbXpcPJzv0OPi4XyXHhcP53v0uHg436fHxcP5AT0uHs4P
6XHxcH5Ej4uH82N6XDycn9Dj4uH8lB4XD+dn9Lh4OD+nx8XD+QU9Lh7OL+lx
8XB+RY+Lh/Nrelw8nN/Q4+Lh/JYeFw/nd/S4eDi/p8fFw/kDPS4ezh/pcfFw
/kSPi4fzZ3pcPJy/0OPi4fyVHhcP52/0uHg4f6fHxcP5Bz0uHs4/6XHxcP5F
j4uH8296XDyc/9Dj4uH/Ddz/97h4OAegx8XDOSA9Lh7Ogehx8XAOTI+Lh3MQ
elw8nIPS4+LhHIweFw/n4PS4eDiHoMfFwzkkPS4ezqHocfFwDk2Pi4dzGHpc
PJzD0uPi4RyOHhcP5/D0uHg4R6DHxcM5Ij0uHs6R6HHxcI5Mj4uHcxR6XDyc
o9Lj4uEcjR4XD+fo9Lh4OMegx8XDOSY9Lh7Osehx8XCOTY+Lh3Mcelw8nOPS
4+LhHI8eFw/n+PS4eDgnoMfFwzkhPS4ezonocfFwTkyPi4dzEnpcPJyT0uPi
4ZyMHhcP5+T0uHg4p6DHxcM5JT0uHs6p6HHxcE5Nj4uHcxp6XDyc09Lj4uGc
jh4XD+f09Lh4OGegx8XDOSM9Lh7Omehx8XDOTI+Lh3MWelw8nLPS4+LhnI0e
Fw/n7PS4eDjnoMfFwzknPS4ezrnocfFwzk2Pi4dzHnpcPJzz0uPi4ZyPHhcP
5/z0uHg4F6DHxcO5ID0uHs6F6HHxcC5Mj4uHcxF6XDyci9Lj4uFcjB4XD+fi
9Lh4OJegx8XDuSQ9Lh7Opehx8XAuTY+Lh3MZelw8nMvS4+LhXI4eFw/n8vS4
eDhXoMfFw7kiPS4ezpXocfFwrkyPi4dzFXpcPJyr0uPi4VyNHhcP5+r0uHg4
16DHxcO5Jj0uHs616HHxcK5Nj4uHcx16XDyc69Lj4uFcjx4XD+f69Lh4ODeg
x8XDuSE9Lh7Ojehx8XBuTI+Lh3MTelw8nJvS4+Lh3IweFw/n5vS4eDi3oMfF
w7klPS4ezq3ocfFwbk2Pi4dzG3pcPJzb0uPi4dyOHhcP5/b0uHg4d6DHxcO5
Iz0uHs6d6HHxcO5Mj4uHcxd6XDycu9Lj4uHcjR4XD+fu9Lh4OPegx8XDuSc9
Lh7Ovehx8XDuTY+Lh3Mfelw8nPvS4+Lh3I8eFw+n9Lh4OPenx8XDeQA9Lh7O
A+lx8XAeRI+Lh/Ngelw8nIfQ4+LhPJQeFw/nYfS4eDgPp8fFw3kEPS4eziPp
cfFwHkWPi4fzaHpcPJzH0OPi4TyWHhcP53H0uHg4j6fHxcN5Aj0uHs4T6XHx
cJ5Ej4uH82R6XDycp9Dj4uE8lR4XD+dp9Lh4OE+nx8XDeQY9Lh7OM+lx8XCe
RY+Lh/Nselw8nOfQ4+LhPJceFw/nefS4eDjPp8fFw3kBPS4ezgvpcfFwXkSP
i4fzYnpcPJyX0OPi4byUHhcP52X0uHg4L6fHxcN5BT0uHs4r6XHxcF5Fj4uH
82p6XDyc19Dj4uG8lh4XD+d19Lh4OK+nx8XDeQM9Lh7OG+lx8XDeRI+Lh/Nm
elw8nLfQ4+LhvJUeFw/nbfS4eDhvp8fFw3kHPS4ezjvpcfFw3kWPi4fzbnpc
PJz30OPi4byXHhcPZ/S4eDjvo8fFw3k/PS4ezgfocfFwPkiPi4fzIXpcPJwP
0+Pi4XyEHhcP56P0uHg4H6PHxcP5OD0uHs4n6HHxcD5Jj4uH8yl6XDycT9Pj
4uF8hh4XD+ez9Lh4OJ+jx8XD+Tw9Lh7OF+hx8XC+SI+Lh/Mlelw8nC/T4+Lh
fIUeFw/nq/S4eDhfo8fFw/k6PS4ezjfocfFwvkmPi4fzLXpcPJxv0+Pi4XyH
HhcP57v0uHg436PHxcP5Pj0uHs4P6HHxcH5Ij4uH8yN6XDycH9Pj4uH8hB4X
D+en9Lh4OD+jx8XD+Tk9Lh7OL+hx8XB+SY+Lh/Mrelw8nF/T4+Lh/IYeFw/n
t/S4eDi/o8fFw/k9PS4ezh/ocfFw/kiPi4fzJ3pcPJw/0+Pi4fyFHhcP56/0
uHg4f6PHxcP5Oz0uHs4/6HHxcP5Jj4uH8y96XDycf9Pj4uH8hx4XD/9vwP6/
x8XDOQA9Lh7OAelx8XAORI+Lh3Ngelw8nIPQ4+LhHJQeFw/nYPS4eDgHp8fF
wzkEPS4eziHpcfFwDkWPi4dzaHpcPJzD0OPi4RyWHhcP53D0uHg4h6fHxcM5
Aj0uHs4R6XHxcI5Ej4uHc2R6XDyco9Dj4uEclR4XD+do9Lh4OEenx8XDOQY9
Lh7OMelx8XCORY+Lh3Nselw8nOPQ4+LhHJceFw/nePS4eDjHp8fFwzkBPS4e
zgnpcfFwTkSPi4dzYnpcPJyT0OPi4ZyUHhcP52T0uHg4J6fHxcM5BT0uHs4p
6XHxcE5Fj4uHc2p6XDyc09Dj4uGclh4XD+d09Lh4OKenx8XDOQM9Lh7OGelx
8XDORI+Lh3Nmelw8nLPQ4+LhnJUeFw/nbPS4eDhnp8fFwzkHPS4ezjnpcfFw
zkWPi4dzbnpcPJzz0OPi4ZyXHhcP53z0uHg456fHxcO5AD0uHs4F6XHxcC5E
j4uHc2F6XDyci9Dj4uFclB4XD+di9Lh4OBenx8XDuQQ9Lh7OJelx8XAuRY+L
h3Npelw8nMvQ4+LhXJYeFw/ncvS4eDiXp8fFw7kCPS4ezhXpcfFwrkSPi4dz
ZXpcPJyr0OPi4VyVHhcP52r0uHg4V6fHxcO5Bj0uHs416XHxcK5Fj4uHc216
XDyc69Dj4uFclx4XD+d69Lh4ONenx8XDuQE9Lh7ODelx8XBuRI+Lh3Njelw8
nJvQ4+Lh3JQeFw/nZvS4eDg3p8fFw7kFPS4ezi3pcfFwbkWPi4dza3pcPJzb
0OPi4dyWHhcP53b0uHg4t6fHxcO5Az0uHs4d6XHxcO5Ej4uHc2d6XDycu9Dj
4uHclR4XD+du9Lh4OHenx8XDuQc9Lh7OPelx8XDuRY+Lh3Nvelw8nPvQ4+Lh
3JceFw/nfvS4eDilx8XDuT89Lh7OA+hx8XAeSI+Lh/Mgelw8nAfT4+LhPIQe
Fw/nofS4eDgPo8fFw3k4PS4eziPocfFwHkmPi4fzKHpcPJxH0+Pi4TyGHhcP
57H0uHg4j6PHxcN5PD0uHs4T6HHxcJ5Ij4uH8yR6XDycJ9Pj4uE8hR4XD+ep
9Lh4OE+jx8XDeTo9Lh7OM+hx8XCeSY+Lh/Mselw8nGfT4+LhPIceFw/nufS4
eDjPo8fFw3k+PS4ezgvocfFwXkiPi4fzInpcPJwX0+Pi4byEHhcP56X0uHg4
L6PHxcN5OT0uHs4r6HHxcF5Jj4uH8yp6XDycV9Pj4uG8hh4XD+e19Lh4OK+j
x8XDeT09Lh7OG+hx8XDeSI+Lh/Mmelw8nDfT4+LhvIUeFw/nrfS4eDhvo8fF
w3k7PS4ezjvocfFw3kmPi4fzLnpcPJx30+Pi4byHHhcP5730uHg4o8fFw3kf
PS4ezvvpcfFwPkCPi4fzQXpcPJwP0ePi4XyYHhcP5yP0uHg4H6XHxcP5GD0u
Hs7H6XHxcD5Bj4uH80l6XDycT9Hj4uF8mh4XD+cz9Lh4OJ+lx8XD+Rw9Lh7O
5+lx8XC+QI+Lh/NFelw8nC/R4+LhfJkeFw/nK/S4eDhfpcfFw/kaPS4eztfp
cfFwvkGPi4fzTXpcPJxv0ePi4XybHhcP5zv0uHg436XHxcP5Hj0uHs736XHx
cH5Aj4uH80N6XDycH9Hj4uH8mB4XD+cn9Lh4OD+lx8XD+Rk9Lh7Oz+lx8XB+
QY+Lh/NLelw8nF/R4+Lh/JoeFw/nN/S4eDi/pcfFw/kdPS4ezu/pcfFw/kCP
i4fzR3pcPJw/0ePi4fyZHhcP5y/0uHg4f6XHxcP5Gz0uHs7f6XHxcP5Bj4uH
8096XDycf9Hj4uH8mx4XD+c/9Lh4+H8D9f89Lh7OAehx8XAOSI+Lh3Mgelw8
nAPT4+LhHIQeFw/noPS4eDgHo8fFwzk4PS4eziHocfFwDkmPi4dzKHpcPJxD
0+Pi4RyGHhcP57D0uHg4h6PHxcM5PD0uHs4R6HHxcI5Ij4uHcyR6XDycI9Pj
4uEchR4XD+eo9Lh4OEejx8XDOTo9Lh7OMehx8XCOSY+Lh3Mselw8nGPT4+Lh
HIceFw/nuPS4eDjHo8fFwzk+PS4ezgnocfFwTkiPi4dzInpcPJwT0+Pi4ZyE
HhcP56T0uHg4J6PHxcM5OT0uHs4p6HHxcE5Jj4uHcyp6XDycU9Pj4uGchh4X
D+e09Lh4OKejx8XDOT09Lh7OGehx8XDOSI+Lh3Mmelw8nDPT4+LhnIUeFw/n
rPS4eDhno8fFwzk7PS4ezjnocfFwzkmPi4dzLnpcPJxz0+Pi4ZyHHhcP57z0
uHg456PHxcM5Pz0uHs4F6HHxcC5Ij4uHcyF6XDycC9Pj4uFchB4XD+ei9Lh4
OBejx8XDuTg9Lh7OJehx8XAuSY+Lh3Mpelw8nEvT4+LhXIYeFw/nsvS4eDiX
o8fFw7k8PS4ezhXocfFwrkiPi4dzJXpcPJwr0+Pi4VyFHhcP56r0uHg4V6PH
xcO5Oj0uHs416HHxcK5Jj4uHcy16XDyca9Pj4uFchx4XD+e69Lh4ONejx8XD
uT49Lh7ODehx8XBuSI+Lh3Mjelw8nBvT4+Lh3IQeFw/npvS4eDg3o8fFw7k5
PS4ezi3ocfFwbkmPi4dzK3pcPJxb0+Pi4dyGHhcP57b0uHg4t6PHxcO5PT0u
Hs4d6HHxcO5Ij4uHcyd6XDycO9Pj4uHchR4XD+eu9Lh4OHejx8XDuTs9Lh7O
Pehx8XDuSY+Lh3Mvelw8nHvT4+Lh3IceFw/nvvS4eDj3o8fFwyk9Lh7O/elx
8XAeQI+Lh/NAelw8nAfR4+LhPJgeFw/nIfS4eDgPpcfFw3kYPS4ezsPpcfFw
HkGPi4fzSHpcPJxH0ePi4TyaHhcP5zH0uHg4j6XHxcN5HD0uHs7j6XHxcJ5A
j4uH80R6XDycJ9Hj4uE8mR4XD+cp9Lh4OE+lx8XDeRo9Lh7O0+lx8XCeQY+L
h/NMelw8nGfR4+LhPJseFw/nOfS4eDjPpcfFw3kePS4ezvPpcfFwXkCPi4fz
QnpcPJwX0ePi4byYHhcP5yX0uHg4L6XHxcN5GT0uHs7L6XHxcF5Bj4uH80p6
XDycV9Hj4uG8mh4XD+c19Lh4OK+lx8XDeR09Lh7O6+lx8XDeQI+Lh/NGelw8
nDfR4+LhvJkeFw/nLfS4eDhvpcfFw3kbPS4eztvpcfFw3kGPi4fzTnpcPJx3
0ePi4bybHhcP5z30uHg476XHxcMZPS4ezvvocfFw3k+Pi4fzAXpcPJwP0uPi
4XyIHhcP58P0uHg4H6HHxcP5KD0uHs7H6HHxcD5Oj4uH8wl6XDycT9Lj4uF8
ih4XD+fT9Lh4OJ+hx8XD+Sw9Lh7O5+hx8XA+T4+Lh/MFelw8nC/S4+LhfIke
Fw/ny/S4eDhfocfFw/kqPS4eztfocfFwvk6Pi4fzDXpcPJxv0uPi4XyLHhcP
59v0uHg436HHxcP5Lj0uHs736HHxcL5Pj4uH8wN6XDycH9Lj4uH8iB4XD+fH
9Lh4OD+hx8XD+Sk9Lh7Oz+hx8XB+To+Lh/MLelw8nF/S4+Lh/IoeFw/n1/S4
eDi/ocfFw/ktPS4ezu/ocfFwfk+Pi4fzB3pcPJw/0uPi4fyJHhcP58/0uHg4
f6HHxcP5Kz0uHs7f6HHxcP5Oj4uH8w96XDycf9Lj4uH8ix4XD+ff9Lh4OP+h
x8XD/xug/+9x8XAOQI+Lh3NAelw8nAPR4+LhHJgeFw/nIPS4eDgHpcfFwzkY
PS4ezsHpcfFwDkGPi4dzSHpcPJxD0ePi4RyaHhcP5zD0uHg4h6XHxcM5HD0u
Hs7h6XHxcI5Aj4uHc0R6XDycI9Hj4uEcmR4XD+co9Lh4OEelx8XDORo9Lh7O
0elx8XCOQY+Lh3NMelw8nGPR4+LhHJseFw/nOPS4eDjHpcfFwzkePS4ezvHp
cfFwTkCPi4dzQnpcPJwT0ePi4ZyYHhcP5yT0uHg4J6XHxcM5GT0uHs7J6XHx
cE5Bj4uHc0p6XDycU9Hj4uGcmh4XD+c09Lh4OKelx8XDOR09Lh7O6elx8XDO
QI+Lh3NGelw8nDPR4+LhnJkeFw/nLPS4eDhnpcfFwzkbPS4eztnpcfFwzkGP
i4dzTnpcPJxz0ePi4ZybHhcP5zz0uHg456XHxcM5Hz0uHs756XHxcC5Aj4uH
c0F6XDycC9Hj4uFcmB4XD+ci9Lh4OBelx8XDuRg9Lh7Oxelx8XAuQY+Lh3NJ
elw8nEvR4+LhXJoeFw/nMvS4eDiXpcfFw7kcPS4ezuXpcfFwrkCPi4dzRXpc
PJwr0ePi4VyZHhcP5yr0uHg4V6XHxcO5Gj0uHs7V6XHxcK5Bj4uHc016XDyc
a9Hj4uFcmx4XD+c69Lh4ONelx8XDuR49Lh7O9elx8XBuQI+Lh3NDelw8nBvR
4+Lh3JgeFw/nJvS4eDg3pcfFw7kZPS4ezs3pcfFwbkGPi4dzS3pcPJxb0ePi
4dyaHhcP5zb0uHg4t6XHxcO5HT0uHs7t6XHxcO5Aj4uHc0d6XDycO9Hj4uHc
mR4XD+cu9Lh4OHelx8XDuRs9Lh7O3elx8XDuQY+Lh3NPelw8nHvR4+Lh3Jse
Fw/nPvS4eDj3pcfFw7kfPS4eTulx8XDuT4+Lh/MAelw8nAfS4+LhPIgeFw/n
wfS4eDgPocfFw3koPS4ezsPocfFwHk6Pi4fzCHpcPJxH0uPi4TyKHhcP59H0
uHg4j6HHxcN5LD0uHs7j6HHxcB5Pj4uH8wR6XDycJ9Lj4uE8iR4XD+fJ9Lh4
OE+hx8XDeSo9Lh7O0+hx8XCeTo+Lh/MMelw8nGfS4+LhPIseFw/n2fS4eDjP
ocfFw3kuPS4ezvPocfFwnk+Pi4fzAnpcPJwX0uPi4byIHhcP58X0uHg4L6HH
xcN5KT0uHs7L6HHxcF5Oj4uH8wp6XDycV9Lj4uG8ih4XD+fV9Lh4OK+hx8XD
eS09Lh7O6+hx8XBeT4+Lh/MGelw8nDfS4+LhvIkeFw/nzfS4eDhvocfFw3kr
PS4eztvocfFw3k6Pi4fzDnpcPJx30uPi4byLHhcP5930uHg476HHxcN5Lz0u
Hs7ocfFw3kePi4fzfnpcPJwP0OPi4XyQHhcP50P0uHg4H6bHxcP5CD0uHs5H
6XHxcD5Gj4uH83F6XDycT9Dj4uF8kh4XD+dT9Lh4OJ+mx8XD+Qw9Lh7OZ+lx
8XA+R4+Lh/N5elw8nC/Q4+LhfJEeFw/nS/S4eDhfpsfFw/kKPS4ezlfpcfFw
vkaPi4fzdXpcPJxv0OPi4XyTHhcP51v0uHg436bHxcP5Dj0uHs536XHxcL5H
j4uH8316XDycH9Dj4uH8kB4XD+dH9Lh4OD+mx8XD+Qk9Lh7OT+lx8XB+Ro+L
h/Nzelw8nF/Q4+Lh/JIeFw/nV/S4eDi/psfFw/kNPS4ezm/pcfFwfkePi4fz
e3pcPJw/0OPi4fyRHhcP50/0uHg4f6bHxcP5Cz0uHs5f6XHxcP5Gj4uH83d6
XDycf9Dj4uH8kx4XD+df9Lh4OP+mx8XD+Q89Lh7+38D8f4+Lh3MAelw8nAPS
4+LhHIgeFw/nwPS4eDgHocfFwzkoPS4ezsHocfFwDk6Pi4dzCHpcPJxD0uPi
4RyKHhcP59D0uHg4h6HHxcM5LD0uHs7h6HHxcA5Pj4uHcwR6XDycI9Lj4uEc
iR4XD+fI9Lh4OEehx8XDOSo9Lh7O0ehx8XCOTo+Lh3MMelw8nGPS4+LhHIse
Fw/n2PS4eDjHocfFwzkuPS4ezvHocfFwjk+Pi4dzAnpcPJwT0uPi4ZyIHhcP
58T0uHg4J6HHxcM5KT0uHs7J6HHxcE5Oj4uHcwp6XDycU9Lj4uGcih4XD+fU
9Lh4OKehx8XDOS09Lh7O6ehx8XBOT4+Lh3MGelw8nDPS4+LhnIkeFw/nzPS4
eDhnocfFwzkrPS4eztnocfFwzk6Pi4dzDnpcPJxz0uPi4ZyLHhcP59z0uHg4
56HHxcM5Lz0uHs756HHxcM5Pj4uHcwF6XDycC9Lj4uFciB4XD+fC9Lh4OBeh
x8XDuSg9Lh7Oxehx8XAuTo+Lh3MJelw8nEvS4+LhXIoeFw/n0vS4eDiXocfF
w7ksPS4ezuXocfFwLk+Pi4dzBXpcPJwr0uPi4VyJHhcP58r0uHg4V6HHxcO5
Kj0uHs7V6HHxcK5Oj4uHcw16XDyca9Lj4uFcix4XD+fa9Lh4ONehx8XDuS49
Lh7O9ehx8XCuT4+Lh3MDelw8nBvS4+Lh3IgeFw/nxvS4eDg3ocfFw7kpPS4e
zs3ocfFwbk6Pi4dzC3pcPJxb0uPi4dyKHhcP59b0uHg4t6HHxcO5LT0uHs7t
6HHxcG5Pj4uHcwd6XDycO9Lj4uHciR4XD+fO9Lh4OHehx8XDuSs9Lh7O3ehx
8XDuTo+Lh3MPelw8nHvS4+Lh3IseFw/n3vS4eDj3ocfFw7kvPS4ezv3ocfFw
So+Lh3N/elw8nAfQ4+LhPJAeFw/nQfS4eDgPpsfFw3kIPS4ezkPpcfFwHkaP
i4fzcHpcPJxH0OPi4TySHhcP51H0uHg4j6bHxcN5DD0uHs5j6XHxcB5Hj4uH
83h6XDycJ9Dj4uE8kR4XD+dJ9Lh4OE+mx8XDeQo9Lh7OU+lx8XCeRo+Lh/N0
elw8nGfQ4+LhPJMeFw/nWfS4eDjPpsfFw3kOPS4eznPpcfFwnkePi4fzfHpc
PJwX0OPi4byQHhcP50X0uHg4L6bHxcN5CT0uHs5L6XHxcF5Gj4uH83J6XDyc
V9Dj4uG8kh4XD+dV9Lh4OK+mx8XDeQ09Lh7Oa+lx8XBeR4+Lh/N6elw8nDfQ
4+LhvJEeFw/nTfS4eDhvpsfFw3kLPS4ezlvpcfFw3kaPi4fzdnpcPJx30OPi
4byTHhcP5130uHg476bHxcN5Dz0uHs576XHxcEaPi4fzPnpcPJz30+Pi4XyA
HhcP54P0uHg4H6LHxcP5MD0uHs5H6HHxcD5Kj4uH8zF6XDycj9Pj4uF8gh4X
D+eT9Lh4OJ+ix8XD+TQ9Lh7OZ+hx8XA+S4+Lh/M5elw8nM/T4+LhfIEeFw/n
i/S4eDhfosfFw/kyPS4ezlfocfFwvkqPi4fzNXpcPJyv0+Pi4XyDHhcP55v0
uHg436LHxcP5Nj0uHs536HHxcL5Lj4uH8z16XDyc79Pj4uH8gB4XD+eH9Lh4
OD+ix8XD+TE9Lh7OT+hx8XB+So+Lh/Mzelw8nJ/T4+Lh/IIeFw/nl/S4eDi/
osfFw/k1PS4ezm/ocfFwfkuPi4fzO3pcPJzf0+Pi4fyBHhcP54/0uHg4f6LH
xcP5Mz0uHs5f6HHxcP5Kj4uH8zd6XDycv9Pj4uH8gx4XD+ef9Lh4OP+ix8XD
+Tc9Lh7Of+hx8fD/BuT/e1w8nAPQ4+LhHJAeFw/nQPS4eDgHpsfFwzkIPS4e
zkHpcfFwDkaPi4dzcHpcPJxD0OPi4RySHhcP51D0uHg4h6bHxcM5DD0uHs5h
6XHxcA5Hj4uHc3h6XDycI9Dj4uEckR4XD+dI9Lh4OEemx8XDOQo9Lh7OUelx
8XCORo+Lh3N0elw8nGPQ4+LhHJMeFw/nWPS4eDjHpsfFwzkOPS4eznHpcfFw
jkePi4dzfHpcPJwT0OPi4ZyQHhcP50T0uHg4J6bHxcM5CT0uHs5J6XHxcE5G
j4uHc3J6XDycU9Dj4uGckh4XD+dU9Lh4OKemx8XDOQ09Lh7Oaelx8XBOR4+L
h3N6elw8nDPQ4+LhnJEeFw/nTPS4eDhnpsfFwzkLPS4ezlnpcfFwzkaPi4dz
dnpcPJxz0OPi4ZyTHhcP51z0uHg456bHxcM5Dz0uHs556XHxcM5Hj4uHc356
XDycC9Dj4uFckB4XD+dC9Lh4OBemx8XDuQg9Lh7ORelx8XAuRo+Lh3Nxelw8
nEvQ4+LhXJIeFw/nUvS4eDiXpsfFw7kMPS4ezmXpcfFwLkePi4dzeXpcPJwr
0OPi4VyRHhcP50r0uHg4V6bHxcO5Cj0uHs5V6XHxcK5Gj4uHc3V6XDyca9Dj
4uFckx4XD+da9Lh4ONemx8XDuQ49Lh7Odelx8XCuR4+Lh3N9elw8nBvQ4+Lh
3JAeFw/nRvS4eDg3psfFw7kJPS4ezk3pcfFwbkaPi4dzc3pcPJxb0OPi4dyS
HhcP51b0uHg4t6bHxcO5DT0uHs5t6XHxcG5Hj4uHc3t6XDycO9Dj4uHckR4X
D+dO9Lh4OHemx8XDuQs9Lh7OXelx8XDuRo+Lh3N3elw8nHvQ4+Lh3JMeFw/n
XvS4eDj3psfFw7kPPS4ezn3pcfFw7kePi4dTelw8nPvT4+LhPIAeFw/ngfS4
eDgPosfFw3kwPS4ezkPocfFwHkqPi4fzMHpcPJyH0+Pi4TyCHhcP55H0uHg4
j6LHxcN5ND0uHs5j6HHxcB5Lj4uH8zh6XDycx9Pj4uE8gR4XD+eJ9Lh4OE+i
x8XDeTI9Lh7OU+hx8XCeSo+Lh/M0elw8nKfT4+LhPIMeFw/nmfS4eDjPosfF
w3k2PS4eznPocfFwnkuPi4fzPHpcPJzn0+Pi4byAHhcP54X0uHg4L6LHxcN5
MT0uHs5L6HHxcF5Kj4uH8zJ6XDycl9Pj4uG8gh4XD+eV9Lh4OK+ix8XDeTU9
Lh7Oa+hx8XBeS4+Lh/M6elw8nNfT4+LhvIEeFw/njfS4eDhvosfFw3kzPS4e
zlvocfFw3kqPi4fzNnpcPJy30+Pi4byDHhcP5530uHg476LHxcN5Nz0uHs57
6HHxcN5Lj4uHM3pcPJz30ePi4byfHhcP5wP0uHg4H6THxcP5ED0uHs6H6XHx
cD5Cj4uH81F6XDycj9Hj4uF8nB4XD+cT9Lh4OJ+kx8XD+RQ9Lh7Op+lx8XA+
Q4+Lh/NZelw8nM/R4+LhfJ4eFw/nC/S4eDhfpMfFw/kSPS4ezpfpcfFwvkKP
i4fzVXpcPJyv0ePi4XydHhcP5xv0uHg436THxcP5Fj0uHs636XHxcL5Dj4uH
8116XDyc79Hj4uF8nx4XD+cH9Lh4OD+kx8XD+RE9Lh7Oj+lx8XB+Qo+Lh/NT
elw8nJ/R4+Lh/JweFw/nF/S4eDi/pMfFw/kVPS4ezq/pcfFwfkOPi4fzW3pc
PJzf0ePi4fyeHhcP5w/0uHg4f6THxcP5Ez0uHs6f6XHxcP5Cj4uH81d6XDyc
v9Hj4uH8nR4XD+cf9Lh4OP+kx8XD+Rc9Lh7Ov+lx8XD+Q4+Lh/83EP/f4+Lh
HIAeFw/ngPS4eDgHosfFwzkwPS4ezkHocfFwDkqPi4dzMHpcPJyD0+Pi4RyC
HhcP55D0uHg4h6LHxcM5ND0uHs5h6HHxcA5Lj4uHczh6XDycw9Pj4uEcgR4X
D+eI9Lh4OEeix8XDOTI9Lh7OUehx8XCOSo+Lh3M0elw8nKPT4+LhHIMeFw/n
mPS4eDjHosfFwzk2PS4eznHocfFwjkuPi4dzPHpcPJzj0+Pi4ZyAHhcP54T0
uHg4J6LHxcM5MT0uHs5J6HHxcE5Kj4uHczJ6XDyck9Pj4uGcgh4XD+eU9Lh4
OKeix8XDOTU9Lh7Oaehx8XBOS4+Lh3M6elw8nNPT4+LhnIEeFw/njPS4eDhn
osfFwzkzPS4ezlnocfFwzkqPi4dzNnpcPJyz0+Pi4ZyDHhcP55z0uHg456LH
xcM5Nz0uHs556HHxcM5Lj4uHcz56XDyc89Pj4uFcgB4XD+eC9Lh4OBeix8XD
uTA9Lh7ORehx8XAuSo+Lh3Mxelw8nIvT4+LhXIIeFw/nkvS4eDiXosfFw7k0
PS4ezmXocfFwLkuPi4dzOXpcPJzL0+Pi4VyBHhcP54r0uHg4V6LHxcO5Mj0u
Hs5V6HHxcK5Kj4uHczV6XDycq9Pj4uFcgx4XD+ea9Lh4ONeix8XDuTY9Lh7O
dehx8XCuS4+Lh3M9elw8nP92XQ9RAAC6tUVT27Ztu01t26keahupbTu1bae2
7dS2/Tv7q3u4B3edaVLscePF8WbscePF8ebscePF8RbscePF8ZbscePF8Vbs
cePF8QD2uPHieCB73HhxPIg9brw4HsweN14cb80eN14cb8MeN14cb8seN14c
b8ceN14cb88eN14c78AeN14c78geN14c78QeN14c78weN14c78IeN14c78oe
N14c78YeN14c784eN14c78EeN14c78keN14c78UeN14c780eN14c78MeN14c
78seN14c78ceN14c788eN14cH8AeN14czR43XhwfyB43XhwfxB43XhwfzB43
Xhwfwh43Xhwfyh43Xhwfxh43Xhwfzh43XhwfwR43XhwfyR43XhwfxR43Xhwf
zR43Xhwfwx43Xhwfyx43Xhwfxx43Xhwfzx43XhyfwB43XhyfyB43XhyfxB43
XhyfzB43Xhyfwh43Xhyfyh43Xhyfxh43Xhyfzh43XhyfwR43XhyfyR43Xhyf
xR43XhyfzR43Xhyfwx43Xhyfyx43Xhyfxx43Xhyfzx43XhzDHjdeHF/AHjde
HF/IHjdeHF/EHjdeHF/MHjdeHF/CHjdeHF/KHjdeHF/GHjdeHF/OHjdeHF/B
HjdeHF/JHjdeHF/FHjdeHF/NHjdeHF/DHjdeHF/LHjdeHF/HHjdeHF/PHjde
HN/AHjdeHN/IHjdeHN/EHjdeHN/MHjdeHN/CHjdeHN/KHjdeHN/GHjdeHN/O
HjdeHN/BHjdeHN/JHjdeHN/FHjdeHN/NHjdeHN/DHjdeHN/LHjdeHN/HHjde
HMseN14c388eN14cP8AeN14cP8geN14cP8QeN14cP8weN14cP8IeN14cP8oe
N14cP8YeN14cP84eN14cP8EeN14cP8keN14cP8UeN14cP80eN14cP8MeN14c
P8seN14cP8ceN14cP88eN14cv8AeN14cv8geN14cv8QeN14cv8weN14cv8Ie
N14cv8oeN14cv8YeN14cv84eN14cv8EeN14cv8keN14cv8UeN14cv80eN14c
v8MeN14cv8seN14cxx43Xhy/xx43Xhy/zx43Xhx/wB43Xhx/yB43Xhx/xB43
Xhx/zB43Xhx/wh43Xhx/yh43Xhx/xh43Xhx/zh43Xhx/wR43Xhx/yR43Xhx/
xR43Xhx/zR43Xhx/wx43Xhx/yx43Xhx/xx43Xhx/zx43Xhz/wB43Xhz/yB43
Xhz/xB43Xhz/zB43Xhz/wh43Xhz/yh43Xhz/xh43Xhz/zh43Xhz/wR43Xhz/
yR43Xhz/xR43Xhz/zR43Xhz/wx43Xvy/B8D/8ZPjxIUbD158OB6CPk5cuPHg
xYfjIenjxIUbD158OB6KPk5cuPHgxYfjoenjxIUbD158OB6GPk5cuPHgxYfj
YenjxIUbD158OB6OPk5cuPHgxYfj4enjxIUbD158OB6BPk5cuPHgxYfjEenj
xIUbD158OB6JPk5cuPHgxYfjkenjxIUbD158OB6FPk5cuPHgxYfjUenjxIUb
D158OB6NPk5cuPHgxYfj0enjxIUbD158OB6DPk5cuPHgxYfjMenjxIUbD158
OB6LPk5cuPHgxYfjsenjxIUbD158OB6HPk5cuPHgxYfjcenjxIUbD158OB6P
Pk5cuPHgxYfj8enjxIUbD158OJ6APk5cuPHgxYfjCenjxIUbD158OJ6IPk5c
uPHgxYfjienjxIUbD158OJ6EPk5cuPHgxYfjSenjxIUbD158OJ6MPk5cuPHg
xYfjyenjxIUbD158OJ6CPk5cuPHgxYfjKenjxIUbD158OJ6KPk5cuPHgxYfj
qenjxIUbD158OJ6GPk5cuPHgxYfjaenjxIUbD158OJ6OPk5cuPHgxYfj6enj
xIUbD158OJ6BPk5cuPHgxYfjGenjxIUbD158OJ6JPk5cuPHgxYfjmenjxIUb
D158OJ6FPk5cuPHgxYfjWenjxIUbD158OJ6NPk5cuPHgxYfj2enjxIUbD158
OJ6DPk5cuPHgxYfjOenjxIUbD158OJ6LPk5cuPHgxYfjuenjxIUbD158OJ6H
Pk5cuPHgxYfjeenjxIUbD158OJ6PPk5cuPHgxYfj+enjxIUbD158OF6APk5c
uPHgxYfjBenjxIUbD158OF6IPk5cuPHgxYfjhenjxIUbD158OF6EPk5cuPHg
xYfjRenjxIUbD158OF6MPk5cuPHgxYcj6ePEhRsPXnw4Xpw+Tly48eDFh+Ml
6OPEhRsPXnw4XpI+Tly48eDFh+Ol6OPEhRsPXnw4Xpo+Tly48eDFh+Nl6OPE
hRsPXnw4XpY+Tly48eDFh+Pl6OPEhRsPXnw4Xp4+Tly48eDFh+MV6OPEhRsP
Xnw4XpE+Tly48eDFh+OV6OPEhRsPXnw4Xpk+Tly48eDFh+NV6OPEhRsPXnw4
XpU+Tly48eDFh+PV6OPEhRsPXnw4Xp0+Tly48eDFh+M16OPEhRsPXnw4XpM+
Tly48eDFh+O16OPEhRsPXnw4Xps+Tly48eDFh+N16OPEhRsPXnw4Xpc+Tly4
8eDFh+P16OPEhRsPXnw4Xp8+Tly48eDFh+MN6OPEhRsPXnw43pA+Tly48eDF
h+ON6OPEhRsPXnw43pg+Tly48eDFh+NN6OPEhRsPXnw43pQ+Tly48eDFh6Po
48SFGw9efDjejD5OXLjx4MWH483p48SFGw9efDjegj5OXLjx4MWH4y3p48SF
Gw9efDjeij5OXLjx4MWH4wH0ceLCjQcvPhwPpI8TF248ePHheBB9nLhw48GL
D8eD6ePEhRsPXnw43po+Tly48eDFh+Nt6OPEhRsPXnw43pY+Tly48eDFh+Pt
6OPEhRsPXnw43p4+Tly48eDFh+Md6OPEhRsPXnw43pE+Tly48eDFh+Od6OPE
hRsPXnw43pk+Tly48eDFh+Nd6OPEhRsPXnw43pU+Tly48eDFh+Pd6OPEhRsP
Xnw43p0+Tly48eDFh+M96OPEhRsPXnw43pM+Tly48eDFh+O96OPEhRsPXnw4
3ps+Tly48eDFh+N96OPEhRsPXnw43pc+Tly48eDFh+P96OPEhRsPXnw43p8+
Tly48eDFh+MD6OPEhRsPXnw4mj5OXLjx4MWH4wPp48SFGw9efDg+iD5OXLjx
4MWH44Pp48SFGw9efDg+hD5OXLjx4MWH40Pp48SFGw9efDg+jD5OXLjx4MWH
48Pp48SFGw9efDg+gj5OXLjx4MWH4yPp48SFGw9efDg+ij5OXLjx4MWH46Pp
48SFGw9efDg+hj5OXLjx4MWH42Pp48SFGw9efDg+jj5OXLjx4MWH4+Pp48SF
Gw9efDg+gT5OXLjx4MWH4xPp48SFGw9efDg+iT5OXLjx4MWH45Pp48SFGw9e
fDg+hT5OXLjx4MWH41Pp48SFGw9efDg+jT5OXLjx4MWH49Pp48SFGw9efDg+
gz5OXLjx4MWH4zPp48SFGw9efDg+iz5OXLjx4MWH47Pp48SFGw9efDg+hz5O
XLjx4MWH43Pp48SFGw9efDg+jz5OXLjx4MWH4/Pp48SFGw9efDiGPk5cuPHg
xYfjC+jjxIUbD158OL6QPk5cuPHgxYfji+jjxIUbD158OL6YPk5cuPHgxYfj
S+jjxIUbD158OL6UPk5cuPHgxYfjy+jjxIUbD158OL6cPk5cuPHgxYfjK+jj
xIUbD158OL6SPk5cuPHgxYfjq+jjxIUbD158OL6aPk5cuPHgxYfja+jjxIUb
D158OL6WPk5cuPHgxYfj6+jjxIUbD158OL6ePk5cuPHgxYfjG+jjxIUbD158
OL6RPk5cuPHgxYfjm+jjxIUbD158OL6ZPk5cuPHgxYfjW+jjxIUbD158OL6V
Pk5cuPHgxYfj2+jjxIUbD158OL6dPk5cuPHgxYfjO+jjxIUbD158OL6TPk5c
uPHgxYfju+jjxIUbD158OL6bPk5cuPHgxYfje+jjxIUbD158OL6XPk5cuPHg
xYfj++jjxIUbD158OJY+Tly48eDFh+P76ePEhRsPXnw4foA+Tly48eDFh+MH
6ePEhRsPXnw4fog+Tly48eDFh+OH6ePEhRsPXnw4foQ+Tly48eDFh+NH6ePE
hRsPXnw4fow+Tly48eDFh+PH6ePEhRsPXnw4foI+Tly48eDFh+Mn6ePEhRsP
Xnw4foo+Tly48eDFh+On6ePEhRsPXnw4foY+Tly48eDFh+Nn6ePEhRsPXnw4
fo4+Tly48eDFh+Pn6ePEhRsPXnw4foE+Tly48eDFh+MX6ePEhRsPXnw4fok+
Tly48eDFh+OX6ePEhRsPXnw4foU+Tly48eDFh+NX6ePEhRsPXnw4fo0+Tly4
8eDFh+PX6ePEhRsPXnw4foM+Tly48eDFh+M36ePEhRsPXnw4fos+Tly48eDF
h+O36ePEhRsPXnw4foc+Tly48eDFh+N36ePEhRsPXnw4jj5OXLjx4MWH4/fo
48SFGw9efDh+nz5OXLjx4MWH4w/o48SFGw9efDj+kD5OXLjx4MWH44/o48SF
Gw9efDj+mD5OXLjx4MWH40/o48SFGw9efDj+lD5OXLjx4MWH48/o48SFGw9e
fDj+nD5OXLjx4MWH4y/o48SFGw9efDj+kj5OXLjx4MWH46/o48SFGw9efDj+
mj5OXLjx4MWH42/o48SFGw9efDj+lj5OXLjx4MWH4+/o48SFGw9efDj+nj5O
XLjx4MWH4x/o48SFGw9efDj+kT5OXLjx4MWH45/o48SFGw9efDj+mT5OXLjx
4MWH41/o48SFGw9efDj+lT5OXLjx4MWH49/o48SFGw9efDj+nT5OXLjx4MWH
4z/o48SFGw9efDj+kz5OXLjx4MWH47/o48SFGw9efDj+mz5OXLjx4MWH43/o
48SFGw9efPh/H/D/28eJCzcevPhwPAR9nLhw48GLD8dD0seJCzcevPhwPBR9
nLhw48GLD8dD08eJCzcevPhwPAx9nLhw48GLD8fD0seJCzcevPhwPBx9nLhw
48GLD8fD08eJCzcevPhwPAJ9nLhw48GLD8cj0seJCzcevPhwPBJ9nLhw48GL
D8cj08eJCzcevPhwPAp9nLhw48GLD8ej0seJCzcevPhwPBp9nLhw48GLD8ej
08eJCzcevPhwPAZ9nLhw48GLD8dj0seJCzcevPhwPBZ9nLhw48GLD8dj08eJ
CzcevPhwPA59nLhw48GLD8fj0seJCzcevPhwPB59nLhw48GLD8fj08eJCzce
vPhwPAF9nLhw48GLD8cT0seJCzcevPhwPBF9nLhw48GLD8cT08eJCzcevPhw
PAl9nLhw48GLD8eT0seJCzcevPhwPBl9nLhw48GLD8eT08eJCzcevPhwPAV9
nLhw48GLD8dT0seJCzcevPhwPBV9nLhw48GLD8dT08eJCzcevPhwPA19nLhw
48GLD8fT0seJCzcevPhwPB19nLhw48GLD8fT08eJCzcevPhwPAN9nLhw48GL
D8cz0seJCzcevPhwPBN9nLhw48GLD8cz08eJCzcevPhwPAt9nLhw48GLD8ez
0seJCzcevPhwPBt9nLhw48GLD8ez08eJCzcevPhwPAd9nLhw48GLD8dz0seJ
CzcevPhwPBd9nLhw48GLD8dz08eJCzcevPhwPA99nLhw48GLD8fz0seJCzce
vPhwPB99nLhw48GLD8fz08eJCzcevPhwvAB9nLhw48GLD8cL0seJCzcevPhw
vBB9nLhw48GLD8cL08eJCzcevPhwvAh9nLhw48GLD8eL0seJCzcevPhwvBh9
nLhw48GLD0fSx4kLNx68+HC8OH2cuHDjwYsPx0vQx4kLNx68+HC8JH2cuHDj
wYsPx0vRx4kLNx68+HC8NH2cuHDjwYsPx8vQx4kLNx68+HC8LH2cuHDjwYsP
x8vRx4kLNx68+HC8PH2cuHDjwYsPxyvQx4kLNx68+HC8In2cuHDjwYsPxyvR
x4kLNx68+HC8Mn2cuHDjwYsPx6vQx4kLNx68+HC8Kn2cuHDjwYsPx6vRx4kL
Nx68+HC8On2cuHDjwYsPx2vQx4kLNx68+HC8Jn2cuHDjwYsPx2vRx4kLNx68
+HC8Nn2cuHDjwYsPx+vQx4kLNx68+HC8Ln2cuHDjwYsPx+vRx4kLNx68+HC8
Pn2cuHDjwYsPxxvQx4kLNx68+HC8IX2cuHDjwYsPxxvRx4kLNx68+HC8MX2c
uHDjwYsPx5vQx4kLNx68+HC8KX2cuHDjwYsPR9HHiQs3Hrz4cLwZfZy4cOPB
iw/Hm9PHiQs3Hrz4cLwFfZy4cOPBiw/HW9LHiQs3Hrz4cLwVfZy4cOPBiw/H
A+jjxIUbD158OB5IHycu3Hjw4sPxIPo4ceHGgxcfjgfTx4kLNx68+HC8NX2c
uHDjwYsPx9vQx4kLNx68+HC8LX2cuHDjwYsPx9vRx4kLNx68+HC8PX2cuHDj
wYsPxzvQx4kLNx68+HC8I32cuHDjwYsPxzvRx4kLNx68+HC8M32cuHDjwYsP
x7vQx4kLNx68+HC8K32cuHDjwYsPx7vRx4kLNx68+HC8O32cuHDjwYsPx3vQ
x4kLNx68+HC8J32cuHDjwYsPx3vRx4kLNx68+HC8N32cuHDjwYsPx/vQx4kL
Nx68+HC8L32cuHDjwYsPx/vRx4kLNx68+HC8P32cuHDjwYsPxwfQx4kLNx68
+HA0fZy4cOPBiw/HB9LHiQs3Hrz4cHwQfZy4cOPBiw/HB9PHiQs3Hrz4cHwI
fZy4cOPBiw/Hh9LHiQs3Hrz4cHwYfZy4cOPBiw/Hh9PHiQs3Hrz4cHwEfZy4
cOPBiw/HR9LHiQs3Hrz4cHwUfZy4cOPBiw/HR9PHiQs3Hrz4cHwMfZy4cOPB
iw/Hx9LHiQs3Hrz4cHwcfZy4cOPBiw/Hx9PHiQs3Hrz4cHwCfZy4cOPBiw/H
J9LHiQs3Hrz4cHwSfZy4cOPBiw/HJ9PHiQs3Hrz4cHwKfZy4cOPBiw/Hp9LH
iQs3Hrz4cHwafZy4cOPBiw/Hp9PHiQs3Hrz4cHwGfZy4cOPBiw/HZ9LHiQs3
Hrz4cHwWfZy4cOPBiw/HZ9PHiQs3Hrz4cHwOfZy4cOPBiw/H59LHiQs3Hrz4
cHwefZy4cOPBiw/H59PHiQs3Hrz4cAx9nLhw48GLD8cX0MeJCzcevPhwfCF9
nLhw48GLD8cX0ceJCzcevPhwfDF9nLhw48GLD8eX0MeJCzcevPhwfCl9nLhw
48GLD8eX0ceJCzcevPhwfDl9nLhw48GLD8dX0MeJCzcevPhwfCV9nLhw48GL
D8dX0ceJCzcevPhwfDV9nLhw48GLD8fX0MeJCzcevPhwfC19nLhw48GLD8fX
0ceJCzcevPhwfD19nLhw48GLD8c30MeJCzcevPhwfCN9nLhw48GLD8c30ceJ
CzcevPhwfDN9nLhw48GLD8e30MeJCzcevPhwfCt9nLhw48GLD8e30ceJCzce
vPhwfDt9nLhw48GLD8d30MeJCzcevPhwfCd9nLhw48GLD8d30ceJCzcevPhw
fDd9nLhw48GLD8f30MeJCzcevPhwfC99nLhw48GLD8f30ceJCzcevPhwLH2c
uHDjwYsPx/fTx4kLNx68+HD8AH2cuHDjwYsPxw/Sx4kLNx68+HD8EH2cuHDj
wYsPxw/Tx4kLNx68+HD8CH2cuHDjwYsPx4/Sx4kLNx68+HD8GH2cuHDjwYsP
x4/Tx4kLNx68+HD8BH2cuHDjwYsPx0/Sx4kLNx68+HD8FH2cuHDjwYsPx0/T
x4kLNx68+HD8DH2cuHDjwYsPx8/Sx4kLNx68+HD8HH2cuHDjwYsPx8/Tx4kL
Nx68+HD8An2cuHDjwYsPxy/Sx4kLNx68+HD8En2cuHDjwYsPxy/Tx4kLNx68
+HD8Cn2cuHDjwYsPx6/Sx4kLNx68+HD8Gn2cuHDjwYsPx6/Tx4kLNx68+HD8
Bn2cuHDjwYsPx2/Sx4kLNx68+HD8Fn2cuHDjwYsPx2/Tx4kLNx68+HD8Dn2c
uHDjwYsPx+/Sx4kLNx68+HAcfZy4cOPBiw/H79HHiQs3Hrz4cPw+fZy4cOPB
iw/HH9DHiQs3Hrz4cPwhfZy4cOPBiw/HH9HHiQs3Hrz4cPwxfZy4cOPBiw/H
n9DHiQs3Hrz4cPwpfZy4cOPBiw/Hn9HHiQs3Hrz4cPw5fZy4cOPBiw/HX9DH
iQs3Hrz4cPwlfZy4cOPBiw/HX9HHiQs3Hrz4cPw1fZy4cOPBiw/H39DHiQs3
Hrz4cPwtfZy4cOPBiw/H39HHiQs3Hrz4cPw9fZy4cOPBiw/HP9DHiQs3Hrz4
cPwjfZy4cOPBiw/HP9HHiQs3Hrz4cPwzfZy4cOPBiw/Hv9DHiQs3Hrz4cPwr
fZy4cOPBiw/Hv9HHiQs3Hrz4cPw7fZy4cOPBiw/Hf9DHiQs3Hrz4cPwnfZy4
cOPBiw/Hf9HHiQs3Hrz4cPw3fZy4cOPBiw/H/9DHiQs3Hrz48P8+wP+3jxMX
bjx48eF4CPo4ceHGgxcfjoekjxMXbjx48eF4KPo4ceHGgxcfjoemjxMXbjx4
8eF4GPo4ceHGgxcfjoeljxMXbjx48eF4OPo4ceHGgxcfjoenjxMXbjx48eF4
BPo4ceHGgxcfjkekjxMXbjx48eF4JPo4ceHGgxcfjkemjxMXbjx48eF4FPo4
ceHGgxcfjkeljxMXbjx48eF4NPo4ceHGgxcfjkenjxMXbjx48eF4DPo4ceHG
gxcfjsekjxMXbjx48eF4LPo4ceHGgxcfjsemjxMXbjx48eF4HPo4ceHGgxcf
jseljxMXbjx48eF4PPo4ceHGgxcfjsenjxMXbjx48eF4Avo4ceHGgxcfjiek
jxMXbjx48eF4Ivo4ceHGgxcfjiemjxMXbjx48eF4Evo4ceHGgxcfjieljxMX
bjx48eF4Mvo4ceHGgxcfjienjxMXbjx48eF4Cvo4ceHGgxcfjqekjxMXbjx4
8eF4Kvo4ceHGgxcfjqemjxMXbjx48eF4Gvo4ceHGgxcfjqeljxMXbjx48eF4
Ovo4ceHGgxcfjqenjxMXbjx48eF4Bvo4ceHGgxcfjmekjxMXbjx48eF4Jvo4
ceHGgxcfjmemjxMXbjx48eF4Fvo4ceHGgxcfjmeljxMXbjx48eF4Nvo4ceHG
gxcfjmenjxMXbjx48eF4Dvo4ceHGgxcfjuekjxMXbjx48eF4Lvo4ceHGgxcf
juemjxMXbjx48eF4Hvo4ceHGgxcfjueljxMXbjx48eF4Pvo4ceHGgxcfjuen
jxMXbjx48eF4Afo4ceHGgxcfjhekjxMXbjx48eF4Ifo4ceHGgxcfjhemjxMX
bjx48eF4Efo4ceHGgxcfjheljxMXbjx48eF4Mfo4ceHGgxcfjqSPExduPHjx
4Xhx+jhx4caDFx+Ol6CPExduPHjx4XhJ+jhx4caDFx+Ol6KPExduPHjx4Xhp
+jhx4caDFx+Ol6GPExduPHjx4XhZ+jhx4caDFx+Ol6OPExduPHjx4Xh5+jhx
4caDFx+OV6CPExduPHjx4XhF+jhx4caDFx+OV6KPExduPHjx4Xhl+jhx4caD
Fx+OV6GPExduPHjx4XhV+jhx4caDFx+OV6OPExduPHjx4Xh1+jhx4caDFx+O
16CPExduPHjx4XhN+jhx4caDFx+O16KPExduPHjx4Xht+jhx4caDFx+O16GP
ExduPHjx4Xhd+jhx4caDFx+O16OPExduPHjx4Xh9+jhx4caDFx+ON6CPExdu
PHjx4XhD+jhx4caDFx+ON6KPExduPHjx4Xhj+jhx4caDFx+ON6GPExduPHjx
4XhT+jhx4caDFx+Ooo8TF248ePHheDP6OHHhxoMXH443p48TF248ePHheAv6
OHHhxoMXH463pI8TF248ePHheCv6OHHhxoMXH44H0MeJCzcevPhwPJA+Tly4
8eDFh+NB9HHiwo0HLz4cD6aPExduPHjx4Xhr+jhx4caDFx+Ot6GPExduPHjx
4Xhb+jhx4caDFx+Ot6OPExduPHjx4Xh7+jhx4caDFx+Od6CPExduPHjx4XhH
+jhx4caDFx+Od6KPExduPHjx4Xhn+jhx4caDFx+Od6GPExduPHjx4XhX+jhx
4caDFx+Od6OPExduPHjx4Xh3+jhx4caDFx+O96CPExduPHjx4XhP+jhx4caD
Fx+O96KPExduPHjx4Xhv+jhx4caDFx+O96GPExduPHjx4Xhf+jhx4caDFx+O
96OPExduPHjx4Xh/+jhx4caDFx+OD6CPExduPHjx4Wj6OHHhxoMXH44PpI8T
F248ePHh+CD6OHHhxoMXH44Ppo8TF248ePHh+BD6OHHhxoMXH44PpY8TF248
ePHh+DD6OHHhxoMXH44Pp48TF248ePHh+Aj6OHHhxoMXH46PpI8TF248ePHh
+Cj6OHHhxoMXH46Ppo8TF248ePHh+Bj6OHHhxoMXH46PpY8TF248ePHh+Dj6
OHHhxoMXH46Pp48TF248ePHh+AT6OHHhxoMXH45PpI8TF248ePHh+CT6OHHh
xoMXH45Ppo8TF248ePHh+BT6OHHhxoMXH45PpY8TF248ePHh+DT6OHHhxoMX
H45Pp48TF248ePHh+Az6OHHhxoMXH47PpI8TF248ePHh+Cz6OHHhxoMXH47P
po8TF248ePHh+Bz6OHHhxoMXH47PpY8TF248ePHh+Dz6OHHhxoMXH47Pp48T
F248ePHhGPo4ceHGgxcfji+gjxMXbjx48eH4Qvo4ceHGgxcfji+ijxMXbjx4
8eH4Yvo4ceHGgxcfji+hjxMXbjx48eH4Uvo4ceHGgxcfji+jjxMXbjx48eH4
cvo4ceHGgxcfjq+gjxMXbjx48eH4Svo4ceHGgxcfjq+ijxMXbjx48eH4avo4
ceHGgxcfjq+hjxMXbjx48eH4Wvo4ceHGgxcfjq+jjxMXbjx48eH4evo4ceHG
gxcfjm+gjxMXbjx48eH4Rvo4ceHGgxcfjm+ijxMXbjx48eH4Zvo4ceHGgxcf
jm+hjxMXbjx48eH4Vvo4ceHGgxcfjm+jjxMXbjx48eH4dvo4ceHGgxcfju+g
jxMXbjx48eH4Tvo4ceHGgxcfju+ijxMXbjx48eH4bvo4ceHGgxcfju+hjxMX
bjx48eH4Xvo4ceHGgxcfju+jjxMXbjx48eFY+jhx4caDFx+O76ePExduPHjx
4fgB+jhx4caDFx+OH6SPExduPHjx4fgh+jhx4caDFx+OH6aPExduPHjx4fgR
+jhx4caDFx+OH6WPExduPHjx4fgx+jhx4caDFx+OH6ePExduPHjx4fgJ+jhx
4caDFx+On6SPExduPHjx4fgp+jhx4caDFx+On6aPExduPHjx4fgZ+jhx4caD
Fx+On6WPExduPHjx4fg5+jhx4caDFx+On6ePExduPHjx4fgF+jhx4caDFx+O
X6SPExduPHjx4fgl+jhx4caDFx+OX6aPExduPHjx4fgV+jhx4caDFx+OX6WP
ExduPHjx4fg1+jhx4caDFx+OX6ePExduPHjx4fgN+jhx4caDFx+O36SPExdu
PHjx4fgt+jhx4caDFx+O36aPExduPHjx4fgd+jhx4caDFx+O36WPExduPHjx
4Tj6OHHhxoMXH47fo48TF248ePHh+H36OHHhxoMXH44/oI8TF248ePHh+EP6
OHHhxoMXH44/oo8TF248ePHh+GP6OHHhxoMXH44/oY8TF248ePHh+FP6OHHh
xoMXH44/o48TF248ePHh+HP6OHHhxoMXH46/oI8TF248ePHh+Ev6OHHhxoMX
H46/oo8TF248ePHh+Gv6OHHhxoMXH46/oY8TF248ePHh+Fv6OHHhxoMXH46/
o48TF248ePHh+Hv6OHHhxoMXH45/oI8TF248ePHh+Ef6OHHhxoMXH45/oo8T
F248ePHh+Gf6OHHhxoMXH45/oY8TF248ePHh+Ff6OHHhxoMXH45/o48TF248
ePHh+Hf6OHHhxoMXH47/oI8TF248ePHh+E/6OHHhxoMXH47/oo8TF248ePHh
+G/6OHHhxoMXH47/oY8TF248ePHh/31A/28fJy7cePDiw/EQ9HHiwo0HLz4c
D0kfJy7cePDiw/FQ9HHiwo0HLz4cD00fJy7cePDiw/Ew9HHiwo0HLz4cD0sf
Jy7cePDiw/Fw9HHiwo0HLz4cD08fJy7cePDiw/EI9HHiwo0HLz4cj0gfJy7c
ePDiw/FI9HHiwo0HLz4cj0wfJy7cePDiw/Eo9HHiwo0HLz4cj0ofJy7cePDi
w/Fo9HHiwo0HLz4cj04fJy7cePDiw/EY9HHiwo0HLz4cj0kfJy7cePDiw/FY
9HHiwo0HLz4cj00fJy7cePDiw/E49HHiwo0HLz4cj0sfJy7cePDiw/F49HHi
wo0HLz4cj08fJy7cePDiw/EE9HHiwo0HLz4cT0gfJy7cePDiw/FE9HHiwo0H
Lz4cT0wfJy7cePDiw/Ek9HHiwo0HLz4cT0ofJy7cePDiw/Fk9HHiwo0HLz4c
T04fJy7cePDiw/EU9HHiwo0HLz4cT0kfJy7cePDiw/FU9HHiwo0HLz4cT00f
Jy7cePDiw/E09HHiwo0HLz4cT0sfJy7cePDiw/F09HHiwo0HLz4cT08fJy7c
ePDiw/EM9HHiwo0HLz4cz0gfJy7cePDiw/FM9HHiwo0HLz4cz0wfJy7cePDi
w/Es9HHiwo0HLz4cz0ofJy7cePDiw/Fs9HHiwo0HLz4cz04fJy7cePDiw/Ec
9HHiwo0HLz4cz0kfJy7cePDiw/Fc9HHiwo0HLz4cz00fJy7cePDiw/E89HHi
wo0HLz4cz0sfJy7cePDiw/F89HHiwo0HLz4cz08fJy7cePDiw/EC9HHiwo0H
Lz4cL0gfJy7cePDiw/FC9HHiwo0HLz4cL0wfJy7cePDiw/Ei9HHiwo0HLz4c
L0ofJy7cePDiw/Fi9HHiwo0HLz4cSR8nLtx48OLD8eL0ceLCjQcvPhwvQR8n
Ltx48OLD8ZL0ceLCjQcvPhwvRR8nLtx48OLD8dL0ceLCjQcvPhwvQx8nLtx4
8OLD8bL0ceLCjQcvPhwvRx8nLtx48OLD8fL0ceLCjQcvPhyvQB8nLtx48OLD
8Yr0ceLCjQcvPhyvRB8nLtx48OLD8cr0ceLCjQcvPhyvQh8nLtx48OLD8ar0
ceLCjQcvPhyvRh8nLtx48OLD8er0ceLCjQcvPhyvQR8nLtx48OLD8Zr0ceLC
jQcvPhyvRR8nLtx48OLD8dr0ceLCjQcvPhyvQx8nLtx48OLD8br0ceLCjQcv
PhyvRx8nLtx48OLD8fr0ceLCjQcvPhxvQB8nLtx48OLD8Yb0ceLCjQcvPhxv
RB8nLtx48OLD8cb0ceLCjQcvPhxvQh8nLtx48OLD8ab0ceLCjQcvPhxFHycu
3Hjw4sPxZvRx4sKNBy8+HG9OHycu3Hjw4sPxFvRx4sKNBy8+HG9JHycu3Hjw
4sPxVvRx4sKNBy8+HA+gjxMXbjx48eF4IH2cuHDjwYsPx4Po48SFGw9efDge
TB8nLtx48OLD8db0ceLCjQcvPhxvQx8nLtx48OLD8bb0ceLCjQcvPhxvRx8n
Ltx48OLD8fb0ceLCjQcvPhzvQB8nLtx48OLD8Y70ceLCjQcvPhzvRB8nLtx4
8OLD8c70ceLCjQcvPhzvQh8nLtx48OLD8a70ceLCjQcvPhzvRh8nLtx48OLD
8e70ceLCjQcvPhzvQR8nLtx48OLD8Z70ceLCjQcvPhzvRR8nLtx48OLD8d70
ceLCjQcvPhzvQx8nLtx48OLD8b70ceLCjQcvPhzvRx8nLtx48OLD8f70ceLC
jQcvPhwfQB8nLtx48OLD0fRx4sKNBy8+HB9IHycu3Hjw4sPxQfRx4sKNBy8+
HB9MHycu3Hjw4sPxIfRx4sKNBy8+HB9KHycu3Hjw4sPxYfRx4sKNBy8+HB9O
Hycu3Hjw4sPxEf/f/w9RXqMt
      "]]}, 
    {RGBColor[0.880722, 0.611041, 0.142051], PointSize[
      NCache[
       Rational[1, 360], 0.002777777777777778]], AbsoluteThickness[1.6], 
     LineBox[CompressedData["
1:eJxc1w90V/P/OPC3JJNkkkySSTJJJskkuZJMkslkMplMJpOVySSZJJNkkkyS
STJJJpNJMplMkslkMpkkk/SZJJPkp7535/z2uGfn7Dz2vM/7vK/Xff3bCSNu
H3JTs0gkEsyJRPb9/r+r/vz/+10X/o4EcfeuO/nedT+Fjgr6TVnd+sqnGh0d
PHF9t78+nNHotsGXP+46+JiujY4Jjs58v13m+1tCdwhOPOC75bNzGh0b1D5z
9ZGfTW10p+CxlX/EpT7W6M7Bfw//r8KPobsEs5/edzU6Lkj8fnzbxRc3umtQ
dvZrXeYe1ehuwYLub51fkdTo7sFLh2VvCF5qdHyQ8l/1Ac0a650RtLi2+KBr
ixvjPYKxHT4a0+GjRp9Jfs+gZN7jubcPb/RZwcTXNx996cRG9wou2f9CjT47
+PO/3jl3UKMTgtj0om3xdzb6nGDr2L8faPVko3sHa195+OaLTmz0ucGG/W+w
OXSfYMu+7j630ecFSbvnX757/g+h+wZn7r8afX6wr/p1oxsdBJ33f4BN/+fc
IPhnxMenz9oTOnJBEFQkfX3D1sb4BcHcox5tPuH3xni/oKpF79sKv2iM92t6
f+TC4PJj60ruHxzWy72Q9+nf9Hm5/YNXFu67GvMvCrYf3iN5XEFj/KJg+g8J
//00xgcEz+QM7dmm/vswPiDY/zlXhI5cHOzr3bf/aYxfHJRX7RugjfmJwYdv
7PuAjc9PDOJn7fmvBxrjlwSTBu9rQGP8kuCQhi1flr/RGB8Y7JsdJ9/bGB/Y
9P7IpcGqfcP3w8b4pfTvoGByqyePW9C9sX8GBeMKltXsjW3sn8uCVzP2faHG
OI4MDudbY3xwcMZ/rb1gSuPzL2/aX7mXE08KovYPiNBBUvB54r4B23h/UnBf
/vNLPqgK+68sqWl/Rq4Ift3HCxrzce4VTZ9XdkWwf3he3lh/SDBn3/Qf0Jg/
JNh2RWnHB39p/F5Dgjb1n/43AxrrDwlO3zedv26sf2Ww7+t/+kro4Mrgkf++
/t1nNeZfGVy8j7/VhvlXBu+l7HjkpPdCR5KD0fsbGDpIDvZP39dD5yYH/w3m
/2ZkY35ysObXfQOyMf+qpvHgqnA+NuZfFbywb3m4rDH/qmD/9LuvMX9osH95
GdOYPzSY919v/7jruzB/aLBvNXu0eWP+0CB1/wIZxiNXBy2/eiHrvJahg6uD
/cvzN435Vwf7p9+xjflXB/tG34iPG/NTwvW7MT8l+L+/N75/SvDczkv++wnj
ZSlN60WuCdfvjWH+NeH4D517TTg/vw3zrwle3Pf5d9eE+cPC/g4dDAv7L3Tu
sGD/dJwVumxY2J+N+deG/deYf23wb+yFNz308jdh/rXBjH239wlddm24v2wI
81ODdvuWn1Ghg9Qg46J9O1To3NRwvH8d5qcG+4fTouow/7rgv8XvvxUwdHBd
03judcFh+6b3W1+F+deF/duYPzxYX75vAQrjwfBg/H/ZGZ0b84eH3y90GfdH
rg/2T88f14f514ffJ4znXh8M2z8Bw3jZ9eH+GzqSFmz8dt/15f85Ni24Y9/2
c1zj89LC+Rs6LS2457/d9vvxVeHz04JT2+9bEUMXpoXfI3QZ99emBf8NzuPT
i0JHbghm9v35ib4/fxHWvyEYdeCzvSpvCR3cEOyf/heFTrsh3K/WhfWJF94Q
rp+hy24I14vPw/o3BP8Njk9+PTzMj4wIrtm3HKSEjh0R7jehgxHh+h06bUSw
/7jxfWP9EcHJ+zewxvojmr5/2Yhwfwjvrx0R7N8+5oXvE7kx2D/cZleG9W8M
9p0+Dro2dHBj+P1Dp90Y7IrbtwKEzr0x3O/C5xXeGJ4XQpfx/NobgyH7ltcr
QkfSg32tXVazNqyfHpy/73M8ETpID9ebz8L66UGX/Qto6Nz08LwRujA92L+9
rA7zy9KDTdfsG0FhvJbnR24Kz0OfhvVvCrpXTzqtelLogHjaTcH+6VH7SVj/
puDQpWn//YQuvCk8b4Quuyncb1aH9W8KzxehIyObxmNHBtn7D1ihg5HBjf+3
YIb1R4b9VxHWHxnctf/6KKw/MtxPysP6I4OE/Qt46FocuTnY//nu/jCsf3Ow
f3j2COPBzcG0k/Z1eBhPuzk8T68K65NfeHNQc/y+A2XoMp5Xe3PQf//VWD8j
PE98ENbPCOfHyrB+Rrgfvx/Wzwj2Vf/vJ6yfEZ53QxdmBEfsv0KXZYT7XVlY
PyNcL0NHbmkaj70l2L88bAsd3BKuT++G9W8JLt1fcEVY/5Zwf1ge1r8lOHjf
cbTFsrD+LcEp+wdwGK+9JTzvh/mRUU3zY0eF4+edsP6ocLyFThsVzv/w+bm4
cFRw/77t5tTG+qPC+fl2WH9U+P9L6Mit4XgqDevfGn7fpWH9W4P9w/vQ0Gm3
hufT0Lm3hv9fvBnWvzVcb0vC+rcG+7u78I2w/q3B/unZOnQkMzwvvR7WzwzX
n+KwfmY4/14N62eG//+9EtbPDM/Pi8P6mUH0/gVlUVgf12aG7X85rH9bU8fe
Fuyf/qcVhfVx2m3B/s/xzEthfVx4W3DV/uvFsP5t4fo9L6yPI6OD/+v+uWH9
0cHZlbf8t4IXhvWJpxHPHR2O39CFo8Px80xYH9eODv+/ezasf3tTx97e9P7g
9vC8WRDWv71pvdzbw/3k+bD+7U3fr4z7a28P9/OwPZGspvHorHB8vBC+T1a4
f4X9FZ8Vni+fC9+P/KQs+isr2L8dHhi2LyuraftyeV5+VtP3L8wK3th3HD74
6f9zcVY4XkKXZQU/7js+bn7q/1xJvJZ4PfUjY5r2f/SY8Pw3O2z/mGDvBfvf
MGz/mHB+zgrbP6bp85LITxsTztfw/iyci/PHhOvxE2H7x4T981jY/jHh+Wpa
2P7G+o+E7R8TtvehsP1jwvVgctj+xvbeG7Z/bFjvgbD9Y5veH0s8Hgdjg32n
yaE9J4XtJz9tbLg+PRi2f2zT980dG77Po2H7iReODb//w2H7qV/G8yvHht9n
Sth+7q/nfSN3NHU0jr0j3M/uD9t/R9P+C+4I3+/usP13hN/rvrD9OOuOsH33
hO0nnk+8sPF9xobtb4zfGrb/jrC948L249rG598etp/8SHb4/BFh+7ObxmNx
PA7IT2qMXxu2H2fhXJzf+Lx+YfsbPSRsPy7DleTX4nocuTOI/P9XNI7F8TjA
STgNZ+FcnI8LcTEuw5W4FtfjyLimjsaxOB4HOAmn4Syci/NxIS7GZbgS1+J6
HLmrqaNxLI7HAU7CaTgL5+J8XIiLcRmuxLW4Hkdymjoax+J4HOAknIazcC7O
x4W4GJfhSlyL63Hk7qaOxrE4Hgc4CafhLJyL83EhLsZluBLX4nocGd/U0TgW
x+MAJ+E0nIVzcT4uxMW4DFfiWlyPI/c0dTSOxfE4wEk4DWfhXJyPC3ExLsOV
uBbX48iEpo7GsTgeBzgJp+EsnIvzcSEuxmW4Etfiehy5t6mjcSyOxwFOwmk4
C+fifFyIi3EZrsS1uB5HJjZ1NI7F8TjASTgNZ+FcnI8LcTEuw5W4FtfjyH1N
HY1jcTwOcBJOw1k4F+fjQlyMy3AlrsX1OJLb1FE4GsfgWByH43ECDnAiTsIp
OA1n4Cycg3NxHs7HBbgQF+FiXIrLcAWuxNW4FtfhetyAI/c3dRSOxjE4Fsfh
eJyAA5yIk3AKTsMZOAvn4Fych/NxAS7ERbgYl+IyXIErcTWuxXW4HjfgyKSm
jsLROAbH4jgcjxNwgBNxEk7BaTgDZ+EcnIvzcD4uwIW4CBfjUlyGK3Alrsa1
uA7X4wYceaCpo3A0jsGxOA7H4wQc4ESchFNwGs7AWTgH5+I8nI8LcCEuwsW4
FJfhClyJq3EtrsP1uAFHJjd1FI7GMTgWx+F4nIADnIiTcApOwxk4C+fgXJyH
83EBLsRFuBiX4jJcgStxNa7FdbgeN+DIg00dhaNxDI7FcTgeJ+AAJ+IknILT
cAbOwjk4F+fhfFyAC3ERLsaluAxX4EpcjWtxHa7HDTgypamjcDSOwbE4Dsfj
BBzgRJyEU3AazsBZOAfn4jycjwtwIS7CxbgUl+EKXImrcS2uw/W4AUceauoo
HI1jcCyOw/E4AQc4ESfhFJyGM3AWzsG5OA/n4wJciItwMS7FZbgCV+JqXIvr
cD1uwJG8po7C0TgGx+I4HI8TcIATcRJOwWk4A2fhHJyL83A+LsCFuAgX41Jc
hitwJa7GtbgO1+MGHHm4qaNwNI7BsTgOx+MEHOBEnIRTcBrOwFk4B+fiPJyP
C3AhLsLFuBSX4QpciatxLa7D9bgBR6Y2dRSOxjE4FsfheJyAA5yIk3AKTsMZ
OAvn4Fych/NxAS7ERbgYl+IyXIErcTWuxXW4HjfgyCNNHYWjcQyOxXE4Hifg
ACfiJJyC03AGzsI5OBfn4XxcgAtxES7GpbgMV+BKXI1rcR2uxw04Mq2po3A0
jsGxOA7H4wQc4ESchFNwGs7AWTgH5+I8nI8LcCEuwsW4FJfhClyJq3EtrsP1
uAFHHm3qKByNY3AsjsPxOAEHOBEn4RSchjNwFs7BuTgP5+MCXIiLcDEuxWW4
AlfialyL63A9bsCR6U0dhaNxDI7FcTgeJ+AAJ+IknILTcAbOwjk4F+fhfFyA
C3ERLsaluAxX4EpcjWtxHa7HDTjyWFNH4Wgcg2NxHI7HCTjAiTgJp+A0nIGz
cA7OxXk4HxfgQlyEi3EpLsMVuBJX41pch+txA47kN3VzHIVb4WjcFsfgDjgW
d8ZxuBuOxz1xAu6DA9wfJ+JBOAkn4xScitNwOs7AmTgLZ+McPAHn4sk4D0/D
+XgmLsBzcCGej4vwIlyMS3ApXo7LcDmuwGtwJa7C1bgG1+LNuA5vw/V4J27A
e3Dk8aZujqNwKxyN2+IY3AHH4s44DnfD8bgnTsB9cID740Q8CCfhZJyCU3Ea
TscZOBNn4WycgyfgXDwZ5+FpOB/PxAV4Di7E83ERXoSLcQkuxctxGS7HFXgN
rsRVuBrX4Fq8Gdfhbbge78QNeA+OzGjq5jgKt8LRuC2OwR1wLO6M43A3HI97
4gTcBwe4P07Eg3ASTsYpOBWn4XScgTNxFs7GOXgCzsWTcR6ehvPxTFyA5+BC
PB8X4UW4GJfgUrwcl+FyXIHX4EpchatxDa7Fm3Ed3obr8U7cgPfgyBNN3RxH
4VY4GrfFMbgDjsWdcRzuhuNxT5yA++AA98eJeBBOwsk4BafiNJyOM3AmzsLZ
OAdPwLl4Ms7D03A+nokL8BxciOfjIrwIF+MSXIqX4zJcjivwGlyJq3A1rsG1
eDOuw9twPd6JG/AeHJnZ1M1xFG6Fo3FbHIM74FjcGcfhbjge98QJuA8OcH+c
iAfhJJyMU3AqTsPpOANn4iycjXPwBJyLJ+M8PA3n45m4AM/BhXg+LsKLcDEu
waV4OS7D5bgCr8GVuApX4xpcizfjOrwN1+OduAHvwZEnm7o5jsKtcDRui2Nw
BxyLO+M43A3H4544AffBAe6PE/EgnISTcQpOxWk4HWfgTJyFs3EOnoBz8WSc
h6fhfDwTF+A5uBDPx0V4ES7GJbgUL8dluBxX4DW4ElfhalyDa/FmXIe34Xq8
EzfgPTgyq6mb4yjcCkfjtjgGd8CxuDOOw91wPO6JE3AfHOD+OBEPwkk4Gafg
VJyG03EGzsRZOBvn4Ak4F0/GeXgazsczcQGegwvxfFyEF+FiXIJL8XJchstx
BV6DK3EVrsY1uBZvxnV4G67HO3ED3oMjTzV1cxyFW+Fo3BbH4A44FnfGcbgb
jsc9cQLugwPcHyfiQTgJJ+MUnIrTcDrOwJk4C2fjHDwB5+LJOA9Pw/l4Ji7A
c3Ahno+L8CJcjEtwKV6Oy3A5rsBrcCWuwtW4BtfizbgOb8P1eCduwHtwpKCp
m+Mo3ApH47Y4BnfAsbgzjsPdcDzuiRNwHxzg/jgRD8JJOBmn4FSchtNxBs7E
WTgb5+AJOBdPxnl4Gs7HM3EBnoML8XxchBfhYlyCS/FyXIbLcQVegytxFa7G
NbgWb8Z1eBuuxztxA96DI083dXMchVvhaNwWx+AOOBZ3xnG4G47HPXEC7oMD
3B8n4kE4CSfjFJyK03A6zsCZOAtn4xw8AefiyTgPT8P5eCYuwHNwIZ6Pi/Ai
XIxLcClejstwOa7Aa3AlrsLVuAbX4s24Dm/D9XgnbsB7cGR2UzfHUbgVjsZt
cQzugGNxZxyHu+F43BMn4D44wP1xIh6Ek3AyTsGpOA2n4wycibNwNs7BE3Au
nozz8DScj2fiAjwHF+L5uAgvwsW4BJfi5bgMl+MKvAZX4ipcjWtwLd6M6/A2
XI934ga8B0eeaermOAq3wtG4LY7BHXAs7ozjcDccj3viBNwHB7g/TsSDcBJO
xik4FafhdJyBM3EWzsY5eALOxZNxHp6G8/FMXIDn4EI8HxfhRbgYl+BSvByX
4XJcgdfgSlyFq3ENrsWbcR3ehuvxTtyA9+DInKZujqNwKxyN2+IY3AHH4s44
DnfD8bgnTsB9cID740Q8CCfhZJyCU3EaTscZOBNn4WycgyfgXDwZ5+FpOB/P
xAV4Di7E83ERXoSLcQkuxctxGS7HFXgNrsRVuBrX4Fq8Gdfhbbge78QNeA+O
PNvUzXEUboWjcVscgzvgWNwZx+FuOB73xAm4Dw5wf5yIB+EknIxTcCpOw+k4
A2fiLJyNc/AEnIsn4zw8DefjmbgAz8GFeD4uwotwMS7BpXg5LsPluAKvwZW4
ClfjGlyLN+M6vA3X4524Ae/BkblN3RxH4VY4GrfFMbgDjsWdcRzuhuNxT5yA
++AA98eJeBBOwsk4BafiNJyOM3AmzsLZOAdPwLl4Ms7D03A+nokL8BxciOfj
IrwIF+MSXIqX4zJcjivwGlyJq3A1rsG1eDOuw9twPd6JG/AeHHmuqZvjKNwK
R+O2OAZ3wLG4M47D3XA87okTcB8c4P44EQ/CSTgZp+BUnIbTcQbOxFk4G+fg
CTgXT8Z5eBrOxzNxAZ6DC/F8XIQX4WJcgkvxclyGy3EFXoMrcRWuxjW4Fm/G
dXgbrsc7cQPegyOFTd0MN8ctcBRuiVvh1jgat8FtcTscg9vjDrgjjsWdcGfc
Bcfhrrgb7o7jcQ/cE/fCCbg37oP74gD3w/3xAJyIB+JBeDBOwkNwMh6KU/Aw
nIqH4zQ8AqfjkTgDj8KZeDTOwmNxNh6Hc/B4PAFPxLl4Ep6Mp+A8PBVPw9Nx
Pp6BZ+JZuADPxnPwXFyI5+H5eAEuwgvxIrwYF+MluAQvxaV4GV6OV+AyvBKX
41W4Aq/Ga/BaXInX4Sq8HlfjDbgGb8S1eBPejLfgOrwVb8PbcT3egXfiXbgB
78Z78F4ceb6pm+HmuAWOwi1xK9waR+M2uC1uh2Nwe9wBd8SxuBPujLvgONwV
d8PdcTzugXviXjgB98Z9cF8c4H64Px6AE/FAPAgPxkl4CE7GQ3EKHoZT8XCc
hkfgdDwSZ+BROBOPxll4LM7G43AOHo8n4Ik4F0/Ck/EUnIen4ml4Os7HM/BM
PAsX4Nl4Dp6LC/E8PB8vwEV4IV6EF+NivASX4KW4FC/Dy/EKXIZX4nK8Clfg
1XgNXosr8TpchdfjarwB1+CNuBZvwpvxFlyHt+JteDuuxzvwTrwLN+DdeA/e
iyPzmroZbo5b4CjcErfCrXE0boPb4nY4BrfHHXBHHIs74c64C47DXXE33B3H
4x64J+6FE3Bv3Af3xQHuh/vjATgRD8SD8GCchIfgZDwUp+BhOBUPx2l4BE7H
I3EGHoUz8WichcfibDwO5+DxeAKeiHPxJDwZT8F5eCqehqfjfDwDz8SzcAGe
jefgubgQz8Pz8QJchBfiRXgxLsZLcAleikvxMrwcr8BleCUux6twBV6N1+C1
uBKvw1V4Pa7GG3AN3ohr8Sa8GW/BdXgr3oa343q8A+/Eu3AD3o334L048kJT
N8PNcQschVviVrg1jsZtcFvcDsfg9rgD7ohjcSfcGXfBcbgr7oa743jcA/fE
vXAC7o374L44wP1wfzwAJ+KBeBAejJPwEJyMh+IUPAyn4uE4DY/A6XgkzsCj
cCYejbPwWJyNx+EcPB5PwBNxLp6EJ+MpOA9PxdPwdJyPZ+CZeBYuwLPxHDwX
F+J5eD5egIvwQrwIL8bFeAkuwUtxKV6Gl+MVuAyvxOV4Fa7Aq/EavBZX4nW4
Cq/H1XgDrsEbcS3ehDfjLbgOb8Xb8HZcj3fgnXgXbsC78R68F0fmN3Uz3By3
wFG4JW6FW+No3Aa3xe1wDG6PO+COOBZ3wp1xFxyHu+JuuDuOxz1wT9wLJ+De
uA/uiwPcD/fHA3AiHogH4cE4CQ/ByXgoTsHDcCoejtPwCJyOR+IMPApn4tE4
C4/F2XgczsHj8QQ8EefiSXgynoLz8FQ8DU/H+XgGnoln4QI8G8/Bc3Ehnofn
4wW4CC/Ei/BiXIyX4BK8FJfiZXg5XoHL8EpcjlfhCrwar8FrcSVeh6vwelyN
N+AavBHX4k14M96C6/BWvA1vx/V4B96Jd+EGvBvvwXtx5MWmboab4xY4CrfE
rXBrHI3b4La4HY7B7XEH3BHH4k64M+6C43BX3A13x/G4B+6Je+EE3Bv3wX1x
gPvh/ngATsQD8SA8GCfhITgZD8UpeBhOxcNxGh6B0/FInIFH4Uw8GmfhsTgb
j8M5eDyegCfiXDwJT8ZTcB6eiqfh6Tgfz8Az8SxcgGfjOXguLsTz8Hy8ABfh
hXgRXoyL8RJcgpfiUrwML8crcBleicvxKlyBV+M1eC2uxOtwFV6Pq/EGXIM3
4lq8CW/GW3Ad3oq34e24Hu/AO/Eu3IB34z14L44saOpmuDlugaNwS9wKt8bR
uA1ui9vhGNwed8AdcSzuhDvjLjgOd8XdcHccj3vgnrgXTsC9cR/cFwe4H+6P
B+BEPBAPwoNxEh6Ck/FQnIKH4VQ8HKfhETgdj8QZeBTOxKNxFh6Ls/E4nIPH
4wl4Is7Fk/BkPAXn4al4Gp6O8/EMPBPPwgV4Np6D5+JCPA/PxwtwEV6IF+HF
uBgvwSV4KS7Fy/ByvAKX4ZW4HK/CFXg1XoPX4kq8Dlfh9bgab8A1eCOuxZvw
ZrwF1+GteBvejuvxDrwT78INeDfeg/fiyEtN3Qw3xy1wFG6JW+HWOBq3wW1x
OxyD2+MOuCOOxZ1wZ9wFx+GuuBvujuNxD9wT98IJuDfug/viAPfD/fEAnIgH
4kF4ME7CQ3AyHopT8DCciofjNDwCp+OROAOPwpl4NM7CY3E2Hodz8Hg8AU/E
uXgSnoyn4Dw8FU/D03E+noFn4lm4AM/Gc/BcXIjn4fl4AS7CC/EivBgX4yW4
BC/FpXgZXo5X4DK8EpfjVbgCr8Zr8FpcidfhKrweV+MNuAZvxLV4E96Mt+A6
vBVvw9txPd6Bd+JduAHvxnvwXhwpaupmuDlugaNwS9wKt8bRuA1ui9vhGNwe
d8AdcSzuhDvjLjgOd8XdcHccj3vgnrgXTsC9cR/cFwe4H+6PB+BEPBAPwoNx
Eh6Ck/FQnIKH4VQ8HKfhETgdj8QZeBTOxKNxFh6Ls/E4nIPH4wl4Is7Fk/Bk
PAXn4al4Gp6O8/EMPBPPwgV4Np6D5+JCPA/PxwtwEV6IF+HFuBgvwSV4KS7F
y/ByvAKX4ZW4HK/CFXg1XoPX4kq8Dlfh9bgab8A1eCOuxZvwZrwF1+GteBve
juvxDrwT78INeDfeg/fiyMtN3Qw3xy1wFG6JW+HWOBq3wW1xOxyD2+MOuCOO
xZ1wZ9wFx+GuuBvujuNxD9wT98IJuDfug/viAPfD/fEAnIgH4kF4ME7CQ3Ay
HopT8DCciofjNDwCp+OROAOPwpl4NM7CY3E2Hodz8Hg8AU/EuXgSnoyn4Dw8
FU/D03E+noFn4lm4AM/Gc/BcXIjn4fl4AS7CC/EivBgX4yW4BC/FpXgZXo5X
4DK8EpfjVbgCr8Zr8FpcidfhKrweV+MNuAZvxLV4E96Mt+A6vBVvw9txPd6B
d+JduAHvxnvwXhxZ2NTNcHPcAkfhlrgVbo2jcRvcFrfDMbg97oA74ljcCXfG
XXAc7oq74e44HvfAPXEvnIB74z64Lw5wP9wfD8CJeCAehAfjJDwEJ+OhOAUP
w6l4OE7DI3A6Hokz8CiciUfjLDwWZ+NxOAePxxPwRJyLJ+HJeArOw1PxNDwd
5+MZeCaehQvwbDwHz8WFeB6ejxfgIrwQL8KLcTFegkvwUlyKl+HleAUuwytx
OV6FK/BqvAavxZV4Ha7C63E13oBr8EZcizfhzXgLrsNb8Ta8HdfjHXgn3oUb
8G68B+/FkVeauhlujlvgKNwSt8KtcTRug9vidjgGt8cdcEccizvhzrgLjsNd
cTfcHcfjHrgn7oUTcG/cB/fFAe6H++MBOBEPxIPwYJyEh+BkPBSn4GE4FQ/H
aXgETscjcQYehTPxaJyFx+JsPA7n4PF4Ap6Ic/EkPBlPwXl4Kp6Gp+N8PAPP
xLNwAZ6N5+C5uBDPw/PxAlyEF+JFeDEuxktwCV6KS/EyvByvwGV4JS7Hq3AF
Xo3X4LW4Eq/DVXg9rsYbcA3eiGvxJrwZb8F1eCvehrfjerwD78S7cAPejffg
vTiyqKmb4ea4BY7CLXEr3BpH4za4LW6HY3B73AF3xLG4E+6Mu+A43BV3w91x
PO6Be+JeOAH3xn1wXxzgfrg/HoAT8UA8CA/GSXgITsZDcQoehlPxcJyGR+B0
PBJn4FE4E4/GWXgszsbjcA4ejyfgiTgXT8KT8RSch6fiaXg6zscz8Ew8Cxfg
2XgOnosL8Tw8Hy/ARXghXoQX42K8BJfgpbgUL8PL8QpchlficrwKV+DVeA1e
iyvxOlyF1+NqvAHX4I24Fm/Cm/EWXIe34m14O67HO/BOvAs34N14D96LI682
dTPcHLfAUbglboVb42jcBrfF7XAMbo874I44FnfCnXEXHIe74m64O47HPXBP
3Asn4N64D+6LA9wP98cDcCIeiAfhwTgJD8HJeChOwcNwKh6O0/AInI5H4gw8
Cmfi0TgLj8XZeBzOwePxBDwR5+JJeDKegvPwVDwNT8f5eAaeiWfhAjwbz8Fz
cSGeh+fjBbgIL8SL8GJcjJfgErwUl+JleDlegcvwSlyOV+EKvBqvwWtxJV6H
q/B6XI034Bq8EdfiTXgz3oLr8Fa8DW/H9XgH3ol34Qa8G+/Be3FkcVM3w81x
CxyFW+JWuDWOxm1wW9wOx+D2uAPuiGNxJ9wZd8FxuCvuhrvjeNwD98S9cALu
jfvgvjjA/XB/PAAn4oF4EB6Mk/AQnIyH4hQ8DKfi4TgNj8DpeCTOwKNwJh6N
s/BYnI3H4Rw8Hk/AE3EunoQn4yk4D0/F0/B0nI9n4Jl4Fi7As/EcPBcX4nl4
Pl6Ai/BCvAgvxsV4CS7BS3EpXoaX4xW4DK/E5XgVrsCr8Rq8FlfidbgKr8fV
eAOuwRtxLd6EN+MtuA5vxdvwdlyPd+CdeBduwLvxHrwXR15r6ma4OW6Bo3BL
3Aq3xtG4DW6L2+EY3B53wB1xLO6EO+MuOA53xd1wdxyPe+CeuBdOwL1xH9wX
B7gf7o8H4EQ8EA/Cg3ESHoKT8VCcgofhVDwcp+EROB2PxBl4FM7Eo3EWHouz
8Ticg8fjCXgizsWT8GQ8BefhqXgano7z8Qw8E8/CBXg2noPn4kI8D8/HC3AR
XogX4cW4GC/BJXgpLsXL8HK8Apfhlbgcr8IVeDVeg9fiSrwOV+H1uBpvwDV4
I67Fm/BmvAXX4a14G96O6/EOvBPvwg14N96D9+JIcVMfgJvhA3FzfBBugQ/G
UfgQ3BIfilvhw3BrfDiOxkfgNvhI3BYfhdvho3EMPga3x8fiDvg43BEfj2Px
CbgTPhF3xifhLvhkHIdPwV3xqbgbPg13x6fjeHwG7oHPxD3xWbgXPhsn4HNw
b3wu7oPPw33x+TjAF+B++ELcH1+EB+CLcSK+BA/El+JB+DI8GF+Ok/AVeAi+
Eifjq/BQfDVOwdfgYfhanIqvw8Px9TgN34BH4BtxOr4Jj8Q34wx8Cx6Fb8WZ
+DY8Gt+Os/AYPBbfgbPxnXgcvgvn4LvxeHwPnoDvxRPxfTgX348n4QfwZPwg
noIfwnn4YTwVP4Kn4UfxdPwYzseP4xn4CTwTP4ln4adwAX4az8bP4Dn4WTwX
P4cL8fN4Hn4Bz8cv4gX4JVyEX8YL8St4EX4VL8av4WL8Ol6C38Al+E28FL+F
S/HbeBl+By/H7+IV+D1cht/HK/EHuBx/iFfhj3AF/hivxp/gNfhTvBZ/hivx
53gd/gJX4S/xevwVrsZf4w34G1yDv8Ub8Xe4Fn+PN+Ef8Gb8I96Cf8J1+Ge8
Ff+Ct+Ff8Xb8P1yPf8M78O94J/4D78J/4gb8F96N/8Z78D94L/4XR15v6gNw
M3wgbo4Pwi3wwTgKH4Jb4kNxK3wYbo0Px9H4CNwGH4nb4qNwO3w0jsHH4Pb4
WNwBH4c74uNxLD4Bd8In4s74JNwFn4zj8Cm4Kz4Vd8On4e74dByPz8A98Jm4
Jz4L98Jn4wR8Du6Nz8V98Hm4Lz4fB/gC3A9fiPvji/AAfDFOxJfggfhSPAhf
hgfjy3ESvgIPwVfiZHwVHoqvxin4GjwMX4tT8XV4OL4ep+Eb8Ah8I07HN+GR
+GacgW/Bo/CtOBPfhkfj23EWHoPH4jtwNr4Tj8N34Rx8Nx6P78ET8L14Ir4P
5+L78ST8AJ6MH8RT8EM4Dz+Mp+JH8DT8KJ6OH8P5+HE8Az+BZ+In8Sz8FC7A
T+PZ+Bk8Bz+L5+LncCF+Hs/DL+D5+EW8AL+Ei/DLeCF+BS/Cr+LF+DVcjF/H
S/AbuAS/iZfit3Apfhsvw+/g5fhdvAK/h8vw+3gl/gCX4w/xKvwRrsAf49X4
E7wGf4rX4s9wJf4cr8Nf4Cr8JV6Pv8LV+Gu8AX+Da/C3eCP+Dtfi7/Em/APe
jH/EW/BPuA7/jLfiX/A2/Cvejv+H6/FveAf+He/Ef+Bd+E/cgP/Cu/HfeA/+
B+/F/+LIkqY+ADfDB+Lm+CDcAh+Mo/AhuCU+FLfCh+HW+HAcjY/AbfCRuC0+
CrfDR+MYfAxuj4/FHfBxuCM+HsfiE3AnfCLujE/CXfDJOA6fgrviU3E3fBru
jk/H8fgM3AOfiXvis3AvfDZOwOfg3vhc3Aefh/vi83GAL8D98IW4P74ID8AX
40R8CR6IL8WD8GV4ML4cJ+Er8BB8JU7GV+Gh+Gqcgq/Bw/C1OBVfh4fj63Ea
vgGPwDfidHwTHolvxhn4FjwK34oz8W14NL4dZ+ExeCy+A2fjO/E4fBfOwXfj
8fgePAHfiyfi+3Auvh9Pwg/gyfhBPAU/hPPww3gqfgRPw4/i6fgxnI8fxzPw
E3gmfhLPwk/hAvw0no2fwXPws3gufg4X4ufxPPwCno9fxAvwS7gIv4wX4lfw
IvwqXoxfw8X4dbwEv4FL8Jt4KX4Ll+K38TL8Dl6O38Ur8Hu4DL+PV+IPcDn+
EK/CH+EK/DFejT/Ba/CneC3+DFfiz/E6/AWuwl/i9fgrXI2/xhvwN7gGf4s3
4u9wLf4eb8I/4M34R7wF/4Tr8M94K/4Fb8O/4u34f7ge/4Z34N/xTvwH3oX/
xA34L7wb/4334H/wXvwvjrzR1AfgZvhA3BwfhFvgg3EUPgS3xIfiVvgw3Bof
jqPxEbgNPhK3xUfhdvhoHIOPwe3xsbgDPg53xMfjWHwC7oRPxJ3xSbgLPhnH
4VNwV3wq7oZPw93x6Tgen4F74DNxT3wW7oXPxgn4HNwbn4v74PNwX3w+DvAF
uB++EPfHF+EB+GKciC/BA/GleBC+DA/Gl+MkfAUegq/EyfgqPBRfjVPwNXgY
vhan4uvwcHw9TsM34BH4RpyOb8Ij8c04A9+CR+FbcSa+DY/Gt+MsPAaPxXfg
bHwnHofvwjn4bjwe34Mn4HvxRHwfzsX340n4ATwZP4in4IdwHn4YT8WP4Gn4
UTwdP4bz8eN4Bn4Cz8RP4ln4KVyAn8az8TN4Dn4Wz8XP4UL8PJ6HX8Dz8Yt4
AX4JF+GX8UL8Cl6EX8WL8Wu4GL+Ol+A3cAl+Ey/Fb+FS/DZeht/By/G7eAV+
D5fh9/FK/AEuxx/iVfgjXIE/xqvxJ3gN/hSvxZ/hSvw5Xoe/wFX4S7wef4Wr
8dd4A/4G1+Bv8Ub8Ha7F3+NN+Ae8Gf+It+CfcB3+GW/Fv+Bt+Fe8Hf8P1+Pf
8A78O96J/8C78J+4Af+Fd+O/8R78D96L/8WRkqY+ADfDB+Lm+CDcAh+Mo/Ah
uCU+FLfCh+HW+HAcjY/AbfCRuC0+CrfDR+MYfAxuj4/FHfBxuCM+HsfiE3An
fCLujE/CXfDJOA6fgrviU3E3fBrujk/H8fgM3AOfiXvis3AvfDZOwOfg3vhc
3Aefh/vi83GAL8D98IW4P74ID8AX40R8CR6IL8WD8GV4ML4cJ+Er8BB8JU7G
V+Gh+Gqcgq/Bw/C1OBVfh4fj63EavgGPwDfidHwTHolvxhn4FjwK34oz8W14
NL4dZ+ExeCy+A2fjO/E4fBfOwXfj8fgePAHfiyfi+3Auvh9Pwg/gyfhBPAU/
hPPww3gqfgRPw4/i6fgxnI8fxzPwE3gmfhLPwk/hAvw0no2fwXPws3gufg4X
4ufxPPwCno9fxAvwS7gIv4wX4lfwIvwqXoxfw8X4dbwEv4FL8Jt4KX4Ll+K3
8TL8Dl6O38Ur8Hu4DL+PV+IPcDn+EK/CH+EK/DFejT/Ba/CneC3+DFfiz/E6
/AWuwl/i9fgrXI2/xhvwN7gGf4s34u9wLf4eb8I/4M34R7wF/4Tr8M94K/4F
b8O/4u34f7ge/4Z34N/xTvwH3oX/xA34L7wb/4334H/wXvwvjrzZ1AfgZvhA
3BwfhFvgg3EUPgS3xIfiVvgw3BofjqPxEbgNPhK3xUfhdvhoHIOPwe3xsbgD
Pg53xMfjWHwC7oRPxJ3xSbgLPhnH4VNwV3wq7oZPw93x6Tgen4F74DNxT3wW
7oXPxgn4HNwbn4v74PNwX3w+DvAFuB++EPfHF+EB+GKciC/BA/GleBC+DA/G
l+MkfAUegq/EyfgqPBRfjVPwNXgYvhan4uvwcHw9TsM34BH4RpyOb8Ij8c04
A9+CR+FbcSa+DY/Gt+MsPAaPxXfgbHwnHofvwjn4bjwe34Mn4HvxRHwfzsX3
40n4ATwZP4in4IdwHn4YT8WP4Gn4UTwdP4bz8eN4Bn4Cz8RP4ln4KVyAn8az
8TN4Dn4Wz8XP4UL8PJ6HX8Dz8Yt4AX4JF+GX8UL8Cl6EX8WL8Wu4GL+Ol+A3
cAl+Ey/Fb+FS/DZeht/By/G7eAV+D5fh9/FK/AEuxx/iVfgjXIE/xqvxJ3gN
/hSvxZ/hSvw5Xoe/wFX4S7wef4Wr8dd4A/4G1+Bv8Ub8Ha7F3+NN+Ae8Gf+I
t+CfcB3+GW/Fv+Bt+Fe8Hf8P1+Pf8A78O96J/8C78J+4Af+Fd+O/8R78D96L
/8WRpU19AG6GD8TN8UG4BT4YR+FDcEt8KG6FD8Ot8eE4Gh+B2+AjcVt8FG6H
j8Yx+BjcHh+LO+DjcEd8PI7FJ+BO+ETcGZ+Eu+CTcRw+BXfFp+Ju+DTcHZ+O
4/EZuAc+E/fEZ+Fe+GycgM/BvfG5uA8+D/fF5+MAX4D74Qtxf3wRHoAvxon4
EjwQX4oH4cvwYHw5TsJX4CH4SpyMr8JD8dU4BV+Dh+FrcSq+Dg/H1+M0fAMe
gW/E6fgmPBLfjDPwLXgUvhVn4tvwaHw7zsJj8Fh8B87Gd+Jx+C6cg+/G4/E9
eAK+F0/E9+FcfD+ehB/Ak/GDeAp+COfhh/FU/Aiehh/F0/FjOB8/jmfgJ/BM
/CSehZ/CBfhpPBs/g+fgZ/Fc/BwuxM/jefgFPB+/iBfgl3ARfhkvxK/gRfhV
vBi/hovx63gJfgOX4DfxUvwWLsVv42X4Hbwcv4tX4PdwGX4fr8Qf4HL8IV6F
P8IV+GO8Gn+C1+BP8Vr8Ga7En+N1+Atchb/E6/FXuBp/jTfgb3AN/hZvxN/h
Wvw93oR/wJvxj3gL/gnX4Z/xVvwL3oZ/xdvx/3A9/g3vwL/jnfgPvAv/iRvw
X3g3/hvvwf/gvfhfHHmrqQ/AzfCBuDk+CLfAB+MofAhuiQ/FrfBhuDU+HEfj
I3AbfCRui4/C7fDROAYfg9vjY3EHfBzuiI/HsfgE3AmfiDvjk3AXfDKOw6fg
rvhU3A2fhrvj03E8PgP3wGfinvgs3AufjRPwObg3Phf3wefhvvh8HOALcD98
Ie6PL8ID8MU4EV+CB+JL8SB8GR6ML8dJ+Ao8BF+Jk/FVeCi+Gqfga/AwfC1O
xdfh4fh6nIZvwCPwjTgd34RH4ptxBr4Fj8K34kx8Gx6Nb8dZeAwei+/A2fhO
PA7fhXPw3Xg8vgdPwPfiifg+nIvvx5PwA3gyfhBPwQ/hPPwwnoofwdPwo3g6
fgzn48fxDPwEnomfxLPwU7gAP41n42fwHPwsnoufw4X4eTwPv4Dn4xfxAvwS
LsIv44X4FbwIv4oX49dwMX4dL8Fv4BL8Jl6K38Kl+G28DL+Dl+N38Qr8Hi7D
7+OV+ANcjj/Eq/BHuAJ/jFfjT/Aa/Cleiz/DlfhzvA5/gavwl3g9/gpX46/x
BvwNrsHf4o34O1yLv8eb8A94M/4Rb8E/4Tr8M96Kf8Hb8K94O/4frse/4R34
d7wT/4F34T9xA/4L78Z/4z34H7wX/4sjpU19AG6GD8TN8UG4BT4YR+FDcEt8
KG6FD8Ot8eE4Gh+B2+AjcVt8FG6Hj8Yx+BjcHh+LO+DjcEd8PI7FJ+BO+ETc
GZ+Eu+CTcRw+BXfFp+Ju+DTcHZ+O4/EZuAc+E/fEZ+Fe+GycgM/BvfG5uA8+
D/fF5+MAX4D74Qtxf3wRHoAvxon4EjwQX4oH4cvwYHw5TsJX4CH4SpyMr8JD
8dU4BV+Dh+FrcSq+Dg/H1+M0fAMegW/E6fgmPBLfjDPwLXgUvhVn4tvwaHw7
zsJj8Fh8B87Gd+Jx+C6cg+/G4/E9eAK+F0/E9+FcfD+ehB/Ak/GDeAp+COfh
h/FU/Aiehh/F0/FjOB8/jmfgJ/BM/CSehZ/CBfhpPBs/g+fgZ/Fc/BwuxM/j
efgFPB+/iBfgl3ARfhkvxK/gRfhVvBi/hovx63gJfgOX4DfxUvwWLsVv42X4
Hbwcv4tX4PdwGX4fr8Qf4HL8IV6FP8IV+GO8Gn+C1+BP8Vr8Ga7En+N1+Atc
hb/E6/FXuBp/jTfgb3AN/hZvxN/hWvw93oR/wJvxj3gL/gnX4Z/xVvwL3oZ/
xdvx/3A9/g3vwL/jnfgPvAv/iRvwX3g3/hvvwf/gvfhfHHm7qQ/AzfCBuDk+
CLfAB+MofAhuiQ/FrfBhuDU+HEfjI3AbfCRui4/C7fDROAYfg9vjY3EHfBzu
iI/HsfgE3AmfiDvjk3AXfDKOw6fgrvhU3A2fhrvj03E8PgP3wGfinvgs3Auf
jRPwObg3Phf3wefhvvh8HOALcD98Ie6PL8ID8MU4EV+CB+JL8SB8GR6ML8dJ
+Ao8BF+Jk/FVeCi+Gqfga/AwfC1Oxdfh4fh6nIZvwCPwjTgd34RH4ptxBr4F
j8K34kx8Gx6Nb8dZeAwei+/A2fhOPA7fhXPw3Xg8vgdPwPfiifg+nIvvx5Pw
A3gyfhBPwQ/hPPwwnoofwdPwo3g6fgzn48fxDPwEnomfxLPwU7gAP41n42fw
HPwsnoufw4X4eTwPv4Dn4xfxAvwSLsIv44X4FbwIv4oX49dwMX4dL8Fv4BL8
Jl6K38Kl+G28DL+Dl+N38Qr8Hi7D7+OV+ANcjj/Eq/BHuAJ/jFfjT/Aa/Cle
iz/DlfhzvA5/gavwl3g9/gpX46/xBvwNrsHf4o34O1yLv8eb8A94M/4Rb8E/
4Tr8M96Kf8Hb8K94O/4frse/4R34d7wT/4F34T9xA/4L78Z/4z34H7wX/4sj
y5r6ANwMH4ib44NwC3wwjsKH4Jb4UNwKH4Zb48NxND4Ct8FH4rb4KNwOH41j
8DG4PT4Wd8DH4Y74eByLT8Cd8Im4Mz4Jd8En4zh8Cu6KT8Xd8Gm4Oz4dx+Mz
cA98Ju6Jz8K98Nk4AZ+De+NzcR98Hu6Lz8cBvgD3wxfi/vgiPABfjBPxJXgg
vhQPwpfhwfhynISvwEPwlTgZX4WH4qtxCr4GD8PX4lR8HR6Or8dp+AY8At+I
0/FNeCS+GWfgW/AofCvOxLfh0fh2nIXH4LH4DpyN78Tj8F04B9+Nx+N78AR8
L56I78O5+H48CT+AJ+MH8RT8EM7DD+Op+BE8DT+Kp+PHcD5+HM/AT+CZ+Ek8
Cz+FC/DTeDZ+Bs/Bz+K5+DlciJ/H8/ALeD5+ES/AL+Ei/DJeiF/Bi/CreDF+
DRfj1/ES/AYuwW/ipfgtXIrfxsvwO3g5fhevwO/hMvw+Xok/wOX4Q7wKf4Qr
8Md4Nf4Er8Gf4rX4M1yJP8fr8Be4Cn+J1+OvcDX+Gm/A3+Aa/C3eiL/Dtfh7
vAn/gDfjH/EW/BOuwz/jrfgXvA3/irfj/+F6/BvegX/HO/EfeBf+Ezfgv/Bu
/Dfeg//Be/G/OPJOUx+Am+EDcXN8EG6BD8ZR+BDcEh+KW+HDcGt8OI7GR+A2
+EjcFh+F2+GjcQw+BrfHx+IO+DjcER+PY/EJuBM+EXfGJ+Eu+GQch0/BXfGp
uBs+DXfHp+N4fAbugc/EPfFZuBc+Gyfgc3BvfC7ug8/DffH5OMAX4H74Qtwf
X4QH4ItxIr4ED8SX4kH4MjwYX46T8BV4CL4SJ+Or8FB8NU7B1+Bh+Fqciq/D
w/H1OA3fgEfgG3E6vgmPxDfjDHwLHoVvxZn4Njwa346z8Bg8Ft+Bs/GdeBy+
C+fgu/F4fA+egO/FE/F9OBffjyfhB/Bk/CCegh/CefhhPBU/gqfhR/F0/BjO
x4/jGfgJPBM/iWfhp3ABfhrPxs/gOfhZPBc/hwvx83gefgHPxy/iBfglXIRf
xgvxK3gRfhUvxq/hYvw6XoLfwCX4TbwUv4VL8dt4GX4HL8fv4hX4PVyG38cr
8Qe4HH+IV+GPcAX+GK/Gn+A1+FO8Fn+GK/HneB3+AlfhL/F6/BWuxl/jDfgb
XIO/xRvxd7gWf4834R/wZvwj3oJ/wnX4Z7wV/4K34V/xdvw/XI9/wzvw73gn
/gPvwn/iBvwX3o3/xnvwP3gv/hdHljf1AbgZPhA3xwfhFvhgHIUPwS3xobgV
Pgy3xofjaHwEboOPxG3xUbgdPhrH4GNwe3ws7oCPwx3x8TgWn4A74RNxZ3wS
7oJPxnH4FNwVn4q74dNwd3w6jsdn4B74TNwTn4V74bNxAj4H98bn4j74PNwX
n48DfAHuhy/E/fFFeAC+GCfiS/BAfCkehC/Dg/HlOAlfgYfgK3EyvgoPxVfj
FHwNHoavxan4OjwcX4/T8A14BL4Rp+Ob8Eh8M87At+BR+FaciW/Do/HtOAuP
wWPxHTgb34nH4btwDr4bj8f34An4XjwR34dz8f14En4AT8YP4in4IZyHH8ZT
8SN4Gn4UT8eP4Xz8OJ6Bn8Az8ZN4Fn4KF+Cn8Wz8DJ6Dn8Vz8XO4ED+P5+EX
8Hz8Il6AX8JF+GW8EL+CF+FX8WL8Gi7Gr+Ml+A1cgt/ES/FbuBS/jZfhd/By
/C5egd/DZfh9vBJ/gMvxh3gV/ghX4I/xavwJXoM/xWvxZ7gSf47X4S9wFf4S
r8df4Wr8Nd6Av8E1+Fu8EX+Ha/H3eBP+AW/GP+It+Cdch3/GW/EveBv+FW/H
/8P1+De8A/+Od+I/8C78J27Af+Hd+G+8B/+D9+J/ceTdpj4AN8MH4ub4INwC
H4yj8CG4JT4Ut8KH4db4cByNj8Bt8JG4LT4Kt8NH4xh8DG6Pj8Ud8HG4Iz4e
x+ITcCd8Iu6MT8Jd8Mk4Dp+Cu+JTcTd8Gu6OT8fx+AzcA5+Je+KzcC98Nk7A
5+De+FzcB5+H++LzcYAvwP3whbg/vggPwBfjRHwJHogvxYPwZXgwvhwn4Svw
EHwlTsZX4aH4apyCr8HD8LU4FV+Hh+PrcRq+AY/AN+J0fBMeiW/GGfgWPArf
ijPxbXg0vh1n4TF4LL4DZ+M78Th8F87Bd+Px+B48Ad+LJ+L7cC6+H0/CD+DJ
+EE8BT+E8/DDeCp+BE/Dj+Lp+DGcjx/HM/ATeCZ+Es/CT+EC/DSejZ/Bc/Cz
eC5+Dhfi5/E8/AKej1/EC/BLuAi/jBfiV/Ai/CpejF/Dxfh1vAS/gUvwm3gp
fguX4rfxMvwOXo7fxSvwe7gMv49X4g9wOf4Qr8If4Qr8MV6NP8Fr8Kd4Lf4M
V+LP8Tr8Ba7CX+L1+Ctcjb/GG/A3uAZ/izfi73At/h5vwj/gzfhHvAX/hOvw
z3gr/gVvw7/i7f+Pq3rIAsBQECDYsW3btm3btm3btm3btm3btpOZ7a9lvT5A
4+/w9/gH/CP+Cf+Mf8G/4t/w7/gP/Cf+C/+N/8H/4v9w9/6vB8AD4oHwwHgQ
PCgeDA+Oh8BD4qHw0HgYPCweDg+PR8Aj4pHwyHgUPCoeDY+Ox8Bj4rHw2Hgc
PC4eD4+PJ8AT4onwxHgSPCmeDE+Op8BT4qnw1HgaPC2eDk+PZ8Az4pnwzHgW
PCueDc+O58Bz4rnw3HgePC+eD8+PF8AL4oXwwngRvCheDC+Ol8BL4qXw0ngZ
vCxeDi+PV8Ar4pXwyngVvCpeDa+O18Br4rXw2ngdvC5eD6+PN8Ab4o3wxngT
vCneDG+Ot8Bb4q3w1ngbvC3eDm+Pd8A74p3wzngXvCveDe+O98B74r3w3ngf
vC/eD++PD8AH4oPwwfgQfCg+DB+Oj8BH4qPw0fgYfCw+Dh+PT8An4pPwyfgU
fCo+DZ+Oz8Bn4rPw2fgcfC4+D5+PL8AX4ovwxfgSfCm+DF+Or8BX4qvw1fga
fC2+Dl+Pb8A34pvwzfgWfCu+Dd+O78B34rvw3fgefC++D9+PH8AP4ofww/gR
/Ch+DD+On8BP4qfw0/gZ/Cx+Dj+PX8Av4pfwy/gV/Cp+Db+O38Bv4rfw2/gd
/C5+D7+PP8Af4o/wx/gT/Cn+DH+Ov8Bf4q/w1/gb/C3+Dn+Pf8A/4p/wz/gX
/Cv+Df+O/8B/4r/w3/gf/C/+D3ff/3oAPCAeCA+MB8GD4sHw4HgIPCQeCg+N
h8HD4uHw8HgEPCIeCY+MR8Gj4tHw6HgMPCYeC4+Nx8Hj4vHw+HgCPCGeCE+M
J8GT4snw5HgKPCWeCk+Np8HT4unw9HgGPCOeCc+MZ8Gz4tnw7HgOPCeeC8+N
58Hz4vnw/HgBvCBeCC+MF8GL4sXw4ngJvCReCi+Nl8HL4uXw8ngFvCJeCa+M
V8Gr4tXw6ngNvCZeC6+N18Hr4vXw+ngDvCHeCG+MN8Gb4s3w5ngLvCXeCm+N
t8Hb4u3w9ngHvCPeCe+Md8G74t3w7ngPvCfeC++N98H74v3w/vgAfCA+CB+M
D8GH4sPw4fgIfCQ+Ch+Nj8HH4uPw8fgEfCI+CZ+MT8Gn4tPw6fgMfCY+C5+N
z8Hn4vPw+fgCfCG+CF+ML8GX4svw5fgKfCW+Cl+Nr8HX4uvw9fgGfCO+Cd+M
b8G34tvw7fgOfCe+C9+N78H34vvw/fgB/CB+CD+MH8GP4sfw4/gJ/CR+Cj+N
n8HP4ufw8/gF/CJ+Cb+MX8Gv4tfw6/gN/CZ+C7+N38Hv4vfw+/gD/CH+CH+M
P8Gf4s/w5/gL/CX+Cn+Nv8Hf4u/w9/gH/CP+Cf+Mf8G/4t/w7/gP/Cf+C/+N
/8H/4v9w9/+P98cNQMcNSMcNRMcNTMcNQscNSscNRscNTscNQccNSccNRccN
TccNQ8cNS8cNR8cNT8eNQMeNSMeNRMeNTMeNQseNSseNRseNTseNQceNSceN
RceNTceNQ8eNS8eNR8eNT8dNQMdNSMdNRMdNTMdNQsdNSsdNRsdNTsdNQcdN
ScdNRcdNTcdNQ8dNS8dNR8dNT8fNQMfNSMfNRMfNTMfNQsfNSsfNRsfNTsfN
QcfNScfNRcfNTcfNQ8fNS8fNR8fNT8ctQMctSMctRMctTMctQsctSsctRsct
TsctQcctScctRcctTcctQ8ctS8ctR8ctT8etQMetSMetRMetTMetQsetSset
RsetTsetQcetScetRcetTcetQ8etS8etR8etT8dtQMdtSMdtRMdtTMdtQsdt
SsdtRsdtTsdtQcdtScdtRcdtTcdtQ8dtS8dtR8dtT8ftQMftSMftRMftTMft
QsftSsftRsftTsftQcftScftRcftTcftQ8ftS8ftR8ftT8cdQMcdSMcdRMcd
TMcdQscdSscdRscdTscdQccdSccdRccdTccdQ8cdS8cdR8cdT8edQMedSMed
RMedTMedQsedSsedRsedTsedQcedScedRcedTcedQ8edS8edR8edT8ddQMdd
SMddRMddTMddQsddSsddRsddTsddQcddScddRcddTcddQ8ddS8ddR8ddT8fd
QMfdSMfdRMfdTMfdQsfdSsfdRsfdTsfdQcfdScfdRcfdTcfdQ8fdS8fdR8fd
T8c9QMc9SMc9RMc9TMc9Qsc9Ssc9Rsc9Tsc9Qcc9Scc9Rcc9Tcc9Q8c9S8c9
R8c9T8e9QMe9SMe9RMe9TMe9Qse9Sse9Rse9Tse9Qce9Sce9Rce9Tce9Q8e9
S8e9R8e9T8d9QMd9SMd9RMd9TMd9Qsd9Ssd9Rsd9Tsd9Qcd9Scd9Rcd9Tcd9
Q8d9S8d9R8d9T8f9QMf9SMf9RMf9TMf9Qsf9Ssf9Rsf9Tsf9Qcf9Scf9Rcf9
Tcf9Q8f9S8f9R8f/P/j/7bgB6LgB6biB6LiB6bhB6LhB6bjB6LjB6bgh6Lgh
6bih6Lih6bhh6Lhh6bjh6Ljh6bgR6LgR6biR6LiR6bhR6LhR6bjR6LjR6bgx
6Lgx6bix6Lix6bhx6Lhx6bjx6Ljx6bgJ6LgJ6biJ6LiJ6bhJ6LhJ6bjJ6LjJ
6bgp6Lgp6bip6Lip6bhp6Lhp6bjp6Ljp6bgZ6LgZ6biZ6LiZ6bhZ6LhZ6bjZ
6LjZ6bg56Lg56bi56Li56bh56Lh56bj56Lj56bgF6LgF6biF6LiF6bhF6LhF
6bjF6LjF6bgl6Lgl6bil6Lil6bhl6Lhl6bjl6Ljl6bgV6LgV6biV6LiV6bhV
6LhV6bjV6LjV6bg16Lg16bi16Li16bh16Lh16bj16Lj16bgN6LgN6biN6LiN
6bhN6LhN6bjN6LjN6bgt6Lgt6bit6Lit6bht6Lht6bjt6Ljt6bgd6Lgd6bid
6Lid6bhd6Lhd6bjd6Ljd6bg96Lg96bi96Li96bh96Lh96bj96Lj96bgD6LgD
6biD6LiD6bhD6LhD6bjD6LjD6bgj6Lgj6bij6Lij6bhj6Lhj6bjj6Ljj6bgT
6LgT6biT6LiT6bhT6LhT6bjT6LjT6bgz6Lgz6biz6Liz6bhz6Lhz6bjz6Ljz
6bgL6LgL6biL6LiL6bhL6LhL6bjL6LjL6bgr6Lgr6bir6Lir6bhr6Lhr6bjr
6Ljr6bgb6Lgb6bib6Lib6bhb6Lhb6bjb6Ljb6bg76Lg76bi76Li76bh76Lh7
6bj76Lj76bgH6LgH6biH6LiH6bhH6LhH6bjH6LjH6bgn6Lgn6bin6Lin6bhn
6Lhn6bjn6Ljn6bgX6LgX6biX6LiX6bhX6LhX6bjX6LjX6bg36Lg36bi36Li3
6bh36Lh36bj36Lj36bgP6LgP6biP6LiP6bhP6LhP6bjP6LjP6bgv6Lgv6biv
6Liv6bhv6Lhv6bjv6Ljv6bgf6Lgf6bif6Lif6bhf6Lhf6bjf6Ljf6bg/6Lg/
6bi/6Li/6bh/6Lh/6bj/6Pj/B/6/HTcAHTcgHTcQHTcwHTcIHTcoHTcYHTc4
HTcEHTckHTcUHTc0HTcMHTcsHTccHTc8HTcCHTciHTcSHTcyHTcKHTcqHTca
HTc6HTcGHTcmHTcWHTc2HTcOHTcuHTceHTc+HTcBHTchHTcRHTcxHTcJHTcp
HTcZHTc5HTcFHTclHTcVHTc1HTcNHTctHTcdHTc9HTcDHTcjHTcTHTczHTcL
HTcrHTcbHTc7HTcHHTcnHTcXHTc3HTcPHTcvHTcfHTc/HbcAHbcgHbcQHbcw
HbcIHbcoHbcYHbc4HbcEHbckHbcUHbc0HbcMHbcsHbccHbc8HbcCHbciHbcS
HbcyHbcKHbcqHbcaHbc6HbcGHbcmHbcWHbc2HbcOHbcuHbceHbc+HbcBHbch
HbcRHbcxHbcJHbcpHbcZHbc5HbcFHbclHbcVHbc1HbcNHbctHbcdHbc9HbcD
HbcjHbcTHbczHbcLHbcrHbcbHbc7HbcHHbcnHbcXHbc3HbcPHbcvHbcfHbc/
HXcAHXcgHXcQHXcwHXcIHXcoHXcYHXc4HXcEHXckHXcUHXc0HXcMHXcsHXcc
HXc8HXcCHXciHXcSHXcyHXcKHXcqHXcaHXc6HXcGHXcmHXcWHXc2HXcOHXcu
HXceHXc+HXcBHXchHXcRHXcxHXcJHXcpHXcZHXc5HXcFHXclHXcVHXc1HXcN
HXctHXcdHXc9HXcDHXcjHXcTHXczHXcLHXcrHXcbHXc7HXcHHXcnHXcXHXc3
HXcPHXcvHXcfHXc/HfcAHfcgHfcQHfcwHfcIHfcoHfcYHfc4HfcEHfckHfcU
Hfc0HfcMHfcsHfccHfc8HfcCHfciHfcSHfcyHfcKHfcqHfcaHfc6HfcGHfcm
HfcWHfc2HfcOHfcuHfceHfc+HfcBHfchHfcRHfcxHfcJHfcpHfcZHfc5HfcF
HfclHfcVHfc1HfcNHfctHfcdHfc9HfcDHfcjHfcTHfczHfcLHfcrHfcbHfc7
HfcHHfcnHfcXHfc3HfcPHfcvHfcfHf//oP+34wag4wak4wai4wam4wah4wal
4waj4wan44ag44ak44ai44am44ah44al44aj44an40ag40ak40ai40am40ah
40al40aj40an48ag48ak48ai48am48ah48al48aj48an4yag4yak4yai4yam
4yah4yal4yaj4yan46ag46ak46ai46am46ah46al46aj46an42ag42ak42ai
42am42ah42al42aj42an4+ag4+ak4+ai4+am4+ah4+al4+aj4+an4xag4xak
4xai4xam4xah4xal4xaj4xan45ag45ak45ai45am45ah45al45aj45an41ag
41ak41ai41am41ah41al41aj41an49ag49ak49ai49am49ah49al49aj49an
4zag4zak4zai4zam4zah4zal4zaj4zan47ag47ak47ai47am47ah47al47aj
47an43ag43ak43ai43am43ah43al43aj43an4/ag4/ak4/ai4/am4/ah4/al
4/aj4/an4w6g4w6k4w6i4w6m4w6h4w6l4w6j4w6n446g446k446i446m446h
446l446j446n406g406k406i406m406h406l406j406n486g486k486i486m
486h486l486j486n4y6g4y6k4y6i4y6m4y6h4y6l4y6j4y6n466g466k466i
466m466h466l466j466n426g426k426i426m426h426l426j426n4+6g4+6k
4+6i4+6m4+6h4+6l4+6j4+6n4x6g4x6k4x6i4x6m4x6h4x6l4x6j4x6n456g
456k456i456m456h456l456j456n416g416k416i416m416h416l416j416n
496g496k496i496m496h496l496j496n4z6g4z6k4z6i4z6m4z6h4z6l4z6j
4z6n476g476k476i476m476h476l476j476n436g436k436i436m436h436l
436j436n4/6g4/6k4/6i4/6m4/6h4/6l4/6j4/8f8P923AB03IB03EB03MB0
3CB03KB03GB03OB03BB03JB03FB03NB03DB03LB03HB03PB03Ah03Ih03Eh0
3Mh03Ch03Kh03Gh03Oh03Bh03Jh03Fh03Nh03Dh03Lh03Hh03Ph03AR03IR0
3ER03MR03CR03KR03GR03OR03BR03JR03FR03NR03DR03LR03HR03PR03Ax0
3Ix03Ex03Mx03Cx03Kx03Gx03Ox03Bx03Jx03Fx03Nx03Dx03Lx03Hx03Px0
3AJ03IJ03EJ03MJ03CJ03KJ03GJ03OJ03BJ03JJ03FJ03NJ03DJ03LJ03HJ0
3PJ03Ap03Ip03Ep03Mp03Cp03Kp03Gp03Op03Bp03Jp03Fp03Np03Dp03Lp0
3Hp03Pp03AZ03IZ03EZ03MZ03CZ03KZ03GZ03OZ03BZ03JZ03FZ03NZ03DZ0
3LZ03HZ03PZ03A503I503E503M503C503K503G503O503B503J503F503N50
3D503L503H503P503AF03IF03EF03MF03CF03KF03GF03OF03BF03JF03FF0
3NF03DF03LF03HF03PF03Al03Il03El03Ml03Cl03Kl03Gl03Ol03Bl03Jl0
3Fl03Nl03Dl03Ll03Hl03Pl03AV03IV03EV03MV03CV03KV03GV03OV03BV0
3JV03FV03NV03DV03LV03HV03PV03A103I103E103M103C103K103G103O10
3B103J103F103N103D103L103H103P103AN03IN03EN03MN03CN03KN03GN0
3ON03BN03JN03FN03NN03DN03LN03HN03PN03At03It03Et03Mt03Ct03Kt0
3Gt03Ot03Bt03Jt03Ft03Nt03Dt03Lt03Ht03Pt03Ad03Id03Ed03Md03Cd0
3Kd03Gd03Od03Bd03Jd03Fd03Nd03Dd03Ld03Hd03Pd03A903I903E903M90
3C903K903G903O903B903J903F903N903D903L903H90/P+D/d+OG4COG5CO
G4iOG5iOG4SOG5SOG4yOG5yOG4KOG5KOG4qOG5qOG4aOG5aOG46OG56OG4GO
G5GOG4mOG5mOG4WOG5WOG42OG52OG4OOG5OOG4uOG5uOG4eOG5eOG4+OG5+O
m4COm5COm4iOm5iOm4SOm5SOm4yOm5yOm4KOm5KOm4qOm5qOm4aOm5aOm46O
m56Om4GOm5GOm4mOm5mOm4WOm5WOm42Om52Om4OOm5OOm4uOm5uOm4eOm5eO
m4+Om5+OW4COW5COW4iOW5iOW4SOW5SOW4yOW5yOW4KOW5KOW4qOW5qOW4aO
W5aOW46OW56OW4GOW5GOW4mOW5mOW4WOW5WOW42OW52OW4OOW5OOW4uOW5uO
W4eOW5eOW4+OW5+O24CO25CO24iO25iO24SO25SO24yO25yO24KO25KO24qO
25qO24aO25aO246O256O24GO25GO24mO25mO24WO25WO242O252O24OO25OO
24uO25uO24eO25eO24+O25+OO4COO5COO4iOO5iOO4SOO5SOO4yOO5yOO4KO
O5KOO4qOO5qOO4aOO5aOO46OO56OO4GOO5GOO4mOO5mOO4WOO5WOO42OO52O
O4OOO5OOO4uOO5uOO4eOO5eOO4+OO5+Ou4COu5COu4iOu5iOu4SOu5SOu4yO
u5yOu4KOu5KOu4qOu5qOu4aOu5aOu46Ou56Ou4GOu5GOu4mOu5mOu4WOu5WO
u42Ou52Ou4OOu5OOu4uOu5uOu4eOu5eOu4+Ou5+Oe4COe5COe4iOe5iOe4SO
e5SOe4yOe5yOe4KOe5KOe4qOe5qOe4aOe5aOe46Oe56Oe4GOe5GOe4mOe5mO
e4WOe5WOe42Oe52Oe4OOe5OOe4uOe5uOe4eOe5eOe4+Oe5+O+4CO+5CO+4iO
+5iO+4SO+5SO+4yO+5yO+4KO+5KO+4qO+5qO+4aO+5aO+46O+56O+4GO+5GO
+4mO+5mO+4WO+5WO+42O+52O+4OO+5OO+4uO+5uO+4eO+5eO+4+O/3+g/9tx
A9BxA9JxA9FxA9Nxg9Bxg9Jxg9Fxg9NxQ9BxQ9JxQ9FxQ9Nxw9Bxw9Jxw9Fx
w9NxI9BxI9JxI9FxI9Nxo9Bxo9Jxo9Fxo9NxY9BxY9JxY9FxY9Nx49Bx49Jx
49Fx49NxE9BxE9JxE9FxE9Nxk9Bxk9Jxk9Fxk9NxU9BxU9JxU9FxU9Nx09Bx
09Jx09Fx09NxM9BxM9JxM9FxM9Nxs9Bxs9Jxs9Fxs9Nxc9Bxc9Jxc9Fxc9Nx
89Bx89Jx89Fx89NxC9BxC9JxC9FxC9Nxi9Bxi9Jxi9Fxi9NxS9BxS9JxS9Fx
S9Nxy9Bxy9Jxy9Fxy9NxK9BxK9JxK9FxK9Nxq9Bxq9Jxq9Fxq9Nxa9Bxa9Jx
a9Fxa9Nx69Bx69Jx69Fx69NxG9BxG9JxG9FxG9Nxm9Bxm9Jxm9Fxm9NxW9Bx
W9JxW9FxW9Nx29Bx29Jx29Fx29NxO9BxO9JxO9FxO9Nxu9Bxu9Jxu9Fxu9Nx
e9Bxe9Jxe9Fxe9Nx+9Bx+9Jx+9Fx+9NxB9BxB9JxB9FxB9Nxh9Bxh9Jxh9Fx
h9NxR9BxR9JxR9FxR9Nxx9Bxx9Jxx9Fxx9NxJ9BxJ9JxJ9FxJ9Nxp9Bxp9Jx
p9Fxp9NxZ9BxZ9JxZ9FxZ9Nx59Bx59Jx59Fx59NxF9BxF9JxF9FxF9Nxl9Bx
l9Jxl9Fxl9NxV9BxV9JxV9FxV9Nx19Bx19Jx19Fx19NxN9BxN9JxN9FxN9Nx
t9Bxt9Jxt9Fxt9Nxd9Bxd9Jxd9Fxd9Nx99Bx99Jx99Fx99NxD9BxD9JxD9Fx
D9Nxj9Bxj9Jxj9Fxj9NxT9BxT9JxT9FxT9Nxz9Bxz9Jxz9Fxz9NxL9BxL9Jx
L9FxL9Nxr9Bxr9Jxr9Fxr9Nxb9Bxb9Jxb9Fxb9Nx79Bx79Jx79Fx79NxH9Bx
H9JxH9FxH9Nxn9Bxn9Jxn9Fxn9NxX9BxX9JxX9FxX9Nx39Bx39Jx39Fx39Nx
P9BxP9JxP9FxP9Nxv9Bxv9Jxv9Fxv9Nxf9Bxf9Jxf9Fxf9Nx/9Bx/9Jx/9Hx
/w/yfztuADpuQDpuIDpuYDpuEDpuUDpuMDpucDpuCDpuSDpuKDpuaDpuGDpu
WDpuODpueDpuBDpuRDpuJDpuZDpuFDpuVDpuNDpudDpuDDpuTDpuLDpubDpu
HDpuXDpuPDpufDpuAjpuQjpuIjpuYjpuEjpuUjpuMjpucjpuCjpuSjpuKjpu
ajpuGjpuWjpuOjpuejpuBjpuRjpuJjpuZjpuFjpuVjpuNjpudjpuDjpuTjpu
LjpubjpuHjpuXjpuPjpufjpuATpuQTpuITpuYTpuETpuUTpuMTpucTpuCTpu
STpuKTpuaTpuGTpuWTpuOTpueTpuBTpuRTpuJTpuZTpuFTpuVTpuNTpudTpu
DTpuTTpuLTpubTpuHTpuXTpuPTpufTpuAzpuQzpuIzpuYzpuEzpuUzpuMzpu
czpuCzpuSzpuKzpuazpuGzpuWzpuOzpuezpuBzpuRzpuJzpuZzpuFzpuVzpu
NzpudzpuDzpuTzpuLzpubzpuHzpuXzpuPzpufzruADruQDruIDruYDruEDru
UDruMDrucDruCDruSDruKDruaDruGDruWDruODrueDruBDruRDruJDruZDru
FDruVDruNDrudDruDDruTDruLDrubDruHDruXDruPDrufDruAjruQjruIjru
YjruEjruUjruMjrucjruCjruSjruKjruajruGjruWjruOjruejruBjruRjru
JjruZjruFjruVjruNjrudjruDjruTjruLjrubjruHjruXjruPjrufjruATru
QTruITruYTruETruUTruMTrucTruCTruSTruKTruaTruGTruWTruOTrueTru
BTruRTruJTruZTruFTruVTruNTrudTruDTruTTruLTrubTruHTruXTruPTru
fTruAzruQzruIzruYzruEzruUzruMzruczruCzruSzruKzruazruGzruWzru
OzruezruBzruRzruJzruZzruFzruVzruNzrudzruDzruTzruLzrubzruHzru
XzruPzr+/wH+b8cNQMcNSMcNRMcNTMcNQscNSscNRscNTscNQccNSccNRccN
TccNQ8cNS8cNR8cNT8eNQMeNSMeNRMeNTMeNQseNSseNRseNTseNQceNSceN
RceNTceNQ8eNS8eNR8eNT8dNQMdNSMdNRMdNTMdNQsdNSsdNRsdNTsdNQcdN
ScdNRcdNTcdNQ8dNS8dNR8dNT8fNQMfNSMfNRMfNTMfNQsfNSsfNRsfNTsfN
QcfNScfNRcfNTcfNQ8fNS8fNR8fNT8ctQMctSMctRMctTMctQsctSsctRsct
TsctQcctScctRcctTcctQ8ctS8ctR8ctT8etQMetSMetRMetTMetQsetSset
RsetTsetQcetScetRcetTcetQ8etS8etR8etT8dtQMdtSMdtRMdtTMdtQsdt
SsdtRsdtTsdtQcdtScdtRcdtTcdtQ8dtS8dtR8dtT8ftQMftSMftRMftTMft
QsftSsftRsftTsftQcftScftRcftTcftQ8ftS8ftR8ftT8cdQMcdSMcdRMcd
TMcdQscdSscdRscdTscdQccdSccdRccdTccdQ8cdS8cdR8cdT8edQMedSMed
RMedTMedQsedSsedRsedTsedQcedScedRcedTcedQ8edS8edR8edT8ddQMdd
SMddRMddTMddQsddSsddRsddTsddQcddScddRcddTcddQ8ddS8ddR8ddT8fd
QMfdSMfdRMfdTMfdQsfdSsfdRsfdTsfdQcfdScfdRcfdTcfdQ8fdS8fdR8fd
T8c9QMc9SMc9RMc9TMc9Qsc9Ssc9Rsc9Tsc9Qcc9Scc9Rcc9Tcc9Q8c9S8c9
R8c9T8e9QMe9SMe9RMe9TMe9Qse9Sse9Rse9Tse9Qce9Sce9Rce9Tce9Q8e9
S8e9R8e9T8d9QMd9SMd9RMd9TMd9Qsd9Ssd9Rsd9Tsd9Qcd9Scd9Rcd9Tcd9
Q8d9S8d9R8d9T8f9QMf9SMf9RMf9TMf9Qsf9Ssf9Rsf9Tsf9Qcf9Scf9Rcf9
Tcf9Q8f9S8f9R8f/P7j/7bgB6LgB6biB6LiB6bhB6LhB6bjB6LjB6bgh6Lgh
6bih6Lih6bhh6Lhh6bjh6Ljh6bgR6LgR6biR6LiR6bhR6LhR6bjR6LjR6bgx
6Lgx6bix6Lix6bhx6Lhx6bjx6Ljx6bgJ6LgJ6biJ6LiJ6bhJ6LhJ6bjJ6LjJ
6bgp6Lgp6bip6Lip6bhp6Lhp6bjp6Ljp6bgZ6LgZ6biZ6LiZ6bhZ6LhZ6bjZ
6LjZ6bg56Lg56bi56Li56bh56Lh56bj56Lj56bgF6LgF6biF6LiF6bhF6LhF
6bjF6LjF6bgl6Lgl6bil6Lil6bhl6Lhl6bjl6Ljl6bgV6LgV6biV6LiV6bhV
6LhV6bjV6LjV6bg16Lg16bi16Li16bh16Lh16bj16Lj16bgN6LgN6biN6LiN
6bhN6LhN6bjN6LjN6bgt6Lgt6bit6Lit6bht6Lht6bjt6Ljt6bgd6Lgd6bid
6Lid6bhd6Lhd6bjd6Ljd6bg96Lg96bi96Li96bh96Lh96bj96Lj96bgD6LgD
6biD6LiD6bhD6LhD6bjD6LjD6bgj6Lgj6bij6Lij6bhj6Lhj6bjj6Ljj6bgT
6LgT6biT6LiT6bhT6LhT6bjT6LjT6bgz6Lgz6biz6Liz6bhz6Lhz6bjz6Ljz
6bgL6LgL6biL6LiL6bhL6LhL6bjL6LjL6bgr6Lgr6bir6Lir6bhr6Lhr6bjr
6Ljr6bgb6Lgb6bib6Lib6bhb6Lhb6bjb6Ljb6bg76Lg76bi76Li76bh76Lh7
6bj76Lj76bgH6LgH6biH6LiH6bhH6LhH6bjH6LjH6bgn6Lgn6bin6Lin6bhn
6Lhn6bjn6Ljn6bgX6LgX6biX6LiX6bhX6LhX6bjX6LjX6bg36Lg36bi36Li3
6bh36Lh36bj36Lj36bgP6LgP6biP6LiP6bhP6LhP6bjP6LjP6bgv6Lgv6biv
6Liv6bhv6Lhv6bjv6Ljv6bgf6Lgf6bif6Lif6bhf6Lhf6bjf6Ljf6bg/6Lg/
6bi/6Li/6bh/6Lh/6bj/6Pj/B/a/HTcAHTcgHTcQHTcwHTcIHTcoHTcYHTc4
HTcEHTckHTcUHTc0HTcMHTcsHTccHTc8HTcCHTciHTcSHTcyHTcKHTcqHTca
HTc6HTcGHTcmHTcWHTc2HTcOHTcuHTceHTc+HTcBHTchHTcRHTcxHTcJHTcp
HTcZHTc5HTcFHTclHTcVHTc1HTcNHTctHTcdHTc9HTcDHTcjHTcTHTczHTcL
HTcrHTcbHTc7HTcHHTcnHTcXHTc3HTcPHTcvHTcfHTc/HbcAHbcgHbcQHbcw
HbcIHbcoHbcYHbc4HbcEHbckHbcUHbc0HbcMHbcsHbccHbc8HbcCHbciHbcS
HbcyHbcKHbcqHbcaHbc6HbcGHbcmHbcWHbc2HbcOHbcuHbceHbc+HbcBHbch
HbcRHbcxHbcJHbcpHbcZHbc5HbcFHbclHbcVHbc1HbcNHbctHbcdHbc9HbcD
HbcjHbcTHbczHbcLHbcrHbcbHbc7HbcHHbcnHbcXHbc3HbcPHbcvHbcfHbc/
HXcAHXcgHXcQHXcwHXcIHXcoHXcYHXc4HXcEHXckHXcUHXc0HXcMHXcsHXcc
HXc8HXcCHXciHXcSHXcyHXcKHXcqHXcaHXc6HXcGHXcmHXcWHXc2HXcOHXcu
HXceHXc+HXcBHXchHXcRHXcxHXcJHXcpHXcZHXc5HXcFHXclHXcVHXc1HXcN
HXctHXcdHXc9HXcDHXcjHXcTHXczHXcLHXcrHXcbHXc7HXcHHXcnHXcXHXc3
HXcPHXcvHXcfHXc/HfcAHfcgHfcQHfcwHfcIHfcoHfcYHfc4HfcEHfckHfcU
Hfc0HfcMHfcsHfccHfc8HfcCHfciHfcSHfcyHfcKHfcqHfcaHfc6HfcGHfcm
HfcWHfc2HfcOHfcuHfceHfc+HfcBHfchHfcRHfcxHfcJHfcpHfcZHfc5HfcF
HfclHfcVHfc1HfcNHfctHfcdHfc9HfcDHfcjHfcTHfczHfcLHfcrHfcbHfc7
HfcHHfcnHfcXHfc3HfcPHfcvHfcfHf//oP634wag4wak4wai4wam4wah4wal
4waj4wan44ag44ak44ai44am44ah44al44aj44an40ag40ak40ai40am40ah
40al40aj40an48ag48ak48ai48am48ah48al48aj48an4yag4yak4yai4yam
4yah4yal4yaj4yan46ag46ak46ai46am46ah46al46aj46an42ag42ak42ai
42am42ah42al42aj42an4+ag4+ak4+ai4+am4+ah4+al4+aj4+an4xag4xak
4xai4xam4xah4xal4xaj4xan45ag45ak45ai45am45ah45al45aj45an41ag
41ak41ai41am41ah41al41aj41an49ag49ak49ai49am49ah49al49aj49an
4zag4zak4zai4zam4zah4zal4zaj4zan47ag47ak47ai47am47ah47al47aj
47an43ag43ak43ai43am43ah43al43aj43an4/ag4/ak4/ai4/am4/ah4/al
4/aj4/an4w6g4w6k4w6i4w6m4w6h4w6l4w6j4w6n446g446k446i446m446h
446l446j446n406g406k406i406m406h406l406j406n486g486k486i486m
486h486l486j486n4y6g4y6k4y6i4y6m4y6h4y6l4y6j4y6n466g466k466i
466m466h466l466j466n426g426k426i426m426h426l426j426n4+6g4+6k
4+6i4+6m4+6h4+6l4+6j4+6n4x6g4x6k4x6i4x6m4x6h4x6l4x6j4x6n456g
456k456i456m456h456l456j456n416g416k416i416m416h416l416j416n
496g496k496i496m496h496l496j496n4z6g4z6k4z6i4z6m4z6h4z6l4z6j
4z6n476g476k476i476m476h476l476j476n436g436k436i436m436h436l
436j436n4/6g4/6k4/6i4/6m4/6h4/6l4/6j4/8f0P923AB03IB03EB03MB0
3CB03KB03GB03OB03BB03JB03FB03NB03DB03LB03HB03PB03Ah03Ih03Eh0
3Mh03Ch03Kh03Gh03Oh03Bh03Jh03Fh03Nh03Dh03Lh03Hh03Ph03AR03IR0
3ER03MR03CR03KR03GR03OR03BR03JR03FR03NR03DR03LR03HR03PR03Ax0
3Ix03Ex03Mx03Cx03Kx03Gx03Ox03Bx03Jx03Fx03Nx03Dx03Lx03Hx03Px0
3AJ03IJ03EJ03MJ03CJ03KJ03GJ03OJ03BJ03JJ03FJ03NJ03DJ03LJ03HJ0
3PJ03Ap03Ip03Ep03Mp03Cp03Kp03Gp03Op03Bp03Jp03Fp03Np03Dp03Lp0
3Hp03Pp03AZ03IZ03EZ03MZ03CZ03KZ03GZ03OZ03BZ03JZ03FZ03NZ03DZ0
3LZ03HZ03PZ03A503I503E503M503C503K503G503O503B503J503F503N50
3D503L503H503P503AF03IF03EF03MF03CF03KF03GF03OF03BF03JF03FF0
3NF03DF03LF03HF03PF03Al03Il03El03Ml03Cl03Kl03Gl03Ol03Bl03Jl0
3Fl03Nl03Dl03Ll03Hl03Pl03AV03IV03EV03MV03CV03KV03GV03OV03BV0
3JV03FV03NV03DV03LV03HV03PV03A103I103E103M103C103K103G103O10
3B103J103F103N103D103L103H103P103AN03IN03EN03MN03CN03KN03GN0
3ON03BN03JN03FN03NN03DN03LN03HN03PN03At03It03Et03Mt03Ct03Kt0
3Gt03Ot03Bt03Jt03Ft03Nt03Dt03Lt03Ht03Pt03Ad03Id03Ed03Md03Cd0
3Kd03Gd03Od03Bd03Jd03Fd03Nd03Dd03Ld03Hd03Pd03A903I903E903M90
3C903K903G903O903B903J903F903N903D903L903H90/P+D+d+OG4COG5CO
G4iOG5iOG4SOG5SOG4yOG5yOG4KOG5KOG4qOG5qOG4aOG5aOG46OG56OG4GO
G5GOG4mOG5mOG4WOG5WOG42OG52OG4OOG5OOG4uOG5uOG4eOG5eOG4+OG5+O
m4COm5COm4iOm5iOm4SOm5SOm4yOm5yOm4KOm5KOm4qOm5qOm4aOm5aOm46O
m56Om4GOm5GOm4mOm5mOm4WOm5WOm42Om52Om4OOm5OOm4uOm5uOm4eOm5eO
m4+Om5+OW4COW5COW4iOW5iOW4SOW5SOW4yOW5yOW4KOW5KOW4qOW5qOW4aO
W5aOW46OW56OW4GOW5GOW4mOW5mOW4WOW5WOW42OW52OW4OOW5OOW4uOW5uO
W4eOW5eOW4+OW5+O24CO25CO24iO25iO24SO25SO24yO25yO24KO25KO24qO
25qO24aO25aO246O256O24GO25GO24mO25mO24WO25WO242O252O24OO25OO
24uO25uO24eO25eO24+O25+OO4COO5COO4iOO5iOO4SOO5SOO4yOO5yOO4KO
O5KOO4qOO5qOO4aOO5aOO46OO56OO4GOO5GOO4mOO5mOO4WOO5WOO42OO52O
O4OOO5OOO4uOO5uOO4eOO5eOO4+OO5+Ou4COu5COu4iOu5iOu4SOu5SOu4yO
u5yOu4KOu5KOu4qOu5qOu4aOu5aOu46Ou56Ou4GOu5GOu4mOu5mOu4WOu5WO
u42Ou52Ou4OOu5OOu4uOu5uOu4eOu5eOu4+Ou5+Oe4COe5COe4iOe5iOe4SO
e5SOe4yOe5yOe4KOe5KOe4qOe5qOe4aOe5aOe46Oe56Oe4GOe5GOe4mOe5mO
e4WOe5WOe42Oe52Oe4OOe5OOe4uOe5uOe4eOe5eOe4+Oe5+O+4CO+5CO+4iO
+5iO+4SO+5SO+4yO+5yO+4KO+5KO+4qO+5qO+4aO+5aO+46O+56O+4GO+5GO
+4mO+5mO+4WO+5WO+42O+52O+4OO+5OO+4uO+5uO+4eO+5eO+4+O/38g/9tx
A9BxA9JxA9FxA9Nxg9Bxg9Jxg9Fxg9NxQ9BxQ9JxQ9FxQ9Nxw9Bxw9Jxw9Fx
w9NxI9BxI9JxI9FxI9Nxo9Bxo9Jxo9Fxo9NxY9BxY9JxY9FxY9Nx49Bx49Jx
49Fx49NxE9BxE9JxE9FxE9Nxk9Bxk9Jxk9Fxk9NxU9BxU9JxU9FxU9Nx09Bx
09Jx09Fx09NxM9BxM9JxM9FxM9Nxs9Bxs9Jxs9Fxs9Nxc9Bxc9Jxc9Fxc9Nx
89Bx89Jx89Fx89NxC9BxC9JxC9FxC9Nxi9Bxi9Jxi9Fxi9NxS9BxS9JxS9Fx
S9Nxy9Bxy9Jxy9Fxy9NxK9BxK9JxK9FxK9Nxq9Bxq9Jxq9Fxq9Nxa9Bxa9Jx
a9Fxa9Nx69Bx69Jx69Fx69NxG9BxG9JxG9FxG9Nxm9Bxm9Jxm9Fxm9NxW9Bx
W9JxW9FxW9Nx29Bx29Jx29Fx29NxO9BxO9JxO9FxO9Nxu9Bxu9Jxu9Fxu9Nx
e9Bxe9Jxe9Fxe9Nx+9Bx+9Jx+9Fx+9NxB9BxB9JxB9FxB9Nxh9Bxh9Jxh9Fx
h9NxR9BxR9JxR9FxR9Nxx9Bxx9Jxx9Fxx9NxJ9BxJ9JxJ9FxJ9Nxp9Bxp9Jx
p9Fxp9NxZ9BxZ9JxZ9FxZ9Nx59Bx59Jx59Fx59NxF9BxF9JxF9FxF9Nxl9Bx
l9Jxl9Fxl9NxV9BxV9JxV9FxV9Nx19Bx19Jx19Fx19NxN9BxN9JxN9FxN9Nx
t9Bxt9Jxt9Fxt9Nxd9Bxd9Jxd9Fxd9Nx99Bx99Jx99Fx99NxD9BxD9JxD9Fx
D9Nxj9Bxj9Jxj9Fxj9NxT9BxT9JxT9FxT9Nxz9Bxz9Jxz9Fxz9NxL9BxL9Jx
L9FxL9Nxr9Bxr9Jxr9Fxr9Nxb9Bxb9Jxb9Fxb9Nx79Bx79Jx79Fx79NxH9Bx
H9JxH9FxH9Nxn9Bxn9Jxn9Fxn9NxX9BxX9JxX9FxX9Nx39Bx39Jx39Fx39Nx
P9BxP9JxP9FxP9Nxv9Bxv9Jxv9Fxv9Nxf9D/j8t6igKAoZYwOtm2bdv1Z9u2
bd8m27Ztuybbtm27bq/tx71mfc/n4PydHecf7Dj/ZMf5FzvOv9lx/sOO/3sg
/nfHORA7zoHZcQ7CjnNQdpyDseMcnB3nEOw4h2THORQ7zqHZcQ7DjnNYdpzD
seMcnh3nCOw4R2THORI7zpHZcY7CjnNUdpyjseMcnR3nGOw4x2THORY7zrHZ
cY7DjnNcdpzjseMcnx3nBOw4J2THORE7zonZcU7CjnNSdpyTseOcnB3nFOw4
p2THORU7zqnZcU7DjnNadpzTseOcnh3nDOw4Z2THORM7zpnZcc7CjnNWdpyz
seOcnR3nHOw452THORc7zrnZcc7DjnNedpzzseOcnx3nAuw4B7DjXJAd50Ls
OBdmx7kIO85F2XEuxo5zcXacS7DjXJId51LsOJdmx7kMO85l2XEux45zeXac
K7DjXJEd50rsOFdmx7kKO85V2XGuxo5zdXaca7DjXJMd51rsONdmx7kOO851
2XGux45zfXacG7Dj3JAd50bsODdmx7kJO85N2XFuxo5zc3acW7Dj3JId51bs
OLdmx7kNO85t2XFux45ze3acO7Dj3JEd507sOHdmx7kLO85d2XHuxo5zd3ac
e7Dj3JMd517sOPdmx7kPO8592XH+jx3nfuw4Zce5PzvOA9hxHsiO8yB2nAez
4zyEHeeh7DgPY8d5ODvOI9hxHsmO8yh2nEez4zyGHeex7DiPY8d5PDvOE9hx
nsiO8yR2nCez4zyFHeep7DhPY8d5OjvOM9hxnsmO8yx2nGez4zyHHee57DjP
Y8d5PjvOC9hxXsiO8yJ2nBez47yEHeel7DgvY8d5OTvOK9hxXsmO8yp2nFez
47yGHee17DivY8d5PTvOG9hx3siO8yZ2nDez47yFHeet7DhvY8d5OzvOO9hx
3smO8y52nHez47yHHee97Dhjx3kfO8772XE+wI7zQXacD7HjfJgd5yPsOB9l
x/kYO87H2XE+wY7zSXacT7HjfJod5zPsOJ9lx/kcO87n2XG+wI7zRXacL7Hj
fJkd5yvsOF9lx/kaO87X2XG+wY7zTXacb7HjfJsd5zvsON9lx/keO8732XF+
wI7zQ3acH7Hj/Jgd5yfsOD9lx/kZO87P2XF+wY7zS3acX7Hj/Jod5zfsOL9l
x/kdO87v2XH+wI7zR3acP7Hj/Jkd5y/sOH9lx/kbO87f2XH+wY7zT3acf7Hj
/Jsd5z/s+L8H4H98AC4ezoHocfFwDkyPi4dzEHpcPJyD0uPi4RyMHhcP5+D0
uHg4h6DHxcM5JD0uHs6h6HHxcA5Nj4uHcxh6XDycw9Lj4uEcjh4XD+fw9Lh4
OEegx8XDOSI9Lh7Okehx8XCOTI+Lh3MUelw8nKPS4+LhHI0eFw/n6PS4eDjH
oMfFwzkmPS4ezrHocfFwjk2Pi4dzHHpcPJzj0uPi4RyPHhcP5/j0uHg4J6DH
xcM5IT0uHs6J6HHxcE5Mj4uHcxJ6XDyck9Lj4uGcjB4XD+fk9Lh4OKegx8XD
OSU9Lh7Oqehx8XBOTY+Lh3Maelw8nNPS4+LhnI4eFw/n9PS4eDhnoMfFwzkj
PS4ezpnocfFwzkyPi4dzFnpcPJyz0uPi4ZyNHhcP5+z0uHg456DHxcM5Jz0u
Hs656HHxcM5Nj4uHcx56XDyc89Lj4uGcjx4XD+f89Lh4OBegx8XDOYAeFw/n
gvS4eDgXosfFw7kwPS4ezkXocfFwLkqPi4dzMXpcPJyL0+Pi4VyCHhcP55L0
uHg4l6LHxcO5ND0uHs5l6HHxcC5Lj4uHczl6XDycy9Pj4uFcgR4XD+eK9Lh4
OFeix8XDuTI9Lh7OVehx8XCuSo+Lh3M1elw8nKvT4+LhXIMeFw/nmvS4eDjX
osfFw7k2PS4eznXocfFwrkuPi4dzPXpcPJzr0+Pi4dyAHhcP54b0uHg4N6LH
xcO5MT0uHs5N6HHxcG5Kj4uHczN6XDycm9Pj4uHcgh4XD+eW9Lh4OLeix8XD
uTU9Lh7Obehx8XBuS4+Lh3M7elw8nNvT4+Lh3IEeFw/njvS4eDh3osfFw7kz
PS4ezl3ocfFw7kqPi4dzN3pcPJy70+Pi4dyDHhcP5570uHg496LHxcO5Nz0u
Hs596HHxcO5Lj4uH83/0uHg496PHxcMpPS4ezv3pcfFwHkCPi4fzQHpcPJwH
0ePi4TyYHhcP5yH0uHg4D6XHxcN5GD0uHs7D6XHxcB5Bj4uH80h6XDycR9Hj
4uE8mh4XD+cx9Lh4OI+lx8XDeRw9Lh7O4+lx8XCeQI+Lh/NEelw8nCfR4+Lh
PJkeFw/nKfS4eDhPpcfFw3kaPS4eztPpcfFwnkGPi4fzTHpcPJxn0ePi4Tyb
HhcP5zn0uHg4z6XHxcN5Hj0uHs7z6XHxcF5Aj4uH80J6XDycF9Hj4uG8mB4X
D+cl9Lh4OC+lx8XDeRk9Lh7Oy+lx8XBeQY+Lh/NKelw8nFfR4+LhvJoeFw/n
NfS4eDivpcfFw3kdPS4ezuvpcfFw3kCPi4fzRnpcPJw30ePi4byZHhcP5y30
uHg4b6XHxcN5Gz0uHs7b6XHxcN5Bj4uH8056XDycd9Hj4uG8mx4XD+c99Lh4
OO+lx8XDGT0uHs776HHxcN5Pj4uH8wF6XDycD9Lj4uF8iB4XD+fD9Lh4OB+h
x8XD+Sg9Lh7Ox+hx8XA+To+Lh/MJelw8nE/S4+LhfIoeFw/n0/S4eDifocfF
w/ksPS4ezufocfFwPk+Pi4fzBXpcPJwv0uPi4XyJHhcP58v0uHg4X6HHxcP5
Kj0uHs7X6HHxcL5Oj4uH8w16XDycb9Lj4uF8ix4XD+fb9Lh4ON+hx8XD+S49
Lh7O9+hx8XC+T4+Lh/MDelw8nB/S4+Lh/IgeFw/nx/S4eDg/ocfFw/kpPS4e
zs/ocfFwfk6Pi4fzC3pcPJxf0uPi4fyKHhcP59f0uHg4v6HHxcP5LT0uHs7v
6HHxcH5Pj4uH8wd6XDycP9Lj4uH8iR4XD+fP9Lh4OH+hx8XD+Ss9Lh7O3+hx
8XD+To+Lh/MPelw8nH/S4+Lh/IseFw/n3/S4eDj/ocfFw/994P+3x8XDORA9
Lh7Ogelx8XAOQo+Lh3NQelw8nIPR4+LhHJweFw/nEPS4eDiHpMfFwzkUPS4e
zqHpcfFwDkOPi4dzWHpcPJzD0ePi4RyeHhcP5wj0uHg4R6THxcM5Ej0uHs6R
6XHxcI5Cj4uHc1R6XDyco9Hj4uEcnR4XD+cY9Lh4OMekx8XDORY9Lh7Oselx
8XCOQ4+Lh3Ncelw8nOPR4+LhHJ8eFw/nBPS4eDgnpMfFwzkRPS4ezonpcfFw
TkKPi4dzUnpcPJyT0ePi4ZycHhcP5xT0uHg4p6THxcM5FT0uHs6p6XHxcE5D
j4uHc1p6XDyc09Hj4uGcnh4XD+cM9Lh4OGekx8XDORM9Lh7Omelx8XDOQo+L
h3NWelw8nLPR4+LhnJ0eFw/nHPS4eDjnpMfFwzkXPS4ezrnpcfFwzkOPi4dz
XnpcPJzz0ePi4ZyfHhcP5wL0uHg4B9Dj4uFckB4XD+dC9Lh4OBemx8XDuQg9
Lh7ORelx8XAuRo+Lh3Nxelw8nEvQ4+LhXJIeFw/nUvS4eDiXpsfFw7kMPS4e
zmXpcfFwLkePi4dzeXpcPJwr0OPi4VyRHhcP50r0uHg4V6bHxcO5Cj0uHs5V
6XHxcK5Gj4uHc3V6XDyca9Dj4uFckx4XD+da9Lh4ONemx8XDuQ49Lh7Odelx
8XCuR4+Lh3N9elw8nBvQ4+Lh3JAeFw/nRvS4eDg3psfFw7kJPS4ezk3pcfFw
bkaPi4dzc3pcPJxb0OPi4dySHhcP51b0uHg4t6bHxcO5DT0uHs5t6XHxcG5H
j4uHc3t6XDycO9Dj4uHckR4XD+dO9Lh4OHemx8XDuQs9Lh7OXelx8XDuRo+L
h3N3elw8nHvQ4+Lh3JMeFw/nXvS4eDj3psfFw7kPPS4ezn3pcfFw/o8eFw/n
fvS4eDilx8XDuT89Lh7OA+hx8XAeSI+Lh/Mgelw8nAfT4+LhPIQeFw/nofS4
eDgPo8fFw3k4PS4eziPocfFwHkmPi4fzKHpcPJxH0+Pi4TyGHhcP57H0uHg4
j6PHxcN5PD0uHs4T6HHxcJ5Ij4uH8yR6XDycJ9Pj4uE8hR4XD+ep9Lh4OE+j
x8XDeTo9Lh7OM+hx8XCeSY+Lh/Mselw8nGfT4+LhPIceFw/nufS4eDjPo8fF
w3k+PS4ezgvocfFwXkiPi4fzInpcPJwX0+Pi4byEHhcP56X0uHg4L6PHxcN5
OT0uHs4r6HHxcF5Jj4uH8yp6XDycV9Pj4uG8hh4XD+e19Lh4OK+jx8XDeT09
Lh7OG+hx8XDeSI+Lh/Mmelw8nDfT4+LhvIUeFw/nrfS4eDhvo8fFw3k7PS4e
zjvocfFw3kmPi4fzLnpcPJx30+Pi4byHHhcP5730uHg4o8fFw3kfPS4ezvvp
cfFwPkCPi4fzQXpcPJwP0ePi4XyYHhcP5yP0uHg4H6XHxcP5GD0uHs7H6XHx
cD5Bj4uH80l6XDycT9Hj4uF8mh4XD+cz9Lh4OJ+lx8XD+Rw9Lh7O5+lx8XC+
QI+Lh/NFelw8nC/R4+LhfJkeFw/nK/S4eDhfpcfFw/kaPS4eztfpcfFwvkGP
i4fzTXpcPJxv0ePi4XybHhcP5zv0uHg436XHxcP5Hj0uHs736XHxcH5Aj4uH
80N6XDycH9Hj4uH8mB4XD+cn9Lh4OD+lx8XD+Rk9Lh7Oz+lx8XB+QY+Lh/NL
elw8nF/R4+Lh/JoeFw/nN/S4eDi/pcfFw/kdPS4ezu/pcfFw/kCPi4fzR3pc
PJw/0ePi4fyZHhcP5y/0uHg4f6XHxcP5Gz0uHs7f6XHxcP5Bj4uH8096XDyc
f9Hj4uH8mx4XD+c/9Lh4+L8P+P/2uHg4B6LHxcM5MD0uHs5B6HHxcA5Kj4uH
czB6XDycg9Pj4uEcgh4XD+eQ9Lh4OIeix8XDOTQ9Lh7OYehx8XAOS4+Lh3M4
elw8nMPT4+LhHIEeFw/niPS4eDhHosfFwzkyPS4ezlHocfFwjkqPi4dzNHpc
PJyj0+Pi4RyDHhcP55j0uHg4x6LHxcM5Nj0uHs5x6HHxcI5Lj4uHczx6XDyc
49Pj4uGcgB4XD+eE9Lh4OCeix8XDOTE9Lh7OSehx8XBOSo+Lh3Myelw8nJPT
4+LhnIIeFw/nlPS4eDinosfFwzk1PS4ezmnocfFwTkuPi4dzOnpcPJzT0+Pi
4ZyBHhcP54z0uHg4Z6LHxcM5Mz0uHs5Z6HHxcM5Kj4uHczZ6XDycs9Pj4uGc
gx4XD+ec9Lh4OOeix8XDOTc9Lh7Oeehx8XDOS4+Lh3M+elw8nPPT4+LhXIAe
Fw/nAHpcPJwL0uPi4VyIHhcP58L0uHg4F6HHxcO5KD0uHs7F6HHxcC5Oj4uH
cwl6XDycS9Lj4uFcih4XD+fS9Lh4OJehx8XDuSw9Lh7O5ehx8XAuT4+Lh3MF
elw8nCvS4+LhXIkeFw/nyvS4eDhXocfFw7kqPS4eztXocfFwrk6Pi4dzDXpc
PJxr0uPi4VyLHhcP59r0uHg416HHxcO5Lj0uHs716HHxcK5Pj4uHcwN6XDyc
G9Lj4uHciB4XD+fG9Lh4ODehx8XDuSk9Lh7Ozehx8XBuTo+Lh3MLelw8nFvS
4+Lh3IoeFw/n1vS4eDi3ocfFw7ktPS4ezu3ocfFwbk+Pi4dzB3pcPJw70uPi
4dyJHhcP5870uHg4d6HHxcO5Kz0uHs7d6HHxcO5Oj4uHcw96XDyce9Lj4uHc
ix4XD+fe9Lh4OPehx8XDuS89Lh7O/9Hj4uHcjx4XD6f0uHg496fHxcN5AD0u
Hs4D6XHxcB5Ej4uH82B6XDych9Dj4uE8lB4XD+dh9Lh4OA+nx8XDeQQ9Lh7O
I+lx8XAeRY+Lh/Noelw8nMfQ4+LhPJYeFw/ncfS4eDiPp8fFw3kCPS4ezhPp
cfFwnkSPi4fzZHpcPJyn0OPi4TyVHhcP52n0uHg4T6fHxcN5Bj0uHs4z6XHx
cJ5Fj4uH82x6XDyc59Dj4uE8lx4XD+d59Lh4OM+nx8XDeQE9Lh7OC+lx8XBe
RI+Lh/Nielw8nJfQ4+LhvJQeFw/nZfS4eDgvp8fFw3kFPS4ezivpcfFwXkWP
i4fzanpcPJzX0OPi4byWHhcP53X0uHg4r6fHxcN5Az0uHs4b6XHxcN5Ej4uH
82Z6XDyct9Dj4uG8lR4XD+dt9Lh4OG+nx8XDeQc9Lh7OO+lx8XDeRY+Lh/Nu
elw8nPfQ4+LhvJceFw9n9Lh4OO+jx8XDeT89Lh7OB+hx8XA+SI+Lh/Mhelw8
nA/T4+LhfIQeFw/no/S4eDgfo8fFw/k4PS4ezifocfFwPkmPi4fzKXpcPJxP
0+Pi4XyGHhcP57P0uHg4n6PHxcP5PD0uHs4X6HHxcL5Ij4uH8yV6XDycL9Pj
4uF8hR4XD+er9Lh4OF+jx8XD+To9Lh7ON+hx8XC+SY+Lh/Mtelw8nG/T4+Lh
fIceFw/nu/S4eDjfo8fFw/k+PS4ezg/ocfFwfkiPi4fzI3pcPJwf0+Pi4fyE
HhcP56f0uHg4P6PHxcP5OT0uHs4v6HHxcH5Jj4uH8yt6XDycX9Pj4uH8hh4X
D+e39Lh4OL+jx8XD+T09Lh7OH+hx8XD+SI+Lh/Mnelw8nD/T4+Lh/IUeFw/n
r/S4eDh/o8fFw/k7PS4ezj/ocfFw/kmPi4fzL3pcPJx/0+Pi4fyHHhcP//eB
/t8eFw/nQPS4eDgHpsfFwzkIPS4ezkHpcfFwDkaPi4dzcHpcPJxD0OPi4RyS
HhcP51D0uHg4h6bHxcM5DD0uHs5h6XHxcA5Hj4uHc3h6XDycI9Dj4uEckR4X
D+dI9Lh4OEemx8XDOQo9Lh7OUelx8XCORo+Lh3N0elw8nGPQ4+LhHJMeFw/n
WPS4eDjHpsfFwzkOPS4eznHpcfFwjkePi4dzfHpcPJwT0OPi4ZyQHhcP50T0
uHg4J6bHxcM5CT0uHs5J6XHxcE5Gj4uHc3J6XDycU9Dj4uGckh4XD+dU9Lh4
OKemx8XDOQ09Lh7Oaelx8XBOR4+Lh3N6elw8nDPQ4+LhnJEeFw/nTPS4eDhn
psfFwzkLPS4ezlnpcfFwzkaPi4dzdnpcPJxz0OPi4ZyTHhcP51z0uHg456bH
xcM5Dz0uHs556XHxcM5Hj4uHc356XDycC9Dj4uEcQI+Lh3NBelw8nAvR4+Lh
XJgeFw/nIvS4eDgXpcfFw7kYPS4ezsXpcfFwLkGPi4dzSXpcPJxL0ePi4Vya
HhcP5zL0uHg4l6XHxcO5HD0uHs7l6XHxcK5Aj4uHc0V6XDycK9Hj4uFcmR4X
D+cq9Lh4OFelx8XDuRo9Lh7O1elx8XCuQY+Lh3NNelw8nGvR4+LhXJseFw/n
OvS4eDjXpcfFw7kePS4ezvXpcfFwbkCPi4dzQ3pcPJwb0ePi4dyYHhcP5yb0
uHg4N6XHxcO5GT0uHs7N6XHxcG5Bj4uHc0t6XDycW9Hj4uHcmh4XD+c29Lh4
OLelx8XDuR09Lh7O7elx8XDuQI+Lh3NHelw8nDvR4+Lh3JkeFw/nLvS4eDh3
pcfFw7kbPS4ezt3pcfFw7kGPi4dzT3pcPJx70ePi4dybHhcP5z70uHg496XH
xcP5P3pcPJz70ePi4ZQeFw/n/vS4eDgPoMfFw3kgPS4ezoPocfFwHkyPi4fz
EHpcPJyH0uPi4TyMHhcP5+H0uHg4j6DHxcN5JD0uHs6j6HHxcB5Nj4uH8xh6
XDycx9Lj4uE8jh4XD+fx9Lh4OE+gx8XDeSI9Lh7Ok+hx8XCeTI+Lh/MUelw8
nKfS4+LhPI0eFw/n6fS4eDjPoMfFw3kmPS4ezrPocfFwnk2Pi4fzHHpcPJzn
0uPi4TyPHhcP5/n0uHg4L6DHxcN5IT0uHs6L6HHxcF5Mj4uH8xJ6XDycl9Lj
4uG8jB4XD+fl9Lh4OK+gx8XDeSU9Lh7Oq+hx8XBeTY+Lh/Maelw8nNfS4+Lh
vI4eFw/n9fS4eDhvoMfFw3kjPS4ezpvocfFw3kyPi4fzFnpcPJy30uPi4byN
HhcP5+30uHg476DHxcN5Jz0uHs676HHxcN5Nj4uH8x56XDyc99Lj4uGMHhcP
5330uHg476fHxcP5AD0uHs4H6XHxcD5Ej4uH82F6XDycj9Dj4uF8lB4XD+dj
9Lh4OB+nx8XD+QQ9Lh7OJ+lx8XA+RY+Lh/Npelw8nM/Q4+LhfJYeFw/nc/S4
eDifp8fFw/kCPS4ezhfpcfFwvkSPi4fzZXpcPJyv0OPi4XyVHhcP52v0uHg4
X6fHxcP5Bj0uHs436XHxcL5Fj4uH8216XDyc79Dj4uF8lx4XD+d79Lh4ON+n
x8XD+QE9Lh7OD+lx8XB+RI+Lh/Njelw8nJ/Q4+Lh/JQeFw/nZ/S4eDg/p8fF
w/kFPS4ezi/pcfFwfkWPi4fza3pcPJzf0OPi4fyWHhcP53f0uHg4v6fHxcP5
Az0uHs4f6XHxcP5Ej4uH82d6XDycv9Dj4uH8lR4XD+dv9Lh4OH+nx8XD+Qc9
Lh7OP+lx8XD+RY+Lh/Nvelw8nP/Q4+Lh/z7A/9vj4uEciB4XD+fA9Lh4OAeh
x8XDOSg9Lh7Owehx8XAOTo+Lh3MIelw8nEPS4+LhHIoeFw/n0PS4eDiHocfF
wzksPS4ezuHocfFwDk+Pi4dzBHpcPJwj0uPi4RyJHhcP58j0uHg4R6HHxcM5
Kj0uHs7R6HHxcI5Oj4uHcwx6XDycY9Lj4uEcix4XD+fY9Lh4OMehx8XDOS49
Lh7O8ehx8XCOT4+Lh3MCelw8nBPS4+LhnIgeFw/nxPS4eDgnocfFwzkpPS4e
zsnocfFwTk6Pi4dzCnpcPJxT0uPi4ZyKHhcP59T0uHg4p6HHxcM5LT0uHs7p
6HHxcE5Pj4uHcwZ6XDycM9Lj4uGciR4XD+fM9Lh4OGehx8XDOSs9Lh7O2ehx
8XDOTo+Lh3MOelw8nHPS4+LhnIseFw/n3PS4eDjnocfFwzkvPS4ezvnocfFw
zk+Pi4dzAXpcPJwD6HHxcC5Ij4uHcyF6XDycC9Pj4uFchB4XD+ei9Lh4OBej
x8XDuTg9Lh7OJehx8XAuSY+Lh3Mpelw8nEvT4+LhXIYeFw/nsvS4eDiXo8fF
w7k8PS4ezhXocfFwrkiPi4dzJXpcPJwr0+Pi4VyFHhcP56r0uHg4V6PHxcO5
Oj0uHs416HHxcK5Jj4uHcy16XDyca9Pj4uFchx4XD+e69Lh4ONejx8XDuT49
Lh7ODehx8XBuSI+Lh3Mjelw8nBvT4+Lh3IQeFw/npvS4eDg3o8fFw7k5PS4e
zi3ocfFwbkmPi4dzK3pcPJxb0+Pi4dyGHhcP57b0uHg4t6PHxcO5PT0uHs4d
6HHxcO5Ij4uHcyd6XDycO9Pj4uHchR4XD+eu9Lh4OHejx8XDuTs9Lh7OPehx
8XDuSY+Lh3Mvelw8nHvT4+Lh3IceFw/nvvS4eDj/R4+Lh3M/elw8nNLj4uHc
nx4XD+cB9Lh4OA+kx8XDeRA9Lh7Og+lx8XAeQo+Lh/NQelw8nIfR4+LhPJwe
Fw/nEfS4eDiPpMfFw3kUPS4ezqPpcfFwHkOPi4fzWHpcPJzH0ePi4TyeHhcP
5wn0uHg4T6THxcN5Ej0uHs6T6XHxcJ5Cj4uH81R6XDycp9Hj4uE8nR4XD+cZ
9Lh4OM+kx8XDeRY9Lh7Os+lx8XCeQ4+Lh/Ncelw8nOfR4+LhPJ8eFw/nBfS4
eDgvpMfFw3kRPS4ezovpcfFwXkKPi4fzUnpcPJyX0ePi4bycHhcP5xX0uHg4
r6THxcN5FT0uHs6r6XHxcF5Dj4uH81p6XDyc19Hj4uG8nh4XD+cN9Lh4OG+k
x8XDeRM9Lh7Om+lx8XDeQo+Lh/NWelw8nLfR4+LhvJ0eFw/nHfS4eDjvpMfF
w3kXPS4ezrvpcfFw3kOPi4fzXnpcPJzR4+LhvI8eFw/n/fS4eDgfoMfFw/kg
PS4ezofocfFwPkyPi4fzEXpcPJyP0uPi4XyMHhcP5+P0uHg4n6DHxcP5JD0u
Hs6n6HHxcD5Nj4uH8xl6XDycz9Lj4uF8jh4XD+fz9Lh4OF+gx8XD+SI9Lh7O
l+hx8XC+TI+Lh/MVelw8nK/S4+LhfI0eFw/n6/S4eDjfoMfFw/kmPS4ezrfo
cfFwvk2Pi4fzHXpcPJzv0uPi4XyPHhcP5/v0uHg4P6DHxcP5IT0uHs6P6HHx
cH5Mj4uH8xN6XDycn9Lj4uH8jB4XD+fn9Lh4OL+gx8XD+SU9Lh7Or+hx8XB+
TY+Lh/Mbelw8nN/S4+Lh/I4eFw/n9/S4eDh/oMfFw/kjPS4ezp/ocfFw/kyP
i4fzF3pcPJy/0uPi4fyNHhcP5+/0uHg4/6DHxcP5Jz0uHs6/6HHxcP5Nj4uH
8x96XDz83wf2f3tcPJwD0ePi4RyYHhcP5yD0uHg4B6XHxcM5GD0uHs7B6XHx
cA5Bj4uHc0h6XDycQ9Hj4uEcmh4XD+cw9Lh4OIelx8XDORw9Lh7O4elx8XCO
QI+Lh3NEelw8nCPR4+LhHJkeFw/nKPS4eDhHpcfFwzkaPS4eztHpcfFwjkGP
i4dzTHpcPJxj0ePi4RybHhcP5zj0uHg4x6XHxcM5Hj0uHs7x6XHxcE5Aj4uH
c0J6XDycE9Hj4uGcmB4XD+ck9Lh4OCelx8XDORk9Lh7Oyelx8XBOQY+Lh3NK
elw8nFPR4+LhnJoeFw/nNPS4eDinpcfFwzkdPS4ezunpcfFwzkCPi4dzRnpc
PJwz0ePi4ZyZHhcP5yz0uHg4Z6XHxcM5Gz0uHs7Z6XHxcM5Bj4uHc056XDyc
c9Hj4uGcmx4XD+c89Lh4OOelx8XDOR89Lh7O+elx8XAuQI+Lh3MAPS4ezgXp
cfFwLkSPi4dzYXpcPJyL0OPi4VyUHhcP52L0uHg4F6fHxcO5BD0uHs4l6XHx
cC5Fj4uHc2l6XDycy9Dj4uFclh4XD+dy9Lh4OJenx8XDuQI9Lh7OFelx8XCu
RI+Lh3Nlelw8nKvQ4+LhXJUeFw/navS4eDhXp8fFw7kGPS4ezjXpcfFwrkWP
i4dzbXpcPJzr0OPi4VyXHhcP53r0uHg416fHxcO5AT0uHs4N6XHxcG5Ej4uH
c2N6XDycm9Dj4uHclB4XD+dm9Lh4ODenx8XDuQU9Lh7OLelx8XBuRY+Lh3Nr
elw8nNvQ4+Lh3JYeFw/ndvS4eDi3p8fFw7kDPS4ezh3pcfFw7kSPi4dzZ3pc
PJy70OPi4dyVHhcP5270uHg4d6fHxcO5Bz0uHs496XHxcO5Fj4uHc296XDyc
+9Dj4uHclx4XD+f/6HHxcO5Hj4uHU3pcPJz70+Pi4TyAHhcP54H0uHg4D6LH
xcN5MD0uHs5D6HHxcB5Kj4uH8zB6XDych9Pj4uE8gh4XD+eR9Lh4OI+ix8XD
eTQ9Lh7OY+hx8XAeS4+Lh/M4elw8nMfT4+LhPIEeFw/nifS4eDhPosfFw3ky
PS4ezlPocfFwnkqPi4fzNHpcPJyn0+Pi4TyDHhcP55n0uHg4z6LHxcN5Nj0u
Hs5z6HHxcJ5Lj4uH8zx6XDyc59Pj4uG8gB4XD+eF9Lh4OC+ix8XDeTE9Lh7O
S+hx8XBeSo+Lh/Myelw8nJfT4+LhvIIeFw/nlfS4eDivosfFw3k1PS4ezmvo
cfFwXkuPi4fzOnpcPJzX0+Pi4byBHhcP5430uHg4b6LHxcN5Mz0uHs5b6HHx
cN5Kj4uH8zZ6XDyct9Pj4uG8gx4XD+ed9Lh4OO+ix8XDeTc9Lh7Oe+hx8XDe
S4+LhzN6XDyc99Hj4uG8nx4XD+cD9Lh4OB+kx8XD+RA9Lh7Oh+lx8XA+Qo+L
h/NRelw8nI/R4+LhfJweFw/nE/S4eDifpMfFw/kUPS4ezqfpcfFwPkOPi4fz
WXpcPJzP0ePi4XyeHhcP5wv0uHg4X6THxcP5Ej0uHs6X6XHxcL5Cj4uH81V6
XDycr9Hj4uF8nR4XD+cb9Lh4ON+kx8XD+RY9Lh7Ot+lx8XC+Q4+Lh/Ndelw8
nO/R4+LhfJ8eFw/nB/S4eDg/pMfFw/kRPS4ezo/pcfFwfkKPi4fzU3pcPJyf
0ePi4fycHhcP5xf0uHg4v6THxcP5FT0uHs6v6XHxcH5Dj4uH81t6XDyc39Hj
4uH8nh4XD+cP9Lh4OH+kx8XD+RM9Lh7On+lx8XD+Qo+Lh/NXelw8nL/R4+Lh
/J0eFw/nH/S4eDj/pMfFw/kXPS4ezr/pcfFw/kOPi4f/+4D+b4+Lh3Mgelw8
nAPT4+LhHIQeFw/noPS4eDgHo8fFwzk4PS4eziHocfFwDkmPi4dzKHpcPJxD
0+Pi4RyGHhcP57D0uHg4h6PHxcM5PD0uHs4R6HHxcI5Ij4uHcyR6XDycI9Pj
4uEchR4XD+eo9Lh4OEejx8XDOTo9Lh7OMehx8XCOSY+Lh3Mselw8nGPT4+Lh
HIceFw/nuPS4eDjHo8fFwzk+PS4ezgnocfFwTkiPi4dzInpcPJwT0+Pi4ZyE
HhcP56T0uHg4J6PHxcM5OT0uHs4p6HHxcE5Jj4uHcyp6XDycU9Pj4uGchh4X
D+e09Lh4OKejx8XDOT09Lh7OGehx8XDOSI+Lh3Mmelw8nDPT4+LhnIUeFw/n
rPS4eDhno8fFwzk7PS4ezjnocfFwzkmPi4dzLnpcPJxz0+Pi4ZyHHhcP57z0
uHg456PHxcM5Pz0uHs4F6HHxcA6gx8XDuSA9Lh7Ohehx8XAuTI+Lh3MRelw8
nIvS4+LhXIweFw/n4vS4eDiXoMfFw7kkPS4ezqXocfFwLk2Pi4dzGXpcPJzL
0uPi4VyOHhcP5/L0uHg4V6DHxcO5Ij0uHs6V6HHxcK5Mj4uHcxV6XDycq9Lj
4uFcjR4XD+fq9Lh4ONegx8XDuSY9Lh7Otehx8XCuTY+Lh3Mdelw8nOvS4+Lh
XI8eFw/n+vS4eDg3oMfFw7khPS4ezo3ocfFwbkyPi4dzE3pcPJyb0uPi4dyM
HhcP5+b0uHg4t6DHxcO5JT0uHs6t6HHxcG5Nj4uHcxt6XDyc29Lj4uHcjh4X
D+f29Lh4OHegx8XDuSM9Lh7Onehx8XDuTI+Lh3MXelw8nLvS4+Lh3I0eFw/n
7vS4eDj3oMfFw7knPS4ezr3ocfFw7k2Pi4dzH3pcPJz70uPi4fwfPS4ezv3o
cfFwSo+Lh3N/elw8nAfQ4+LhPJAeFw/nQfS4eDgPpsfFw3kIPS4ezkPpcfFw
HkaPi4fzcHpcPJxH0OPi4TySHhcP51H0uHg4j6bHxcN5DD0uHs5j6XHxcB5H
j4uH83h6XDycJ9Dj4uE8kR4XD+dJ9Lh4OE+mx8XDeQo9Lh7OU+lx8XCeRo+L
h/N0elw8nGfQ4+LhPJMeFw/nWfS4eDjPpsfFw3kOPS4eznPpcfFwnkePi4fz
fHpcPJwX0OPi4byQHhcP50X0uHg4L6bHxcN5CT0uHs5L6XHxcF5Gj4uH83J6
XDycV9Dj4uG8kh4XD+dV9Lh4OK+mx8XDeQ09Lh7Oa+lx8XBeR4+Lh/N6elw8
nDfQ4+LhvJEeFw/nTfS4eDhvpsfFw3kLPS4ezlvpcfFw3kaPi4fzdnpcPJx3
0OPi4byTHhcP5130uHg476bHxcN5Dz0uHs576XHxcEaPi4fzPnpcPJz30+Pi
4XyAHhcP54P0uHg4H6LHxcP5MD0uHs5H6HHxcD5Kj4uH8zF6XDycj9Pj4uF8
gh4XD+eT9Lh4OJ+ix8XD+TQ9Lh7OZ+hx8XA+S4+Lh/M5elw8nM/T4+LhfIEe
Fw/ni/S4eDhfosfFw/kyPS4ezlfocfFwvkqPi4fzNXpcPJyv0+Pi4XyDHhcP
55v0uHg436LHxcP5Nj0uHs536HHxcL5Lj4uH8z16XDyc79Pj4uH8gB4XD+eH
9Lh4OD+ix8XD+TE9Lh7OT+hx8XB+So+Lh/Mzelw8nJ/T4+Lh/IIeFw/nl/S4
eDi/osfFw/k1PS4ezm/ocfFwfkuPi4fzO3pcPJzf0+Pi4fyBHhcP54/0uHg4
f6LHxcP5Mz0uHs5f6HHxcP5Kj4uH8zd6XDycv9Pj4uH8gx4XD+ef9Lh4OP+i
x8XD+Tc9Lh7Of+hx8fB/H8j/7XHxcA5Ej4uHc2B6XDycg9Dj4uEclB4XD+dg
9Lh4OAenx8XDOQQ9Lh7OIelx8XAORY+Lh3Noelw8nMPQ4+LhHJYeFw/ncPS4
eDiHp8fFwzkCPS4ezhHpcfFwjkSPi4dzZHpcPJyj0OPi4RyVHhcP52j0uHg4
R6fHxcM5Bj0uHs4x6XHxcI5Fj4uHc2x6XDyc49Dj4uEclx4XD+d49Lh4OMen
x8XDOQE9Lh7OCelx8XBORI+Lh3Nielw8nJPQ4+LhnJQeFw/nZPS4eDgnp8fF
wzkFPS4ezinpcfFwTkWPi4dzanpcPJzT0OPi4ZyWHhcP53T0uHg4p6fHxcM5
Az0uHs4Z6XHxcM5Ej4uHc2Z6XDycs9Dj4uGclR4XD+ds9Lh4OGenx8XDOQc9
Lh7OOelx8XDORY+Lh3Nuelw8nPPQ4+LhnJceFw/nfPS4eDjnp8fFw7kAPS4e
zgH0uHg4F6THxcO5ED0uHs6F6XHxcC5Cj4uHc1F6XDyci9Hj4uFcnB4XD+cS
9Lh4OJekx8XDuRQ9Lh7Opelx8XAuQ4+Lh3NZelw8nMvR4+LhXJ4eFw/nCvS4
eDhXpMfFw7kSPS4ezpXpcfFwrkKPi4dzVXpcPJyr0ePi4VydHhcP5xr0uHg4
16THxcO5Fj0uHs616XHxcK5Dj4uHc116XDyc69Hj4uFcnx4XD+cG9Lh4ODek
x8XDuRE9Lh7Ojelx8XBuQo+Lh3NTelw8nJvR4+Lh3JweFw/nFvS4eDi3pMfF
w7kVPS4ezq3pcfFwbkOPi4dzW3pcPJzb0ePi4dyeHhcP5w70uHg4d6THxcO5
Ez0uHs6d6XHxcO5Cj4uHc1d6XDycu9Hj4uHcnR4XD+ce9Lh4OPekx8XDuRc9
Lh7Ovelx8XDuQ4+Lh3Nfelz8/1zWMwAAgAEDwdS2bdu2bdu2ndq2bdttatu2
bWvtjTf8/sO5Lz0uHs796HHxcEqPi4dzf3pcPJwH0OPi4TyQHhcP50H0uHg4
D6bHxcN5CD0uHs5D6XHxcB5Gj4uH83B6XDycR9Dj4uE8kh4XD+dR9Lh4OI+m
x8XDeQw9Lh7OY+lx8XAeR4+Lh/N4elw8nCfQ4+LhPJEeFw/nSfS4eDhPpsfF
w3kKPS4ezlPpcfFwnkaPi4fzdHpcPJxn0OPi4TyTHhcP51n0uHg4z6bHxcN5
Dj0uHs5z6XHxcJ5Hj4uH83x6XDycF9Dj4uG8kB4XD+dF9Lh4OC+mx8XDeQk9
Lh7OS+lx8XBeRo+Lh/Nyelw8nFfQ4+LhvJIeFw/nVfS4eDivpsfFw3kNPS4e
zmvpcfFwXkePi4fzenpcPJw30OPi4byRHhcP5030uHg4b6bHxcN5Cz0uHs5b
6XHxcN5Gj4uH83Z6XDycd9Dj4uG8kx4XD+dd9Lh4OO+mx8XDeQ89Lh7Oe+lx
8XBGj4uH8z56XDyc99Pj4uF8gB4XD+eD9Lh4OB+ix8XD+TA9Lh7OR+hx8XA+
So+Lh/Mxelw8nI/T4+LhfIIeFw/nk/S4eDifosfFw/k0PS4ezmfocfFwPkuP
i4fzOXpcPJzP0+Pi4XyBHhcP54v0uHg4X6LHxcP5Mj0uHs5X6HHxcL5Kj4uH
8zV6XDycr9Pj4uF8gx4XD+eb9Lh4ON+ix8XD+TY9Lh7Od+hx8XC+S4+Lh/M9
elw8nO/T4+Lh/IAeFw/nh/S4eDg/osfFw/kxPS4ezk/ocfFwfkqPi4fzM3pc
PJyf0+Pi4fyCHhcP55f0uHg4v6LHxcP5NT0uHs5v6HHxcH5Lj4uH8zt6XDyc
39Pj4uH8gR4XD+eP9Lh4OH+ix8XD+TM9Lh7OX+hx8XD+So+Lh/M3elw8nL/T
4+Lh/IMeFw/nn/S4eDj/osfFw/k3PS4ezn/ocfHw/wbw/3tcPJwD0OPi4RyQ
HhcP50D0uHg4B6bHxcM5CD0uHs5B6XHxcA5Gj4uHc3B6XDycQ9Dj4uEckh4X
D+dQ9Lh4OIemx8XDOQw9Lh7OYelx8XAOR4+Lh3N4elw8nCPQ4+LhHJEeFw/n
SPS4eDhHpsfFwzkKPS4ezlHpcfFwjkaPi4dzdHpcPJxj0OPi4RyTHhcP51j0
uHg4x6bHxcM5Dj0uHs5x6XHxcI5Hj4uHc3x6XDycE9Dj4uGckB4XD+dE9Lh4
OCemx8XDOQk9Lh7OSelx8XBORo+Lh3Nyelw8nFPQ4+LhnJIeFw/nVPS4eDin
psfFwzkNPS4ezmnpcfFwTkePi4dzenpcPJwz0OPi4ZyRHhcP50z0uHg4Z6bH
xcM5Cz0uHs5Z6XHxcM5Gj4uHc3Z6XDycc9Dj4uGckx4XD+dc9Lh4OOemx8XD
OQ89Lh7Oeelx8XDOR4+Lh3N+elw8nAvQ4+LhXJAeFw/nQvS4eDgXpsfFw7kI
PS4ezkXpcfFwLkaPi4dzcXpcPJxL0OPi4VySHhcP51L0uHg4l6bHxcO5DD0u
Hs5l6XHxcC5Hj4uHc3l6XDycK9Dj4uFckR4XD+dK9Lh4OFemx8XDuQo9Lh7O
Velx8XCuRo+Lh3N1elw8nGvQ4+LhXJMeFw/nWvS4eDjXpsfFw7kOPS4eznXp
cfFwrkePi4dzfXpcPJwb0OPi4dyQHhcP50b0uHg4N6bHxcO5CT0uHs5N6XHx
cG5Gj4uHc3N6XDycW9Dj4uHckh4XD+dW9Lh4OLemx8XDuQ09Lh7Obelx8XBu
R4+Lh3N7elw8nDvQ4+Lh3JEeFw/nTvS4eDh3psfFw7kLPS4ezl3pcfFw7kaP
i4dzd3pcPJx70OPi4dyTHhcP5170uHg496bHxcO5Dz0uHs596XHxcO5Hj4uH
U3pcPJz70+Pi4TyAHhcP54H0uHg4D6LHxcN5MD0uHs5D6HHxcB5Kj4uH8zB6
XDych9Pj4uE8gh4XD+eR9Lh4OI+ix8XDeTQ9Lh7OY+hx8XAeS4+Lh/M4elw8
nMfT4+LhPIEeFw/nifS4eDhPosfFw3kyPS4ezlPocfFwnkqPi4fzNHpcPJyn
0+Pi4TyDHhcP55n0uHg4z6LHxcN5Nj0uHs5z6HHxcJ5Lj4uH8zx6XDyc59Pj
4uG8gB4XD+eF9Lh4OC+ix8XDeTE9Lh7OS+hx8XBeSo+Lh/Myelw8nJfT4+Lh
vIIeFw/nlfS4eDivosfFw3k1PS4ezmvocfFwXkuPi4fzOnpcPJzX0+Pi4byB
HhcP5430uHg4b6LHxcN5Mz0uHs5b6HHxcN5Kj4uH8zZ6XDyct9Pj4uG8gx4X
D+ed9Lh4OO+ix8XDeTc9Lh7Oe+hx8XDeS4+LhzN6XDyc99Hj4uG8nx4XD+cD
9Lh4OB+kx8XD+RA9Lh7Oh+lx8XA+Qo+Lh/NRelw8nI/R4+LhfJweFw/nE/S4
eDifpMfFw/kUPS4ezqfpcfFwPkOPi4fzWXpcPJzP0ePi4XyeHhcP5wv0uHg4
X6THxcP5Ej0uHs6X6XHxcL5Cj4uH81V6XDycr9Hj4uF8nR4XD+cb9Lh4ON+k
x8XD+RY9Lh7Ot+lx8XC+Q4+Lh/Ndelw8nO/R4+LhfJ8eFw/nB/S4eDg/pMfF
w/kRPS4ezo/pcfFwfkKPi4fzU3pcPJyf0ePi4fycHhcP5xf0uHg4v6THxcP5
FT0uHs6v6XHxcH5Dj4uH81t6XDyc39Hj4uH8nh4XD+cP9Lh4OH+kx8XD+RM9
Lh7On+lx8XD+Qo+Lh/NXelw8nL/R4+Lh/J0eFw/nH/S4eDj/pMfFw/kXPS4e
zr/pcfFw/kOPi4f/N3D/3+Pi4RyAHhcP54D0uHg4B6LHxcM5MD0uHs5B6HHx
cA5Kj4uHczB6XDycg9Pj4uEcgh4XD+eQ9Lh4OIeix8XDOTQ9Lh7OYehx8XAO
S4+Lh3M4elw8nMPT4+LhHIEeFw/niPS4eDhHosfFwzkyPS4ezlHocfFwjkqP
i4dzNHpcPJyj0+Pi4RyDHhcP55j0uHg4x6LHxcM5Nj0uHs5x6HHxcI5Lj4uH
czx6XDyc49Pj4uGcgB4XD+eE9Lh4OCeix8XDOTE9Lh7OSehx8XBOSo+Lh3My
elw8nJPT4+LhnIIeFw/nlPS4eDinosfFwzk1PS4ezmnocfFwTkuPi4dzOnpc
PJzT0+Pi4ZyBHhcP54z0uHg4Z6LHxcM5Mz0uHs5Z6HHxcM5Kj4uHczZ6XDyc
s9Pj4uGcgx4XD+ec9Lh4OOeix8XDOTc9Lh7Oeehx8XDOS4+Lh3M+elw8nPPT
4+LhXIAeFw/ngvS4eDgXosfFw7kwPS4ezkXocfFwLkqPi4dzMXpcPJyL0+Pi
4VyCHhcP55L0uHg4l6LHxcO5ND0uHs5l6HHxcC5Lj4uHczl6XDycy9Pj4uFc
gR4XD+eK9Lh4OFeix8XDuTI9Lh7OVehx8XCuSo+Lh3M1elw8nKvT4+LhXIMe
Fw/nmvS4eDjXosfFw7k2PS4eznXocfFwrkuPi4dzPXpcPJzr0+Pi4dyAHhcP
54b0uHg4N6LHxcO5MT0uHs5N6HHxcG5Kj4uHczN6XDycm9Pj4uHcgh4XD+eW
9Lh4OLeix8XDuTU9Lh7Obehx8XBuS4+Lh3M7elw8nNvT4+Lh3IEeFw/njvS4
eDh3osfFw7kzPS4ezl3ocfFw7kqPi4dzN3pcPJy70+Pi4dyDHhcP5570uHg4
96LHxcO5Nz0uHs596HHxcO5Lj4uHcz96XDyc0uPi4dyfHhcP5wH0uHg4D6TH
xcN5ED0uHs6D6XHxcB5Cj4uH81B6XDych9Hj4uE8nB4XD+cR9Lh4OI+kx8XD
eRQ9Lh7Oo+lx8XAeQ4+Lh/NYelw8nMfR4+LhPJ4eFw/nCfS4eDhPpMfFw3kS
PS4ezpPpcfFwnkKPi4fzVHpcPJyn0ePi4TydHhcP5xn0uHg4z6THxcN5Fj0u
Hs6z6XHxcJ5Dj4uH81x6XDyc59Hj4uE8nx4XD+cF9Lh4OC+kx8XDeRE9Lh7O
i+lx8XBeQo+Lh/NSelw8nJfR4+LhvJweFw/nFfS4eDivpMfFw3kVPS4ezqvp
cfFwXkOPi4fzWnpcPJzX0ePi4byeHhcP5w30uHg4b6THxcN5Ez0uHs6b6XHx
cN5Cj4uH81Z6XDyct9Hj4uG8nR4XD+cd9Lh4OO+kx8XDeRc9Lh7Ou+lx8XDe
Q4+Lh/Neelw8nNHj4uG8jx4XD+f99Lh4OB+gx8XD+SA9Lh7Oh+hx8XA+TI+L
h/MRelw8nI/S4+LhfIweFw/n4/S4eDifoMfFw/kkPS4ezqfocfFwPk2Pi4fz
GXpcPJzP0uPi4XyOHhcP5/P0uHg4X6DHxcP5Ij0uHs6X6HHxcL5Mj4uH8xV6
XDycr9Lj4uF8jR4XD+fr9Lh4ON+gx8XD+SY9Lh7Ot+hx8XC+TY+Lh/Mdelw8
nO/S4+LhfI8eFw/n+/S4eDg/oMfFw/khPS4ezo/ocfFwfkyPi4fzE3pcPJyf
0uPi4fyMHhcP5+f0uHg4v6DHxcP5JT0uHs6v6HHxcH5Nj4uH8xt6XDyc39Lj
4uH8jh4XD+f39Lh4OH+gx8XD+SM9Lh7On+hx8XD+TI+Lh/MXelw8nL/S4+Lh
/I0eFw/n7/S4eDj/oMfFw/knPS4ezr/ocfFw/k2Pi4fzH3pcPPy/Afv/HhcP
5wD0uHg4B6THxcM5ED0uHs6B6XHxcA5Cj4uHc1B6XDycg9Hj4uEcnB4XD+cQ
9Lh4OIekx8XDORQ9Lh7Ooelx8XAOQ4+Lh3NYelw8nMPR4+LhHJ4eFw/nCPS4
eDhHpMfFwzkSPS4ezpHpcfFwjkKPi4dzVHpcPJyj0ePi4RydHhcP5xj0uHg4
x6THxcM5Fj0uHs6x6XHxcI5Dj4uHc1x6XDyc49Hj4uEcnx4XD+cE9Lh4OCek
x8XDORE9Lh7Oielx8XBOQo+Lh3NSelw8nJPR4+LhnJweFw/nFPS4eDinpMfF
wzkVPS4ezqnpcfFwTkOPi4dzWnpcPJzT0ePi4ZyeHhcP5wz0uHg4Z6THxcM5
Ez0uHs6Z6XHxcM5Cj4uHc1Z6XDycs9Hj4uGcnR4XD+cc9Lh4OOekx8XDORc9
Lh7Ouelx8XDOQ4+Lh3Neelw8nPPR4+LhnJ8eFw/nAvS4eDgXpMfFw7kQPS4e
zoXpcfFwLkKPi4dzUXpcPJyL0ePi4VycHhcP5xL0uHg4l6THxcO5FD0uHs6l
6XHxcC5Dj4uHc1l6XDycy9Hj4uFcnh4XD+cK9Lh4OFekx8XDuRI9Lh7Olelx
8XCuQo+Lh3NVelw8nKvR4+LhXJ0eFw/nGvS4eDjXpMfFw7kWPS4ezrXpcfFw
rkOPi4dzXXpcPJzr0ePi4VyfHhcP5wb0uHg4N6THxcO5ET0uHs6N6XHxcG5C
j4uHc1N6XDycm9Hj4uHcnB4XD+cW9Lh4OLekx8XDuRU9Lh7Orelx8XBuQ4+L
h3Nbelw8nNvR4+Lh3J4eFw/nDvS4eDh3pMfFw7kTPS4ezp3pcfFw7kKPi4dz
V3pcPJy70ePi4dydHhcP5x70uHg496THxcO5Fz0uHs696XHxcO5Dj4uHc196
XDyc+9Hj4uGUHhcP5/70uHg4D6DHxcN5ID0uHs6D6HHxcB5Mj4uH8xB6XDyc
h9Lj4uE8jB4XD+fh9Lh4OI+gx8XDeSQ9Lh7Oo+hx8XAeTY+Lh/MYelw8nMfS
4+LhPI4eFw/n8fS4eDhPoMfFw3kiPS4ezpPocfFwnkyPi4fzFHpcPJyn0uPi
4TyNHhcP5+n0uHg4z6DHxcN5Jj0uHs6z6HHxcJ5Nj4uH8xx6XDyc59Lj4uE8
jx4XD+f59Lh4OC+gx8XDeSE9Lh7Oi+hx8XBeTI+Lh/MSelw8nJfS4+LhvIwe
Fw/n5fS4eDivoMfFw3klPS4ezqvocfFwXk2Pi4fzGnpcPJzX0uPi4byOHhcP
5/X0uHg4b6DHxcN5Iz0uHs6b6HHxcN5Mj4uH8xZ6XDyct9Lj4uG8jR4XD+ft
9Lh4OO+gx8XDeSc9Lh7Ou+hx8XDeTY+Lh/Meelw8nPfS4+LhjB4XD+d99Lh4
OO+nx8XD+QA9Lh7OB+lx8XA+RI+Lh/Nhelw8nI/Q4+LhfJQeFw/nY/S4eDgf
p8fFw/kEPS4ezifpcfFwPkWPi4fzaXpcPJzP0OPi4XyWHhcP53P0uHg4n6fH
xcP5Aj0uHs4X6XHxcL5Ej4uH82V6XDycr9Dj4uF8lR4XD+dr9Lh4OF+nx8XD
+QY9Lh7ON+lx8XC+RY+Lh/Ntelw8nO/Q4+LhfJceFw/ne/S4eDjfp8fFw/kB
PS4ezg/pcfFwfkSPi4fzY3pcPJyf0OPi4fyUHhcP52f0uHg4P6fHxcP5BT0u
Hs4v6XHxcH5Fj4uH82t6XDyc39Dj4uH8lh4XD+d39Lh4OL+nx8XD+QM9Lh7O
H+lx8XD+RI+Lh/Nnelw8nL/Q4+Lh/JUeFw/nb/S4eDh/p8fFw/kHPS4ezj/p
cfFw/kWPi4fzb3pcPJz/0OPi4f8N1P/3uHg4B6DHxcM5ID0uHs6B6HHxcA5M
j4uHcxB6XDycg9Lj4uEcjB4XD+fg9Lh4OIegx8XDOSQ9Lh7Ooehx8XAOTY+L
h3MYelw8nMPS4+LhHI4eFw/n8PS4eDhHoMfFwzkiPS4ezpHocfFwjkyPi4dz
FHpcPJyj0uPi4RyNHhcP5+j0uHg4x6DHxcM5Jj0uHs6x6HHxcI5Nj4uHcxx6
XDyc49Lj4uEcjx4XD+f49Lh4OCegx8XDOSE9Lh7Oiehx8XBOTI+Lh3MSelw8
nJPS4+LhnIweFw/n5PS4eDinoMfFwzklPS4ezqnocfFwTk2Pi4dzGnpcPJzT
0uPi4ZyOHhcP5/T0uHg4Z6DHxcM5Iz0uHs6Z6HHxcM5Mj4uHcxZ6XDycs9Lj
4uGcjR4XD+fs9Lh4OOegx8XDOSc9Lh7Ouehx8XDOTY+Lh3Meelw8nPPS4+Lh
nI8eFw/n/PS4eDgXoMfFw7kgPS4ezoXocfFwLkyPi4dzEXpcPJyL0uPi4VyM
HhcP5+L0uHg4l6DHxcO5JD0uHs6l6HHxcC5Nj4uHcxl6XDycy9Lj4uFcjh4X
D+fy9Lh4OFegx8XDuSI9Lh7Olehx8XCuTI+Lh3MVelw8nKvS4+LhXI0eFw/n
6vS4eDjXoMfFw7kmPS4ezrXocfFwrk2Pi4dzHXpcPJzr0uPi4VyPHhcP5/r0
uHg4N6DHxcO5IT0uHs6N6HHxcG5Mj4uHcxN6XDycm9Lj4uHcjB4XD+fm9Lh4
OLegx8XDuSU9Lh7Orehx8XBuTY+Lh3Mbelw8nNvS4+Lh3I4eFw/n9vS4eDh3
oMfFw7kjPS4ezp3ocfFw7kyPi4dzF3pcPJy70uPi4dyNHhcP5+70uHg496DH
xcO5Jz0uHs696HHxcO5Nj4uHcx96XDyc+9Lj4uHcjx4XD6f0uHg496fHxcN5
AD0uHs4D6XHxcB5Ej4uH82B6XDych9Dj4uE8lB4XD+dh9Lh4OA+nx8XDeQQ9
Lh7OI+lx8XAeRY+Lh/Noelw8nMfQ4+LhPJYeFw/ncfS4eDiPp8fFw3kCPS4e
zhPpcfFwnkSPi4fzZHpcPJyn0OPi4TyVHhcP52n0uHg4T6fHxcN5Bj0uHs4z
6XHxcJ5Fj4uH82x6XDyc59Dj4uE8lx4XD+d59Lh4OM+nx8XDeQE9Lh7OC+lx
8XBeRI+Lh/Nielw8nJfQ4+LhvJQeFw/nZfS4eDgvp8fFw3kFPS4ezivpcfFw
XkWPi4fzanpcPJzX0OPi4byWHhcP53X0uHg4r6fHxcN5Az0uHs4b6XHxcN5E
j4uH82Z6XDyct9Dj4uG8lR4XD+dt9Lh4OG+nx8XDeQc9Lh7OO+lx8XDeRY+L
h/Nuelw8nPfQ4+LhvJceFw9n9Lh4OO+jx8XDeT89Lh7OB+hx8XA+SI+Lh/Mh
elw8nA/T4+LhfIQeFw/no/S4eDgfo8fFw/k4PS4ezifocfFwPkmPi4fzKXpc
PJxP0+Pi4XyGHhcP57P0uHg4n6PHxcP5PD0uHs4X6HHxcL5Ij4uH8yV6XDyc
L9Pj4uF8hR4XD+er9Lh4OF+jx8XD+To9Lh7ON+hx8XC+SY+Lh/Mtelw8nG/T
4+LhfIceFw/nu/S4eDjfo8fFw/k+PS4ezg/ocfFwfkiPi4fzI3pcPJwf0+Pi
4fyEHhcP56f0uHg4P6PHxcP5OT0uHs4v6HHxcH5Jj4uH8yt6XDycX9Pj4uH8
hh4XD+e39Lh4OL+jx8XD+T09Lh7OH+hx8XD+SI+Lh/Mnelw8nD/T4+Lh/IUe
Fw/nr/S4eDh/o8fFw/k7PS4ezj/ocfFw/kmPi4fzL3pcPJx/0+Pi4fyHHhcP
/2+A/r/HxcM5AD0uHs4B6XHxcA5Ej4uHc2B6XDycg9Dj4uEclB4XD+dg9Lh4
OAenx8XDOQQ9Lh7OIelx8XAORY+Lh3Noelw8nMPQ4+LhHJYeFw/ncPS4eDiH
p8fFwzkCPS4ezhHpcfFwjkSPi4dzZHpcPJyj0OPi4RyVHhcP52j0uHg4R6fH
xcM5Bj0uHs4x6XHxcI5Fj4uHc2x6XDyc49Dj4uEclx4XD+d49Lh4OMenx8XD
OQE9Lh7OCelx8XBORI+Lh3Nielw8nJPQ4+LhnJQeFw/nZPS4eDgnp8fFwzkF
PS4ezinpcfFwTkWPi4dzanpcPJzT0OPi4ZyWHhcP53T0uHg4p6fHxcM5Az0u
Hs4Z6XHxcM5Ej4uHc2Z6XDycs9Dj4uGclR4XD+ds9Lh4OGenx8XDOQc9Lh7O
Oelx8XDORY+Lh3Nuelw8nPPQ4+LhnJceFw/nfPS4eDjnp8fFw7kAPS4ezgXp
cfFwLkSPi4dzYXpcPJyL0OPi4VyUHhcP52L0uHg4F6fHxcO5BD0uHs4l6XHx
cC5Fj4uHc2l6XDycy9Dj4uFclh4XD+dy9Lh4OJenx8XDuQI9Lh7OFelx8XCu
RI+Lh3Nlelw8nKvQ4+LhXJUeFw/navS4eDhXp8fFw7kGPS4ezjXpcfFwrkWP
i4dzbXpcPJzr0OPi4VyXHhcP53r0uHg416fHxcO5AT0uHs4N6XHxcG5Ej4uH
c2N6XDycm9Dj4uHclB4XD+dm9Lh4ODenx8XDuQU9Lh7OLelx8XBuRY+Lh3Nr
elw8nNvQ4+Lh3JYeFw/ndvS4eDi3p8fFw7kDPS4ezh3pcfFw7kSPi4dzZ3pc
PJy70OPi4dyVHhcP5270uHg4d6fHxcO5Bz0uHs496XHxcO5Fj4uHc296XDyc
+9Dj4uHclx4XD+d+9Lh4OKXHxcO5Pz0uHs4D6HHxcB5Ij4uH8yB6XDycB9Pj
4uE8hB4XD+eh9Lh4OA+jx8XDeTg9Lh7OI+hx8XAeSY+Lh/Moelw8nEfT4+Lh
PIYeFw/nsfS4eDiPo8fFw3k8PS4ezhPocfFwnkiPi4fzJHpcPJwn0+Pi4TyF
HhcP56n0uHg4T6PHxcN5Oj0uHs4z6HHxcJ5Jj4uH8yx6XDycZ9Pj4uE8hx4X
D+e59Lh4OM+jx8XDeT49Lh7OC+hx8XBeSI+Lh/Mielw8nBfT4+LhvIQeFw/n
pfS4eDgvo8fFw3k5PS4ezivocfFwXkmPi4fzKnpcPJxX0+Pi4byGHhcP57X0
uHg4r6PHxcN5PT0uHs4b6HHxcN5Ij4uH8yZ6XDycN9Pj4uG8hR4XD+et9Lh4
OG+jx8XDeTs9Lh7OO+hx8XDeSY+Lh/Muelw8nHfT4+LhvIceFw/nvfS4eDij
x8XDeR89Lh7O++lx8XA+QI+Lh/NBelw8nA/R4+LhfJgeFw/nI/S4eDgfpcfF
w/kYPS4ezsfpcfFwPkGPi4fzSXpcPJxP0ePi4XyaHhcP5zP0uHg4n6XHxcP5
HD0uHs7n6XHxcL5Aj4uH80V6XDycL9Hj4uF8mR4XD+cr9Lh4OF+lx8XD+Ro9
Lh7O1+lx8XC+QY+Lh/NNelw8nG/R4+LhfJseFw/nO/S4eDjfpcfFw/kePS4e
zvfpcfFwfkCPi4fzQ3pcPJwf0ePi4fyYHhcP5yf0uHg4P6XHxcP5GT0uHs7P
6XHxcH5Bj4uH80t6XDycX9Hj4uH8mh4XD+c39Lh4OL+lx8XD+R09Lh7O7+lx
8XD+QI+Lh/NHelw8nD/R4+Lh/JkeFw/nL/S4eDh/pcfFw/kbPS4ezt/pcfFw
/kGPi4fzT3pcPJx/0ePi4fybHhcP5z/0uHj4fwPz/z0uHs4B6HHxcA5Ij4uH
cyB6XDycA9Pj4uEchB4XD+eg9Lh4OAejx8XDOTg9Lh7OIehx8XAOSY+Lh3Mo
elw8nEPT4+LhHIYeFw/nsPS4eDiHo8fFwzk8PS4ezhHocfFwjkiPi4dzJHpc
PJwj0+Pi4RyFHhcP56j0uHg4R6PHxcM5Oj0uHs4x6HHxcI5Jj4uHcyx6XDyc
Y9Pj4uEchx4XD+e49Lh4OMejx8XDOT49Lh7OCehx8XBOSI+Lh3Mielw8nBPT
4+LhnIQeFw/npPS4eDgno8fFwzk5PS4ezinocfFwTkmPi4dzKnpcPJxT0+Pi
4ZyGHhcP57T0uHg4p6PHxcM5PT0uHs4Z6HHxcM5Ij4uHcyZ6XDycM9Pj4uGc
hR4XD+es9Lh4OGejx8XDOTs9Lh7OOehx8XDOSY+Lh3Muelw8nHPT4+LhnIce
Fw/nvPS4eDjno8fFwzk/PS4ezgXocfFwLkiPi4dzIXpcPJwL0+Pi4VyEHhcP
56L0uHg4F6PHxcO5OD0uHs4l6HHxcC5Jj4uHcyl6XDycS9Pj4uFchh4XD+ey
9Lh4OJejx8XDuTw9Lh7OFehx8XCuSI+Lh3Mlelw8nCvT4+LhXIUeFw/nqvS4
eDhXo8fFw7k6PS4ezjXocfFwrkmPi4dzLXpcPJxr0+Pi4VyHHhcP57r0uHg4
16PHxcO5Pj0uHs4N6HHxcG5Ij4uHcyN6XDycG9Pj4uHchB4XD+em9Lh4ODej
x8XDuTk9Lh7OLehx8XBuSY+Lh3Mrelw8nFvT4+Lh3IYeFw/ntvS4eDi3o8fF
w7k9PS4ezh3ocfFw7kiPi4dzJ3pcPJw70+Pi4dyFHhcP5670uHg4d6PHxcO5
Oz0uHs496HHxcO5Jj4uHcy96XDyce9Pj4uHchx4XD+e+9Lh4OPejx8XDKT0u
Hs796XHxcB5Aj4uH80B6XDycB9Hj4uE8mB4XD+ch9Lh4OA+lx8XDeRg9Lh7O
w+lx8XAeQY+Lh/NIelw8nEfR4+LhPJoeFw/nMfS4eDiPpcfFw3kcPS4ezuPp
cfFwnkCPi4fzRHpcPJwn0ePi4TyZHhcP5yn0uHg4T6XHxcN5Gj0uHs7T6XHx
cJ5Bj4uH80x6XDycZ9Hj4uE8mx4XD+c59Lh4OM+lx8XDeR49Lh7O8+lx8XBe
QI+Lh/NCelw8nBfR4+LhvJgeFw/nJfS4eDgvpcfFw3kZPS4ezsvpcfFwXkGP
i4fzSnpcPJxX0ePi4byaHhcP5zX0uHg4r6XHxcN5HT0uHs7r6XHxcN5Aj4uH
80Z6XDycN9Hj4uG8mR4XD+ct9Lh4OG+lx8XDeRs9Lh7O2+lx8XDeQY+Lh/NO
elw8nHfR4+LhvJseFw/nPfS4eDjvpcfFwxk9Lh7O++hx8XDeT4+Lh/MBelw8
nA/S4+LhfIgeFw/nw/S4eDgfocfFw/koPS4ezsfocfFwPk6Pi4fzCXpcPJxP
0uPi4XyKHhcP59P0uHg4n6HHxcP5LD0uHs7n6HHxcD5Pj4uH8wV6XDycL9Lj
4uF8iR4XD+fL9Lh4OF+hx8XD+So9Lh7O1+hx8XC+To+Lh/MNelw8nG/S4+Lh
fIseFw/n2/S4eDjfocfFw/kuPS4ezvfocfFwvk+Pi4fzA3pcPJwf0uPi4fyI
HhcP58f0uHg4P6HHxcP5KT0uHs7P6HHxcH5Oj4uH8wt6XDycX9Lj4uH8ih4X
D+fX9Lh4OL+hx8XD+S09Lh7O7+hx8XB+T4+Lh/MHelw8nD/S4+Lh/IkeFw/n
z/S4eDh/ocfFw/krPS4ezt/ocfFw/k6Pi4fzD3pcPJx/0uPi4fyLHhcP59/0
uHg4/6HHxcP/G5D/73HxcA5Aj4uHc0B6XDycA9Hj4uEcmB4XD+cg9Lh4OAel
x8XDORg9Lh7Owelx8XAOQY+Lh3NIelw8nEPR4+LhHJoeFw/nMPS4eDiHpcfF
wzkcPS4ezuHpcfFwjkCPi4dzRHpcPJwj0ePi4RyZHhcP5yj0uHg4R6XHxcM5
Gj0uHs7R6XHxcI5Bj4uHc0x6XDycY9Hj4uEcmx4XD+c49Lh4OMelx8XDOR49
Lh7O8elx8XBOQI+Lh3NCelw8nBPR4+LhnJgeFw/nJPS4eDgnpcfFwzkZPS4e
zsnpcfFwTkGPi4dzSnpcPJxT0ePi4ZyaHhcP5zT0uHg4p6XHxcM5HT0uHs7p
6XHxcM5Aj4uHc0Z6XDycM9Hj4uGcmR4XD+cs9Lh4OGelx8XDORs9Lh7O2elx
8XDOQY+Lh3NOelw8nHPR4+LhnJseFw/nPPS4eDjnpcfFwzkfPS4ezvnpcfFw
LkCPi4dzQXpcPJwL0ePi4VyYHhcP5yL0uHg4F6XHxcO5GD0uHs7F6XHxcC5B
j4uHc0l6XDycS9Hj4uFcmh4XD+cy9Lh4OJelx8XDuRw9Lh7O5elx8XCuQI+L
h3NFelw8nCvR4+LhXJkeFw/nKvS4eDhXpcfFw7kaPS4eztXpcfFwrkGPi4dz
TXpcPJxr0ePi4VybHhcP5zr0uHg416XHxcO5Hj0uHs716XHxcG5Aj4uHc0N6
XDycG9Hj4uHcmB4XD+cm9Lh4ODelx8XDuRk9Lh7Ozelx8XBuQY+Lh3NLelw8
nFvR4+Lh3JoeFw/nNvS4eDi3pcfFw7kdPS4ezu3pcfFw7kCPi4dzR3pcPJw7
0ePi4dyZHhcP5y70uHg4d6XHxcO5Gz0uHs7d6XHxcO5Bj4uHc096XDyce9Hj
4uHcmx4XD+c+9Lh4OPelx8XDuR89Lh5O6XHxcO5Pj4uH8wB6XDycB9Lj4uE8
iB4XD+fB9Lh4OA+hx8XDeSg9Lh7Ow+hx8XAeTo+Lh/MIelw8nEfS4+LhPIoe
Fw/n0fS4eDiPocfFw3ksPS4ezuPocfFwHk+Pi4fzBHpcPJwn0uPi4TyJHhcP
58n0uHg4T6HHxcN5Kj0uHs7T6HHxcJ5Oj4uH8wx6XDycZ9Lj4uE8ix4XD+fZ
9Lh4OM+hx8XDeS49Lh7O8+hx8XCeT4+Lh/MCelw8nBfS4+LhvIgeFw/nxfS4
eDgvocfFw3kpPS4ezsvocfFwXk6Pi4fzCnpcPJxX0uPi4byKHhcP59X0uHg4
r6HHxcN5LT0uHs7r6HHxcF5Pj4uH8wZ6XDycN9Lj4uG8iR4XD+fN9Lh4OG+h
x8XDeSs9Lh7O2+hx8XDeTo+Lh/MOelw8nHfS4+LhvIseFw/n3fS4eDjvocfF
w3kvPS4ezuhx8XDeR4+Lh/N+elw8nA/Q4+LhfJAeFw/nQ/S4eDgfpsfFw/kI
PS4ezkfpcfFwPkaPi4fzcXpcPJxP0OPi4XySHhcP51P0uHg4n6bHxcP5DD0u
Hs5n6XHxcD5Hj4uH83l6XDycL9Dj4uF8kR4XD+dL9Lh4OF+mx8XD+Qo9Lh7O
V+lx8XC+Ro+Lh/N1elw8nG/Q4+LhfJMeFw/nW/S4eDjfpsfFw/kOPS4eznfp
cfFwvkePi4fzfXpcPJwf0OPi4fyQHhcP50f0uHg4P6bHxcP5CT0uHs5P6XHx
cH5Gj4uH83N6XDycX9Dj4uH8kh4XD+dX9Lh4OL+mx8XD+Q09Lh7Ob+lx8XB+
R4+Lh/N7elw8nD/Q4+Lh/JEeFw/nT/S4eDh/psfFw/kLPS4ezl/pcfFw/kaP
i4fzd3pcPJx/0OPi4fyTHhcP51/0uHg4/6bHxcP5Dz0uHv7fQPx/j4uHcwB6
XDycA9Lj4uEciB4XD+fA9Lh4OAehx8XDOSg9Lh7Owehx8XAOTo+Lh3MIelw8
nEPS4+LhHIoeFw/n0PS4eDiHocfFwzksPS4ezuHocfFwDk+Pi4dzBHpcPJwj
0uPi4RyJHhcP58j0uHg4R6HHxcM5Kj0uHs7R6HHxcI5Oj4uHcwx6XDycY9Lj
4uEcix4XD+fY9Lh4OMehx8XDOS49Lh7O8ehx8XCOT4+Lh3MCelw8nBPS4+Lh
nIgeFw/nxPS4eDgnocfFwzkpPS4ezsnocfFwTk6Pi4dzCnpcPJxT0uPi4ZyK
HhcP59T0uHg4p6HHxcM5LT0uHs7p6HHxcE5Pj4uHcwZ6XDycM9Lj4uGciR4X
D+fM9Lh4OGehx8XDOSs9Lh7O2ehx8XDOTo+Lh3MOelw8nHPS4+LhnIseFw/n
3PS4eDjnocfFwzkvPS4ezvnocfFwzk+Pi4dzAXpcPJwL0uPi4VyIHhcP58L0
uHg4F6HHxcO5KD0uHs7F6HHxcC5Oj4uHcwl6XDycS9Lj4uFcih4XD+fS9Lh4
OJehx8XDuSw9Lh7O5ehx8XAuT4+Lh3MFelw8nCvS4+LhXIkeFw/nyvS4eDhX
ocfFw7kqPS4eztXocfFwrk6Pi4dzDXpcPJxr0uPi4VyLHhcP59r0uHg416HH
xcO5Lj0uHs716HHxcK5Pj4uHcwN6XDycG9Lj4uHciB4XD+fG9Lh4ODehx8XD
uSk9Lh7Ozehx8XBuTo+Lh3MLelw8nFvS4+Lh3IoeFw/n1vS4eDi3ocfFw7kt
PS4ezu3ocfFwbk+Pi4dzB3pcPJw70uPi4dyJHhcP5870uHg4d6HHxcO5Kz0u
Hs7d6HHxcO5Oj4uHcw96XDyce9Lj4uHcix4XD+fe9Lh4OPehx8XDuS897n+7
rocoAADcXKOpbXtq205t26ltc1LO1LZS23Zq205t26+7d3qXd/Gfb5vgxfFA
9rjx4mj2uPHi+GD2uPHi+BD2uPHi+FD2uPHi+DD2uPHi+HD2uPHi+Aj2uPHi
eBB73HhxPJg9brw4PpI9brw4Poo9brw4Ppo9brw4PoY9brw4PpY9brw4Po49
brw4Pp49brw4PoE9brw4PpE9brw4Pok9brw4Ppk9brw4PoU9brw4PpU9brw4
Po09brw4Pp09brw4PoM9brw4PpM9brw4Pos9brw4Pps9brw4Poc9brw4Ppc9
brw4Po89brw4Pp89brw4hj1uvDi+gD1uvDi+kD1uvDi+iD1uvDi+mD1uvDi+
hD1uvDi+lD1uvDi+jD1uvDi+nD1uvDi+gj1uvDi+kj1uvDi+ij1uvDi+mj1u
vDi+hj1uvDi+lj1uvDi+jj1uvDi+nj1uvDi+gT1uvDi+kT1uvDi+iT1uvDi+
mT1uvDi+hT1uvDi+lT1uvDi+jT1uvDi+nT1uvDi+gz1uvDi+kz1uvDi+iz1u
vDi+mz1uvDi+hz1uvDi+lz1uvDi+jz1uvDiWPW68OL6fPW68OH6APW68OH6Q
PW68OH6IPW68OH6YPW68OH6EPW68OH6UPW68OH6MPW68OH6cPW68OH6CPW68
OH6SPW68OH6KPW68OH6aPW68OH6GPW68OH6WPW68OH6OPW68OH6ePW68OH6B
PW68OH6RPW68OH6JPW68OH6ZPW68OH6FPW68OH6VPW68OH6NPW68OH6dPW68
OH6DPW68OH6TPW68OH6LPW68OH6bPW68OH6HPW68OH6XPW68OI49brw4fo89
brw4fp89brw4/oA9brw4/pA9brw4/og9brw4/pg9brw4/oQ9brw4/pQ9brw4
/ow9brw4/pw9brw4/oI9brw4/pI9brw4/oo9brw4/po9brw4/oY9brw4/pY9
brw4/o49brw4/p49brw4/oE9brw4/pE9brw4/ok9brw4/pk9brw4/oU9brw4
/pU9brw4/o09brw4/p09brw4/oM9brw4/pM9brw4/os9brw4/ps9brw4/oc9
brz4fw+A/+MH4MSFGw9efDgegj5OXLjx4MWH4yHp48SFGw9efDgeij5OXLjx
4MWH46Hp48SFGw9efDgehj5OXLjx4MWH42Hp48SFGw9efDgejj5OXLjx4MWH
4+Hp48SFGw9efDgegT5OXLjx4MWH4xHp48SFGw9efDgeiT5OXLjx4MWH45Hp
48SFGw9efDgehT5OXLjx4MWH41Hp48SFGw9efDgejT5OXLjx4MWH49Hp48SF
Gw9efDgegz5OXLjx4MWH4zHp48SFGw9efDgeiz5OXLjx4MWH47Hp48SFGw9e
fDgehz5OXLjx4MWH43Hp48SFGw9efDgejz5OXLjx4MWH4/Hp48SFGw9efDie
gD5OXLjx4MWH4wnp48SFGw9efDieiD5OXLjx4MWH44np48SFGw9efDiehD5O
XLjx4MWH40np48SFGw9efDiejD5OXLjx4MWH4wH0ceLCjQcvPhxPTh8nLtx4
8OLD8RT0ceLCjQcvPhxPSR8nLtx48OLD8VT0ceLCjQcvPhxPTR8nLtx48OLD
8TT0ceLCjQcvPhxPSx8nLtx48OLD8XT0ceLCjQcvPhxPTx8nLtx48OLD8Qz0
ceLCjQcvPhzPSB8nLtx48OLD8Uz0ceLCjQcvPhzPTB8nLtx48OLD8Sz0ceLC
jQcvPhzPSh8nLtx48OLD8Wz0ceLCjQcvPhzPTh8nLtx48OLD8Rz0ceLCjQcv
PhzPSR8nLtx48OLD8Vz0ceLCjQcvPhzPTR8nLtx48OLD8Tz0ceLCjQcvPhzP
Sx8nLtx48OLD8Xz0ceLCjQcvPhzPTx8nLtx48OLD8QL0ceLCjQcvPhwvSB8n
Ltx48OLD8UL0ceLCjQcvPhwvTB8nLtx48OLD8SL0ceLCjQcvPhwvSh8nLtx4
8OLDkfRx4sKNBy8+HC9GHycu3Hjw4sPx4vRx4sKNBy8+HC9BHycu3Hjw4sPx
kvRx4sKNBy8+HC9FHycu3Hjw4sPx0vRx4sKNBy8+HC9DHycu3Hjw4sPxsvRx
4sKNBy8+HC9HHycu3Hjw4sPx8vRx4sKNBy8+HK9AHycu3Hjw4sPxivRx4sKN
By8+HK9EHycu3Hjw4sPxyvRx4sKNBy8+HK9CHycu3Hjw4sPxqvRx4sKNBy8+
HK9GHycu3Hjw4sPx6vRx4sKNBy8+HK9BHycu3Hjw4sPxmvRx4sKNBy8+HK9F
Hycu3Hjw4sPx2vRx4sKNBy8+HK9DHycu3Hjw4sPxuvRx4sKNBy8+HK9HHycu
3Hjw4sPx+vRx4sKNBy8+HG9AHycu3Hjw4sPxhvRx4sKNBy8+HG9EHycu3Hjw
4sPxxvRx4sKNBy8+HG9CHycu3Hjw4sNR9HHiwo0HLz4cb0ofJy7cePDiw/Fm
9HHiwo0HLz4cb04fJy7cePDiw/EW9HHiwo0HLz4cb0kfJy7cePDiw/FW9HHi
wo0HLz4cb00fJy7cePDiw/E29HHiwo0HLz4cb0sfJy7cePDiw/F29HHiwo0H
Lz4cb08fJy7cePDiw/EO9HHiwo0HLz4c70gfJy7cePDiw/FO9HHiwo0HLz4c
70wfJy7cePDiw/Eu9HHiwo0HLz4c70ofJy7cePDiw/Fu9HHiwo0HLz4c704f
Jy7cePDiw/Ee9HHiwo0HLz4c70kfJy7cePDiw/Fe9HHiwo0HLz4c700fJy7c
ePDiw/E+9HHiwo0HLz4c70sfJy7cePDiw/F+9HHiwo0HLz4c708fJy7cePDi
w/EB9HHiwo0HLz4cH0gfJy7cePDiw/FB9HHiwo0HLz4cD6SPExduPHjx4Wj6
OHHhxoMXH44Ppo8TF248ePHh+BD6OHHhxoMXH44PpY8TF248ePHh+DD6OHHh
xoMXH44Pp48TF248ePHh+Aj6OHHhxoMXH44H0ceJCzcevPhwPJg+Tly48eDF
h+Mj6ePEhRsPXnw4Poo+Tly48eDFh+Oj6ePEhRsPXnw4PoY+Tly48eDFh+Nj
6ePEhRsPXnw4Po4+Tly48eDFh+Pj6ePEhRsPXnw4PoE+Tly48eDFh+MT6ePE
hRsPXnw4Pok+Tly48eDFh+OT6ePEhRsPXnw4PoU+Tly48eDFh+NT6ePEhRsP
Xnw4Po0+Tly48eDFh+PT6ePEhRsPXnw4PoM+Tly48eDFh+Mz6ePEhRsPXnw4
Pos+Tly48eDFh+Oz6ePEhRsPXnw4Poc+Tly48eDFh+Nz6ePEhRsPXnw4Po8+
Tly48eDFh+Pz6ePEhRsPXnw4hj5OXLjx4MWH4wvo48SFGw9efDi+kD5OXLjx
4MWH44vo48SFGw9efDi+mD5OXLjx4MWH40vo48SFGw9efDi+lD5OXLjx4MWH
48vo48SFGw9efDi+nD5OXLjx4MWH4yvo48SFGw9efDi+kj5OXLjx4MWH46vo
48SFGw9efDi+mj5OXLjx4MWH42vo48SFGw9efDi+lj5OXLjx4MWH4+vo48SF
Gw9efDi+nj5OXLjx4MWH4xvo48SFGw9efDi+kT5OXLjx4MWH45vo48SFGw9e
fDi+mT5OXLjx4MWH41vo48SFGw9efDi+lT5OXLjx4MWH49vo48SFGw9efDi+
nT5OXLjx4MWH4zvo48SFGw9efDi+kz5OXLjx4MWH47vo48SFGw9efDi+mz5O
XLjx4MWH43vo48SFGw9efDi+lz5OXLjx4MWH4/vo48SFGw9efDiWPk5cuPHg
xYfj++njxIUbD158OH6APk5cuPHgxYfjB+njxIUbD158OH6IPk5cuPHgxYfj
h+njxIUbD158OH6EPk5cuPHgxYfjR+njxIUbD158OH6MPk5cuPHgxYfjx+nj
xIUbD158OH6CPk5cuPHgxYfjJ+njxIUbD158OH6KPk5cuPHgxYfjp+njxIUb
D158OH6GPk5cuPHgxYfjZ+njxIUbD158OH6OPk5cuPHgxYfj5+njxIUbD158
OH6BPk5cuPHgxYfjF+njxIUbD158OH6JPk5cuPHgxYfjl+njxIUbD158OH6F
Pk5cuPHgxYfjV+njxIUbD158OH6NPk5cuPHgxYfj1+njxIUbD158OH6DPk5c
uPHgxYfjN+njxIUbD158OH6LPk5cuPHgxYfjt+njxIUbD158OH6HPk5cuPHg
xYfjd+njxIUbD158OI4+Tly48eDFh+P36OPEhRsPXnw4fp8+Tly48eDFh+MP
6OPEhRsPXnw4/pA+Tly48eDFh+OP6OPEhRsPXnw4/pg+Tly48eDFh+NP6OPE
hRsPXnw4/pQ+Tly48eDFh+PP6OPEhRsPXnw4/pw+Tly48eDFh+Mv6OPEhRsP
Xnw4/pI+Tly48eDFh+Ov6OPEhRsPXnw4/po+Tly48eDFh+Nv6OPEhRsPXnw4
/pY+Tly48eDFh+Pv6OPEhRsPXnw4/p4+Tly48eDFh+Mf6OPEhRsPXnw4/pE+
Tly48eDFh+Of6OPEhRsPXnw4/pk+Tly48eDFh+Nf6OPEhRsPXnw4/pU+Tly4
8eDFh+Pf6OPEhRsPXnw4/p0+Tly48eDFh+M/6OPEhRsPXnw4/pM+Tly48eDF
h+O/6OPEhRsPXnw4/ps+Tly48eDFh+N/6OPEhRsPXnz4fx/w/9vHiQs3Hrz4
cDwEfZy4cOPBiw/HQ9LHiQs3Hrz4cDwUfZy4cOPBiw/HQ9PHiQs3Hrz4cDwM
fZy4cOPBiw/Hw9LHiQs3Hrz4cDwcfZy4cOPBiw/Hw9PHiQs3Hrz4cDwCfZy4
cOPBiw/HI9LHiQs3Hrz4cDwSfZy4cOPBiw/HI9PHiQs3Hrz4cDwKfZy4cOPB
iw/Ho9LHiQs3Hrz4cDwafZy4cOPBiw/Ho9PHiQs3Hrz4cDwGfZy4cOPBiw/H
Y9LHiQs3Hrz4cDwWfZy4cOPBiw/HY9PHiQs3Hrz4cDwOfZy4cOPBiw/H49LH
iQs3Hrz4cDwefZy4cOPBiw/H49PHiQs3Hrz4cDwBfZy4cOPBiw/HE9LHiQs3
Hrz4cDwRfZy4cOPBiw/HE9PHiQs3Hrz4cDwJfZy4cOPBiw/Hk9LHiQs3Hrz4
cDwZfZy4cOPBiw/HA+jjxIUbD158OJ6cPk5cuPHgxYfjKejjxIUbD158OJ6S
Pk5cuPHgxYfjqejjxIUbD158OJ6aPk5cuPHgxYfjaejjxIUbD158OJ6WPk5c
uPHgxYfj6ejjxIUbD158OJ6ePk5cuPHgxYfjGejjxIUbD158OJ6RPk5cuPHg
xYfjmejjxIUbD158OJ6ZPk5cuPHgxYfjWejjxIUbD158OJ6VPk5cuPHgxYfj
2ejjxIUbD158OJ6dPk5cuPHgxYfjOejjxIUbD158OJ6TPk5cuPHgxYfjuejj
xIUbD158OJ6bPk5cuPHgxYfjeejjxIUbD158OJ6XPk5cuPHgxYfj+ejjxIUb
D158OJ6fPk5cuPHgxYfjBejjxIUbD158OF6QPk5cuPHgxYfjhejjxIUbD158
OF6YPk5cuPHgxYfjRejjxIUbD158OF6UPk5cuPHgxYcj6ePEhRsPXnw4Xow+
Tly48eDFh+PF6ePEhRsPXnw4XoI+Tly48eDFh+Ml6ePEhRsPXnw4Xoo+Tly4
8eDFh+Ol6ePEhRsPXnw4XoY+Tly48eDFh+Nl6ePEhRsPXnw4Xo4+Tly48eDF
h+Pl6ePEhRsPXnw4XoE+Tly48eDFh+MV6ePEhRsPXnw4Xok+Tly48eDFh+OV
6ePEhRsPXnw4XoU+Tly48eDFh+NV6ePEhRsPXnw4Xo0+Tly48eDFh+PV6ePE
hRsPXnw4XoM+Tly48eDFh+M16ePEhRsPXnw4Xos+Tly48eDFh+O16ePEhRsP
Xnw4Xoc+Tly48eDFh+N16ePEhRsPXnw4Xo8+Tly48eDFh+P16ePEhRsPXnw4
3oA+Tly48eDFh+MN6ePEhRsPXnw43og+Tly48eDFh+ON6ePEhRsPXnw43oQ+
Tly48eDFh6Po48SFGw9efDjelD5OXLjx4MWH483o48SFGw9efDjenD5OXLjx
4MWH4y3o48SFGw9efDjekj5OXLjx4MWH463o48SFGw9efDjemj5OXLjx4MWH
423o48SFGw9efDjelj5OXLjx4MWH4+3o48SFGw9efDjenj5OXLjx4MWH4x3o
48SFGw9efDjekT5OXLjx4MWH453o48SFGw9efDjemT5OXLjx4MWH413o48SF
Gw9efDjelT5OXLjx4MWH493o48SFGw9efDjenT5OXLjx4MWH4z3o48SFGw9e
fDjekz5OXLjx4MWH473o48SFGw9efDjemz5OXLjx4MWH433o48SFGw9efDje
lz5OXLjx4MWH4/3o48SFGw9efDjenz5OXLjx4MWH4wPo48SFGw9efDg+kD5O
XLjx4MWH44Po48SFGw9efDgeSB8nLtx48OLD0fRx4sKNBy8+HB9MHycu3Hjw
4sPxIfRx4sKNBy8+HB9KHycu3Hjw4sPxYfRx4sKNBy8+HB9OHycu3Hjw4sPx
EfRx4sKNBy8+HA+ijxMXbjx48eF4MH2cuHDjwYsPx0fSx4kLNx68+HB8FH2c
uHDjwYsPx0fTx4kLNx68+HB8DH2cuHDjwYsPx8fSx4kLNx68+HB8HH2cuHDj
wYsPx8fTx4kLNx68+HB8An2cuHDjwYsPxyfSx4kLNx68+HB8En2cuHDjwYsP
xyfTx4kLNx68+HB8Cn2cuHDjwYsPx6fSx4kLNx68+HB8Gn2cuHDjwYsPx6fT
x4kLNx68+HB8Bn2cuHDjwYsPx2fSx4kLNx68+HB8Fn2cuHDjwYsPx2fTx4kL
Nx68+HB8Dn2cuHDjwYsPx+fSx4kLNx68+HB8Hn2cuHDjwYsPx+fTx4kLNx68
+HAMfZy4cOPBiw/HF9DHiQs3Hrz4cHwhfZy4cOPBiw/HF9HHiQs3Hrz4cHwx
fZy4cOPBiw/Hl9DHiQs3Hrz4cHwpfZy4cOPBiw/Hl9HHiQs3Hrz4cHw5fZy4
cOPBiw/HV9DHiQs3Hrz4cHwlfZy4cOPBiw/HV9HHiQs3Hrz4cHw1fZy4cOPB
iw/H19DHiQs3Hrz4cHwtfZy4cOPBiw/H19HHiQs3Hrz4cHw9fZy4cOPBiw/H
N9DHiQs3Hrz4cHwjfZy4cOPBiw/HN9HHiQs3Hrz4cHwzfZy4cOPBiw/Ht9DH
iQs3Hrz4cHwrfZy4cOPBiw/Ht9HHiQs3Hrz4cHw7fZy4cOPBiw/Hd9DHiQs3
Hrz4cHwnfZy4cOPBiw/Hd9HHiQs3Hrz4cHw3fZy4cOPBiw/H99DHiQs3Hrz4
cHwvfZy4cOPBiw/H99HHiQs3Hrz4cCx9nLhw48GLD8f308eJCzcevPhw/AB9
nLhw48GLD8cP0seJCzcevPhw/BB9nLhw48GLD8cP08eJCzcevPhw/Ah9nLhw
48GLD8eP0seJCzcevPhw/Bh9nLhw48GLD8eP08eJCzcevPhw/AR9nLhw48GL
D8dP0seJCzcevPhw/BR9nLhw48GLD8dP08eJCzcevPhw/Ax9nLhw48GLD8fP
0seJCzcevPhw/Bx9nLhw48GLD8fP08eJCzcevPhw/AJ9nLhw48GLD8cv0seJ
CzcevPhw/BJ9nLhw48GLD8cv08eJCzcevPhw/Ap9nLhw48GLD8ev0seJCzce
vPhw/Bp9nLhw48GLD8ev08eJCzcevPhw/AZ9nLhw48GLD8dv0seJCzcevPhw
/BZ9nLhw48GLD8dv08eJCzcevPhw/A59nLhw48GLD8fv0seJCzcevPhwHH2c
uHDjwYsPx+/Rx4kLNx68+HD8Pn2cuHDjwYsPxx/Qx4kLNx68+HD8IX2cuHDj
wYsPxx/Rx4kLNx68+HD8MX2cuHDjwYsPx5/Qx4kLNx68+HD8KX2cuHDjwYsP
x5/Rx4kLNx68+HD8OX2cuHDjwYsPx1/Qx4kLNx68+HD8JX2cuHDjwYsPx1/R
x4kLNx68+HD8NX2cuHDjwYsPx9/Qx4kLNx68+HD8LX2cuHDjwYsPx9/Rx4kL
Nx68+HD8PX2cuHDjwYsPxz/Qx4kLNx68+HD8I32cuHDjwYsPxz/Rx4kLNx68
+HD8M32cuHDjwYsPx7/Qx4kLNx68+HD8K32cuHDjwYsPx7/Rx4kLNx68+HD8
O32cuHDjwYsPx3/Qx4kLNx68+HD8J32cuHDjwYsPx3/Rx4kLNx68+HD8N32c
uHDjwYsPx//Qx4kLNx68+PD/PsD/t48TF248ePHheAj6OHHhxoMXH46HpI8T
F248ePHheCj6OHHhxoMXH46Hpo8TF248ePHheBj6OHHhxoMXH46HpY8TF248
ePHheDj6OHHhxoMXH46Hp48TF248ePHheAT6OHHhxoMXH45HpI8TF248ePHh
eCT6OHHhxoMXH45Hpo8TF248ePHheBT6OHHhxoMXH45HpY8TF248ePHheDT6
OHHhxoMXH45Hp48TF248ePHheAz6OHHhxoMXH47HpI8TF248ePHheCz6OHHh
xoMXH47Hpo8TF248ePHheBz6OHHhxoMXH47HpY8TF248ePHheDz6OHHhxoMX
H47Hp48TF248ePHheAL6OHHhxoMXH44npI8TF248ePHheCL6OHHhxoMXH44n
po8TF248ePHheBL6OHHhxoMXH44npY8TF248ePHheDL6OHHhxoMXH44H0MeJ
CzcevPhwPDl9nLhw48GLD8dT0MeJCzcevPhwPCV9nLhw48GLD8dT0ceJCzce
vPhwPDV9nLhw48GLD8fT0MeJCzcevPhwPC19nLhw48GLD8fT0ceJCzcevPhw
PD19nLhw48GLD8cz0MeJCzcevPhwPCN9nLhw48GLD8cz0ceJCzcevPhwPDN9
nLhw48GLD8ez0MeJCzcevPhwPCt9nLhw48GLD8ez0ceJCzcevPhwPDt9nLhw
48GLD8dz0MeJCzcevPhwPCd9nLhw48GLD8dz0ceJCzcevPhwPDd9nLhw48GL
D8fz0MeJCzcevPhwPC99nLhw48GLD8fz0ceJCzcevPhwPD99nLhw48GLD8cL
0MeJCzcevPhwvCB9nLhw48GLD8cL0ceJCzcevPhwvDB9nLhw48GLD8eL0MeJ
CzcevPhwvCh9nLhw48GLD0fSx4kLNx68+HC8GH2cuHDjwYsPx4vTx4kLNx68
+HC8BH2cuHDjwYsPx0vSx4kLNx68+HC8FH2cuHDjwYsPx0vTx4kLNx68+HC8
DH2cuHDjwYsPx8vSx4kLNx68+HC8HH2cuHDjwYsPx8vTx4kLNx68+HC8An2c
uHDjwYsPxyvSx4kLNx68+HC8En2cuHDjwYsPxyvTx4kLNx68+HC8Cn2cuHDj
wYsPx6vSx4kLNx68+HC8Gn2cuHDjwYsPx6vTx4kLNx68+HC8Bn2cuHDjwYsP
x2vSx4kLNx68+HC8Fn2cuHDjwYsPx2vTx4kLNx68+HC8Dn2cuHDjwYsPx+vS
x4kLNx68+HC8Hn2cuHDjwYsPx+vTx4kLNx68+HC8AX2cuHDjwYsPxxvSx4kL
Nx68+HC8EX2cuHDjwYsPxxvTx4kLNx68+HC8CX2cuHDjwYsPR9HHiQs3Hrz4
cLwpfZy4cOPBiw/Hm9HHiQs3Hrz4cLw5fZy4cOPBiw/HW9DHiQs3Hrz4cLwl
fZy4cOPBiw/HW9HHiQs3Hrz4cLw1fZy4cOPBiw/H29DHiQs3Hrz4cLwtfZy4
cOPBiw/H29HHiQs3Hrz4cLw9fZy4cOPBiw/HO9DHiQs3Hrz4cLwjfZy4cOPB
iw/HO9HHiQs3Hrz4cLwzfZy4cOPBiw/Hu9DHiQs3Hrz4cLwrfZy4cOPBiw/H
u9HHiQs3Hrz4cLw7fZy4cOPBiw/He9DHiQs3Hrz4cLwnfZy4cOPBiw/He9HH
iQs3Hrz4cLw3fZy4cOPBiw/H+9DHiQs3Hrz4cLwvfZy4cOPBiw/H+9HHiQs3
Hrz4cLw/fZy4cOPBiw/HB9DHiQs3Hrz4cHwgfZy4cOPBiw/HB9HHiQs3Hrz4
cDyQPk5cuPHgxYej6ePEhRsPXnw4Ppg+Tly48eDFh+ND6OPEhRsPXnw4PpQ+
Tly48eDFh+PD6OPEhRsPXnw4Ppw+Tly48eDFh+Mj6OPEhRsPXnw4HkQfJy7c
ePDiw/Fg+jhx4caDFx+Oj6SPExduPHjx4fgo+jhx4caDFx+Oj6aPExduPHjx
4fgY+jhx4caDFx+Oj6WPExduPHjx4fg4+jhx4caDFx+Oj6ePExduPHjx4fgE
+jhx4caDFx+OT6SPExduPHjx4fgk+jhx4caDFx+OT6aPExduPHjx4fgU+jhx
4caDFx+OT6WPExduPHjx4fg0+jhx4caDFx+OT6ePExduPHjx4fgM+jhx4caD
Fx+Oz6SPExduPHjx4fgs+jhx4caDFx+Oz6aPExduPHjx4fgc+jhx4caDFx+O
z6WPExduPHjx4fg8+jhx4caDFx+Oz6ePExduPHjx4Rj6OHHhxoMXH44voI8T
F248ePHh+EL6OHHhxoMXH44voo8TF248ePHh+GL6OHHhxoMXH44voY8TF248
ePHh+FL6OHHhxoMXH44vo48TF248ePHh+HL6OHHhxoMXH46voI8TF248ePHh
+Er6OHHhxoMXH46voo8TF248ePHh+Gr6OHHhxoMXH46voY8TF248ePHh+Fr6
OHHhxoMXH46vo48TF248ePHh+Hr6OHHhxoMXH45voI8TF248ePHh+Eb6OHHh
xoMXH45voo8TF248ePHh+Gb6OHHhxoMXH45voY8TF248ePHh+Fb6OHHhxoMX
H45vo48TF248ePHh+Hb6OHHhxoMXH47voI8TF248ePHh+E76OHHhxoMXH47v
oo8TF248ePHh+G76OHHhxoMXH47voY8TF248ePHh+F76OHHhxoMXH47vo48T
F248ePHhWPo4ceHGgxcfju+njxMXbjx48eH4Afo4ceHGgxcfjh+kjxMXbjx4
8eH4Ifo4ceHGgxcfjh+mjxMXbjx48eH4Efo4ceHGgxcfjh+ljxMXbjx48eH4
Mfo4ceHGgxcfjh+njxMXbjx48eH4Cfo4ceHGgxcfjp+kjxMXbjx48eH4Kfo4
ceHGgxcfjp+mjxMXbjx48eH4Gfo4ceHGgxcfjp+ljxMXbjx48eH4Ofo4ceHG
gxcfjp+njxMXbjx48eH4Bfo4ceHGgxcfjl+kjxMXbjx48eH4Jfo4ceHGgxcf
jl+mjxMXbjx48eH4Ffo4ceHGgxcfjl+ljxMXbjx48eH4Nfo4ceHGgxcfjl+n
jxMXbjx48eH4Dfo4ceHGgxcfjt+kjxMXbjx48eH4Lfo4ceHGgxcfjt+mjxMX
bjx48eH4Hfo4ceHGgxcfjt+ljxMXbjx48eE4+jhx4caDFx+O36OPExduPHjx
4fh9+jhx4caDFx+OP6CPExduPHjx4fhD+jhx4caDFx+OP6KPExduPHjx4fhj
+jhx4caDFx+OP6GPExduPHjx4fhT+jhx4caDFx+OP6OPExduPHjx4fhz+jhx
4caDFx+Ov6CPExduPHjx4fhL+jhx4caDFx+Ov6KPExduPHjx4fhr+jhx4caD
Fx+Ov6GPExduPHjx4fhb+jhx4caDFx+Ov6OPExduPHjx4fh7+jhx4caDFx+O
f6CPExduPHjx4fhH+jhx4caDFx+Of6KPExduPHjx4fhn+jhx4caDFx+Of6GP
ExduPHjx4fhX+jhx4caDFx+Of6OPExduPHjx4fh3+jhx4caDFx+O/6CPExdu
PHjx4fhP+jhx4caDFx+O/6KPExduPHjx4fhv+jhx4caDFx+O/6GPExduPHjx
4f99QP9vHycu3Hjw4sPxEPRx4sKNBy8+HA9JHycu3Hjw4sPxUPRx4sKNBy8+
HA9NHycu3Hjw4sPxMPRx4sKNBy8+HA9LHycu3Hjw4sPxcPRx4sKNBy8+HA9P
Hycu3Hjw4sPxCPRx4sKNBy8+HI9IHycu3Hjw4sPxSPRx4sKNBy8+HI9MHycu
3Hjw4sPxKPRx4sKNBy8+HI9KHycu3Hjw4sPxaPRx4sKNBy8+HI9OHycu3Hjw
4sPxGPRx4sKNBy8+HI9JHycu3Hjw4sPxWPRx4sKNBy8+HI9NHycu3Hjw4sPx
OPRx4sKNBy8+HI9LHycu3Hjw4sPxePRx4sKNBy8+HI9PHycu3Hjw4sPxBPRx
4sKNBy8+HE9IHycu3Hjw4sPxRPRx4sKNBy8+HE9MHycu3Hjw4sPxJPRx4sKN
By8+HE9KHycu3Hjw4sPxZPRx4sKNBy8+HA+gjxMXbjx48eF4cvo4ceHGgxcf
jqegjxMXbjx48eF4Svo4ceHGgxcfjqeijxMXbjx48eF4avo4ceHGgxcfjqeh
jxMXbjx48eF4Wvo4ceHGgxcfjqejjxMXbjx48eF4evo4ceHGgxcfjmegjxMX
bjx48eF4Rvo4ceHGgxcfjmeijxMXbjx48eF4Zvo4ceHGgxcfjmehjxMXbjx4
8eF4Vvo4ceHGgxcfjmejjxMXbjx48eF4dvo4ceHGgxcfjuegjxMXbjx48eF4
Tvo4ceHGgxcfjueijxMXbjx48eF4bvo4ceHGgxcfjuehjxMXbjx48eF4Xvo4
ceHGgxcfjuejjxMXbjx48eF4fvo4ceHGgxcfjhegjxMXbjx48eF4Qfo4ceHG
gxcfjheijxMXbjx48eF4Yfo4ceHGgxcfjhehjxMXbjx48eF4Ufo4ceHGgxcf
jqSPExduPHjx4Xgx+jhx4caDFx+OF6ePExduPHjx4XgJ+jhx4caDFx+Ol6SP
ExduPHjx4Xgp+jhx4caDFx+Ol6aPExduPHjx4XgZ+jhx4caDFx+Ol6WPExdu
PHjx4Xg5+jhx4caDFx+Ol6ePExduPHjx4XgF+jhx4caDFx+OV6SPExduPHjx
4Xgl+jhx4caDFx+OV6aPExduPHjx4XgV+jhx4caDFx+OV6WPExduPHjx4Xg1
+jhx4caDFx+OV6ePExduPHjx4XgN+jhx4caDFx+O16SPExduPHjx4Xgt+jhx
4caDFx+O16aPExduPHjx4Xgd+jhx4caDFx+O16WPExduPHjx4Xg9+jhx4caD
Fx+O16ePExduPHjx4XgD+jhx4caDFx+ON6SPExduPHjx4Xgj+jhx4caDFx+O
N6aPExduPHjx4XgT+jhx4caDFx+Ooo8TF248ePHheFP6OHHhxoMXH443o48T
F248ePHheHP6OHHhxoMXH463oI8TF248ePHheEv6OHHhxoMXH463oo8TF248
ePHheGv6OHHhxoMXH463oY8TF248ePHheFv6OHHhxoMXH463o48TF248ePHh
eHv6OHHhxoMXH453oI8TF248ePHheEf6OHHhxoMXH453oo8TF248ePHheGf6
OHHhxoMXH453oY8TF248ePHheFf6OHHhxoMXH453o48TF248ePHheHf6OHHh
xoMXH473oI8TF248ePHheE/6OHHhxoMXH473oo8TF248ePHheG/6OHHhxoMX
H473oY8TF248ePHheF/6OHHhxoMXH473o48TF248ePHheH/6OHHhxoMXH44P
oI8TF248ePHh+ED6OHHhxoMXH44Poo8TF248ePHheCB9nLhw48GLD0fTx4kL
Nx68+HB8MH2cuHDjwYsPx4fQx4kLNx68+HB8KH2cuHDjwYsPx4fRx4kLNx68
+HB8OH2cuHDjwYsPx0fQx4kLNx68+HA8iD5OXLjx4MWH48H/3/8PIXzZoA==

      "]]}, 
    {RGBColor[0.560181, 0.691569, 0.194885], PointSize[
      NCache[
       Rational[1, 360], 0.002777777777777778]], AbsoluteThickness[1.6], 
     LineBox[CompressedData["
1:eJxc2Q90l9P/APBJMkkmySSZJJNkkkySR5JJMkkmk8lkMrVq1arJJJkkk2SS
TJJJMkkmySSZJJNkkkySSTJJJsmv+j475/d5fc7O6bzce5/3fd+/z+fjtIFD
+9xRLyoqKpgVFXXw3/99ai7937/V4b9RwfIxF/y+IKPO0UHia21mn/BonWOC
Nb8e26HvqDo3DYbcV/D8og/qHBsM3D78nwca/Ry6RVB24cEH1DkumHznFacf
9l1d/VbBU9+cml68o86tg3Z/fzjt1nZ19dsEpz74y3WlLescH1w09YfEqT/U
1W8b9B1VuHTT/jq3C+5dd+aBv7r67Xl+QlDvUIJ1Po98OpD/+cELj+cNHXBN
nTsG07v+/ETXn38KfUFw9JK0A3917hR8fO6MfQM/rvOF1E8M3tm0P+7yO+p8
UfDRsBYH/urcOTj/0KfOF/P8LkHs1eNf33pinS8JOhwagG2huwazbjz+s8k9
6nxp8HnSwRmocxBUPXOwQui8IGj2aP3cPwbXlV8WTOh9cvXi++vKLwu+H9t0
4ZXf15V3C46q3fblyjfqyrvR/vLgUPeuriu/PPhu2cycfh3ryrsHKQe7V6+u
vHtwca9bDiyhH8PyK4K/jjyp7cW9QuddEa6vrWF5j3D+Quf1CF68du/ca/fW
lV8ZxBwakLryK4OH8w9+6sqTgnuKvmjQ+Z668qQg8/1mB/7qyq8K4g8toB/C
8quC/w7M1kMvh47qGRxajg/WlfeMrB91dZB8sDtz68pxVK+gY5OaT195uK68
V/C//14X/5rgUPeK6sqvCS576ZjsjUFd+97BNV3Obn5U7ZawvHc4/6Gjrg0O
bNYDE1JXfm3wyvyDn7ry5MjnBcnBA+dUTjinsq5+cnBg8z55yrzQZcnBTbse
OeO9lLr214XrKXRwXXAovWvr2l9H++uCkW//e9mk1XXt+4Trqa59nyDj4HGw
rK59n+CxFX/Gpz5W175P0P9QwLr214fru6799cGIQwHr2l8fHJrOzO/D9tcH
Hxx83IrQUX2D4Qe320ehg77Boem4M3Re32DxnIMbvq593yBrwMERr2t/Q6SD
G4I9Bx//Z1XY/obg4Oxs+zJ02Q3h+RI6ql9w7PUHT6TQQb/g4OhPOKeufb/g
wOHTuuqZ78L2/YJD4Y6qa39jeB7Xtb8x6H7oU9f+xmD/gdFufH1d+xvD8d8c
tk8JDizeAys4dIDzUoLndl914K+ufUq4XkNH3RSeX6GDm4KEg8fduXXtbwr3
36aw/U3h/gwd1T+yPOgffLrm4Cd0Xv/I+mX9gysPbfi69jeH98u3Yfubw/35
Tdj+5vB8DF12c3DoOrh3Y9g+NXjr0vLkr28LHaQGOw9OT2HovNTwPAtdlhoc
4pavw/a3BEd2PniC1LW/Jdwfde0pL6M8akBw6Lh7vq79gCA42J3tde0HhOd/
Xf8HBIeW08rQUbcGY/odnJHQwa3BsncOfuryvzV49eDyubGu/a3h/VHXPi3c
72G8uLTg/qEHV1hdf9LC/Rw6LS0499CAhfnnpYX3beX/XJQWHLzdnugalpel
BT8duB3mPB6WV6WF523oqNuCdw9eB01Cx90Wrqevwvi3BamHDoDQabeF59uG
MP5twW87D35CF90Wnq9h/bLbgoOr4ZNfQ1dRHjUwvJ9Dxw2MfH4wMLI/aQOD
Yw6cZu3fCp03MLh7y00HTqTQRQMj+1s2MDxf6+IPDM+v8PlRt4f7MXTc7eH9
UZf/7ZH5pd0eNPzqhaxLGtbFvz2yv0W3k//tkeNbdXu4n+vyTw8O3q63DKnL
Pz28r+vyTw8OLZej6+Knh/d13finBw1uLjni5pIvw/jp4fkblpfxvKr04LRD
ExLWj7ojPG9Dx90RHNounUMHdwSHHXphWB/GvyO44NCB+EUY/47wflsXxr8j
vN9Cl90R7vfQVXeE+zl01KDwfSR03KDgwGQdmLHQwaDg24PT/9DnYfxB4XhW
hPEHBYem/8LPwviDgvaHDvBPw/iDgmdyDm3QMP6g8D4JHXVncOg42PVJGB8H
d4b7NXTancGh4T4idN6dwXn/W0Bh/DvD/EOX3RnmE7rqzuDg6XXT5+Vh/Izw
/Tl0XEZ433wUxs8I11votIzwfF8Vxs8IDu7+uMs/DONnBJ80PnihrQzjZ4Tn
1Qdh/IzwvFsRxr8rvN9Dx90Vzlfo4K7w/CgL498Vvr+Hzrsr3I/vhfHvChY8
fPALReiyu4JD1/uwZWH8u8LzfWkYf3D4vhE6bnB4/oUOBv/vOB7+Thh/cDDz
6YOft8P4gyOfVzQ4fJ8JXTY4HP/QVYPD+yNsH3V3eN+XhvHvDg5M/oEVEDq4
O+jzvws5jH93eN68Fca/OzjU/ZlhedHdkf0vuzvodvD6fyrsf9Xd4f4JHZUZ
6bjM8D4OxyvIDL+fhU7LDPf/8jB+ZnD4s50q7jr83TA+LssMrj349aF3XfzM
4Msf9xx4o6+Lf09w1qEDM3x+3D3B5m8PfsL2wT3h+2UYL+2eyP7k3ROeL2F5
0T3h/gifX3YP439P5HxHDQm/X4bzETckGH3oE45vMCQ42PsDKYTxh4Tr+Y0w
/pDgz4PH6XNhedGQ4OBtc2yH0GVDwvs3rF81JFh1INrfHy4K4w8Nz5OSMP7Q
8PvOq2H8oeF8zg/jDw3zCZ03NFw/xWH8ocG4g8tv7Nww/tCwP6GrhgaHej/n
+TB+VnDo+L+v6H+OyQr335ywP1mRz0vAQVZ4Xrz0PydnheNb11+clRWeJ2H9
vKzwfTjsfwEuygre+GD9gRXz8v9ckhWu51fC/IhfkRXur7B+FfFrssL9FT4/
alhw4PA48EIT1o8ZFtk+blhk/YRhwY8nHlxxYbxgWOT4Jw+LnJ+0YeH+Cvub
RXnesODQ6+uT4XwXDAvXf+iiYeH+CduX0N+yYZH5VRCviufXDAsuPLA7n+0U
rreo4cGHbxy8kBaG+Q+PrB83PDxvw/oJw8P183qY//DI9Zw8PPy+Gq73tOGR
+yFreOR+yhsevr+/GeY/PLzv6/bT8HA9hs8vGR5sOtidhLB+2fDI/VUxPHy/
eS3Mf3hw3KFP2N+a4cERhy7A0FEjgkPL6ZuwfsyI8DxaEOY/InK8E0ZErodg
ROT8JI9g/nHWiMj9nDcicr0VEL9oRHie1c3/iMj5LqN+BeVVIyLXZw2Oyo7c
bzHZkfspLjs4dL3kzAvzz47cv0F25PmSnB15fqRlR+6XLJxH/ILsyPVblB25
HkuyI8/Hsmzyz47cP1XZ4f0fltfwvKiRkY4ZGTnecSMj2yeMDO//cL6CkZHj
kTyS8xpnjYxcL3kjI+ergOcX8fySkeF+eTHMH1fgqpHh9/+wfc3I8PezcL6i
RgU3HPqE9WNGRcaLGxXu5xfC/EeFv1+GDkaF+ym8T5JHhfstdBrts0YFh95W
G4fOGxW5XgpwEfFK6G/ZqPD9PaxfQfuqUcFVh35wDuvX0D5qdOR+jhkdvt+G
6z1udOT4JYyOXK/B6ODEQz8YhvWTR0eu7zTqZ42OPE/yKC8YHXnfFdG/ktGR
+7OMeBWjI+evanTk/q2hv1E5keslJieyPC6H+y8n8vwIciLHJzknMp+0nMjx
zMqJ7E8ezyvIicyniPglOeSPK3LIPyc49PPotrr5z2H9j4k8v2LGRJbHUZ4w
hvU/Jrx/QiePiXy/ShsTuT+yxoS/r80O8x8Tni+zwvzHhPfRc2H+uGRM0PLQ
Agrf18rGhPdv3fofE7neq8ZEjkfNmMj5iBob6ZixkedP3NjI8ylhLOt/bOT5
mzw2cr7SxkaOf9ZY5h8X0J+isZHzUcLzysZG7ueKsZHrt4r+1oyNvI+jxvH+
N478x0XuxwQcjOP9b1zkfkobx/ofR/7jItdvwbjI8S4aF9nfknGR41tG+wri
VY2LPH9rxvH+nxvsOPi/L34JHZMbub7iciPXV0Ju5POC3MjnJVM/LTfyfM7K
jTyf83Ijv38U5Ib5zwzzzw3vy2fC/HPD94PQZbnh+fNUmH9uOP8zwvwpr8kN
xycsj7o3sn7MveH8PRnmf2+4358I8783zG9amD/1kylPuzfMP3TWveF5ET4v
j+cXUF7E80ooL7s3vG8fD/O/N5yP0FW45t7wPHkszH98+P7zaJj/+PD8eDDM
f3w4PpPC/MeH8R8I8x8fzs+4MP+6590b5j8+3C9jwvzHh/HvC/PHBdQv4vkl
uGx8OL4TwvxxFf2pIV7UfZH5xOC4+8LxvT/M/77I9sF9kf1Nvi8cr1Fh/veF
/Rke5o/z6p43NMy/rv2gMH9cUtd+YJj/feF43B3mz/OqaF9D/ai88Pt89v8c
nRfZvxgcmxeZXxyOz4scj4S8yPFPxAHtk4iXnBfZ3xSclheZX0Ze5Phk4Zy6
9jeH419X3ud/zs8Lov7/pwAX4iJcjEtwKS7D5bgCV+IqXI1rcC2Ouj/S0TgG
x+I4HI8TcCIOcBJOxik4DWfgLJyD83A+LsCFuAgX4xJcistwOa7AlbgKV+Ma
XIujJkQ6GsfgWByH43ECTsQBTsLJOAWn4QychXNwHs7HBbgQF+FiXIJLcRku
xxW4ElfhalyDa3HUA5GOxjE4FsfheJyAE3GAk3AyTsFpOANn4Rych/NxAS7E
RbgYl+BSXIbLcQWuxFW4GtfgWhw1MdLROAbH4jgcjxNwIg5wEk7GKTgNZ+As
nIPzcD4uwIW4CBfjElyKy3A5rsCVuApX4xpci6MejHQ0jsGxOA7H4wSciAOc
hJNxCk7DGTgL5+A8nI8LcCEuwsW4BJfiMlyOK3AlrsLVuAbX4qhJkY7GMTgW
x+F4nIATcYCTcDJOwWk4A2fhHJyH83EBLsRFuBiX4FJchstxBa7EVbga1+Ba
HPVQpKNxDI7FcTgeJ+BEHOAknIxTcBrOwFk4B+fhfFyAC3ERLsYluBSX4XJc
gStxFa7GNbgWR+VHOhrH4Fgch+NxAk7EAU7CyTgFp+EMnIVzcB7OxwW4EBfh
YlyCS3EZLscVuBJX4Wpcg2tx1MORjsYxOBbH4XicgBNxgJNwMk7BaTgDZ+Ec
nIfzcQEuxEW4GJfgUlyGy3EFrsRVuBrX4FocNTnS0TgGx+I4HI8TcCIOcBJO
xik4DWfgLJyD83A+LsCFuAgX4xJcistwOa7AlbgKV+MaXIujHol0NI7BsTgO
x+MEnIgDnISTcQpOwxk4C+fgPJyPC3AhLsLFuASX4jJcjitwJa7C1bgG1+Ko
KZGOxjE4FsfheJyAE3GAk3AyTsFpOANn4Rych/NxAS7ERbgYl+BSXIbLcQWu
xFW4GtfgWhz1aKSjcQyOxXE4HifgRBzgJJyMU3AazsBZOAfn4XxcgAtxES7G
JbgUl+FyXIErcRWuxjW4FkdNjXQ0jsGxOA7H4wSciAOchJNxCk7DGTgL5+A8
nI8LcCEuwsW4BJfiMlyOK3AlrsLVuAbX4qjHIh2NY3AsjsPxOAEn4gAn4WSc
gtNwBs7COTgP5+MCXIiLcDEuwaW4DJfjClyJq3A1rsG1OKog0vVxNG6EY3BT
HItb4DjcGsfjdjgBd8SJuAsOcHechHvhZNwXp+BUnIbTcQbOxFk4G+fgXJyH
J+J8PAUX4Om4EM/CRXguLsYLcAlejEvxMlyGV+JyvAZX4PW4Em/CVXgrrsY7
cA3ejWvxPhz1eKTr42jcCMfgpjgWt8BxuDWOx+1wAu6IE3EXHODuOAn3wsm4
L07BqTgNp+MMnImzcDbOwbk4D0/E+XgKLsDTcSGehYvwXFyMF+ASvBiX4mW4
DK/E5XgNrsDrcSXehKvwVlyNd+AavBvX4n04alqk6+No3AjH4KY4FrfAcbg1
jsftcALuiBNxFxzg7jgJ98LJuC9Owak4DafjDJyJs3A2zsG5OA9PxPl4Ci7A
03EhnoWL8FxcjBfgErwYl+JluAyvxOV4Da7A63El3oSr8FZcjXfgGrwb1+J9
OOqJSNfH0bgRjsFNcSxugeNwaxyP2+EE3BEn4i44wN1xEu6Fk3FfnIJTcRpO
xxk4E2fhbJyDc3Eenojz8RRcgKfjQjwLF+G5uBgvwCV4MS7Fy3AZXonL8Rpc
gdfjSrwJV+GtuBrvwDV4N67F+3DU9EjXx9G4EY7BTXEsboHjcGscj9vhBNwR
J+IuOMDdcRLuhZNxX5yCU3EaTscZOBNn4Wycg3NxHp6I8/EUXICn40I8Cxfh
ubgYL8AleDEuxctwGV6Jy/EaXIHX40q8CVfhrbga78A1eDeuxftw1JORro+j
cSMcg5viWNwCx+HWOB63wwm4I07EXXCAu+Mk3Asn4744BafiNJyOM3AmzsLZ
OAfn4jw8EefjKbgAT8eFeBYuwnNxMV6AS/BiXIqX4TK8EpfjNbgCr8eVeBOu
wltxNd6Ba/BuXIv34agZka6Po3EjHIOb4ljcAsfh1jget8MJuCNOxF1wgLvj
JNwLJ+O+OAWn4jScjjNwJs7C2TgH5+I8PBHn4ym4AE/HhXgWLsJzcTFegEvw
YlyKl+EyvBKX4zW4Aq/HlXgTrsJbcTXegWvwblyL9+GopyJdH0fjRjgGN8Wx
uAWOw61xPG6HE3BHnIi74AB3x0m4F07GfXEKTsVpOB1n4EychbNxDs7FeXgi
zsdTcAGejgvxLFyE5+JivACX4MW4FC/DZXglLsdrcAVejyvxJlyFt+JqvAPX
4N24Fu/DUYWRro+jcSMcg5viWNwCx+HWOB63wwm4I07EXXCAu+Mk3Asn4744
BafiNJyOM3AmzsLZOAfn4jw8EefjKbgAT8eFeBYuwnNxMV6AS/BiXIqX4TK8
EpfjNbgCr8eVeBOuwltxNd6Ba/BuXIv34ainI10fR+NGOAY3xbG4BY7DrXE8
bocTcEeciLvgAHfHSbgXTsZ9cQpOxWk4HWfgTJyFs3EOzsV5eCLOx1NwAZ6O
C/EsXITn4mK8AJfgxbgUL8NleCUux2twBV6PK/EmXIW34mq8A9fg3bgW78NR
MyNdH0fjRjgGN8WxuAWOw61xPG6HE3BHnIi74AB3x0m4F07GfXEKTsVpOB1n
4EychbNxDs7FeXgizsdTcAGejgvxLFyE5+JivACX4MW4FC/DZXglLsdrcAVe
jyvxJlyFt+JqvAPX4N24Fu/DUc9Euj6Oxo1wDG6KY3ELHIdb43jcDifgjjgR
d8EB7o6TcC+cjPviFJyK03A6zsCZOAtn4xyci/PwRJyPp+ACPB0X4lm4CM/F
xXgBLsGLcSlehsvwSlyO1+AKvB5X4k24Cm/F1XgHrsG7cS3eh6NmRbo+jsaN
cAxuimNxCxyHW+N43A4n4I44EXfBAe6Ok3AvnIz74hScitNwOs7AmTgLZ+Mc
nIvz8EScj6fgAjwdF+JZuAjPxcV4AS7Bi3EpXobL8EpcjtfgCrweV+JNuApv
xdV4B67Bu3Et3oejno10fRyNG+EY3BTH4hY4DrfG8bgdTsAdcSLuggPcHSfh
XjgZ98UpOBWn4XScgTNxFs7GOTgX5+GJOB9PwQV4Oi7Es3ARnouL8QJcghfj
UrwMl+GVuByvwRV4Pa7Em3AV3oqr8Q5cg3fjWrwPR82OdH0cjRvhGNwUx+IW
OA63xvG4HU7AHXEi7oID3B0n4V44GffFKTgVp+F0nIEzcRbOxjk4F+fhiTgf
T8EFeDouxLNwEZ6Li/ECXIIX41K8DJfhlbgcr8EVeD2uxJtwFd6Kq/EOXIN3
41q8D0c9F+n6OBo3wjG4KY7FLXAcbo3jcTucgDviRNwFB7g7TsK9cDLui1Nw
Kk7D6TgDZ+IsnI1zcC7OwxNxPp6CC/B0XIhn4SI8FxfjBbgEL8aleBkuwytx
OV6DK/B6XIk34Sq8FVfjHbgG78a1eB+OKop0PVwfN8DRuCFuhBvjGNwEN8XN
cCxujlvgljgOt8KtcRscj9vidrg9TsAdcEfcCSfizrgL7ooD3A13xz1wEu6J
e+HeOBn3wX1xP5yC++NUPACn4YE4HQ/CGXgwzsRDcBYejrPxKJyDx+JcPB7n
4Ql4Ip6E8/FkPAVPxQV4Gp6OZ+BCPBPPwrNxEZ6D5+J5uBjPxwvwQlyCF+HF
eAkuxUvxMrwcl+EVeCVehcvxarwGr8UVeB1ejzfgSrwRb8KbcRXegrfibbga
b8c78E5cg3fh3XgPrsV78T68H0c9H+l6uD5ugKNxQ9wIN8YxuAluipvhWNwc
t8AtcRxuhVvjNjget8XtcHucgDvgjrgTTsSdcRfcFQe4G+6Oe+Ak3BP3wr1x
Mu6D++J+OAX3x6l4AE7DA3E6HoQz8GCciYfgLDwcZ+NROAePxbl4PM7DE/BE
PAnn48l4Cp6KC/A0PB3PwIV4Jp6FZ+MiPAfPxfNwMZ6PF+CFuAQvwovxElyK
l+JleDkuwyvwSrwKl+PVeA1eiyvwOrweb8CVeCPehDfjKrwFb8XbcDXejnfg
nbgG78K78R5ci/fifXg/jpoT6Xq4Pm6Ao3FD3Ag3xjG4CW6Km+FY3By3wC1x
HG6FW+M2OB63xe1we5yAO+COuBNOxJ1xF9wVB7gb7o574CTcE/fCvXEy7oP7
4n44BffHqXgATsMDcToehDPwYJyJh+AsPBxn41E4B4/FuXg8zsMT8EQ8Cefj
yXgKnooL8DQ8Hc/AhXgmnoVn4yI8B8/F83Axno8X4IW4BC/Ci/ESXIqX4mV4
OS7DK/BKvAqX49V4DV6LK/A6vB5vwJV4I96EN+MqvAVvxdtwNd6Od+CduAbv
wrvxHlyL9+J9eD+OeiHS9XB93ABH44a4EW6MY3AT3BQ3w7G4OW6BW+I43Aq3
xm1wPG6L2+H2OAF3wB1xJ5yIO+MuuCsOcDfcHffASbgn7oV742TcB/fF/XAK
7o9T8QCchgfidDwIZ+DBOBMPwVl4OM7Go3AOHotz8XichyfgiXgSzseT8RQ8
FRfgaXg6noEL8Uw8C8/GRXgOnovn4WI8Hy/AC3EJXoQX4yW4FC/Fy/ByXIZX
4JV4FS7Hq/EavBZX4HV4Pd6AK/FGvAlvxlV4C96Kt+FqvB3vwDtxDd6Fd+M9
uBbvxfvwfhw1N9L1cH3cAEfjhrgRboxjcBPcFDfDsbg5boFb4jjcCrfGbXA8
bovb4fY4AXfAHXEnnIg74y64Kw5wN9wd98BJuCfuhXvjZNwH98X9cAruj1Px
AJyGB+J0PAhn4ME4Ew/BWXg4zsajcA4ei3PxeJyHJ+CJeBLOx5PxFDwVF+Bp
eDqegQvxTDwLz8ZFeA6ei+fhYjwfL8ALcQlehBfjJbgUL8XL8HJchlfglXgV
Lser8Rq8FlfgdXg93oAr8Ua8CW/GVXgL3oq34Wq8He/AO3EN3oV34z24Fu/F
+/B+HPVipOvh+rgBjsYNcSPcGMfgJrgpboZjcXPcArfEcbgVbo3b4HjcFrfD
7XEC7oA74k44EXfGXXBXHOBuuDvugZNwT9wL98bJuA/ui/vhFNwfp+IBOA0P
xOl4EM7Ag3EmHoKz8HCcjUfhHDwW5+LxOA9PwBPxJJyPJ+MpeCouwNPwdDwD
F+KZeBaejYvwHDwXz8PFeD5egBfiErwIL8ZLcCleipfh5bgMr8Ar8Spcjlfj
NXgtrsDr8Hq8AVfijXgT3oyr8Ba8FW/D1Xg73oF34hq8C+/Ge3At3ov34f04
al6k6+H6uAGOxg1xI9wYx+AmuCluhmNxc9wCt8RxuBVujdvgeNwWt8PtcQLu
gDviTjgRd8ZdcFcc4G64O+6Bk3BP3Av3xsm4D+6L++EU3B+n4gE4DQ/E6XgQ
zsCDcSYegrPwcJyNR+EcPBbn4vE4D0/AE/EknI8n4yl4Ki7A0/B0PAMX4pl4
Fp6Ni/AcPBfPw8V4Pl6AF+ISvAgvxktwKV6Kl+HluAyvwCvxKlyOV+M1eC2u
wOvwerwBV+KNeBPejKvwFrwVb8PVeDvegXfiGrwL78Z7cC3ei/fh/TjqpUjX
w/VxAxyNG+JGuDGOwU1wU9wMx+LmuAVuieNwK9wat8HxuC1uh9vjBNwBd8Sd
cCLujLvgrjjA3XB33AMn4Z64F+6Nk3Ef3Bf3wym4P07FA3AaHojT8SCcgQfj
TDwEZ+HhOBuPwjl4LM7F43EenoAn4kk4H0/GU/BUXICn4el4Bi7EM/EsPBsX
4Tl4Lp6Hi/F8vAAvxCV4EV6Ml+BSvBQvw8txGV6BV+JVuByvxmvwWlyB1+H1
eAOuxBvxJrwZV+EteCvehqvxdrwD78Q1eBfejffgWrwX78P7cVRxpOvh+rgB
jsYNcSPcGMfgJrgpboZjcXPcArfEcbgVbo3b4HjcFrfD7XEC7oA74k44EXfG
XXBXHOBuuDvugZNwT9wL98bJuA/ui/vhFNwfp+IBOA0PxOl4EM7Ag3EmHoKz
8HCcjUfhHDwW5+LxOA9PwBPxJJyPJ+MpeCouwNPwdDwDF+KZeBaejYvwHDwX
z8PFeD5egBfiErwIL8ZLcCleipfh5bgMr8Ar8SpcjlfjNXgtrsDr8Hq8AVfi
jXgT3oyr8Ba8FW/D1Xg73oF34hq8C+/Ge3At3ov34f046uVI18P1cQMcjRvi
RrgxjsFNcFPcDMfi5rgFbonjcCvcGrfB8bgtbofb4wTcAXfEnXAi7oy74K44
wN1wd9wDJ+GeuBfujZNxH9wX98MpuD9OxQNwGh6I0/EgnIEH40w8BGfh4Tgb
j8I5eCzOxeNxHp6AJ+JJOB9PxlPwVFyAp+HpeAYuxDPxLDwbF+E5eC6eh4vx
fLwAL8QleBFejJfgUrwUL8PLcRlegVfiVbgcr8Zr8Fpcgdfh9XgDrsQb8Sa8
GVfhLXgr3oar8Xa8A+/ENXgX3o334Fq8F+/D+3HU/EjXw/VxAxyNG+JGuDGO
wU1wU9wMx+LmuAVuieNwK9wat8HxuC1uh9vjBNwBd8SdcCLujLvgrjjA3XB3
3AMn4Z64F+6Nk3Ef3Bf3wym4P07FA3AaHojT8SCcgQfjTDwEZ+HhOBuPwjl4
LM7F43EenoAn4kk4H0/GU/BUXICn4el4Bi7EM/EsPBsX4Tl4Lp6Hi/F8vAAv
xCV4EV6Ml+BSvBQvw8txGV6BV+JVuByvxmvwWlyB1+H1eAOuxBvxJrwZV+Et
eCvehqvxdrwD78Q1eBfejffgWrwX78P7cdQrka6H6+MGOBo3xI1wYxyDm+Cm
uBmOxc1xC9wSx+FWuDVug+NxW9wOt8cJuAPuiDvhRNwZd8FdcYC74e64B07C
PXEv3Bsn4z64L+6HU3B/nIoH4DQ8EKfjQTgDD8aZeAjOwsNxNh6Fc/BYnIvH
4zw8AU/Ek3A+noyn4Km4AE/D0/EMXIhn4ll4Ni7Cc/BcPA8X4/l4AV6IS/Ai
vBgvwaV4KV6Gl+MyvAKvxKtwOV6N1+C1uAKvw+vxBlyJN+JNeDOuwlvwVrwN
V+PteAfeiWvwLrwb78G1eC/eh/fjqAWRrofr4wY4GjfEjXBjHIOb4Ka4GY7F
zXEL3BLH4Va4NW6D43Fb3A63xwm4A+6IO+FE3Bl3wV1xgLvh7rgHTsI9cS/c
GyfjPrgv7odTcH+cigfgNDwQp+NBOAMPxpl4CM7Cw3E2HoVz8Fici8fjPDwB
T8STcD6ejKfgqbgAT8PT8QxciGfiWXg2LsJz8Fw8Dxfj+XgBXohL8CK8GC/B
pXgpXoaX4zK8Aq/Eq3A5Xo3X4LW4Aq/D6/EGXIk34k14M67CW/BWvA1X4+14
B96Ja/AuvBvvwbV4L96H9+OoVyNdD9fHDXA0bogb4cY4BjfBTXEzHIub4xa4
JY7DrXBr3AbH47a4HW6PE3AH3BF3wom4M+6Cu+IAd8PdcQ+chHviXrg3TsZ9
cF/cD6fg/jgVD8BpeCBOx4NwBh6MM/EQnIWH42w8CufgsTgXj8d5eAKeiCfh
fDwZT8FTcQGehqfjGbgQz8Sz8GxchOfguXgeLsbz8QK8EJfgRXgxXoJL8VK8
DC/HZXgFXolX4XK8Gq/Ba3EFXofX4w24Em/Em/BmXIW34K14G67G2/EOvBPX
4F14N96Da/FevA/vx1ELI10P18cNcDRuiBvhxjgGN8FNcTMci5vjFrgljsOt
cGvcBsfjtrgdbo8TcAfcEXfCibgz7oK74gB3w91xD5yEe+JeuDdOxn1wX9wP
p+D+OBUPwGl4IE7Hg3AGHowz8RCchYfjbDwK5+CxOBePx3l4Ap6IJ+F8PBlP
wVNxAZ6Gp+MZuBDPxLPwbFyE5+C5eB4uxvPxArwQl+BFeDFegkvxUrwML8dl
eAVeiVfhcrwar8FrcQVeh9fjDbgSb8Sb8GZchbfgrXgbrsbb8Q68E9fgXXg3
3oNr8V68D+/HUa9Fuh6ujxvgaNwQN8KNcQxugpviZjgWN8ctcEsch1vh1rgN
jsdtcTvcHifgDrgj7oQTcWfcBXfFAe6Gu+MeOAn3xL1wb5yM++C+uB9Owf1x
Kh6A0/BAnI4H4Qw8GGfiITgLD8fZeBTOwWNxLh6P8/AEPBFPwvl4Mp6Cp+IC
PA1PxzNwIZ6JZ+HZuAjPwXPxPFyM5+MFeCEuwYvwYrwEl+KleBlejsvwCrwS
r8LleDVeg9fiCrwOr8cbcCXeiDfhzbgKb8Fb8TZcjbfjHXgnrsG78G68B9fi
vXgf3o+jSiJ9GK6HD8f18RG4AT4SR+OjcEN8NG6Ej8GN8bE4Bh+Hm+DjcVN8
Am6GT8Sx+CTcHJ+MW+BTcEt8Ko7Dp+FW+HTcGp+B2+AzcTw+C7fFZ+N2+Bzc
Hp+LE/B5uAM+H3fEF+BO+EKciC/CnfHFuAu+BHfFl+IAX4a74ctxd3wF7oGv
xEn4KtwTX4174Wtwb3wtTsbX4T74etwX34D74RtxCr4J98c341R8Cx6Ab8Vp
+DY8EN+O0/EdeBC+E2fgu/BgfDfOxPfgIXgozsLD8HA8AmfjkXgUHo1z8Bg8
Fo/DufhePB7fh/Pw/XgCfgBPxA/iSfghnI8fxpPxI3gKfhRPxY/hAvw4noaf
wNPxk3gGfgoX4qfxTPwMnoWfxbPxc7gIP4/n4BfwXPwinodfwsX4ZTwfv4IX
4FfxQvwaLsGv40X4DbwYv4mX4LdwKX4bL8Xv4GX4Xbwcv4fL8Pt4Bf4Ar8Qf
4lX4I1yOP8ar8Sd4Df4Ur8Wf4Qr8OV6Hv8Dr8Zd4A/4KV+Kv8Ub8Dd6Ev8Wb
8Xe4Cn+Pt+Af8Fb8I96Gf8LV+Ge8Hf+Cd+Bf8U78G67Bv+Nd+A+8G/+J9+C/
cC3+G+/F/+B9+F+8H/+Ho16P9GG4Hj4c18dH4Ab4SByNj8IN8dG4ET4GN8bH
4hh8HG6Cj8dN8Qm4GT4Rx+KTcHN8Mm6BT8Et8ak4Dp+GW+HTcWt8Bm6Dz8Tx
+CzcFp+N2+FzcHt8Lk7A5+EO+HzcEV+AO+ELcSK+CHfGF+Mu+BLcFV+KA3wZ
7oYvx93xFbgHvhIn4atwT3w17oWvwb3xtTgZX4f74OtxX3wD7odvxCn4Jtwf
34xT8S14AL4Vp+Hb8EB8O07Hd+BB+E6cge/Cg/HdOBPfg4fgoTgLD8PD8Qic
jUfiUXg0zsFj8Fg8Dufie/F4fB/Ow/fjCfgBPBE/iCfhh3A+fhhPxo/gKfhR
PBU/hgvw43gafgJPx0/iGfgpXIifxjPxM3gWfhbPxs/hIvw8noNfwHPxi3ge
fgkX45fxfPwKXoBfxQvxa7gEv44X4TfwYvwmXoLfwqX4bbwUv4OX4Xfxcvwe
LsPv4xX4A7wSf4hX4Y9wOf4Yr8af4DX4U7wWf4Yr8Od4Hf4Cr8df4g34K1yJ
v8Yb8Td4E/4Wb8bf4Sr8Pd6Cf8Bb8Y94G/4JV+Of8Xb8C96Bf8U78W+4Bv+O
d+E/8G78J96D/8K1+G+8F/+D9+F/8X78H45aFOnDcD18OK6Pj8AN8JE4Gh+F
G+KjcSN8DG6Mj8Ux+DjcBB+Pm+ITcDN8Io7FJ+Hm+GTcAp+CW+JTcRw+DbfC
p+PW+AzcBp+J4/FZuC0+G7fD5+D2+FycgM/DHfD5uCO+AHfCF+JEfBHujC/G
XfAluCu+FAf4MtwNX4674ytwD3wlTsJX4Z74atwLX4N742txMr4O98HX4774
BtwP34hT8E24P74Zp+Jb8AB8K07Dt+GB+Hacju/Ag/CdOAPfhQfju3EmvgcP
wUNxFh6Gh+MROBuPxKPwaJyDx+CxeBzOxffi8fg+nIfvxxPwA3gifhBPwg/h
fPwwnowfwVPwo3gqfgwX4MfxNPwEno6fxDPwU7gQP41n4mfwLPwsno2fw0X4
eTwHv4Dn4hfxPPwSLsYv4/n4FbwAv4oX4tdwCX4dL8Jv4MX4TbwEv4VL8dt4
KX4HL8Pv4uX4PVyG38cr8Ad4Jf4Qr8If4XL8MV6NP8Fr8Kd4Lf4MV+DP8Tr8
BV6Pv8Qb8Fe4En+NN+Jv8Cb8Ld6Mv8NV+Hu8Bf+At+If8Tb8E67GP+Pt+Be8
A/+Kd+LfcA3+He/Cf+Dd+E+8B/+Fa/HfeC/+B+/D/+L9+D8c9UakD8P18OG4
Pj4CN8BH4mh8FG6Ij8aN8DG4MT4Wx+DjcBN8PG6KT8DN8Ik4Fp+Em+OTcQt8
Cm6JT8Vx+DTcCp+OW+MzcBt8Jo7HZ+G2+GzcDp+D2+NzcQI+D3fA5+OO+ALc
CV+IE/FFuDO+GHfBl+Cu+FIc4MtwN3w57o6vwD3wlTgJX4V74qtxL3wN7o2v
xcn4OtwHX4/74htwP3wjTsE34f74ZpyKb8ED8K04Dd+GB+LbcTq+Aw/Cd+IM
fBcejO/GmfgePAQPxVl4GB6OR+BsPBKPwqNxDh6Dx+JxOBffi8fj+3Aevh9P
wA/gifhBPAk/hPPxw3gyfgRPwY/iqfgxXIAfx9PwE3g6fhLPwE/hQvw0nomf
wbPws3g2fg4X4efxHPwCnotfxPPwS7gYv4zn41fwAvwqXohfwyX4dbwIv4EX
4zfxEvwWLsVv46X4HbwMv4uX4/dwGX4fr8Af4JX4Q7wKf4TL8cd4Nf4Er8Gf
4rX4M1yBP8fr8Bd4Pf4Sb8Bf4Ur8Nd6Iv8Gb8Ld4M/4OV+Hv8Rb8A96Kf8Tb
8E+4Gv+Mt+Nf8A78K96Jf8M1+He8C/+Bd+M/8R78F67Ff+O9+B+8D/+L9+P/
cNTiSB+G6+HDcX18BG6Aj8TR+CjcEB+NG+FjcGN8LI7Bx+Em+HjcFJ+Am+ET
cSw+CTfHJ+MW+BTcEp+K4/BpuBU+HbfGZ+A2+Ewcj8/CbfHZuB0+B7fH5+IE
fB7ugM/HHfEFuBO+ECfii3BnfDHugi/BXfGlOMCX4W74ctwdX4F74CtxEr4K
98RX4174GtwbX4uT8XW4D74e98U34H74RpyCb8L98c04Fd+CB+BbcRq+DQ/E
t+N0fAcehO/EGfguPBjfjTPxPXgIHoqz8DA8HI/A2XgkHoVH4xw8Bo/F43Au
vhePx/fhPHw/noAfwBPxg3gSfgjn44fxZPwInoIfxVPxY7gAP46n4SfwdPwk
noGfwoX4aTwTP4Nn4WfxbPwcLsLP4zn4BTwXv4jn4ZdwMX4Zz8ev4AX4VbwQ
v4ZL8Ot4EX4DL8Zv4iX4LVyK38ZL8Tt4GX4XL8fv4TL8Pl6BP8Ar8Yd4Ff4I
l+OP8Wr8CV6DP8Vr8We4An+O1+Ev8Hr8Jd6Av8KV+Gu8EX+DN+Fv8Wb8Ha7C
3+Mt+Ae8Ff+It+GfcDX+GW/Hv+Ad+Fe8E/+Ga/DveBf+A+/Gf+I9+C9ci//G
e/E/eB/+F+/H/+GoNyN9GK6HD8f18RG4AT4SR+OjcEN8NG6Ej8GN8bE4Bh+H
m+DjcVN8Am6GT8Sx+CTcHJ+MW+BTcEt8Ko7Dp+FW+HTcGp+B2+AzcTw+C7fF
Z+N2+BzcHp+LE/B5uAM+H3fEF+BO+EKciC/CnfHFuAu+BHfFl+IAX4a74ctx
d3wF7oGvxEn4KtwTX4174Wtwb3wtTsbX4T74etwX34D74RtxCr4J98c341R8
Cx6Ab8Vp+DY8EN+O0/EdeBC+E2fgu/BgfDfOxPfgIXgozsLD8HA8AmfjkXgU
Ho1z8Bg8Fo/DufhePB7fh/Pw/XgCfgBPxA/iSfghnI8fxpPxI3gKfhRPxY/h
Avw4noafwNPxk3gGfgoX4qfxTPwMnoWfxbPxc7gIP4/n4BfwXPwinodfwsX4
ZTwfv4IX4FfxQvwaLsGv40X4DbwYv4mX4LdwKX4bL8Xv4GX4Xbwcv4fL8Pt4
Bf4Ar8Qf4lX4I1yOP8ar8Sd4Df4Ur8Wf4Qr8OV6Hv8Dr8Zd4A/4KV+Kv8Ub8
Dd6Ev8Wb8Xe4Cn+Pt+Af8Fb8I96Gf8LV+Ge8Hf+Cd+Bf8U78G67Bv+Nd+A+8
G/+J9+C/cC3+G+/F/+B9+F+8H/+Ho5ZE+jBcDx+O6+MjcAN8JI7GR+GG+Gjc
CB+DG+NjcQw+DjfBx+Om+ATcDJ+IY/FJuDk+GbfAp+CW+FQch0/DrfDpuDU+
A7fBZ+J4fBZui8/G7fA5uD0+Fyfg83AHfD7uiC/AnfCFOBFfhDvji3EXfAnu
ii/FAb4Md8OX4+74CtwDX4mT8FW4J74a98LX4N74WpyMr8N98PW4L74B98M3
4hR8E+6Pb8ap+BY8AN+K0/BteCC+HafjO/AgfCfOwHfhwfhunInvwUPwUJyF
h+HheATOxiPxKDwa5+AxeCweh3PxvXg8vg/n4fvxBPwAnogfxJPwQzgfP4wn
40fwFPwonoofwwX4cTwNP4Gn4yfxDPwULsRP45n4GTwLP4tn4+dwEX4ez8Ev
4Ln4RTwPv4SL8ct4Pn4FL8Cv4oX4NVyCX8eL8Bt4MX4TL8Fv4VL8Nl6K38HL
8Lt4OX4Pl+H38Qr8AV6JP8Sr8Ee4HH+MV+NP8Br8KV6LP8MV+HO8Dn+B1+Mv
8Qb8Fa7EX+ON+Bu8CX+LN+PvcBX+Hm/BP+Ct+Ee8Df+Eq/HPeDv+Be/Av+Kd
+Ddcg3/Hu/AfeDf+E+/Bf+Fa/Dfei//B+/C/eD/+D0e9FenDcD18OK6Pj8AN
8JE4Gh+FG+KjcSN8DG6Mj8Ux+DjcBB+Pm+ITcDN8Io7FJ+Hm+GTcAp+CW+JT
cRw+DbfCp+PW+AzcBp+J4/FZuC0+G7fD5+D2+FycgM/DHfD5uCO+AHfCF+JE
fBHujC/GXfAluCu+FAf4MtwNX4674ytwD3wlTsJX4Z74atwLX4N742txMr4O
98HX4774BtwP34hT8E24P74Zp+Jb8AB8K07Dt+GB+Hacju/Ag/CdOAPfhQfj
u3EmvgcPwUNxFh6Gh+MROBuPxKPwaJyDx+CxeBzOxffi8fg+nIfvxxPwA3gi
fhBPwg/hfPwwnowfwVPwo3gqfgwX4MfxNPwEno6fxDPwU7gQP41n4mfwLPws
no2fw0X4eTwHv4Dn4hfxPPwSLsYv4/n4FbwAv4oX4tdwCX4dL8Jv4MX4TbwE
v4VL8dt4KX4HL8Pv4uX4PVyG38cr8Ad4Jf4Qr8If4XL8MV6NP8Fr8Kd4Lf4M
V+DP8Tr8BV6Pv8Qb8Fe4En+NN+Jv8Cb8Ld6Mv8NV+Hu8Bf+At+If8Tb8E67G
P+Pt+Be8A/+Kd+LfcA3+He/Cf+Dd+E+8B/+Fa/HfeC/+B+/D/+L9+D8cVRrp
w3A9fDiuj4/ADfCROBofhRvio3EjfAxujI/FMfg43AQfj5viE3AzfCKOxSfh
5vhk3AKfglviU3EcPg23wqfj1vgM3AafiePxWbgtPhu3w+fg9vhcnIDPwx3w
+bgjvgB3whfiRHwR7owvxl3wJbgrvhQH+DLcDV+Ou+MrcA98JU7CV+Ge+Grc
C1+De+NrcTK+DvfB1+O++AbcD9+IU/BNuD++GafiW/AAfCtOw7fhgfh2nI7v
wIPwnTgD34UH47txJr4HD8FDcRYehofjETgbj8Sj8Gicg8fgsXgczsX34vH4
PpyH78cT8AN4In4QT8IP4Xz8MJ6MH8FT8KN4Kn4MF+DH8TT8BJ6On8Qz8FO4
ED+NZ+Jn8Cz8LJ6Nn8NF+Hk8B7+A5+IX8Tz8Ei7GL+P5+BW8AL+KF+LXcAl+
HS/Cb+DF+E28BL+FS/HbeCl+By/D7+Ll+D1cht/HK/AHeCX+EK/CH+Fy/DFe
jT/Ba/CneC3+DFfgz/E6/AVej7/EG/BXuBJ/jTfib/Am/C3ejL/DVfh7vAX/
gLfiH/E2/BOuxj/j7fgXvAP/infi33AN/h3vwn/g3fhPvAf/hWvx33gv/gfv
w//i/fg/HPV2pA/D9fDhuD4+AjfAR+JofBRuiI/GjfAxuDE+Fsfg43ATfDxu
ik/AzfCJOBafhJvjk3ELfApuiU/Fcfg03AqfjlvjM3AbfCaOx2fhtvhs3A6f
g9vjc3ECPg93wOfjjvgC3AlfiBPxRbgzvhh3wZfgrvhSHODLcDd8Oe6Or8A9
8JU4CV+Fe+KrcS98De6Nr8XJ+DrcB1+P++IbcD98I07BN+H++Gacim/BA/Ct
OA3fhgfi23E6vgMPwnfiDHwXHozvxpn4HjwED8VZeBgejkfgbDwSj8KjcQ4e
g8ficTgX34vH4/twHr4fT8AP4In4QTwJP4Tz8cN4Mn4ET8GP4qn4MVyAH8fT
8BN4On4Sz8BP4UL8NJ6Jn8Gz8LN4Nn4OF+Hn8Rz8Ap6LX8Tz8Eu4GL+M5+NX
8AL8Kl6IX8Ml+HW8CL+BF+M38RL8Fi7Fb+Ol+B28DL+Ll+P3cBl+H6/AH+CV
+EO8Cn+Ey/HHeDX+BK/Bn+K1+DNcgT/H6/AXeD3+Em/AX+FK/DXeiL/Bm/C3
eDP+Dlfh7/EW/APein/E2/BPuBr/jLfjX/AO/CveiX/DNfh3vAv/gXfjP/Ee
/BeuxX/jvfgfvA//i/fj/3DU0kgfhuvhw3F9fARugI/E0fgo3BAfjRvhY3Bj
fCyOwcfhJvh43BSfgJvhE3EsPgk3xyfjFvgU3BKfiuPwabgVPh23xmfgNvhM
HI/Pwm3x2bgdPge3x+fiBHwe7oDPxx3xBbgTvhAn4otwZ3wx7oIvwV3xpTjA
l+Fu+HLcHV+Be+ArcRK+CvfEV+Ne+BrcG1+Lk/F1uA++HvfFN+B++Eacgm/C
/fHNOBXfggfgW3Eavg0PxLfjdHwHHoTvxBn4LjwY340z8T14CB6Ks/AwPByP
wNl4JB6FR+McPAaPxeNwLr4Xj8f34Tx8P56AH8AT8YN4En4I5+OH8WT8CJ6C
H8VT8WO4AD+Op+En8HT8JJ6Bn8KF+Gk8Ez+DZ+Fn8Wz8HC7Cz+M5+AU8F7+I
5+GXcDF+Gc/Hr+AF+FW8EL+GS/DreBF+Ay/Gb+Il+C1cit/GS/E7eBl+Fy/H
7+Ey/D5egT/AK/GHeBX+CJfjj/Fq/Alegz/Fa/FnuAJ/jtfhL/B6/CXegL/C
lfhrvBF/gzfhb/Fm/B2uwt/jLfgHvBX/iLfhn3A1/hlvx7/gHfhXvBP/hmvw
73gX/gPvxn/iPfgvXIv/xnvxP3gf/hfvx//hqHcifRiuhw/H9fERuAE+Ekfj
o3BDfDRuhI/BjfGxOAYfh5vg43FTfAJuhk/Esfgk3ByfjFvgU3BLfCqOw6fh
Vvh03BqfgdvgM3E8Pgu3xWfjdvgc3B6fixPwebgDPh93xBfgTvhCnIgvwp3x
xbgLvgR3xZfiAF+Gu+HLcXd8Be6Br8RJ+CrcE1+Ne+FrcG98LU7G1+E++Hrc
F9+A++EbcQq+CffHN+NUfAsegG/Fafg2PBDfjtPxHXgQvhNn4LvwYHw3zsT3
4CF4KM7Cw/BwPAJn45F4FB6Nc/AYPBaPw7n4Xjwe34fz8P14An4AT8QP4kn4
IZyPH8aT8SN4Cn4UT8WP4QL8OJ6Gn8DT8ZN4Bn4KF+Kn8Uz8DJ6Fn8Wz8XO4
CD+P5+AX8Fz8Ip6HX8LF+GU8H7+CF+BX8UL8Gi7Br+NF+A28GL+Jl+C3cCl+
Gy/F7+Bl+F28HL+Hy/D7eAX+AK/EH+JV+CNcjj/Gq/EneA3+FK/Fn+EK/Dle
h7/A6/GXeAP+Clfir/FG/A3ehL/Fm/F3uAp/j7fgH/BW/CPehn/C1fhnvB3/
gnfgX/FO/Buuwb/jXfgPvBv/iffgv3At/hvvxf/gffhfvB//h6OWRfowXA8f
juvjI3ADfCSOxkfhhvho3AgfgxvjY3EMPg43wcfjpvgE3AyfiGPxSbg5Phm3
wKfglvhUHIdPw63w6bg1PgO3wWfieHwWbovPxu3wObg9Phcn4PNwB3w+7ogv
wJ3whTgRX4Q744txF3wJ7oovxQG+DHfDl+Pu+ArcA1+Jk/BVuCe+GvfC1+De
+FqcjK/DffD1uC++AffDN+IUfBPuj2/GqfgWPADfitPwbXggvh2n4zvwIHwn
zsB34cH4bpyJ78FD8FCchYfh4XgEzsYj8Sg8GufgMXgsHodz8b14PL4P5+H7
8QT8AJ6IH8ST8EM4Hz+MJ+NH8BT8KJ6KH8MF+HE8DT+Bp+Mn8Qz8FC7ET+OZ
+Bk8Cz+LZ+PncBF+Hs/BL+C5+EU8D7+Ei/HLeD5+BS/Ar+KF+DVcgl/Hi/Ab
eDF+Ey/Bb+FS/DZeit/By/C7eDl+D5fh9/EK/AFeiT/Eq/BHuBx/jFfjT/Aa
/Cleiz/DFfhzvA5/gdfjL/EG/BWuxF/jjfgbvAl/izfj73AV/h5vwT/grfhH
vA3/hKvxz3g7/gXvwL/infg3XIN/x7vwH3g3/hPvwX/hWvw33ov/wfvwv3g/
/g9HvRvpw3A9fDiuj4/ADfCROBofhRvio3EjfAxujI/FMfg43AQfj5viE3Az
fCKOxSfh5vhk3AKfglviU3EcPg23wqfj1vgM3AafiePxWbgtPhu3w+fg9vhc
nIDPwx3w+bgjvgB3whfiRHwR7owvxl3wJbgrvhQH+DLcDV+Ou+MrcA98JU7C
V+Ge+GrcC1+De+NrcTK+DvfB1+O++AbcD9+IU/BNuD++GafiW/AAfCtOw7fh
gfh2nI7vwIPwnTgD34UH47txJr4HD8FDcRYehofjETgbj8Sj8Gicg8fgsXgc
zsX34vH4PpyH78cT8AN4In4QT8IP4Xz8MJ6M/4+resgCwFAQINixbdu2bdu2
bdu2bdu2bdu2k5ntr2W9PkAfhY/Gx+Bj8XH4eHwCPhGfhE/Gp+BT8Wn4dHwG
PhOfhc/G5+Bz8Xn4fHwBvhBfhC/Gl+BL8WX4cnwFvhJfha/G1+Br8XX4enwD
vhHfhG/Gt+Bb8W34dnwHvhPfhe/G9+B78X34fvwAfhA/hB/Gj+BH8WP4cfwE
fhI/hZ/Gz+Bn8XP4efwCfhG/hF/Gr+BX8Wv4dfwGfhO/hd/G7+B38Xv4ffwB
/hB/hD/Gn+BP8Wf4c/wF/hJ/hb/G3+Bv8Xf4e/wD/hH/hH/Gv+Bf8W/4d/wH
/hP/hf/G/+B/8X+4e//XA+AB8UB4YDwIHhQPhgfHQ+Ah8VB4aDwMHhYPh4fH
I+AR8Uh4ZDwKHhWPhkfHY+Ax8Vh4bDwOHhePh8fHE+AJ8UR4YjwJnhRPhifH
U+Ap8VR4ajwNnhZPh6fHM+AZ8Ux4ZjwLnhXPhmfHc+A58Vx4bjwPnhfPh+fH
C+AF8UJ4YbwIXhQvhhfHS+Al8VJ4abwMXhYvh5fHK+AV8Up4ZbwKXhWvhlfH
a+A18Vp4bbwOXhevh9fHG+AN8UZ4Y7wJ3hRvhjfHW+At8VZ4a7wN3hZvh7fH
O+Ad8U54Z7wL3hXvhnfHe+A98V54b7wP3hfvh/fHB+AD8UH4YHwIPhQfhg/H
R+Aj8VH4aHwMPhYfh4/HJ+AT8Un4ZHwKPhWfhk/HZ+Az8Vn4bHwOPhefh8/H
F+AL8UX4YnwJvhRfhi/HV+Ar8VX4anwNvhZfh6/HN+Ab8U34ZnwLvhXfhm/H
d+A78V34bnwPvhffh+/HD+AH8UP4YfwIfhQ/hh/HT+An8VP4afwMfhY/h5/H
L+AX8Uv4ZfwKfhW/hl/Hb+A38Vv4bfwOfhe/h9/HH+AP8Uf4Y/wJ/hR/hj/H
X+Av8Vf4a/wN/hZ/h7/HP+Af8U/4Z/wL/hX/hn/Hf+A/8V/4b/wP/hf/h7vv
fz0AHhAPhAfGg+BB8WB4cDwEHhIPhYfGw+Bh8XB4eDwCHhGPhEfGo+BR8Wh4
dDwGHhOPhcfG4+Bx8Xh4fDwBnhBPhCfGk+BJ8WR4cjwFnhJPhafG0+Bp8XR4
ejwDnhHPhGfGs+BZ8Wx4djwHnhPPhefG8+B58Xx4frwAXhAvhBfGi+BF8WJ4
cbwEXhIvhZfGy+Bl8XJ4ebwCXhGvhFfGq+BV8Wp4dbwGXhOvhdfG6+B18Xp4
fbwB3hBvhDfGm+BN8WZ4c7wF3hJvhbfG2+Bt8XZ4e7wD3hHvhHfGu+Bd8W54
d7wH3hPvhffG++B98X54f3wAPhAfhA/Gh+BD8WH4cHwEPhIfhY/Gx+Bj8XH4
eHwCPhGfhE/Gp+BT8Wn4dHwGPhOfhc/G5+Bz8Xn4fHwBvhBfhC/Gl+BL8WX4
cnwFvhJfha/G1+Br8XX4enwDvhHfhG/Gt+Bb8W34dnwHvhPfhe/G9+B78X34
fvwAfhA/hB/Gj+BH8WP4cfwEfhI/hZ/Gz+Bn8XP4efwCfhG/hF/Gr+BX8Wv4
dfwGfhO/hd/G7+B38Xv4ffwB/hB/hD/Gn+BP8Wf4c/wF/hJ/hb/G3+Bv8Xf4
e/wD/hH/hH/Gv+Bf8W/4d/wH/hP/hf/G/+B/8X+4+//H++MGoOMGpOMGouMG
puMGoeMGpeMGo+MGp+OGoOOGpOOGouOGpuOGoeOGpeOGo+OGp+NGoONGpONG
ouNGpuNGoeNGpeNGo+NGp+PGoOPGpOPGouPGpuPGoePGpePGo+PGp+MmoOMm
pOMmouMmpuMmoeMmpeMmo+Mmp+OmoOOmpOOmouOmpuOmoeOmpeOmo+Omp+Nm
oONmpONmouNmpuNmoeNmpeNmo+Nmp+PmoOPmpOPmouPmpuPmoePmpePmo+Pm
p+MWoOMWpOMWouMWpuMWoeMWpeMWo+MWp+OWoOOWpOOWouOWpuOWoeOWpeOW
o+OWp+NWoONWpONWouNWpuNWoeNWpeNWo+NWp+PWoOPWpOPWouPWpuPWoePW
pePWo+PWp+M2oOM2pOM2ouM2puM2oeM2peM2o+M2p+O2oOO2pOO2ouO2puO2
oeO2peO2o+O2p+N2oON2pON2ouN2puN2oeN2peN2o+N2p+P2oOP2pOP2ouP2
puP2oeP2peP2o+P2p+MOoOMOpOMOouMOpuMOoeMOpeMOo+MOp+OOoOOOpOOO
ouOOpuOOoeOOpeOOo+OOp+NOoONOpONOouNOpuNOoeNOpeNOo+NOp+POoOPO
pOPOouPOpuPOoePOpePOo+POp+MuoOMupOMuouMupuMuoeMupeMuo+Mup+Ou
oOOupOOuouOupuOuoeOupeOuo+Oup+NuoONupONuouNupuNuoeNupeNuo+Nu
p+PuoOPupOPuouPupuPuoePupePuo+Pup+MeoOMepOMeouMepuMeoeMepeMe
o+Mep+OeoOOepOOeouOepuOeoeOepeOeo+Oep+NeoONepONeouNepuNeoeNe
peNeo+Nep+PeoOPepOPeouPepuPeoePepePeo+Pep+M+oOM+pOM+ouM+puM+
oeM+peM+o+M+p+O+oOO+pOO+ouO+puO+oeO+peO+o+O+p+N+oON+pON+ouN+
puN+oeN+peN+o+N+p+P+oOP+pOP+ouP+puP+oeP+peP+o+P/H/z/dtwAdNyA
dNxAdNzAdNwgdNygdNxgdNzgdNwQdNyQdNxQdNzQdNwwdNywdNxwdNzwdNwI
dNyIdNxIdNzIdNwodNyodNxodNzodNwYdNyYdNxYdNzYdNw4dNy4dNx4dNz4
dNwEdNyEdNxEdNzEdNwkdNykdNxkdNzkdNwUdNyUdNxUdNzUdNw0dNy0dNx0
dNz0dNwMdNyMdNxMdNzMdNwsdNysdNxsdNzsdNwcdNycdNxcdNzcdNw8dNy8
dNx8dNz8dNwCdNyCdNxCdNzCdNwidNyidNxidNzidNwSdNySdNxSdNzSdNwy
dNyydNxydNzydNwKdNyKdNxKdNzKdNwqdNyqdNxqdNzqdNwadNyadNxadNza
dNw6dNy6dNx6dNz6dNwGdNyGdNxGdNzGdNwmdNymdNxmdNzmdNwWdNyWdNxW
dNzWdNw2dNy2dNx2dNz2dNwOdNyOdNxOdNzOdNwudNyudNxudNzudNwedNye
dNxedNzedNw+dNy+dNx+dNz+dNwBdNyBdNxBdNzBdNwhdNyhdNxhdNzhdNwR
dNyRdNxRdNzRdNwxdNyxdNxxdNzxdNwJdNyJdNxJdNzJdNwpdNypdNxpdNzp
dNwZdNyZdNxZdNzZdNw5dNy5dNx5dNz5dNwFdNyFdNxFdNzFdNwldNyldNxl
dNzldNwVdNyVdNxVdNzVdNw1dNy1dNx1dNz1dNwNdNyNdNxNdNzNdNwtdNyt
dNxtdNztdNwddNyddNxddNzddNw9dNy9dNx9dNz9dNwDdNyDdNxDdNzDdNwj
dNyjdNxjdNzjdNwTdNyTdNxTdNzTdNwzdNyzdNxzdNzzdNwLdNyLdNxLdNzL
dNwrdNyrdNxrdNzrdNwbdNybdNxbdNzbdNw7dNy7dNx7dNz7dNwHdNyHdNxH
dNzHdNwndNyndNxndNzndNwXdNyXdNxXdNzXdNw3dNy3dNx3dNz3dNwPdNyP
dNxPdNzPdNwvdNyvdNxvdNzvdNwfdNyfdNxfdNzfdNw/dNy/dNx/dPz/A//f
jhuAjhuQjhuIjhuYjhuEjhuUjhuMjhucjhuCjhuSjhuKjhuajhuGjhuWjhuO
jhuejhuBjhuRjhuJjhuZjhuFjhuVjhuNjhudjhuDjhuTjhuLjhubjhuHjhuX
jhuPjhufjpuAjpuQjpuIjpuYjpuEjpuUjpuMjpucjpuCjpuSjpuKjpuajpuG
jpuWjpuOjpuejpuBjpuRjpuJjpuZjpuFjpuVjpuNjpudjpuDjpuTjpuLjpub
jpuHjpuXjpuPjpufjluAjluQjluIjluYjluEjluUjluMjlucjluCjluSjluK
jluajluGjluWjluOjluejluBjluRjluJjluZjluFjluVjluNjludjluDjluT
jluLjlubjluHjluXjluPjlufjtuAjtuQjtuIjtuYjtuEjtuUjtuMjtucjtuC
jtuSjtuKjtuajtuGjtuWjtuOjtuejtuBjtuRjtuJjtuZjtuFjtuVjtuNjtud
jtuDjtuTjtuLjtubjtuHjtuXjtuPjtufjjuAjjuQjjuIjjuYjjuEjjuUjjuM
jjucjjuCjjuSjjuKjjuajjuGjjuWjjuOjjuejjuBjjuRjjuJjjuZjjuFjjuV
jjuNjjudjjuDjjuTjjuLjjubjjuHjjuXjjuPjjufjruAjruQjruIjruYjruE
jruUjruMjrucjruCjruSjruKjruajruGjruWjruOjruejruBjruRjruJjruZ
jruFjruVjruNjrudjruDjruTjruLjrubjruHjruXjruPjrufjnuAjnuQjnuI
jnuYjnuEjnuUjnuMjnucjnuCjnuSjnuKjnuajnuGjnuWjnuOjnuejnuBjnuR
jnuJjnuZjnuFjnuVjnuNjnudjnuDjnuTjnuLjnubjnuHjnuXjnuPjnufjvuA
jvuQjvuIjvuYjvuEjvuUjvuMjvucjvuCjvuSjvuKjvuajvuGjvuWjvuOjvue
jvuBjvuRjvuJjvuZjvuFjvuVjvuNjvudjvuDjvuTjvuLjvubjvuHjvuXjvuP
jv9/0P/bcQPQcQPScQPRcQPTcYPQcYPScYPRcYPTcUPQcUPScUPRcUPTccPQ
ccPSccPRccPTcSPQcSPScSPRcSPTcaPQcaPScaPRcaPTcWPQcWPScWPRcWPT
cePQcePScePRcePTcRPQcRPScRPRcRPTcZPQcZPScZPRcZPTcVPQcVPScVPR
cVPTcdPQcdPScdPRcdPTcTPQcTPScTPRcTPTcbPQcbPScbPRcbPTcXPQcXPS
cXPRcXPTcfPQcfPScfPRcfPTcQvQcQvScQvRcQvTcYvQcYvScYvRcYvTcUvQ
cUvScUvRcUvTccvQccvSccvRccvTcSvQcSvScSvRcSvTcavQcavScavRcavT
cWvQcWvScWvRcWvTcevQcevScevRcevTcRvQcRvScRvRcRvTcZvQcZvScZvR
cZvTcVvQcVvScVvRcVvTcdvQcdvScdvRcdvTcTvQcTvScTvRcTvTcbvQcbvS
cbvRcbvTcXvQcXvScXvRcXvTcfvQcfvScfvRcfvTcQfQcQfScQfRcQfTcYfQ
cYfScYfRcYfTcUfQcUfScUfRcUfTccfQccfSccfRccfTcSfQcSfScSfRcSfT
cafQcafScafRcafTcWfQcWfScWfRcWfTcefQcefScefRcefTcRfQcRfScRfR
cRfTcZfQcZfScZfRcZfTcVfQcVfScVfRcVfTcdfQcdfScdfRcdfTcTfQcTfS
cTfRcTfTcbfQcbfScbfRcbfTcXfQcXfScXfRcXfTcffQcffScffRcffTcQ/Q
cQ/ScQ/RcQ/TcY/QcY/ScY/RcY/TcU/QcU/ScU/RcU/Tcc/Qcc/Scc/Rcc/T
cS/QcS/ScS/RcS/Tca/Qca/Sca/Rca/TcW/QcW/ScW/RcW/Tce/Qce/Sce/R
ce/TcR/QcR/ScR/RcR/TcZ/QcZ/ScZ/RcZ/TcV/QcV/ScV/RcV/Tcd/Qcd/S
cd/Rcd/TcT/QcT/ScT/RcT/Tcb/Qcb/Scb/Rcb/TcX/QcX/ScX/RcX/Tcf/Q
cf/Scf/R8f8P+H87bgA6bkA6biA6bmA6bhA6blA6bjA6bnA6bgg6bkg6big6
bmg6bhg6blg6bjg6bng6bgQ6bkQ6biQ6bmQ6bhQ6blQ6bjQ6bnQ6bgw6bkw6
biw6bmw6bhw6blw6bjw6bnw6bgI6bkI6biI6bmI6bhI6blI6bjI6bnI6bgo6
bko6bio6bmo6bho6blo6bjo6bno6bgY6bkY6biY6bmY6bhY6blY6bjY6bnY6
bg46bk46bi46bm46bh46bl46bj46bn46bgE6bkE6biE6bmE6bhE6blE6bjE6
bnE6bgk6bkk6bik6bmk6bhk6blk6bjk6bnk6bgU6bkU6biU6bmU6bhU6blU6
bjU6bnU6bg06bk06bi06bm06bh06bl06bj06bn06bgM6bkM6biM6bmM6bhM6
blM6bjM6bnM6bgs6bks6bis6bms6bhs6bls6bjs6bns6bgc6bkc6bic6bmc6
bhc6blc6bjc6bnc6bg86bk86bi86bm86bh86bl86bj86bn867gA67kA67iA6
7mA67hA67lA67jA67nA67gg67kg67ig67mg67hg67lg67jg67ng67gQ67kQ6
7iQ67mQ67hQ67lQ67jQ67nQ67gw67kw67iw67mw67hw67lw67jw67nw67gI6
7kI67iI67mI67hI67lI67jI67nI67go67ko67io67mo67ho67lo67jo67no6
7gY67kY67iY67mY67hY67lY67jY67nY67g467k467i467m467h467l467j46
7n467gE67kE67iE67mE67hE67lE67jE67nE67gk67kk67ik67mk67hk67lk6
7jk67nk67gU67kU67iU67mU67hU67lU67jU67nU67g067k067i067m067h06
7l067j067n067gM67kM67iM67mM67hM67lM67jM67nM67gs67ks67is67ms6
7hs67ls67js67ns67gc67kc67ic67mc67hc67lc67jc67nc67g867k867i86
7m867h867l867j86/v/B/m/HDUDHDUjHDUTHDUzHDULHDUrHDUbHDU7HDUHH
DUnHDUXHDU3HDUPHDUvHDUfHDU/HjUDHjUjHjUTHjUzHjULHjUrHjUbHjU7H
jUHHjUnHjUXHjU3HjUPHjUvHjUfHjU/HTUDHTUjHTUTHTUzHTULHTUrHTUbH
TU7HTUHHTUnHTUXHTU3HTUPHTUvHTUfHTU/HzUDHzUjHzUTHzUzHzULHzUrH
zUbHzU7HzUHHzUnHzUXHzU3HzUPHzUvHzUfHzU/HLUDHLUjHLUTHLUzHLULH
LUrHLUbHLU7HLUHHLUnHLUXHLU3HLUPHLUvHLUfHLU/HrUDHrUjHrUTHrUzH
rULHrUrHrUbHrU7HrUHHrUnHrUXHrU3HrUPHrUvHrUfHrU/HbUDHbUjHbUTH
bUzHbULHbUrHbUbHbU7HbUHHbUnHbUXHbU3HbUPHbUvHbUfHbU/H7UDH7UjH
7UTH7UzH7ULH7UrH7UbH7U7H7UHH7UnH7UXH7U3H7UPH7UvH7UfH7U/HHUDH
HUjHHUTHHUzHHULHHUrHHUbHHU7HHUHHHUnHHUXHHU3HHUPHHUvHHUfHHU/H
nUDHnUjHnUTHnUzHnULHnUrHnUbHnU7HnUHHnUnHnUXHnU3HnUPHnUvHnUfH
nU/HXUDHXUjHXUTHXUzHXULHXUrHXUbHXU7HXUHHXUnHXUXHXU3HXUPHXUvH
XUfHXU/H3UDH3UjH3UTH3UzH3ULH3UrH3UbH3U7H3UHH3UnH3UXH3U3H3UPH
3UvH3UfH3U/HPUDHPUjHPUTHPUzHPULHPUrHPUbHPU7HPUHHPUnHPUXHPU3H
PUPHPUvHPUfHPU/HvUDHvUjHvUTHvUzHvULHvUrHvUbHvU7HvUHHvUnHvUXH
vU3HvUPHvUvHvUfHvU/HfUDHfUjHfUTHfUzHfULHfUrHfUbHfU7HfUHHfUnH
fUXHfU3HfUPHfUvHfUfHfU/H/UDH/UjH/UTH/UzH/ULH/UrH/UbH/U7H/UHH
/UnH/UXH/U3H/UPH/UvH/UfH/z/Q/+24Aei4Aem4gei4gem4Qei4Qem4wei4
wem4Iei4Iem4oei4oem4Yei4Yem44ei44em4Eei4Eem4kei4kem4Uei4Uem4
0ei40em4Mei4Mem4sei4sem4cei4cem48ei48em4Cei4Cem4iei4iem4Sei4
Sem4yei4yem4Kei4Kem4qei4qem4aei4aem46ei46em4Gei4Gem4mei4mem4
Wei4Wem42ei42em4Oei4Oem4uei4uem4eei4eem4+ei4+em4Bei4Bem4hei4
hem4Rei4Rem4xei4xem4Jei4Jem4pei4pem4Zei4Zem45ei45em4Fei4Fem4
lei4lem4Vei4Vem41ei41em4Nei4Nem4tei4tem4dei4dem49ei49em4Dei4
Dem4jei4jem4Tei4Tem4zei4zem4Lei4Lem4rei4rem4bei4bem47ei47em4
Hei4Hem4nei4nem4Xei4Xem43ei43em4Pei4Pem4vei4vem4fei4fem4/ei4
/em4A+i4A+m4g+i4g+m4Q+i4Q+m4w+i4w+m4I+i4I+m4o+i4o+m4Y+i4Y+m4
4+i44+m4E+i4E+m4k+i4k+m4U+i4U+m40+i40+m4M+i4M+m4s+i4s+m4c+i4
c+m48+i48+m4C+i4C+m4i+i4i+m4S+i4S+m4y+i4y+m4K+i4K+m4q+i4q+m4
a+i4a+m46+i46+m4G+i4G+m4m+i4m+m4W+i4W+m42+i42+m4O+i4O+m4u+i4
u+m4e+i4e+m4++i4++m4B+i4B+m4h+i4h+m4R+i4R+m4x+i4x+m4J+i4J+m4
p+i4p+m4Z+i4Z+m45+i45+m4F+i4F+m4l+i4l+m4V+i4V+m41+i41+m4N+i4
N+m4t+i4t+m4d+i4d+m49+i49+m4D+i4D+m4j+i4j+m4T+i4T+m4z+i4z+m4
L+i4L+m4r+i4r+m4b+i4b+m47+i47+m4H+i4H+m4n+i4n+m4X+i4X+m43+i4
3+m4P+i4P+m4v+i4v+m4f+i4f+m4/+j4/wf5vx03AB03IB03EB03MB03CB03
KB03GB03OB03BB03JB03FB03NB03DB03LB03HB03PB03Ah03Ih03Eh03Mh03
Ch03Kh03Gh03Oh03Bh03Jh03Fh03Nh03Dh03Lh03Hh03Ph03AR03IR03ER03
MR03CR03KR03GR03OR03BR03JR03FR03NR03DR03LR03HR03PR03Ax03Ix03
Ex03Mx03Cx03Kx03Gx03Ox03Bx03Jx03Fx03Nx03Dx03Lx03Hx03Px23AB23
IB23EB23MB23CB23KB23GB23OB23BB23JB23FB23NB23DB23LB23HB23PB23
Ah23Ih23Eh23Mh23Ch23Kh23Gh23Oh23Bh23Jh23Fh23Nh23Dh23Lh23Hh23
Ph23AR23IR23ER23MR23CR23KR23GR23OR23BR23JR23FR23NR23DR23LR23
HR23PR23Ax23Ix23Ex23Mx23Cx23Kx23Gx23Ox23Bx23Jx23Fx23Nx23Dx23
Lx23Hx23Px13AB13IB13EB13MB13CB13KB13GB13OB13BB13JB13FB13NB13
DB13LB13HB13PB13Ah13Ih13Eh13Mh13Ch13Kh13Gh13Oh13Bh13Jh13Fh13
Nh13Dh13Lh13Hh13Ph13AR13IR13ER13MR13CR13KR13GR13OR13BR13JR13
FR13NR13DR13LR13HR13PR13Ax13Ix13Ex13Mx13Cx13Kx13Gx13Ox13Bx13
Jx13Fx13Nx13Dx13Lx13Hx13Px33AB33IB33EB33MB33CB33KB33GB33OB33
BB33JB33FB33NB33DB33LB33HB33PB33Ah33Ih33Eh33Mh33Ch33Kh33Gh33
Oh33Bh33Jh33Fh33Nh33Dh33Lh33Hh33Ph33AR33IR33ER33MR33CR33KR33
GR33OR33BR33JR33FR33NR33DR33LR33HR33PR33Ax33Ix33Ex33Mx33Cx33
Kx33Gx33Ox33Bx33Jx33Fx33Nx33Dx33Lx33Hx3//wD/t+MGoOMGpOMGouMG
puMGoeMGpeMGo+MGp+OGoOOGpOOGouOGpuOGoeOGpeOGo+OGp+NGoONGpONG
ouNGpuNGoeNGpeNGo+NGp+PGoOPGpOPGouPGpuPGoePGpePGo+PGp+MmoOMm
pOMmouMmpuMmoeMmpeMmo+Mmp+OmoOOmpOOmouOmpuOmoeOmpeOmo+Omp+Nm
oONmpONmouNmpuNmoeNmpeNmo+Nmp+PmoOPmpOPmouPmpuPmoePmpePmo+Pm
p+MWoOMWpOMWouMWpuMWoeMWpeMWo+MWp+OWoOOWpOOWouOWpuOWoeOWpeOW
o+OWp+NWoONWpONWouNWpuNWoeNWpeNWo+NWp+PWoOPWpOPWouPWpuPWoePW
pePWo+PWp+M2oOM2pOM2ouM2puM2oeM2peM2o+M2p+O2oOO2pOO2ouO2puO2
oeO2peO2o+O2p+N2oON2pON2ouN2puN2oeN2peN2o+N2p+P2oOP2pOP2ouP2
puP2oeP2peP2o+P2p+MOoOMOpOMOouMOpuMOoeMOpeMOo+MOp+OOoOOOpOOO
ouOOpuOOoeOOpeOOo+OOp+NOoONOpONOouNOpuNOoeNOpeNOo+NOp+POoOPO
pOPOouPOpuPOoePOpePOo+POp+MuoOMupOMuouMupuMuoeMupeMuo+Mup+Ou
oOOupOOuouOupuOuoeOupeOuo+Oup+NuoONupONuouNupuNuoeNupeNuo+Nu
p+PuoOPupOPuouPupuPuoePupePuo+Pup+MeoOMepOMeouMepuMeoeMepeMe
o+Mep+OeoOOepOOeouOepuOeoeOepeOeo+Oep+NeoONepONeouNepuNeoeNe
peNeo+Nep+PeoOPepOPeouPepuPeoePepePeo+Pep+M+oOM+pOM+ouM+puM+
oeM+peM+o+M+p+O+oOO+pOO+ouO+puO+oeO+peO+o+O+p+N+oON+pON+ouN+
puN+oeN+peN+o+N+p+P+oOP+pOP+ouP+puP+oeP+peP+o+P/H9z/dtwAdNyA
dNxAdNzAdNwgdNygdNxgdNzgdNwQdNyQdNxQdNzQdNwwdNywdNxwdNzwdNwI
dNyIdNxIdNzIdNwodNyodNxodNzodNwYdNyYdNxYdNzYdNw4dNy4dNx4dNz4
dNwEdNyEdNxEdNzEdNwkdNykdNxkdNzkdNwUdNyUdNxUdNzUdNw0dNy0dNx0
dNz0dNwMdNyMdNxMdNzMdNwsdNysdNxsdNzsdNwcdNycdNxcdNzcdNw8dNy8
dNx8dNz8dNwCdNyCdNxCdNzCdNwidNyidNxidNzidNwSdNySdNxSdNzSdNwy
dNyydNxydNzydNwKdNyKdNxKdNzKdNwqdNyqdNxqdNzqdNwadNyadNxadNza
dNw6dNy6dNx6dNz6dNwGdNyGdNxGdNzGdNwmdNymdNxmdNzmdNwWdNyWdNxW
dNzWdNw2dNy2dNx2dNz2dNwOdNyOdNxOdNzOdNwudNyudNxudNzudNwedNye
dNxedNzedNw+dNy+dNx+dNz+dNwBdNyBdNxBdNzBdNwhdNyhdNxhdNzhdNwR
dNyRdNxRdNzRdNwxdNyxdNxxdNzxdNwJdNyJdNxJdNzJdNwpdNypdNxpdNzp
dNwZdNyZdNxZdNzZdNw5dNy5dNx5dNz5dNwFdNyFdNxFdNzFdNwldNyldNxl
dNzldNwVdNyVdNxVdNzVdNw1dNy1dNx1dNz1dNwNdNyNdNxNdNzNdNwtdNyt
dNxtdNztdNwddNyddNxddNzddNw9dNy9dNx9dNz9dNwDdNyDdNxDdNzDdNwj
dNyjdNxjdNzjdNwTdNyTdNxTdNzTdNwzdNyzdNxzdNzzdNwLdNyLdNxLdNzL
dNwrdNyrdNxrdNzrdNwbdNybdNxbdNzbdNw7dNy7dNx7dNz7dNwHdNyHdNxH
dNzHdNwndNyndNxndNzndNwXdNyXdNxXdNzXdNw3dNy3dNx3dNz3dNwPdNyP
dNxPdNzPdNwvdNyvdNxvdNzvdNwfdNyfdNxfdNzfdNw/dNy/dNx/dPz/A/vf
jhuAjhuQjhuIjhuYjhuEjhuUjhuMjhucjhuCjhuSjhuKjhuajhuGjhuWjhuO
jhuejhuBjhuRjhuJjhuZjhuFjhuVjhuNjhudjhuDjhuTjhuLjhubjhuHjhuX
jhuPjhufjpuAjpuQjpuIjpuYjpuEjpuUjpuMjpucjpuCjpuSjpuKjpuajpuG
jpuWjpuOjpuejpuBjpuRjpuJjpuZjpuFjpuVjpuNjpudjpuDjpuTjpuLjpub
jpuHjpuXjpuPjpufjluAjluQjluIjluYjluEjluUjluMjlucjluCjluSjluK
jluajluGjluWjluOjluejluBjluRjluJjluZjluFjluVjluNjludjluDjluT
jluLjlubjluHjluXjluPjlufjtuAjtuQjtuIjtuYjtuEjtuUjtuMjtucjtuC
jtuSjtuKjtuajtuGjtuWjtuOjtuejtuBjtuRjtuJjtuZjtuFjtuVjtuNjtud
jtuDjtuTjtuLjtubjtuHjtuXjtuPjtufjjuAjjuQjjuIjjuYjjuEjjuUjjuM
jjucjjuCjjuSjjuKjjuajjuGjjuWjjuOjjuejjuBjjuRjjuJjjuZjjuFjjuV
jjuNjjudjjuDjjuTjjuLjjubjjuHjjuXjjuPjjufjruAjruQjruIjruYjruE
jruUjruMjrucjruCjruSjruKjruajruGjruWjruOjruejruBjruRjruJjruZ
jruFjruVjruNjrudjruDjruTjruLjrubjruHjruXjruPjrufjnuAjnuQjnuI
jnuYjnuEjnuUjnuMjnucjnuCjnuSjnuKjnuajnuGjnuWjnuOjnuejnuBjnuR
jnuJjnuZjnuFjnuVjnuNjnudjnuDjnuTjnuLjnubjnuHjnuXjnuPjnufjvuA
jvuQjvuIjvuYjvuEjvuUjvuMjvucjvuCjvuSjvuKjvuajvuGjvuWjvuOjvue
jvuBjvuRjvuJjvuZjvuFjvuVjvuNjvudjvuDjvuTjvuLjvubjvuHjvuXjvuP
jv9/UP/bcQPQcQPScQPRcQPTcYPQcYPScYPRcYPTcUPQcUPScUPRcUPTccPQ
ccPSccPRccPTcSPQcSPScSPRcSPTcaPQcaPScaPRcaPTcWPQcWPScWPRcWPT
cePQcePScePRcePTcRPQcRPScRPRcRPTcZPQcZPScZPRcZPTcVPQcVPScVPR
cVPTcdPQcdPScdPRcdPTcTPQcTPScTPRcTPTcbPQcbPScbPRcbPTcXPQcXPS
cXPRcXPTcfPQcfPScfPRcfPTcQvQcQvScQvRcQvTcYvQcYvScYvRcYvTcUvQ
cUvScUvRcUvTccvQccvSccvRccvTcSvQcSvScSvRcSvTcavQcavScavRcavT
cWvQcWvScWvRcWvTcevQcevScevRcevTcRvQcRvScRvRcRvTcZvQcZvScZvR
cZvTcVvQcVvScVvRcVvTcdvQcdvScdvRcdvTcTvQcTvScTvRcTvTcbvQcbvS
cbvRcbvTcXvQcXvScXvRcXvTcfvQcfvScfvRcfvTcQfQcQfScQfRcQfTcYfQ
cYfScYfRcYfTcUfQcUfScUfRcUfTccfQccfSccfRccfTcSfQcSfScSfRcSfT
cafQcafScafRcafTcWfQcWfScWfRcWfTcefQcefScefRcefTcRfQcRfScRfR
cRfTcZfQcZfScZfRcZfTcVfQcVfScVfRcVfTcdfQcdfScdfRcdfTcTfQcTfS
cTfRcTfTcbfQcbfScbfRcbfTcXfQcXfScXfRcXfTcffQcffScffRcffTcQ/Q
cQ/ScQ/RcQ/TcY/QcY/ScY/RcY/TcU/QcU/ScU/RcU/Tcc/Qcc/Scc/Rcc/T
cS/QcS/ScS/RcS/Tca/Qca/Sca/Rca/TcW/QcW/ScW/RcW/Tce/Qce/Sce/R
ce/TcR/QcR/ScR/RcR/TcZ/QcZ/ScZ/RcZ/TcV/QcV/ScV/RcV/Tcd/Qcd/S
cd/Rcd/TcT/QcT/ScT/RcT/Tcb/Qcb/Scb/Rcb/TcX/QcX/ScX/RcX/Tcf/Q
cf/Scf/R8f8P6H87bgA6bkA6biA6bmA6bhA6blA6bjA6bnA6bgg6bkg6big6
bmg6bhg6blg6bjg6bng6bgQ6bkQ6biQ6bmQ6bhQ6blQ6bjQ6bnQ6bgw6bkw6
biw6bmw6bhw6blw6bjw6bnw6bgI6bkI6biI6bmI6bhI6blI6bjI6bnI6bgo6
bko6bio6bmo6bho6blo6bjo6bno6bgY6bkY6biY6bmY6bhY6blY6bjY6bnY6
bg46bk46bi46bm46bh46bl46bj46bn46bgE6bkE6biE6bmE6bhE6blE6bjE6
bnE6bgk6bkk6bik6bmk6bhk6blk6bjk6bnk6bgU6bkU6biU6bmU6bhU6blU6
bjU6bnU6bg06bk06bi06bm06bh06bl06bj06bn06bgM6bkM6biM6bmM6bhM6
blM6bjM6bnM6bgs6bks6bis6bms6bhs6bls6bjs6bns6bgc6bkc6bic6bmc6
bhc6blc6bjc6bnc6bg86bk86bi86bm86bh86bl86bj86bn867gA67kA67iA6
7mA67hA67lA67jA67nA67gg67kg67ig67mg67hg67lg67jg67ng67gQ67kQ6
7iQ67mQ67hQ67lQ67jQ67nQ67gw67kw67iw67mw67hw67lw67jw67nw67gI6
7kI67iI67mI67hI67lI67jI67nI67go67ko67io67mo67ho67lo67jo67no6
7gY67kY67iY67mY67hY67lY67jY67nY67g467k467i467m467h467l467j46
7n467gE67kE67iE67mE67hE67lE67jE67nE67gk67kk67ik67mk67hk67lk6
7jk67nk67gU67kU67iU67mU67hU67lU67jU67nU67g067k067i067m067h06
7l067j067n067gM67kM67iM67mM67hM67lM67jM67nM67gs67ks67is67ms6
7hs67ls67js67ns67gc67kc67ic67mc67hc67lc67jc67nc67g867k867i86
7m867h867l867j86/v/B/G/HDUDHDUjHDUTHDUzHDULHDUrHDUbHDU7HDUHH
DUnHDUXHDU3HDUPHDUvHDUfHDU/HjUDHjUjHjUTHjUzHjULHjUrHjUbHjU7H
jUHHjUnHjUXHjU3HjUPHjUvHjUfHjU/HTUDHTUjHTUTHTUzHTULHTUrHTUbH
TU7HTUHHTUnHTUXHTU3HTUPHTUvHTUfHTU/HzUDHzUjHzUTHzUzHzULHzUrH
zUbHzU7HzUHHzUnHzUXHzU3HzUPHzUvHzUfHzU/HLUDHLUjHLUTHLUzHLULH
LUrHLUbHLU7HLUHHLUnHLUXHLU3HLUPHLUvHLUfHLU/HrUDHrUjHrUTHrUzH
rULHrUrHrUbHrU7HrUHHrUnHrUXHrU3HrUPHrUvHrUfHrU/HbUDHbUjHbUTH
bUzHbULHbUrHbUbHbU7HbUHHbUnHbUXHbU3HbUPHbUvHbUfHbU/H7UDH7UjH
7UTH7UzH7ULH7UrH7UbH7U7H7UHH7UnH7UXH7U3H7UPH7UvH7UfH7U/HHUDH
HUjHHUTHHUzHHULHHUrHHUbHHU7HHUHHHUnHHUXHHU3HHUPHHUvHHUfHHU/H
nUDHnUjHnUTHnUzHnULHnUrHnUbHnU7HnUHHnUnHnUXHnU3HnUPHnUvHnUfH
nU/HXUDHXUjHXUTHXUzHXULHXUrHXUbHXU7HXUHHXUnHXUXHXU3HXUPHXUvH
XUfHXU/H3UDH3UjH3UTH3UzH3ULH3UrH3UbH3U7H3UHH3UnH3UXH3U3H3UPH
3UvH3UfH3U/HPUDHPUjHPUTHPUzHPULHPUrHPUbHPU7HPUHHPUnHPUXHPU3H
PUPHPUvHPUfHPU/HvUDHvUjHvUTHvUzHvULHvUrHvUbHvU7HvUHHvUnHvUXH
vU3HvUPHvUvHvUfHvU/HfUDHfUjHfUTHfUzHfULHfUrHfUbHfU7HfUHHfUnH
fUXHfU3HfUPHfUvHfUfHfU/H/UDH/UjH/UTH/UzH/ULH/UrH/UbH/U7H/UHH
/UnH/UXH/U3H/UPH/UvH/UfH/z+Q/+24Aei4Aem4gei4gem4Qei4Qem4wei4
wem4Iei4Iem4oei4oem4Yei4Yem44ei44em4Eei4Eem4kei4kem4Uei4Uem4
0ei40em4Mei4Mem4sei4sem4cei4cem48ei48em4Cei4Cem4iei4iem4Sei4
Sem4yei4yem4Kei4Kem4qei4qem4aei4aem46ei46em4Gei4Gem4mei4mem4
Wei4Wem42ei42em4Oei4Oem4uei4uem4eei4eem4+ei4+em4Bei4Bem4hei4
hem4Rei4Rem4xei4xem4Jei4Jem4pei4pem4Zei4Zem45ei45em4Fei4Fem4
lei4lem4Vei4Vem41ei41em4Nei4Nem4tei4tem4dei4dem49ei49em4Dei4
Dem4jei4jem4Tei4Tem4zei4zem4Lei4Lem4rei4rem4bei4bem47ei47em4
Hei4Hem4nei4nem4Xei4Xem43ei43em4Pei4Pem4vei4vem4fei4fem4/ei4
/em4A+i4A+m4g+i4g+m4Q+i4Q+m4w+i4w+m4I+i4I+m4o+i4o+m4Y+i4Y+m4
4+i44+m4E+i4E+m4k+i4k+m4U+i4U+m40+i40+m4M+i4M+m4s+i4s+m4c+i4
c+m48+i48+m4C+i4C+m4i+i4i+m4S+i4S+m4y+i4y+m4K+i4K+m4q+i4q+m4
a+i4a+m46+i46+m4G+i4G+m4m+i4m+m4W+i4W+m42+i42+m4O+i4O+m4u+i4
u+m4e+i4e+m4++i4++m4B+i4B+m4h+i4h+m4R+i4R+m4x+j4/7ispygAGGoJ
o5Nt27Zdf7Zt2/Ztsm3btmuybdu26/baftxr1vd8Tj7KjvMxdpyPs+N8gh3n
k+w4n2LH+TQ7zmfYcT7LjvM5dpzPs+N8gR3ni+w4X2LH+TI7zlfYcb7KjvM1
dpyvs+N8gx3nm+w432LH+TY7znfYcb7LjvM9dpzvs+P8gB3nh+w4P2LH+TE7
zk/YcX7KjvMzdpyfs+P8gh3nl+w4v2LH+TU7zm/YcX7LjvM7dpzfs+P8gR3n
j+w4f2LH+TM7zl/Ycf7KjvM3dpy/s+P8gx3nn+w4/2LH+Tc7zn/Y8X8PxP/u
OAdixzkwO85B2HEOyo5zMHacg7PjHIId55DsOIdixzk0O85h2HEOy45zOHac
w7PjHIEd54jsOEdixzkyO85R2HGOyo5zNHaco7PjHIMd55jsOMdixzk2O85x
2HGOy45zPHac47PjnIAd54TsOCdixzkxO85J2HFOyo5zMnack7PjnIId55Ts
OKdixzk1O85p2HFOy45zOnac07PjnIEd54zsOGdixzkzO85Z2HHOyo5zNnac
s7PjnIMd55zsOOdixzk3O8552HHOy45zPnac87PjXIAd5wB2nAuy41yIHefC
7DgXYce5KDvOxdhxLs6Ocwl2nEuy41yKHefS7DiXYce5LDvO5dhxLs+OcwV2
nCuy41yJHefK7DhXYce5KjvO1dhxrs6Ocw12nGuy41yLHefa7DjXYce5LjvO
9dhxrs+OcwN2nBuy49yIHefG7Dg3Yce5KTvOzdhxbs6Ocwt2nFuy49yKHefW
7Di3Yce5LTvO7dhxbs+Ocwd2nDuy49yJHefO7Dh3Yce5KzvO3dhx7s6Ocw92
nHuy49yLHefe7Dj3Yce5LzvO/7Hj3I8dp+w492fHeQA7zgPZcR7EjvNgdpyH
sOM8lB3nYew4D2fHeQQ7ziPZcR7FjvNodpzHsOM8lh3ncew4j2fHeQI7zhPZ
cZ7EjvNkdpynsOM8lR3naew4T2fHeQY7zjPZcZ7FjvNsdpznsOM8lx3neew4
z2fHeQE7zgvZcV7EjvNidpyXsOO8lB3nZew4L2fHeQU7zivZcV7FjvNqdpzX
sOO8lh3ndew4r2fHeQM7zhvZcd7EjvNmdpy3sOO8lR3nbew4b2fHeQc7zjvZ
cd7FjvNudpz3sOO8lx1n7DjvY8d5PzvOB9hxPsiO8yF2nA+z43yEHeej7Dgf
Y8f5ODvOJ9hxPsmO8yl2nE+z43yGHeez7DifY8f5PDvOF9hxvsiO8yV2nC+z
43yFHeer7DhfY8f5OjvON9hxvsmO8y12nG+z43yHHee77DjfY8f5PjvOD9hx
fsiO8yN2nB+z4/yEHeen7Dg/Y8f5OTvOL9hxfsmO8yt2nF+z4/yGHee37Di/
Y8f5PTvOH9hx/siO8yd2nD+z4/yFHeev7Dh/Y8f5OzvOP9hx/smO8y92nH+z
4/yHHf/3APyPD8DFwzkQPS4ezoHpcfFwDkKPi4dzUHpcPJyD0ePi4RycHhcP
5xD0uHg4h6THxcM5FD0uHs6h6XHxcA5Dj4uHc1h6XDycw9Hj4uEcnh4XD+cI
9Lh4OEekx8XDORI9Lh7Okelx8XCOQo+Lh3NUelw8nKPR4+LhHJ0eFw/nGPS4
eDjHpMfFwzkWPS4ezrHpcfFwjkOPi4dzXHpcPJzj0ePi4RyfHhcP5wT0uHg4
J6THxcM5ET0uHs6J6XHxcE5Cj4uHc1J6XDyck9Hj4uGcnB4XD+cU9Lh4OKek
x8XDORU9Lh7Oqelx8XBOQ4+Lh3Naelw8nNPR4+LhnJ4eFw/nDPS4eDhnpMfF
wzkTPS4ezpnpcfFwzkKPi4dzVnpcPJyz0ePi4ZydHhcP5xz0uHg456THxcM5
Fz0uHs656XHxcM5Dj4uHc156XDyc89Hj4uGcnx4XD+cC9Lh4OAfQ4+LhXJAe
Fw/nQvS4eDgXpsfFw7kIPS4ezkXpcfFwLkaPi4dzcXpcPJxL0OPi4VySHhcP
51L0uHg4l6bHxcO5DD0uHs5l6XHxcC5Hj4uHc3l6XDycK9Dj4uFckR4XD+dK
9Lh4OFemx8XDuQo9Lh7OVelx8XCuRo+Lh3N1elw8nGvQ4+LhXJMeFw/nWvS4
eDjXpsfFw7kOPS4eznXpcfFwrkePi4dzfXpcPJwb0OPi4dyQHhcP50b0uHg4
N6bHxcO5CT0uHs5N6XHxcG5Gj4uHc3N6XDycW9Dj4uHckh4XD+dW9Lh4OLem
x8XDuQ09Lh7Obelx8XBuR4+Lh3N7elw8nDvQ4+Lh3JEeFw/nTvS4eDh3psfF
w7kLPS4ezl3pcfFw7kaPi4dzd3pcPJx70OPi4dyTHhcP5170uHg496bHxcO5
Dz0uHs596XHxcP6PHhcP5370uHg4pcfFw7k/PS4ezgPocfFwHkiPi4fzIHpc
PJwH0+Pi4TyEHhcP56H0uHg4D6PHxcN5OD0uHs4j6HHxcB5Jj4uH8yh6XDyc
R9Pj4uE8hh4XD+ex9Lh4OI+jx8XDeTw9Lh7OE+hx8XCeSI+Lh/Mkelw8nCfT
4+LhPIUeFw/nqfS4eDhPo8fFw3k6PS4ezjPocfFwnkmPi4fzLHpcPJxn0+Pi
4TyHHhcP57n0uHg4z6PHxcN5Pj0uHs4L6HHxcF5Ij4uH8yJ6XDycF9Pj4uG8
hB4XD+el9Lh4OC+jx8XDeTk9Lh7OK+hx8XBeSY+Lh/Mqelw8nFfT4+LhvIYe
Fw/ntfS4eDivo8fFw3k9PS4ezhvocfFw3kiPi4fzJnpcPJw30+Pi4byFHhcP
5630uHg4b6PHxcN5Oz0uHs476HHxcN5Jj4uH8y56XDycd9Pj4uG8hx4XD+e9
9Lh4OKPHxcN5Hz0uHs776XHxcD5Aj4uH80F6XDycD9Hj4uF8mB4XD+cj9Lh4
OB+lx8XD+Rg9Lh7Ox+lx8XA+QY+Lh/NJelw8nE/R4+LhfJoeFw/nM/S4eDif
pcfFw/kcPS4ezufpcfFwvkCPi4fzRXpcPJwv0ePi4XyZHhcP5yv0uHg4X6XH
xcP5Gj0uHs7X6XHxcL5Bj4uH8016XDycb9Hj4uF8mx4XD+c79Lh4ON+lx8XD
+R49Lh7O9+lx8XB+QI+Lh/NDelw8nB/R4+Lh/JgeFw/nJ/S4eDg/pcfFw/kZ
PS4ezs/pcfFwfkGPi4fzS3pcPJxf0ePi4fyaHhcP5zf0uHg4v6XHxcP5HT0u
Hs7v6XHxcP5Aj4uH80d6XDycP9Hj4uH8mR4XD+cv9Lh4OH+lx8XD+Rs9Lh7O
3+lx8XD+QY+Lh/NPelw8nH/R4+Lh/JseFw/nP/S4ePi/D/z/9rh4OAeix8XD
OTA9Lh7OQehx8XAOSo+Lh3Mwelw8nIPT4+LhHIIeFw/nkPS4eDiHosfFwzk0
PS4ezmHocfFwDkuPi4dzOHpcPJzD0+Pi4RyBHhcP54j0uHg4R6LHxcM5Mj0u
Hs5R6HHxcI5Kj4uHczR6XDyco9Pj4uEcgx4XD+eY9Lh4OMeix8XDOTY9Lh7O
cehx8XCOS4+Lh3M8elw8nOPT4+LhnIAeFw/nhPS4eDgnosfFwzkxPS4ezkno
cfFwTkqPi4dzMnpcPJyT0+Pi4ZyCHhcP55T0uHg4p6LHxcM5NT0uHs5p6HHx
cE5Lj4uHczp6XDyc09Pj4uGcgR4XD+eM9Lh4OGeix8XDOTM9Lh7OWehx8XDO
So+Lh3M2elw8nLPT4+LhnIMeFw/nnPS4eDjnosfFwzk3PS4eznnocfFwzkuP
i4dzPnpcPJzz0+Pi4VyAHhcP5wB6XDycC9Lj4uFciB4XD+fC9Lh4OBehx8XD
uSg9Lh7Oxehx8XAuTo+Lh3MJelw8nEvS4+LhXIoeFw/n0vS4eDiXocfFw7ks
PS4ezuXocfFwLk+Pi4dzBXpcPJwr0uPi4VyJHhcP58r0uHg4V6HHxcO5Kj0u
Hs7V6HHxcK5Oj4uHcw16XDyca9Lj4uFcix4XD+fa9Lh4ONehx8XDuS49Lh7O
9ehx8XCuT4+Lh3MDelw8nBvS4+Lh3IgeFw/nxvS4eDg3ocfFw7kpPS4ezs3o
cfFwbk6Pi4dzC3pcPJxb0uPi4dyKHhcP59b0uHg4t6HHxcO5LT0uHs7t6HHx
cG5Pj4uHcwd6XDycO9Lj4uHciR4XD+fO9Lh4OHehx8XDuSs9Lh7O3ehx8XDu
To+Lh3MPelw8nHvS4+Lh3IseFw/n3vS4eDj3ocfFw7kvPS4ezv/R4+Lh3I8e
Fw+n9Lh4OPenx8XDeQA9Lh7OA+lx8XAeRI+Lh/Ngelw8nIfQ4+LhPJQeFw/n
YfS4eDgPp8fFw3kEPS4eziPpcfFwHkWPi4fzaHpcPJzH0OPi4TyWHhcP53H0
uHg4j6fHxcN5Aj0uHs4T6XHxcJ5Ej4uH82R6XDycp9Dj4uE8lR4XD+dp9Lh4
OE+nx8XDeQY9Lh7OM+lx8XCeRY+Lh/Nselw8nOfQ4+LhPJceFw/nefS4eDjP
p8fFw3kBPS4ezgvpcfFwXkSPi4fzYnpcPJyX0OPi4byUHhcP52X0uHg4L6fH
xcN5BT0uHs4r6XHxcF5Fj4uH82p6XDyc19Dj4uG8lh4XD+d19Lh4OK+nx8XD
eQM9Lh7OG+lx8XDeRI+Lh/Nmelw8nLfQ4+LhvJUeFw/nbfS4eDhvp8fFw3kH
PS4ezjvpcfFw3kWPi4fzbnpcPJz30OPi4byXHhcPZ/S4eDjvo8fFw3k/PS4e
zgfocfFwPkiPi4fzIXpcPJwP0+Pi4XyEHhcP56P0uHg4H6PHxcP5OD0uHs4n
6HHxcD5Jj4uH8yl6XDycT9Pj4uF8hh4XD+ez9Lh4OJ+jx8XD+Tw9Lh7OF+hx
8XC+SI+Lh/Mlelw8nC/T4+LhfIUeFw/nq/S4eDhfo8fFw/k6PS4ezjfocfFw
vkmPi4fzLXpcPJxv0+Pi4XyHHhcP57v0uHg436PHxcP5Pj0uHs4P6HHxcH5I
j4uH8yN6XDycH9Pj4uH8hB4XD+en9Lh4OD+jx8XD+Tk9Lh7OL+hx8XB+SY+L
h/Mrelw8nF/T4+Lh/IYeFw/nt/S4eDi/o8fFw/k9PS4ezh/ocfFw/kiPi4fz
J3pcPJw/0+Pi4fyFHhcP56/0uHg4f6PHxcP5Oz0uHs4/6HHxcP5Jj4uH8y96
XDycf9Pj4uH8hx4XD//3Af/fHhcP50D0uHg4B6bHxcM5CD0uHs5B6XHxcA5G
j4uHc3B6XDycQ9Dj4uEckh4XD+dQ9Lh4OIemx8XDOQw9Lh7OYelx8XAOR4+L
h3N4elw8nCPQ4+LhHJEeFw/nSPS4eDhHpsfFwzkKPS4ezlHpcfFwjkaPi4dz
dHpcPJxj0OPi4RyTHhcP51j0uHg4x6bHxcM5Dj0uHs5x6XHxcI5Hj4uHc3x6
XDycE9Dj4uGckB4XD+dE9Lh4OCemx8XDOQk9Lh7OSelx8XBORo+Lh3Nyelw8
nFPQ4+LhnJIeFw/nVPS4eDinpsfFwzkNPS4ezmnpcfFwTkePi4dzenpcPJwz
0OPi4ZyRHhcP50z0uHg4Z6bHxcM5Cz0uHs5Z6XHxcM5Gj4uHc3Z6XDycc9Dj
4uGckx4XD+dc9Lh4OOemx8XDOQ89Lh7Oeelx8XDOR4+Lh3N+elw8nAvQ4+Lh
HECPi4dzQXpcPJwL0ePi4VyYHhcP5yL0uHg4F6XHxcO5GD0uHs7F6XHxcC5B
j4uHc0l6XDycS9Hj4uFcmh4XD+cy9Lh4OJelx8XDuRw9Lh7O5elx8XCuQI+L
h3NFelw8nCvR4+LhXJkeFw/nKvS4eDhXpcfFw7kaPS4eztXpcfFwrkGPi4dz
TXpcPJxr0ePi4VybHhcP5zr0uHg416XHxcO5Hj0uHs716XHxcG5Aj4uHc0N6
XDycG9Hj4uHcmB4XD+cm9Lh4ODelx8XDuRk9Lh7Ozelx8XBuQY+Lh3NLelw8
nFvR4+Lh3JoeFw/nNvS4eDi3pcfFw7kdPS4ezu3pcfFw7kCPi4dzR3pcPJw7
0ePi4dyZHhcP5y70uHg4d6XHxcO5Gz0uHs7d6XHxcO5Bj4uHc096XDyce9Hj
4uHcmx4XD+c+9Lh4OPelx8XD+T96XDyc+9Hj4uGUHhcP5/70uHg4D6DHxcN5
ID0uHs6D6HHxcB5Mj4uH8xB6XDych9Lj4uE8jB4XD+fh9Lh4OI+gx8XDeSQ9
Lh7Oo+hx8XAeTY+Lh/MYelw8nMfS4+LhPI4eFw/n8fS4eDhPoMfFw3kiPS4e
zpPocfFwnkyPi4fzFHpcPJyn0uPi4TyNHhcP5+n0uHg4z6DHxcN5Jj0uHs6z
6HHxcJ5Nj4uH8xx6XDyc59Lj4uE8jx4XD+f59Lh4OC+gx8XDeSE9Lh7Oi+hx
8XBeTI+Lh/MSelw8nJfS4+LhvIweFw/n5fS4eDivoMfFw3klPS4ezqvocfFw
Xk2Pi4fzGnpcPJzX0uPi4byOHhcP5/X0uHg4b6DHxcN5Iz0uHs6b6HHxcN5M
j4uH8xZ6XDyct9Lj4uG8jR4XD+ft9Lh4OO+gx8XDeSc9Lh7Ou+hx8XDeTY+L
h/Meelw8nPfS4+LhjB4XD+d99Lh4OO+nx8XD+QA9Lh7OB+lx8XA+RI+Lh/Nh
elw8nI/Q4+LhfJQeFw/nY/S4eDgfp8fFw/kEPS4ezifpcfFwPkWPi4fzaXpc
PJzP0OPi4XyWHhcP53P0uHg4n6fHxcP5Aj0uHs4X6XHxcL5Ej4uH82V6XDyc
r9Dj4uF8lR4XD+dr9Lh4OF+nx8XD+QY9Lh7ON+lx8XC+RY+Lh/Ntelw8nO/Q
4+LhfJceFw/ne/S4eDjfp8fFw/kBPS4ezg/pcfFwfkSPi4fzY3pcPJyf0OPi
4fyUHhcP52f0uHg4P6fHxcP5BT0uHs4v6XHxcH5Fj4uH82t6XDyc39Dj4uH8
lh4XD+d39Lh4OL+nx8XD+QM9Lh7OH+lx8XD+RI+Lh/Nnelw8nL/Q4+Lh/JUe
Fw/nb/S4eDh/p8fFw/kHPS4ezj/pcfFw/kWPi4fzb3pcPJz/0OPi4f8+0P/b
4+LhHIgeFw/nwPS4eDgHocfFwzkoPS4ezsHocfFwDk6Pi4dzCHpcPJxD0uPi
4RyKHhcP59D0uHg4h6HHxcM5LD0uHs7h6HHxcA5Pj4uHcwR6XDycI9Lj4uEc
iR4XD+fI9Lh4OEehx8XDOSo9Lh7O0ehx8XCOTo+Lh3MMelw8nGPS4+LhHIse
Fw/n2PS4eDjHocfFwzkuPS4ezvHocfFwjk+Pi4dzAnpcPJwT0uPi4ZyIHhcP
58T0uHg4J6HHxcM5KT0uHs7J6HHxcE5Oj4uHcwp6XDycU9Lj4uGcih4XD+fU
9Lh4OKehx8XDOS09Lh7O6ehx8XBOT4+Lh3MGelw8nDPS4+LhnIkeFw/nzPS4
eDhnocfFwzkrPS4eztnocfFwzk6Pi4dzDnpcPJxz0uPi4ZyLHhcP59z0uHg4
56HHxcM5Lz0uHs756HHxcM5Pj4uHcwF6XDycA+hx8XAuSI+Lh3Mhelw8nAvT
4+LhXIQeFw/novS4eDgXo8fFw7k4PS4eziXocfFwLkmPi4dzKXpcPJxL0+Pi
4VyGHhcP57L0uHg4l6PHxcO5PD0uHs4V6HHxcK5Ij4uHcyV6XDycK9Pj4uFc
hR4XD+eq9Lh4OFejx8XDuTo9Lh7ONehx8XCuSY+Lh3Mtelw8nGvT4+LhXIce
Fw/nuvS4eDjXo8fFw7k+PS4ezg3ocfFwbkiPi4dzI3pcPJwb0+Pi4dyEHhcP
56b0uHg4N6PHxcO5OT0uHs4t6HHxcG5Jj4uHcyt6XDycW9Pj4uHchh4XD+e2
9Lh4OLejx8XDuT09Lh7OHehx8XDuSI+Lh3Mnelw8nDvT4+Lh3IUeFw/nrvS4
eDh3o8fFw7k7PS4ezj3ocfFw7kmPi4dzL3pcPJx70+Pi4dyHHhcP5770uHg4
/0ePi4dzP3pcPJzS4+Lh3J8eFw/nAfS4eDgPpMfFw3kQPS4ezoPpcfFwHkKP
i4fzUHpcPJyH0ePi4TycHhcP5xH0uHg4j6THxcN5FD0uHs6j6XHxcB5Dj4uH
81h6XDycx9Hj4uE8nh4XD+cJ9Lh4OE+kx8XDeRI9Lh7Ok+lx8XCeQo+Lh/NU
elw8nKfR4+LhPJ0eFw/nGfS4eDjPpMfFw3kWPS4ezrPpcfFwnkOPi4fzXHpc
PJzn0ePi4TyfHhcP5wX0uHg4L6THxcN5ET0uHs6L6XHxcF5Cj4uH81J6XDyc
l9Hj4uG8nB4XD+cV9Lh4OK+kx8XDeRU9Lh7Oq+lx8XBeQ4+Lh/Naelw8nNfR
4+LhvJ4eFw/nDfS4eDhvpMfFw3kTPS4ezpvpcfFw3kKPi4fzVnpcPJy30ePi
4bydHhcP5x30uHg476THxcN5Fz0uHs676XHxcN5Dj4uH8156XDyc0ePi4byP
HhcP5/30uHg4H6DHxcP5ID0uHs6H6HHxcD5Mj4uH8xF6XDycj9Lj4uF8jB4X
D+fj9Lh4OJ+gx8XD+SQ9Lh7Op+hx8XA+TY+Lh/MZelw8nM/S4+LhfI4eFw/n
8/S4eDhfoMfFw/kiPS4ezpfocfFwvkyPi4fzFXpcPJyv0uPi4XyNHhcP5+v0
uHg436DHxcP5Jj0uHs636HHxcL5Nj4uH8x16XDyc79Lj4uF8jx4XD+f79Lh4
OD+gx8XD+SE9Lh7Oj+hx8XB+TI+Lh/MTelw8nJ/S4+Lh/IweFw/n5/S4eDi/
oMfFw/klPS4ezq/ocfFwfk2Pi4fzG3pcPJzf0uPi4fyOHhcP5/f0uHg4f6DH
xcP5Iz0uHs6f6HHxcP5Mj4uH8xd6XDycv9Lj4uH8jR4XD+fv9Lh4OP+gx8XD
+Sc9Lh7Ov+hx8XD+TY+Lh/Mfelw8/N8H+H97XDycA9Hj4uEcmB4XD+cg9Lh4
OAelx8XDORg9Lh7Owelx8XAOQY+Lh3NIelw8nEPR4+LhHJoeFw/nMPS4eDiH
pcfFwzkcPS4ezuHpcfFwjkCPi4dzRHpcPJwj0ePi4RyZHhcP5yj0uHg4R6XH
xcM5Gj0uHs7R6XHxcI5Bj4uHc0x6XDycY9Hj4uEcmx4XD+c49Lh4OMelx8XD
OR49Lh7O8elx8XBOQI+Lh3NCelw8nBPR4+LhnJgeFw/nJPS4eDgnpcfFwzkZ
PS4ezsnpcfFwTkGPi4dzSnpcPJxT0ePi4ZyaHhcP5zT0uHg4p6XHxcM5HT0u
Hs7p6XHxcM5Aj4uHc0Z6XDycM9Hj4uGcmR4XD+cs9Lh4OGelx8XDORs9Lh7O
2elx8XDOQY+Lh3NOelw8nHPR4+LhnJseFw/nPPS4eDjnpcfFwzkfPS4ezvnp
cfFwLkCPi4dzAD0uHs4F6XHxcC5Ej4uHc2F6XDyci9Dj4uFclB4XD+di9Lh4
OBenx8XDuQQ9Lh7OJelx8XAuRY+Lh3Npelw8nMvQ4+LhXJYeFw/ncvS4eDiX
p8fFw7kCPS4ezhXpcfFwrkSPi4dzZXpcPJyr0OPi4VyVHhcP52r0uHg4V6fH
xcO5Bj0uHs416XHxcK5Fj4uHc216XDyc69Dj4uFclx4XD+d69Lh4ONenx8XD
uQE9Lh7ODelx8XBuRI+Lh3Njelw8nJvQ4+Lh3JQeFw/nZvS4eDg3p8fFw7kF
PS4ezi3pcfFwbkWPi4dza3pcPJzb0OPi4dyWHhcP53b0uHg4t6fHxcO5Az0u
Hs4d6XHxcO5Ej4uHc2d6XDycu9Dj4uHclR4XD+du9Lh4OHenx8XDuQc9Lh7O
Pelx8XDuRY+Lh3Nvelw8nPvQ4+Lh3JceFw/n/+hx8XDuR4+Lh1N6XDyc+9Pj
4uE8gB4XD+eB9Lh4OA+ix8XDeTA9Lh7OQ+hx8XAeSo+Lh/Mwelw8nIfT4+Lh
PIIeFw/nkfS4eDiPosfFw3k0PS4ezmPocfFwHkuPi4fzOHpcPJzH0+Pi4TyB
HhcP54n0uHg4T6LHxcN5Mj0uHs5T6HHxcJ5Kj4uH8zR6XDycp9Pj4uE8gx4X
D+eZ9Lh4OM+ix8XDeTY9Lh7Oc+hx8XCeS4+Lh/M8elw8nOfT4+LhvIAeFw/n
hfS4eDgvosfFw3kxPS4ezkvocfFwXkqPi4fzMnpcPJyX0+Pi4byCHhcP55X0
uHg4r6LHxcN5NT0uHs5r6HHxcF5Lj4uH8zp6XDyc19Pj4uG8gR4XD+eN9Lh4
OG+ix8XDeTM9Lh7OW+hx8XDeSo+Lh/M2elw8nLfT4+LhvIMeFw/nnfS4eDjv
osfFw3k3PS4eznvocfFw3kuPi4czelw8nPfR4+LhvJ8eFw/nA/S4eDgfpMfF
w/kQPS4ezofpcfFwPkKPi4fzUXpcPJyP0ePi4XycHhcP5xP0uHg4n6THxcP5
FD0uHs6n6XHxcD5Dj4uH81l6XDycz9Hj4uF8nh4XD+cL9Lh4OF+kx8XD+RI9
Lh7Ol+lx8XC+Qo+Lh/NVelw8nK/R4+LhfJ0eFw/nG/S4eDjfpMfFw/kWPS4e
zrfpcfFwvkOPi4fzXXpcPJzv0ePi4XyfHhcP5wf0uHg4P6THxcP5ET0uHs6P
6XHxcH5Cj4uH81N6XDycn9Hj4uH8nB4XD+cX9Lh4OL+kx8XD+RU9Lh7Or+lx
8XB+Q4+Lh/Nbelw8nN/R4+Lh/J4eFw/nD/S4eDh/pMfFw/kTPS4ezp/pcfFw
/kKPi4fzV3pcPJy/0ePi4fydHhcP5x/0uHg4/6THxcP5Fz0uHs6/6XHxcP5D
j4uH//vA/m+Pi4dzIHpcPJwD0+Pi4RyEHhcP56D0uHg4B6PHxcM5OD0uHs4h
6HHxcA5Jj4uHcyh6XDycQ9Pj4uEchh4XD+ew9Lh4OIejx8XDOTw9Lh7OEehx
8XCOSI+Lh3Mkelw8nCPT4+LhHIUeFw/nqPS4eDhHo8fFwzk6PS4ezjHocfFw
jkmPi4dzLHpcPJxj0+Pi4RyHHhcP57j0uHg4x6PHxcM5Pj0uHs4J6HHxcE5I
j4uHcyJ6XDycE9Pj4uGchB4XD+ek9Lh4OCejx8XDOTk9Lh7OKehx8XBOSY+L
h3Mqelw8nFPT4+LhnIYeFw/ntPS4eDino8fFwzk9PS4ezhnocfFwzkiPi4dz
JnpcPJwz0+Pi4ZyFHhcP56z0uHg4Z6PHxcM5Oz0uHs456HHxcM5Jj4uHcy56
XDycc9Pj4uGchx4XD+e89Lh4OOejx8XDOT89Lh7OBehx8XAOoMfFw7kgPS4e
zoXocfFwLkyPi4dzEXpcPJyL0uPi4VyMHhcP5+L0uHg4l6DHxcO5JD0uHs6l
6HHxcC5Nj4uHcxl6XDycy9Lj4uFcjh4XD+fy9Lh4OFegx8XDuSI9Lh7Olehx
8XCuTI+Lh3MVelw8nKvS4+LhXI0eFw/n6vS4eDjXoMfFw7kmPS4ezrXocfFw
rk2Pi4dzHXpcPJzr0uPi4VyPHhcP5/r0uHg4N6DHxcO5IT0uHs6N6HHxcG5M
j4uHcxN6XDycm9Lj4uHcjB4XD+fm9Lh4OLegx8XDuSU9Lh7Orehx8XBuTY+L
h3Mbelw8nNvS4+Lh3I4eFw/n9vS4eDh3oMfFw7kjPS4ezp3ocfFw7kyPi4dz
F3pcPJy70uPi4dyNHhcP5+70uHg496DHxcO5Jz0uHs696HHxcO5Nj4uHcx96
XDyc+9Lj4uH8Hz0uHs796HHxcEqPi4dzf3pcPJwH0OPi4TyQHhcP50H0uHg4
D6bHxcN5CD0uHs5D6XHxcB5Gj4uH83B6XDycR9Dj4uE8kh4XD+dR9Lh4OI+m
x8XDeQw9Lh7OY+lx8XAeR4+Lh/N4elw8nCfQ4+LhPJEeFw/nSfS4eDhPpsfF
w3kKPS4ezlPpcfFwnkaPi4fzdHpcPJxn0OPi4TyTHhcP51n0uHg4z6bHxcN5
Dj0uHs5z6XHxcJ5Hj4uH83x6XDycF9Dj4uG8kB4XD+dF9Lh4OC+mx8XDeQk9
Lh7OS+lx8XBeRo+Lh/Nyelw8nFfQ4+LhvJIeFw/nVfS4eDivpsfFw3kNPS4e
zmvpcfFwXkePi4fzenpcPJw30OPi4byRHhcP5030uHg4b6bHxcN5Cz0uHs5b
6XHxcN5Gj4uH83Z6XDycd9Dj4uG8kx4XD+dd9Lh4OO+mx8XDeQ89Lh7Oe+lx
8XBGj4uH8z56XDyc99Pj4uF8gB4XD+eD9Lh4OB+ix8XD+TA9Lh7OR+hx8XA+
So+Lh/Mxelw8nI/T4+LhfIIeFw/nk/S4eDifosfFw/k0PS4ezmfocfFwPkuP
i4fzOXpcPJzP0+Pi4XyBHhcP54v0uHg4X6LHxcP5Mj0uHs5X6HHxcL5Kj4uH
8zV6XDycr9Pj4uF8gx4XD+eb9Lh4ON+ix8XD+TY9Lh7Od+hx8XC+S4+Lh/M9
elw8nO/T4+Lh/IAeFw/nh/S4eDg/osfFw/kxPS4ezk/ocfFwfkqPi4fzM3pc
PJyf0+Pi4fyCHhcP55f0uHg4v6LHxcP5NT0uHs5v6HHxcH5Lj4uH8zt6XDyc
39Pj4uH8gR4XD+eP9Lh4OH+ix8XD+TM9Lh7OX+hx8XD+So+Lh/M3elw8nL/T
4+Lh/IMeFw/nn/S4eDj/osfFw/k3PS4ezn/ocfHwfx/Q/+1x8XAORI+Lh3Ng
elw8nIPQ4+LhHJQeFw/nYPS4eDgHp8fFwzkEPS4eziHpcfFwDkWPi4dzaHpc
PJzD0OPi4RyWHhcP53D0uHg4h6fHxcM5Aj0uHs4R6XHxcI5Ej4uHc2R6XDyc
o9Dj4uEclR4XD+do9Lh4OEenx8XDOQY9Lh7OMelx8XCORY+Lh3Nselw8nOPQ
4+LhHJceFw/nePS4eDjHp8fFwzkBPS4ezgnpcfFwTkSPi4dzYnpcPJyT0OPi
4ZyUHhcP52T0uHg4J6fHxcM5BT0uHs4p6XHxcE5Fj4uHc2p6XDyc09Dj4uGc
lh4XD+d09Lh4OKenx8XDOQM9Lh7OGelx8XDORI+Lh3Nmelw8nLPQ4+LhnJUe
Fw/nbPS4eDhnp8fFwzkHPS4ezjnpcfFwzkWPi4dzbnpcPJzz0OPi4ZyXHhcP
53z0uHg456fHxcO5AD0uHs4B9Lh4OBekx8XDuRA9Lh7Ohelx8XAuQo+Lh3NR
elw8nIvR4+LhXJweFw/nEvS4eDiXpMfFw7kUPS4ezqXpcfFwLkOPi4dzWXpc
PJzL0ePi4VyeHhcP5wr0uHg4V6THxcO5Ej0uHs6V6XHxcK5Cj4uHc1V6XDyc
q9Hj4uFcnR4XD+ca9Lh4ONekx8XDuRY9Lh7Otelx8XCuQ4+Lh3Ndelw8nOvR
4+LhXJ8eFw/nBvS4eDg3pMfFw7kRPS4ezo3pcfFwbkKPi4dzU3pcPJyb0ePi
4dycHhcP5xb0uHg4t6THxcO5FT0uHs6t6XHxcG5Dj4uHc1t6XDyc29Hj4uHc
nh4XD+cO9Lh4OHekx8XDuRM9Lh7Onelx8XDuQo+Lh3NXelw8nLvR4+Lh3J0e
Fw/nHvS4eDj3pMfFw7kXPS4ezr3pcfFw7kOPi4dzX3pcPJz/o8fFw7kfPS4e
Tulx8XDuT4+Lh/MAelw8nAfS4+LhPIgeFw/nwfS4eDgPocfFw3koPS4ezsPo
cfFwHk6Pi4fzCHpcPJxH0uPi4TyKHhcP59H0uHg4j6HHxcN5LD0uHs7j6HHx
cB5Pj4uH8wR6XDycJ9Lj4uE8iR4XD+fJ9Lh4OE+hx8XDeSo9Lh7O0+hx8XCe
To+Lh/MMelw8nGfS4+LhPIseFw/n2fS4eDjPocfFw3kuPS4ezvPocfFwnk+P
i4fzAnpcPJwX0uPi4byIHhcP58X0uHg4L6HHxcN5KT0uHs7L6HHxcF5Oj4uH
8wp6XDycV9Lj4uG8ih4XD+fV9Lh4OK+hx8XDeS09Lh7O6+hx8XBeT4+Lh/MG
elw8nDfS4+LhvIkeFw/nzfS4eDhvocfFw3krPS4eztvocfFw3k6Pi4fzDnpc
PJx30uPi4byLHhcP5930uHg476HHxcN5Lz0uHs7ocfFw3kePi4fzfnpcPJwP
0OPi4XyQHhcP50P0uHg4H6bHxcP5CD0uHs5H6XHxcD5Gj4uH83F6XDycT9Dj
4uF8kh4XD+dT9Lh4OJ+mx8XD+Qw9Lh7OZ+lx8XA+R4+Lh/N5elw8nC/Q4+Lh
fJEeFw/nS/S4eDhfpsfFw/kKPS4ezlfpcfFwvkaPi4fzdXpcPJxv0OPi4XyT
HhcP51v0uHg436bHxcP5Dj0uHs536XHxcL5Hj4uH8316XDycH9Dj4uH8kB4X
D+dH9Lh4OD+mx8XD+Qk9Lh7OT+lx8XB+Ro+Lh/Nzelw8nF/Q4+Lh/JIeFw/n
V/S4eDi/psfFw/kNPS4ezm/pcfFwfkePi4fze3pcPJw/0OPi4fyRHhcP50/0
uHg4f6bHxcP5Cz0uHs5f6XHxcP5Gj4uH83d6XDycf9Dj4uH8kx4XD+df9Lh4
OP+mx8XD+Q89Lh7+7wP5vz0uHs6B6HHxcA5Mj4uHcxB6XDycg9Lj4uEcjB4X
D+fg9Lh4OIegx8XDOSQ9Lh7Ooehx8XAOTY+Lh3MYelw8nMPS4+LhHI4eFw/n
8PS4eDhHoMfFwzkiPS4ezpHocfFwjkyPi4dzFHpcPJyj0uPi4RyNHhcP5+j0
uHg4x6DHxcM5Jj0uHs6x6HHxcI5Nj4uHcxx6XDyc49Lj4uEcjx4XD+f49Lh4
OCegx8XDOSE9Lh7Oiehx8XBOTI+Lh3MSelw8nJPS4+LhnIweFw/n5PS4eDin
oMfFwzklPS4ezqnocfFwTk2Pi4dzGnpcPJzT0uPi4ZyOHhcP5/T0uHg4Z6DH
xcM5Iz0uHs6Z6HHxcM5Mj4uHcxZ6XDycs9Lj4uGcjR4XD+fs9Lh4OOegx8XD
OSc9Lh7Ouehx8XDOTY+Lh3Meelw8nPPS4+LhnI8eFw/n/PS4eDgXoMfFwzmA
HhcP54L0uHg4F6LHxcO5MD0uHs5F6HHxcC5Kj4uHczF6XDyci9Pj4uFcgh4X
D+eS9Lh4OJeix8XDuTQ9Lh7OZehx8XAuS4+Lh3M5elw8nMvT4+LhXIEeFw/n
ivS4eDhXosfFw7kyPS4ezlXocfFwrkqPi4dzNXpcPJyr0+Pi4VyDHhcP55r0
uHg416LHxcO5Nj0uHs516HHxcK5Lj4uHcz16XDyc69Pj4uHcgB4XD+eG9Lh4
ODeix8XDuTE9Lh7OTehx8f6fy3oGAAAwYCCY2rZt27Zt27ZT27Ztu01t27Zt
rb3xht8f5yb0uHg4N6XHxcO5GT0uHs7N6XHxcG5Bj4uHc0t6XDycW9Hj4uHc
mh4XD+c29Lh4OLelx8XDuR09Lh7O7elx8XDuQI+Lh3NHelw8nDvR4+Lh3Jke
Fw/nLvS4eDh3pcfFw7kbPS4ezt3pcfFw7kGPi4dzT3pcPJx70ePi4dybHhcP
5z70uHg496XHxcO5Hz0uHk7pcfFw7k+Pi4fzAHpcPJwH0uPi4TyIHhcP58H0
uHg4D6HHxcN5KD0uHs7D6HHxcB5Oj4uH8wh6XDycR9Lj4uE8ih4XD+fR9Lh4
OI+hx8XDeSw9Lh7O4+hx8XAeT4+Lh/MEelw8nCfS4+LhPIkeFw/nyfS4eDhP
ocfFw3kqPS4eztPocfFwnk6Pi4fzDHpcPJxn0uPi4TyLHhcP59n0uHg4z6HH
xcN5Lj0uHs7z6HHxcJ5Pj4uH8wJ6XDycF9Lj4uG8iB4XD+fF9Lh4OC+hx8XD
eSk9Lh7Oy+hx8XBeTo+Lh/MKelw8nFfS4+LhvIoeFw/n1fS4eDivocfFw3kt
PS4ezuvocfFwXk+Pi4fzBnpcPJw30uPi4byJHhcP5830uHg4b6HHxcN5Kz0u
Hs7b6HHxcN5Oj4uH8w56XDycd9Lj4uG8ix4XD+fd9Lh4OO+hx8XDeS89Lh7O
6HHxcN5Hj4uH8356XDycD9Dj4uF8kB4XD+dD9Lh4OB+mx8XD+Qg9Lh7OR+lx
8XA+Ro+Lh/Nxelw8nE/Q4+LhfJIeFw/nU/S4eDifpsfFw/kMPS4ezmfpcfFw
PkePi4fzeXpcPJwv0OPi4XyRHhcP50v0uHg4X6bHxcP5Cj0uHs5X6XHxcL5G
j4uH83V6XDycb9Dj4uF8kx4XD+db9Lh4ON+mx8XD+Q49Lh7Od+lx8XC+R4+L
h/N9elw8nB/Q4+Lh/JAeFw/nR/S4eDg/psfFw/kJPS4ezk/pcfFwfkaPi4fz
c3pcPJxf0OPi4fySHhcP51f0uHg4v6bHxcP5DT0uHs5v6XHxcH5Hj4uH83t6
XDycP9Dj4uH8kR4XD+dP9Lh4OH+mx8XD+Qs9Lh7OX+lx8XD+Ro+Lh/N3elw8
nH/Q4+Lh/JMeFw/nX/S4eDj/psfFw/kPPS4e/t8A/n+Pi4dzAHpcPJwD0uPi
4RyIHhcP58D0uHg4B6HHxcM5KD0uHs7B6HHxcA5Oj4uHcwh6XDycQ9Lj4uEc
ih4XD+fQ9Lh4OIehx8XDOSw9Lh7O4ehx8XAOT4+Lh3MEelw8nCPS4+LhHIke
Fw/nyPS4eDhHocfFwzkqPS4eztHocfFwjk6Pi4dzDHpcPJxj0uPi4RyLHhcP
59j0uHg4x6HHxcM5Lj0uHs7x6HHxcI5Pj4uHcwJ6XDycE9Lj4uGciB4XD+fE
9Lh4OCehx8XDOSk9Lh7Oyehx8XBOTo+Lh3MKelw8nFPS4+LhnIoeFw/n1PS4
eDinocfFwzktPS4ezunocfFwTk+Pi4dzBnpcPJwz0uPi4ZyJHhcP58z0uHg4
Z6HHxcM5Kz0uHs7Z6HHxcM5Oj4uHcw56XDycc9Lj4uGcix4XD+fc9Lh4OOeh
x8XDOS89Lh7O+ehx8XDOT4+Lh3MBelw8nAvS4+LhXIgeFw/nwvS4eDgXocfF
w7koPS4ezsXocfFwLk6Pi4dzCXpcPJxL0uPi4VyKHhcP59L0uHg4l6HHxcO5
LD0uHs7l6HHxcC5Pj4uHcwV6XDycK9Lj4uFciR4XD+fK9Lh4OFehx8XDuSo9
Lh7O1ehx8XCuTo+Lh3MNelw8nGvS4+LhXIseFw/n2vS4eDjXocfFw7kuPS4e
zvXocfFwrk+Pi4dzA3pcPJwb0uPi4dyIHhcP58b0uHg4N6HHxcO5KT0uHs7N
6HHxcG5Oj4uHcwt6XDycW9Lj4uHcih4XD+fW9Lh4OLehx8XDuS09Lh7O7ehx
8XBuT4+Lh3MHelw8nDvS4+Lh3IkeFw/nzvS4eDh3ocfFw7krPS4ezt3ocfFw
7k6Pi4dzD3pcPJx70uPi4dyLHhcP5970uHg496HHxcO5Lz0uHs796HHxcEqP
i4dzf3pcPJwH0OPi4TyQHhcP50H0uHg4D6bHxcN5CD0uHs5D6XHxcB5Gj4uH
83B6XDycR9Dj4uE8kh4XD+dR9Lh4OI+mx8XDeQw9Lh7OY+lx8XAeR4+Lh/N4
elw8nCfQ4+LhPJEeFw/nSfS4eDhPpsfFw3kKPS4ezlPpcfFwnkaPi4fzdHpc
PJxn0OPi4TyTHhcP51n0uHg4z6bHxcN5Dj0uHs5z6XHxcJ5Hj4uH83x6XDyc
F9Dj4uG8kB4XD+dF9Lh4OC+mx8XDeQk9Lh7OS+lx8XBeRo+Lh/Nyelw8nFfQ
4+LhvJIeFw/nVfS4eDivpsfFw3kNPS4ezmvpcfFwXkePi4fzenpcPJw30OPi
4byRHhcP5030uHg4b6bHxcN5Cz0uHs5b6XHxcN5Gj4uH83Z6XDycd9Dj4uG8
kx4XD+dd9Lh4OO+mx8XDeQ89Lh7Oe+lx8XBGj4uH8z56XDyc99Pj4uF8gB4X
D+eD9Lh4OB+ix8XD+TA9Lh7OR+hx8XA+So+Lh/Mxelw8nI/T4+LhfIIeFw/n
k/S4eDifosfFw/k0PS4ezmfocfFwPkuPi4fzOXpcPJzP0+Pi4XyBHhcP54v0
uHg4X6LHxcP5Mj0uHs5X6HHxcL5Kj4uH8zV6XDycr9Pj4uF8gx4XD+eb9Lh4
ON+ix8XD+TY9Lh7Od+hx8XC+S4+Lh/M9elw8nO/T4+Lh/IAeFw/nh/S4eDg/
osfFw/kxPS4ezk/ocfFwfkqPi4fzM3pcPJyf0+Pi4fyCHhcP55f0uHg4v6LH
xcP5NT0uHs5v6HHxcH5Lj4uH8zt6XDyc39Pj4uH8gR4XD+eP9Lh4OH+ix8XD
+TM9Lh7OX+hx8XD+So+Lh/M3elw8nL/T4+Lh/IMeFw/nn/S4eDj/osfFw/k3
PS4ezn/ocfHw/wbu/3tcPJwD0OPi4RyQHhcP50D0uHg4B6bHxcM5CD0uHs5B
6XHxcA5Gj4uHc3B6XDycQ9Dj4uEckh4XD+dQ9Lh4OIemx8XDOQw9Lh7OYelx
8XAOR4+Lh3N4elw8nCPQ4+LhHJEeFw/nSPS4eDhHpsfFwzkKPS4ezlHpcfFw
jkaPi4dzdHpcPJxj0OPi4RyTHhcP51j0uHg4x6bHxcM5Dj0uHs5x6XHxcI5H
j4uHc3x6XDycE9Dj4uGckB4XD+dE9Lh4OCemx8XDOQk9Lh7OSelx8XBORo+L
h3Nyelw8nFPQ4+LhnJIeFw/nVPS4eDinpsfFwzkNPS4ezmnpcfFwTkePi4dz
enpcPJwz0OPi4ZyRHhcP50z0uHg4Z6bHxcM5Cz0uHs5Z6XHxcM5Gj4uHc3Z6
XDycc9Dj4uGckx4XD+dc9Lh4OOemx8XDOQ89Lh7Oeelx8XDOR4+Lh3N+elw8
nAvQ4+LhXJAeFw/nQvS4eDgXpsfFw7kIPS4ezkXpcfFwLkaPi4dzcXpcPJxL
0OPi4VySHhcP51L0uHg4l6bHxcO5DD0uHs5l6XHxcC5Hj4uHc3l6XDycK9Dj
4uFckR4XD+dK9Lh4OFemx8XDuQo9Lh7OVelx8XCuRo+Lh3N1elw8nGvQ4+Lh
XJMeFw/nWvS4eDjXpsfFw7kOPS4eznXpcfFwrkePi4dzfXpcPJwb0OPi4dyQ
HhcP50b0uHg4N6bHxcO5CT0uHs5N6XHxcG5Gj4uHc3N6XDycW9Dj4uHckh4X
D+dW9Lh4OLemx8XDuQ09Lh7Obelx8XBuR4+Lh3N7elw8nDvQ4+Lh3JEeFw/n
TvS4eDh3psfFw7kLPS4ezl3pcfFw7kaPi4dzd3pcPJx70OPi4dyTHhcP5170
uHg496bHxcO5Dz0uHs596XHxcO5Hj4uHU3pcPJz70+Pi4TyAHhcP54H0uHg4
D6LHxcN5MD0uHs5D6HHxcB5Kj4uH8zB6XDych9Pj4uE8gh4XD+eR9Lh4OI+i
x8XDeTQ9Lh7OY+hx8XAeS4+Lh/M4elw8nMfT4+LhPIEeFw/nifS4eDhPosfF
w3kyPS4ezlPocfFwnkqPi4fzNHpcPJyn0+Pi4TyDHhcP55n0uHg4z6LHxcN5
Nj0uHs5z6HHxcJ5Lj4uH8zx6XDyc59Pj4uG8gB4XD+eF9Lh4OC+ix8XDeTE9
Lh7OS+hx8XBeSo+Lh/Myelw8nJfT4+LhvIIeFw/nlfS4eDivosfFw3k1PS4e
zmvocfFwXkuPi4fzOnpcPJzX0+Pi4byBHhcP5430uHg4b6LHxcN5Mz0uHs5b
6HHxcN5Kj4uH8zZ6XDyct9Pj4uG8gx4XD+ed9Lh4OO+ix8XDeTc9Lh7Oe+hx
8XDeS4+LhzN6XDyc99Hj4uG8nx4XD+cD9Lh4OB+kx8XD+RA9Lh7Oh+lx8XA+
Qo+Lh/NRelw8nI/R4+LhfJweFw/nE/S4eDifpMfFw/kUPS4ezqfpcfFwPkOP
i4fzWXpcPJzP0ePi4XyeHhcP5wv0uHg4X6THxcP5Ej0uHs6X6XHxcL5Cj4uH
81V6XDycr9Hj4uF8nR4XD+cb9Lh4ON+kx8XD+RY9Lh7Ot+lx8XC+Q4+Lh/Nd
elw8nO/R4+LhfJ8eFw/nB/S4eDg/pMfFw/kRPS4ezo/pcfFwfkKPi4fzU3pc
PJyf0ePi4fycHhcP5xf0uHg4v6THxcP5FT0uHs6v6XHxcH5Dj4uH81t6XDyc
39Hj4uH8nh4XD+cP9Lh4OH+kx8XD+RM9Lh7On+lx8XD+Qo+Lh/NXelw8nL/R
4+Lh/J0eFw/nH/S4eDj/pMfFw/kXPS4ezr/pcfFw/kOPi4f/N2D/3+Pi4RyA
HhcP54D0uHg4B6LHxcM5MD0uHs5B6HHxcA5Kj4uHczB6XDycg9Pj4uEcgh4X
D+eQ9Lh4OIeix8XDOTQ9Lh7OYehx8XAOS4+Lh3M4elw8nMPT4+LhHIEeFw/n
iPS4eDhHosfFwzkyPS4ezlHocfFwjkqPi4dzNHpcPJyj0+Pi4RyDHhcP55j0
uHg4x6LHxcM5Nj0uHs5x6HHxcI5Lj4uHczx6XDyc49Pj4uGcgB4XD+eE9Lh4
OCeix8XDOTE9Lh7OSehx8XBOSo+Lh3Myelw8nJPT4+LhnIIeFw/nlPS4eDin
osfFwzk1PS4ezmnocfFwTkuPi4dzOnpcPJzT0+Pi4ZyBHhcP54z0uHg4Z6LH
xcM5Mz0uHs5Z6HHxcM5Kj4uHczZ6XDycs9Pj4uGcgx4XD+ec9Lh4OOeix8XD
OTc9Lh7Oeehx8XDOS4+Lh3M+elw8nPPT4+LhXIAeFw/ngvS4eDgXosfFw7kw
PS4ezkXocfFwLkqPi4dzMXpcPJyL0+Pi4VyCHhcP55L0uHg4l6LHxcO5ND0u
Hs5l6HHxcC5Lj4uHczl6XDycy9Pj4uFcgR4XD+eK9Lh4OFeix8XDuTI9Lh7O
Vehx8XCuSo+Lh3M1elw8nKvT4+LhXIMeFw/nmvS4eDjXosfFw7k2PS4eznXo
cfFwrkuPi4dzPXpcPJzr0+Pi4dyAHhcP54b0uHg4N6LHxcO5MT0uHs5N6HHx
cG5Kj4uHczN6XDycm9Pj4uHcgh4XD+eW9Lh4OLeix8XDuTU9Lh7Obehx8XBu
S4+Lh3M7elw8nNvT4+Lh3IEeFw/njvS4eDh3osfFw7kzPS4ezl3ocfFw7kqP
i4dzN3pcPJy70+Pi4dyDHhcP5570uHg496LHxcO5Nz0uHs596HHxcO5Lj4uH
cz96XDyc0uPi4dyfHhcP5wH0uHg4D6THxcN5ED0uHs6D6XHxcB5Cj4uH81B6
XDych9Hj4uE8nB4XD+cR9Lh4OI+kx8XDeRQ9Lh7Oo+lx8XAeQ4+Lh/NYelw8
nMfR4+LhPJ4eFw/nCfS4eDhPpMfFw3kSPS4ezpPpcfFwnkKPi4fzVHpcPJyn
0ePi4TydHhcP5xn0uHg4z6THxcN5Fj0uHs6z6XHxcJ5Dj4uH81x6XDyc59Hj
4uE8nx4XD+cF9Lh4OC+kx8XDeRE9Lh7Oi+lx8XBeQo+Lh/NSelw8nJfR4+Lh
vJweFw/nFfS4eDivpMfFw3kVPS4ezqvpcfFwXkOPi4fzWnpcPJzX0ePi4bye
HhcP5w30uHg4b6THxcN5Ez0uHs6b6XHxcN5Cj4uH81Z6XDyct9Hj4uG8nR4X
D+cd9Lh4OO+kx8XDeRc9Lh7Ou+lx8XDeQ4+Lh/Neelw8nNHj4uG8jx4XD+f9
9Lh4OB+gx8XD+SA9Lh7Oh+hx8XA+TI+Lh/MRelw8nI/S4+LhfIweFw/n4/S4
eDifoMfFw/kkPS4ezqfocfFwPk2Pi4fzGXpcPJzP0uPi4XyOHhcP5/P0uHg4
X6DHxcP5Ij0uHs6X6HHxcL5Mj4uH8xV6XDycr9Lj4uF8jR4XD+fr9Lh4ON+g
x8XD+SY9Lh7Ot+hx8XC+TY+Lh/Mdelw8nO/S4+LhfI8eFw/n+/S4eDg/oMfF
w/khPS4ezo/ocfFwfkyPi4fzE3pcPJyf0uPi4fyMHhcP5+f0uHg4v6DHxcP5
JT0uHs6v6HHxcH5Nj4uH8xt6XDyc39Lj4uH8jh4XD+f39Lh4OH+gx8XD+SM9
Lh7On+hx8XD+TI+Lh/MXelw8nL/S4+Lh/I0eFw/n7/S4eDj/oMfFw/knPS4e
zr/ocfFw/k2Pi4fzH3pcPPy/gfr/HhcP5wD0uHg4B6THxcM5ED0uHs6B6XHx
cA5Cj4uHc1B6XDycg9Hj4uEcnB4XD+cQ9Lh4OIekx8XDORQ9Lh7Ooelx8XAO
Q4+Lh3NYelw8nMPR4+LhHJ4eFw/nCPS4eDhHpMfFwzkSPS4ezpHpcfFwjkKP
i4dzVHpcPJyj0ePi4RydHhcP5xj0uHg4x6THxcM5Fj0uHs6x6XHxcI5Dj4uH
c1x6XDyc49Hj4uEcnx4XD+cE9Lh4OCekx8XDORE9Lh7Oielx8XBOQo+Lh3NS
elw8nJPR4+LhnJweFw/nFPS4eDinpMfFwzkVPS4ezqnpcfFwTkOPi4dzWnpc
PJzT0ePi4ZyeHhcP5wz0uHg4Z6THxcM5Ez0uHs6Z6XHxcM5Cj4uHc1Z6XDyc
s9Hj4uGcnR4XD+cc9Lh4OOekx8XDORc9Lh7Ouelx8XDOQ4+Lh3Neelw8nPPR
4+LhnJ8eFw/nAvS4eDgXpMfFw7kQPS4ezoXpcfFwLkKPi4dzUXpcPJyL0ePi
4VycHhcP5xL0uHg4l6THxcO5FD0uHs6l6XHxcC5Dj4uHc1l6XDycy9Hj4uFc
nh4XD+cK9Lh4OFekx8XDuRI9Lh7Olelx8XCuQo+Lh3NVelw8nKvR4+LhXJ0e
Fw/nGvS4eDjXpMfFw7kWPS4ezrXpcfFwrkOPi4dzXXpcPJzr0ePi4VyfHhcP
5wb0uHg4N6THxcO5ET0uHs6N6XHxcG5Cj4uHc1N6XDycm9Hj4uHcnB4XD+cW
9Lh4OLekx8XDuRU9Lh7Orelx8XBuQ4+Lh3Nbelw8nNvR4+Lh3J4eFw/nDvS4
eDh3pMfFw7kTPS4ezp3pcfFw7kKPi4dzV3pcPJy70ePi4dydHhcP5x70uHg4
96THxcO5Fz0uHs696XHxcO5Dj4uHc196XDyc+9Hj4uGUHhcP5/70uHg4D6DH
xcN5ID0uHs6D6HHxcB5Mj4uH8xB6XDych9Lj4uE8jB4XD+fh9Lh4OI+gx8XD
eSQ9Lh7Oo+hx8XAeTY+Lh/MYelw8nMfS4+LhPI4eFw/n8fS4eDhPoMfFw3ki
PS4ezpPocfFwnkyPi4fzFHpcPJyn0uPi4TyNHhcP5+n0uHg4z6DHxcN5Jj0u
Hs6z6HHxcJ5Nj4uH8xx6XDyc59Lj4uE8jx4XD+f59Lh4OC+gx8XDeSE9Lh7O
i+hx8XBeTI+Lh/MSelw8nJfS4+LhvIweFw/n5fS4eDivoMfFw3klPS4ezqvo
cfFwXk2Pi4fzGnpcPJzX0uPi4byOHhcP5/X0uHg4b6DHxcN5Iz0uHs6b6HHx
cN5Mj4uH8xZ6XDyct9Lj4uG8jR4XD+ft9Lh4OO+gx8XDeSc9Lh7Ou+hx8XDe
TY+Lh/Meelw8nPfS4+LhjB4XD+d99Lh4OO+nx8XD+QA9Lh7OB+lx8XA+RI+L
h/Nhelw8nI/Q4+LhfJQeFw/nY/S4eDgfp8fFw/kEPS4ezifpcfFwPkWPi4fz
aXpcPJzP0OPi4XyWHhcP53P0uHg4n6fHxcP5Aj0uHs4X6XHxcL5Ej4uH82V6
XDycr9Dj4uF8lR4XD+dr9Lh4OF+nx8XD+QY9Lh7ON+lx8XC+RY+Lh/Ntelw8
nO/Q4+LhfJceFw/ne/S4eDjfp8fFw/kBPS4ezg/pcfFwfkSPi4fzY3pcPJyf
0OPi4fyUHhcP52f0uHg4P6fHxcP5BT0uHs4v6XHxcH5Fj4uH82t6XDyc39Dj
4uH8lh4XD+d39Lh4OL+nx8XD+QM9Lh7OH+lx8XD+RI+Lh/Nnelw8nL/Q4+Lh
/JUeFw/nb/S4eDh/p8fFw/kHPS4ezj/pcfFw/kWPi4fzb3pcPJz/0OPi4f8N
0P/3uHg4B6DHxcM5ID0uHs6B6HHxcA5Mj4uHcxB6XDycg9Lj4uEcjB4XD+fg
9Lh4OIegx8XDOSQ9Lh7Ooehx8XAOTY+Lh3MYelw8nMPS4+LhHI4eFw/n8PS4
eDhHoMfFwzkiPS4ezpHocfFwjkyPi4dzFHpcPJyj0uPi4RyNHhcP5+j0uHg4
x6DHxcM5Jj0uHs6x6HHxcI5Nj4uHcxx6XDyc49Lj4uEcjx4XD+f49Lh4OCeg
x8XDOSE9Lh7Oiehx8XBOTI+Lh3MSelw8nJPS4+LhnIweFw/n5PS4eDinoMfF
wzklPS4ezqnocfFwTk2Pi4dzGnpcPJzT0uPi4ZyOHhcP5/T0uHg4Z6DHxcM5
Iz0uHs6Z6HHxcM5Mj4uHcxZ6XDycs9Lj4uGcjR4XD+fs9Lh4OOegx8XDOSc9
Lh7Ouehx8XDOTY+Lh3Meelw8nPPS4+LhnI8eFw/n/PS4eDgXoMfFw7kgPS4e
zoXocfFwLkyPi4dzEXpcPJyL0uPi4VyMHhcP5+L0uHg4l6DHxcO5JD0uHs6l
6HHxcC5Nj4uHcxl6XDycy9Lj4uFcjh4XD+fy9Lh4OFegx8XDuSI9Lh7Olehx
8XCuTI+Lh3MVelw8nKvS4+LhXI0eFw/n6vS4eDjXoMfFw7kmPS4ezrXocfFw
rk2Pi4dzHXpcPJzr0uPi4VyPHhcP5/r0uHg4N6DHxcO5IT0uHs6N6HHxcG5M
j4uHcxN6XDycm9Lj4uHcjB4XD+fm9Lh4OLegx8XDuSU9Lh7Orehx8XBuTY+L
h3Mbelw8nNvS4+Lh3I4eFw/n9vS4eDh3oMfFw7kjPS4ezp3ocfFw7kyPi4dz
F3pcPJy70uPi4dyNHhcP5+70uHg496DHxcO5Jz0uHs696HHxcO5Nj4uHcx96
XDyc+9Lj4uHcjx4XD6f0uHg496fHxcN5AD0uHs4D6XHxcB5Ej4uH82B6XDyc
h9Dj4uE8lB4XD+dh9Lh4OA+nx8XDeQQ9Lh7OI+lx8XAeRY+Lh/Noelw8nMfQ
4+LhPJYeFw/ncfS4eDiPp8fFw3kCPS4ezhPpcfFwnkSPi4fzZHpcPJyn0OPi
4TyVHhcP52n0uHg4T6fHxcN5Bj0uHs4z6XHxcJ5Fj4uH82x6XDyc59Dj4uE8
lx4XD+d59Lh4OM+nx8XDeQE9Lh7OC+lx8XBeRI+Lh/Nielw8nJfQ4+LhvJQe
Fw/nZfS4eDgvp8fFw3kFPS4ezivpcfFwXkWPi4fzanpcPJzX0OPi4byWHhcP
53X0uHg4r6fHxcN5Az0uHs4b6XHxcN5Ej4uH82Z6XDyct9Dj4uG8lR4XD+dt
9Lh4OG+nx8XDeQc9Lh7OO+lx8XDeRY+Lh/Nuelw8nPfQ4+LhvJceFw9n9Lh4
OO+jx8XDeT89Lh7OB+hx8XA+SI+Lh/Mhelw8nA/T4+LhfIQeFw/no/S4eDgf
o8fFw/k4PS4ezifocfFwPkmPi4fzKXpcPJxP0+Pi4XyGHhcP57P0uHg4n6PH
xcP5PD0uHs4X6HHxcL5Ij4uH8yV6XDycL9Pj4uF8hR4XD+er9Lh4OF+jx8XD
+To9Lh7ON+hx8XC+SY+Lh/Mtelw8nG/T4+LhfIceFw/nu/S4eDjfo8fFw/k+
PS4ezg/ocfFwfkiPi4fzI3pcPJwf0+Pi4fyEHhcP56f0uHg4P6PHxcP5OT0u
Hs4v6HHxcH5Jj4uH8yt6XDycX9Pj4uH8hh4XD+e39Lh4OL+jx8XD+T09Lh7O
H+hx8XD+SI+Lh/Mnelw8nD/T4+Lh/IUeFw/nr/S4eDh/o8fFw/k7PS4ezj/o
cfFw/kmPi4fzL3pcPJx/0+Pi4fyHHhcP/29g/r/HxcM5AD0uHs4B6XHxcA5E
j4uHc2B6XDycg9Dj4uEclB4XD+dg9Lh4OAenx8XDOQQ9Lh7OIelx8XAORY+L
h3Noelw8nMPQ4+LhHJYeFw/ncPS4eDiHp8fFwzkCPS4ezhHpcfFwjkSPi4dz
ZHpcPJyj0OPi4RyVHhcP52j0uHg4R6fHxcM5Bj0uHs4x6XHxcI5Fj4uHc2x6
XDyc49Dj4uEclx4XD+d49Lh4OMenx8XDOQE9Lh7OCelx8XBORI+Lh3Nielw8
nJPQ4+LhnJQeFw/nZPS4eDgnp8fFwzkFPS4ezinpcfFwTkWPi4dzanpcPJzT
0OPi4ZyWHhcP53T0uHg4p6fHxcM5Az0uHs4Z6XHxcM5Ej4uHc2Z6XDycs9Dj
4uGclR4XD+ds9Lh4OGenx8XDOQc9Lh7OOelx8XDORY+Lh3Nuelw8nPPQ4+Lh
nJceFw/nfPS4eDjnp8fFw7kAPS4ezgXpcfFwLkSPi4dzYXpcPJyL0OPi4VyU
HhcP52L0uHg4F6fHxcO5BD0uHs4l6XHxcC5Fj4uHc2l6XDycy9Dj4uFclh4X
D+dy9Lh4OJenx8XDuQI9Lh7OFelx8XCuRI+Lh3Nlelw8nKvQ4+LhXJUeFw/n
avS4eDhXp8fFw7kGPS4ezjXpcfFwrkWPi4dzbXpcPJzr0OPi4VyXHhcP53r0
uHg416fHxcO5AT0uHs4N6XHxcG5Ej4uHc2N6XDycm9Dj4uHclB4XD+dm9Lh4
ODenx8XDuQU9Lh7OLelx8XBuRY+Lh3Nrelw8nNvQ4+Lh3JYeFw/ndvS4eDi3
p8fFw7kDPS4ezh3pcfFw7kSPi4dzZ3pcPJy70OPi4dyVHhcP5270uHg4d6fH
xcO5Bz0uHs496XHxcO5Fj4uHc296XDyc+9Dj4uHclx4XD+d+9Lh4OKXHxcO5
Pz0uHs4D6HHxcB5Ij4uH8yB6XDycB9Pj4uE8hB4XD+eh9Lh4OA+jx8XDeTg9
Lh7OI+hx8XAeSY+Lh/Moelw8nEfT4+LhPIYeFw/nsfS4eDiPo8fFw3k8PS4e
zhPocfFwnkiPi4fzJHpcPJwn0+Pi4TyFHhcP56n0uHg4T6PHxcN5Oj0uHs4z
6HHxcJ5Jj4uH8yx6XDycZ9Pj4uE8hx4XD+e59Lh4OM+jx8XDeT49Lh7OC+hx
8XBeSI+Lh/Mielw8nBfT4+LhvIQeFw/npfS4eDgvo8fFw3k5PS4ezivocfFw
XkmPi4fzKnpcPJxX0+Pi4byGHhcP57X0uHg4r6PHxcN5PT0uHs4b6HHxcN5I
j4uH8yZ6XDycN9Pj4uG8hR4XD+et9Lh4OG+jx8XDeTs9Lh7OO+hx8XDeSY+L
h/Muelw8nHfT4+LhvIceFw/nvfS4eDijx8XDeR89Lh7O++lx8XA+QI+Lh/NB
elw8nA/R4+LhfJgeFw/nI/S4eDgfpcfFw/kYPS4ezsfpcfFwPkGPi4fzSXpc
PJxP0ePi4XyaHhcP5zP0uHg4n6XHxcP5HD0uHs7n6XHxcL5Aj4uH80V6XDyc
L9Hj4uF8mR4XD+cr9Lh4OF+lx8XD+Ro9Lh7O1+lx8XC+QY+Lh/NNelw8nG/R
4+LhfJseFw/nO/S4eDjfpcfFw/kePS4ezvfpcfFwfkCPi4fzQ3pcPJwf0ePi
4fyYHhcP5yf0uHg4P6XHxcP5GT0uHs7P6XHxcH5Bj4uH80t6XDycX9Hj4uH8
mh4XD+c39Lh4OL+lx8XD+R09Lh7O7+lx8XD+QI+Lh/NHelw8nD/R4+Lh/Jke
Fw/nL/S4eDh/pcfFw/kbPS4ezt/pcfFw/kGPi4fzT3pcPJx/0ePi4fybHhcP
5z/0uHj4fwPy/z0uHs4B6HHxcA5Ij4uHcyB6XDycA9Pj4uEchB4XD+eg9Lh4
OAejx8XDOTg9Lh7OIehx8XAOSY+Lh3Moelw8nEPT4+LhHIYeFw/nsPS4eDiH
o8fFwzk8PS4ezhHocfFwjkiPi4dzJHpcPJwj0+Pi4RyFHhcP56j0uHg4R6PH
xcM5Oj0uHs4x6HHxcI5Jj4uHcyx6XDycY9Pj4uEchx4XD+e49Lh4OMejx8XD
OT49Lh7OCehx8XBOSI+Lh3Mielw8nBPT4+LhnIQeFw/npPS4eDgno8fFwzk5
PS4ezinocfFwTkmPi4dzKnpcPJxT0+Pi4ZyGHhcP57T0uHg4p6PHxcM5PT0u
Hs4Z6HHxcM5Ij4uHcyZ6XDycM9Pj4uGchR4XD+es9Lh4OGejx8XDOTs9Lh7O
Oehx8XDOSY+Lh3Muelw8nHPT4+LhnIceFw/nvPS4eDjno8fFwzk/PS4ezgXo
cfFwLkiPi4dzIXpcPJwL0+Pi4VyEHhcP56L0uHg4F6PHxcO5OD0uHs4l6HHx
cC5Jj4uHcyl6XDycS9Pj4uFchh4XD+ey9Lh4OJejx8XDuTw9Lh7OFehx8XCu
SI+Lh3Mlelw8nCvT4+LhXIUeFw/nqvS4eDhXo8fFw7k6PS4ezjXocfFwrkmP
i4dzLXpcPJxr0+Pi4VyHHhcP57r0uHg416PHxcO5Pj0uHs4N6HHxcG5Ij4uH
cyN6XDycG9Pj4uHchB4XD+em9Lh4ODejx8XDuTk9Lh7OLehx8XBuSY+Lh3Mr
elw8nFvT4+Lh3IYeFw/ntvS4eDi3o8fFw7k9PS4ezh3ocfFw7kiPi4dzJ3pc
PJw70+Pi4dyFHhcP5670uHg4d6PHxcO5Oz0uHs496HHxcO5Jj4uHcy96XDyc
e9Pj4uHchx4XD+e+9Lh4OPejx8XDKT0uHs796XHxcB5Aj4uH80B6XDycB9Hj
4uE8mB4XD+ch9Lh4OA+lx8XDeRg9Lh7Ow+lx8XAeQY+Lh/NIelw8nEfR4+Lh
PJoeFw/nMfS4eDiPpcfFw3kcPS4ezuPpcfFwnkCPi4fzRHpcPJwn0ePi4TyZ
HhcP5yn0uHg4T6XHxcN5Gj0uHs7T6XHxcJ5Bj4uH80x6XDycZ9Hj4uE8mx4X
D+c59Lh4OM+lx8XDeR49Lh7O8+lx8XBeQI+Lh/NCelw8nBfR4+LhvJgeFw/n
JfS4eDgvpcfFw3kZPS4ezsvpcfFwXkGPi4fzSnpcPJxX0ePi4byaHhcP5zX0
uHg4r6XHxcN5HT0uHs7r6XHxcN5Aj4uH80Z6XDycN9Hj4uG8mR4XD+ct9Lh4
OG+lx8XDeRs9Lh7O2+lx8XDeQY+Lh/NOelw8nHfR4+LhvJseFw/nPfS4eDjv
pcfFwxk9Lh7O++hx8XDeT4+Lh/MBelw8nA/S4+LhfIgeFw/nw/S4eDgfocfF
w/koPS4ezsfocfFwPk6Pi4fzCXpcPJxP0uPi4XyKHhcP59P0uHg4n6HHxcP5
LD0uHs7n6HHxcD5Pj4uH8wV6XDycL9Lj4uF8iR4XD+fL9Lh4OF+hx8XD+So9
Lh7O1+hx8XC+To+Lh/MNelw8nG/S4+LhfIseFw/n2/S4eDjfocfFw/kuPS4e
zvfocfFwvk+Pi4fzA3pcPJwf0uPi4fyIHhcP58f0uHg4P6HHxcP5KT0uHs7P
6HHxcH5Oj4uH8wt6XDycX9Lj4uH8ih4XD+fX9Lh4OL+hx8XD+S09Lh7O7+hx
8XB+T4+Lh/MHelw8nD/S4+Lh/IkeFw/nz/S4eDh/ocfFw/krPS4ezt/ocfFw
/k6Pi4fzD3pcPJx/0uPi4fyLHhcP59/0uHg4/6HHxcP/G4j/73HxcA5Aj4uH
c0B6XDycA9Hj4uEcmB4XD+cg9Lh4OAelx8XDORg9Lh7Owelx8XAOQY+Lh3NI
elw8nEPR4+LhHJoeFw/nMPS4eDiHpcfFwzkcPS4ezuHpcfFwjkCPi4dzRHpc
PJwj0ePi4RyZHhcP5yj0uHg4R6XHxcM5Gj0uHs7R6XHxcI5Bj4uHc0x6XDyc
Y9Hj4uEcmx4XD+c49Lh4OMelx8XDOR49Lh7O8elx8XBOQI+Lh3NCelw8nBPR
4+LhnJgeFw/nJPS4eDgnpcfFwzkZPS4ezsnpcfFwTkGPi4dzSnpcPJxT0ePi
4ZyaHhcP5zT0uHg4p6XHxcM5HT0uHs7p6XHxcM5Aj4uHc0Z6XDycM9Hj4uGc
mR4XD+cs9Lh4OGelx8XDORs9Lh7O2elx8XDOQY+Lh3NOelw8nHPR4+LhnJse
Fw/nPPS4eDjnpcfFwzkfPS4ezvnpcfFwLkCPi4dzQXpcPJwL0ePi4VyYHhcP
5yL0uHg4F6XHxcO5GD0uHs7F6XHxcC5Bj4uHc0l6XDycS9Hj4uFcmh4XD+cy
9Lh4OJelx8XDuRw9Lh7O5elx8XCuQI+Lh3NFelw8nCvR4+LhXJkeFw/nKvS4
eDhXpcfFw7kaPS4eztXpcfFwrkGPi4dzTXpcPJxr0ePi4VybHhcP5zr0uHg4
16XHxcO5Hj0uHs716XHxcG5Aj4uHc0N6XDycG9Hj4uHcmB4XD+cm9Lj4v13X
QxQAAG6u0dS2bdtuU9t26s7UmKnb1Lad2rZT23Zq237dvdO7vIv/fNtkcbw1
e9x4cbwNe9x4cbwte9x4cTyAPW68OB7IHjdeHG/HHjdeHG/PHjdeHO/AHjde
HO/IHjdeHO/EHjdeHO/MHjdeHO/CHjdeHO/KHjdeHO/GHjdeHO/OHjdeHA9i
jxsvjgezx40Xx3uwx40Xx3uyx40Xx3uxx40Xx3uzx40Xx/uwx40Xx/uyx40X
x/uxx40Xx/uzx40Xxwewx40XR7PHjRfHB7LHjRfHB7HHjRfHB7PHjRfHh7DH
jRfHh7LHjRfHh7HHjRfHh7PHjRfHR7DHjRfHR7LHjRfHR7HHjRfHR7PHjRfH
x7DHjRfHx7LHjRfHx7HHjRfHx7PHjRfHJ7DHjRfHJ7LHjRfHJ7HHjRfHJ7PH
jRfHp7DHjRfHp7LHjRfHp7HHjRfHp7PHjRfHZ7DHjRfHZ7LHjRfHZ7HHjRfH
Z7PHjRfH57DHjRfH57LHjRfH57HHjRfH57PHjRfHsMeNF8cXsMeNF8cXsseN
F8cXsceNF8cXs8eNF8eXsMeNF8eXsseNF8eXsceNF8eXs8eNF8dXsMeNF8dX
sseNF8dXsceNF8dXs8eNF8fXsMeNF8fXsseNF8fXsceNF8fXs8eNF8c3sMeN
F8c3sseNF8c3sceNF8c3s8eNF8e3sMeNF8e3sseNF8e3sceNF8e3s8eNF8d3
sMeNF8d3sseNF8d3sceNF8d3s8eNF8f3sMeNF8f3sseNF8f3sceNF8eyx40X
x/ezx40Xxw+wx40Xxw+yx40Xxw+xx40Xxw+zx40Xx4+wx40Xx4+yx40Xx4+x
x40Xx4+zx40Xx0+wx40Xx0+yx40Xx0+xx40Xx0+zx40Xx8+wx40Xx8+yx40X
x8+xx40Xx8+zx40Xxy+wx40Xxy+yx40Xxy+xx40Xxy+zx40Xx6+wx40Xx6+y
x40Xx6+xx40Xx6+zx40Xx2+wx40Xx2+yx40Xx2+xx40Xx2+zx40Xx++wx40X
x++yx40Xx7HHjRfH77HHjRfH77PHjRfHH7DHjRfHH7LHjRfHH7HHjRfHH7PH
jRfHn7DHjRfHn7LHjRfHn7HHjRfHn7PHjRfHX7DHjRfHX7LHjRfHX7HHjRfH
X7PHjRfH37DHjRfH37LHjRfH37HHjRfH37PHjRfHP7DHjRfHP7LHjRfHP7HH
jRfHP7PHjRfHv7DHjRfHv7LHjRfHv7HHjRfHv7PHjRfHf7DHjRfHf7LHjRfH
f7HHjRfHf7PHjRfH/7DHjRf/7wHwf/zkOHHhxoMXH46HoI8TF248ePHheEj6
OHHhxoMXH46Hoo8TF248ePHheGj6OHHhxoMXH46HoY8TF248ePHheFj6OHHh
xoMXH46Ho48TF248ePHheHj6OHHhxoMXH45HoI8TF248ePHheET6OHHhxoMX
H45Hoo8TF248ePHheGT6OHHhxoMXH45HoY8TF248ePHheFT6OHHhxoMXH45H
o48TF248ePHheHT6OHHhxoMXH47HoI8TF248ePHheEz6OHHhxoMXH47Hoo8T
F248ePHheGz6OHHhxoMXH47HoY8TF248ePHheFz6OHHhxoMXH47Ho48TF248
ePHheHz6OHHhxoMXH44noI8TF248ePHheEL6OHHhxoMXH44noo8TF248ePHh
eGL6OHHhxoMXH44noY8TF248ePHheFL6OHHhxoMXH44no48TF248ePHheHL6
OHHhxoMXH46noI8TF248ePHheEr6OHHhxoMXH46noo8TF248ePHheGr6OHHh
xoMXH46noY8TF248ePHheFr6OHHhxoMXH46no48TF248ePHheHr6OHHhxoMX
H45noI8TF248ePHheEb6OHHhxoMXH45noo8TF248ePHheGb6OHHhxoMXH45n
oY8TF248ePHheFb6OHHhxoMXH45no48TF248ePHheHb6OHHhxoMXH47noI8T
F248ePHheE76OHHhxoMXH47noo8TF248ePHheG76OHHhxoMXH47noY8TF248
ePHheF76OHHhxoMXH47no48TF248ePHheH76OHHhxoMXH44XoI8TF248ePHh
eEH6OHHhxoMXH44Xoo8TF248ePHheGH6OHHhxoMXH44XoY8TF248ePHheFH6
OHHhxoMXH44Xo48TF248ePHhSPo4ceHGgxcfjhenjxMXbjx48eF4Cfo4ceHG
gxcfjpekjxMXbjx48eF4Kfo4ceHGgxcfjpemjxMXbjx48eF4Gfo4ceHGgxcf
jpeljxMXbjx48eF4Ofo4ceHGgxcfjpenjxMXbjx48eF4Bfo4ceHGgxcfjlek
jxMXbjx48eF4Jfo4ceHGgxcfjlemjxMXbjx48eF4Ffo4ceHGgxcfjleljxMX
bjx48eF4Nfo4ceHGgxcfjlenjxMXbjx48eF4Dfo4ceHGgxcfjtekjxMXbjx4
8eF4Lfo4ceHGgxcfjtemjxMXbjx48eF4Hfo4ceHGgxcfjteljxMXbjx48eF4
Pfo4ceHGgxcfjtenjxMXbjx48eF4A/o4ceHGgxcfjjekjxMXbjx48eF4I/o4
ceHGgxcfjjemjxMXbjx48eF4E/o4ceHGgxcfjjeljxMXbjx48eEo+jhx4caD
Fx+ON6OPExduPHjx4Xhz+jhx4caDFx+Ot6CPExduPHjx4XhL+jhx4caDFx+O
t6KPExduPHjx4Xhr+jhx4caDFx+Ot6GPExduPHjx4Xhb+jhx4caDFx+OB9DH
iQs3Hrz4cDyQPk5cuPHgxYfj7ejjxIUbD158ON6ePk5cuPHgxYfjHejjxIUb
D158ON6RPk5cuPHgxYfjnejjxIUbD158ON6ZPk5cuPHgxYfjXejjxIUbD158
ON6VPk5cuPHgxYfj3ejjxIUbD158ON6dPk5cuPHgxYfjQfRx4sKNBy8+HA+m
jxMXbjx48eF4D/o4ceHGgxcfjvekjxMXbjx48eF4L/o4ceHGgxcfjvemjxMX
bjx48eF4H/o4ceHGgxcfjveljxMXbjx48eF4P/o4ceHGgxcfjvenjxMXbjx4
8eH4APo4ceHGgxcfjqaPExduPHjx4fhA+jhx4caDFx+OD6KPExduPHjx4fhg
+jhx4caDFx+OD6GPExduPHjx4fhQ+jhx4caDFx+OD6OPExduPHjx4fhw+jhx
4caDFx+Oj6CPExduPHjx4fhI+jhx4caDFx+Oj6KPExduPHjx4fho+jhx4caD
Fx+Oj6GPExduPHjx4fhY+jhx4caDFx+Oj6OPExduPHjx4fh4+jhx4caDFx+O
T6CPExduPHjx4fhE+jhx4caDFx+OT6KPExduPHjx4fhk+jhx4caDFx+OT6GP
ExduPHjx4fhU+jhx4caDFx+OT6OPExduPHjx4fh0+jhx4caDFx+Oz6CPExdu
PHjx4fhM+jhx4caDFx+Oz6KPExduPHjx4fhs+jhx4caDFx+Oz6GPExduPHjx
4fhc+jhx4caDFx+Oz6OPExduPHjx4fh8+jhx4caDFx+OoY8TF248ePHh+AL6
OHHhxoMXH44vpI8TF248ePHh+CL6OHHhxoMXH44vpo8TF248ePHh+BL6OHHh
xoMXH44vpY8TF248ePHh+DL6OHHhxoMXH44vp48TF248ePHh+Ar6OHHhxoMX
H46vpI8TF248ePHh+Cr6OHHhxoMXH46vpo8TF248ePHh+Br6OHHhxoMXH46v
pY8TF248ePHh+Dr6OHHhxoMXH46vp48TF248ePHh+Ab6OHHhxoMXH45vpI8T
F248ePHh+Cb6OHHhxoMXH45vpo8TF248ePHh+Bb6OHHhxoMXH45vpY8TF248
ePHh+Db6OHHhxoMXH45vp48TF248ePHh+A76OHHhxoMXH47vpI8TF248ePHh
+C76OHHhxoMXH47vpo8TF248ePHh+B76OHHhxoMXH47vpY8TF248ePHh+D76
OHHhxoMXH46ljxMXbjx48eH4fvo4ceHGgxcfjh+gjxMXbjx48eH4Qfo4ceHG
gxcfjh+ijxMXbjx48eH4Yfo4ceHGgxcfjh+hjxMXbjx48eH4Ufo4ceHGgxcf
jh+jjxMXbjx48eH4cfo4ceHGgxcfjp+gjxMXbjx48eH4Sfo4ceHGgxcfjp+i
jxMXbjx48eH4afo4ceHGgxcfjp+hjxMXbjx48eH4Wfo4ceHGgxcfjp+jjxMX
bjx48eH4efo4ceHGgxcfjl+gjxMXbjx48eH4Rfo4ceHGgxcfjl+ijxMXbjx4
8eH4Zfo4ceHGgxcfjl+hjxMXbjx48eH4Vfo4ceHGgxcfjl+jjxMXbjx48eH4
dfo4ceHGgxcfjt+gjxMXbjx48eH4Tfo4ceHGgxcfjt+ijxMXbjx48eH4bfo4
ceHGgxcfjt+hjxMXbjx48eH4Xfo4ceHGgxcfjqOPExduPHjx4fg9+jhx4caD
Fx+O36ePExduPHjx4fgD+jhx4caDFx+OP6SPExduPHjx4fgj+jhx4caDFx+O
P6aPExduPHjx4fgT+jhx4caDFx+OP6WPExduPHjx4fgz+jhx4caDFx+OP6eP
ExduPHjx4fgL+jhx4caDFx+Ov6SPExduPHjx4fgr+jhx4caDFx+Ov6aPExdu
PHjx4fgb+jhx4caDFx+Ov6WPExduPHjx4fg7+jhx4caDFx+Ov6ePExduPHjx
4fgH+jhx4caDFx+Of6SPExduPHjx4fgn+jhx4caDFx+Of6aPExduPHjx4fgX
+jhx4caDFx+Of6WPExduPHjx4fg3+jhx4caDFx+Of6ePExduPHjx4fgP+jhx
4caDFx+O/6SPExduPHjx4fgv+jhx4caDFx+O/6aPExduPHjx4fgf+jhx4caD
Fx/+3wf8//Zx4sKNBy8+HA9BHycu3Hjw4sPxkPRx4sKNBy8+HA9FHycu3Hjw
4sPx0PRx4sKNBy8+HA9DHycu3Hjw4sPxsPRx4sKNBy8+HA9HHycu3Hjw4sPx
8PRx4sKNBy8+HI9AHycu3Hjw4sPxiPRx4sKNBy8+HI9EHycu3Hjw4sPxyPRx
4sKNBy8+HI9CHycu3Hjw4sPxqPRx4sKNBy8+HI9GHycu3Hjw4sPx6PRx4sKN
By8+HI9BHycu3Hjw4sPxmPRx4sKNBy8+HI9FHycu3Hjw4sPx2PRx4sKNBy8+
HI9DHycu3Hjw4sPxuPRx4sKNBy8+HI9HHycu3Hjw4sPx+PRx4sKNBy8+HE9A
Hycu3Hjw4sPxhPRx4sKNBy8+HE9EHycu3Hjw4sPxxPRx4sKNBy8+HE9CHycu
3Hjw4sPxpPRx4sKNBy8+HE9GHycu3Hjw4sPx5PRx4sKNBy8+HE9BHycu3Hjw
4sPxlPRx4sKNBy8+HE9FHycu3Hjw4sPx1PRx4sKNBy8+HE9DHycu3Hjw4sPx
tPRx4sKNBy8+HE9HHycu3Hjw4sPx9PRx4sKNBy8+HM9AHycu3Hjw4sPxjPRx
4sKNBy8+HM9EHycu3Hjw4sPxzPRx4sKNBy8+HM9CHycu3Hjw4sPxrPRx4sKN
By8+HM9GHycu3Hjw4sPx7PRx4sKNBy8+HM9BHycu3Hjw4sPxnPRx4sKNBy8+
HM9FHycu3Hjw4sPx3PRx4sKNBy8+HM9DHycu3Hjw4sPxvPRx4sKNBy8+HM9H
Hycu3Hjw4sPx/PRx4sKNBy8+HC9AHycu3Hjw4sPxgvRx4sKNBy8+HC9EHycu
3Hjw4sPxwvRx4sKNBy8+HC9CHycu3Hjw4sPxovRx4sKNBy8+HC9GHycu3Hjw
4sOR9HHiwo0HLz4cL04fJy7cePDiw/ES9HHiwo0HLz4cL0kfJy7cePDiw/FS
9HHiwo0HLz4cL00fJy7cePDiw/Ey9HHiwo0HLz4cL0sfJy7cePDiw/Fy9HHi
wo0HLz4cL08fJy7cePDiw/EK9HHiwo0HLz4cr0gfJy7cePDiw/FK9HHiwo0H
Lz4cr0wfJy7cePDiw/Eq9HHiwo0HLz4cr0ofJy7cePDiw/Fq9HHiwo0HLz4c
r04fJy7cePDiw/Ea9HHiwo0HLz4cr0kfJy7cePDiw/Fa9HHiwo0HLz4cr00f
Jy7cePDiw/E69HHiwo0HLz4cr0sfJy7cePDiw/F69HHiwo0HLz4cr08fJy7c
ePDiw/EG9HHiwo0HLz4cb0gfJy7cePDiw/FG9HHiwo0HLz4cb0wfJy7cePDi
w/Em9HHiwo0HLz4cb0ofJy7cePDiw1H0ceLCjQcvPhxvRh8nLtx48OLD8eb0
ceLCjQcvPhxvQR8nLtx48OLD8Zb0ceLCjQcvPhxvRR8nLtx48OLD8db0ceLC
jQcvPhxvQx8nLtx48OLD8bb0ceLCjQcvPhwPoI8TF248ePHheCB9nLhw48GL
D8fb0ceJCzcevPhwvD19nLhw48GLD8c70MeJCzcevPhwvCN9nLhw48GLD8c7
0ceJCzcevPhwvDN9nLhw48GLD8e70MeJCzcevPhwvCt9nLhw48GLD8e70ceJ
CzcevPhwvDt9nLhw48GLD8eD6OPEhRsPXnw4HkwfJy7cePDiw/Ee9HHiwo0H
Lz4c70kfJy7cePDiw/Fe9HHiwo0HLz4c700fJy7cePDiw/E+9HHiwo0HLz4c
70sfJy7cePDiw/F+9HHiwo0HLz4c708fJy7cePDiw/EB9HHiwo0HLz4cTR8n
Ltx48OLD8YH0ceLCjQcvPhwfRB8nLtx48OLD8cH0ceLCjQcvPhwfQh8nLtx4
8OLD8aH0ceLCjQcvPhwfRh8nLtx48OLD8eH0ceLCjQcvPhwfQR8nLtx48OLD
8ZH0ceLCjQcvPhwfRR8nLtx48OLD8dH0ceLCjQcvPhwfQx8nLtx48OLD8bH0
ceLCjQcvPhwfRx8nLtx48OLD8fH0ceLCjQcvPhyfQB8nLtx48OLD8Yn0ceLC
jQcvPhyfRB8nLtx48OLD8cn0ceLCjQcvPhyfQh8nLtx48OLD8an0ceLCjQcv
PhyfRh8nLtx48OLD8en0ceLCjQcvPhyfQR8nLtx48OLD8Zn0ceLCjQcvPhyf
RR8nLtx48OLD8dn0ceLCjQcvPhyfQx8nLtx48OLD8bn0ceLCjQcvPhyfRx8n
Ltx48OLD8fn0ceLCjQcvPhxDHycu3Hjw4sPxBfRx4sKNBy8+HF9IHycu3Hjw
4sPxRfRx4sKNBy8+HF9MHycu3Hjw4sPxJfRx4sKNBy8+HF9KHycu3Hjw4sPx
ZfRx4sKNBy8+HF9OHycu3Hjw4sPxFfRx4sKNBy8+HF9JHycu3Hjw4sPxVfRx
4sKNBy8+HF9NHycu3Hjw4sPxNfRx4sKNBy8+HF9LHycu3Hjw4sPxdfRx4sKN
By8+HF9PHycu3Hjw4sPxDfRx4sKNBy8+HN9IHycu3Hjw4sPxTfRx4sKNBy8+
HN9MHycu3Hjw4sPxLfRx4sKNBy8+HN9KHycu3Hjw4sPxbfRx4sKNBy8+HN9O
Hycu3Hjw4sPxHfRx4sKNBy8+HN9JHycu3Hjw4sPxXfRx4sKNBy8+HN9NHycu
3Hjw4sPxPfRx4sKNBy8+HN9LHycu3Hjw4sPxffRx4sKNBy8+HEsfJy7cePDi
w/H99HHiwo0HLz4cP0AfJy7cePDiw/GD9HHiwo0HLz4cP0QfJy7cePDiw/HD
9HHiwo0HLz4cP0IfJy7cePDiw/Gj9HHiwo0HLz4cP0YfJy7cePDiw/Hj9HHi
wo0HLz4cP0EfJy7cePDiw/GT9HHiwo0HLz4cP0UfJy7cePDiw/HT9HHiwo0H
Lz4cP0MfJy7cePDiw/Gz9HHiwo0HLz4cP0cfJy7cePDiw/Hz9HHiwo0HLz4c
v0AfJy7cePDiw/GL9HHiwo0HLz4cv0QfJy7cePDiw/HL9HHiwo0HLz4cv0If
Jy7cePDiw/Gr9HHiwo0HLz4cv0YfJy7cePDiw/Hr9HHiwo0HLz4cv0EfJy7c
ePDiw/Gb9HHiwo0HLz4cv0UfJy7cePDiw/Hb9HHiwo0HLz4cv0MfJy7cePDi
w/G79HHiwo0HLz4cRx8nLtx48OLD8Xv0ceLCjQcvPhy/Tx8nLtx48OLD8Qf0
ceLCjQcvPhx/SB8nLtx48OLD8Uf0ceLCjQcvPhx/TB8nLtx48OLD8Sf0ceLC
jQcvPhx/Sh8nLtx48OLD8Wf0ceLCjQcvPhx/Th8nLtx48OLD8Rf0ceLCjQcv
Phx/SR8nLtx48OLD8Vf0ceLCjQcvPhx/TR8nLtx48OLD8Tf0ceLCjQcvPhx/
Sx8nLtx48OLD8Xf0ceLCjQcvPhx/Tx8nLtx48OLD8Q/0ceLCjQcvPhz/SB8n
Ltx48OLD8U/0ceLCjQcvPhz/TB8nLtx48OLD8S/0ceLCjQcvPhz/Sh8nLtx4
8OLD8W/0ceLCjQcvPhz/Th8nLtx48OLD8R/0ceLCjQcvPhz/SR8nLtx48OLD
8V/0ceLCjQcvPhz/TR8nLtx48OLD8T/0ceLCjQcvPvy/D/D/7ePEhRsPXnw4
HoI+Tly48eDFh+Mh6ePEhRsPXnw4Hoo+Tly48eDFh+Oh6ePEhRsPXnw4HoY+
Tly48eDFh+Nh6ePEhRsPXnw4Ho4+Tly48eDFh+Ph6ePEhRsPXnw4HoE+Tly4
8eDFh+MR6ePEhRsPXnw4Hok+Tly48eDFh+OR6ePEhRsPXnw4HoU+Tly48eDF
h+NR6ePEhRsPXnw4Ho0+Tly48eDFh+PR6ePEhRsPXnw4HoM+Tly48eDFh+Mx
6ePEhRsPXnw4Hos+Tly48eDFh+Ox6ePEhRsPXnw4Hoc+Tly48eDFh+Nx6ePE
hRsPXnw4Ho8+Tly48eDFh+Px6ePEhRsPXnw4noA+Tly48eDFh+MJ6ePEhRsP
Xnw4nog+Tly48eDFh+OJ6ePEhRsPXnw4noQ+Tly48eDFh+NJ6ePEhRsPXnw4
now+Tly48eDFh+PJ6ePEhRsPXnw4noI+Tly48eDFh+Mp6ePEhRsPXnw4noo+
Tly48eDFh+Op6ePEhRsPXnw4noY+Tly48eDFh+Np6ePEhRsPXnw4no4+Tly4
8eDFh+Pp6ePEhRsPXnw4noE+Tly48eDFh+MZ6ePEhRsPXnw4nok+Tly48eDF
h+OZ6ePEhRsPXnw4noU+Tly48eDFh+NZ6ePEhRsPXnw4no0+Tly48eDFh+PZ
6ePEhRsPXnw4noM+Tly48eDFh+M56ePEhRsPXnw4nos+Tly48eDFh+O56ePE
hRsPXnw4noc+Tly48eDFh+N56ePEhRsPXnw4no8+Tly48eDFh+P56ePEhRsP
Xnw4XoA+Tly48eDFh+MF6ePEhRsPXnw4Xog+Tly48eDFh+OF6ePEhRsPXnw4
XoQ+Tly48eDFh+NF6ePEhRsPXnw4Xow+Tly48eDFhyPp48SFGw9efDhenD5O
XLjx4MWH4yXo48SFGw9efDhekj5OXLjx4MWH46Xo48SFGw9efDhemj5OXLjx
4MWH42Xo48SFGw9efDhelj5OXLjx4MWH4+Xo48SFGw9efDhenj5OXLjx4MWH
4xXo48SFGw9efDhekT5OXLjx4MWH45Xo48SFGw9efDhemT5OXLjx4MWH41Xo
48SFGw9efDhelT5OXLjx4MWH49Xo48SFGw9efDhenT5OXLjx4MWH4zXo48SF
Gw9efDhekz5OXLjx4MWH47Xo48SFGw9efDhemz5OXLjx4MWH43Xo48SFGw9e
fDhelz5OXLjx4MWH4/Xo48SFGw9efDhenz5OXLjx4MWH4w3o48SFGw9efDje
kD5OXLjx4MWH443o48SFGw9efDjemD5OXLjx4MWH403o48SFGw9efDjelD5O
XLjx4MWHo+jjxIUbD158ON6MPk5cuPHgxYfjzenjxIUbD158ON6CPk5cuPHg
xYfjLenjxIUbD158ON6KPk5cuPHgxYfjrenjxIUbD158ON6GPk5cuPHgxYfj
benjxIUbD158OB5AHycu3Hjw4sPxQPo4ceHGgxcfjrejjxMXbjx48eF4e/o4
ceHGgxcfjnegjxMXbjx48eF4R/o4ceHGgxcfjneijxMXbjx48eF4Z/o4ceHG
gxcfjnehjxMXbjx48eF4V/o4ceHGgxcfjnejjxMXbjx48eF4d/o4ceHGgxcf
jgfRx4kLNx68+HA8mD5OXLjx4MWH4z3o48SFGw9efDjekz5OXLjx4MWH473o
48SFGw9efDjemz5OXLjx4MWH433o48SFGw9efDjelz5OXLjx4MWH4/3o48SF
Gw9efDjenz5OXLjx4MWH4wPo48SFGw9efDiaPk5cuPHgxYfjA+njxIUbD158
OD6IPk5cuPHgxYfjg+njxIUbD158OD6EPk5cuPHgxYfjQ+njxIUbD158OD6M
Pk5cuPHgxYfjw+njxIUbD158OD6CPk5cuPHgxYfjI+njxIUbD158OD6KPk5c
uPHgxYfjo+njxIUbD158OD6GPk5cuPHgxYfjY+njxIUbD158OD6OPk5cuPHg
xYfj4+njxIUbD158OD6BPk5cuPHgxYfjE+njxIUbD158OD6JPk5cuPHgxYfj
k+njxIUbD158OD6FPk5cuPHgxYfjU+njxIUbD158OD6NPk5cuPHgxYfj0+nj
xIUbD158OD6DPk5cuPHgxYfjM+njxIUbD158OD6LPk5cuPHgxYfjs+njxIUb
D158OD6HPk5cuPHgxYfjc+njxIUbD158OD6PPk5cuPHgxYfj8+njxIUbD158
OIY+Tly48eDFh+ML6OPEhRsPXnw4vpA+Tly48eDFh+OL6OPEhRsPXnw4vpg+
Tly48eDFh+NL6OPEhRsPXnw4vpQ+Tly48eDFh+PL6OPEhRsPXnw4vpw+Tly4
8eDFh+Mr6OPEhRsPXnw4vpI+Tly48eDFh+Or6OPEhRsPXnw4vpo+Tly48eDF
h+Nr6OPEhRsPXnw4vpY+Tly48eDFh+Pr6OPEhRsPXnw4vp4+Tly48eDFh+Mb
6OPEhRsPXnw4vpE+Tly48eDFh+Ob6OPEhRsPXnw4vpk+Tly48eDFh+Nb6OPE
hRsPXnw4vpU+Tly48eDFh+Pb6OPEhRsPXnw4vp0+Tly48eDFh+M76OPEhRsP
Xnw4vpM+Tly48eDFh+O76OPEhRsPXnw4vps+Tly48eDFh+N76OPEhRsPXnw4
vpc+Tly48eDFh+P76OPEhRsPXnw4lj5OXLjx4MWH4/vp48SFGw9efDh+gD5O
XLjx4MWH4wfp48SFGw9efDh+iD5OXLjx4MWH44fp48SFGw9efDh+hD5OXLjx
4MWH40fp48SFGw9efDh+jD5OXLjx4MWH48fp48SFGw9efDh+gj5OXLjx4MWH
4yfp48SFGw9efDh+ij5OXLjx4MWH46fp48SFGw9efDh+hj5OXLjx4MWH42fp
48SFGw9efDh+jj5OXLjx4MWH4+fp48SFGw9efDh+gT5OXLjx4MWH4xfp48SF
Gw9efDh+iT5OXLjx4MWH45fp48SFGw9efDh+hT5OXLjx4MWH41fp48SFGw9e
fDh+jT5OXLjx4MWH49fp48SFGw9efDh+gz5OXLjx4MWH4zfp48SFGw9efDh+
iz5OXLjx4MWH47fp48SFGw9efDh+hz5OXLjx4MWH43fp48SFGw9efDiOPk5c
uPHgxYfj9+jjxIUbD158OH6fPk5cuPHgxYfjD+jjxIUbD158OP6QPk5cuPHg
xYfjj+jjxIUbD158OP6YPk5cuPHgxYfjT+jjxIUbD158OP6UPk5cuPHgxYfj
z+jjxIUbD158OP6cPk5cuPHgxYfjL+jjxIUbD158OP6SPk5cuPHgxYfjr+jj
xIUbD158OP6aPk5cuPHgxYfjb+jjxIUbD158OP6WPk5cuPHgxYfj7+jjxIUb
D158OP6ePk5cuPHgxYfjH+jjxIUbD158OP6RPk5cuPHgxYfjn+jjxIUbD158
OP6ZPk5cuPHgxYfjX+jjxIUbD158OP6VPk5cuPHgxYfj3+jjxIUbD158OP6d
Pk5cuPHgxYfjP+jjxIUbD158OP6TPk5cuPHgxYfjv+jjxIUbD158OP6bPk5c
uPHgxYfjf+jjxIUbD158+H8f0P/bx4kLNx68+HA8BH2cuHDjwYsPx0PSx4kL
Nx68+HA8FH2cuHDjwYsPx0PTx4kLNx68+HA8DH2cuHDjwYsPx8PSx4kLNx68
+HA8HH2cuHDjwYsPx8PTx4kLNx68+HA8An2cuHDjwYsPxyPSx4kLNx68+HA8
En2cuHDjwYsPxyPTx4kLNx68+HA8Cn2cuHDjwYsPx6PSx4kLNx68+HA8Gn2c
uHDjwYsPx6PTx4kLNx68+HA8Bn2cuHDjwYsPx2PSx4kLNx68+HA8Fn2cuHDj
wYsPx2PTx4kLNx68+HA8Dn2cuHDjwYsPx+PSx4kLNx68+HA8Hn2cuHDjwYsP
x+PTx4kLNx68+HA8AX2cuHDjwYsPxxPSx4kLNx68+HA8EX2cuHDjwYsPxxPT
x4kLNx68+HA8CX2cuHDjwYsPx5PSx4kLNx68+HA8GX2cuHDjwYsPx5PTx4kL
Nx68+HA8BX2cuHDjwYsPx1PSx4kLNx68+HA8FX2cuHDjwYsPx1PTx4kLNx68
+HA8DX2cuHDjwYsPx9PSx4kLNx68+HA8HX2cuHDjwYsPx9PTx4kLNx68+HA8
A32cuHDjwYsPxzPSx4kLNx68+HA8E32cuHDjwYsPxzPTx4kLNx68+HA8C32c
uHDjwYsPx7PSx4kLNx68+HA8G32cuHDjwYsPx7PTx4kLNx68+HA8B32cuHDj
wYsPx3PSx4kLNx68+HA8F32cuHDjwYsPx3PTx4kLNx68+HA8D32cuHDjwYsP
x/PSx4kLNx68+HA8H32cuHDjwYsPx/PTx4kLNx68+HC8AH2cuHDjwYsPxwvS
x4kLNx68+HC8EH2cuHDjwYsPxwvTx4kLNx68+HC8CH2cuHDjwYsPx4vSx4kL
Nx68+HC8GH2cuHDjwYsPR9LHiQs3Hrz4cLw4fZy4cOPBiw/HS9DHiQs3Hrz4
cLwkfZy4cOPBiw/HS9HHiQs3Hrz4cLw0fZy4cOPBiw/Hy9DHiQs3Hrz4cLws
fZy4cOPBiw/Hy9HHiQs3Hrz4cLw8fZy4cOPBiw/HK9DHiQs3Hrz4cLwifZy4
cOPBiw/HK9HHiQs3Hrz4cLwyfZy4cOPBiw/Hq9DHiQs3Hrz4cLwqfZy4cOPB
iw/Hq9HHiQs3Hrz4cLw6fZy4cOPBiw/Ha9DHiQs3Hrz4cLwmfZy4cOPBiw/H
a9HHiQs3Hrz4cLw2fZy4cOPBiw/H69DHiQs3Hrz4cLwufZy4cOPBiw/H69HH
iQs3Hrz4cLw+fZy4cOPBiw/HG9DHiQs3Hrz4cLwhfZy4cOPBiw/HG9HHiQs3
Hrz4cLwxfZy4cOPBiw/Hm9DHiQs3Hrz4cLwpfZy4cOPBiw9H0ceJCzcevPhw
vBl9nLhw48GLD8eb08eJCzcevPhwvAV9nLhw48GLD8db0seJCzcevPhwvBV9
nLhw48GLD8db08eJCzcevPhwvA19nLhw48GLD8fb0seJCzcevPhwPIA+Tly4
8eDFh+OB9HHiwo0HLz4cb0cfJy7cePDiw/H29HHiwo0HLz4c70AfJy7cePDi
w/GO9HHiwo0HLz4c70QfJy7cePDiw/HO9HHiwo0HLz4c70IfJy7cePDiw/Gu
9HHiwo0HLz4c70YfJy7cePDiw/Hu9HHiwo0HLz4cD6KPExduPHjx4XgwfZy4
cOPBiw/He9DHiQs3Hrz4cLwnfZy4cOPBiw/He9HHiQs3Hrz4cLw3fZy4cOPB
iw/H+9DHiQs3Hrz4cLwvfZy4cOPBiw/H+9HHiQs3Hrz4cLw/fZy4cOPBiw/H
B9DHiQs3Hrz4cDR9nLhw48GLD8cH0seJCzcevPhwfBB9nLhw48GLD8cH08eJ
CzcevPhwfAh9nLhw48GLD8eH0seJCzcevPhwfBh9nLhw48GLD8eH08eJCzce
vPhwfMT/9/8D5SPgMQ==
      "]]}, 
    {RGBColor[0.922526, 0.385626, 0.209179], PointSize[
      NCache[
       Rational[1, 360], 0.002777777777777778]], AbsoluteThickness[1.6], 
     LineBox[CompressedData["
1:eJxc2AF4V9P/OPBJMkkmySSZJJNkkkySK8kkmSSTZDKZTFatrEx9JJkkk2SS
TJJJMkkmySSZJJNkkkySSTJJJun71353z/P/vD7Pnqfn9Zx77vu8z32fc+7t
lCF397utQUxMTDA7Jubgv//3q7n4//6tDv+NCbbvPfyE9hfWOzYoOezG//7q
HRf0K2394C/X1Lt5cMh3y2flDqh3fJDe4e8Pp99c71bBH8O23vB5Sr0TuL4N
8doGnzS99qlvTq53u+Car2/ZMfKfn0InBj8ef+X417fVu31w58Hbl9W7Q3BP
3a/eHYMnbj44oHonBZ2b1Xz6ysP1PieY1OTJk+Z3rHen4NS6AW4PfW5w20Mv
f/Lr0fXuHBTvTBr99r8/hj4vKDv/tXZzjqt3lyCvLuFtoc8PbjlyafqRS+ud
HNzbfNHl34+r9wXBuPN+X5jZtt5dg5uGTyh4fvEPoS8M57++vVswL/uixl+9
UO+LiNc9aLBi7H93rPfFXB8EPet+oSNBMHbAwRmpj3dJOD+hI5cEV59YveT+
vvXtPYL/bvbfHevbewTxBx/H8fXtl4bzWd9+adCp/5jCZZu3hu09g6u6ndny
iNrQkZ7B9+MOTkh9+2XBv0M+Pnvm/vr2y4JdRx+8Q317ryBnU/DSUTn17b2C
s9+6uDz16+/D9suDw+omJHTk8uCvg+XVp749JfivuDKKd1aF7SnBz090/++v
vv2K4PK6CaxvvyKIq0sgdEzv4Nq6G9S39w5eeDxy9+Cr6tuvDJ9XffuVQd1w
N9W39wmm3H7ZfyVW394n+n4xVwV1y6dD/fivih5vTN/gvbTdj5z2Xn3/vmF9
1bdfHfz05ao35j5e3351cFldQde3pwZrfz04oaGD1ODg0z2xuv761ODPK57b
c8VzoctSg6MOPs63vgv7XxMk3rf+9PvWhw6uCTYeDBcJHbkmeGfzgYRLbwtd
dk1wRd0C+Tbs3y+cr81h/37BsEOf7VJxxzdh/37B9IPN3UKX9QvrL3TMtcGr
mW2rnrk+dHBtkFmX4Kaw/7VB74PD3/N12P/a4P0WWf/9hY7pH/xXDP8tscqw
f/9w/kJH+gdH1z2Q0GX9g8qJZx38C/tfF6Tum3f1vnlfhf2vC/554GDBbwz7
XxfULe/mocuuC2IPlt9NoWMGBB8enK67QwcDgrrlc2V9/wHh+qjvPyCczzBe
zPXh/lYf//rg4GoZ8nHoyPXhfhe67PrgkoPlF9T3TwsurdvQ6vunBRdM+yF5
2g/1+aeF9VGfP9fH3ED+NwQfjWj13199/BsY/w1B3fZ8fn3/gUG7ugKu748j
A4PjDz6u9+v7DwzqjpvS+vm7Mfht18Ff/fzdGO5X9f1vjM637MZwP6qPPyjY
0KjrXUVf1PcfFP28IoOin2fZoGBi34MFWB//pvB8qO9/U93qDl76Mux/U1BX
zoeGLrsp+G/z++8Bho4ZHH19MDjIqDtQ6vsPDver+v60x9wcbD64HSTV9785
+PXgcXRJ/fhvDgYenO7X6sd/M/WXHj3+hHTGkx50rCv40OnpQd3j3F4/vvTg
lLqCCF2UHnzwZ+Kgx1bWjzc9OHh6fbAhdFV6cHC2G3WtH/8twXV1v9AJt4Tn
Z338W8L9Z0MY/5Yg+WDzo6EjtwR1rwMPhC66JThY/WfPDF12S7ifha66JdzP
Q8cMib5fwpDg/9ILHQwJz98vwvhDgh6T1/z3RhI6MiQ8n9aH8YeE51foMtqr
hgSrNvz43xtO6JhbgzZ1v9AJtwb3H9zuzgwd3Br8N5j/dtTPw/i3Bq3/230v
Lq8I498ani+hi24N189nYfxbw/pdF8a/NVwvoWMyoq9PyAjr69Mwfkb4/EOn
Z4T79dowfkbwX3H/V+Efh/EzgrrtM/2TMH5GUDe9DcPrqzLC+VkTxr8tnI/Q
CbcFh9cVSOjgtuj7p98Wns+hI7cFdcfRxeVh/NuCunL7cXUY/7awvkNX3RbU
De/I0DFDw/X4YRh/aDDkYDk1CR0MDetvVRh/aFD3uvPVB2H8oeH7aOiioeH7
VHh92dCwfsL2qqFB3etYZtgec3v0/RJuD1ZPP7hhrwzj3x7Mvv7Yz6b0Cp1+
e/DmwXJe8n4Y//bgkV4HCzp00e1B3XF3xXthfFx1e/Duf2/bnZuVhfEzo52Q
GdZbeL8gMzwfw/b0zKBuep58N4yfGdbD8jB+Zlg/YXtZZnj+1MfPDN//6+Pf
EYw8eFx8FMZLuCOoez08ELYHdwTH1P3C9vQ7gpS6AqrP/46gbjsbHt6/6I5w
v6yPf0e4Xt8J498RPNrw4Avh22H8YeH747Iw/rDwfao0jD8smPX0wV94fTrt
kWHhefJWGH9Y+D4cumxYkFS3IS0N4w8L6y90zJ3R7Ql3hvv5m2H8O8N6DtvT
7wzPw9CRO8PzOhxP0Z3R+ZXdGRy45OAEhOOpujP8PgodkxUs+OTgAV8fPyvc
3+vjZ0WPLz0r3N/D9khW8N9h81+AN8L4WcENB6cnbXEYPytcf/X5Z0XPT8xd
4ftFOP6Eu8L3q/r5vys4+DVU9Ux4ffpdQd1x+mx9/neF309Lwvh3BcF/b/+3
7KiPf1dQ93nZOXQV7THDw/UWOmF49PiD4cGMg9vNz2F+6cPD/aE+/+Hh/lAf
f3h0vmXDo8dfNTx8/w7zi7k7+vkl3B39/IK7o69Px5G7w/fdsH6L7o5en2V3
R6+Pqruj12NMdvT+EJcdngehE7KDuuXzTeik7CDt4HbUYEU4vuxg+Tt1v/9z
ajb1kh1dr9nZ0fUfyQ7qPqc7hfNXkB2e1/XzmR0c/Lo4/b7weZRkU1/ZQZ//
22D/zxVcX5UdnFv3C59fTXZ0vcaMiK6fuBHB/23XoRNGhP8/ETppRNC0bsMI
HYwITj94vOWF90vl+vQR0fWSPSI6v8iI6PkoGBF+H4XXF42Inp8SXDYiOr+K
EUHd68uq0FUjouerZkT4Pfx6mP/I8P8zwva4kUHd58f4sD1hZFgfr4X542Bk
WB+hU0cGCx8++EEbOn1k+P77apj/yPD9fVGY/8hwvw7bC0YGdad56sth/iPD
/aA4zH9kWF/zw/xHhs9vXpj/yPD/g14K8x8Zfi++EuaPY0YFN9a9QIWOGxWd
X8Ko4Py6F5CSMP9R0fkFo8h/VLj+wnzSR0Xnkz0q3P/C8UVoL8BFo8L9sT7/
UeF+HvYvGxU9HxW4CteMCvejsH9MDvnnRM93Qk64n4X9k3Kixx/khOs7bE/N
iZ7/9JzgjQ8OvuDV558TnU+E9gLiF+UEB78W7ip6Icw/J3w/eT7MPyd8PykK
888Jn1foqpzgvP9LOMw/J3y/nhXmPzqsz2fD/EeH4ysM8x8dzt/MMP/R4Xif
DvMfHZ4PT4T5jw7r4bEw/9Hh/0+E7dmjw/qfFuY/OqyXR8P8R4f1+UiY/+hw
fieH+dfHfzjMn/tVjA7noyDMn/HUcH3MmGjHjQnftx4P88dJY8L1NiPMH6eO
Cccbzlf6mOj5yx4T1sdTYf5jouezgP5FY6Lnt2RM9HyWcX0F968aE/28a3DM
PdHPO+6e6PaEe8LnEdZP0j3h/vBcmD9OvSeo+9xuNyfMn/tlEy9yT7iew/EW
3EP+90TPXwn9y4hXcU9YT2E9V90TXd8190Svh5jc6HhxudHPMyGX+s+Nnt+A
9tTc6PGl4+zc8Hx7Msyf9oLc6Hooor2E/mW4Ije6Xqpyw/e/6WH+udH1HDM2
er3EjQ3qPkdGTA3zx0ljo+svGBue72H81LHR8dPHRsfPHhu93iO4gPEU4RLG
UzY2fF6TwvzHRu8XVWOj94saHDMuej7icMK46PhJ46L3k2BcdLzUcdH3T+f6
7HHhepgS5j8unM8Hwvzr+48N8x8Xrr87w/zHhfM5Msy/Pv6YMP/68d8f5o9r
6sczIcz/3vD+94b53xt9fcK90dcn4YD+qfeGzyMnzB9n3xuOf0iYPy7ARfeG
+Q0N8783ej7K6sdzd5g/7VW4hutj8qLb4/Ki4yXQnkR7kBc93tT6628M86c9
m/6RvOjxFBCvKC96/kryeP7EqyBeFfFqcMx95H9f9HgS7ou+PonrA9pTcTrX
Z9MeuY/nT3sR/UsYX9l90eul4r7oeqzCNfdFr5eY8dH948ZH13fC+Oj1kDQ+
er0HOHV89H6UPj7Mb2KY//jo9R7BBbiI+5dwvzLGWzGe/MmvhutjJkQ7bgLr
f0J0/6QJ0fUXTIiez1SuT8fZE6LrOcL9CiZEP98iri/hfmUTwvPjvjD/CdHz
UzUh+nnUkF9MJPr62Eh0e1wkOl58JDrfhEj0fCdG2C8j0eNLJl4QiR5fSiR8
v3gonM9IeL4/+H9Oi3C+RKLPk8xIdL1k0z+X8UYYbz7jK2A+CiO8n0ei35+L
GU9JJLqeS5nPskj08y2PRK/3ikj0/laJq+rH2+//XI1ruL62vr1H+Pzvj3bs
/dH943A8TqB/Ik7CyfcHMf//L8ApOBWn4XScibNxLo7gfFyAC3ERLsYluBSX
4XJcgStxFa7GNbgWx0yMdiyOw/E4ASfiJJyMA5yCU3EaTseZOBvn4gjOxwW4
EBfhYlyCS3EZLscVuBJX4Wpcg2txzAPRjsVxOB4n4ESchJNxgFNwKk7D6TgT
Z+NcHMH5uAAX4iJcjEtwKS7D5bgCV+IqXI1rcC2OmRTtWByH43ECTsRJOBkH
OAWn4jScjjNxNs7FEZyPC3AhLsLFuASX4jJcjitwJa7C1bgG1+KYB6Mdi+Nw
PE7AiTgJJ+MAp+BUnIbTcSbOxrk4gvNxAS7ERbgYl+BSXIbLcQWuxFW4Gtfg
WhwzOdqxOA7H4wSciJNwMg5wCk7FaTgdZ+JsnIsjOB8X4EJchItxCS7FZbgc
V+BKXIWrcQ2uxTEPRTsWx+F4nIATcRJOxgFOwak4DafjTJyNc3EE5+MCXIiL
cDEuwaW4DJfjClyJq3A1rsG1OCY/2rE4DsfjBJyIk3AyDnAKTsVpOB1n4myc
iyM4HxfgQlyEi3EJLsVluBxX4EpchatxDa7FMQ9HOxbH4XicgBNxEk7GAU7B
qTgNp+NMnI1zcQTn4wJciItwMS7BpbgMl+MKXImrcDWuwbU4Zkq0Y3EcjscJ
OBEn4WQc4BScitNwOs7E2TgXR3A+LsCFuAgX4xJcistwOa7AlbgKV+MaXItj
Hol2LI7D8TgBJ+IknIwDnIJTcRpOx5k4G+fiCM7HBbgQF+FiXIJLcRkuxxW4
ElfhalyDa3HM1GjH4jgcjxNwIk7CyTjAKTgVp+F0nImzcS6O4HxcgAtxES7G
JbgUl+FyXIErcRWuxjW4Fsc8Gu1YHIfjcQJOxEk4GQc4BafiNJyOM3E2zsUR
nI8LcCEuwsW4BJfiMlyOK3AlrsLVuAbX4php0Y7FcTgeJ+BEnISTcYBTcCpO
w+k4E2fjXBzB+bgAF+IiXIxLcCkuw+W4AlfiKlyNa3Atjnks2rE4DsfjBJyI
k3AyDnAKTsVpOB1n4myciyM4HxfgQlyEi3EJLsVluBxX4EpchatxDa7FMQXR
bohjcRMch5vjeNwKJ+C2OBF3wEm4M07G3XCAe+IU3Aen4v44DQ/C6TgDZ+Is
nI1zcC7OwxE8CefjqbgAz8CFeDYuwvNwMV6IS/ASXIqX4zK8CpfjtbgCb8CV
eDOuwttwNd6Ja/AeXIv345jHo90Qx+ImOA43x/G4FU7AbXEi7oCTcGecjLvh
APfEKbgPTsX9cRoehNNxBs7EWTgb5+BcnIcjeBLOx1NxAZ6BC/FsXITn4WK8
EJfgJbgUL8dleBUux2txBd6AK/FmXIW34Wq8E9fgPbgW78cx06PdEMfiJjgO
N8fxuBVOwG1xIu6Ak3BnnIy74QD3xCm4D07F/XEaHoTTcQbOxFk4G+fgXJyH
I3gSzsdTcQGegQvxbFyE5+FivBCX4CW4FC/HZXgVLsdrcQXegCvxZlyFt+Fq
vBPX4D24Fu/HMU9EuyGOxU1wHG6O43ErnIDb4kTcASfhzjgZd8MB7olTcB+c
ivvjNDwIp+MMnImzcDbOwbk4D0fwJJyPp+ICPAMX4tm4CM/DxXghLsFLcCle
jsvwKlyO1+IKvAFX4s24Cm/D1XgnrsF7cC3ej2NmRLshjsVNcBxujuNxK5yA
2+JE3AEn4c44GXfDAe6JU3AfnIr74zQ8CKfjDJyJs3A2zsG5OA9H8CScj6fi
AjwDF+LZuAjPw8V4IS7BS3ApXo7L8CpcjtfiCrwBV+LNuApvw9V4J67Be3At
3o9jnox2QxyLm+A43BzH41Y4AbfFibgDTsKdcTLuhgPcE6fgPjgV98dpeBBO
xxk4E2fhbJyDc3EejuBJOB9PxQV4Bi7Es3ERnoeL8UJcgpfgUrwcl+FVuByv
xRV4A67Em3EV3oar8U5cg/fgWrwfx8yMdkMci5vgONwcx+NWOAG3xYm4A07C
nXEy7oYD3BOn4D44FffHaXgQTscZOBNn4Wycg3NxHo7gSTgfT8UFeAYuxLNx
EZ6Hi/FCXIKX4FK8HJfhVbgcr8UVeAOuxJtxFd6Gq/FOXIP34Fq8H8c8Fe2G
OBY3wXG4OY7HrXACbosTcQechDvjZNwNB7gnTsF9cCruj9PwIJyOM3AmzsLZ
OAfn4jwcwZNwPp6KC/AMXIhn4yI8DxfjhbgEL8GleDkuw6twOV6LK/AGXIk3
4yq8DVfjnbgG78G1eD+OKYx2QxyLm+A43BzH41Y4AbfFibgDTsKdcTLuhgPc
E6fgPjgV98dpeBBOxxk4E2fhbJyDc3EejuBJOB9PxQV4Bi7Es3ERnoeL8UJc
gpfgUrwcl+FVuByvxRV4A67Em3EV3oar8U5cg/fgWrwfxzwd7YY4FjfBcbg5
jsetcAJuixNxB5yEO+Nk3A0HuCdOwX1wKu6P0/AgnI4zcCbOwtk4B+fiPBzB
k3A+nooL8AxciGfjIjwPF+OFuAQvwaV4OS7Dq3A5Xosr8AZciTfjKrwNV+Od
uAbvwbV4P46ZFe2GOBY3wXG4OY7HrXACbosTcQechDvjZNwNB7gnTsF9cCru
j9PwIJyOM3AmzsLZOAfn4jwcwZNwPp6KC/AMXIhn4yI8DxfjhbgEL8GleDku
w6twOV6LK/AGXIk34yq8DVfjnbgG78G1eD+OeSbaDXEsboLjcHMcj1vhBNwW
J+IOOAl3xsm4Gw5wT5yC++BU3B+n4UE4HWfgTJyFs3EOzsV5OIIn4Xw8FRfg
GbgQz8ZFeB4uxgtxCV6CS/FyXIZX4XK8FlfgDbgSb8ZVeBuuxjtxDd6Da/F+
HDM72g1xLG6C43BzHI9b4QTcFifiDjgJd8bJuBsOcE+cgvvgVNwfp+FBOB1n
4EychbNxDs7FeTiCJ+F8PBUX4Bm4EM/GRXgeLsYLcQlegkvxclyGV+FyvBZX
4A24Em/GVXgbrsY7cQ3eg2vxfhzzbLQb4ljcBMfh5jget8IJuC1OxB1wEu6M
k3E3HOCeOAX3wam4P07Dg3A6zsCZOAtn4xyci/NwBE/C+XgqLsAzcCGejYvw
PFyMF+ISvASX4uW4DK/C5XgtrsAbcCXejKvwNlyNd+IavAfX4v04Zk60G+JY
3ATH4eY4HrfCCbgtTsQdcBLujJNxNxzgnjgF98GpuD9Ow4NwOs7AmTgLZ+Mc
nIvzcARPwvl4Ki7AM3Ahno2L8DxcjBfiErwEl+LluAyvwuV4La7AG3Al3oyr
8DZcjXfiGrwH1+L9OOa5aDfEsbgJjsPNcTxuhRNwW5yIO+Ak3Bkn4244wD1x
Cu6DU3F/nIYH4XScgTNxFs7GOTgX5+EInoTz8VRcgGfgQjwbF+F5uBgvxCV4
CS7Fy3EZXoXL8VpcgTfgSrwZV+FtuBrvxDV4D67F+3FMUbQb4Ia4EY7FjXET
3BTH4Wa4OW6B43FL3Aq3xgm4DW6L2+FE3B53wB1xEu6EO+MuOBl3xd1wdxzg
Hrgn7oVTcG/cB/fFqbgf7o8H4DQ8EA/Cg3E6HoIz8FCciYfhLDwcZ+OROAeP
wbl4HM7D43EET8ST8GScj6fgqXgaLsDT8Qw8ExfiWXg2noOL8Fw8D8/HxXgB
XogX4RK8GC/BS3EpXoaX4xW4DK/Eq/BqXI7X4LV4Ha7A6/EGvBFX4k14M96C
q/BWvA1vx9V4B96Jd+EavBvvwXtxLd6H9+MDOOb5aDfADXEjHIsb4ya4KY7D
zXBz3ALH45a4FW6NE3Ab3Ba3w4m4Pe6AO+Ik3Al3xl1wMu6Ku+HuOMA9cE/c
C6fg3rgP7otTcT/cHw/AaXggHoQH43Q8BGfgoTgTD8NZeDjOxiNxDh6Dc/E4
nIfH4wieiCfhyTgfT8FT8TRcgKfjGXgmLsSz8Gw8BxfhuXgeno+L8QK8EC/C
JXgxXoKX4lK8DC/HK3AZXolX4dW4HK/Ba/E6XIHX4w14I67Em/BmvAVX4a14
G96Oq/EOvBPvwjV4N96D9+JavA/vxwdwzNxoN8ANcSMcixvjJrgpjsPNcHPc
AsfjlrgVbo0TcBvcFrfDibg97oA74iTcCXfGXXAy7oq74e44wD1wT9wLp+De
uA/ui1NxP9wfD8BpeCAehAfjdDwEZ+ChOBMPw1l4OM7GI3EOHoNz8Tich8fj
CJ6IJ+HJOB9PwVPxNFyAp+MZeCYuxLPwbDwHF+G5eB6ej4vxArwQL8IleDFe
gpfiUrwML8crcBleiVfh1bgcr8Fr8TpcgdfjDXgjrsSb8Ga8BVfhrXgb3o6r
8Q68E+/CNXg33oP34lq8D+/HB3DMC9FugBviRjgWN8ZNcFMch5vh5rgFjsct
cSvcGifgNrgtbocTcXvcAXfESbgT7oy74GTcFXfD3XGAe+CeuBdOwb1xH9wX
p+J+uD8egNPwQDwID8bpeAjOwENxJh6Gs/BwnI1H4hw8BuficTgPj8cRPBFP
wpNxPp6Cp+JpuABPxzPwTFyIZ+HZeA4uwnPxPDwfF+MFeCFehEvwYrwEL8Wl
eBlejlfgMrwSr8KrcTleg9fidbgCr8cb8EZciTfhzXgLrsJb8Ta8HVfjHXgn
3oVr8G68B+/FtXgf3o8P4Jh50W6AG+JGOBY3xk1wUxyHm+HmuAWOxy1xK9wa
J+A2uC1uhxNxe9wBd8RJuBPujLvgZNwVd8PdcYB74J64F07BvXEf3Ben4n64
Px6A0/BAPAgPxul4CM7AQ3EmHoaz8HCcjUfiHDwG5+JxOA+PxxE8EU/Ck3E+
noKn4mm4AE/HM/BMXIhn4dl4Di7Cc/E8PB8X4wV4IV6ES/BivAQvxaV4GV6O
V+AyvBKvwqtxOV6D1+J1uAKvxxvwRlyJN+HNeAuuwlvxNrwdV+MdeCfehWvw
brwH78W1eB/ejw/gmBej3QA3xI1wLG6Mm+CmOA43w81xCxyPW+JWuDVOwG1w
W9wOJ+L2uAPuiJNwJ9wZd8HJuCvuhrvjAPfAPXEvnIJ74z64L07F/XB/PACn
4YF4EB6M0/EQnIGH4kw8DGfh4Tgbj8Q5eAzOxeNwHh6PI3ginoQn43w8BU/F
03ABno5n4Jm4EM/Cs/EcXITn4nl4Pi7GC/BCvAiX4MV4CV6KS/EyvByvwGV4
JV6FV+NyvAavxetwBV6PN+CNuBJvwpvxFlyFt+JteDuuxjvwTrwL1+DdeA/e
i2vxPrwfH8Ax86PdADfEjXAsboyb4KY4DjfDzXELHI9b4la4NU7AbXBb3A4n
4va4A+6Ik3An3Bl3wcm4K+6Gu+MA98A9cS+cgnvjPrgvTsX9cH88AKfhgXgQ
HozT8RCcgYfiTDwMZ+HhOBuPxDl4DM7F43AeHo8jeCKehCfjfDwFT8XTcAGe
jmfgmbgQz8Kz8RxchOfieXg+LsYL8EK8CJfgxXgJXopL8TK8HK/AZXglXoVX
43K8Bq/F63AFXo834I24Em/Cm/EWXIW34m14O67GO/BOvAvX4N14D96La/E+
vB8fwDEvRbsBbogb4VjcGDfBTXEcboab4xY4HrfErXBrnIDb4La4HU7E7XEH
3BEn4U64M+6Ck3FX3A13xwHugXviXjgF98Z9cF+civvh/ngATsMD8SA8GKfj
ITgDD8WZeBjOwsNxNh6Jc/AYnIvH4Tw8HkfwRDwJT8b5eAqeiqfhAjwdz8Az
cSGehWfjObgIz8Xz8HxcjBfghXgRLsGL8RK8FJfiZXg5XoHL8Eq8Cq/G5XgN
XovX4Qq8Hm/AG3El3oQ34y24Cm/F2/B2XI134J14F67Bu/EevBfX4n14Pz6A
Y4qj3QA3xI1wLG6Mm+CmOA43w81xCxyPW+JWuDVOwG1wW9wOJ+L2uAPuiJNw
J9wZd8HJuCvuhrvjAPfAPXEvnIJ74z64L07F/XB/PACn4YF4EB6M0/EQnIGH
4kw8DGfh4Tgbj8Q5eAzOxeNwHh6PI3ginoQn43w8BU/F03ABno5n4Jm4EM/C
s/EcXITn4nl4Pi7GC/BCvAiX4MV4CV6KS/EyvByvwGV4JV6FV+NyvAavxetw
BV6PN+CNuBJvwpvxFlyFt+JteDuuxjvwTrwL1+DdeA/ei2vxPrwfH8AxL0e7
AW6IG+FY3Bg3wU1xHG6Gm+MWOB63xK1wa5yA2+C2uB1OxO1xB9wRJ+FOuDPu
gpNxV9wNd8cB7oF74l44BffGfXBfnIr74f54AE7DA/EgPBin4yE4Aw/FmXgY
zsLDcTYeiXPwGJyLx+E8PB5H8EQ8CU/G+XgKnoqn4QI8Hc/AM3EhnoVn4zm4
CM/F8/B8XIwX4IV4ES7Bi/ESvBSX4mV4OV6By/BKvAqvxuV4DV6L1+EKvB5v
wBtxJd6EN+MtuApvxdvwdlyNd+CdeBeuwbvxHrwX1+J9eD8+gGMWRLsBbogb
4VjcGDfBTXEcboab4xY4HrfErXBrnIDb4La4HU7E7XEH3BEn4U64M+6Ck3FX
3A13xwHugXviXjgF98Z9cF+civvh/ngATsMD8SA8GKfjITgDD8WZeBjOwsNx
Nh6Jc/AYnIvH4Tw8HkfwRDwJT8b5eAqeiqfhAjwdz8AzcSGehWfjObgIz8Xz
8HxcjBfghXgRLsGL8RK8FJfiZXg5XoHL8Eq8Cq/G5XgNXovX4Qq8Hm/AG3El
3oQ34y24Cm/F2/B2XI134J14F67Bu/EevBfX4n14Pz6AY16JdgPcEDfCsbgx
boKb4jjcDDfHLXA8bolb4dY4AbfBbXE7nIjb4w64I07CnXBn3AUn4664G+6O
A9wD98S9cArujfvgvjgV98P98QCchgfiQXgwTsdDcAYeijPxMJyFh+NsPBLn
4DE4F4/DeXg8juCJeBKejPPxFDwVT8MFeDqegWfiQjwLz8ZzcBGei+fh+bgY
L8AL8SJcghfjJXgpLsXL8HK8ApfhlXgVXo3L8Rq8Fq/DFXg93oA34kq8CW/G
W3AV3oq34e24Gu/AO/EuXIN34z14L67F+/B+fADHLIx2A9wQN8KxuDFugpvi
ONwMN8ctcDxuiVvh1jgBt8FtcTuciNvjDrgjTsKdcGfcBSfjrrgb7o4D3AP3
xL1wCu6N++C+OBX3w/3xAJyGB+JBeDBOx0NwBh6KM/EwnIWH42w8EufgMTgX
j8N5eDyO4Il4Ep6M8/EUPBVPwwV4Op6BZ+JCPAvPxnNwEZ6L5+H5uBgvwAvx
IlyCF+MleCkuxcvwcrwCl+GVeBVejcvxGrwWr8MVeD3egDfiSrwJb8ZbcBXe
irfh7bga78A78S5cg3fjPXgvrsX78H58AMe8Gu0GuCFuhGNxY9wEN8VxuBlu
jlvgeNwSt8KtcQJug9vidjgRt8cdcEechDvhzrgLTsZdcTfcHQe4B+6Je+EU
3Bv3wX1xKu6H++MBOA0PxIPwYJyOh+AMPBRn4mE4Cw/H2XgkzsFjcC4eh/Pw
eBzBE/EkPBnn4yl4Kp6GC/B0PAPPxIV4Fp6N5+AiPBfPw/NxMV6AF+JFuAQv
xkvwUlyKl+HleAUuwyvxKrwal+M1eC1ehyvwerwBb8SVeBPejLfgKrwVb8Pb
cTXegXfiXbgG78Z78F5ci/fh/fgAjlkU7Qa4IW6EY3Fj3AQ3xXG4GW6OW+B4
3BK3wq1xAm6D2+J2OBG3xx1wR5yEO+HOuAtOxl1xN9wdB7gH7ol74RTcG/fB
fXEq7of74wE4DQ/Eg/BgnI6H4Aw8FGfiYTgLD8fZeCTOwWNwLh6H8/B4HMET
8SQ8GefjKXgqnoYL8HQ8A8/EhXgWno3n4CI8F8/D83ExXoAX4kW4BC/GS/BS
XIqX4eV4BS7DK/EqvBqX4zV4LV6HK/B6vAFvxJV4E96Mt+AqvBVvw9txNd6B
d+JduAbvxnvwXlyL9+H9+ACOeS3aDXBD3AjH4sa4CW6K43Az3By3wPG4JW6F
W+ME3Aa3xe1wIm6PO+COOAl3wp1xF5yMu+JuuDsOcA/cE/fCKbg37oP74lTc
D/fHA3AaHogH4cE4HQ/BGXgozsTDcBYejrPxSJyDx+BcPA7n4fE4gifiSXgy
zsdT8FQ8DRfg6XgGnokL8Sw8G8/BRXgunofn42K8AC/Ei3AJXoyX4KW4FC/D
y/EKXIZX4lV4NS7Ha/BavA5X4PV4A96IK/EmvBlvwVV4K96Gt+NqvAPvxLtw
Dd6N9+C9uBbvw/vxARxTEu1DcAN8KG6ID8ON8OE4Fh+BG+MjcRN8FG6Kj8Zx
+BjcDB+Lm+PjcAt8PI7HJ+CW+ETcCp+EW+OTcQI+BbfBp+K2+DTcDp+OE/EZ
uD0+E3fAZ+GO+GychM/BnfC5uDM+D3fB5+NkfAHuii/E3fBFuDu+GAf4EtwD
X4p74stwL3w5TsFX4N74StwHX4X74qtxKr4G98PX4v74OjwAX4/T8A14IL4R
D8I34cH4ZpyOb8FD8K04A9+Gh+LbcSa+Aw/Dd+IsfBceju/G2XgEHolH4Rw8
Go/B9+BcPBaPw/fiPHwfHo8n4Ai+H0/ED+BJ+EE8GT+E8/HDeAp+BE/Fj+Jp
+DFcgB/H0/ETeAZ+Es/ET+FC/DSehZ/Bs/GzeA5+Dhfh5/Fc/AKeh1/E8/FL
uBi/jBfgV/BC/CpehF/DJfh1vBi/gZfgN/FS/BYuxW/jZfgdvBy/i1fg93AZ
fh+vxB/gVfhDvBp/hMvxx3gN/gSvxZ/idfgzXIE/x+vxF3gD/hJvxF/hSvw1
3oS/wZvxt3gL/g5X4e/xVvwD3oZ/xNvxT7ga/4x34F/wTvwr3oV/wzX4d7wb
/4H34D/xXvwXrsV/4334H7wf/4sP4P/hmNejfQhugA/FDfFhuBE+HMfiI3Bj
fCRugo/CTfHROA4fg5vhY3FzfBxugY/H8fgE3BKfiFvhk3BrfDJOwKfgNvhU
3Bafhtvh03EiPgO3x2fiDvgs3BGfjZPwObgTPhd3xufhLvh8nIwvwF3xhbgb
vgh3xxfjAF+Ce+BLcU98Ge6FL8cp+ArcG1+J++CrcF98NU7F1+B++FrcH1+H
B+DrcRq+AQ/EN+JB+CY8GN+M0/EteAi+FWfg2/BQfDvOxHfgYfhOnIXvwsPx
3Tgbj8Aj8Sicg0fjMfgenIvH4nH4XpyH78Pj8QQcwffjifgBPAk/iCfjh3A+
fhhPwY/gqfhRPA0/hgvw43g6fgLPwE/imfgpXIifxrPwM3g2fhbPwc/hIvw8
notfwPPwi3g+fgkX45fxAvwKXohfxYvwa7gEv44X4zfwEvwmXorfwqX4bbwM
v4OX43fxCvweLsPv45X4A7wKf4hX449wOf4Yr8Gf4LX4U7wOf4Yr8Od4Pf4C
b8Bf4o34K1yJv8ab8Dd4M/4Wb8Hf4Sr8Pd6Kf8Db8I94O/4JV+Of8Q78C96J
f8W78G+4Bv+Od+M/8B78J96L/8K1+G+8D/+D9+N/8QH8PxyzONqH4Ab4UNwQ
H4Yb4cNxLD4CN8ZH4ib4KNwUH43j8DG4GT4WN8fH4Rb4eByPT8At8Ym4FT4J
t8Yn4wR8Cm6DT8Vt8Wm4HT4dJ+IzcHt8Ju6Az8Id8dk4CZ+DO+FzcWd8Hu6C
z8fJ+ALcFV+Iu+GLcHd8MQ7wJbgHvhT3xJfhXvhynIKvwL3xlbgPvgr3xVfj
VHwN7oevxf3xdXgAvh6n4RvwQHwjHoRvwoPxzTgd34KH4FtxBr4ND8W340x8
Bx6G78RZ+C48HN+Ns/EIPBKPwjl4NB6D78G5eCweh+/Fefg+PB5PwBF8P56I
H8CT8IN4Mn4I5+OH8RT8CJ6KH8XT8GO4AD+Op+Mn8Az8JJ6Jn8KF+Gk8Cz+D
Z+Nn8Rz8HC7Cz+O5+AU8D7+I5+OXcDF+GS/Ar+CF+FW8CL+GS/DreDF+Ay/B
b+Kl+C1cit/Gy/A7eDl+F6/A7+Ey/D5eiT/Aq/CHeDX+CJfjj/Ea/Aleiz/F
6/BnuAJ/jtfjL/AG/CXeiL/ClfhrvAl/gzfjb/EW/B2uwt/jrfgHvA3/iLfj
n3A1/hnvwL/gnfhXvAv/hmvw73g3/gPvwX/ivfgvXIv/xvvwP3g//hcfwP/D
MW9E+xDcAB+KG+LDcCN8OI7FR+DG+EjcBB+Fm+KjcRw+BjfDx+Lm+DjcAh+P
4/EJuCU+EbfCJ+HW+GScgE/BbfCpuC0+DbfDp+NEfAZuj8/EHfBZuCM+Gyfh
c3AnfC7ujM/DXfD5OBlfgLviC3E3fBHuji/GAb4E98CX4p74MtwLX45T8BW4
N74S98FX4b74apyKr8H98LW4P74OD8DX4zR8Ax6Ib8SD8E14ML4Zp+Nb8BB8
K87At+Gh+Hacie/Aw/CdOAvfhYfju3E2HoFH4lE4B4/GY/A9OBePxePwvTgP
34fH4wk4gu/HE/EDeBJ+EE/GD+F8/DCegh/BU/GjeBp+DBfgx/F0/ASegZ/E
M/FTuBA/jWfhZ/Bs/Cyeg5/DRfh5PBe/gOfhF/F8/BIuxi/jBfgVvBC/ihfh
13AJfh0vxm/gJfhNvBS/hUvx23gZfgcvx+/iFfg9XIbfxyvxB3gV/hCvxh/h
cvwxXoM/wWvxp3gd/gxX4M/xevwF3oC/xBvxV7gSf4034W/wZvwt3oK/w1X4
e7wV/4C34R/xdvwTrsY/4x34F7wT/4p34d9wDf4d78Z/4D34T7wX/4Vr8d94
H/4H78f/4gP4fzhmSbQPwQ3wobghPgw3wofjWHwEboyPxE3wUbgpPhrH4WNw
M3wsbo6Pwy3w8Tgen4Bb4hNxK3wSbo1Pxgn4FNwGn4rb4tNwO3w6TsRn4Pb4
TNwBn4U74rNxEj4Hd8Ln4s74PNwFn4+T8QW4K74Qd8MX4e74YhzgS3APfCnu
iS/DvfDlOAVfgXvjK3EffBXui6/Gqfga3A9fi/vj6/AAfD1OwzfggfhGPAjf
hAfjm3E6vgUPwbfiDHwbHopvx5n4DjwM34mz8F14OL4bZ+MReCQehXPwaDwG
34Nz8Vg8Dt+L8/B9eDyegCP4fjwRP4An4QfxZPwQzscP4yn4ETwVP4qn4cdw
AX4cT8dP4Bn4STwTP4UL8dN4Fn4Gz8bP4jn4OVyEn8dz8Qt4Hn4Rz8cv4WL8
Ml6AX8EL8at4EX4Nl+DX8WL8Bl6C38RL8Vu4FL+Nl+F38HL8Ll6B38Nl+H28
En+AV+EP8Wr8ES7HH+M1+BO8Fn+K1+HPcAX+HK/HX+AN+Eu8EX+FK/HXeBP+
Bm/G3+It+Dtchb/HW/EPeBv+EW/HP+Fq/DPegX/BO/GveBf+Ddfg3/Fu/Afe
g//Ee/FfuBb/jffhf/B+/C8+gP+HY96M9iG4AT4UN8SH4Ub4cByLj8CN8ZG4
CT4KN8VH4zh8DG6Gj8XN8XG4BT4ex+MTcEt8Im6FT8Kt8ck4AZ+C2+BTcVt8
Gm6HT8eJ+AzcHp+JO+CzcEd8Nk7C5+BO+FzcGZ+Hu+DzcTK+AHfFF+Ju+CLc
HV+MA3wJ7oEvxT3xZbgXvhyn4Ctwb3wl7oOvwn3x1TgVX4P74Wtxf3wdHoCv
x2n4BjwQ34gH4ZvwYHwzTse34CH4VpyBb8ND8e04E9+Bh+E7cRa+Cw/Hd+Ns
PAKPxKNwDh6Nx+B7cC4ei8fhe3Eevg+PxxNwBN+PJ+IH8CT8IJ6MH8L5+GE8
BT+Cp+JH8TT8GC7Aj+Pp+Ak8Az+JZ+KncCF+Gs/Cz+DZ+Fk8Bz+Hi/DzeC5+
Ac/DL+L5+CVcjF/GC/AreCF+FS/Cr+ES/DpejN/AS/CbeCl+C5fit/Ey/A5e
jt/FK/B7uAy/j1fiD/Aq/CFejT/C5fhjvAZ/gtfiT/E6/BmuwJ/j9fgLvAF/
iTfir3Al/hpvwt/gzfhbvAV/h6vw93gr/gFvwz/i7fgnXI1/xjvwL3gn/hXv
wr/hGvw73o3/wHvwn3gv/gvX4r/xPvwP3o//xQfw/3DM0mgfghvgQ3FDfBhu
hA/HsfgI3BgfiZvgo3BTfDSOw8fgZvhY3Bwfh1vg43E8PgG3xCfiVvgk3Bqf
jBPwKbgNPhW3xafhdvh0nIjPwO3xmbgDPgt3xGfjJHwO7oTPxZ3xebgLPh8n
4wtwV3wh7oYvwt3xxTjAl+Ae+FLcE1+Ge+HLcQq+AvfGV+I++CrcF1+NU/E1
uB++FvfH1+EB+Hqchm/AA/GNeBC+CQ/GN+N0fAsegm/FGfg2PBTfjjPxHXgY
vhNn4bvwcHw3zsYj8Eg8Cufg0XgMvgfn4rF4HL4X5+H78Hg8AUfw/XgifgBP
wg/iyfghnI8fxlPwI3gqfhRPw4/hAvw4no6fwDPwk3gmfgoX4qfxLPwMno2f
xXPwc7gIP4/n4hfwPPwino9fwsX4ZbwAv4IX4lfxIvwaLsGv48X4DbwEv4mX
4rdwKX4bL8Pv4OX4XbwCv4fL8Pt4Jf4Ar8If4tX4I1yOP8Zr8Cd4Lf4Ur8Of
4Qr8OV6Pv8Ab8Jd4I/4KV+Kv8Sb8Dd6Mv8Vb8He4Cn+Pt+If8Db8I96Of8LV
+Ge8A/+Cd+Jf8S78G67Bv+Pd+A+8B/+J9+K/cC3+G+/D/+D9+F98AP8Px7wV
7UNwA3wobogPw43w4TgWH4Eb4yNxE3wUboqPxnH4GNwMH4ub4+NwC3w8jscn
4Jb4RNwKn4Rb45NxAj4Ft8Gn4rb4NNwOn44T8Rm4PT4Td8Bn4Y74bJyEz8Gd
8Lm4Mz4Pd8Hn42R8Ae6KL8Td8EW4O74YB/gS3ANfinviy3AvfDlOwVfg3vhK
3Adfhfviq3Eqvgb3w9fi/vg6PABfj9PwDXggvhEPwjfhwfhmnI5vwUPwrTgD
34aH4ttxJr4DD8N34ix8Fx6O78bZeAQeiUfhHDwaj8H34Fw8Fo/D9+I8fB8e
jyfgCL4fT8QP4En4QTwZP4Tz8cN4Cn4ET8WP4mn4MVyAH8fT8RN4Bn4Sz8RP
4UL8NJ6Fn8Gz8bN4Dn4OF+Hn8Vz8Ap6HX8Tz8Uu4GL+MF+BX8EL8Kl6EX8Ml
+HW8GL+Bl+A38VL8Fi7Fb+Nl+B28HL+LV+D3cBl+H6/EH+BV+EO8Gn+Ey/HH
eA3+BK/Fn+J1+DNcgT/H6/EXeAP+Em/EX+FK/DXehL/Bm/G3eAv+Dlfh7/FW
/APehn/E2/FPuBr/jHfgX/BO/CvehX/DNfh3vBv/gffgP/Fe/BeuxX/jffgf
vB//iw/g/+GY0mgfghvgQ3FDfBhuhA/HsfgI3BgfiZvgo3BTfDSOw8fgZvhY
3Bwfh1vg43E8PgG3xCfiVvgk3BqfjBPwKbgNPhW3xafhdvh0nIjPwO3xmbgD
Pgt3xGfjJHwO7oTPxZ3xebgLPh8n4wtwV3wh7oYvwt3xxTjAl+Ae+FLcE1+G
e+HLcQq+AvfGV+I++CrcF1+NU/E1uB++FvfH1+EB+Hqchm/AA/GNeBC+CQ/G
N+N0fAsegm/FGfg2PBTfjjPxHXgYvhNn4bvwcHw3zsYj8Eg8Cufg0XgMvgfn
4rF4HL4X5+H78Hg8AUfw/XgifgBPwg/iyfghnI8fxlPwI3gqfhRPw4/hAvw4
no6fwDPwk3gmfgoX4qfxLPwMno2fxXPwc7gIP4/n4hfwPPwino9fwsX4ZbwA
v4IX4lfxIvwaLsGv48X4DbwEv4mX4rdwKX4bL8Pv4OX4XbwCv4fL8Pt4Jf4A
r8If4tX4I1yOP8Zr8Cd4Lf4Ur8Of4Qr8OV6Pv8Ab8Jd4I/4KV+Kv8Sb8Dd6M
v8Vb8He4Cn+Pt+If8Db8I96Of8LV+Ge8A/+Cd+Jf8S78G67Bv+Pd+A+8B/+J
9+K/cC3+G+/D/+D9+F98AP8Px7wd7UNwA3wobogPw43w4TgWH4Eb4yNxE3wU
boqPxnH4GNwMH4ub4+NwC3w8jscn4Jb4RNwKn4Rb45NxAj4Ft8Gn4rb4NNwO
n44T8Rm4PT4Td8Bn4Y74bJyEz8Gd8Lm4Mz4Pd8Hn42R8Ae6KL8Td8EW4O74Y
B/gS3ANfinviy3AvfDlOwVfg3vhK3Adfhfviq3Eqvgb3w9fi/vg6PABfj9Pw
DXggvhEPwjfhwfhmnI5vwUPwrTgD34aH4ttxJr4DD8N34ix8Fx6O78bZeAQe
iUfhHDwaj8H34Fw8Fo/D9+I8fB8ejyfgCL4fT8QP4En4QTwZP4Tz8cN4Cn4E
T8WP4mn4MVyAH8fT8RN4Bn4Sz8RP4UL8NJ6Fn8Gz8bN4Dn4OF+Hn8Vz8Ap6H
X8Tz8Uu4GL+MF+BX8EL8Kl6EX8Ml+HW8GL+Bl+A38VL8Fi7Fb+Nl+B28HL+L
V+D3cBl+H6/EH+BV+EO8Gn+Ey/HHeA3+BK/Fn+J1+DNcgT/H6/EXeAP+Em/E
X+FK/DXehL/Bm/G3eAv+Dlfh7/FW/APehn/E2/FPuBr/jHfgX/BO/CvehX/D
Nfh3vBv/gffgP/Fe/BeuxX/jffgfvB//iw/g/+GYZdE+BDfAh+KG+DDcCB+O
Y/ERuDE+EjfBR+Gm+Ggch4/BzfCxuDk+DrfAx+N4fAJuiU/ErfBJuDU+GSfg
U3AbfCpui0/D7fDpOBGfgdvjM3EHfBbuiM/GSfgc3Amfizvj83AXfD5Oxhfg
rvhC3A1fhLvji3GAL8E98KW4J74M98KX4xR8Be6Nr8R98FW4L74ap+JrcD98
Le6Pr8MD8PU4Dd+AB+Ib8SB8Ex6Mb8bp+BY8BN+KM/BteCi+HWfiO/AwfCfO
wnfh4fhunI1H4JF4FM7Bo/EYfA/OxWPxOHwvzsP34fF4Ao7g+/FE/ACehB/E
k/FDOB8/jKfgR/BU/Ciehh/DBfhxPB0/gWfgJ/FM/BQuxE/jWfgZPBs/i+fg
53ARfh7PxS/gefhFPB+/hIvxy3gBfgUvxK/iRfg1XIJfx4vxG3gJfhMvxW/h
Uvw2Xobfwcvxu3gFfg+X4ffxSvwBXoU/xKvxR7gcf4zX4E/wWvwpXoc/wxX4
c7wef4E34C/xRvwVrsRf4034G7wZf4u34O9wFf4eb8U/4G34R7wd/4Sr8c94
B/4F78S/4l34N1yDf8e78R94D/4T78V/4Vr8N96H/8H78b/4AP4fjnkn2ofg
BvhQ3BAfhhvhw3EsPgI3xkfiJvgo3BQfjePwMbgZPhY3x8fhFvh4HI9PwC3x
ibgVPgm3xifjBHwKboNPxW3xabgdPh0n4jNwe3wm7oDPwh3x2TgJn4M74XNx
Z3we7oLPx8n4AtwVX4i74Ytwd3wxDvAluAe+FPfEl+Fe+HKcgq/AvfGVuA++
CvfFV+NUfA3uh6/F/fF1eAC+HqfhG/BAfCMehG/Cg/HNOB3fgofgW3EGvg0P
xbfjTHwHHobvxFn4Ljwc342z8Qg8Eo/COXg0HoPvwbl4LB6H78V5+D48Hk/A
EXw/nogfwJPwg3gyfgjn44fxFPwInoofxdPwY7gAP46n4yfwDPwknomfwoX4
aTwLP4Nn42fxHPwcLsLP47n4BTwPv4jn45dwMX4ZL8Cv4IX4VbwIv4ZL8Ot4
MX4DL8Fv4qX4LVyK38bL8Dt4OX4Xr8Dv4TL8Pl6JP8Cr8Id4Nf4Il+OP8Rr8
CV6LP8Xr8Ge4An+O1+Mv8Ab8Jd6Iv8KV+Gu8CX+DN+Nv8Rb8Ha7C3+Ot+Ae8
Df+It+OfcDX+Ge/Av+Cd+Fe8C/+Ga/DveDf+A+/Bf+K9+C9ci//G+/A/eD/+
Fx/A/8Mxy6N9CG6AD8UN8WG4ET4cx+IjcGN8JG6Cj8JN8dE4Dh+Dm+FjcXN8
HG6Bj8fx+ATcEp+IW+GTcGt8Mk7Ap+A2+FTcFp+G2+HTcSI+A7fHZ+IO+Czc
EZ+Nk/A5uBM+F3fG5+Eu+HycjC/AXfGFuBu+CHfHF+MAX4J74EtxT3wZ7oUv
xyn4CtwbX4n74KtwX3w1TsXX4H74WtwfX4cH4OtxGr4BD8Q34kH4JjwY34zT
8S14CL4VZ+Db8FB8O87Ed+Bh+E6che/Cw/HdOBuPwCPxKJyDR+Mx+B6ci8fi
cfhenIfvw+PxBBzB9+OJ+AE8CT+IJ+OHcD5+GE/Bj+Cp+FE8DT+GC/DjeDp+
As/AT+KZ+ClciJ/Gs/AzeDZ+Fs/Bz+Ei/Dyei1/A8/CLeD5+CRfjl/EC/Ape
iF/Fi/BruAS/jhfjN/AS/CZeit/CpfhtvAy/g5fjd/EK/B4uw+/jlfgDvAp/
iFfjj3A5/hivwZ/gtfhTvA5/hivw53g9/gJvwF/ijfgrXIm/xpvwN3gz/hZv
wd/hKvw93op/wNvwj3g7/glX45/xDvwL3ol/xbvwb7gG/4534z/wHvwn3ov/
wrX4b7wP/4P343/xAfw/HPNutA/BDfChuCE+DDfCh+NYfARujI/ETfBRuCk+
GsfhY3AzfCxujo/DLfDxOB6fgFviE3ErfBJujU/GCfgU3Aafitvi03A7fDpO
xGfg9vhM3AGfhTvis3ESPgd3wufizvg83AWfj5PxBbgrvhB3wxfh7vhiHOBL
cA98Ke6JL8O98OU4BV+Be+MrcR98Fe6Lr8ap+BrcD1+L++Pr8AB8PU7DN+CB
+EY8CN+EB+ObcTq+BQ/Bt+IMfBseim/HmfgOPAzfibPwXXg4vhtn4xF4JB6F
c/BoPAbfg3PxWDwO34vz8H14PJ6AI/h+PBE/gCfhB/Fk/BDO/39c1UMWAIaC
AMGObdu2bdu2bdu2bdu2bdu2ncxsfy3r9QEaH4GPxEfho/Ex+Fh8HD4en4BP
xCfhk/Ep+FR8Gj4dn4HPxGfhs/E5+Fx8Hj4fX4AvxBfhi/El+FJ8Gb4cX4Gv
xFfhq/E1+Fp8Hb4e34BvxDfhm/Et+FZ8G74d34HvxHfhu/E9+F58H74fP4Af
xA/hh/Ej+FH8GH4cP4GfxE/hp/Ez+Fn8HH4ev4BfxC/hl/Er+FX8Gn4dv4Hf
xG/ht/E7+F38Hn4ff4A/xB/hj/En+FP8Gf4cf4G/xF/hr/E3+Fv8Hf4e/4B/
xD/hn/Ev+Ff8G/4d/4H/xH/hv/E/+F/8H+7e//UAeEA8EB4YD4IHxYPhwfEQ
eEg8FB4aD4OHxcPh4fEIeEQ8Eh4Zj4JHxaPh0fEYeEw8Fh4bj4PHxePh8fEE
eEI8EZ4YT4InxZPhyfEUeEo8FZ4aT4OnxdPh6fEMeEY8E54Zz4JnxbPh2fEc
eE48F54bz4PnxfPh+fECeEG8EF4YL4IXxYvhxfESeEm8FF4aL4OXxcvh5fEK
eEW8El4Zr4JXxavh1fEaeE28Fl4br4PXxevh9fEGeEO8Ed4Yb4I3xZvhzfEW
eEu8Fd4ab4O3xdvh7fEOeEe8E94Z74J3xbvh3fEeeE+8F94b74P3xfvh/fEB
+EB8ED4YH4IPxYfhw/ER+Eh8FD4aH4OPxcfh4/EJ+ER8Ej4Zn4JPxafh0/EZ
+Ex8Fj4bn4PPxefh8/EF+EJ8Eb4YX4IvxZfhy/EV+Ep8Fb4aX4Ovxdfh6/EN
+EZ8E74Z34Jvxbfh2/Ed+E58F74b34Pvxffh+/ED+EH8EH4YP4IfxY/hx/ET
+En8FH4aP4Ofxc/h5/EL+EX8En4Zv4Jfxa/h1/Eb+E38Fn4bv4Pfxe/h9/EH
+EP8Ef4Yf4I/xZ/hz/EX+Ev8Ff4af4O/xd/h7/EP+Ef8E/4Z/4J/xb/h3/Ef
+E/8F/4b/4P/xf/h7vtfD4AHxAPhgfEgeFA8GB4cD4GHxEPhofEweFg8HB4e
j4BHxCPhkfEoeFQ8Gh4dj4HHxGPhsfE4eFw8Hh4fT4AnxBPhifEkeFI8GZ4c
T4GnxFPhqfE0eFo8HZ4ez4BnxDPhmfEseFY8G54dz4HnxHPhufE8eF48H54f
L4AXxAvhhfEieFG8GF4cL4GXxEvhpfEyeFm8HF4er4BXxCvhlfEqeFW8Gl4d
r4HXxGvhtfE6eF28Hl4fb4A3xBvhjfEmeFO8Gd4cb4G3xFvhrfE2eFu8Hd4e
74B3xDvhnfEueFe8G94d74H3xHvhvfE+eF+8H94fH4APxAfhg/Eh+FB8GD4c
H4GPxEfho/Ex+Fh8HD4en4BPxCfhk/Ep+FR8Gj4dn4HPxGfhs/E5+Fx8Hj4f
X4AvxBfhi/El+FJ8Gb4cX4GvxFfhq/E1+Fp8Hb4e34BvxDfhm/Et+FZ8G74d
34HvxHfhu/E9+F58H74fP4AfxA/hh/Ej+FH8GH4cP4GfxE/hp/Ez+Fn8HH4e
v4BfxC/hl/Er+FX8Gn4dv4HfxG/ht/E7+F38Hn4ff4A/xB/hj/En+FP8Gf4c
f4G/xF/hr/E3+Fv8Hf4e/4B/xD/hn/Ev+Ff8G/4d/4H/xH/hv/E/+F/8H+7+
//H+uAHouAHpuIHouIHpuEHouEHpuMHouMHpuCHouCHpuKHouKHpuGHouGHp
uOHouOHpuBHouBHpuJHouJHpuFHouFHpuNHouNHpuDHouDHpuLHouLHpuHHo
uHHpuPHouPHpuAnouAnpuInouInpuEnouEnpuMnouMnpuCnouCnpuKnouKnp
uGnouGnpuOnouOnpuBnouBnpuJnouJnpuFnouFnpuNnouNnpuDnouDnpuLno
uLnpuHnouHnpuPnouPnpuAXouAXpuIXouIXpuEXouEXpuMXouMXpuCXouCXp
uKXouKXpuGXouGXpuOXouOXpuBXouBXpuJXouJXpuFXouFXpuNXouNXpuDXo
uDXpuLXouLXpuHXouHXpuPXouPXpuA3ouA3puI3ouI3puE3ouE3puM3ouM3p
uC3ouC3puK3ouK3puG3ouG3puO3ouO3puB3ouB3puJ3ouJ3puF3ouF3puN3o
uN3puD3ouD3puL3ouL3puH3ouH3puP3ouP3puAPouAPpuIPouIPpuEPouEPp
uMPouMPpuCPouCPpuKPouKPpuGPouGPpuOPouOPpuBPouBPpuJPouJPpuFPo
uFPpuNPouNPpuDPouDPpuLPouLPpuHPouHPpuPPouPPpuAvouAvpuIvouIvp
uEvouEvpuMvouMvpuCvouCvpuKvouKvpuGvouGvpuOvouOvpuBvouBvpuJvo
uJvpuFvouFvpuNvouNvpuDvouDvpuLvouLvpuHvouHvpuPvouPvpuAfouAfp
uIfouIfpuEfouEfpuMfouMfpuCfouCfpuKfouKfpuGfouGfpuOfouOfpuBfo
uBfpuJfouJfpuFfouFfpuNfouNfpuDfouDfpuLfouLfpuHfouHfpuPfouPfp
uA/ouA/puI/ouI/puE/ouE/puM/ouM/puC/ouC/puK/ouK/puG/ouG/puO/o
uO/puB/ouB/puJ/ouJ/puF/ouF/puN/ouN/puD/ouD/puL/ouL/puH/ouH/p
uP/o+P8H/78dNwAdNyAdNxAdNzAdNwgdNygdNxgdNzgdNwQdNyQdNxQdNzQd
NwwdNywdNxwdNzwdNwIdNyIdNxIdNzIdNwodNyodNxodNzodNwYdNyYdNxYd
NzYdNw4dNy4dNx4dNz4dNwEdNyEdNxEdNzEdNwkdNykdNxkdNzkdNwUdNyUd
NxUdNzUdNw0dNy0dNx0dNz0dNwMdNyMdNxMdNzMdNwsdNysdNxsdNzsdNwcd
NycdNxcdNzcdNw8dNy8dNx8dNz8dtwAdtyAdtxAdtzAdtwgdtygdtxgdtzgd
twQdtyQdtxQdtzQdtwwdtywdtxwdtzwdtwIdtyIdtxIdtzIdtwodtyodtxod
tzodtwYdtyYdtxYdtzYdtw4dty4dtx4dtz4dtwEdtyEdtxEdtzEdtwkdtykd
txkdtzkdtwUdtyUdtxUdtzUdtw0dty0dtx0dtz0dtwMdtyMdtxMdtzMdtwsd
tysdtxsdtzsdtwcdtycdtxcdtzcdtw8dty8dtx8dtz8ddwAddyAddxAddzAd
dwgddygddxgddzgddwQddyQddxQddzQddwwddywddxwddzwddwIddyIddxId
dzIddwoddyoddxoddzoddwYddyYddxYddzYddw4ddy4ddx4ddz4ddwEddyEd
dxEddzEddwkddykddxkddzkddwUddyUddxUddzUddw0ddy0ddx0ddz0ddwMd
dyMddxMddzMddwsddysddxsddzsddwcddycddxcddzcddw8ddy8ddx8ddz8d
9wAd9yAd9xAd9zAd9wgd9ygd9xgd9zgd9wQd9yQd9xQd9zQd9wwd9ywd9xwd
9zwd9wId9yId9xId9zId9wod9yod9xod9zod9wYd9yYd9xYd9zYd9w4d9y4d
9x4d9z4d9wEd9yEd9xEd9zEd9wkd9ykd9xkd9zkd9wUd9yUd9xUd9zUd9w0d
9y0d9x0d9z0d9wMd9yMd9xMd9zMd9wsd9ysd9xsd9zsd9wcd9ycd9xcd9zcd
9w8d9y8d9x8d///A/7fjBqDjBqTjBqLjBqbjBqHjBqXjBqPjBqfjhqDjhqTj
hqLjhqbjhqHjhqXjhqPjhqfjRqDjRqTjRqLjRqbjRqHjRqXjRqPjRqfjxqDj
xqTjxqLjxqbjxqHjxqXjxqPjxqfjJqDjJqTjJqLjJqbjJqHjJqXjJqPjJqfj
pqDjpqTjpqLjpqbjpqHjpqXjpqPjpqfjZqDjZqTjZqLjZqbjZqHjZqXjZqPj
Zqfj5qDj5qTj5qLj5qbj5qHj5qXj5qPj5qfjFqDjFqTjFqLjFqbjFqHjFqXj
FqPjFqfjlqDjlqTjlqLjlqbjlqHjlqXjlqPjlqfjVqDjVqTjVqLjVqbjVqHj
VqXjVqPjVqfj1qDj1qTj1qLj1qbj1qHj1qXj1qPj1qfjNqDjNqTjNqLjNqbj
NqHjNqXjNqPjNqfjtqDjtqTjtqLjtqbjtqHjtqXjtqPjtqfjdqDjdqTjdqLj
dqbjdqHjdqXjdqPjdqfj9qDj9qTj9qLj9qbj9qHj9qXj9qPj9qfjDqDjDqTj
DqLjDqbjDqHjDqXjDqPjDqfjjqDjjqTjjqLjjqbjjqHjjqXjjqPjjqfjTqDj
TqTjTqLjTqbjTqHjTqXjTqPjTqfjzqDjzqTjzqLjzqbjzqHjzqXjzqPjzqfj
LqDjLqTjLqLjLqbjLqHjLqXjLqPjLqfjrqDjrqTjrqLjrqbjrqHjrqXjrqPj
rqfjbqDjbqTjbqLjbqbjbqHjbqXjbqPjbqfj7qDj7qTj7qLj7qbj7qHj7qXj
7qPj7qfjHqDjHqTjHqLjHqbjHqHjHqXjHqPjHqfjnqDjnqTjnqLjnqbjnqHj
nqXjnqPjnqfjXqDjXqTjXqLjXqbjXqHjXqXjXqPjXqfj3qDj3qTj3qLj3qbj
3qHj3qXj3qPj3qfjPqDjPqTjPqLjPqbjPqHjPqXjPqPjPqfjvqDjvqTjvqLj
vqbjvqHjvqXjvqPjvqfjfqDjfqTjfqLjfqbjfqHjfqXjfqPjfqfj/qDj/qTj
/qLj/qbj/qHj/qXj/qPj/x/0/3bcAHTcgHTcQHTcwHTcIHTcoHTcYHTc4HTc
EHTckHTcUHTc0HTcMHTcsHTccHTc8HTcCHTciHTcSHTcyHTcKHTcqHTcaHTc
6HTcGHTcmHTcWHTc2HTcOHTcuHTceHTc+HTcBHTchHTcRHTcxHTcJHTcpHTc
ZHTc5HTcFHTclHTcVHTc1HTcNHTctHTcdHTc9HTcDHTcjHTcTHTczHTcLHTc
rHTcbHTc7HTcHHTcnHTcXHTc3HTcPHTcvHTcfHTc/HTcAnTcgnTcQnTcwnTc
InTconTcYnTc4nTcEnTcknTcUnTc0nTcMnTcsnTccnTc8nTcCnTcinTcSnTc
ynTcKnTcqnTcanTc6nTcGnTcmnTcWnTc2nTcOnTcunTcenTc+nTcBnTchnTc
RnTcxnTcJnTcpnTcZnTc5nTcFnTclnTcVnTc1nTcNnTctnTcdnTc9nTcDnTc
jnTcTnTcznTcLnTcrnTcbnTc7nTcHnTcnnTcXnTc3nTcPnTcvnTcfnTc/nTc
AXTcgXTcQXTcwXTcIXTcoXTcYXTc4XTcEXTckXTcUXTc0XTcMXTcsXTccXTc
8XTcCXTciXTcSXTcyXTcKXTcqXTcaXTc6XTcGXTcmXTcWXTc2XTcOXTcuXTc
eXTc+XTcBXTchXTcRXTcxXTcJXTcpXTcZXTc5XTcFXTclXTcVXTc1XTcNXTc
tXTcdXTc9XTcDXTcjXTcTXTczXTcLXTcrXTcbXTc7XTcHXTcnXTcXXTc3XTc
PXTcvXTcfXTc/XTcA3Tcg3TcQ3Tcw3TcI3Tco3TcY3Tc43TcE3Tck3TcU3Tc
03TcM3Tcs3Tcc3Tc83TcC3Tci3TcS3Tcy3TcK3Tcq3Tca3Tc63TcG3Tcm3Tc
W3Tc23TcO3Tcu3Tce3Tc+3TcB3Tch3TcR3Tcx3TcJ3Tcp3TcZ3Tc53TcF3Tc
l3TcV3Tc13TcN3Tct3Tcd3Tc93TcD3Tcj3TcT3Tcz3TcL3Tcr3Tcb3Tc73Tc
H3Tcn3TcX3Tc33TcP3Tcv3Tcf3T8/wP+344bgI4bkI4biI4bmI4bhI4blI4b
jI4bnI4bgo4bko4bio4bmo4bho4blo4bjo4bno4bgY4bkY4biY4bmY4bhY4b
lY4bjY4bnY4bg44bk44bi44bm44bh44bl44bj44bn46bgI6bkI6biI6bmI6b
hI6blI6bjI6bnI6bgo6bko6bio6bmo6bho6blo6bjo6bno6bgY6bkY6biY6b
mY6bhY6blY6bjY6bnY6bg46bk46bi46bm46bh46bl46bj46bn45bgI5bkI5b
iI5bmI5bhI5blI5bjI5bnI5bgo5bko5bio5bmo5bho5blo5bjo5bno5bgY5b
kY5biY5bmY5bhY5blY5bjY5bnY5bg45bk45bi45bm45bh45bl45bj45bn47b
gI7bkI7biI7bmI7bhI7blI7bjI7bnI7bgo7bko7bio7bmo7bho7blo7bjo7b
no7bgY7bkY7biY7bmY7bhY7blY7bjY7bnY7bg47bk47bi47bm47bh47bl47b
j47bn447gI47kI47iI47mI47hI47lI47jI47nI47go47ko47io47mo47ho47
lo47jo47no47gY47kY47iY47mY47hY47lY47jY47nY47g447k447i447m447
h447l447j447n467gI67kI67iI67mI67hI67lI67jI67nI67go67ko67io67
mo67ho67lo67jo67no67gY67kY67iY67mY67hY67lY67jY67nY67g467k467
i467m467h467l467j467n457gI57kI57iI57mI57hI57lI57jI57nI57go57
ko57io57mo57ho57lo57jo57no57gY57kY57iY57mY57hY57lY57jY57nY57
g457k457i457m457h457l457j457n477gI77kI77iI77mI77hI77lI77jI77
nI77go77ko77io77mo77ho77lo77jo77no77gY77kY77iY77mY77hY77lY77
jY77nY77g477k477i477m477h477l477j47/f7D/23ED0HED0nED0XED03GD
0HGD0nGD0XGD03FD0HFD0nFD0XFD03HD0HHD0nHD0XHD03Ej0HEj0nEj0XEj
03Gj0HGj0nGj0XGj03Fj0HFj0nFj0XFj03Hj0HHj0nHj0XHj03ET0HET0nET
0XET03GT0HGT0nGT0XGT03FT0HFT0nFT0XFT03HT0HHT0nHT0XHT03Ez0HEz
0nEz0XEz03Gz0HGz0nGz0XGz03Fz0HFz0nFz0XFz03Hz0HHz0nHz0XHz03EL
0HEL0nEL0XEL03GL0HGL0nGL0XGL03FL0HFL0nFL0XFL03HL0HHL0nHL0XHL
03Er0HEr0nEr0XEr03Gr0HGr0nGr0XGr03Fr0HFr0nFr0XFr03Hr0HHr0nHr
0XHr03Eb0HEb0nEb0XEb03Gb0HGb0nGb0XGb03Fb0HFb0nFb0XFb03Hb0HHb
0nHb0XHb03E70HE70nE70XE703G70HG70nG70XG703F70HF70nF70XF703H7
0HH70nH70XH703EH0HEH0nEH0XEH03GH0HGH0nGH0XGH03FH0HFH0nFH0XFH
03HH0HHH0nHH0XHH03En0HEn0nEn0XEn03Gn0HGn0nGn0XGn03Fn0HFn0nFn
0XFn03Hn0HHn0nHn0XHn03EX0HEX0nEX0XEX03GX0HGX0nGX0XGX03FX0HFX
0nFX0XFX03HX0HHX0nHX0XHX03E30HE30nE30XE303G30HG30nG30XG303F3
0HF30nF30XF303H30HH30nH30XH303EP0HEP0nEP0XEP03GP0HGP0nGP0XGP
03FP0HFP0nFP0XFP03HP0HHP0nHP0XHP03Ev0HEv0nEv0XEv03Gv0HGv0nGv
0XGv03Fv0HFv0nFv0XFv03Hv0HHv0nHv0XHv03Ef0HEf0nEf0XEf03Gf0HGf
0nGf0XGf03Ff0HFf0nFf0XFf03Hf0HHf0nHf0XHf03E/0HE/0nE/0XE/03G/
0HG/0nG/0XG/03F/0HF/0nF/0XF/03H/0HH/0nH/0fH/D/R/O24AOm5AOm4g
Om5gOm4QOm5QOm4wOm5wOm4IOm5IOm4oOm5oOm4YOm5YOm44Om54Om4EOm5E
Om4kOm5kOm4UOm5UOm40Om50Om4MOm5MOm4sOm5sOm4cOm5cOm48Om58Om4C
Om5COm4iOm5iOm4SOm5SOm4yOm5yOm4KOm5KOm4qOm5qOm4aOm5aOm46Om56
Om4GOm5GOm4mOm5mOm4WOm5WOm42Om52Om4OOm5OOm4uOm5uOm4eOm5eOm4+
Om5+Om4BOm5BOm4hOm5hOm4ROm5ROm4xOm5xOm4JOm5JOm4pOm5pOm4ZOm5Z
Om45Om55Om4FOm5FOm4lOm5lOm4VOm5VOm41Om51Om4NOm5NOm4tOm5tOm4d
Om5dOm49Om59Om4DOm5DOm4jOm5jOm4TOm5TOm4zOm5zOm4LOm5LOm4rOm5r
Om4bOm5bOm47Om57Om4HOm5HOm4nOm5nOm4XOm5XOm43Om53Om4POm5POm4v
Om5vOm4fOm5fOm4/Om5/Ou4AOu5AOu4gOu5gOu4QOu5QOu4wOu5wOu4IOu5I
Ou4oOu5oOu4YOu5YOu44Ou54Ou4EOu5EOu4kOu5kOu4UOu5UOu40Ou50Ou4M
Ou5MOu4sOu5sOu4cOu5cOu48Ou58Ou4COu5COu4iOu5iOu4SOu5SOu4yOu5y
Ou4KOu5KOu4qOu5qOu4aOu5aOu46Ou56Ou4GOu5GOu4mOu5mOu4WOu5WOu42
Ou52Ou4OOu5OOu4uOu5uOu4eOu5eOu4+Ou5+Ou4BOu5BOu4hOu5hOu4ROu5R
Ou4xOu5xOu4JOu5JOu4pOu5pOu4ZOu5ZOu45Ou55Ou4FOu5FOu4lOu5lOu4V
Ou5VOu41Ou51Ou4NOu5NOu4tOu5tOu4dOu5dOu49Ou59Ou4DOu5DOu4jOu5j
Ou4TOu5TOu4zOu5zOu4LOu5LOu4rOu5rOu4bOu5bOu47Ou57Ou4HOu5HOu4n
Ou5nOu4XOu5XOu43Ou53Ou4POu5POu4vOu5vOu4fOu5fOu4/Ov7/Qf5vxw1A
xw1Ixw1Exw1Mxw1Cxw1Kxw1Gxw1Oxw1Bxw1Jxw1Fxw1Nxw1Dxw1Lxw1Hxw1P
x41Ax41Ix41Ex41Mx41Cx41Kx41Gx41Ox41Bx41Jx41Fx41Nx41Dx41Lx41H
x41Px01Ax01Ix01Ex01Mx01Cx01Kx01Gx01Ox01Bx01Jx01Fx01Nx01Dx01L
x01Hx01Px81Ax81Ix81Ex81Mx81Cx81Kx81Gx81Ox81Bx81Jx81Fx81Nx81D
x81Lx81Hx81Pxy1Axy1Ixy1Exy1Mxy1Cxy1Kxy1Gxy1Oxy1Bxy1Jxy1Fxy1N
xy1Dxy1Lxy1Hxy1Px61Ax61Ix61Ex61Mx61Cx61Kx61Gx61Ox61Bx61Jx61F
x61Nx61Dx61Lx61Hx61Px21Ax21Ix21Ex21Mx21Cx21Kx21Gx21Ox21Bx21J
x21Fx21Nx21Dx21Lx21Hx21Px+1Ax+1Ix+1Ex+1Mx+1Cx+1Kx+1Gx+1Ox+1B
x+1Jx+1Fx+1Nx+1Dx+1Lx+1Hx+1Pxx1Axx1Ixx1Exx1Mxx1Cxx1Kxx1Gxx1O
xx1Bxx1Jxx1Fxx1Nxx1Dxx1Lxx1Hxx1Px51Ax51Ix51Ex51Mx51Cx51Kx51G
x51Ox51Bx51Jx51Fx51Nx51Dx51Lx51Hx51Px11Ax11Ix11Ex11Mx11Cx11K
x11Gx11Ox11Bx11Jx11Fx11Nx11Dx11Lx11Hx11Px91Ax91Ix91Ex91Mx91C
x91Kx91Gx91Ox91Bx91Jx91Fx91Nx91Dx91Lx91Hx91Pxz1Axz1Ixz1Exz1M
xz1Cxz1Kxz1Gxz1Oxz1Bxz1Jxz1Fxz1Nxz1Dxz1Lxz1Hxz1Px71Ax71Ix71E
x71Mx71Cx71Kx71Gx71Ox71Bx71Jx71Fx71Nx71Dx71Lx71Hx71Px31Ax31I
x31Ex31Mx31Cx31Kx31Gx31Ox31Bx31Jx31Fx31Nx31Dx31Lx31Hx31Px/1A
x/1Ix/1Ex/1Mx/1Cx/1Kx/1Gx/1Ox/1Bx/1Jx/1Fx/1Nx/1Dx/1Lx/1Hx/8/
wP/tuAHouAHpuIHouIHpuEHouEHpuMHouMHpuCHouCHpuKHouKHpuGHouGHp
uOHouOHpuBHouBHpuJHouJHpuFHouFHpuNHouNHpuDHouDHpuLHouLHpuHHo
uHHpuPHouPHpuAnouAnpuInouInpuEnouEnpuMnouMnpuCnouCnpuKnouKnp
uGnouGnpuOnouOnpuBnouBnpuJnouJnpuFnouFnpuNnouNnpuDnouDnpuLno
uLnpuHnouHnpuPnouPnpuAXouAXpuIXouIXpuEXouEXpuMXouMXpuCXouCXp
uKXouKXpuGXouGXpuOXouOXpuBXouBXpuJXouJXpuFXouFXpuNXouNXpuDXo
uDXpuLXouLXpuHXouHXpuPXouPXpuA3ouA3puI3ouI3puE3ouE3puM3ouM3p
uC3ouC3puK3ouK3puG3ouG3puO3ouO3puB3ouB3puJ3ouJ3puF3ouF3puN3o
uN3puD3ouD3puL3ouL3puH3ouH3puP3ouP3puAPouAPpuIPouIPpuEPouEPp
uMPouMPpuCPouCPpuKPouKPpuGPouGPpuOPouOPpuBPouBPpuJPouJPpuFPo
uFPpuNPouNPpuDPouDPpuLPouLPpuHPouHPpuPPouPPpuAvouAvpuIvouIvp
uEvouEvpuMvouMvpuCvouCvpuKvouKvpuGvouGvpuOvouOvpuBvouBvpuJvo
uJvpuFvouFvpuNvouNvpuDvouDvpuLvouLvpuHvouHvpuPvouPvpuAfouAfp
uIfouIfpuEfouEfpuMfouMfpuCfouCfpuKfouKfpuGfouGfpuOfouOfpuBfo
uBfpuJfouJfpuFfouFfpuNfouNfpuDfouDfpuLfouLfpuHfouHfpuPfouPfp
uA/ouA/puI/ouI/puE/ouE/puM/ouM/puC/ouC/puK/ouK/puG/ouG/puO/o
uO/puB/ouB/puJ/ouJ/puF/ouF/puN/ouN/puD/ouD/puL/ouL/puH/ouH/p
uP/o+P8H978dNwAdNyAdNxAdNzAdNwgdNygdNxgdNzgdNwQdNyQdNxQdNzQd
NwwdNywdNxwdNzwdNwIdNyIdNxIdNzIdNwodNyodNxodNzodNwYdNyYdNxYd
NzYdNw4dNy4dNx4dNz4dNwEdNyEdNxEdNzEdNwkdNykdNxkdNzkdNwUdNyUd
NxUdNzUdNw0dNy0dNx0dNz0dNwMdNyMdNxMdNzMdNwsdNysdNxsdNzsdNwcd
NycdNxcdNzcdNw8dNy8dNx8dNz8dtwAdtyAdtxAdtzAdtwgdtygdtxgdtzgd
twQdtyQdtxQdtzQdtwwdtywdtxwdtzwdtwIdtyIdtxIdtzIdtwodtyodtxod
tzodtwYdtyYdtxYdtzYdtw4dty4dtx4dtz4dtwEdtyEdtxEdtzEdtwkdtykd
txkdtzkdtwUdtyUdtxUdtzUdtw0dty0dtx0dtz0dtwMdtyMdtxMdtzMdtwsd
tysdtxsdtzsdtwcdtycdtxcdtzcdtw8dty8dtx8dtz8ddwAddyAddxAddzAd
dwgddygddxgddzgddwQddyQddxQddzQddwwddywddxwddzwddwIddyIddxId
dzIddwoddyoddxoddzoddwYddyYddxYddzYddw4ddy4ddx4ddz4ddwEddyEd
dxEddzEddwkddykddxkddzkddwUddyUddxUddzUddw0ddy0ddx0ddz0ddwMd
dyMddxMddzMddwsddysddxsddzsddwcddycddxcddzcddw8ddy8ddx8ddz8d
9wAd9yAd9xAd9zAd9wgd9ygd9xgd9zgd9wQd9yQd9xQd9zQd9wwd9ywd9xwd
9zwd9wId9yId9xId9zId9wod9yod9xod9zod9wYd9yYd9xYd9zYd9w4d9y4d
9x4d9z4d9wEd9yEd9xEd9zEd9wkd9ykd9xkd9zkd9wUd9yUd9xUd9zUd9w0d
9y0d9x0d9z0d9wMd9yMd9xMd9zMd9wsd9ysd9xsd9zsd9wcd9ycd9xcd9zcd
9w8d9y8d9x8d///A/rfjBqDjBqTjBqLjBqbjBqHjBqXjBqPjBqfjhqDjhqTj
hqLjhqbjhqHjhqXjhqPjhqfjRqDjRqTjRqLjRqbjRqHjRqXjRqPjRqfjxqDj
xqTjxqLjxqbjxqHjxqXjxqPjxqfjJqDjJqTjJqLjJqbjJqHjJqXjJqPjJqfj
pqDjpqTjpqLjpqbjpqHjpqXjpqPjpqfjZqDjZqTjZqLjZqbjZqHjZqXjZqPj
Zqfj5qDj5qTj5qLj5qbj5qHj5qXj5qPj5qfjFqDjFqTjFqLjFqbjFqHjFqXj
FqPjFqfjlqDjlqTjlqLjlqbjlqHjlqXjlqPjlqfjVqDjVqTjVqLjVqbjVqHj
VqXjVqPjVqfj1qDj1qTj1qLj1qbj1qHj1qXj1qPj1qfjNqDjNqTjNqLjNqbj
NqHjNqXjNqPjNqfjtqDjtqTjtqLjtqbjtqHjtqXjtqPjtqfjdqDjdqTjdqLj
dqbjdqHjdqXjdqPjdqfj9qDj9qTj9qLj9qbj9qHj9qXj9qPj9qfjDqDjDqTj
DqLjDqbjDqHjDqXjDqPjDqfjjqDjjqTjjqLjjqbjjqHjjqXjjqPjjqfjTqDj
TqTjTqLjTqbjTqHjTqXjTqPjTqfjzqDjzqTjzqLjzqbjzqHjzqXjzqPjzqfj
LqDjLqTjLqLjLqbjLqHjLqXjLqPjLqfjrqDjrqTjrqLjrqbjrqHjrqXjrqPj
rqfjbqDjbqTjbqLjbqbjbqHjbqXjbqPjbqfj7qDj7qTj7qLj7qbj7qHj7qXj
7qPj7qfjHqDjHqTjHqLjHqbjHqHjHqXjHqPjHqfjnqDjnqTjnqLjnqbjnqHj
nqXjnqPjnqfjXqDjXqTjXqLjXqbjXqHjXqXjXqPjXqfj3qDj3qTj3qLj3qbj
3qHj3qXj3qPj3qfjPqDjPqTjPqLjPqbjPqHjPqXjPqPjPqfjvqDjvqTjvqLj
vqbjvqHjvqXjvqPjvqfjfqDjfqTjfqLjfqbjfqHjfqXjfqPjfqfj/qDj/qTj
/qLj/qbj/qHj/qXj/qPj/x/U/3bcAHTcgHTcQHTcwHTcIHTcoHTcYHTc4HTc
EHTckHTcUHTc0HTcMHTcsHTccHTc8HTcCHTciHTcSHTcyHTcKHTcqHTcaHTc
6HTcGHTcmHTcWHTc2HTcOHTcuHTceHTc+HTcBHTchHTcRHTcxHTcJHTcpHTc
ZHTc5HTcFHTclHTcVHTc1HTcNHTctHTcdHTc9HTcDHTcjHTcTHTczHTcLHTc
rHTcbHTc7HTcHHTcnHTcXHTc3HTcPHTcvHTcfHTc/HTcAnTcgnTcQnTcwnTc
InTconTcYnTc4nTcEnTcknTcUnTc0nTcMnTcsnTccnTc8nTcCnTcinTcSnTc
ynTcKnTcqnTcanTc6nTcGnTcmnTcWnTc2nTcOnTcunTcenTc+nTcBnTchnTc
RnTcxnTcJnTcpnTcZnTc5nTcFnTclnTcVnTc1nTcNnTctnTcdnTc9nTcDnTc
jnTcTnTcznTcLnTcrnTcbnTc7nTcHnTcnnTcXnTc3nTcPnTcvnTcfnTc/nTc
AXTcgXTcQXTcwXTcIXTcoXTcYXTc4XTcEXTckXTcUXTc0XTcMXTcsXTccXTc
8XTcCXTciXTcSXTcyXTcKXTcqXTcaXTc6XTcGXTcmXTcWXTc2XTcOXTcuXTc
eXTc+XTcBXTchXTcRXTcxXTcJXTcpXTcZXTc5XTcFXTclXTcVXTc1XTcNXTc
tXTcdXTc9XTcDXTcjXTcTXTczXTcLXTcrXTcbXTc7XTcHXTcnXTcXXTc3XTc
PXTcvXTcfXTc/XTcA3Tcg3TcQ3Tcw3TcI3Tco3TcY3Tc43TcE3Tck3TcU3Tc
03TcM3Tcs3Tcc3Tc83TcC3Tci3TcS3Tcy3TcK3Tcq3Tca3Tc63TcG3Tcm3Tc
W3Tc23TcO3Tcu3Tce3Tc+3TcB3Tch3TcR3Tcx3TcJ3Tcp3TcZ3Tc53TcF3Tc
l3TcV3Tc13TcN3Tct3Tcd3Tc93TcD3Tcj3TcT3Tcz3TcL3Tcr3Tcb3Tc73Tc
H3Tcn3TcX3Tc33TcP3Tcv3Tcf3T8/wP6344bgI4bkI4biI4bmI4bhI4blI4b
jI4bnI4bgo4bko4bio4bmo4bho4blo4bjo4bno4bgY4bkY4biY4bmY4bhY4b
lY4bjY4bnY4bg44bk44bi44bm44bh44bl44bj44bn46bgI6bkI6biI6bmI6b
hI6blI6bjI6bnI6bgo6bko6bio6bmo6bho6blo6bjo6bno6bgY6bkY6biY6b
mY6bhY6blY6bjY6bnY6bg46bk46bi46bm46bh46bl46bj46bn45bgI5bkI5b
iI5bmI5bhI5blI5bjI5bnI5bgo5bko5bio5bmo5bho5blo5bjo5bno5bgY5b
kY5biY5bmY5bhY5blY5bjY5bnY5bg45bk45bi45bm45bh45bl45bj45bn47b
gI7bkI7biI7bmI7bhI7blI7bjI7bnI7bgo7bko7bio7bmo7bho7blo7bjo7b
no7bgY7bkY7biY7bmY7bhY7blY7bjY7bnY7bg47bk47bi47bm47bh47bl47b
j47bn447gI47kI47iI47mI47hI47lI47jI47nI47go47ko47io47mo47ho47
lo47jo47no47gY47kY47iY47mY47hY47lY47jY47nY47g447k447i447m447
h447l447j447n467gI67kI67iI67mI67hI67lI67jI67nI67go67ko67io67
mo67ho67lo67jo67no67gY67kY67iY67mY67hY67lY67jY67nY67g467k467
i467m467h467l467j467n457gI57kI57iI57mI57hI57lI57jI57nI57go57
ko57io57mo57ho57lo57jo57no57gY57kY57iY57mY57hY57lY57jY57nY57
g457k457i457m457h457l457j457n477gI77kI77iI77mI77hI77lI77jI77
nI77go77ko77io77mo77ho77lo77jo77no77gY77kY77iY77mY77hY77lY77
jY77nY77g477k477i477m477h477l477j47/fzD/23ED0HED0nED0XED03GD
0HGD0nGD0XGD03FD0HFD0nFD0XFD03HD0HHD0nHD0XHD03Ej0HEj0nEj0XEj
03Gj0HGj0nGj0XGj03Fj0HFj0nFj0XFj03Hj0HHj0nHj0XHj03ET0HET0nET
0XET03GT0HGT0nGT0XGT03FT0HFT0nFT0XFT03HT0HHT0nHT0XHT03Ez0HEz
0nEz0XEz03Gz0HGz0nGz0XGz03Fz0HFz0nFz0XFz03Hz0HHz0nHz0XHz03EL
0HEL0nEL0XEL03GL0HGL0nGL0XGL03FL0HFL0nFL0XFL03HL0HHL0nHL0XHL
03Er0HEr0nEr0XEr03Gr0HGr0nGr0XGr03Fr0HFr0nFr0XFr03Hr0HHr0nHr
0XHr03Eb0HEb0nEb0XEb03Gb0HGb0nGb0XGb03Fb0HFb0nFb0XFb03Hb0HHb
0nHb0XHb03E70HE70nE70XE703G70HG70nG70XG703F70HF70nF70XF703H7
0HH70nH70XH703EH0HEH0nEH0XEH03GH0HGH0nGH0XGH03FH0HFH0nFH0XFH
03HH0HHH0nHH0XHH03En0HEn0nEn0XEn03Gn0HGn0nGn0XGn03Fn0HFn0nFn
0XFn03Hn0HHn0nHn0XHn03EX0HEX0nEX0XEX03GX0HGX0nGX0XGX03FX0HFX
0nFX0XFX03HX0HHX0nHX0XHX03E30HE30nE30XE303G30HG30nG30XG303F3
0HF30nF30XF303H30HH30nH30XH303EP0HEP0nEP0XEP03GP0HGP0nGP0XGP
03FP0HFP0nFP0XFP03HP0HHP0nHP0XHP03Ev0HEv0nEv0XEv03Gv0HGv0nGv
0XGv03Fv0HFv0nFv0XFv03Hv0HHv0nHv0XHv03Ef0HEf0nEf0XEf03Gf0HGf
0nGf0XGf03Ff0HFf0nFf0XFf03Hf0HHf0nHf0XHf03E/0HE/0nE/0XE/03G/
0HG/0nG/0XG/03F/0HF/0nF/0XF/03H/0HH/0nH/0fH/D+R/O24AOm5AOm4g
Om5gOm4QOm5QOm4wOm5wOm4IOm5IOm4oOm5oOm4YOm5YOm44Om54Om4EOm5E
Om4kOm5kOm4UOm5UOm40Om50Om4MOm5MOm4sOm5sOm4cOm5cOm48Om58Om4C
Om5COm4iOm5iOm4SOm5SOm4yOm5yOm4KOm5KOm4qOm5qOm4aOm5aOm46Om56
Om4GOm5GOm4mOm5mOm4WOm5WOm42Om52Om4OOm5OOm4uOm5uOm4eOm5eOm4+
Om5+Om4BOm5BOm4hOm5hOm4ROm5ROm4xOm5xOm4JOm5JOm4pOm5pOm4ZOm5Z
Om45Om55Om4FOm5FOm4lOm5lOm4VOm5VOm41Om51Om4NOm5NOm4tOm5tOm4d
Om5dOm49Om59Om4DOm5DOm4jOm5jOm4TOm5TOm4zOm5zOm4LOm5LOm4rOm5r
Om4bOm5bOm47Om57Om4HOm5HOm4nOm5nOm4XOm5XOm43Om53Om4POm5POm4v
Om5vOm4fOm5fOm4/Om5/Ou4AOu5AOu4gOu5gOu4QOu5QOu4wOu5wOu4IOu5I
Ou4oOu5oOu4YOu5YOu44Ou54Ou4EOu5EOu4kOu5kOu4UOu5UOu40Ou50Ou4M
Ou5MOu4sOu5sOu4cOu5cOu48Ou58Ou4COu5COu4iOu5iOu4SOu5SOu4yOu5y
Ou4KOu5KOu4qOu5qOu4aOu5aOu46Ou56Ou4GOu5GOu4mOu5mOu4WOu5WOu42
Ou52Ou4OOu5OOu4uOu5uOu4eOu5eOu4+Ou5+Ou4BOu5BOu4hOu5hOu4ROu5R
+v9xWU9RADDUEkYn27Ztu/5s27bt22Tbtm3XZNu2bdfttf2416zv+Rycj7Dj
fJQd52PsOB9nx/kEO84n2XE+xY7zaXacz7DjfJYd53PsOJ9nx/kCO84X2XG+
xI7zZXacr7DjfJUd52vsOF9nx/kGO8432XG+xY7zbXac77DjfJcd53vsON9n
x/kBO84P2XF+xI7zY3acn7Dj/JQd52fsOD9nx/kFO84v2XF+xY7za3ac37Dj
/JYd53fsOL9nx/kDO84f2XH+xI7zZ3acv7Dj/JUd52/sOH9nx/kHO84/2XH+
xY7zb3ac/7Dj/x6I/91xDsSOc2B2nIOw4xyUHedg7DgHZ8c5BDvOIdlxDsWO
c2h2nMOw4xyWHedw7DiHZ8c5AjvOEdlxjsSOc2R2nKOw4xyVHedo7DhHZ8c5
BjvOMdlxjsWOc2x2nOOw4xyXHed47DjHZ8c5ATvOCdlxTsSOc2J2nJOw45yU
Hedk7DgnZ8c5BTvOKdlxTsWOc2p2nNOw45yWHed07DinZ8c5AzvOGdlxzsSO
c2Z2nLOw45yVHeds7DhnZ8c5BzvOOdlxzsWOc252nPOw45yXHed87DjnZ8e5
ADvOAew4F2THuRA7zoXZcS7CjnNRdpyLseNcnB3nEuw4l2THuRQ7zqXZcS7D
jnNZdpzLseNcnh3nCuw4V2THuRI7zpXZca7CjnNVdpyrseNcnR3nGuw412TH
uRY7zrXZca7DjnNddpzrseNcnx3nBuw4N2THuRE7zo3ZcW7CjnNTdpybsePc
nB3nFuw4t2THuRU7zq3ZcW7DjnNbdpzbsePcnh3nDuw4d2THuRM7zp3Zce7C
jnNXdpy7sePcnR3nHuw492THuRc7zr3Zce7DjnNfdpz/Y8e5HztO2XHuz47z
AHacB7LjPIgd58HsOA9hx3koO87D2HEezo7zCHacR7LjPIod59HsOI9hx3ks
O87j2HEez47zBHacJ7LjPIkd58nsOE9hx3kqO87T2HGezo7zDHacZ7LjPIsd
59nsOM9hx3kuO87z2HGez47zAnacF7LjvIgd58XsOC9hx3kpO87L2HFezo7z
CnacV7LjvIod59XsOK9hx3ktO87r2HFez47zBnacN7LjvIkd583sOG9hx3kr
O87b2HHezo7zDnacd7LjvIsd593sOO9hx3kvO87Ycd7HjvN+dpwPsON8kB3n
Q+w4H2bH+Qg7zkfZcT7GjvNxdpxPsON8kh3nU+w4n2bH+Qw7zmfZcT7HjvN5
dpwvsON8kR3nS+w4X2bH+Qo7zlfZcb7GjvN1dpxvsON8kx3nW+w432bH+Q47
znfZcb7HjvN9dpwfsOP8kB3nR+w4P2bH+Qk7zk/ZcX7GjvNzdpxfsOP8kh3n
V+w4v2bH+Q07zm/ZcX7HjvN7dpw/sOP8kR3nT+w4f2bH+Qs7zl/Zcf7GjvN3
dpx/sOP8kx3nX+w4/2bH+Q87/u8B+B8fgIuHcyB6XDycA9Pj4uEchB4XD+eg
9Lh4OAejx8XDOTg9Lh7OIehx8XAOSY+Lh3Moelw8nEPT4+LhHIYeFw/nsPS4
eDiHo8fFwzk8PS4ezhHocfFwjkiPi4dzJHpcPJwj0+Pi4RyFHhcP56j0uHg4
R6PHxcM5Oj0uHs4x6HHxcI5Jj4uHcyx6XDycY9Pj4uEchx4XD+e49Lh4OMej
x8XDOT49Lh7OCehx8XBOSI+Lh3Mielw8nBPT4+LhnIQeFw/npPS4eDgno8fF
wzk5PS4ezinocfFwTkmPi4dzKnpcPJxT0+Pi4ZyGHhcP57T0uHg4p6PHxcM5
PT0uHs4Z6HHxcM5Ij4uHcyZ6XDycM9Pj4uGchR4XD+es9Lh4OGejx8XDOTs9
Lh7OOehx8XDOSY+Lh3Muelw8nHPT4+LhnIceFw/nvPS4eDjno8fFwzk/PS4e
zgXocfFwDqDHxcO5ID0uHs6F6HHxcC5Mj4uHcxF6XDyci9Lj4uFcjB4XD+fi
9Lh4OJegx8XDuSQ9Lh7Opehx8XAuTY+Lh3MZelw8nMvS4+LhXI4eFw/n8vS4
eDhXoMfFw7kiPS4ezpXocfFwrkyPi4dzFXpcPJyr0uPi4VyNHhcP5+r0uHg4
16DHxcO5Jj0uHs616HHxcK5Nj4uHcx16XDyc69Lj4uFcjx4XD+f69Lh4ODeg
x8XDuSE9Lh7Ojehx8XBuTI+Lh3MTelw8nJvS4+Lh3IweFw/n5vS4eDi3oMfF
w7klPS4ezq3ocfFwbk2Pi4dzG3pcPJzb0uPi4dyOHhcP5/b0uHg4d6DHxcO5
Iz0uHs6d6HHxcO5Mj4uHcxd6XDycu9Lj4uHcjR4XD+fu9Lh4OPegx8XDuSc9
Lh7Ovehx8XDuTY+Lh3Mfelw8nPvS4+Lh/B89Lh7O/ehx8XBKj4uHc396XDyc
B9Dj4uE8kB4XD+dB9Lh4OA+mx8XDeQg9Lh7OQ+lx8XAeRo+Lh/Nwelw8nEfQ
4+LhPJIeFw/nUfS4eDiPpsfFw3kMPS4ezmPpcfFwHkePi4fzeHpcPJwn0OPi
4TyRHhcP50n0uHg4T6bHxcN5Cj0uHs5T6XHxcJ5Gj4uH83R6XDycZ9Dj4uE8
kx4XD+dZ9Lh4OM+mx8XDeQ49Lh7Oc+lx8XCeR4+Lh/N8elw8nBfQ4+LhvJAe
Fw/nRfS4eDgvpsfFw3kJPS4ezkvpcfFwXkaPi4fzcnpcPJxX0OPi4bySHhcP
51X0uHg4r6bHxcN5DT0uHs5r6XHxcF5Hj4uH83p6XDycN9Dj4uG8kR4XD+dN
9Lh4OG+mx8XDeQs9Lh7OW+lx8XDeRo+Lh/N2elw8nHfQ4+LhvJMeFw/nXfS4
eDjvpsfFw3kPPS4eznvpcfFwRo+Lh/M+elw8nPfT4+LhfIAeFw/ng/S4eDgf
osfFw/kwPS4ezkfocfFwPkqPi4fzMXpcPJyP0+Pi4XyCHhcP55P0uHg4n6LH
xcP5ND0uHs5n6HHxcD5Lj4uH8zl6XDycz9Pj4uF8gR4XD+eL9Lh4OF+ix8XD
+TI9Lh7OV+hx8XC+So+Lh/M1elw8nK/T4+LhfIMeFw/nm/S4eDjfosfFw/k2
PS4eznfocfFwvkuPi4fzPXpcPJzv0+Pi4fyAHhcP54f0uHg4P6LHxcP5MT0u
Hs5P6HHxcH5Kj4uH8zN6XDycn9Pj4uH8gh4XD+eX9Lh4OL+ix8XD+TU9Lh7O
b+hx8XB+S4+Lh/M7elw8nN/T4+Lh/IEeFw/nj/S4eDh/osfFw/kzPS4ezl/o
cfFw/kqPi4fzN3pcPJy/0+Pi4fyDHhcP55/0uHg4/6LHxcP5Nz0uHs5/6HHx
8H8f+P/tcfFwDkSPi4dzYHpcPJyD0OPi4RyUHhcP52D0uHg4B6fHxcM5BD0u
Hs4h6XHxcA5Fj4uHc2h6XDycw9Dj4uEclh4XD+dw9Lh4OIenx8XDOQI9Lh7O
Eelx8XCORI+Lh3Nkelw8nKPQ4+LhHJUeFw/naPS4eDhHp8fFwzkGPS4ezjHp
cfFwjkWPi4dzbHpcPJzj0OPi4RyXHhcP53j0uHg4x6fHxcM5AT0uHs4J6XHx
cE5Ej4uHc2J6XDyck9Dj4uGclB4XD+dk9Lh4OCenx8XDOQU9Lh7OKelx8XBO
RY+Lh3Nqelw8nNPQ4+LhnJYeFw/ndPS4eDinp8fFwzkDPS4ezhnpcfFwzkSP
i4dzZnpcPJyz0OPi4ZyVHhcP52z0uHg4Z6fHxcM5Bz0uHs456XHxcM5Fj4uH
c256XDyc89Dj4uGclx4XD+d89Lh4OOenx8XDuQA9Lh7OAfS4eDgXpMfFw7kQ
PS4ezoXpcfFwLkKPi4dzUXpcPJyL0ePi4VycHhcP5xL0uHg4l6THxcO5FD0u
Hs6l6XHxcC5Dj4uHc1l6XDycy9Hj4uFcnh4XD+cK9Lh4OFekx8XDuRI9Lh7O
lelx8XCuQo+Lh3NVelw8nKvR4+LhXJ0eFw/nGvS4eDjXpMfFw7kWPS4ezrXp
cfFwrkOPi4dzXXpcPJzr0ePi4VyfHhcP5wb0uHg4N6THxcO5ET0uHs6N6XHx
cG5Cj4uHc1N6XDycm9Hj4uHcnB4XD+cW9Lh4OLekx8XDuRU9Lh7Orelx8XBu
Q4+Lh3Nbelw8nNvR4+Lh3J4eFw/nDvS4eDh3pMfFw7kTPS4ezp3pcfFw7kKP
i4dzV3pcPJy70ePi4dydHhcP5x70uHg496THxcO5Fz0uHs696XHxcO5Dj4uH
c196XDyc/6PHxcO5Hz0uHk7pcfFw7k+Pi4fzAHpcPJwH0uPi4TyIHhcP58H0
uHg4D6HHxcN5KD0uHs7D6HHxcB5Oj4uH8wh6XDycR9Lj4uE8ih4XD+fR9Lh4
OI+hx8XDeSw9Lh7O4+hx8XAeT4+Lh/MEelw8nCfS4+LhPIkeFw/nyfS4eDhP
ocfFw3kqPS4eztPocfFwnk6Pi4fzDHpcPJxn0uPi4TyLHhcP59n0uHg4z6HH
xcN5Lj0uHs7z6HHxcJ5Pj4uH8wJ6XDycF9Lj4uG8iB4XD+fF9Lh4OC+hx8XD
eSk9Lh7Oy+hx8XBeTo+Lh/MKelw8nFfS4+LhvIoeFw/n1fS4eDivocfFw3kt
PS4ezuvocfFwXk+Pi4fzBnpcPJw30uPi4byJHhcP5830uHg4b6HHxcN5Kz0u
Hs7b6HHxcN5Oj4uH8w56XDycd9Lj4uG8ix4XD+fd9Lh4OO+hx8XDeS89Lh7O
6HHxcN5Hj4uH8356XDycD9Dj4uF8kB4XD+dD9Lh4OB+mx8XD+Qg9Lh7OR+lx
8XA+Ro+Lh/Nxelw8nE/Q4+LhfJIeFw/nU/S4eDifpsfFw/kMPS4ezmfpcfFw
PkePi4fzeXpcPJwv0OPi4XyRHhcP50v0uHg4X6bHxcP5Cj0uHs5X6XHxcL5G
j4uH83V6XDycb9Dj4uF8kx4XD+db9Lh4ON+mx8XD+Q49Lh7Od+lx8XC+R4+L
h/N9elw8nB/Q4+Lh/JAeFw/nR/S4eDg/psfFw/kJPS4ezk/pcfFwfkaPi4fz
c3pcPJxf0OPi4fySHhcP51f0uHg4v6bHxcP5DT0uHs5v6XHxcH5Hj4uH83t6
XDycP9Dj4uH8kR4XD+dP9Lh4OH+mx8XD+Qs9Lh7OX+lx8XD+Ro+Lh/N3elw8
nH/Q4+Lh/JMeFw/nX/S4eDj/psfFw/kPPS4e/u8D/r89Lh7Ogehx8XAOTI+L
h3MQelw8nIPS4+LhHIweFw/n4PS4eDiHoMfFwzkkPS4ezqHocfFwDk2Pi4dz
GHpcPJzD0uPi4RyOHhcP5/D0uHg4R6DHxcM5Ij0uHs6R6HHxcI5Mj4uHcxR6
XDyco9Lj4uEcjR4XD+fo9Lh4OMegx8XDOSY9Lh7Osehx8XCOTY+Lh3Mcelw8
nOPS4+LhHI8eFw/n+PS4eDgnoMfFwzkhPS4ezonocfFwTkyPi4dzEnpcPJyT
0uPi4ZyMHhcP5+T0uHg4p6DHxcM5JT0uHs6p6HHxcE5Nj4uHcxp6XDyc09Lj
4uGcjh4XD+f09Lh4OGegx8XDOSM9Lh7Omehx8XDOTI+Lh3MWelw8nLPS4+Lh
nI0eFw/n7PS4eDjnoMfFwzknPS4ezrnocfFwzk2Pi4dzHnpcPJzz0uPi4ZyP
HhcP5/z0uHg4F6DHxcM5gB4XD+eC9Lh4OBeix8XDuTA9Lh7ORehx8XAuSo+L
h3Mxelw8nIvT4+LhXIIeFw/nkvS4eDiXosfFw7k0PS4ezmXocfFwLkuPi4dz
OXpcPJzL0+Pi4VyBHhcP54r0uHg4V6LHxcO5Mj0uHs5V6HHxcK5Kj4uHczV6
XDycq9Pj4uFcgx4XD+ea9Lh4ONeix8XDuTY9Lh7Odehx8XCuS4+Lh3M9elw8
nOvT4+Lh3IAeFw/nhvS4eDg3osfFw7kxPS4ezk3ocfFwbkqPi4dzM3pcPJyb
0+Pi4dyCHhcP55b0uHg4t6LHxcO5NT0uHs5t6HHxcG5Lj4uHczt6XDyc29Pj
4uHcgR4XD+eO9Lh4OHeix8XDuTM9Lh7OXehx8XDuSo+Lh3M3elw8nLvT4+Lh
3IMeFw/nnvS4eDj3osfFw7k3PS4ezn3ocfFw7kuPi4fzf/S4eDj3o8fFwyk9
Lh7O/elx8XAeQI+Lh/NAelw8nAfR4+LhPJgeFw/nIfS4eDgPpcfFw3kYPS4e
zsPpcfFwHkGPi4fzSHpcPJxH0ePi4TyaHhcP5zH0uHg4j6XHxcN5HD0uHs7j
[truncated: 1,388,475 more chars]
