# Supplementary material for: Extended haplodiploidy hypothesis
Source: Evol Lett. 2019 Apr 29;3(3):263–70. doi: 10.1002/evl3.119 (PMC6546379; doi:10.1002/evl3.119)
Supplement: Supplementary file 1 — Supplementary material for “Extended haplodiploidy hypothesis” by Petri Rautiala, Heikki Helanterä and Mikael Puurtinen. [file EVL3-3-263-s001.zip › hd male.nb]

(*CacheID: 234*)
(* Internal cache information:
NotebookFileLineBreakTest
NotebookFileLineBreakTest
NotebookDataPosition[         0,          0]
NotebookDataLength[   1798051,      30012]
NotebookOptionsPosition[   1796754,      29982]
NotebookOutlinePosition[   1797100,      29997]
CellTagsIndexPosition[   1797057,      29994]
WindowFrame->Normal*)

(* Beginning of Notebook Content *)
Notebook[{

Cell[CellGroupData[{
Cell[BoxData[{
 RowBox[{
  RowBox[{"ClearAll", "[", "\"\<Global`*\>\"", "]"}], 
  ";"}], "\[IndentingNewLine]", 
 RowBox[{
  RowBox[{
   RowBox[{"SetDirectory", "[", 
    RowBox[{"NotebookDirectory", "[", "]"}], "]"}], ";"}], 
  "\[IndentingNewLine]", "\[IndentingNewLine]", 
  RowBox[{"(*", "VARIABLES", "*)"}]}], "\[IndentingNewLine]", 
 RowBox[{
  RowBox[{
   RowBox[{"title", "=", "\"\<hd male indiscriminate rearing, psr=0.5\>\""}], 
   ";"}], 
  RowBox[{"(*", 
   RowBox[{
   "the", " ", "combination", " ", "of", " ", "simulation", " ", 
    "assumptions"}], "*)"}]}], "\[IndentingNewLine]", 
 RowBox[{
  RowBox[{
   RowBox[{"titleshort", "=", "\"\<hd male ind, psr=0.5\>\""}], ";"}], 
  RowBox[{"(*", 
   RowBox[{"short", " ", "title", " ", "for", " ", "the", " ", "table"}], 
   "*)"}]}], "\[IndentingNewLine]", 
 RowBox[{
  RowBox[{
   RowBox[{"mp", "=", "1"}], ";", 
   RowBox[{"(*", 
    RowBox[{"male", " ", "ploidy", " ", "level"}], "*)"}], 
   "\[IndentingNewLine]", 
   RowBox[{"helpf", "=", "0"}], ";", 
   RowBox[{"(*", 
    RowBox[{
     RowBox[{
     "females", " ", "of", " ", "the", " ", "first", " ", "cohort", " ", 
      "can", " ", "become", " ", "helpers", " ", "if", " ", "this"}], " ", 
     "=", "1"}], "*)"}], "\[IndentingNewLine]", 
   RowBox[{"helpm", "=", "1"}], ";"}], 
  RowBox[{"(*", 
   RowBox[{
    RowBox[{
    "males", " ", "of", " ", "the", " ", "first", " ", "cohort", " ", "can", 
     " ", "become", " ", "helpers", " ", "if", " ", "this"}], " ", "=", "1"}],
    "*)"}]}], "\[IndentingNewLine]", 
 RowBox[{
  RowBox[{
   RowBox[{"n", "=", "300"}], ";", 
   RowBox[{"(*", 
    RowBox[{
    "number", " ", "of", " ", "nest", " ", "sites", " ", "that", " ", 
     RowBox[{"die", "/", "are"}], " ", "freed", " ", "each", " ", 
     RowBox[{"generation", "/", "2"}], "*", "n", " ", "is", " ", "the", " ", 
     "total", " ", "number", " ", "of", " ", "nests"}], "*)"}], 
   "\[IndentingNewLine]", 
   RowBox[{"s", "=", 
    RowBox[{"1", "/", "2"}]}], ";", 
   RowBox[{"(*", 
    RowBox[{
     RowBox[{"mode", " ", "of", " ", "helping"}], ",", " ", 
     RowBox[{
      RowBox[{"i", ".", "e", ".", " ", "proportion"}], " ", "of", " ", 
      "brothers", " ", "in", " ", "reared", " ", "siblings"}]}], "*)"}], 
   "\[IndentingNewLine]", 
   RowBox[{"fecf1", "=", "8"}], ";", 
   RowBox[{"(*", 
    RowBox[{
    "base", " ", "female", " ", "production", " ", "for", " ", "first", " ", 
     "cohort"}], "*)"}], "\[IndentingNewLine]", 
   RowBox[{"fecm1", "=", "8"}], ";", 
   RowBox[{"(*", 
    RowBox[{
    "base", " ", "male", " ", "production", " ", "for", " ", "firts", " ", 
     "cohort"}], "*)"}], "\[IndentingNewLine]", 
   RowBox[{"fecf2", "=", "20"}], ";", 
   RowBox[{"(*", 
    RowBox[{
    "base", " ", "female", " ", "production", " ", "for", " ", "second", " ", 
     "cohort"}], "*)"}], "\[IndentingNewLine]", 
   RowBox[{"fecm2", "=", "20"}], ";", 
   RowBox[{"(*", 
    RowBox[{
    "base", " ", "male", " ", "production", " ", "for", " ", "second", " ", 
     "cohort"}], "*)"}], "\[IndentingNewLine]", 
   RowBox[{"btre", "=", "2"}], ";", 
   RowBox[{"(*", 
    RowBox[{
     RowBox[{"benefit", " ", "threshold"}], ",", " ", 
     RowBox[{
      RowBox[{"tests", " ", "are", " ", "done", " ", "with"}], " ", "+", 
      RowBox[{
       RowBox[{"-", "20"}], "%", " ", "of", " ", "that", " ", "value"}]}]}], 
    "*)"}], "\[IndentingNewLine]", 
   RowBox[{"h1", "=", "0"}], ";", 
   RowBox[{"(*", 
    RowBox[{
     RowBox[{"lower", " ", "helping", " ", "allele", " ", "value"}], ",", " ", 
     RowBox[{
     "probability", " ", "of", " ", "remaining", " ", "a", " ", "helper"}]}], 
    "*)"}], "\[IndentingNewLine]", 
   RowBox[{"h2", "=", "1"}], ";", 
   RowBox[{"(*", 
    RowBox[{
     RowBox[{"higher", " ", "helping", " ", "allele", " ", "value"}], ",", 
     " ", 
     RowBox[{
     "probability", " ", "of", " ", "remaining", " ", "a", " ", "helper"}]}], 
    "*)"}], "\[IndentingNewLine]", 
   RowBox[{"SIM", "=", "10"}], ";", 
   RowBox[{"(*", 
    RowBox[{"number", " ", "of", " ", "runs"}], "*)"}], "\[IndentingNewLine]", 
   RowBox[{"MAX", "=", "40000"}], ";", 
   RowBox[{"(*", 
    RowBox[{
    "maximum", " ", "number", " ", "of", " ", "generations", " ", "to", " ", 
     "run"}], "*)"}], "\[IndentingNewLine]", 
   RowBox[{"SeedRandom", "[", "1", "]"}], ";", 
   RowBox[{"(*", 
    RowBox[{
    "random", " ", "seed", " ", "to", " ", "guarantee", " ", "the", " ", 
     "simulations", " ", "can", " ", "be", " ", 
     RowBox[{"replicated", ".", " ", "Each"}], " ", "simulation", " ", "has", 
     " ", "its", " ", "own", " ", "unique", " ", "seed"}], "*)"}], 
   "\[IndentingNewLine]", "\[IndentingNewLine]", 
   RowBox[{"(*", 
    RowBox[{"TABLES", " ", "to", " ", "store", " ", "results"}], "*)"}], 
   "\[IndentingNewLine]", 
   RowBox[{"PSR", "=", 
    RowBox[{"Table", "[", 
     RowBox[{"0", ",", 
      RowBox[{"{", "2", "}"}], ",", 
      RowBox[{"{", "SIM", "}"}], ",", 
      RowBox[{"{", "MAX", "}"}]}], "]"}]}], ";", " ", 
   RowBox[{"(*", 
    RowBox[{"population", " ", "sex", " ", "ratio"}], "*)"}], 
   "\[IndentingNewLine]", 
   RowBox[{"PAF", "=", 
    RowBox[{"Table", "[", 
     RowBox[{"0", ",", 
      RowBox[{"{", "2", "}"}], ",", 
      RowBox[{"{", "SIM", "}"}], ",", 
      RowBox[{"{", "MAX", "}"}]}], "]"}]}], ";", 
   RowBox[{"(*", 
    RowBox[{
    "allele", " ", "frequency", " ", "of", " ", "the", " ", "helping", " ", 
     "allele"}], "*)"}], "\[IndentingNewLine]", 
   RowBox[{"PAFMAX", "=", 
    RowBox[{"Table", "[", 
     RowBox[{"0", ",", 
      RowBox[{"{", "2", "}"}]}], "]"}]}], ";", 
   RowBox[{"(*", 
    RowBox[{
    "the", " ", "maximum", " ", "number", " ", "of", " ", "rounds", " ", "it",
      " ", "took", " ", "for", " ", "one", " ", "allele", " ", "to", " ", 
     "fixate"}], "*)"}], "\[IndentingNewLine]", "\[IndentingNewLine]", 
   RowBox[{"(*", "FUNCTIONS", "*)"}], "\[IndentingNewLine]", 
   RowBox[{"(*", 
    RowBox[{
     RowBox[{
     "rounds", " ", "x", " ", "to", " ", "a", " ", "full", " ", "number"}], 
     ",", " ", 
     RowBox[{
     "taking", " ", "into", " ", "account", " ", "the", " ", "decimals", " ", 
      "as", " ", "weights"}]}], "*)"}], "\[IndentingNewLine]", 
   RowBox[{
    RowBox[{"R", "[", "x_", "]"}], ":=", 
    RowBox[{"If", "[", 
     RowBox[{
      RowBox[{
       RowBox[{"RandomReal", "[", "]"}], "\[GreaterEqual]", " ", 
       RowBox[{"FractionalPart", "[", "x", "]"}]}], ",", 
      RowBox[{"IntegerPart", "[", "x", "]"}], ",", 
      RowBox[{
       RowBox[{"IntegerPart", "[", "x", "]"}], "+", "1"}]}], "]"}]}], ";"}], 
  "\[IndentingNewLine]", 
  RowBox[{"(*", 
   RowBox[{
   "function", " ", "to", " ", "help", " ", "with", " ", "going", " ", 
    "through", " ", "generations", " ", "in", " ", "the", " ", "loop"}], 
   "*)"}]}], "\[IndentingNewLine]", 
 RowBox[{
  RowBox[{
   RowBox[{
    RowBox[{"Gen", "[", "x_", "]"}], ":=", 
    RowBox[{"Mod", "[", 
     RowBox[{"x", ",", "2", ",", "1"}], "]"}]}], ";"}], "\[IndentingNewLine]", 
  RowBox[{"(*", 
   RowBox[{
   "function", " ", "to", " ", "map", " ", "genotype", " ", "to", " ", "the", 
    " ", 
    RowBox[{"parents", "'"}], " ", "alleles"}], 
   "*)"}]}], "\[IndentingNewLine]", 
 RowBox[{
  RowBox[{
   RowBox[{
    RowBox[{"PG", "[", "x_", "]"}], ":=", 
    RowBox[{"Piecewise", "[", 
     RowBox[{"{", "\[IndentingNewLine]", 
      RowBox[{
       RowBox[{"{", 
        RowBox[{
         RowBox[{"{", 
          RowBox[{"1", ",", "1"}], "}"}], ",", 
         RowBox[{"x", "==", "1"}]}], "}"}], ",", "\[IndentingNewLine]", 
       RowBox[{"{", 
        RowBox[{
         RowBox[{"{", 
          RowBox[{"2", ",", "1"}], "}"}], ",", 
         RowBox[{"x", "==", "2"}]}], "}"}], ",", "\[IndentingNewLine]", 
       RowBox[{"{", 
        RowBox[{
         RowBox[{"{", 
          RowBox[{"1", ",", "2"}], "}"}], ",", 
         RowBox[{"x", "==", "3"}]}], "}"}], ",", "\[IndentingNewLine]", 
       RowBox[{"{", 
        RowBox[{
         RowBox[{"{", 
          RowBox[{"2", ",", "2"}], "}"}], ",", 
         RowBox[{"x", "==", "4"}]}], "}"}]}], "\[IndentingNewLine]", "}"}], 
     "]"}]}], ";"}], "\[IndentingNewLine]", "\[IndentingNewLine]", 
  RowBox[{"(*", "SIMULATION", "*)"}]}], "\[IndentingNewLine]", 
 RowBox[{
  RowBox[{"Do", "[", "\[IndentingNewLine]", 
   RowBox[{"(*", 
    RowBox[{
     RowBox[{"the", " ", "benefit", " ", "of", " ", 
      RowBox[{"helping", ".", " ", "The"}], " ", "number", " ", "of", " ", 
      "siblings", " ", "a", " ", "helper", " ", "of", " ", "cohort", " ", "j",
       " ", "rears", " ", "to", " ", "cohort", " ", "j"}], "+", 
     RowBox[{
     "1.", " ", "The", " ", "full", " ", "effort", " ", "of", " ", "helpers", 
      " ", "of", " ", "a", " ", "single", " ", "cohort", " ", "in", " ", "a", 
      " ", "single", " ", "nest", " ", "is", " ", "pooled", " ", "and", " ", 
      "then", " ", "rounded", " ", "with", " ", "the", " ", "function", " ", 
      RowBox[{"R", "[", "x", "]"}]}]}], "*)"}], "\[IndentingNewLine]", 
   RowBox[{
    RowBox[{
     RowBox[{"b", "=", 
      RowBox[{"btre", "*", 
       RowBox[{"If", "[", 
        RowBox[{
         RowBox[{"B", "\[Equal]", "1"}], ",", 
         RowBox[{"4", "/", "5"}], ",", 
         RowBox[{"6", "/", "5"}]}], "]"}]}]}], ";", "\[IndentingNewLine]", 
     RowBox[{"(*", 
      RowBox[{
      "sets", " ", "the", " ", "allele", " ", "frequency", " ", "of", " ", 
       "predicted", " ", "winner", " ", "of", " ", "to", " ", "25", "%"}], 
      "*)"}], "\[IndentingNewLine]", 
     RowBox[{"afreq", "=", 
      RowBox[{"If", "[", 
       RowBox[{
        RowBox[{"B", "\[Equal]", "1"}], ",", 
        RowBox[{"3", "/", "4"}], ",", 
        RowBox[{"1", "/", "4"}]}], "]"}]}], ";", "\[IndentingNewLine]", 
     RowBox[{"(*", 
      RowBox[{
      "simulation", " ", "for", " ", "the", " ", "above", " ", "set", " ", 
       "benefit", " ", "value"}], "*)"}], "\[IndentingNewLine]", 
     RowBox[{"Do", "[", "\[IndentingNewLine]", 
      RowBox[{"(*", 
       RowBox[{
       "each", " ", "combination", " ", "is", " ", "ran", " ", "SIM", " ", 
        "times"}], "*)"}], "\[IndentingNewLine]", 
      RowBox[{"(*", 
       RowBox[{
       "create", " ", "a", " ", "table", " ", "for", " ", "the", " ", 
        "population"}], "*)"}], "\[IndentingNewLine]", 
      RowBox[{"(*", 
       RowBox[{
        RowBox[{
        "the", " ", "population", " ", "has", " ", "2", " ", "types", " ", 
         "of", " ", "nests"}], ",", 
        RowBox[{
        "ones", " ", "that", " ", "die", " ", "and", " ", "are", " ", 
         "refilled", " ", "on", " ", "odd", " ", "generations", " ", "and", 
         " ", "ones", " ", "on", " ", "even"}]}], "*)"}], 
      "\[IndentingNewLine]", 
      RowBox[{
       RowBox[{
        RowBox[{"M", "=", 
         RowBox[{"Table", "[", 
          RowBox[{"0", ",", 
           RowBox[{"{", "2", "}"}]}], "]"}]}], ";", "\[IndentingNewLine]", 
        RowBox[{"(*", 
         RowBox[{
         "each", " ", "generation", " ", "has", " ", "n", " ", "nests"}], 
         "*)"}], "\[IndentingNewLine]", 
        RowBox[{"Do", "[", 
         RowBox[{
          RowBox[{
           RowBox[{"M", "[", 
            RowBox[{"[", "i", "]"}], "]"}], "=", 
           RowBox[{"Table", "[", 
            RowBox[{"0", ",", 
             RowBox[{"{", "n", "}"}]}], "]"}]}], ",", 
          RowBox[{"{", 
           RowBox[{"i", ",", "1", ",", "2"}], "}"}]}], "]"}], ";", 
        "\[IndentingNewLine]", 
        RowBox[{"(*", 
         RowBox[{
          RowBox[{
          "each", " ", "nest", " ", "consists", " ", "of", " ", "mother"}], 
          ",", " ", "father", ",", " ", 
          RowBox[{"and", " ", "2", " ", "cohorts", " ", "of", " ", 
           RowBox[{"offspring", ".", " ", "Generation"}], " ", "i"}], ",", 
          " ", 
          RowBox[{"nest", " ", "j", " ", 
           RowBox[{"mother", "'"}], "s", " ", "genotype", " ", "is", " ", 
           "located", " ", "in", " ", 
           RowBox[{"M", "[", 
            RowBox[{"[", 
             RowBox[{"i", ",", "j", ",", "3"}], "]"}], "]"}], " ", "and", " ", 
           RowBox[{"father", "'"}], "s", " ", "in", " ", 
           RowBox[{"M", "[", 
            RowBox[{"[", 
             RowBox[{"i", ",", "j", ",", "4"}], "]"}], "]"}]}]}], "*)"}], 
        "\[IndentingNewLine]", 
        RowBox[{"Do", "[", 
         RowBox[{
          RowBox[{
           RowBox[{"M", "[", 
            RowBox[{"[", 
             RowBox[{"i", ",", "j"}], "]"}], "]"}], "=", 
           RowBox[{"Table", "[", 
            RowBox[{"0", ",", 
             RowBox[{"{", "4", "}"}]}], "]"}]}], ",", 
          RowBox[{"{", 
           RowBox[{"i", ",", "1", ",", "2"}], "}"}], ",", 
          RowBox[{"{", 
           RowBox[{"j", ",", "1", ",", "n"}], "}"}]}], "]"}], ";", 
        "\[IndentingNewLine]", 
        RowBox[{"(*", 
         RowBox[{
          RowBox[{"create", " ", "the", " ", 
           RowBox[{"mothers", "'"}], " ", "alleles"}], ",", " ", 
          RowBox[{
          "first", " ", "by", " ", "setting", " ", "every", " ", "allele", 
           " ", "to", " ", "the", " ", "lower", " ", "value"}]}], "*)"}], 
        "\[IndentingNewLine]", 
        RowBox[{"Do", "[", 
         RowBox[{
          RowBox[{
           RowBox[{"M", "[", 
            RowBox[{"[", 
             RowBox[{"i", ",", "j", ",", "3"}], "]"}], "]"}], "=", 
           RowBox[{"Table", "[", 
            RowBox[{"h1", ",", 
             RowBox[{"{", "2", "}"}]}], "]"}]}], ",", 
          RowBox[{"{", 
           RowBox[{"i", ",", "1", ",", "2"}], "}"}], ",", 
          RowBox[{"{", 
           RowBox[{"j", ",", "1", ",", "n"}], "}"}]}], "]"}], ";", 
        "\[IndentingNewLine]", 
        RowBox[{"(*", 
         RowBox[{
         "then", " ", "randomly", " ", "assign", " ", "afreq", " ", "of", " ",
           "those", " ", "alleles", " ", "to", " ", "the", " ", "higher", " ",
           "value"}], "*)"}], "\[IndentingNewLine]", 
        RowBox[{"Do", "[", 
         RowBox[{
          RowBox[{
           RowBox[{"H", "=", 
            RowBox[{"RandomSample", "[", 
             RowBox[{
              RowBox[{"Range", "[", "n", "]"}], ",", 
              RowBox[{"IntegerPart", "[", 
               RowBox[{"n", "*", "afreq"}], "]"}]}], "]"}]}], ";", 
           RowBox[{"Do", "[", 
            RowBox[{
             RowBox[{
              RowBox[{"M", "[", 
               RowBox[{"[", 
                RowBox[{"i", ",", 
                 RowBox[{"H", "[", 
                  RowBox[{"[", "j", "]"}], "]"}], ",", "3", ",", "k"}], "]"}],
                "]"}], "=", "h2"}], ",", 
             RowBox[{"{", 
              RowBox[{"j", ",", "1", ",", 
               RowBox[{"IntegerPart", "[", 
                RowBox[{"n", "*", "afreq"}], "]"}]}], "}"}]}], "]"}]}], ",", 
          RowBox[{"{", 
           RowBox[{"i", ",", "1", ",", "2"}], "}"}], ",", 
          RowBox[{"{", 
           RowBox[{"k", ",", "1", ",", "2"}], "}"}]}], "]"}], ";", 
        "\[IndentingNewLine]", 
        RowBox[{"(*", 
         RowBox[{
          RowBox[{"create", " ", "the", " ", 
           RowBox[{"fathers", "'"}], " ", "alleles", " ", "in", " ", "the", 
           " ", "same", " ", "fashion"}], ",", " ", 
          RowBox[{
          "hd", " ", "males", " ", "have", " ", "two", " ", "alleles", " ", 
           "to", " ", "avoid", " ", "problems", " ", "with", " ", "the", " ", 
           
           RowBox[{"table", "'"}], "s", " ", "dimensions"}]}], "*)"}], 
        "\[IndentingNewLine]", 
        RowBox[{"Do", "[", 
         RowBox[{
          RowBox[{
           RowBox[{"M", "[", 
            RowBox[{"[", 
             RowBox[{"i", ",", "j", ",", "4"}], "]"}], "]"}], "=", 
           RowBox[{"Table", "[", 
            RowBox[{"h1", ",", 
             RowBox[{"{", "2", "}"}]}], "]"}]}], ",", 
          RowBox[{"{", 
           RowBox[{"i", ",", "1", ",", "2"}], "}"}], ",", 
          RowBox[{"{", 
           RowBox[{"j", ",", "1", ",", "n"}], "}"}]}], "]"}], ";", 
        "\[IndentingNewLine]", 
        RowBox[{"Do", "[", 
         RowBox[{
          RowBox[{
           RowBox[{"H", "=", 
            RowBox[{"RandomSample", "[", 
             RowBox[{
              RowBox[{"Range", "[", "n", "]"}], ",", 
              RowBox[{"IntegerPart", "[", 
               RowBox[{"n", "*", "afreq"}], "]"}]}], "]"}]}], ";", 
           RowBox[{"Do", "[", 
            RowBox[{
             RowBox[{
              RowBox[{"M", "[", 
               RowBox[{"[", 
                RowBox[{"i", ",", 
                 RowBox[{"H", "[", 
                  RowBox[{"[", "j", "]"}], "]"}], ",", "4", ",", "k"}], "]"}],
                "]"}], "=", "h2"}], ",", 
             RowBox[{"{", 
              RowBox[{"j", ",", "1", ",", 
               RowBox[{"IntegerPart", "[", 
                RowBox[{"n", "*", "afreq"}], "]"}]}], "}"}]}], "]"}]}], ",", 
          RowBox[{"{", 
           RowBox[{"i", ",", "1", ",", "2"}], "}"}], ",", 
          RowBox[{"{", 
           RowBox[{"k", ",", "1", ",", "2"}], "}"}]}], "]"}], ";", 
        "\[IndentingNewLine]", 
        RowBox[{"(*", 
         RowBox[{
         "as", " ", "a", " ", "failsafe", " ", "hd", " ", "males", " ", 
          "will", " ", "have", " ", "their", " ", "second", " ", "allele", 
          " ", "set", " ", "to", " ", "the", " ", "same", " ", "value", " ", 
          "as", " ", "the", " ", "one", " ", "they", " ", "got", " ", "from", 
          " ", "their", " ", "mother"}], "*)"}], "\[IndentingNewLine]", 
        RowBox[{"If", "[", 
         RowBox[{
          RowBox[{"mp", "\[Equal]", "1"}], ",", 
          RowBox[{"Do", "[", 
           RowBox[{
            RowBox[{
             RowBox[{"M", "[", 
              RowBox[{"[", 
               RowBox[{"i", ",", "j", ",", "4", ",", "2"}], "]"}], "]"}], "=", 
             RowBox[{"M", "[", 
              RowBox[{"[", 
               RowBox[{"i", ",", "j", ",", "4", ",", "1"}], "]"}], "]"}]}], 
            ",", 
            RowBox[{"{", 
             RowBox[{"i", ",", "1", ",", "2"}], "}"}], ",", 
            RowBox[{"{", 
             RowBox[{"j", ",", "1", ",", "n"}], "}"}]}], "]"}]}], "]"}], ";", 
        "\[IndentingNewLine]", 
        RowBox[{"(*", 
         RowBox[{
          RowBox[{
          "both", " ", "cohorts", " ", "of", " ", "each", " ", "nest", " ", 
           "has", " ", "4", " ", "different", " ", "types", " ", "of", " ", 
           RowBox[{"offspring", ":", " ", "daughters"}]}], ",", " ", "sons", 
          ",", " ", 
          RowBox[{
          "daughter", " ", "helpers", " ", "and", " ", "son", " ", 
           "helpers"}]}], "*)"}], "\[IndentingNewLine]", 
        RowBox[{"Do", "[", 
         RowBox[{
          RowBox[{
           RowBox[{"M", "[", 
            RowBox[{"[", 
             RowBox[{"i", ",", "j", ",", "k"}], "]"}], "]"}], "=", 
           RowBox[{"Table", "[", 
            RowBox[{"0", ",", 
             RowBox[{"{", "4", "}"}]}], "]"}]}], ",", 
          RowBox[{"{", 
           RowBox[{"i", ",", "1", ",", "2"}], "}"}], ",", 
          RowBox[{"{", 
           RowBox[{"j", ",", "1", ",", "n"}], "}"}], ",", 
          RowBox[{"{", 
           RowBox[{"k", ",", "1", ",", "2"}], "}"}]}], "]"}], ";", 
        "\[IndentingNewLine]", 
        RowBox[{"(*", 
         RowBox[{
          RowBox[{"daughter", " ", "genotypes"}], ",", " ", 
          RowBox[{"4", " ", "for", " ", "dd"}], ",", " ", 
          RowBox[{"2", " ", "for", " ", "hd"}]}], "*)"}], 
        "\[IndentingNewLine]", 
        RowBox[{"Do", "[", 
         RowBox[{
          RowBox[{
           RowBox[{"M", "[", 
            RowBox[{"[", 
             RowBox[{"i", ",", "j", ",", "k", ",", "1"}], "]"}], "]"}], "=", 
           RowBox[{"Table", "[", 
            RowBox[{"0", ",", 
             RowBox[{"{", 
              RowBox[{"2", "*", "mp"}], "}"}]}], "]"}]}], ",", 
          RowBox[{"{", 
           RowBox[{"i", ",", "1", ",", "2"}], "}"}], ",", 
          RowBox[{"{", 
           RowBox[{"j", ",", "1", ",", "n"}], "}"}], ",", 
          RowBox[{"{", 
           RowBox[{"k", ",", "1", ",", "2"}], "}"}]}], "]"}], ";", 
        "\[IndentingNewLine]", 
        RowBox[{"(*", 
         RowBox[{
          RowBox[{"son", " ", "genotypes"}], ",", " ", 
          RowBox[{"4", " ", "for", " ", "dd"}], ",", " ", 
          RowBox[{"2", " ", "for", " ", "hd"}]}], "*)"}], 
        "\[IndentingNewLine]", 
        RowBox[{"Do", "[", 
         RowBox[{
          RowBox[{
           RowBox[{"M", "[", 
            RowBox[{"[", 
             RowBox[{"i", ",", "j", ",", "k", ",", "2"}], "]"}], "]"}], "=", 
           RowBox[{"Table", "[", 
            RowBox[{"0", ",", 
             RowBox[{"{", 
              RowBox[{"2", "*", "mp"}], "}"}]}], "]"}]}], ",", 
          RowBox[{"{", 
           RowBox[{"i", ",", "1", ",", "2"}], "}"}], ",", 
          RowBox[{"{", 
           RowBox[{"j", ",", "1", ",", "n"}], "}"}], ",", 
          RowBox[{"{", 
           RowBox[{"k", ",", "1", ",", "2"}], "}"}]}], "]"}], ";", 
        "\[IndentingNewLine]", 
        RowBox[{"(*", 
         RowBox[{
          RowBox[{
          "each", " ", "nest", " ", "produces", " ", "fecf1", " ", 
           "daughters", " ", "and", " ", "fecm1", " ", "sons", " ", "to", " ",
            "first", " ", "cohort"}], ",", " ", 
          RowBox[{
          "and", " ", "fecf2", " ", "and", " ", "fecm2", " ", "to", " ", 
           "the", " ", "second", " ", "respectively"}], ",", " ", 
          RowBox[{
          "randomly", " ", "assigned", " ", "to", " ", "different", " ", 
           "genotypes"}]}], "*)"}], "\[IndentingNewLine]", 
        RowBox[{"Do", "[", 
         RowBox[{
          RowBox[{
           RowBox[{"MH1", "=", 
            RowBox[{"RandomChoice", "[", 
             RowBox[{
              RowBox[{"Range", "[", 
               RowBox[{"2", "*", "mp"}], "]"}], ",", 
              RowBox[{"If", "[", 
               RowBox[{
                RowBox[{"m", "\[Equal]", "1"}], ",", 
                RowBox[{"If", "[", 
                 RowBox[{
                  RowBox[{"k", "\[Equal]", "1"}], ",", "fecf1", ",", 
                  "fecf2"}], "]"}], ",", 
                RowBox[{"If", "[", 
                 RowBox[{
                  RowBox[{"k", "\[Equal]", "1"}], ",", "fecm1", ",", 
                  "fecm2"}], "]"}]}], "]"}]}], "]"}]}], ";", 
           RowBox[{"Do", "[", 
            RowBox[{
             RowBox[{
              RowBox[{"M", "[", 
               RowBox[{"[", 
                RowBox[{"i", ",", "j", ",", "k", ",", "m", ",", 
                 RowBox[{"MH1", "[", 
                  RowBox[{"[", "d", "]"}], "]"}]}], "]"}], "]"}], "++"}], ",", 
             RowBox[{"{", 
              RowBox[{"d", ",", "1", ",", 
               RowBox[{"If", "[", 
                RowBox[{
                 RowBox[{"m", "\[Equal]", "1"}], ",", 
                 RowBox[{"If", "[", 
                  RowBox[{
                   RowBox[{"k", "\[Equal]", "1"}], ",", "fecf1", ",", 
                   "fecf2"}], "]"}], ",", 
                 RowBox[{"If", "[", 
                  RowBox[{
                   RowBox[{"k", "\[Equal]", "1"}], ",", "fecm1", ",", 
                   "fecm2"}], "]"}]}], "]"}]}], "}"}]}], "]"}]}], ",", 
          RowBox[{"{", 
           RowBox[{"m", ",", "1", ",", "2"}], "}"}], ",", 
          RowBox[{"{", 
           RowBox[{"k", ",", "1", ",", "2"}], "}"}], ",", 
          RowBox[{"{", 
           RowBox[{"j", ",", "1", ",", "n"}], "}"}], ",", 
          RowBox[{"{", 
           RowBox[{"i", ",", "1", ",", "2"}], "}"}]}], "]"}], ";", 
        "\[IndentingNewLine]", 
        RowBox[{"(*", 
         RowBox[{
         "helpers", " ", "and", " ", "their", " ", "benefit", " ", "to", " ", 
          "the", " ", "second", " ", "cohort"}], "*)"}], 
        "\[IndentingNewLine]", 
        RowBox[{"Do", "[", "\[IndentingNewLine]", 
         RowBox[{"(*", 
          RowBox[{
          "assign", " ", "helpers", " ", "to", " ", "the", " ", "first", " ", 
           "cohort"}], "*)"}], "\[IndentingNewLine]", 
         RowBox[{
          RowBox[{
           RowBox[{"Do", "[", "\[IndentingNewLine]", 
            RowBox[{
             RowBox[{
              RowBox[{"If", "[", 
               RowBox[{
                RowBox[{"helpf", "\[Equal]", "1"}], ",", 
                RowBox[{"Do", "[", 
                 RowBox[{
                  RowBox[{"If", "[", 
                   RowBox[{
                    RowBox[{
                    RowBox[{"RandomReal", "[", "]"}], "<", 
                    RowBox[{
                    RowBox[{"(", 
                    RowBox[{
                    RowBox[{"M", "[", 
                    RowBox[{"[", 
                    RowBox[{
                    RowBox[{"Gen", "[", "K", "]"}], ",", "i", ",", "3", ",", 
                    RowBox[{
                    RowBox[{"PG", "[", "p", "]"}], "[", 
                    RowBox[{"[", "1", "]"}], "]"}]}], "]"}], "]"}], "+", 
                    RowBox[{"M", "[", 
                    RowBox[{"[", 
                    RowBox[{
                    RowBox[{"Gen", "[", "K", "]"}], ",", "i", ",", "4", ",", 
                    RowBox[{
                    RowBox[{"PG", "[", "p", "]"}], "[", 
                    RowBox[{"[", "2", "]"}], "]"}]}], "]"}], "]"}]}], ")"}], 
                    "/", "2"}]}], " ", ",", 
                    RowBox[{
                    RowBox[{
                    RowBox[{"M", "[", 
                    RowBox[{"[", 
                    RowBox[{
                    RowBox[{"Gen", "[", "K", "]"}], ",", "i", ",", "1", ",", 
                    "3"}], "]"}], "]"}], "++"}], ";", 
                    RowBox[{
                    RowBox[{"M", "[", 
                    RowBox[{"[", 
                    RowBox[{
                    RowBox[{"Gen", "[", "K", "]"}], ",", "i", ",", "1", ",", 
                    "1", ",", "p"}], "]"}], "]"}], "--"}]}]}], "]"}], 
                  "\[IndentingNewLine]", ",", 
                  RowBox[{"{", 
                   RowBox[{"M", "[", 
                    RowBox[{"[", 
                    RowBox[{
                    RowBox[{"Gen", "[", "K", "]"}], ",", "i", ",", "1", ",", 
                    "1", ",", "p"}], "]"}], "]"}], "}"}]}], "]"}]}], "]"}], 
              ";", "\[IndentingNewLine]", 
              RowBox[{"If", "[", 
               RowBox[{
                RowBox[{"helpm", "==", "1"}], ",", 
                RowBox[{"Do", "[", 
                 RowBox[{
                  RowBox[{"If", "[", 
                   RowBox[{
                    RowBox[{
                    RowBox[{"RandomReal", "[", "]"}], "<", 
                    RowBox[{"If", 
                    StyleBox["[", "Code"], 
                    RowBox[{
                    RowBox[{
                    StyleBox["mp", "Code"], 
                    StyleBox["\[Equal]", "Code"], "2"}], 
                    StyleBox[",", "Code"], 
                    RowBox[{
                    RowBox[{"(", 
                    RowBox[{
                    RowBox[{"M", "[", 
                    RowBox[{"[", 
                    RowBox[{
                    RowBox[{"Gen", "[", "K", "]"}], ",", "i", ",", "3", ",", 
                    RowBox[{
                    RowBox[{"PG", "[", "p", "]"}], "[", 
                    RowBox[{"[", "1", "]"}], "]"}]}], "]"}], "]"}], "+", 
                    RowBox[{"M", "[", 
                    RowBox[{"[", 
                    RowBox[{
                    RowBox[{"Gen", "[", "K", "]"}], ",", "i", ",", "4", ",", 
                    RowBox[{
                    RowBox[{"PG", "[", "p", "]"}], "[", 
                    RowBox[{"[", "2", "]"}], "]"}]}], "]"}], "]"}]}], ")"}], 
                    "/", "2"}], " ", ",", 
                    RowBox[{"M", "[", 
                    RowBox[{"[", 
                    RowBox[{
                    RowBox[{"Gen", "[", "K", "]"}], ",", "i", ",", "3", ",", 
                    RowBox[{
                    RowBox[{"PG", "[", "p", "]"}], "[", 
                    RowBox[{"[", "1", "]"}], "]"}]}], "]"}], "]"}]}], "]"}]}],
                     ",", 
                    RowBox[{
                    RowBox[{
                    RowBox[{"M", "[", 
                    RowBox[{"[", 
                    RowBox[{
                    RowBox[{"Gen", "[", "K", "]"}], ",", "i", ",", "1", ",", 
                    "4"}], "]"}], "]"}], "++"}], ";", 
                    RowBox[{
                    RowBox[{"M", "[", 
                    RowBox[{"[", 
                    RowBox[{
                    RowBox[{"Gen", "[", "K", "]"}], ",", "i", ",", "1", ",", 
                    "2", ",", "p"}], "]"}], "]"}], "--"}]}]}], "]"}], 
                  "\[IndentingNewLine]", ",", 
                  RowBox[{"{", 
                   RowBox[{"M", "[", 
                    RowBox[{"[", 
                    RowBox[{
                    RowBox[{"Gen", "[", "K", "]"}], ",", "i", ",", "1", ",", 
                    "2", ",", "p"}], "]"}], "]"}], "}"}]}], "]"}]}], "]"}]}], 
             "\[IndentingNewLine]", ",", 
             RowBox[{"{", 
              RowBox[{"i", ",", "1", ",", "n"}], "}"}], ",", 
             RowBox[{"{", 
              RowBox[{"p", ",", "1", ",", 
               RowBox[{"2", "*", "mp"}]}], "}"}]}], "]"}], ";", 
           "\[IndentingNewLine]", 
           RowBox[{"(*", 
            RowBox[{
            "add", " ", "reared", " ", "siblings", " ", "to", " ", "the", " ",
              "second", " ", "cohort"}], "*)"}], "\[IndentingNewLine]", 
           RowBox[{"Do", "[", "\[IndentingNewLine]", 
            RowBox[{
             RowBox[{
              RowBox[{"tempfQ", "=", 
               RowBox[{"R", "[", 
                RowBox[{"b", "*", 
                 RowBox[{"(", 
                  RowBox[{
                   RowBox[{"M", "[", 
                    RowBox[{"[", 
                    RowBox[{
                    RowBox[{"Gen", "[", "K", "]"}], ",", "i", ",", "1", ",", 
                    "3"}], "]"}], "]"}], "+", 
                   RowBox[{"M", "[", 
                    RowBox[{"[", 
                    RowBox[{
                    RowBox[{"Gen", "[", "K", "]"}], ",", "i", ",", "1", ",", 
                    "4"}], "]"}], "]"}]}], ")"}], "*", 
                 RowBox[{"(", 
                  RowBox[{"1", "-", "s"}], ")"}]}], "]"}]}], ";", 
              "\[IndentingNewLine]", 
              RowBox[{"tempmQ", "=", 
               RowBox[{"R", "[", 
                RowBox[{"b", "*", 
                 RowBox[{"(", 
                  RowBox[{
                   RowBox[{"M", "[", 
                    RowBox[{"[", 
                    RowBox[{
                    RowBox[{"Gen", "[", "K", "]"}], ",", "i", ",", "1", ",", 
                    "3"}], "]"}], "]"}], "+", 
                   RowBox[{"M", "[", 
                    RowBox[{"[", 
                    RowBox[{
                    RowBox[{"Gen", "[", "K", "]"}], ",", "i", ",", "1", ",", 
                    "4"}], "]"}], "]"}]}], ")"}], "*", "s"}], "]"}]}], ";", 
              "\[IndentingNewLine]", 
              RowBox[{"If", "[", 
               RowBox[{
                RowBox[{"tempfQ", ">", "0"}], ",", 
                RowBox[{
                 RowBox[{"tempf", "=", 
                  RowBox[{"RandomChoice", "[", 
                   RowBox[{
                    RowBox[{"Range", "[", 
                    RowBox[{"2", "*", "mp"}], "]"}], ",", "tempfQ"}], "]"}]}],
                  ";", 
                 RowBox[{"Do", "[", 
                  RowBox[{
                   RowBox[{
                    RowBox[{"M", "[", 
                    RowBox[{"[", 
                    RowBox[{
                    RowBox[{"Gen", "[", "K", "]"}], ",", "i", ",", "2", ",", 
                    "1", ",", 
                    RowBox[{"tempf", "[", 
                    RowBox[{"[", "pp", "]"}], "]"}]}], "]"}], "]"}], "++"}], 
                   ",", 
                   RowBox[{"{", 
                    RowBox[{"pp", ",", "1", ",", "tempfQ"}], "}"}]}], 
                  "]"}]}]}], "]"}], ";", "\[IndentingNewLine]", 
              RowBox[{"If", "[", 
               RowBox[{
                RowBox[{"tempmQ", ">", "0"}], ",", 
                RowBox[{
                 RowBox[{"tempm", "=", 
                  RowBox[{"RandomChoice", "[", 
                   RowBox[{
                    RowBox[{"Range", "[", 
                    RowBox[{"2", "*", "mp"}], "]"}], ",", "tempmQ"}], "]"}]}],
                  ";", 
                 RowBox[{"Do", "[", 
                  RowBox[{
                   RowBox[{
                    RowBox[{"M", "[", 
                    RowBox[{"[", 
                    RowBox[{
                    RowBox[{"Gen", "[", "K", "]"}], ",", "i", ",", "2", ",", 
                    "2", ",", 
                    RowBox[{"tempm", "[", 
                    RowBox[{"[", "pp", "]"}], "]"}]}], "]"}], "]"}], "++"}], 
                   ",", 
                   RowBox[{"{", 
                    RowBox[{"pp", ",", "1", ",", "tempmQ"}], "}"}]}], 
                  "]"}]}]}], "]"}], ";"}], "\[IndentingNewLine]", ",", 
             RowBox[{"{", 
              RowBox[{"i", ",", "1", ",", "n"}], "}"}]}], "]"}]}], 
          "\[IndentingNewLine]", ",", 
          RowBox[{"{", 
           RowBox[{"K", ",", "1", ",", "2"}], "}"}]}], "]"}], ";", 
        "\[IndentingNewLine]", "\[IndentingNewLine]", 
        RowBox[{"(*", 
         RowBox[{
          RowBox[{"actual", " ", "simulation", " ", "starts"}], ",", " ", 
          RowBox[{"K", " ", "tracks", " ", "the", " ", "generations"}]}], 
         "*)"}], "\[IndentingNewLine]", 
        RowBox[{"K", "=", "1"}], ";", "\[IndentingNewLine]", 
        RowBox[{"While", "[", "\[IndentingNewLine]", 
         RowBox[{"(*", 
          RowBox[{
           RowBox[{
           "loop", " ", "ends", " ", "when", " ", "either", " ", "one", " ", 
            "allele", " ", "goes", " ", "to", " ", "fixation"}], ",", " ", 
           RowBox[{"or", " ", "after", " ", "MAX", " ", "generations"}]}], 
          "*)"}], "\[IndentingNewLine]", 
         RowBox[{
          RowBox[{"1", "<", "2"}], ",", "\[IndentingNewLine]", 
          RowBox[{"(*", 
           RowBox[{
            RowBox[{
            "number", " ", "of", " ", "females", " ", "and", " ", "males", 
             " ", "in", " ", "the", " ", "focal", " ", "generation", " ", 
             "mating", " ", "pool"}], ",", " ", 
            RowBox[{"done", " ", "first", " ", "for", " ", "simplicity"}]}], 
           "*)"}], "\[IndentingNewLine]", 
          RowBox[{
           RowBox[{"Fema", "=", 
            RowBox[{"Sum", "[", 
             RowBox[{
              RowBox[{"M", "[", 
               RowBox[{"[", 
                RowBox[{
                 RowBox[{"Gen", "[", 
                  RowBox[{"K", "+", "i"}], 
                  StyleBox["]", "Input"]}], ",", "j", ",", 
                 RowBox[{"2", "-", "i"}], ",", "1", ",", "k"}], "]"}], "]"}], 
              ",", 
              RowBox[{"{", 
               RowBox[{"i", ",", "0", ",", "1"}], "}"}], ",", 
              RowBox[{"{", 
               RowBox[{"j", ",", "1", ",", "n"}], "}"}], ",", 
              RowBox[{"{", 
               RowBox[{"k", ",", "1", ",", 
                RowBox[{"2", "*", "mp"}]}], "}"}]}], "]"}]}], ";", 
           "\[IndentingNewLine]", 
           RowBox[{"Male", "=", 
            RowBox[{"Sum", "[", 
             RowBox[{
              RowBox[{"M", "[", 
               RowBox[{"[", 
                RowBox[{
                 RowBox[{"Gen", "[", 
                  RowBox[{"K", "+", "i"}], 
                  StyleBox["]", "Input"]}], ",", "j", ",", 
                 RowBox[{"2", "-", "i"}], ",", "2", ",", "k"}], "]"}], "]"}], 
              ",", 
              RowBox[{"{", 
               RowBox[{"i", ",", "0", ",", "1"}], "}"}], ",", 
              RowBox[{"{", 
               RowBox[{"j", ",", "1", ",", "n"}], "}"}], ",", 
              RowBox[{"{", 
               RowBox[{"k", ",", "1", ",", 
                RowBox[{"2", "*", "mp"}]}], "}"}]}], "]"}]}], ";", 
           "\[IndentingNewLine]", 
           RowBox[{"(*", 
            RowBox[{"store", " ", "the", " ", "mating", " ", 
             RowBox[{"pool", "'"}], "s", " ", "sex", " ", "ratio", " ", "as", 
             " ", "the", " ", "population", " ", "sex", " ", "ratio"}], 
            "*)"}], "\[IndentingNewLine]", 
           RowBox[{
            RowBox[{"PSR", "[", 
             RowBox[{"[", 
              RowBox[{"B", ",", "dd", ",", "K"}], "]"}], "]"}], "=", 
            RowBox[{"Male", "/", 
             RowBox[{"(", 
              RowBox[{"Male", "+", "Fema"}], ")"}]}]}], ";", 
           "\[IndentingNewLine]", 
           RowBox[{"(*", 
            RowBox[{
            "calculate", " ", "the", " ", "allele", " ", "frequency", " ", 
             "of", " ", "the", " ", "larger", " ", "allele", " ", "from", " ",
              "the", " ", "mothers", " ", "and", " ", "fathers", " ", "in", 
             " ", "the", " ", "population"}], "*)"}], "\[IndentingNewLine]", 
           RowBox[{"aveG", "=", 
            RowBox[{"If", "[", 
             RowBox[{
              RowBox[{"mp", "\[Equal]", "2"}], ",", 
              RowBox[{
               RowBox[{"(", 
                RowBox[{
                 RowBox[{
                  RowBox[{"Sum", "[", 
                   RowBox[{
                    RowBox[{
                    RowBox[{"M", "[", 
                    RowBox[{"[", 
                    RowBox[{"i", ",", "j", ",", "3", ",", "1"}], "]"}], "]"}],
                     "+", 
                    RowBox[{"M", "[", 
                    RowBox[{"[", 
                    RowBox[{"i", ",", "j", ",", "3", ",", "2"}], "]"}], "]"}],
                     "+", 
                    RowBox[{"M", "[", 
                    RowBox[{"[", 
                    RowBox[{"i", ",", "j", ",", "4", ",", "1"}], "]"}], "]"}],
                     "+", 
                    RowBox[{"M", "[", 
                    RowBox[{"[", 
                    RowBox[{"i", ",", "j", ",", "4", ",", "2"}], "]"}], 
                    "]"}]}], ",", 
                    RowBox[{"{", 
                    RowBox[{"i", ",", "1", ",", "2"}], "}"}], ",", 
                    RowBox[{"{", 
                    RowBox[{"j", ",", "1", ",", "n"}], "}"}]}], "]"}], "/", 
                  RowBox[{"(", 
                   RowBox[{"8", "*", "n"}], ")"}]}], "-", "h1"}], ")"}], "/", 
               
               RowBox[{"(", 
                RowBox[{"h2", "-", "h1"}], ")"}]}], "\[IndentingNewLine]", 
              ",", 
              RowBox[{
               RowBox[{"(", 
                RowBox[{
                 RowBox[{
                  RowBox[{"Sum", "[", 
                   RowBox[{
                    RowBox[{
                    RowBox[{"M", "[", 
                    RowBox[{"[", 
                    RowBox[{"i", ",", "j", ",", "3", ",", "1"}], "]"}], "]"}],
                     "+", 
                    RowBox[{"M", "[", 
                    RowBox[{"[", 
                    RowBox[{"i", ",", "j", ",", "3", ",", "2"}], "]"}], "]"}],
                     "+", 
                    RowBox[{"M", "[", 
                    RowBox[{"[", 
                    RowBox[{"i", ",", "j", ",", "4", ",", "1"}], "]"}], 
                    "]"}]}], ",", 
                    RowBox[{"{", 
                    RowBox[{"i", ",", "1", ",", "2"}], "}"}], ",", 
                    RowBox[{"{", 
                    RowBox[{"j", ",", "1", ",", "n"}], "}"}]}], "]"}], "/", 
                  RowBox[{"(", 
                   RowBox[{"6", "*", "n"}], ")"}]}], "-", "h1"}], ")"}], "/", 
               
               RowBox[{"(", 
                RowBox[{"h2", "-", "h1"}], ")"}]}]}], "]"}]}], ";", 
           "\[IndentingNewLine]", 
           RowBox[{"(*", 
            RowBox[{"store", " ", "the", " ", "allele", " ", "frequency"}], 
            "*)"}], "\[IndentingNewLine]", 
           RowBox[{
            RowBox[{"PAF", "[", 
             RowBox[{"[", 
              RowBox[{"B", ",", "dd", ",", "K"}], "]"}], "]"}], "=", "aveG"}],
            ";", "\[IndentingNewLine]", "\[IndentingNewLine]", 
           RowBox[{"(*", 
            RowBox[{
             RowBox[{
             "check", " ", "if", " ", "one", " ", "allele", " ", "has", " ", 
              "gone", " ", "to", " ", "fixation"}], ",", " ", 
             RowBox[{
             "or", " ", "MAX", " ", "generations", " ", "has", " ", "been", 
              " ", "reached"}]}], "*)"}], "\[IndentingNewLine]", 
           RowBox[{"If", "[", 
            RowBox[{
             RowBox[{"1", "\[Equal]", "aveG"}], ",", "\[IndentingNewLine]", 
             RowBox[{"(*", 
              RowBox[{
               RowBox[{"as", " ", "a", " ", "failsafe"}], ",", " ", 
               RowBox[{
               "finish", " ", "the", " ", "table", " ", "for", " ", "allele", 
                " ", "frequency", " ", "and", " ", "population", " ", "sex", 
                " ", "ratios", " ", "with", " ", "the", " ", "last", " ", 
                RowBox[{"round", "'"}], "s", " ", "respective", " ", 
                "values"}]}], "*)"}], "\[IndentingNewLine]", 
             RowBox[{
              RowBox[{"Do", "[", 
               RowBox[{
                RowBox[{
                 RowBox[{"PAF", "[", 
                  RowBox[{"[", 
                   RowBox[{"B", ",", "dd", ",", "KK"}], "]"}], "]"}], "=", 
                 "aveG"}], ",", 
                RowBox[{"{", 
                 RowBox[{"KK", ",", "K", ",", "MAX"}], "}"}]}], "]"}], ";", 
              "\[IndentingNewLine]", 
              RowBox[{"Do", "[", 
               RowBox[{
                RowBox[{
                 RowBox[{"PSR", "[", 
                  RowBox[{"[", 
                   RowBox[{"B", ",", "dd", ",", "KK"}], "]"}], "]"}], "=", 
                 RowBox[{"PSR", "[", 
                  RowBox[{"[", 
                   RowBox[{"B", ",", "dd", ",", "K"}], "]"}], "]"}]}], ",", 
                RowBox[{"{", 
                 RowBox[{"KK", ",", 
                  RowBox[{"K", "+", "1"}], ",", "MAX"}], "}"}]}], "]"}], ";", 
              "\[IndentingNewLine]", 
              RowBox[{"(*", 
               RowBox[{
               "store", " ", "the", " ", "number", " ", "of", " ", 
                "generations", " ", "needed", " ", "for", " ", "one", " ", 
                "allele", " ", "to", " ", "go", " ", "to", " ", 
                RowBox[{"fixation", ".", " ", "Used"}], " ", "in", " ", 
                "plotting", " ", "the", " ", "figures"}], "*)"}], 
              "\[IndentingNewLine]", 
              RowBox[{
               RowBox[{"PAFMAX", "[", 
                RowBox[{"[", "B", "]"}], "]"}], "=", 
               RowBox[{"Max", "[", 
                RowBox[{"K", ",", 
                 RowBox[{"PAFMAX", "[", 
                  RowBox[{"[", "B", "]"}], "]"}]}], "]"}]}], ";", 
              "\[IndentingNewLine]", 
              RowBox[{"(*", 
               RowBox[{
               "stop", " ", "the", " ", "while", " ", "loop", " ", "and", " ",
                 "go", " ", "on", " ", "to", " ", "the", " ", "next", " ", 
                "simulation"}], "*)"}], "\[IndentingNewLine]", 
              RowBox[{"Break", "[", "]"}]}]}], "]"}], ";", 
           "\[IndentingNewLine]", 
           RowBox[{"If", "[", 
            RowBox[{
             RowBox[{"0", "\[Equal]", "aveG"}], ",", "\[IndentingNewLine]", 
             RowBox[{
              RowBox[{"Do", "[", 
               RowBox[{
                RowBox[{
                 RowBox[{"PAF", "[", 
                  RowBox[{"[", 
                   RowBox[{"B", ",", "dd", ",", "KK"}], "]"}], "]"}], "=", 
                 "aveG"}], ",", 
                RowBox[{"{", 
                 RowBox[{"KK", ",", "K", ",", "MAX"}], "}"}]}], "]"}], ";", 
              "\[IndentingNewLine]", 
              RowBox[{"Do", "[", 
               RowBox[{
                RowBox[{
                 RowBox[{"PSR", "[", 
                  RowBox[{"[", 
                   RowBox[{"B", ",", "dd", ",", "KK"}], "]"}], "]"}], "=", 
                 RowBox[{"PSR", "[", 
                  RowBox[{"[", 
                   RowBox[{"B", ",", "dd", ",", "K"}], "]"}], "]"}]}], ",", 
                RowBox[{"{", 
                 RowBox[{"KK", ",", 
                  RowBox[{"K", "+", "1"}], ",", "MAX"}], "}"}]}], "]"}], ";", 
              "\[IndentingNewLine]", 
              RowBox[{
               RowBox[{"PAFMAX", "[", 
                RowBox[{"[", "B", "]"}], "]"}], "=", 
               RowBox[{"Max", "[", 
                RowBox[{"K", ",", 
                 RowBox[{"PAFMAX", "[", 
                  RowBox[{"[", "B", "]"}], "]"}]}], "]"}]}], ";", 
              "\[IndentingNewLine]", 
              RowBox[{"Break", "[", "]"}]}]}], "]"}], ";", 
           "\[IndentingNewLine]", 
           RowBox[{"If", "[", 
            RowBox[{
             RowBox[{"K", "\[Equal]", "MAX"}], ",", "\[IndentingNewLine]", 
             RowBox[{"(*", 
              RowBox[{
               RowBox[{
               "if", " ", "neither", " ", "allele", " ", "has", " ", "gone", 
                " ", "to", " ", "fixation", " ", "by", " ", "generation", " ",
                 "MAX"}], ",", " ", 
               RowBox[{
               "it", " ", "stops", " ", "and", " ", "goes", " ", "to", " ", 
                "the", " ", "next", " ", "run"}]}], "*)"}], 
             "\[IndentingNewLine]", 
             RowBox[{
              RowBox[{
               RowBox[{"PAFMAX", "[", 
                RowBox[{"[", "B", "]"}], "]"}], "=", "MAX"}], ";", 
              "\[IndentingNewLine]", 
              RowBox[{"Break", "[", "]"}]}]}], "]"}], ";", 
           "\[IndentingNewLine]", "\[IndentingNewLine]", 
           RowBox[{"(*", 
            RowBox[{
            "create", " ", "temporary", " ", "tables", " ", "for", " ", "the",
              " ", "mating", " ", "pool"}], "*)"}], "\[IndentingNewLine]", 
           RowBox[{"POOLF", "=", 
            RowBox[{"Table", "[", 
             RowBox[{"0", ",", 
              RowBox[{"{", "Fema", "}"}]}], "]"}]}], ";", 
           "\[IndentingNewLine]", 
           RowBox[{"POOLM", "=", 
            RowBox[{"Table", "[", 
             RowBox[{"0", ",", 
              RowBox[{"{", "Male", "}"}]}], "]"}]}], ";", 
           "\[IndentingNewLine]", 
           RowBox[{"II", "=", "1"}], ";", "\[IndentingNewLine]", 
           RowBox[{"KK", "=", "1"}], ";", "\[IndentingNewLine]", 
           RowBox[{"(*", 
            RowBox[{
             RowBox[{
             "each", " ", "individual", " ", "in", " ", "the", " ", "mating", 
              " ", "pool", " ", "is", " ", "a", " ", "combination", " ", "of",
               " ", "the", " ", "alleles", " ", "called", " ", "by", " ", 
              "function", " ", 
              RowBox[{"PG", ".", " ", "The"}], " ", "males", " ", "are", " ", 
              "considered", " ", "diploid", " ", "for", " ", "the", " ", 
              "sake", " ", "of", " ", "table", " ", "dimensions", " ", "even",
               " ", "for", " ", "hd", " ", "population"}], ",", " ", 
             RowBox[{"but", " ", "are", " ", "corrected", " ", "below"}]}], 
            "*)"}], "\[IndentingNewLine]", 
           RowBox[{"Do", "[", 
            RowBox[{
             RowBox[{"Do", "[", 
              RowBox[{
               RowBox[{
                RowBox[{
                 RowBox[{"POOLF", "[", 
                  RowBox[{"[", "II", "]"}], "]"}], "=", 
                 RowBox[{"{", 
                  RowBox[{
                   RowBox[{"M", "[", 
                    RowBox[{"[", 
                    RowBox[{
                    RowBox[{"Gen", "[", 
                    RowBox[{"K", "+", "i"}], "]"}], ",", "j", ",", "3", ",", 
                    RowBox[{
                    RowBox[{"PG", "[", "k", "]"}], "[", 
                    RowBox[{"[", "1", "]"}], "]"}]}], "]"}], "]"}], ",", 
                   RowBox[{"M", "[", 
                    RowBox[{"[", 
                    RowBox[{
                    RowBox[{"Gen", "[", 
                    RowBox[{"K", "+", "i"}], "]"}], ",", "j", ",", "4", ",", 
                    RowBox[{
                    RowBox[{"PG", "[", "k", "]"}], "[", 
                    RowBox[{"[", "2", "]"}], "]"}]}], "]"}], "]"}]}], "}"}]}],
                 ";", 
                RowBox[{"II", "++"}]}], ",", 
               RowBox[{"{", 
                RowBox[{"M", "[", 
                 RowBox[{"[", 
                  RowBox[{
                   RowBox[{"Gen", "[", 
                    RowBox[{"K", "+", "i"}], "]"}], ",", "j", ",", 
                   RowBox[{"2", "-", "i"}], ",", "1", ",", "k"}], "]"}], 
                 "]"}], "}"}]}], "]"}], ",", 
             RowBox[{"{", 
              RowBox[{"i", ",", "0", ",", "1"}], "}"}], ",", 
             RowBox[{"{", 
              RowBox[{"j", ",", "1", ",", "n"}], "}"}], ",", 
             RowBox[{"{", 
              RowBox[{"k", ",", "1", ",", 
               RowBox[{"2", "*", "mp"}]}], "}"}]}], "]"}], ";", 
           "\[IndentingNewLine]", 
           RowBox[{"Do", "[", 
            RowBox[{
             RowBox[{"Do", "[", 
              RowBox[{
               RowBox[{
                RowBox[{
                 RowBox[{"POOLM", "[", 
                  RowBox[{"[", "KK", "]"}], "]"}], "=", 
                 RowBox[{"{", 
                  RowBox[{
                   RowBox[{"M", "[", 
                    RowBox[{"[", 
                    RowBox[{
                    RowBox[{"Gen", "[", 
                    RowBox[{"K", "+", "i"}], "]"}], ",", "j", ",", "3", ",", 
                    RowBox[{
                    RowBox[{"PG", "[", "k", "]"}], "[", 
                    RowBox[{"[", "1", "]"}], "]"}]}], "]"}], "]"}], ",", 
                   RowBox[{"M", "[", 
                    RowBox[{"[", 
                    RowBox[{
                    RowBox[{"Gen", "[", 
                    RowBox[{"K", "+", "i"}], "]"}], ",", "j", ",", "4", ",", 
                    RowBox[{
                    RowBox[{"PG", "[", "k", "]"}], "[", 
                    RowBox[{"[", "2", "]"}], "]"}]}], "]"}], "]"}]}], "}"}]}],
                 ";", 
                RowBox[{"KK", "++"}]}], ",", 
               RowBox[{"{", 
                RowBox[{"M", "[", 
                 RowBox[{"[", 
                  RowBox[{
                   RowBox[{"Gen", "[", 
                    RowBox[{"K", "+", "i"}], "]"}], ",", "j", ",", 
                   RowBox[{"2", "-", "i"}], ",", "2", ",", "k"}], "]"}], 
                 "]"}], "}"}]}], "]"}], ",", 
             RowBox[{"{", 
              RowBox[{"i", ",", "0", ",", "1"}], "}"}], ",", 
             RowBox[{"{", 
              RowBox[{"j", ",", "1", ",", "n"}], "}"}], ",", 
             RowBox[{"{", 
              RowBox[{"k", ",", "1", ",", 
               RowBox[{"2", "*", "mp"}]}], "}"}]}], "]"}], ";", 
           "\[IndentingNewLine]", 
           RowBox[{"(*", 
            RowBox[{"failsafe", " ", "for", " ", "hd", " ", "males"}], "*)"}],
            "\[IndentingNewLine]", 
           RowBox[{"If", "[", 
            RowBox[{
             RowBox[{"mp", "\[Equal]", "1"}], ",", 
             RowBox[{"Do", "[", 
              RowBox[{
               RowBox[{
                RowBox[{"POOLM", "[", 
                 RowBox[{"[", 
                  RowBox[{"i", ",", "2"}], "]"}], "]"}], "=", 
                RowBox[{"POOLM", "[", 
                 RowBox[{"[", 
                  RowBox[{"i", ",", "1"}], "]"}], "]"}]}], ",", 
               RowBox[{"{", 
                RowBox[{"i", ",", "1", ",", "Male"}], "}"}]}], "]"}]}], "]"}],
            ";", "\[IndentingNewLine]", 
           RowBox[{"(*", 
            RowBox[{
            "create", " ", "new", " ", "nests", " ", "and", " ", "assing", 
             " ", "new", " ", "parents"}], "*)"}], "\[IndentingNewLine]", 
           RowBox[{"(*", 
            RowBox[{
            "females", " ", "in", " ", "mating", " ", "pool", " ", "who", " ",
              "will", " ", "win", " ", "a", " ", "nest"}], "*)"}], 
           "\[IndentingNewLine]", 
           RowBox[{"WINF", "=", 
            RowBox[{"RandomSample", "[", 
             RowBox[{
              RowBox[{"Range", "[", "Fema", "]"}], ",", "n"}], "]"}]}], ";", 
           "\[IndentingNewLine]", 
           RowBox[{"(*", 
            RowBox[{
             RowBox[{
             "males", " ", "in", " ", "mating", " ", "pool", " ", "who", " ", 
              "will", " ", "win", " ", "a", " ", "nest"}], ",", " ", 
             RowBox[{
             "this", " ", "also", " ", "randomises", " ", "mating"}]}], 
            "*)"}], "\[IndentingNewLine]", 
           RowBox[{"WINM", "=", 
            RowBox[{"RandomSample", "[", 
             RowBox[{
              RowBox[{"Range", "[", "Male", "]"}], ",", "n"}], "]"}]}], ";", 
           "\[IndentingNewLine]", 
           RowBox[{"(*", 
            RowBox[{
            "move", " ", "winning", " ", "individuals", " ", "as", " ", "the",
              " ", "new", " ", "parents", " ", "of", " ", "the", " ", "dying",
              " ", "nests"}], "*)"}], "\[IndentingNewLine]", 
           RowBox[{"Do", "[", 
            RowBox[{
             RowBox[{
              RowBox[{
               RowBox[{"M", "[", 
                RowBox[{"[", 
                 RowBox[{
                  RowBox[{"Gen", "[", "K", "]"}], ",", "i", ",", "3"}], "]"}],
                 "]"}], "=", 
               RowBox[{"POOLF", "[", 
                RowBox[{"[", 
                 RowBox[{"WINF", "[", 
                  RowBox[{"[", "i", "]"}], "]"}], "]"}], "]"}]}], ";", 
              RowBox[{
               RowBox[{"M", "[", 
                RowBox[{"[", 
                 RowBox[{
                  RowBox[{"Gen", "[", "K", "]"}], ",", "i", ",", "4"}], "]"}],
                 "]"}], "=", 
               RowBox[{"POOLM", "[", 
                RowBox[{"[", 
                 RowBox[{"WINM", "[", 
                  RowBox[{"[", "i", "]"}], "]"}], "]"}], "]"}]}]}], ",", 
             RowBox[{"{", 
              RowBox[{"i", ",", "1", ",", "n"}], "}"}]}], "]"}], ";", 
           "\[IndentingNewLine]", 
           RowBox[{"(*", 
            RowBox[{"reset", " ", "the", " ", "new", " ", 
             RowBox[{"nests", "'"}], " ", "cohorts"}], "*)"}], 
           "\[IndentingNewLine]", 
           RowBox[{"Do", "[", 
            RowBox[{
             RowBox[{
              RowBox[{"M", "[", 
               RowBox[{"[", 
                RowBox[{
                 RowBox[{"Gen", "[", "K", "]"}], ",", "i", ",", "j", ",", "k",
                  ",", "p"}], "]"}], "]"}], "=", "0"}], ",", 
             RowBox[{"{", 
              RowBox[{"i", ",", "1", ",", "n"}], "}"}], ",", 
             RowBox[{"{", 
              RowBox[{"j", ",", "1", ",", "2"}], "}"}], ",", 
             RowBox[{"{", 
              RowBox[{"k", ",", "1", ",", "2"}], "}"}], ",", 
             RowBox[{"{", 
              RowBox[{"p", ",", "1", ",", 
               RowBox[{"2", "*", "mp"}]}], "}"}]}], "]"}], ";", " ", 
           "\[IndentingNewLine]", 
           RowBox[{"Do", "[", 
            RowBox[{
             RowBox[{
              RowBox[{"M", "[", 
               RowBox[{"[", 
                RowBox[{
                 RowBox[{"Gen", "[", "K", "]"}], ",", "i", ",", "j", ",", 
                 "k"}], "]"}], "]"}], "=", "0"}], ",", 
             RowBox[{"{", 
              RowBox[{"i", ",", "1", ",", "n"}], "}"}], ",", 
             RowBox[{"{", 
              RowBox[{"j", ",", "1", ",", "2"}], "}"}], ",", 
             RowBox[{"{", 
              RowBox[{"k", ",", "3", ",", "4"}], "}"}]}], "]"}], ";", 
           "\[IndentingNewLine]", 
           RowBox[{"(*", 
            RowBox[{
            "assign", " ", "the", " ", "base", " ", "reproduction", " ", "of",
              " ", "new", " ", "nests"}], "*)"}], "\[IndentingNewLine]", 
           RowBox[{"Do", "[", 
            RowBox[{
             RowBox[{
              RowBox[{"MH1", "=", 
               RowBox[{"RandomChoice", "[", 
                RowBox[{
                 RowBox[{"Range", "[", 
                  RowBox[{"2", "*", "mp"}], "]"}], ",", 
                 RowBox[{"If", "[", 
                  RowBox[{
                   RowBox[{"k", "\[Equal]", "1"}], ",", 
                   RowBox[{"If", "[", 
                    RowBox[{
                    RowBox[{"j", "\[Equal]", "1"}], ",", "fecf1", ",", 
                    "fecf2"}], "]"}], ",", 
                   RowBox[{"If", "[", 
                    RowBox[{
                    RowBox[{"j", "\[Equal]", "1"}], ",", "fecm1", ",", 
                    "fecm2"}], "]"}]}], "]"}]}], "]"}]}], ";", 
              RowBox[{"Do", "[", 
               RowBox[{
                RowBox[{
                 RowBox[{"M", "[", 
                  RowBox[{"[", 
                   RowBox[{
                    RowBox[{"Gen", "[", "K", "]"}], ",", "i", ",", "j", ",", 
                    "k", ",", 
                    RowBox[{"MH1", "[", 
                    RowBox[{"[", "d", "]"}], "]"}]}], "]"}], "]"}], "++"}], 
                ",", 
                RowBox[{"{", 
                 RowBox[{"d", ",", "1", ",", 
                  RowBox[{"If", "[", 
                   RowBox[{
                    RowBox[{"k", "\[Equal]", "1"}], ",", 
                    RowBox[{"If", "[", 
                    RowBox[{
                    RowBox[{"j", "\[Equal]", "1"}], ",", "fecf1", ",", 
                    "fecf2"}], "]"}], ",", 
                    RowBox[{"If", "[", 
                    RowBox[{
                    RowBox[{"j", "\[Equal]", "1"}], ",", "fecm1", ",", 
                    "fecm2"}], "]"}]}], "]"}]}], "}"}]}], "]"}]}], ",", 
             RowBox[{"{", 
              RowBox[{"k", ",", "1", ",", "2"}], "}"}], ",", 
             RowBox[{"{", 
              RowBox[{"j", ",", "1", ",", "2"}], "}"}], ",", 
             RowBox[{"{", 
              RowBox[{"i", ",", "1", ",", "n"}], "}"}]}], "]"}], ";", 
           "\[IndentingNewLine]", "\[IndentingNewLine]", 
           RowBox[{"(*", 
            RowBox[{
            "helpers", " ", "and", " ", "their", " ", "benefit", " ", "to", 
             " ", "the", " ", "second", " ", "cohort", " ", "for", " ", "the",
              " ", "newly", " ", "formed", " ", "nests"}], "*)"}], 
           "\[IndentingNewLine]", 
           RowBox[{"Do", "[", "\[IndentingNewLine]", 
            RowBox[{
             RowBox[{
              RowBox[{"If", "[", 
               RowBox[{
                RowBox[{"helpf", "\[Equal]", "1"}], ",", 
                "\[IndentingNewLine]", 
                RowBox[{"Do", "[", 
                 RowBox[{
                  RowBox[{"If", "[", 
                   RowBox[{
                    RowBox[{
                    RowBox[{"RandomReal", "[", "]"}], "<", 
                    RowBox[{
                    RowBox[{"(", 
                    RowBox[{
                    RowBox[{"M", "[", 
                    RowBox[{"[", 
                    RowBox[{
                    RowBox[{"Gen", "[", "K", "]"}], ",", "i", ",", "3", ",", 
                    RowBox[{
                    RowBox[{"PG", "[", "p", "]"}], "[", 
                    RowBox[{"[", "1", "]"}], "]"}]}], "]"}], "]"}], "+", 
                    RowBox[{"M", "[", 
                    RowBox[{"[", 
                    RowBox[{
                    RowBox[{"Gen", "[", "K", "]"}], ",", "i", ",", "4", ",", 
                    RowBox[{
                    RowBox[{"PG", "[", "p", "]"}], "[", 
                    RowBox[{"[", "2", "]"}], "]"}]}], "]"}], "]"}]}], ")"}], 
                    "/", "2"}]}], " ", ",", 
                    RowBox[{
                    RowBox[{
                    RowBox[{"M", "[", 
                    RowBox[{"[", 
                    RowBox[{
                    RowBox[{"Gen", "[", "K", "]"}], ",", "i", ",", "1", ",", 
                    "3"}], "]"}], "]"}], "++"}], ";", 
                    RowBox[{
                    RowBox[{"M", "[", 
                    RowBox[{"[", 
                    RowBox[{
                    RowBox[{"Gen", "[", "K", "]"}], ",", "i", ",", "1", ",", 
                    "1", ",", "p"}], "]"}], "]"}], "--"}]}]}], "]"}], 
                  "\[IndentingNewLine]", ",", 
                  RowBox[{"{", 
                   RowBox[{"M", "[", 
                    RowBox[{"[", 
                    RowBox[{
                    RowBox[{"Gen", "[", "K", "]"}], ",", "i", ",", "1", ",", 
                    "1", ",", "p"}], "]"}], "]"}], "}"}]}], "]"}]}], "]"}], 
              ";", "\[IndentingNewLine]", 
              RowBox[{"If", "[", 
               RowBox[{
                RowBox[{"helpm", "\[Equal]", "1"}], ",", 
                RowBox[{"Do", "[", 
                 RowBox[{
                  RowBox[{"If", "[", 
                   RowBox[{
                    RowBox[{
                    RowBox[{"RandomReal", "[", "]"}], "<", 
                    RowBox[{"If", 
                    StyleBox["[", "Code"], 
                    RowBox[{
                    RowBox[{
                    StyleBox["mp", "Code"], 
                    StyleBox["\[Equal]", "Code"], "2"}], 
                    StyleBox[",", "Code"], 
                    RowBox[{
                    RowBox[{"(", 
                    RowBox[{
                    RowBox[{"M", "[", 
                    RowBox[{"[", 
                    RowBox[{
                    RowBox[{"Gen", "[", "K", "]"}], ",", "i", ",", "3", ",", 
                    RowBox[{
                    RowBox[{"PG", "[", "p", "]"}], "[", 
                    RowBox[{"[", "1", "]"}], "]"}]}], "]"}], "]"}], "+", 
                    RowBox[{"M", "[", 
                    RowBox[{"[", 
                    RowBox[{
                    RowBox[{"Gen", "[", "K", "]"}], ",", "i", ",", "4", ",", 
                    RowBox[{
                    RowBox[{"PG", "[", "p", "]"}], "[", 
                    RowBox[{"[", "2", "]"}], "]"}]}], "]"}], "]"}]}], ")"}], 
                    "/", "2"}], " ", ",", 
                    RowBox[{"M", "[", 
                    RowBox[{"[", 
                    RowBox[{
                    RowBox[{"Gen", "[", "K", "]"}], ",", "i", ",", "3", ",", 
                    RowBox[{
                    RowBox[{"PG", "[", "p", "]"}], "[", 
                    RowBox[{"[", "1", "]"}], "]"}]}], "]"}], "]"}]}], "]"}]}],
                     ",", 
                    RowBox[{
                    RowBox[{
                    RowBox[{"M", "[", 
                    RowBox[{"[", 
                    RowBox[{
                    RowBox[{"Gen", "[", "K", "]"}], ",", "i", ",", "1", ",", 
                    "4"}], "]"}], "]"}], "++"}], ";", 
                    RowBox[{
                    RowBox[{"M", "[", 
                    RowBox[{"[", 
                    RowBox[{
                    RowBox[{"Gen", "[", "K", "]"}], ",", "i", ",", "1", ",", 
                    "2", ",", "p"}], "]"}], "]"}], "--"}]}]}], "]"}], 
                  "\[IndentingNewLine]", ",", 
                  RowBox[{"{", 
                   RowBox[{"M", "[", 
                    RowBox[{"[", 
                    RowBox[{
                    RowBox[{"Gen", "[", "K", "]"}], ",", "i", ",", "1", ",", 
                    "2", ",", "p"}], "]"}], "]"}], "}"}]}], "]"}]}], "]"}]}], 
             "\[IndentingNewLine]", ",", 
             RowBox[{"{", 
              RowBox[{"i", ",", "1", ",", "n"}], "}"}], ",", 
             RowBox[{"{", 
              RowBox[{"p", ",", "1", ",", 
               RowBox[{"2", "*", "mp"}]}], "}"}]}], "]"}], ";", 
           "\[IndentingNewLine]", 
           RowBox[{"Do", "[", "\[IndentingNewLine]", 
            RowBox[{
             RowBox[{
              RowBox[{"tempfQ", "=", 
               RowBox[{"R", "[", 
                RowBox[{"b", "*", 
                 RowBox[{"(", 
                  RowBox[{
                   RowBox[{"M", "[", 
                    RowBox[{"[", 
                    RowBox[{
                    RowBox[{"Gen", "[", "K", "]"}], ",", "i", ",", "1", ",", 
                    "3"}], "]"}], "]"}], "+", 
                   RowBox[{"M", "[", 
                    RowBox[{"[", 
                    RowBox[{
                    RowBox[{"Gen", "[", "K", "]"}], ",", "i", ",", "1", ",", 
                    "4"}], "]"}], "]"}]}], ")"}], "*", 
                 RowBox[{"(", 
                  RowBox[{"1", "-", "s"}], ")"}]}], "]"}]}], ";", 
              "\[IndentingNewLine]", 
              RowBox[{"tempmQ", "=", 
               RowBox[{"R", "[", 
                RowBox[{"b", "*", 
                 RowBox[{"(", 
                  RowBox[{
                   RowBox[{"M", "[", 
                    RowBox[{"[", 
                    RowBox[{
                    RowBox[{"Gen", "[", "K", "]"}], ",", "i", ",", "1", ",", 
                    "3"}], "]"}], "]"}], "+", 
                   RowBox[{"M", "[", 
                    RowBox[{"[", 
                    RowBox[{
                    RowBox[{"Gen", "[", "K", "]"}], ",", "i", ",", "1", ",", 
                    "4"}], "]"}], "]"}]}], ")"}], "*", "s"}], "]"}]}], ";", 
              "\[IndentingNewLine]", 
              RowBox[{"If", "[", 
               RowBox[{
                RowBox[{"tempfQ", ">", "0"}], ",", 
                RowBox[{
                 RowBox[{"tempf", "=", 
                  RowBox[{"RandomChoice", "[", 
                   RowBox[{
                    RowBox[{"Range", "[", 
                    RowBox[{"2", "*", "mp"}], "]"}], ",", "tempfQ"}], "]"}]}],
                  ";", 
                 RowBox[{"Do", "[", 
                  RowBox[{
                   RowBox[{
                    RowBox[{"M", "[", 
                    RowBox[{"[", 
                    RowBox[{
                    RowBox[{"Gen", "[", "K", "]"}], ",", "i", ",", "2", ",", 
                    "1", ",", 
                    RowBox[{"tempf", "[", 
                    RowBox[{"[", "pp", "]"}], "]"}]}], "]"}], "]"}], "++"}], 
                   ",", 
                   RowBox[{"{", 
                    RowBox[{"pp", ",", "1", ",", "tempfQ"}], "}"}]}], 
                  "]"}]}]}], "]"}], ";", "\[IndentingNewLine]", 
              RowBox[{"If", "[", 
               RowBox[{
                RowBox[{"tempmQ", ">", "0"}], ",", 
                RowBox[{
                 RowBox[{"tempm", "=", 
                  RowBox[{"RandomChoice", "[", 
                   RowBox[{
                    RowBox[{"Range", "[", 
                    RowBox[{"2", "*", "mp"}], "]"}], ",", "tempmQ"}], "]"}]}],
                  ";", 
                 RowBox[{"Do", "[", 
                  RowBox[{
                   RowBox[{
                    RowBox[{"M", "[", 
                    RowBox[{"[", 
                    RowBox[{
                    RowBox[{"Gen", "[", "K", "]"}], ",", "i", ",", "2", ",", 
                    "2", ",", 
                    RowBox[{"tempm", "[", 
                    RowBox[{"[", "pp", "]"}], "]"}]}], "]"}], "]"}], "++"}], 
                   ",", 
                   RowBox[{"{", 
                    RowBox[{"pp", ",", "1", ",", "tempmQ"}], "}"}]}], 
                  "]"}]}]}], "]"}], ";"}], "\[IndentingNewLine]", ",", 
             RowBox[{"{", 
              RowBox[{"i", ",", "1", ",", "n"}], "}"}]}], "]"}], 
           "\[IndentingNewLine]", ";", 
           RowBox[{"K", "++"}]}]}], "]"}]}], "\[IndentingNewLine]", ",", 
       RowBox[{"{", 
        RowBox[{"dd", ",", "1", ",", "SIM"}], "}"}]}], "]"}], ";", 
     "\[IndentingNewLine]", 
     RowBox[{"(*", 
      RowBox[{
       RowBox[{
       "prints", " ", "out", " ", "\"\<first part done\>\"", " ", "when", " ",
         "the", " ", "simulation", " ", "has", " ", "run", " ", "everything", 
        " ", "for", " ", "the", " ", "lower", " ", "benefit"}], ",", " ", 
       RowBox[{
        RowBox[{"i", ".", "e", ".", " ", "the"}], " ", 
        "\"\<half point\>\""}]}], "*)"}], "\[IndentingNewLine]", 
     RowBox[{"If", "[", 
      RowBox[{
       RowBox[{"B", "\[Equal]", "1"}], ",", 
       RowBox[{"Print", "[", "\"\<first part done\>\"", "]"}]}], "]"}]}], 
    "\[IndentingNewLine]", ",", 
    RowBox[{"{", 
     RowBox[{"B", ",", "1", ",", "2"}], "}"}]}], "]"}], 
  "\[IndentingNewLine]"}], "\[IndentingNewLine]", 
 RowBox[{"Fig1", "=", 
  RowBox[{"ListLinePlot", "[", 
   RowBox[{
    RowBox[{"Table", "[", 
     RowBox[{
      RowBox[{"PAF", "[", 
       RowBox[{"[", 
        RowBox[{"1", ",", "k"}], "]"}], "]"}], ",", 
      RowBox[{"{", 
       RowBox[{"k", ",", "1", ",", "SIM"}], "}"}]}], "]"}], ",", 
    RowBox[{"PlotRange", "\[Rule]", 
     RowBox[{"{", 
      RowBox[{
       RowBox[{"{", 
        RowBox[{"1", ",", 
         RowBox[{"PAFMAX", "[", 
          RowBox[{"[", "1", "]"}], "]"}]}], "}"}], ",", 
       RowBox[{"{", 
        RowBox[{"0", ",", "1"}], "}"}]}], "}"}]}], ",", 
    RowBox[{"AxesOrigin", "\[Rule]", 
     RowBox[{"{", 
      RowBox[{"1", ",", "0"}], "}"}]}], ",", 
    RowBox[{"Ticks", "\[Rule]", 
     RowBox[{"{", 
      RowBox[{
       RowBox[{"{", 
        RowBox[{"1", ",", 
         RowBox[{"PAFMAX", "[", 
          RowBox[{"[", "1", "]"}], "]"}]}], "}"}], ",", 
       RowBox[{"{", 
        RowBox[{"0", ",", "1"}], "}"}]}], "}"}]}]}], 
   "]"}]}], "\[IndentingNewLine]", 
 RowBox[{
  RowBox[{"Fig2", "=", 
   RowBox[{"ListLinePlot", "[", 
    RowBox[{
     RowBox[{"Table", "[", 
      RowBox[{
       RowBox[{"PAF", "[", 
        RowBox[{"[", 
         RowBox[{"2", ",", "k"}], "]"}], "]"}], ",", 
       RowBox[{"{", 
        RowBox[{"k", ",", "1", ",", "SIM"}], "}"}]}], "]"}], ",", 
     RowBox[{"PlotRange", "\[Rule]", 
      RowBox[{"{", 
       RowBox[{
        RowBox[{"{", 
         RowBox[{"1", ",", 
          RowBox[{"PAFMAX", "[", 
           RowBox[{"[", "2", "]"}], "]"}]}], "}"}], ",", 
        RowBox[{"{", 
         RowBox[{"0", ",", "1"}], "}"}]}], "}"}]}], ",", 
     RowBox[{"AxesOrigin", "\[Rule]", 
      RowBox[{"{", 
       RowBox[{"1", ",", "0"}], "}"}]}], ",", 
     RowBox[{"Ticks", "\[Rule]", 
      RowBox[{"{", 
       RowBox[{
        RowBox[{"{", 
         RowBox[{"1", ",", 
          RowBox[{"PAFMAX", "[", 
           RowBox[{"[", "2", "]"}], "]"}]}], "}"}], ",", 
        RowBox[{"{", 
         RowBox[{"0", ",", "1"}], "}"}]}], "}"}]}]}], "]"}]}], 
  "\[IndentingNewLine]"}], "\[IndentingNewLine]", 
 RowBox[{"Export", "[", 
  RowBox[{"\"\<Lowerb.pdf\>\"", ",", "Fig1"}], "]"}], "\[IndentingNewLine]", 
 RowBox[{"Export", "[", 
  RowBox[{"\"\<Higherb.pdf\>\"", ",", "Fig2"}], 
  "]"}], "\[IndentingNewLine]", 
 RowBox[{"Export", "[", 
  RowBox[{"\"\<PSR.MAT\>\"", ",", "PSR"}], "]"}], "\[IndentingNewLine]", 
 RowBox[{"Export", "[", 
  RowBox[{"\"\<PAF.MAT\>\"", ",", "PAF"}], "]"}], "\[IndentingNewLine]", 
 RowBox[{"Export", "[", 
  RowBox[{"\"\<PAFMAX.MAT\>\"", ",", "PAFMAX"}], "]"}]}], "Input",
 CellChangeTimes->{{3.7336613466868467`*^9, 3.733661680819659*^9}, {
   3.733661722443984*^9, 3.733661811251336*^9}, {3.733661855845365*^9, 
   3.733662016002928*^9}, {3.7336620468477697`*^9, 3.7336623655266657`*^9}, {
   3.7336624322947206`*^9, 3.733662635986209*^9}, {3.733662916763439*^9, 
   3.733662941441647*^9}, {3.733734746224395*^9, 3.733734874143558*^9}, {
   3.733735413451027*^9, 3.733735440233363*^9}, {3.7337355682352533`*^9, 
   3.733735585086471*^9}, {3.733735617112268*^9, 3.733735692631958*^9}, {
   3.733735828701089*^9, 3.733735899151976*^9}, {3.733736081468656*^9, 
   3.73373626686987*^9}, {3.733736305026849*^9, 3.7337363483088417`*^9}, {
   3.733736466886874*^9, 3.733736468453308*^9}, {3.733736540175083*^9, 
   3.7337366449840927`*^9}, {3.7337366808008003`*^9, 3.733736923117189*^9}, {
   3.733737001202976*^9, 3.7337370086114473`*^9}, {3.733737447398184*^9, 
   3.733737567405072*^9}, {3.733737609193263*^9, 3.7337376139713373`*^9}, {
   3.7337376456436157`*^9, 3.733737690352157*^9}, {3.733737729547615*^9, 
   3.733737785758745*^9}, {3.733740542399146*^9, 3.73374056951705*^9}, {
   3.733740606017089*^9, 3.733740610472557*^9}, {3.733740669967924*^9, 
   3.733740681381317*^9}, {3.73374071340845*^9, 3.73374086702532*^9}, {
   3.734074903967091*^9, 3.734074941929537*^9}, {3.7340749965383253`*^9, 
   3.734075030483169*^9}, {3.734075077705679*^9, 3.734075152579101*^9}, {
   3.734076583339517*^9, 3.734076609823588*^9}, {3.734084557577877*^9, 
   3.734084733608086*^9}, {3.734084764608347*^9, 3.734085032188246*^9}, {
   3.73408507491604*^9, 3.734085076882112*^9}, {3.734085143794572*^9, 
   3.734085206190338*^9}, {3.734085238794572*^9, 3.734085481417199*^9}, {
   3.7341604861883717`*^9, 3.734160721599558*^9}, {3.734160987176702*^9, 
   3.7341610987602043`*^9}, {3.7341612082355137`*^9, 3.734161329420269*^9}, {
   3.734161412840056*^9, 3.734161533816722*^9}, {3.734161585264452*^9, 
   3.7341615867550898`*^9}, {3.734161624016376*^9, 3.7341616707670918`*^9}, {
   3.73416171928655*^9, 3.734161735308916*^9}, {3.7341617813342657`*^9, 
   3.73416184221134*^9}, {3.734162070775654*^9, 3.7341620713562727`*^9}, {
   3.734162105342046*^9, 3.7341622764466887`*^9}, 3.734162610802497*^9, {
   3.734162710255604*^9, 3.7341627193674173`*^9}, {3.734163070790937*^9, 
   3.734163078614964*^9}, {3.734163127873336*^9, 3.734163268026462*^9}, {
   3.7341640854356117`*^9, 3.734164089695095*^9}, {3.7341641251283197`*^9, 
   3.734164179443431*^9}, {3.73416424686635*^9, 3.734164481355777*^9}, {
   3.734164516429427*^9, 3.7341645895024157`*^9}, {3.7341646264342117`*^9, 
   3.734164734036538*^9}, {3.734164881873124*^9, 3.734164887525132*^9}, {
   3.734165102023761*^9, 3.734165104349801*^9}, {3.734262305742523*^9, 
   3.734262308789714*^9}, {3.734262342386701*^9, 3.734262348246621*^9}, 
   3.734262423666397*^9, {3.734262460683168*^9, 3.734262861743464*^9}, {
   3.734263901593803*^9, 3.7342639192532673`*^9}, {3.7342639636943407`*^9, 
   3.734264100860278*^9}, {3.734264167247714*^9, 3.734264260144043*^9}, {
   3.734264295140024*^9, 3.7342643087301483`*^9}, {3.734264603604116*^9, 
   3.734264650503183*^9}, {3.73433431597614*^9, 3.7343343559856567`*^9}, {
   3.734334411580265*^9, 3.734334444822444*^9}, {3.734334646323825*^9, 
   3.7343348488941183`*^9}, {3.734334885816019*^9, 3.734334887949733*^9}, {
   3.7343353394264107`*^9, 3.73433540756663*^9}, {3.734335441095343*^9, 
   3.734335570659349*^9}, {3.7343356818865623`*^9, 3.734335685888629*^9}, {
   3.734335731090537*^9, 3.734335856427413*^9}, {3.7343360801306267`*^9, 
   3.7343361092889223`*^9}, {3.734336400446541*^9, 3.7343366515796623`*^9}, {
   3.734336760970509*^9, 3.7343368259110394`*^9}, {3.7343368759695177`*^9, 
   3.7343369664643784`*^9}, {3.7343370434435043`*^9, 3.734337123458297*^9}, {
   3.734339429668459*^9, 3.734339448597581*^9}, {3.734339588592166*^9, 
   3.7343396068545103`*^9}, {3.73434125417904*^9, 3.734341362574813*^9}, {
   3.734353850725214*^9, 3.734353860951807*^9}, {3.734354014171398*^9, 
   3.734354015953752*^9}, {3.734357134201619*^9, 3.734357253845646*^9}, {
   3.73435790371771*^9, 3.734357917047714*^9}, {3.734358138312839*^9, 
   3.734358155339141*^9}, {3.734358209495407*^9, 3.734358267147159*^9}, {
   3.734358672846695*^9, 3.734358680078508*^9}, {3.734421419164007*^9, 
   3.7344214736900053`*^9}, {3.734421517035738*^9, 3.73442166678265*^9}, {
   3.734421697507428*^9, 3.734421717122664*^9}, {3.7344217569902077`*^9, 
   3.7344219261590643`*^9}, 3.734421961242208*^9, {3.734422042347101*^9, 
   3.7344220718192587`*^9}, {3.734422127675798*^9, 3.734422152830571*^9}, {
   3.734422207766905*^9, 3.7344222804679337`*^9}, {3.734422706946568*^9, 
   3.734422711065802*^9}, {3.734422782711136*^9, 3.734423012174395*^9}, {
   3.7344230449866056`*^9, 3.734423094329755*^9}, {3.7344240664860363`*^9, 
   3.734424171613574*^9}, {3.7344339692865953`*^9, 3.7344339767233677`*^9}, {
   3.734434014394269*^9, 3.734434076304291*^9}, {3.734434300751294*^9, 
   3.734434610259804*^9}, {3.734434650299037*^9, 3.7344347182634783`*^9}, {
   3.734434769157214*^9, 3.734434777650345*^9}, {3.7344382161497393`*^9, 
   3.734438218463069*^9}, {3.7344382767292747`*^9, 3.7344382919523907`*^9}, {
   3.734438330022743*^9, 3.734438360748693*^9}, {3.734438463295856*^9, 
   3.7344384864101963`*^9}, {3.734438671238224*^9, 3.734438692624797*^9}, {
   3.734438777637455*^9, 3.734438839643963*^9}, {3.734438943266605*^9, 
   3.73443894513063*^9}, 3.734438987580364*^9, {3.734439018692916*^9, 
   3.734439043841655*^9}, {3.734440334598874*^9, 3.734440344395748*^9}, {
   3.734440449341434*^9, 3.734440603060141*^9}, {3.734440687059394*^9, 
   3.7344407293777647`*^9}, {3.73444098519044*^9, 3.734441036461483*^9}, {
   3.7344417499337063`*^9, 3.734441977854856*^9}, {3.73444201899798*^9, 
   3.7344420542269373`*^9}, {3.7344420863119583`*^9, 3.734442094953332*^9}, {
   3.734442374985574*^9, 3.734442436713688*^9}, {3.734442470978037*^9, 
   3.734442536762064*^9}, {3.734442627593524*^9, 3.734442628622938*^9}, {
   3.734442748646482*^9, 3.734442749203354*^9}, {3.734442809671994*^9, 
   3.734442813491766*^9}, {3.7344428566023703`*^9, 3.734442869821752*^9}, 
   3.734443810842733*^9, {3.7344438862514877`*^9, 3.734443919326941*^9}, {
   3.734444043441135*^9, 3.734444056451182*^9}, {3.7346792209535513`*^9, 
   3.734679226894589*^9}, 3.7346799166757307`*^9, {3.7346802533544903`*^9, 
   3.734680308040471*^9}, {3.734680341457803*^9, 3.734680460275625*^9}, {
   3.734681195156247*^9, 3.734681200289288*^9}, {3.734681659957746*^9, 
   3.7346818374747677`*^9}, {3.734681870453024*^9, 3.734681909186585*^9}, {
   3.734681965876762*^9, 3.734681998371811*^9}, {3.734682049477171*^9, 
   3.7346822035749493`*^9}, {3.7346822417932463`*^9, 3.734682360986206*^9}, {
   3.734682666447823*^9, 3.734682673724876*^9}, {3.734684508420167*^9, 
   3.734684515450777*^9}, {3.7346845507556467`*^9, 3.734684632750806*^9}, {
   3.7347684060724154`*^9, 3.734768434207715*^9}, {3.734768472713615*^9, 
   3.7347685444039803`*^9}, {3.734768623050384*^9, 3.734768764448633*^9}, 
   3.734768870946595*^9, {3.734769339760109*^9, 3.734769471462286*^9}, {
   3.734769563254092*^9, 3.73476956677381*^9}, 3.734769618683752*^9, {
   3.7347696952668467`*^9, 3.734769780114546*^9}, {3.7347710447192793`*^9, 
   3.7347710681711683`*^9}, {3.7347710986353273`*^9, 3.734771107896267*^9}, {
   3.734771441575742*^9, 3.734771540305131*^9}, {3.734771574520254*^9, 
   3.734771620527964*^9}, {3.734771658343721*^9, 3.734771672209427*^9}, {
   3.734772427592607*^9, 3.734772430358142*^9}, {3.734772460862176*^9, 
   3.73477251011304*^9}, {3.734772682700335*^9, 3.734772692620388*^9}, {
   3.734772897284232*^9, 3.734772905378139*^9}, {3.734773034667849*^9, 
   3.734773072635645*^9}, {3.734773168740344*^9, 3.7347732053063793`*^9}, {
   3.7347732928280907`*^9, 3.7347732976546183`*^9}, 3.73477333268381*^9, {
   3.73477337194383*^9, 3.734773438358543*^9}, {3.7347734835791492`*^9, 
   3.734773537592214*^9}, {3.734773588819394*^9, 3.734773635321616*^9}, {
   3.734773689373225*^9, 3.73477370670313*^9}, {3.734773746912077*^9, 
   3.7347738615764112`*^9}, 3.734773984424409*^9, {3.7347827324961987`*^9, 
   3.734782830241206*^9}, {3.734783001663969*^9, 3.734783061574073*^9}, {
   3.73478311149034*^9, 3.734783263057447*^9}, {3.734783341369583*^9, 
   3.73478336140521*^9}, {3.734783393063025*^9, 3.7347833975799513`*^9}, {
   3.734783443146944*^9, 3.734783444925974*^9}, {3.7347834750153227`*^9, 
   3.734783476337755*^9}, {3.73478352469177*^9, 3.734783535897682*^9}, {
   3.734783651277699*^9, 3.734783660750951*^9}, {3.734784140066052*^9, 
   3.734784149222372*^9}, {3.7347842096951933`*^9, 3.7347842098999863`*^9}, {
   3.7347842566045237`*^9, 3.734784311462501*^9}, {3.73478434357425*^9, 
   3.734784356086862*^9}, {3.7347844099894123`*^9, 3.7347844990849543`*^9}, {
   3.734784564130529*^9, 3.734784567608458*^9}, {3.73478460247847*^9, 
   3.734784626088585*^9}, {3.734784662123362*^9, 3.734784673273602*^9}, 
   3.7347848730511637`*^9, {3.734784994078835*^9, 3.734785170088924*^9}, {
   3.7347855702497673`*^9, 3.734785591415636*^9}, {3.734785803498242*^9, 
   3.73478585845186*^9}, {3.734785909494128*^9, 3.734785938807939*^9}, {
   3.734785988851983*^9, 3.7347860143968287`*^9}, {3.734786054087562*^9, 
   3.734786069248384*^9}, {3.7347861501096487`*^9, 3.734786175313336*^9}, {
   3.734786267876773*^9, 3.734786321900846*^9}, 3.7347865437667637`*^9, {
   3.734849458477528*^9, 3.734849489038035*^9}, {3.734849617975225*^9, 
   3.734849629910145*^9}, {3.734849837912705*^9, 3.734849839247541*^9}, {
   3.7348510587290277`*^9, 3.7348510589001417`*^9}, 3.734851105920681*^9, {
   3.734851204453601*^9, 3.7348512082416763`*^9}, 3.734851249450301*^9, {
   3.73485128172545*^9, 3.734851327346979*^9}, 3.734851458712357*^9, {
   3.7348528288219137`*^9, 3.734852923076078*^9}, 3.734852959611991*^9, 
   3.734852990392297*^9, {3.734853096854607*^9, 3.734853116903926*^9}, {
   3.734866963976514*^9, 3.734866966007989*^9}, {3.734867018127721*^9, 
   3.734867091353675*^9}, {3.734867147899267*^9, 3.734867157698855*^9}, {
   3.734867213465873*^9, 3.7348672455645514`*^9}, {3.7348672935531387`*^9, 
   3.7348673758997498`*^9}, {3.734867940826108*^9, 3.734868002139703*^9}, {
   3.734868154087741*^9, 3.734868277040666*^9}, 3.734868473205641*^9, {
   3.7348687085751534`*^9, 3.7348687920676003`*^9}, 3.734868842803111*^9, {
   3.7348691277779207`*^9, 3.734869141180026*^9}, {3.734869239007041*^9, 
   3.734869263357725*^9}, {3.734869513408252*^9, 3.7348695380325613`*^9}, {
   3.7348697804223022`*^9, 3.7348697891617527`*^9}, {3.734869896095284*^9, 
   3.734869904869256*^9}, {3.734870003507373*^9, 3.73487004380273*^9}, {
   3.7348700908850594`*^9, 3.734870125675872*^9}, {3.7348701696415243`*^9, 
   3.7348701981873207`*^9}, 3.734870299063107*^9, {3.73487046943972*^9, 
   3.7348704794538937`*^9}, {3.734870679926046*^9, 3.73487068440303*^9}, {
   3.734870807394301*^9, 3.7348708737623873`*^9}, 3.734870926852644*^9, {
   3.734871101468278*^9, 3.73487110564762*^9}, {3.7348711586681433`*^9, 
   3.734871159281806*^9}, {3.734871246605173*^9, 3.7348712488187103`*^9}, 
   3.734871310807713*^9, {3.734871377438311*^9, 3.734871385176993*^9}, {
   3.734871419137539*^9, 3.734871462155416*^9}, 3.734871499772397*^9, {
   3.7348716024036427`*^9, 3.734871605142242*^9}, {3.734871704122617*^9, 
   3.734871718255546*^9}, 3.734871763755763*^9, {3.7348717959001513`*^9, 
   3.734871817727435*^9}, {3.734957577534137*^9, 3.7349575777969837`*^9}, {
   3.734957634352124*^9, 3.734957639019384*^9}, {3.7349577771467037`*^9, 
   3.7349577817287693`*^9}, {3.734957847149712*^9, 3.73495789022545*^9}, {
   3.734957970007584*^9, 3.73495798665245*^9}, {3.734958019103805*^9, 
   3.7349580196865892`*^9}, {3.7349580749417887`*^9, 
   3.7349581023963537`*^9}, {3.734958466442575*^9, 3.734958471635064*^9}, {
   3.734958562587743*^9, 3.734958638496166*^9}, {3.734958673480441*^9, 
   3.734958855618779*^9}, {3.734958893938672*^9, 3.734958894542408*^9}, 
   3.734958962587637*^9, {3.734959010786366*^9, 3.7349590109509907`*^9}, {
   3.7349590665224123`*^9, 3.734959074505919*^9}, {3.7349591916352177`*^9, 
   3.734959194002842*^9}, {3.7349594393494062`*^9, 3.734959440345417*^9}, {
   3.734959640608447*^9, 3.7349596444245243`*^9}, {3.734959699047758*^9, 
   3.734959701257679*^9}, {3.734959838557205*^9, 3.7349598439538403`*^9}, {
   3.734959909236229*^9, 3.7349599098045*^9}, {3.734960135749147*^9, 
   3.734960155332864*^9}, 3.734960198791957*^9, 3.734960244762682*^9, {
   3.734960589814591*^9, 3.734960593500472*^9}, {3.734966764354371*^9, 
   3.7349668281492968`*^9}, {3.7349680741726837`*^9, 3.734968075122882*^9}, {
   3.734973344437727*^9, 3.734973359586878*^9}, {3.734976292843397*^9, 
   3.734976297613316*^9}, 3.7349763305237503`*^9, {3.7349763806373463`*^9, 
   3.7349763946807013`*^9}, {3.734976427551125*^9, 3.734976478914266*^9}, {
   3.734976512395261*^9, 3.734976521250526*^9}, {3.7349767152799273`*^9, 
   3.734976733275279*^9}, {3.734976814451454*^9, 3.7349768259026117`*^9}, {
   3.734976918228869*^9, 3.734976973368778*^9}, {3.734977079044648*^9, 
   3.734977104087481*^9}, {3.7349771517429256`*^9, 3.734977167375031*^9}, {
   3.734977231308935*^9, 3.734977349208625*^9}, {3.7349777148959627`*^9, 
   3.734977717703926*^9}, {3.734977779794681*^9, 3.734977805975051*^9}, {
   3.734977857724802*^9, 3.734977881874258*^9}, {3.734977931796232*^9, 
   3.73497795778463*^9}, {3.73497984629663*^9, 3.734979853323976*^9}, {
   3.734980099679595*^9, 3.734980106098634*^9}, {3.735006298893669*^9, 
   3.7350063056765623`*^9}, 3.7350063598582993`*^9, {3.735015147257217*^9, 
   3.7350151828591423`*^9}, 3.735015218892531*^9, {3.7350161052650423`*^9, 
   3.735016137111294*^9}, {3.7350168759222927`*^9, 3.7350169116655903`*^9}, {
   3.7350176283857718`*^9, 3.735017639520578*^9}, {3.7350186267333813`*^9, 
   3.735018643772587*^9}, {3.735018849664734*^9, 3.735018875747493*^9}, {
   3.735018912903534*^9, 3.735018913030167*^9}, {3.735022672344687*^9, 
   3.735022844307981*^9}, {3.7350229451259604`*^9, 3.735023107488759*^9}, {
   3.735023138426042*^9, 3.735023140130514*^9}, {3.7350231913732147`*^9, 
   3.735023212166193*^9}, {3.735023250732773*^9, 3.7350232805356092`*^9}, {
   3.735023363407626*^9, 3.7350233843192596`*^9}, {3.735023414822629*^9, 
   3.735023442906796*^9}, {3.735023738337493*^9, 3.7350237522831793`*^9}, {
   3.73502405551536*^9, 3.73502405588311*^9}, {3.735024347931436*^9, 
   3.7350243861566467`*^9}, {3.7350273028610477`*^9, 3.7350273052904663`*^9}, 
   3.73502759270045*^9, 3.735028109390501*^9, 3.735028580280506*^9, {
   3.73502913372281*^9, 3.735029134810557*^9}, {3.7350301640760517`*^9, 
   3.7350301944374*^9}, {3.735030297947011*^9, 3.735030299125997*^9}, {
   3.735030498449139*^9, 3.735030507452634*^9}, {3.735285881361442*^9, 
   3.735285947596162*^9}, {3.735286067741796*^9, 3.735286119887548*^9}, {
   3.735286193472067*^9, 3.735286220677297*^9}, {3.73528629354493*^9, 
   3.73528629751898*^9}, {3.735286381166895*^9, 3.7352864056851788`*^9}, {
   3.7352866009615803`*^9, 3.73528662703519*^9}, 3.735286692709392*^9, {
   3.735286877654139*^9, 3.735286923514471*^9}, {3.735286957170135*^9, 
   3.735286961383892*^9}, {3.7352869968748302`*^9, 3.735286997778129*^9}, {
   3.735287127678216*^9, 3.735287177783044*^9}, {3.735287468384774*^9, 
   3.735287561017271*^9}, {3.735287705886086*^9, 3.7352877212433357`*^9}, {
   3.73528781082732*^9, 3.7352878254239264`*^9}, 3.735287873923068*^9, {
   3.735288042185277*^9, 3.735288114713917*^9}, {3.735288178025996*^9, 
   3.735288193014271*^9}, 3.7352882650349417`*^9, {3.735288544688952*^9, 
   3.735288557010366*^9}, {3.735289298845051*^9, 3.735289300891914*^9}, {
   3.735289343661955*^9, 3.735289377108347*^9}, {3.7352904338906918`*^9, 
   3.735290476626186*^9}, {3.7352905069350557`*^9, 3.735290563183846*^9}, {
   3.7352907291735764`*^9, 3.735290734791482*^9}, {3.7352909198627043`*^9, 
   3.735290949830703*^9}, {3.735290996864809*^9, 3.735291026398841*^9}, 
   3.7352910575652637`*^9, {3.735291199500374*^9, 3.735291219635683*^9}, {
   3.735291250433837*^9, 3.735291275150091*^9}, {3.735291360288022*^9, 
   3.735291464253501*^9}, {3.735291592831353*^9, 3.735291620254571*^9}, {
   3.735291680731398*^9, 3.735291685764394*^9}, 3.735291734672217*^9, 
   3.73529194052526*^9, {3.735292056104433*^9, 3.7352920562752132`*^9}, 
   3.735292381027865*^9, {3.735292469739262*^9, 3.73529247006278*^9}, {
   3.735292611915428*^9, 3.7352926251689463`*^9}, 3.735292683915823*^9, {
   3.735292953260228*^9, 3.735292988145857*^9}, {3.735293347618593*^9, 
   3.735293356020496*^9}, {3.735293430408347*^9, 3.7352934309345083`*^9}, 
   3.735293514861044*^9, 3.735293549124955*^9, 3.7352936012906847`*^9, {
   3.735294901552367*^9, 3.735294920823674*^9}, {3.735459531215323*^9, 
   3.735459597447131*^9}, {3.735459672426139*^9, 3.735459678306191*^9}, {
   3.735459718574786*^9, 3.735459718921432*^9}, {3.735459762703844*^9, 
   3.735459964912759*^9}, {3.735460010008091*^9, 3.735460013062625*^9}, {
   3.7354601534403343`*^9, 3.735460182506255*^9}, {3.735460217895549*^9, 
   3.735460225908008*^9}, {3.735460267180469*^9, 3.7354602738032093`*^9}, {
   3.73546037622344*^9, 3.735460419879191*^9}, {3.7354604687211657`*^9, 
   3.735460477248616*^9}, {3.735460966493281*^9, 3.7354610439849377`*^9}, {
   3.7354610859452553`*^9, 3.735461129099399*^9}, {3.735461160251182*^9, 
   3.735461220230074*^9}, {3.735461265443121*^9, 3.7354613100667458`*^9}, {
   3.7354613457029667`*^9, 3.735461451193389*^9}, {3.735461501951393*^9, 
   3.735461565330353*^9}, {3.735461600624386*^9, 3.735461688795846*^9}, 
   3.7354618222977943`*^9, {3.735461869927454*^9, 3.735461872996726*^9}, {
   3.735462011490665*^9, 3.73546205702658*^9}, {3.735462101714346*^9, 
   3.7354621245369864`*^9}, {3.7354621627357407`*^9, 3.73546216930942*^9}, {
   3.735462218776205*^9, 3.735462251033478*^9}, {3.735473380290029*^9, 
   3.735473419988283*^9}, {3.735473458110508*^9, 3.7354734848937187`*^9}, {
   3.735473527732498*^9, 3.7354735278492613`*^9}, {3.7354738077935553`*^9, 
   3.735473829112318*^9}, {3.735473860923216*^9, 3.735473861133685*^9}, {
   3.73547391357978*^9, 3.735473915429118*^9}, {3.735473958623599*^9, 
   3.735473959084159*^9}, 3.7354739922746077`*^9, {3.735474042937448*^9, 
   3.7354740586539707`*^9}, {3.7354744589574833`*^9, 3.735474471895226*^9}, 
   3.735474685268302*^9, 3.735474836255468*^9, {3.7354749729265623`*^9, 
   3.735474975450536*^9}, {3.7354750347298737`*^9, 3.7354750366451283`*^9}, {
   3.735550291230386*^9, 3.735550452571344*^9}, {3.735550790898909*^9, 
   3.7355508423805847`*^9}, {3.735550878060845*^9, 3.735550881540474*^9}, {
   3.735550979325303*^9, 3.735551050433043*^9}, {3.735554262298311*^9, 
   3.735554301563299*^9}, {3.735554455364841*^9, 3.735554459405298*^9}, {
   3.7355544904074297`*^9, 3.7355544946446657`*^9}, {3.73555452916658*^9, 
   3.73555464478554*^9}, {3.735554680722356*^9, 3.735554687361721*^9}, {
   3.735555428870916*^9, 3.735555441890544*^9}, {3.735555613556786*^9, 
   3.735555675618032*^9}, {3.73555606554706*^9, 3.735556097978237*^9}, {
   3.735556320444748*^9, 3.735556355245634*^9}, {3.735556396766676*^9, 
   3.735556396976675*^9}, {3.7355564380518084`*^9, 3.735556461524399*^9}, {
   3.735556493635137*^9, 3.7355566587118797`*^9}, {3.735556703111203*^9, 
   3.735556703306261*^9}, {3.735556747528199*^9, 3.735556795773991*^9}, {
   3.735556887971285*^9, 3.7355568926740627`*^9}, {3.735557052724469*^9, 
   3.7355570673162947`*^9}, 3.735557199217619*^9, {3.735557407103043*^9, 
   3.7355574120489073`*^9}, {3.735557541075468*^9, 3.7355575413959017`*^9}, {
   3.7355576183195553`*^9, 3.735557618459587*^9}, {3.7356292421534243`*^9, 
   3.735629243582465*^9}, 3.7356292820699453`*^9, {3.735973258737837*^9, 
   3.735973322231278*^9}, {3.7359733740718603`*^9, 3.7359733974047327`*^9}, {
   3.735973480081065*^9, 3.735973549573187*^9}, {3.735973740098494*^9, 
   3.735973777446879*^9}, {3.735973816560174*^9, 3.735973861095252*^9}, {
   3.735973905490964*^9, 3.735973911497037*^9}, {3.73597399436898*^9, 
   3.735973997245625*^9}, {3.735974223631054*^9, 3.735974228985886*^9}, {
   3.735974261985611*^9, 3.735974367081794*^9}, {3.7359746381469183`*^9, 
   3.7359746496921787`*^9}, {3.735974696763463*^9, 3.735974696921452*^9}, {
   3.7359747514739017`*^9, 3.73597475209406*^9}, 3.735974818024405*^9, {
   3.735974866686667*^9, 3.7359748789931602`*^9}, {3.7359749475345097`*^9, 
   3.7359749531957617`*^9}, {3.735975017675088*^9, 3.735975017902776*^9}, {
   3.7359750782903423`*^9, 3.735975080748954*^9}, {3.735975154890329*^9, 
   3.73597515637731*^9}, {3.735975495975502*^9, 3.735975546618165*^9}, {
   3.73597558108527*^9, 3.7359756672745237`*^9}, {3.7359758850777903`*^9, 
   3.7359759043990726`*^9}, {3.735976018449667*^9, 3.735976018629168*^9}, {
   3.735976179862688*^9, 3.735976183859371*^9}, {3.7359860814605217`*^9, 
   3.7359860933335247`*^9}, {3.7359863562766438`*^9, 3.735986359383919*^9}, {
   3.735986595360243*^9, 3.735986596285955*^9}, {3.735999740834462*^9, 
   3.735999765556115*^9}, {3.735999817908544*^9, 3.7359998393258553`*^9}, 
   3.735999968022379*^9, {3.736000060096794*^9, 3.736000078065599*^9}, {
   3.736002845147046*^9, 3.736002856801927*^9}, {3.7360038036623087`*^9, 
   3.736003844833723*^9}, {3.736003913820703*^9, 3.736003934223041*^9}, {
   3.736170046228674*^9, 3.736170060245928*^9}, {3.736170091179969*^9, 
   3.7361701358741007`*^9}, 3.736170371922367*^9, {3.736171665981893*^9, 
   3.7361717394963207`*^9}, {3.736249327781664*^9, 3.73624933729749*^9}, 
   3.736498855100478*^9, {3.736498925115902*^9, 3.7364989461602297`*^9}, {
   3.736499693491791*^9, 3.736499697463472*^9}, {3.7364997301876793`*^9, 
   3.7364997389190693`*^9}, {3.736499789684103*^9, 3.7364998232639027`*^9}, {
   3.736499863047241*^9, 3.736499895551661*^9}, {3.736499934175646*^9, 
   3.736500023438799*^9}, {3.736500115044571*^9, 3.736500128028056*^9}, {
   3.7365002342348948`*^9, 3.736500241712373*^9}, {3.736500325940571*^9, 
   3.736500372307942*^9}, {3.736500434784039*^9, 3.736500572591363*^9}, {
   3.736500724825235*^9, 3.7365007252498913`*^9}, 3.736500760203353*^9, {
   3.736500851273974*^9, 3.736500851374481*^9}, 3.736500883960935*^9, {
   3.736501151341424*^9, 3.736501204336658*^9}, 3.7365012360076942`*^9, {
   3.7365012777555227`*^9, 3.7365012912040157`*^9}, 3.73650158558324*^9, {
   3.736501839887904*^9, 3.736501899630472*^9}, 3.736501948369443*^9, {
   3.736502024670526*^9, 3.736502061196042*^9}, {3.736508683161311*^9, 
   3.736508698613546*^9}, {3.7365087511010847`*^9, 3.736508773627976*^9}, {
   3.7365088223991413`*^9, 3.736508854156287*^9}, {3.736508898176642*^9, 
   3.736508946179748*^9}, {3.7365089944239902`*^9, 3.736509050589363*^9}, {
   3.736509143061699*^9, 3.7365091617890663`*^9}, {3.736509197849909*^9, 
   3.736509201360331*^9}, {3.7365092409526777`*^9, 3.736509244824657*^9}, {
   3.736509429844141*^9, 3.736509523853072*^9}, {3.736509620613164*^9, 
   3.736509657227468*^9}, {3.736509890429802*^9, 3.736509916483313*^9}, {
   3.736509962775362*^9, 3.736509965393318*^9}, {3.736510170416728*^9, 
   3.736510172823907*^9}, {3.736510227284748*^9, 3.7365102662570467`*^9}, {
   3.736510326784734*^9, 3.736510395480781*^9}, {3.736510427785056*^9, 
   3.736510473991769*^9}, {3.736510516607429*^9, 3.736510550181795*^9}, {
   3.736510586321868*^9, 3.73651059960458*^9}, {3.73651155028903*^9, 
   3.736511557535902*^9}, {3.736511599547975*^9, 3.736511639936769*^9}, {
   3.736511724718073*^9, 3.7365117532342854`*^9}, {3.7365117882331533`*^9, 
   3.736511858800138*^9}, {3.7365120479689493`*^9, 3.736512061268319*^9}, {
   3.736512126122014*^9, 3.736512155373451*^9}, {3.736512185867682*^9, 
   3.736512381888794*^9}, {3.736512421628561*^9, 3.73651245106603*^9}, {
   3.736512626493435*^9, 3.7365126370714493`*^9}, {3.736512978339101*^9, 
   3.7365129788435507`*^9}, {3.736513437822343*^9, 3.736513548095236*^9}, {
   3.736513822082449*^9, 3.736513837899497*^9}, {3.736514653342045*^9, 
   3.7365146602605352`*^9}, {3.736514690785901*^9, 3.7365148648729258`*^9}, {
   3.73651500289217*^9, 3.736515123401475*^9}, {3.736515164284528*^9, 
   3.7365152037518587`*^9}, {3.736515241592511*^9, 3.736515243122534*^9}, 
   3.7365152755510263`*^9, 3.736515373094133*^9, {3.736515443222085*^9, 
   3.736515475802294*^9}, {3.7365155891952953`*^9, 3.7365155987956676`*^9}, {
   3.7365156301431007`*^9, 3.7365158009564743`*^9}, {3.736575473643325*^9, 
   3.736575495275248*^9}, {3.736575530270821*^9, 3.736575532871541*^9}, 
   3.736576190184766*^9, {3.736576221318112*^9, 3.7365762464297123`*^9}, {
   3.736576298172554*^9, 3.736576300543119*^9}, {3.736576360482581*^9, 
   3.736576368681375*^9}, {3.73657642457233*^9, 3.736576458613999*^9}, {
   3.736576488664934*^9, 3.7365764966848907`*^9}, {3.7365765420512447`*^9, 
   3.736576554623176*^9}, 3.736577688595653*^9, {3.736578079067305*^9, 
   3.736578127914914*^9}, {3.736578404856251*^9, 3.736578448300885*^9}, {
   3.736578958028165*^9, 3.736578958278863*^9}, 3.7365874135764437`*^9, {
   3.736587488391561*^9, 3.736587529389201*^9}, {3.736587565565716*^9, 
   3.7365875864967823`*^9}, {3.736592131992297*^9, 3.736592182853599*^9}, {
   3.73659499871025*^9, 3.736595004682185*^9}, {3.736595404456715*^9, 
   3.736595427019903*^9}, 3.7365954904360647`*^9, {3.736595608862276*^9, 
   3.7365956223479033`*^9}, {3.736613030636693*^9, 3.7366130372806063`*^9}, {
   3.736670670251254*^9, 3.7366706842191553`*^9}, {3.7366707161749697`*^9, 
   3.736670721685988*^9}, 3.7366707643863277`*^9, {3.7366712998350353`*^9, 
   3.736671305081244*^9}, 3.73667153305867*^9, {3.7366720191329803`*^9, 
   3.736672023588107*^9}, {3.736672393969524*^9, 3.7366724034662113`*^9}, {
   3.736672826873275*^9, 3.7366728382711143`*^9}, 3.736673433434298*^9, 
   3.736674065847742*^9, 3.736674764194248*^9, {3.736679789476016*^9, 
   3.736679909264423*^9}, {3.736679952028586*^9, 3.736679955188311*^9}, {
   3.736750545364257*^9, 3.736750549065617*^9}, {3.7367507342124977`*^9, 
   3.7367507819291563`*^9}, {3.7367535710870457`*^9, 3.736753701868444*^9}, {
   3.736753840638042*^9, 3.736753965270069*^9}, {3.7367540928753242`*^9, 
   3.7367542030952873`*^9}, {3.736754413689294*^9, 3.7367544671403008`*^9}, {
   3.736754498291902*^9, 3.7367545939534073`*^9}, {3.736754884042145*^9, 
   3.7367548851634417`*^9}, {3.736759593230013*^9, 3.7367596493351517`*^9}, 
   3.736759720065276*^9, {3.7367597597625628`*^9, 3.736759767106516*^9}, {
   3.736759816526935*^9, 3.736759858409088*^9}, 3.736760039874543*^9, {
   3.736760794318014*^9, 3.736760833118449*^9}, {3.7367614641336193`*^9, 
   3.736761500467658*^9}, {3.736761800688933*^9, 3.7367618359017067`*^9}, {
   3.736761868975313*^9, 3.736761881654717*^9}, {3.736829483587771*^9, 
   3.736829649839369*^9}, {3.736829681693077*^9, 3.7368297389783487`*^9}, {
   3.736829912898616*^9, 3.736830186369815*^9}, {3.7368302374942417`*^9, 
   3.7368302538284388`*^9}, {3.736830283926238*^9, 3.736830299200058*^9}, {
   3.7368311142731323`*^9, 3.736831266912554*^9}, {3.7368327483497972`*^9, 
   3.73683315146738*^9}, {3.7368333105423813`*^9, 3.736833311077721*^9}, {
   3.7368333821113157`*^9, 3.736833391136224*^9}, {3.73683343677835*^9, 
   3.7368334701137743`*^9}, {3.7368342263062887`*^9, 
   3.7368342423756657`*^9}, {3.736835600968944*^9, 3.736835613033588*^9}, {
   3.736837799974894*^9, 3.7368378045526123`*^9}, {3.736852347033732*^9, 
   3.736852376489532*^9}, {3.736859398571787*^9, 3.7368594043886833`*^9}, {
   3.737095637516679*^9, 3.7370956547913113`*^9}, {3.7371079379967003`*^9, 
   3.737107947873005*^9}, {3.7371170651685534`*^9, 3.7371170792810163`*^9}, {
   3.737132352228149*^9, 3.737132373839468*^9}, {3.737205071546197*^9, 
   3.73720507387713*^9}, {3.737274399284514*^9, 3.737274572718856*^9}, {
   3.7372751456013527`*^9, 3.73727528569978*^9}, {3.737275323800723*^9, 
   3.737275450847719*^9}, {3.73727548287626*^9, 3.737275585299285*^9}, {
   3.7372757453765182`*^9, 3.7372757838681803`*^9}, {3.7372758918845263`*^9, 
   3.737276076686605*^9}, {3.737276178472292*^9, 3.737276183220798*^9}, {
   3.737276247203156*^9, 3.7372764543196697`*^9}, {3.737276592035632*^9, 
   3.737276612450707*^9}, {3.737277141167097*^9, 3.737277147113228*^9}, {
   3.737277205746601*^9, 3.737277264127824*^9}, {3.737277320243046*^9, 
   3.737277376331018*^9}, {3.737277799654818*^9, 3.73727802057028*^9}, {
   3.737278071645651*^9, 3.737278156661111*^9}, {3.737278196535315*^9, 
   3.7372782376558657`*^9}, {3.737278404243011*^9, 3.7372785282629004`*^9}, {
   3.737278563382271*^9, 3.737278681309875*^9}, {3.737278794455957*^9, 
   3.7372788022335873`*^9}, {3.737278842657878*^9, 3.737278890045752*^9}, {
   3.737278952761324*^9, 3.7372791763071203`*^9}, {3.737279225625745*^9, 
   3.737279236113165*^9}, {3.737279476404451*^9, 3.737279560689001*^9}, {
   3.7372800274808807`*^9, 3.73728025444142*^9}, {3.737280295966367*^9, 
   3.73728041140482*^9}, {3.737280459768503*^9, 3.737280671279089*^9}, {
   3.7372807164598837`*^9, 3.7372807287224607`*^9}, {3.737280810000443*^9, 
   3.7372808916829977`*^9}, {3.737281023268965*^9, 3.737281051169244*^9}, 
   3.737281092307664*^9, {3.73728112397342*^9, 3.7372812063277493`*^9}, {
   3.7372815061556*^9, 3.737281518996662*^9}, {3.7372816319096327`*^9, 
   3.7372817205426807`*^9}, {3.737281817395773*^9, 3.7372818320224247`*^9}, {
   3.7372818884219933`*^9, 3.737282103807006*^9}, {3.737282181254507*^9, 
   3.7372821867735023`*^9}, {3.737282335588306*^9, 3.737282376242132*^9}, {
   3.7373614310628233`*^9, 3.7373614327869387`*^9}, {3.737362139623355*^9, 
   3.737362144859208*^9}, 3.7373622481665373`*^9, {3.737364186973003*^9, 
   3.737364218088718*^9}, {3.737364361820388*^9, 3.737364388046492*^9}, {
   3.7373645623244333`*^9, 3.737364588001734*^9}, {3.737366495891827*^9, 
   3.7373665599916677`*^9}, {3.7373665966342983`*^9, 3.7373666941688023`*^9}, 
   3.737366774399681*^9, {3.737366846399226*^9, 3.7373668542002296`*^9}, 
   3.737869641977816*^9, {3.7378696729786863`*^9, 3.737869680338325*^9}, {
   3.737869729800325*^9, 3.737869731520771*^9}, {3.737869820832528*^9, 
   3.737869960512032*^9}, {3.737869997391673*^9, 3.7378701052231007`*^9}, {
   3.737870143535965*^9, 3.737870181156848*^9}, {3.7378702285545883`*^9, 
   3.737870348513867*^9}, {3.737870393942148*^9, 3.7378705203463173`*^9}, {
   3.737870571417562*^9, 3.737870573062872*^9}, {3.737870681025528*^9, 
   3.737870699381481*^9}, {3.7378707312028646`*^9, 3.737870870278202*^9}, {
   3.737870917522112*^9, 3.737870946257683*^9}, {3.737870982997942*^9, 
   3.7378709891506977`*^9}, {3.7378710374170723`*^9, 3.737871076741334*^9}, {
   3.737871119959087*^9, 3.737871271715321*^9}, {3.737871343892535*^9, 
   3.7378713837147293`*^9}, {3.7378714422672977`*^9, 3.737871532319543*^9}, {
   3.73787157631183*^9, 3.737871583939913*^9}, {3.737871667328906*^9, 
   3.737871864303129*^9}, {3.7378719231757603`*^9, 3.7378719450278463`*^9}, {
   3.737872004905116*^9, 3.7378720460447702`*^9}, {3.737873676958581*^9, 
   3.737873691852614*^9}, {3.737877655134923*^9, 3.737877791526764*^9}, {
   3.7378786607075577`*^9, 3.7378786627493362`*^9}, {3.7378801517680597`*^9, 
   3.7378801585333157`*^9}, 3.737881878459334*^9, {3.737885427974547*^9, 
   3.737885463289036*^9}, {3.737909948333761*^9, 3.737909948462751*^9}, {
   3.737910003434218*^9, 3.737910003875802*^9}, {3.737910077298047*^9, 
   3.7379100834592*^9}, 3.7379101176549377`*^9, {3.737910365996491*^9, 
   3.737910392520522*^9}, {3.737943609199835*^9, 3.737943614043647*^9}, {
   3.738011205880199*^9, 3.738011208069495*^9}, {3.7380454449488564`*^9, 
   3.738045472543992*^9}, 3.738151433061966*^9, {3.738151520309229*^9, 
   3.7381516192081966`*^9}, {3.7381516985155363`*^9, 
   3.7381517029611635`*^9}, {3.738151818295475*^9, 3.738151869083268*^9}, {
   3.7381519312284045`*^9, 3.738151932069031*^9}, {3.738219148877116*^9, 
   3.7382191856741295`*^9}, {3.738219235601967*^9, 3.7382192444333534`*^9}, {
   3.7382192992678084`*^9, 3.738219372865691*^9}, 3.7382464861684084`*^9, {
   3.7409694190099616`*^9, 3.7409694258775864`*^9}, {3.7449530282872915`*^9, 
   3.744953028556445*^9}, {3.7524861654964046`*^9, 3.752486196305553*^9}, {
   3.7524862721676407`*^9, 3.752486345248811*^9}, {3.752486383494035*^9, 
   3.752486386073276*^9}, {3.75248659108598*^9, 3.7524866155316677`*^9}, 
   3.752486681640609*^9, {3.7524867153343287`*^9, 3.752486725139408*^9}, {
   3.752486768794829*^9, 3.752486780401215*^9}, {3.752486816095772*^9, 
   3.752486828673321*^9}, {3.752486936047159*^9, 3.752486943905018*^9}, {
   3.7524870243348227`*^9, 3.7524870604376097`*^9}, {3.752487748378622*^9, 
   3.752487764578298*^9}, {3.752487809217525*^9, 3.752487818290511*^9}, {
   3.752488030976404*^9, 3.752488038227976*^9}, {3.752488300975902*^9, 
   3.752488438262857*^9}, {3.75248850381824*^9, 3.752488511710824*^9}, {
   3.752488544008977*^9, 3.752488662624508*^9}, {3.7524896779161587`*^9, 
   3.752489693538266*^9}, {3.752489742342965*^9, 3.752489749672873*^9}, 
   3.7524897850424423`*^9, {3.7524899740441628`*^9, 3.752489977697757*^9}, {
   3.752490341067745*^9, 3.752490342754274*^9}, {3.752490794546686*^9, 
   3.7524908365463467`*^9}, {3.752490895001153*^9, 3.7524909581464376`*^9}, {
   3.75249227165379*^9, 3.7524923227598515`*^9}, {3.752492392994095*^9, 
   3.752492393859824*^9}, {3.7525175156598396`*^9, 3.7525175177856293`*^9}, {
   3.75251757312738*^9, 3.752517595648113*^9}, {3.752553229024864*^9, 
   3.7525532900323114`*^9}, {3.7525533265614915`*^9, 3.75255352620665*^9}, {
   3.7525535599754443`*^9, 3.75255359669468*^9}, {3.7525536380654054`*^9, 
   3.7525536524622517`*^9}, 3.75255547311102*^9, {3.7525556058068333`*^9, 
   3.7525556543966646`*^9}, {3.7525556864303727`*^9, 
   3.7525557796210065`*^9}, {3.7525558670647235`*^9, 3.752555942894641*^9}, {
   3.752557688895293*^9, 3.7525577093323364`*^9}, {3.7526546880744395`*^9, 
   3.752654697279964*^9}, {3.7527621016129246`*^9, 3.752762103069059*^9}, {
   3.752861617261154*^9, 3.7528616176567993`*^9}, 3.756813492103634*^9, {
   3.7568135312461243`*^9, 3.756813583855937*^9}, {3.7568136285214453`*^9, 
   3.756813721765275*^9}, {3.7568137887622547`*^9, 3.756813789731662*^9}, {
   3.756813838518566*^9, 3.756813844654995*^9}, {3.756813989469483*^9, 
   3.7568139994218283`*^9}, {3.7568140476560307`*^9, 3.7568140482405024`*^9}, 
   3.7568141298093357`*^9, {3.756814177276435*^9, 3.756814219719314*^9}, {
   3.756814258495769*^9, 3.756814288554564*^9}, {3.756814347979629*^9, 
   3.7568144054799757`*^9}, {3.756814443146748*^9, 3.756814471382565*^9}, {
   3.756814516236704*^9, 3.756814540121458*^9}, {3.7568148948285933`*^9, 
   3.756814906717598*^9}, {3.756814953018752*^9, 3.7568149577362213`*^9}, {
   3.756815115896628*^9, 3.756815280864328*^9}, {3.756815332306151*^9, 
   3.756815339144775*^9}, {3.7568193956991477`*^9, 3.756819409267872*^9}, {
   3.756819739941109*^9, 3.7568197541028104`*^9}, {3.756821479337372*^9, 
   3.756821510628838*^9}, {3.756825081456606*^9, 3.7568250840128*^9}},
 CellLabel->"In[38]:=",ExpressionUUID->"8c2ee34d-7d70-4b4b-be9d-15b89aa22fe3"],

Cell[BoxData["\<\"first part done\"\>"], "Print",
 CellChangeTimes->{{3.7568145485032682`*^9, 3.756814573668478*^9}, 
   3.756814966203705*^9, 3.756815310035239*^9, 3.7568153524391003`*^9, 
   3.756818980298375*^9, 3.7568194163519325`*^9, 3.7568203060685673`*^9, 
   3.7568223937510843`*^9, 3.7568261071784286`*^9},
 CellLabel->
  "During evaluation of \
In[38]:=",ExpressionUUID->"ce59a4d9-525b-4ed4-8f12-ee4b9f42f3b4"],

Cell[BoxData[
 GraphicsBox[{{}, {{}, {}, 
    {RGBColor[0.368417, 0.506779, 0.709798], PointSize[
      NCache[
       Rational[1, 360], 0.002777777777777778]], AbsoluteThickness[1.6], 
     LineBox[CompressedData["
1:eJxc2AF4V9P/OPBJMkkmySSZJJNkkkySK8kkmUwmk8lkMplaNZlMkkkySSbJ
ZDJJJskkmSSTZJJMkkkySSbJvkn+1u/uef6f1332PHtenXvu+7zPOfd97jpp
2J2DbmkSFRUVzI6Kavj9f1fdhf/3uzb8HRXMXfTB+h/3/BQ6Orhh5H2Fzy9q
dExQmfz1TdtHNbp1kLy35Mq9JY2ODWb0/vmJ3j83ul1w+5brPk+qaHRccMST
J8zr+lajOwQjDn62R9Vtje4YlLd/8JeryreF7hS8Mr/hanR88OEbcx/Pv7PR
nYNHm+b9MWLLj6G7BIsbmoc2umvQ847iL5r1bHRCsPaVh2+95ORGnxV0rZ54
RvXERncLMkp3JIx5u9FnB2/eP/D42sWN7h70Or3tYfXbGn1OsPnbhqvRPYLt
o/5+oMWTjT43mPD61mMvn9DoxODb/XEX3/JQo88L3m+T9d9Po3sGbzRM/6GN
Pj84pCG96xrdK4g7MMBGX4B7B59N6ddk+d2NvjDYE5/22Io/t4YOIp0fBD99
ufK/GW1svyj4pOXVT31zYmP7RcGpc475b4p/CNv7BOf8viCzY03o/D7B0Csa
ZqSx/8Xh+ja2Xxx8fObMfcM+buzfN9xPje19g8mrGwI2tl8S9DnwD43tlwQL
L/1+fOuFje39eH6/oGE1vlzZ2H5pcMnJB323bFbj+C8NSrIvaP7VC43jSwoO
bIc7GtuTgtMapiO+sf2ycD83Pv+yYNcjp7yXuqvx+f0jx5vfn/FdHvwX7L+I
je2XBxc2vA5PbAnbBwRD/nsbzn0tdP6A4LedDVdj+xVB7OUNO6ax/xXB+mYN
O7ixfWBwYLrrG/sPDAYcmNDG9iuDA+nnNrZfGaw79d7/fhrbk4NDD7wQoYPk
4MB2/+f78P7koOaZa4/+bErYXpEcXHAgocb+V4X7P7w/uCq47sAENca7Khh+
4Grsj6MGBQkN2+HMxviDgl8bwl/U2H9Q5PgqBgUNq/vG3DBe1NXh+9MY/+og
+8AGbBz/1cG9BxIOXXF10FCt/n6gJuyfErw7K3dw91ahg5TgiRu7/O/D6d+F
/VOCA+Xq3NAVKeH+DR11TXDRS0fkbAxCB9cExza8vu9vDvtfEyxJP/y/n9AV
14Tz9W3Yf3DwX7D/IoYOBof1KnT+4OCFBl6xKew/OKy334T9rw3+bUj/5dDB
teH7GTr/2qBhN176/caw/7Xh+oeOSg0OvC5vhA5Sw/3W2D81aHOgoDb2Tw3X
t7H/deF8fx32vy7ofH7DDqwO+18X1pPQFdcFgw4U9NBRQ4IuByagsf+QcH1D
5w8J62HoiiFB2SHX//fT2P/64L9i/F9FDh1cH6z59chuKWMb418f/N99jfGv
jxxPVFpwoJx+3tg/LfivWP5X0hr7p4X1sbF/WnCg3FzY2P+GcL98Ffa/IThQ
Dp8JnX9DWA8b+98Q7rfG/kODhtX75NfG/kPD87Gx/9Bg3IErdMXQ4J1NDRs+
dNSNwYHj6ozG8eP8G8P61hj/xnD/NvZPD+tn6Lj0cL83jic93L8b/s/p6UHi
a53+22Hrw+enB8veabi++D8XpweZBwruujBeevDfy/HfGxK6Jj04q+H1nhw6
6qZwP4WOuyncr6GDm4IrDyxw+Pz0m8L6Frbn3xSe95+H8W8K93dj/JuIf1Nw
5lsX/vcKhfdHDQuSDgQMHTcsrDeN8YcFDdVzcPfQ6cOCDgeuxvjDgobTIu2x
0MXDIvOrGBb0f273Zc/tDp9fMyzYcVXDC9AY/+bwfG+Mf3O4v6vC+DeH6xk6
/ebgpAMb5tMw/s1hfQtdfHNwoJzOXBPGvzk8Pz8J498cdDxQ0FeH8TOClQ3h
jwsdlxHO58dh/Izgo7vaNfyE8TOC0Q2fMyesCuNnBM0ahlv2YRg/Iyha2rBB
Q1dkhPUudE1GcM2BK3TULZH3x90SHDiuBq8M498S9D1whU6/JXjxyoYDOXT+
LcGwAx9YjfFvCaY2HM+PNMbn/hrujxoefh81xh8eeX8wPPz+aYw/PPinYXr3
rQjjDw/Py/fD+MPDehW6Ynj4fRm6ZniQMrYh44ow/q1B+4ZyUhk67tZg/IEP
qtDBrcFfhx73X0l9N4x/a3Dg8/jg0Pm3Bl82LF/nd8L4uOLWcP1D19wa1sfy
MH5mWG/eCuNnBvM/abhhSRgfp2eG53Xo/MzgwHCeDV2cGXzQ8DqseDOMnxmu
f+iazOCy/752Os0JHXVbuB6h424Lz683wvi3hd8vjfFvC7/nwvHn3xbsv6gh
wXD8xbdFjrfitmDTiQ0fxI3xbwvuaSgv4xeH8UcEZx+4wnhxOBgR/N+BuyiM
PyJY1XBcfxg6f0R4Xr0exh8Rfp+HrhgRLGhY/oNeC+OPCGK6NeyABWH828O/
D14N498efn+G7cHt4ff1K2H828N68XIY//bwvHkpjH97WC9Kw/i3h+OdG8a/
PWioTqtbvhDGzwrrW9gelxXm83wYH6dzf35WWM/C9uKssP6G7RXcX5MVHPjc
/6AkjH9H+L00L4x/R7ieYT7BHeF+DfNJvyOs5/PD+HcE99/ZcMKGLr4jcj4q
7gjrzYth/Dsixxc1MjjqwBWOPw4HIyPvTx8ZnNuw3XsUh/FHBgfK+2XPhfFH
huv1TBh/ZHh+ha4ZGf49OyeMf2dke9ydYb5FYXycfme4/k+H8e8M98+zYfw7
w/mYFcbn/po7w/oR3h+VHRk/Jjt8P58Mx5MdrsdT/+eE7GDW0weucHzZkfGS
s8PzP3Q6/bOzI/PJ53mFtBfz/LLs4MdjGz5Qw+dVEK8qm3yJX4ej7grrT5hv
zF2R7XF3hf9/8USYP+3BXWE9nBnmz/3pd4X1ZkaYP/fnc38h9xczvrK7glcb
dte14f0Vd4Xv9/Qwf55Xc1fketbdFTl/UaMi5ytmVOT8x+EE7g9GRT4veVTk
eqWPitxv2aMi35f8UZHvW+Go4MDXxl2zw/xHhfUhnK+yUZHzUzEqcj6qaK8Z
FdafcH7qRkXOZ9ToyPxiRgcH/hzvFL6fcaMj39eE0ZH5BLQnjw7/PyDML532
7NGR+z1/dOT7Wzg6/PsprC/FoyPrTRmuGB1ZT6tGR9bjmtGR9btudDhfjfU/
J/L+mJzI+HE5kfEScJBD/vRPz4mMn017fk5kfS3MCfdvOL7inMjzoywn8vyq
yAnXuzH/nPB7ITxPanIiz4O6nPD9C9ujxkTOXwyOGxMc+POpOIyXMCZy/gLu
Tx4Tfu+E5036mPD9CONnjwnrVeP5NSbcT+H5Xzgm8rwvHhPW59BltFfQXjUm
/F4Mn1czJvL7o24M3x9jyX9s5PzHjY18PxPGRr4fwdjI9UweG3n+pY+NfB+y
x0buh/yxketbSPzisZHnd9nYyP1aMTZy/1SN5XuH8dcx3qhxkeONGRdZb+LG
RdaXhHGR9TUYF1lPkrk/fVyY/2Nh/rTnjwvHUxjmPy6cn8fD/GkvGxfWi0fD
/HHVuLB+Tg3zHxfuj0fC/BvvvzfMPzd8f3LC/HPD++8J888N12dimD/tAU7G
6Tgb5/P8wtxwvu4L888N12NsmH9uuJ73h/njqtzI/Gpor8NRd4fr8UCY/93h
+fZwmP/dkfOZcHd4vk0J8787PF8fDPO/O3zfHwrzpz2b9nziFfL84rvD/CeH
+d8dOV8VtFfRXnN3uL6TwvzvJv/x4f2jwvzHh/N/Z5j/+PD5w8P8cdDYf1CY
f6P7hPnTno3zceH4cH9cH+aPy7i/AlfhGlyHo+6JfH4MjrsnvH9YmD/twT2R
85V8T+R8ptOeTXv+PZHvX+E9kfu9mPhluKJxPLeH+ROvhva6eyLXLyov8nkx
OA4n5JF/HuuP07k/m+fl48K8yPEX50XOT1le5Pgr6F+Fa3Ad44m6N3K8MfdG
7t84nIADnIzT7w2i/v8rG+fjQlyMy3AFrsI1uA5HTYh0DI7DCTjAyTgdZ+N8
XIiLcRmuwFW4BtfhqPsiHYPjcAIOcDJOx9k4HxfiYlyGK3AVrsF1OCo/0tE4
BsfiOByPE3AiDnASTsapOB1n4myci/NxAS7ERbgYl+IyXI4rcCWuwtW4Btfi
OlyPo+6PdDSOwbE4DsfjBJyIA5yEk3EqTseZOBvn4nxcgAtxES7GpbgMl+MK
XImrcDWuwbW4DtfjqImRjsYxOBbH4XicgBNxgJNwMk7F6TgTZ+NcnI8LcCEu
wsW4FJfhclyBK3EVrsY1uBbX4Xoc9UCko3EMjsVxOB4n4EQc4CScjFNxOs7E
2TgX5+MCXIiLcDEuxWW4HFfgSlyFq3ENrsV1uB5HTYp0NI7BsTgOx+MEnIgD
nISTcSpOx5k4G+fifFyAC3ERLsaluAyX4wpciatwNa7BtbgO1+OoByMdjWNw
LI7D8TgBJ+IAJ+FknIrTcSbOxrk4HxfgQlyEi3EpLsPluAJX4ipcjWtwLa7D
9ThqcqSjcQyOxXE4HifgRBzgJJyMU3E6zsTZOBfn4wJciItwMS7FZbgcV+BK
XIWrcQ2uxXW4Hkc9FOloHINjcRyOxwk4EQc4CSfjVJyOM3E2zsX5uAAX4iJc
jEtxGS7HFbgSV+FqXINrcR2ux1EFkY7GMTgWx+F4nIATcYCTcDJOxek4E2fj
XJyPC3AhLsLFuBSX4XJcgStxFa7GNbgW1+F6HPVwpKNxDI7FcTgeJ+BEHOAk
nIxTcTrOxNk4F+fjAlyIi3AxLsVluBxX4EpchatxDa7FdbgeR02JdDSOwbE4
DsfjBJyIA5yEk3EqTseZOBvn4nxcgAtxES7GpbgMl+MKXImrcDWuwbW4Dtfj
qEciHY1jcCyOw/E4ASfiACfhZJyK03Emzsa5OB8X4EJchItxKS7D5bgCV+Iq
XI1rcC2uw/U4amqko3EMjsVxOB4n4EQc4CScjFNxOs7E2TgX5+MCXIiLcDEu
xWW4HFfgSlyFq3ENrsV1uB5HPRrpaByDY3EcjscJOBEHOAkn41ScjjNxNs7F
+bgAF+IiXIxLcRkuxxW4ElfhalyDa3EdrsdR0yIdjWNwLI7D8TgBJ+IAJ+Fk
nIrTcSbOxrk4HxfgQlyEi3EpLsPluAJX4ipcjWtwLa7D9TjqsUhH4xgci+Nw
PE7AiTjASTgZp+J0nImzcS7OxwW4EBfhYlyKy3A5rsCVuApX4xpci+twPY4q
jHRTHI1b4BjcGsfidjgOd8TxuAtOwN1xIu6FA9wXJ+EBOBmn4FSchtNxBs7E
WTgb5+BcnIfz8SRcgKfiQjwDF+HZuBiX4FK8AJfhxbgcL8MVeCWuxGtwFV6P
q/EmXIO34lq8A9fh3bge78NRj0e6KY7GLXAMbo1jcTschzvieNwFJ+DuOBH3
wgHui5PwAJyMU3AqTsPpOANn4iycjXNwLs7D+XgSLsBTcSGegYvwbFyMS3Ap
XoDL8GJcjpfhCrwSV+I1uAqvx9V4E67BW3Et3oHr8G5cj/fhqOmRboqjcQsc
g1vjWNwOx+GOOB53wQm4O07EvXCA++IkPAAn4xScitNwOs7AmTgLZ+McnIvz
cD6ehAvwVFyIZ+AiPBsX4xJcihfgMrwYl+NluAKvxJV4Da7C63E13oRr8FZc
i3fgOrwb1+N9OOqJSDfF0bgFjsGtcSxuh+NwRxyPu+AE3B0n4l44wH1xEh6A
k3EKTsVpOB1n4EychbNxDs7FeTgfT8IFeCouxDNwEZ6Ni3EJLsULcBlejMvx
MlyBV+JKvAZX4fW4Gm/CNXgrrsU7cB3ejevxPhw1I9JNcTRugWNwaxyL2+E4
3BHH4y44AXfHibgXDnBfnIQH4GScglNxGk7HGTgTZ+FsnINzcR7Ox5NwAZ6K
C/EMXIRn42JcgkvxAlyGF+NyvAxX4JW4Eq/BVXg9rsabcA3eimvxDlyHd+N6
vA9HPRnppjgat8AxuDWOxe1wHO6I43EXnIC740TcCwe4L07CA3AyTsGpOA2n
4wycibNwNs7BuTgP5+NJuABPxYV4Bi7Cs3ExLsGleAEuw4txOV6GK/BKXInX
4Cq8HlfjTbgGb8W1eAeuw7txPd6Ho2ZGuimOxi1wDG6NY3E7HIc74njcBSfg
7jgR98IB7ouT8ACcjFNwKk7D6TgDZ+IsnI1zcC7Ow/l4Ei7AU3EhnoGL8Gxc
jEtwKV6Ay/BiXI6X4Qq8ElfiNbgKr8fVeBOuwVtxLd6B6/BuXI/34ainIt0U
R+MWOAa3xrG4HY7DHXE87oITcHeciHvhAPfFSXgATsYpOBWn4XScgTNxFs7G
OTgX5+F8PAkX4Km4EM/ARXg2LsYluBQvwGV4MS7Hy3AFXokr8RpchdfjarwJ
1+CtuBbvwHV4N67H+3BUUaSb4mjcAsfg1jgWt8NxuCOOx11wAu6OE3EvHOC+
OAkPwMk4BafiNJyOM3AmzsLZOAfn4jycjyfhAjwVF+IZuAjPxsW4BJfiBbgM
L8bleBmuwCtxJV6Dq/B6XI034Rq8FdfiHbgO78b1eB+OejrSTXE0boFjcGsc
i9vhONwRx+MuOAF3x4m4Fw5wX5yEB+BknIJTcRpOxxk4E2fhbJyDc3EezseT
cAGeigvxDFyEZ+NiXIJL8QJchhfjcrwMV+CVuBKvwVV4Pa7Gm3AN3opr8Q5c
h3fjerwPR82KdFMcjVvgGNwax+J2OA53xPG4C07A3XEi7oUD3Bcn4QE4Gafg
VJyG03EGzsRZOBvn4Fych/PxJFyAp+JCPAMX4dm4GJfgUrwAl+HFuBwvwxV4
Ja7Ea3AVXo+r8SZcg7fiWrwD1+HduB7vw1HPRLopjsYtcAxujWNxOxyHO+J4
3AUn4O44EffCAe6Lk/AAnIxTcCpOw+k4A2fiLJyNc3AuzsP5eBIuwFNxIZ6B
i/BsXIxLcClegMvwYlyOl+EKvBJX4jW4Cq/H1XgTrsFbcS3egevwblyP9+Go
2ZFuiqNxCxyDW+NY3A7H4Y44HnfBCbg7TsS9cID74iQ8ACfjFJyK03A6zsCZ
OAtn4xyci/NwPp6EC/BUXIhn4CI8GxfjElyKF+AyvBiX42W4Aq/ElXgNrsLr
cTXehGvwVlyLd+A6vBvX43046tlIN8XRuAWOwa1xLG6H43BHHI+74ATcHSfi
XjjAfXESHoCTcQpOxWk4HWfgTJyFs3EOzsV5OB9PwgV4Ki7EM3ARno2LcQku
xQtwGV6My/EyXIFX4kq8Blfh9bgab8I1eCuuxTtwHd6N6/E+HDUn0k1xNG6B
Y3BrHIvb4TjcEcfjLjgBd8eJuBcOcF+chAfgZJyCU3EaTscZOBNn4Wycg3Nx
Hs7Hk3ABnooL8QxchGfjYlyCS/ECXIYX43K8DFfglbgSr8FVeD2uxptwDd6K
a/EOXId343q8D0c9F+mmOBq3wDG4NY7F7XAc7ojjcRecgLvjRNwLB7gvTsID
cDJOwak4DafjDJyJs3A2zsG5OA/n40m4AE/FhXgGLsKzcTEuwaV4AS7Di3E5
XoYr8EpcidfgKrweV+NNuAZvxbV4B67Du3E93oejiiPdBDfFzXA0bo5b4JY4
BrfCrXEbHIvb4na4PY7DHXBH3AnH4864C+6KE3A33B33wIm4J+6Fe+MA98F9
cT+chPvjAXggTsaDcAoejFPxEJyGh+J0PAxn4OE4E4/AWXgkzsajcA4ei3Px
eJyHJ+B8PBFPwpNxAZ6Cp+JpuBBPxzPwTFyEZ+HZeA4uxnNxCZ6HS/F8vAAv
xGV4EV6Ml+ByvBQvw8txBV6BV+JVuBKvxmvwWlyF1+H1eAOuxhvxJrwZ1+At
eCvehmvxdrwD78R1eBfejffgerwX78P7cdTzkW6Cm+JmOBo3xy1wSxyDW+HW
uA2OxW1xO9wex+EOuCPuhONxZ9wFd8UJuBvujnvgRNwT98K9cYD74L64H07C
/fEAPBAn40E4BQ/GqXgITsNDcToehjPwcJyJR+AsPBJn41E4B4/FuXg8zsMT
cD6eiCfhybgAT8FT8TRciKfjGXgmLsKz8Gw8BxfjubgEz8OleD5egBfiMrwI
L8ZLcDleipfh5bgCr8Ar8SpciVfjNXgtrsLr8Hq8AVfjjXgT3oxr8Ba8FW/D
tXg73oF34jq8C+/Ge3A93ov34f04am6km+CmuBmOxs1xC9wSx+BWuDVug2Nx
W9wOt8dxuAPuiDvheNwZd8FdcQLuhrvjHjgR98S9cG8c4D64L+6Hk3B/PAAP
xMl4EE7Bg3EqHoLT8FCcjofhDDwcZ+IROAuPxNl4FM7BY3EuHo/z8AScjyfi
SXgyLsBT8FQ8DRfi6XgGnomL8Cw8G8/BxXguLsHzcCmejxfghbgML8KL8RJc
jpfiZXg5rsAr8Eq8Clfi1XgNXour8Dq8Hm/A1Xgj3oQ34xq8BW/F23At3o53
4J24Du/Cu/EeXI/34n14P456IdJNcFPcDEfj5rgFboljcCvcGrfBsbgtbofb
4zjcAXfEnXA87oy74K44AXfD3XEPnIh74l64Nw5wH9wX98NJuD8egAfiZDwI
p+DBOBUPwWl4KE7Hw3AGHo4z8QichUfibDwK5+CxOBePx3l4As7HE/EkPBkX
4Cl4Kp6GC/F0PAPPxEV4Fp6N5+BiPBeX4Hm4FM/HC/BCXIYX4cV4CS7HS/Ey
vBxX4BV4JV6FK/FqvAavxVV4HV6PN+BqvBFvwptxDd6Ct+JtuBZvxzvwTlyH
d+HdeA+ux3vxPrwfR5VEugluipvhaNwct8AtcQxuhVvjNjgWt8XtcHschzvg
jrgTjsedcRfcFSfgbrg77oETcU/cC/fGAe6D++J+OAn3xwPwQJyMB+EUPBin
4iE4DQ/F6XgYzsDDcSYegbPwSJyNR+EcPBbn4vE4D0/A+XginoQn4wI8BU/F
03Ahno5n4Jm4CM/Cs/EcXIzn4hI8D5fi+XgBXojL8CK8GC/B5XgpXoaX4wq8
Aq/Eq3AlXo3X4LW4Cq/D6/EGXI034k14M67BW/BWvA3X4u14B96J6/AuvBvv
wfV4L96H9+OoFyPdBDfFzXA0bo5b4JY4BrfCrXEbHIvb4na4PY7DHXBH3AnH
4864C+6KE3A33B33wIm4J+6Fe+MA98F9cT+chPvjAXggTsaDcAoejFPxEJyG
h+J0PAxn4OE4E4/AWXgkzsajcA4ei3PxeJyHJ+B8PBFPwpNxAZ6Cp+JpuBBP
xzPwTFyEZ+HZeA4uxnNxCZ6HS/F8vAAvxGV4EV6Ml+ByvBQvw8txBV6BV+JV
uBKvxmvwWlyF1+H1eAOuxhvxJrwZ1+AteCvehmvxdrwD78R1eBfejffgerwX
78P7cdS8SDfBTXEzHI2b4xa4JY7BrXBr3AbH4ra4HW6P43AH3BF3wvG4M+6C
u+IE3A13xz1wIu6Je+HeOMB9cF/cDyfh/ngAHoiT8SCcggfjVDwEp+GhOB0P
wxl4OM7EI3AWHomz8Sicg8fiXDwe5+EJOB9PxJPwZFyAp+CpeBouxNPxDDwT
F+FZeDaeg4vxXFyC5+FSPB8vwAtxGV6EF+MluBwvxcvwclyBV+CVeBWuxKvx
GrwWV+F1eD3egKvxRrwJb8Y1eAveirfhWrwd78A7cR3ehXfjPbge78X78H4c
9VKkm+CmuBmOxs1xC9wSx+BWuDVug2NxW9wOt8dxuAPuiDvheNwZd8FdcQLu
hrvjHjgR98S9cG8c4D64L+6Hk3B/PAAPxMl4EE7Bg3EqHoLT8FCcjofhDDwc
Z+IROAuPxNl4FM7BY3EuHo/z8AScjyfiSXgyLsBT8FQ8DRfi6XgGnomL8Cw8
G8/BxXguLsHzcCmejxfghbgML8KL8RJcjpfiZXg5rsAr8Eq8Clfi1XgNXour
8Dq8Hm/A1Xgj3oQ34xq8BW/F23At3o534J24Du/Cu/EeXI/34n14P44qjXQT
3BQ3w9G4OW6BW+IY3Aq3xm1wLG6L2+H2OA53wB1xJxyPO+MuuCtOwN1wd9wD
J+KeuBfujQPcB/fF/XAS7o8H4IE4GQ/CKXgwTsVDcBoeitPxMJyBh+NMPAJn
4ZE4G4/COXgszsXjcR6egPPxRDwJT8YFeAqeiqfhQjwdz8AzcRGehWfjObgY
z8UleB4uxfPxArwQl+FFeDFegsvxUrwML8cVeAVeiVfhSrwar8FrcRVeh9fj
Dbgab8Sb8GZcg7fgrXgbrsXb8Q68E9fhXXg33oPr8V68D+/HUS9Hugluipvh
aNwct8AtcQxuhVvjNjgWt8XtcHschzvgjrgTjsedcRfcFSfgbrg77oETcU/c
C/fGAe6D++J+OAn3xwPwQJyMB+EUPBin4iE4DQ/F6XgYzsDDcSYegbPwSJyN
R+EcPBbn4vE4D0/A+XginoQn4wI8BU/F03Ahno5n4Jm4CM/Cs/EcXIzn4hI8
D5fi+XgBXojL8CK8GC/B5XgpXoaX4wq8Aq/Eq3AlXo3X4LW4Cq/D6/EGXI03
4k14M67BW/BWvA3X4u14B96J6/AuvBvvwfV4L96H9+Oo+ZFugpviZjgaN8ct
cEscg1vh1rgNjsVtcTvcHsfhDrgj7oTjcWfcBXfFCbgb7o574ETcE/fCvXGA
++C+uB9Owv3xADwQJ+NBOAUPxql4CE7DQ3E6HoYz8HCciUfgLDwSZ+NROAeP
xbl4PM7DE3A+nogn4cm4AE/BU/E0XIin4xl4Ji7Cs/BsPAcX47m4BM/DpXg+
XoAX4jK8CC/GS3A5XoqX4eW4Aq/AK/EqXIlX4zV4La7C6/B6vAFX4414E96M
a/AWvBVvw7V4O96Bd+I6vAvvxntwPd6L9+H9OOqVSDfBTXEzHI2b4xa4JY7B
rXBr3AbH4ra4HW6P43AH3BF3wvG4M+6Cu+IE3A13xz1wIu6Je+HeOMB9cF/c
Dyfh/ngAHoiT8SCcggfjVDwEp+GhOB0Pwxl4OM7EI3AWHomz8Sicg8fiXDwe
5+EJOB9PxJPwZFyAp+CpeBouxNPxDDwTF+FZeDaeg4vxXFyC5+FSPB8vwAtx
GV6EF+MluBwvxcvwclyBV+CVeBWuxKvxGrwWV+F1eD3egKvxRrwJb8Y1eAve
irfhWrwd78A7cR3ehXfjPbge78X78H4ctSDSTXBT3AxH4+a4BW6JY3Ar3Bq3
wbG4LW6H2+M43AF3xJ1wPO6Mu+CuOAF3w91xD5yIe+JeuDcOcB/cF/fDSbg/
HoAH4mQ8CKfgwTgVD8FpeChOx8NwBh6OM/EInIVH4mw8CufgsTgXj8d5eALO
xxPxJDwZF+ApeCqehgvxdDwDz8RFeBaejefgYjwXl+B5uBTPxwvwQlyGF+HF
eAkux0vxMrwcV+AVeCVehSvxarwGr8VVeB1ejzfgarwRb8KbcQ3egrfibbgW
b8c78E5ch3fh3XgPrsd78T68H0e9GukmuCluhqNxc9wCt8QxuBVujdvgWNwW
t8PtcRzugDviTjged8ZdcFecgLvh7rgHTsQ9cS/cGwe4D+6L++Ek3B8PwANx
Mh6EU/BgnIqH4DQ8FKfjYTgDD8eZeATOwiNxNh6Fc/BYnIvH4zw8AefjiXgS
nowL8BQ8FU/DhXg6noFn4iI8C8/Gc3AxnotL8DxciufjBXghLsOL8GK8BJfj
pXgZXo4r8Aq8Eq/ClXg1XoPX4iq8Dq/HG3A13og34c24Bm/BW/E2XIu34x14
J67Du/BuvAfX4714H96PoxZGugluipvhaNwct8AtcQxuhVvjNjgWt8XtcHsc
hzvgjrgTjsedcRfcFSfgbrg77oETcU/cC/fGAe6D++J+OAn3xwPwQJyMB+EU
PBin4iE4DQ/F6XgYzsDDcSYegbPwSJyNR+EcPBbn4vE4D0/A+XginoQn4wI8
BU/F03Ahno5n4Jm4CM/Cs/EcXIzn4hI8D5fi+XgBXojL8CK8GC/B5XgpXoaX
4wq8Aq/Eq3AlXo3X4LW4Cq/D6/EGXI034k14M67BW/BWvA3X4u14B96J6/Au
vBvvwfV4L96H9+Oo1yLdBDfFzXA0bo5b4JY4BrfCrXEbHIvb4na4PY7DHXBH
3AnH4864C+6KE3A33B33wIm4J+6Fe+MA98F9cT+chPvjAXggTsaDcAoejFPx
EJyGh+J0PAxn4OE4E4/AWXgkzsajcA4ei3PxeJyHJ+B8PBFPwpNxAZ6Cp+Jp
uBBPxzPwTFyEZ+HZeA4uxnNxCZ6HS/F8vAAvxGV4EV6Ml+ByvBQvw8txBV6B
V+JVuBKvxmvwWlyF1+H1eAOuxhvxJrwZ1+AteCvehmvxdrwD78R1eBfejffg
erwX78P7cVRZpA/CTfDBuCk+BDfDh+JofBhujg/HLfARuCU+Esfgo3ArfDRu
jY/BbfCxOBYfh9vi43E7fAJuj0/Ecfgk3AGfjDviU3AnfCqOx6fhzvh03AWf
gbviM3ECPgt3w2fj7vgc3AOfixPxebgnPh/3whfg3vhCHOCLcB98Me6LL8H9
8KU4CV+G++PL8QB8BR6Ir8TJ+Co8CF+NU/A1eDC+Fqfi6/AQfD1OwzfgofhG
nI5vwsPwzTgD34KH41txJr4Nj8C34yx8Bx6J78TZ+C48Co/GOXgMHovH4Vx8
Nx6P78F5+F48Ad+H8/H9eCJ+AE/CD+LJ+CFcgB/GU/AjeCp+FE/Dj+FC/Die
jp/AM/CTeCZ+Chfhp/Es/AyejZ/Fc/BzuBg/j+fiF3AJfhHPwy/hUvwyno9f
wQvwq3ghfg2X4dfxIvwGXozfxEvwW7gcv42X4nfwMvwuXo7fwxX4fbwCf4BX
4g/xKvwRrsQf49X4E7wGf4rX4s9wFf4cr8Nf4PX4S7wBf4Wr8dd4I/4Gb8Lf
4s34O1yDv8db8A94K/4Rb8M/4Vr8M96Of8E78K94J/4N1+Hf8S78B96N/8R7
8F+4Hv8P78V/4334H7wf/4ujXo/0QbgJPhg3xYfgZvhQHI0Pw83x4bgFPgK3
xEfiGHwUboWPxq3xMbgNPhbH4uNwW3w8bodPwO3xiTgOn4Q74JNxR3wK7oRP
xfH4NNwZn4674DNwV3wmTsBn4W74bNwdn4N74HNxIj4P98Tn4174AtwbX4gD
fBHugy/GffEluB++FCfhy3B/fDkegK/AA/GVOBlfhQfhq3EKvgYPxtfiVHwd
HoKvx2n4BjwU34jT8U14GL4ZZ+Bb8HB8K87Et+ER+Hache/AI/GdOBvfhUfh
0TgHj8Fj8Tici+/G4/E9OA/fiyfg+3A+vh9PxA/gSfhBPBk/hAvww3gKfgRP
xY/iafgxXIgfx9PxE3gGfhLPxE/hIvw0noWfwbPxs3gOfg4X4+fxXPwCLsEv
4nn4JVyKX8bz8St4AX4VL8Sv4TL8Ol6E38CL8Zt4CX4Ll+O38VL8Dl6G38XL
8Xu4Ar+PV+AP8Er8IV6FP8KV+GO8Gn+C1+BP8Vr8Ga7Cn+N1+Au8Hn+JN+Cv
cDX+Gm/E3+BN+Fu8GX+Ha/D3eAv+AW/FP+Jt+Cdci3/G2/EveAf+Fe/Ev+E6
/Dvehf/Au/GfeA/+C9fj/+G9+G+8D/+D9+N/cdSiSB+Em+CDcVN8CG6GD8XR
+DDcHB+OW+AjcEt8JI7BR+FW+GjcGh+D2+BjcSw+DrfFx+N2+ATcHp+I4/BJ
uAM+GXfEp+BO+FQcj0/DnfHpuAs+A3fFZ+IEfBbuhs/G3fE5uAc+Fyfi83BP
fD7uhS/AvfGFOMAX4T74YtwXX4L74UtxEr4M98eX4wH4CjwQX4mT8VV4EL4a
p+Br8GB8LU7F1+Eh+Hqchm/AQ/GNOB3fhIfhm3EGvgUPx7fiTHwbHoFvx1n4
DjwS34mz8V14FB6Nc/AYPBaPw7n4bjwe34Pz8L14Ar4P5+P78UT8AJ6EH8ST
8UO4AD+Mp+BH8FT8KJ6GH8OF+HE8HT+BZ+An8Uz8FC7CT+NZ+Bk8Gz+L5+Dn
cDF+Hs/FL+AS/CKeh1/CpfhlPB+/ghfgV/FC/Bouw6/jRfgNvBi/iZfgt3A5
fhsvxe/gZfhdvBy/hyvw+3gF/gCvxB/iVfgjXIk/xqvxJ3gN/hSvxZ/hKvw5
Xoe/wOvxl3gD/gpX46/xRvwN3oS/xZvxd7gGf4+34B/wVvwj3oZ/wrX4Z7wd
/4J34F/xTvwbrsO/4134D7wb/4n34L9wPf4f3ov/xvvwP3g//hdHvRHpg3AT
fDBuig/BzfChOBofhpvjw3ELfARuiY/EMfgo3AofjVvjY3AbfCyOxcfhtvh4
3A6fgNvjE3EcPgl3wCfjjvgU3AmfiuPxabgzPh13wWfgrvhMnIDPwt3w2bg7
Pgf3wOfiRHwe7onPx73wBbg3vhAH+CLcB1+M++JLcD98KU7Cl+H++HI8AF+B
B+IrcTK+Cg/CV+MUfA0ejK/Fqfg6PARfj9PwDXgovhGn45vwMHwzzsC34OH4
VpyJb8Mj8O04C9+BR+I7cTa+C4/Co3EOHoPH4nE4F9+Nx+N7cB6+F0/A9+F8
fD+eiB/Ak/CDeDJ+CBfgh/EU/Aieih/F0/BjuBA/jqfjJ/AM/CSeiZ/CRfhp
PAs/g2fjZ/Ec/Bwuxs/jufgFXIJfxPPwS7gUv4zn41fwAvwqXohfw2X4dbwI
v4EX4zfxEvwWLsdv46X4HbwMv4uX4/dwBX4fr8Af4JX4Q7wKf4Qr8cd4Nf4E
r8Gf4rX4M1yFP8fr8Bd4Pf4Sb8Bf4Wr8Nd6Iv8Gb8Ld4M/4O1+Dv8Rb8A96K
f8Tb8E+4Fv+Mt+Nf8A78K96Jf8N1+He8C/+Bd+M/8R78F67H/8N78d94H/4H
78f/4qjFkT4IN8EH46b4ENwMH4qj8WG4OT4ct8BH4Jb4SByDj8Kt8NG4NT4G
t8HH4lh8HG6Lj8ft8Am4PT4Rx+GTcAd8Mu6IT8Gd8Kk4Hp+GO+PTcRd8Bu6K
z8QJ+CzcDZ+Nu+NzcA98Lk7E5+Ge+HzcC1+Ae+MLcYAvwn3wxbgvvgT3w5fi
JHwZ7o8vxwPwFXggvhIn46vwIHw1TsHX4MH4WpyKr8ND8PU4Dd+Ah+IbcTq+
CQ/DN+MMfAsejm/Fmfg2PALfjrPwHXgkvhNn47vwKDwa5+AxeCweh3Px3Xg8
vgfn4XvxBHwfzsf344n4ATwJP4gn44dwAX4YT8GP4Kn4UTwNP4YL8eN4On4C
z8BP4pn4KVyEn8az8DN4Nn4Wz8HP4WL8PJ6LX8Al+EU8D7+ES/HLeD5+BS/A
r+KF+DVchl/Hi/AbeDF+Ey/Bb+Fy/DZeit/By/C7eDl+D1fg9/EK/AFeiT/E
q/BHuBJ/jFfjT/Aa/Cleiz/DVfhzvA5/gdfjL/EG/BWuxl/jjfgbvAl/izfj
73AN/h5vwT/grfhHvA3/hGvxz3g7/gXvwL/infg3XId/x7vwH3g3/hPvwX/h
evw/vBf/jffhf/B+/C+OejPSB+Em+GDcFB+Cm+FDcTQ+DDfHh+MW+AjcEh+J
Y/BRuBU+GrfGx+A2+Fgci4/DbfHxuB0+AbfHJ+I4fBLugE/GHfEpuBM+Fcfj
03BnfDrugs/AXfGZOAGfhbvhs3F3fA7ugc/Fifg83BOfj3vhC3BvfCEO8EW4
D74Y98WX4H74UpyEL8P98eV4AL4CD8RX4mR8FR6Er8Yp+Bo8GF+LU/F1eAi+
HqfhG/BQfCNOxzfhYfhmnIFvwcPxrTgT34ZH4NtxFr4Dj8R34mx8Fx6FR+Mc
PAaPxeNwLr4bj8f34Dx8L56A78P5+H48ET+AJ+EH8WT8EC7AD+Mp+BE8FT+K
p+HHcCF+HE/HT+AZ+Ek8Ez+Fi/DTeBZ+Bs/Gz+I5+DlcjJ/Hc/ELuAS/iOfh
l3ApfhnPx6/gBfhVvBC/hsvw63gRfgMvxm/iJfgtXI7fxkvxO3gZfhcvx+/h
Cvw+XoE/wCvxh3gV/ghX4o/xavwJXoM/xWvxZ7gKf47X4S/wevwl3oC/wtX4
a7wRf4M34W/xZvwdrsHf4y34B7wV/4i34Z9wLf4Zb8e/4B34V7wT/4br8O94
F/4D78Z/4j34L1yP/4f34r/xPvwP3o//xVFLIn0QboIPxk3xIbgZPhRH48Nw
c3w4boGPwC3xkTgGH4Vb4aNxa3wMboOPxbH4ONwWH4/b4RNwe3wijsMn4Q74
ZNwRn4I74VNxPD4Nd8an4y74DNwVn4kT8Fm4Gz4bd8fn4B74XJyIz8M98fm4
F74A98YX4gBfhPvgi3FffAnuhy/FSfgy3B9fjgfgK/BAfCVOxlfhQfhqnIKv
wYPxtTgVX4eH4OtxGr4BD8U34nR8Ex6Gb8YZ+BY8HN+KM/FteAS+HWfhO/BI
fCfOxnfhUXg0zsFj8Fg8Dufiu/F4fA/Ow/fiCfg+nI/vxxPxA3gSfhBPxg/h
AvwwnoIfwVPxo3gafgwX4sfxdPwEnoGfxDPxU7gIP41n4WfwbPwsnoOfw8X4
eTwXv4BL8It4Hn4Jl+KX8Xz8Cl6AX8UL8Wu4DL+OF+E38GL8Jl6C38Ll+G28
FL+Dl+F38XL8Hq7A7+MV+AO8En+IV+GPcCX+GK/Gn+A1+FO8Fn+Gq/DneB3+
Aq/HX+IN+Ctcjb/GG/E3eBP+Fm/G3+Ea/D3egn/AW/GPeBv+Cdfin/F2/Ave
gX/FO/FvuA7/jnfhP/Bu/Cfeg//C9fh/eC/+G+/D/+D9+F8c9VakD8JN8MG4
KT4EN8OH4mh8GG6OD8ct8BG4JT4Sx+CjcCt8NG6Nj8Ft8LE4Fh+H2+LjcTt8
Am6PT8Rx+CTcAZ+MO+JTcCd8Ko7Hp+HO+HTcBZ+Bu+IzcQI+C3fDZ+Pu+Bzc
A5+LE/F5uCc+H/fCF+De+EIc4ItwH3wx7osvwf3wpTgJX4b748vxAHwFHoiv
xMn4KjwIX41T8DV4ML4Wp+Lr8BB8PU7DN+Ch+Eacjm/Cw/DNOAPfgofjW3Em
vg2PwLfjLHwHHonvxNn4LjwKj8Y5eAwei8fhXHw3Ho/vwXn4XjwB34fz8f14
In4AT8IP4sn4IVyAH8ZT8CN4Kn4UT8OP4UL8OJ6On8Az8JN4Jn4KF+Gn8Sz8
DJ6Nn8Vz8HO4GD+P5+IXcAl+Ec/DL+FS/DKej1/BC/CreCF+DZfh1/Ei/AZe
jN/ES/BbuBy/jZfid/Ay/C5ejt/DFfh9vAJ/gFfiD/Eq/BGuxB/j1fgTvAZ/
itfiz3AV/hyvw1/g9fhLvAF/havx13gj/gZvwt/izfg7XIO/x1vwD3gr/hFv
wz/hWvwz3o5/wTvwr3gn/g3X4d/xLvwH3o3/xHvwX7ge/w/vxX/jffgfvB//
i6PKI30QboIPxk3xIbgZPhRH48Nwc3w4boGPwC3xkTgGH4Vb4aNxa3wMboOP
xbH4ONwWH4/b4RNwe3wijsMn4Q74ZNwRn4I74VNxPD4Nd8an4y74DNwVn4kT
8Fm4Gz4bd8fn4B74XJyIz8M98fm4F74A98YX4gBfhPvgi3FffAnuhy/FSfgy
3B9fjgfgK/BAfCVOxlfhQfhqnIKvwYPxtTgVX4eH4OtxGr4BD8U34nR8Ex6G
b8YZ+BY8HN+KM/FteAS+HWfhO/BIfCfOxnfhUXg0zsFj8Fg8Dufiu/F4fA/O
w/fiCfg+nI/vxxPxA3gSfhBPxg/hAvwwnoIfwVPxo3gafgwX4sfxdPwEnoGf
xDPxU7gIP41n4WfwbPwsnoOfw8X4eTwXv4BL8It4Hn4Jl+KX8Xz8Cl6AX8UL
8Wu4DL+OF+E38GL8Jl6C38Ll+G28FL+Dl+F38XL8Hq7A7+MV+AO8En+IV+GP
cCX+GK/Gn+A1+FO8Fn+Gq/DneB3+Aq/HX+IN+Ctcjb/GG/E3eBP+Fm/G3+Ea
/D3egn/AW/GPeBv+Cdfin/F2/AvegX/FO/FvuA7/jnfhP/Bu/Cfeg//C9fh/
eC/+G+/D/+D9+F8c9XakD8JN8MG4KT4EN8OH4mh8GG6OD8ct8BG4JT4Sx+Cj
cCt8NG6Nj8Ft8LE4Fh+H2+LjcTt8Am6PT8Rx+CTcAZ+MO+JTcCd8Ko7Hp+HO
+HTcBZ+Bu+IzcQI+C3fDZ+Pu+BzcA5+LE/F5uCc+H/fCF+De+EIc4ItwH3wx
7osvwf3wpTgJX4b748vxAHwFHoivxMn4KjwIX41T8DV4ML4Wp+Lr8BB8PU7D
N+Ch+Eacjm/Cw/DNOAPfgofjW3Emvg2PwLfjLHwHHonvxNn4LjwKj8Y5eAwe
i8fhXHw3Ho/vwXn4XjwB34fz8f14In4AT8IP4sn4IVyAH8ZT8CN4Kn4UT8OP
4UL8OJ6On8Az8JN4Jn4KF+Gn8Sz8DJ6Nn8Vz8HO4GD+P5+IXcAl+Ec/DL+FS
/DKej1/BC/CreCF+DZfh1/Ei/AZejN/ES/BbuBy/jZfid/Ay/C5ejt/DFfh9
vAJ/gFfiD/Eq/BGuxB/j1fgTvAZ/itfiz3AV/hyvw1/g9fhLvAF/havx13gj
/gZvwt/izfg7XIO/x1vwD3gr/hFvwz/hWvwz3o5/wTvwr3gn/g3X4d/xLvwH
3o3/xHvwX7ge/w/vxX/jffgfvB//i6OWRvog3AQfjJviQ3AzfCiOxofh5vhw
3AIfgVviI3EMPgq3wkfj1vgY3AYfi2PxcbgtPh63wyfg9vhEHIdPwh3wybgj
PgV3wqfieHwa7oxPx13wGbgrPhMn4LNwN3w27o7PwT3wuTgRn4d74vNxL3wB
7o0vxAG+CPfBF+O++BLcD1+Kk/BluD++HA/AV+CB+EqcjK/Cg/DVOAVfgwfj
a3Eqvg4PwdfjNHwDHopvxOn4JjwM34wz8C14OL4VZ+Lb8Ah8O87Cd+CR+E6c
je/Co/BonIPH4LF4HM7Fd+Px+B6ch+/FE/B9OB/fjyfiB/Ak/CCejB/CBfhh
PAU/gqfiR/E0/BguxI/j6fgJPAM/iWfip3ARfhrPws/g2fhZPAc/h4vx83gu
fgGX4BfxPPwSLsUv4/n4FbwAv4oX4tdwGX4dL8Jv4MX4TbwEv4XL8dt4KX4H
L8Pv4uX4PVyB38cr8Ad4Jf4Qr8If4Ur8MV6NP8Fr8Kd4Lf4MV+HP8Tr8BV6P
v8Qb8Fe4Gn+NN+Jv8Cb8Ld6Mv8M1+Hu8Bf+At+If8Tb8E67FP+Pt+Be8A/+K
d+LfcB3+He/Cf+Dd+E+8B/+F6/H/8F78N96H/8H78b846p1IH4Sb4INxU3wI
boYPxdH4MNwcH45b4CNwS3wkjsFH4Vb4aNwaH4Pb4GNxLD4Ot8XH43b4BNwe
n4jj8Em4Az4Zd8Sn4E74VByPT8Od8em4Cz4Dd8Vn4gR8Fu6Gz8bd8Tm4Bz4X
J+LzcE98Pu6FL8C98YU4wBfhPvhi3BdfgvvhS3ESvgz3x5fjAfgKPBBfiZPx
VXgQvhqn4GvwYHwtTsXX4SH4epyGb8BD8Y04Hd+Eh+GbcQa+BQ/Ht+JMfBse
gW/HWfgOPBLfibPxXXgUHo1z8Bg8Fo/DufhuPB7fg/PwvXgCvg/n4/vxRPwA
noQfxJPxQ7gAP4yn4EfwVPwonoYfw4X4cTwdP4Fn4CfxTPwULsJP41n4GTwb
P4vn4OdwMX4ez8Uv4BL8Ip6HX8Kl+GU8H7+CF+BX8UL8Gi7Dr+NF+A28GL+J
l+C3cDl+Gy/F7+Bl+F28HL+HK/D7eAX+AK/EH+JV+CNciT/Gq/EneA3+FK/F
n+Eq/Dleh7/A6/GXeAP+Clfjr/FG/A3ehL/Fm/F3uAZ/j7fgH/BW/CPehn/C
tfhnvB3/gnfgX/FO/Buuw7/jXfgPvBv/iffgv3A9/h/ei//G+/A/eD/+F0ct
i/RBuAk+GDfFh+Bm+FAcjQ/DzfHhuAU+ArfER+IYfBRuhY/GrfExuA0+Fsfi
43BbfDxuh0/A7fGJOA6fhDvgk3FHfAruhE/F8fg03BmfjrvgM3BXfCZOwGfh
bvhs3B2fg3vgc3EiPg/3xOfjXvgC3BtfiAN8Ee6DL8Z98SW4H74UJ+HLcH98
OR6Ar8AD8ZU4GV+FB+GrcQq+Bg/G1+JUfB0egq/HafgGPBTfiNPxTXgYvhln
4FvwcHwrzsS34RH4dpyF78Aj8Z04G9+FR+HROAePwWPxOJyL78bj8T04D9+L
J+D7cD6+H0/ED+BJ+EE8GT+EC/DDeAp+BE/Fj+Jp+DFciB/H0/ETeAZ+Es/E
T+Ei/DSehZ/Bs/GzeA5+Dhfj5/Fc/AIuwS/iefglXIpfxvPxK3gBfhUvxK/h
Mvw6XoTfwIvxm3gJfguX47fxUvwOXobfxcvxe7gCv49X4A/wSvwhXoU/wpX4
Y7waf4LX4E/xWvwZrsKf43X4C7wef4k34K9wNf4ab8Tf4E34W7wZf4dr8Pd4
C/4Bb8U/4m34J1yLf8bb8S94B/4V78S/4Tr8O96F/8C78Z94D/4L1+P/4b34
b7wP/4P3439x1LuRPgg3wQfjpvgQ3AwfiqPxYbg5Phy3wEfglvhIHIOPwq3w
0bg1Pga3wcfiWHwcbouPx+3wCbg9PhHH4ZNwB3wy7ohPwZ3wqTgen4Y749Nx
F3wG7orPxAn4LNwNn42743NwD3wuTsTn4Z74fNwLX4B74wtxgC/CffDFuC++
BPfDl+IkfBnujy/HA/AVeCC+Eifjq/AgfDVOwdfgwfhanIqvw0Pw9TgN34CH
4htxOr4JD8M34wx8Cx6Ob8WZ+DY8At+Os/AdeCS+E2fju/AoPBrn4DF4LB6H
c/HdeDy+B+fhe/EEfB/Ox/fjifgBPAk/iCfjh3ABfhhPwY/gqfhRPA0/hgvx
43g6fgLPwE/imfgpXISfxrPwM3g2fhbPwc/hYvw8notfwCX4RTwPv4RL8ct4
Pn4FL8Cv4oX4NVyGX8eL8Bt4MX4TL8Fv4XL8Nl6K38HL8Lt4OX4P/z+u6iEL
AENBgGDHtm3btm3btm3btm3btm3bTma2v5b1+gB9P34AP4gfwg/jR/Cj+DH8
OH4CP4mfwk/jZ/Cz+Dn8PH4Bv4hfwi/jV/Cr+DX8On4Dv4nfwm/jd/C7+D38
Pv4Af4g/wh/jT/Cn+DP8Of4Cf4m/wl/jb/C3+Dv8Pf4B/4h/wj/jX/Cv+Df8
O/4D/4n/wn/jf/C/+D/cvf/rAfCAeCA8MB4ED4oHw4PjIfCQeCg8NB4GD4uH
w8PjEfCIeCQ8Mh4Fj4pHw6PjMfCYeCw8Nh4Hj4vHw+PjCfCEeCI8MZ4ET4on
w5PjKfCUeCo8NZ4GT4unw9PjGfCMeCY8M54Fz4pnw7PjOfCceC48N54Hz4vn
w/PjBfCCeCG8MF4EL4oXw4vjJfCSeCm8NF4GL4uXw8vjFfCKeCW8Ml4Fr4pX
w6vjNfCaeC28Nl4Hr4vXw+vjDfCGeCO8Md4Eb4o3w5vjLfCWeCu8Nd4Gb4u3
w9vjHfCOeCe8M94F74p3w7vjPfCeeC+8N94H74v3w/vjA/CB+CB8MD4EH4oP
w4fjI/CR+Ch8ND4GH4uPw8fjE/CJ+CR8Mj4Fn4pPw6fjM/CZ+Cx8Nj4Hn4vP
w+fjC/CF+CJ8Mb4EX4ovw5fjK/CV+Cp8Nb4GX4uvw9fjG/CN+CZ8M74F34pv
w7fjO/Cd+C58N74H34vvw/fjB/CD+CH8MH4EP4ofw4/jJ/CT+Cn8NH4GP4uf
w8/jF/CL+CX8Mn4Fv4pfw6/jN/Cb+C38Nn4Hv4vfw+/jD/CH+CP8Mf4Ef4o/
w5/jL/CX+Cv8Nf4Gf4u/w9/jH/CP+Cf8M/4F/4p/w7/jP/Cf+C/8N/4H/4v/
w933vx4AD4gHwgPjQfCgeDA8OB4CD4mHwkPjYfCweDg8PB4Bj4hHwiPjUfCo
eDQ8Oh4Dj4nHwmPjcfC4eDw8Pp4AT4gnwhPjSfCkeDI8OZ4CT4mnwlPjafC0
eDo8PZ4Bz4hnwjPjWfCseDY8O54Dz4nnwnPjefC8eD48P14AL4gXwgvjRfCi
eDG8OF4CL4mXwkvjZfCyeDm8PF4Br4hXwivjVfCqeDW8Ol4Dr4nXwmvjdfC6
eD28Pt4Ab4g3whvjTfCmeDO8Od4Cb4m3wlvjbfC2eDu8Pd4B74h3wjvjXfCu
eDe8O94D74n3wnvjffC+eD+8Pz4AH4gPwgfjQ/Ch+DB8OD4CH4mPwkfjY/Cx
+Dh8PD4Bn4hPwifjU/Cp+DR8Oj4Dn4nPwmfjc/C5+Dx8Pr4AX4gvwhfjS/Cl
+DJ8Ob4CX4mvwlfja/C1+Dp8Pb4B34hvwjfjW/Ct+DZ8O74D34nvwnfje/C9
+D58P34AP4gfwg/jR/Cj+DH8OH4CP4mfwk/jZ/Cz+Dn8PH4Bv4hfwi/jV/Cr
+DX8On4Dv4nfwm/jd/C7+D38Pv4Af4g/wh/jT/Cn+DP8Of4Cf4m/wl/jb/C3
+Dv8Pf4B/4h/wj/jX/Cv+Df8O/4D/4n/wn/jf/C/+D/c/f/j/XED0HED0nED
0XED03GD0HGD0nGD0XGD03FD0HFD0nFD0XFD03HD0HHD0nHD0XHD03Ej0HEj
0nEj0XEj03Gj0HGj0nGj0XGj03Fj0HFj0nFj0XFj03Hj0HHj0nHj0XHj03ET
0HET0nET0XET03GT0HGT0nGT0XGT03FT0HFT0nFT0XFT03HT0HHT0nHT0XHT
03Ez0HEz0nEz0XEz03Gz0HGz0nGz0XGz03Fz0HFz0nFz0XFz03Hz0HHz0nHz
0XHz03EL0HEL0nEL0XEL03GL0HGL0nGL0XGL03FL0HFL0nFL0XFL03HL0HHL
0nHL0XHL03Er0HEr0nEr0XEr03Gr0HGr0nGr0XGr03Fr0HFr0nFr0XFr03Hr
0HHr0nHr0XHr03Eb0HEb0nEb0XEb03Gb0HGb0nGb0XGb03Fb0HFb0nFb0XFb
03Hb0HHb0nHb0XHb03E70HE70nE70XE703G70HG70nG70XG703F70HF70nF7
0XF703H70HH70nH70XH703EH0HEH0nEH0XEH03GH0HGH0nGH0XGH03FH0HFH
0nFH0XFH03HH0HHH0nHH0XHH03En0HEn0nEn0XEn03Gn0HGn0nGn0XGn03Fn
0HFn0nFn0XFn03Hn0HHn0nHn0XHn03EX0HEX0nEX0XEX03GX0HGX0nGX0XGX
03FX0HFX0nFX0XFX03HX0HHX0nHX0XHX03E30HE30nE30XE303G30HG30nG3
0XG303F30HF30nF30XF303H30HH30nH30XH303EP0HEP0nEP0XEP03GP0HGP
0nGP0XGP03FP0HFP0nFP0XFP03HP0HHP0nHP0XHP03Ev0HEv0nEv0XEv03Gv
0HGv0nGv0XGv03Fv0HFv0nFv0XFv03Hv0HHv0nHv0XHv03Ef0HEf0nEf0XEf
03Gf0HGf0nGf0XGf03Ff0HFf0nFf0XFf03Hf0HHf0nHf0XHf03E/0HE/0nE/
0XE/03G/0HG/0nG/0XG/03F/0HF/0nF/0XF/03H/0HH/0nH/0fH/D/5/O24A
Om5AOm4gOm5gOm4QOm5QOm4wOm5wOm4IOm5IOm4oOm5oOm4YOm5YOm44Om54
Om4EOm5EOm4kOm5kOm4UOm5UOm40Om50Om4MOm5MOm4sOm5sOm4cOm5cOm48
Om58Om4COm5COm4iOm5iOm4SOm5SOm4yOm5yOm4KOm5KOm4qOm5qOm4aOm5a
Om46Om56Om4GOm5GOm4mOm5mOm4WOm5WOm42Om52Om4OOm5OOm4uOm5uOm4e
Om5eOm4+Om5+Om4BOm5BOm4hOm5hOm4ROm5ROm4xOm5xOm4JOm5JOm4pOm5p
Om4ZOm5ZOm45Om55Om4FOm5FOm4lOm5lOm4VOm5VOm41Om51Om4NOm5NOm4t
Om5tOm4dOm5dOm49Om59Om4DOm5DOm4jOm5jOm4TOm5TOm4zOm5zOm4LOm5L
Om4rOm5rOm4bOm5bOm47Om57Om4HOm5HOm4nOm5nOm4XOm5XOm43Om53Om4P
Om5POm4vOm5vOm4fOm5fOm4/Om5/Ou4AOu5AOu4gOu5gOu4QOu5QOu4wOu5w
Ou4IOu5IOu4oOu5oOu4YOu5YOu44Ou54Ou4EOu5EOu4kOu5kOu4UOu5UOu40
Ou50Ou4MOu5MOu4sOu5sOu4cOu5cOu48Ou58Ou4COu5COu4iOu5iOu4SOu5S
Ou4yOu5yOu4KOu5KOu4qOu5qOu4aOu5aOu46Ou56Ou4GOu5GOu4mOu5mOu4W
Ou5WOu42Ou52Ou4OOu5OOu4uOu5uOu4eOu5eOu4+Ou5+Ou4BOu5BOu4hOu5h
Ou4ROu5ROu4xOu5xOu4JOu5JOu4pOu5pOu4ZOu5ZOu45Ou55Ou4FOu5FOu4l
Ou5lOu4VOu5VOu41Ou51Ou4NOu5NOu4tOu5tOu4dOu5dOu49Ou59Ou4DOu5D
Ou4jOu5jOu4TOu5TOu4zOu5zOu4LOu5LOu4rOu5rOu4bOu5bOu47Ou57Ou4H
Ou5HOu4nOu5nOu4XOu5XOu43Ou53Ou4POu5POu4vOu5vOu4fOu5fOu4/Ov7/
gf9vxw1Axw1Ixw1Exw1Mxw1Cxw1Kxw1Gxw1Oxw1Bxw1Jxw1Fxw1Nxw1Dxw1L
xw1Hxw1Px41Ax41Ix41Ex41Mx41Cx41Kx41Gx41Ox41Bx41Jx41Fx41Nx41D
x41Lx41Hx41Px01Ax01Ix01Ex01Mx01Cx01Kx01Gx01Ox01Bx01Jx01Fx01N
x01Dx01Lx01Hx01Px81Ax81Ix81Ex81Mx81Cx81Kx81Gx81Ox81Bx81Jx81F
x81Nx81Dx81Lx81Hx81Pxy1Axy1Ixy1Exy1Mxy1Cxy1Kxy1Gxy1Oxy1Bxy1J
xy1Fxy1Nxy1Dxy1Lxy1Hxy1Px61Ax61Ix61Ex61Mx61Cx61Kx61Gx61Ox61B
x61Jx61Fx61Nx61Dx61Lx61Hx61Px21Ax21Ix21Ex21Mx21Cx21Kx21Gx21O
x21Bx21Jx21Fx21Nx21Dx21Lx21Hx21Px+1Ax+1Ix+1Ex+1Mx+1Cx+1Kx+1G
x+1Ox+1Bx+1Jx+1Fx+1Nx+1Dx+1Lx+1Hx+1Pxx1Axx1Ixx1Exx1Mxx1Cxx1K
xx1Gxx1Oxx1Bxx1Jxx1Fxx1Nxx1Dxx1Lxx1Hxx1Px51Ax51Ix51Ex51Mx51C
x51Kx51Gx51Ox51Bx51Jx51Fx51Nx51Dx51Lx51Hx51Px11Ax11Ix11Ex11M
x11Cx11Kx11Gx11Ox11Bx11Jx11Fx11Nx11Dx11Lx11Hx11Px91Ax91Ix91E
x91Mx91Cx91Kx91Gx91Ox91Bx91Jx91Fx91Nx91Dx91Lx91Hx91Pxz1Axz1I
xz1Exz1Mxz1Cxz1Kxz1Gxz1Oxz1Bxz1Jxz1Fxz1Nxz1Dxz1Lxz1Hxz1Px71A
x71Ix71Ex71Mx71Cx71Kx71Gx71Ox71Bx71Jx71Fx71Nx71Dx71Lx71Hx71P
x31Ax31Ix31Ex31Mx31Cx31Kx31Gx31Ox31Bx31Jx31Fx31Nx31Dx31Lx31H
x31Px/1Ax/1Ix/1Ex/1Mx/1Cx/1Kx/1Gx/1Ox/1Bx/1Jx/1Fx/1Nx/1Dx/1L
x/1Hx/8/6P/tuAHouAHpuIHouIHpuEHouEHpuMHouMHpuCHouCHpuKHouKHp
uGHouGHpuOHouOHpuBHouBHpuJHouJHpuFHouFHpuNHouNHpuDHouDHpuLHo
uLHpuHHouHHpuPHouPHpuAnouAnpuInouInpuEnouEnpuMnouMnpuCnouCnp
uKnouKnpuGnouGnpuOnouOnpuBnouBnpuJnouJnpuFnouFnpuNnouNnpuDno
uDnpuLnouLnpuHnouHnpuPnouPnpuAXouAXpuIXouIXpuEXouEXpuMXouMXp
uCXouCXpuKXouKXpuGXouGXpuOXouOXpuBXouBXpuJXouJXpuFXouFXpuNXo
uNXpuDXouDXpuLXouLXpuHXouHXpuPXouPXpuA3ouA3puI3ouI3puE3ouE3p
uM3ouM3puC3ouC3puK3ouK3puG3ouG3puO3ouO3puB3ouB3puJ3ouJ3puF3o
uF3puN3ouN3puD3ouD3puL3ouL3puH3ouH3puP3ouP3puAPouAPpuIPouIPp
uEPouEPpuMPouMPpuCPouCPpuKPouKPpuGPouGPpuOPouOPpuBPouBPpuJPo
uJPpuFPouFPpuNPouNPpuDPouDPpuLPouLPpuHPouHPpuPPouPPpuAvouAvp
uIvouIvpuEvouEvpuMvouMvpuCvouCvpuKvouKvpuGvouGvpuOvouOvpuBvo
uBvpuJvouJvpuFvouFvpuNvouNvpuDvouDvpuLvouLvpuHvouHvpuPvouPvp
uAfouAfpuIfouIfpuEfouEfpuMfouMfpuCfouCfpuKfouKfpuGfouGfpuOfo
uOfpuBfouBfpuJfouJfpuFfouFfpuNfouNfpuDfouDfpuLfouLfpuHfouHfp
uPfouPfpuA/ouA/puI/ouI/puE/ouE/puM/ouM/puC/ouC/puK/ouK/puG/o
uG/puO/ouO/puB/ouB/puJ/ouJ/puF/ouF/puN/ouN/puD/ouD/puL/ouL/p
uH/ouH/puP/o+P8H/L8dNwAdNyAdNxAdNzAdNwgdNygdNxgdNzgdNwQdNyQd
NxQdNzQdNwwdNywdNxwdNzwdNwIdNyIdNxIdNzIdNwodNyodNxodNzodNwYd
NyYdNxYdNzYdNw4dNy4dNx4dNz4dNwEdNyEdNxEdNzEdNwkdNykdNxkdNzkd
NwUdNyUdNxUdNzUdNw0dNy0dNx0dNz0dNwMdNyMdNxMdNzMdNwsdNysdNxsd
NzsdNwcdNycdNxcdNzcdNw8dNy8dNx8dNz8dtwAdtyAdtxAdtzAdtwgdtygd
txgdtzgdtwQdtyQdtxQdtzQdtwwdtywdtxwdtzwdtwIdtyIdtxIdtzIdtwod
tyodtxodtzodtwYdtyYdtxYdtzYdtw4dty4dtx4dtz4dtwEdtyEdtxEdtzEd
twkdtykdtxkdtzkdtwUdtyUdtxUdtzUdtw0dty0dtx0dtz0dtwMdtyMdtxMd
tzMdtwsdtysdtxsdtzsdtwcdtycdtxcdtzcdtw8dty8dtx8dtz8ddwAddyAd
dxAddzAddwgddygddxgddzgddwQddyQddxQddzQddwwddywddxwddzwddwId
dyIddxIddzIddwoddyoddxoddzoddwYddyYddxYddzYddw4ddy4ddx4ddz4d
dwEddyEddxEddzEddwkddykddxkddzkddwUddyUddxUddzUddw0ddy0ddx0d
dz0ddwMddyMddxMddzMddwsddysddxsddzsddwcddycddxcddzcddw8ddy8d
dx8ddz8d9wAd9yAd9xAd9zAd9wgd9ygd9xgd9zgd9wQd9yQd9xQd9zQd9wwd
9ywd9xwd9zwd9wId9yId9xId9zId9wod9yod9xod9zod9wYd9yYd9xYd9zYd
9w4d9y4d9x4d9z4d9wEd9yEd9xEd9zEd9wkd9ykd9xkd9zkd9wUd9yUd9xUd
9zUd9w0d9y0d9x0d9z0d9wMd9yMd9xMd9zMd9wsd9ysd9xsd9zsd9wcd9ycd
9xcd9zcd9w8d9y8d9x8d//9g/7fjBqDjBqTjBqLjBqbjBqHjBqXjBqPjBqfj
hqDjhqTjhqLjhqbjhqHjhqXjhqPjhqfjRqDjRqTjRqLjRqbjRqHjRqXjRqPj
RqfjxqDjxqTjxqLjxqbjxqHjxqXjxqPjxqfjJqDjJqTjJqLjJqbjJqHjJqXj
JqPjJqfjpqDjpqTjpqLjpqbjpqHjpqXjpqPjpqfjZqDjZqTjZqLjZqbjZqHj
ZqXjZqPjZqfj5qDj5qTj5qLj5qbj5qHj5qXj5qPj5qfjFqDjFqTjFqLjFqbj
FqHjFqXjFqPjFqfjlqDjlqTjlqLjlqbjlqHjlqXjlqPjlqfjVqDjVqTjVqLj
VqbjVqHjVqXjVqPjVqfj1qDj1qTj1qLj1qbj1qHj1qXj1qPj1qfjNqDjNqTj
NqLjNqbjNqHjNqXjNqPjNqfjtqDjtqTjtqLjtqbjtqHjtqXjtqPjtqfjdqDj
dqTjdqLjdqbjdqHjdqXjdqPjdqfj9qDj9qTj9qLj9qbj9qHj9qXj9qPj9qfj
DqDjDqTjDqLjDqbjDqHjDqXjDqPjDqfjjqDjjqTjjqLjjqbjjqHjjqXjjqPj
jqfjTqDjTqTjTqLjTqbjTqHjTqXjTqPjTqfjzqDjzqTjzqLjzqbjzqHjzqXj
zqPjzqfjLqDjLqTjLqLjLqbjLqHjLqXjLqPjLqfjrqDjrqTjrqLjrqbjrqHj
rqXjrqPjrqfjbqDjbqTjbqLjbqbjbqHjbqXjbqPjbqfj7qDj7qTj7qLj7qbj
7qHj7qXj7qPj7qfjHqDjHqTjHqLjHqbjHqHjHqXjHqPjHqfjnqDjnqTjnqLj
nqbjnqHjnqXjnqPjnqfjXqDjXqTjXqLjXqbjXqHjXqXjXqPjXqfj3qDj3qTj
3qLj3qbj3qHj3qXj3qPj3qfjPqDjPqTjPqLjPqbjPqHjPqXjPqPjPqfjvqDj
vqTjvqLjvqbjvqHjvqXjvqPjvqfjfqDjfqTjfqLjfqbjfqHjfqXjfqPjfqfj
/qDj/qTj/qLj/qbj/qHj/qXj/qPj/x/o/3bcAHTcgHTcQHTcwHTcIHTcoHTc
YHTc4HTcEHTckHTcUHTc0HTcMHTcsHTccHTc8HTcCHTciHTcSHTcyHTcKHTc
qHTcaHTc6HTcGHTcmHTcWHTc2HTcOHTcuHTceHTc+HTcBHTchHTcRHTcxHTc
JHTcpHTcZHTc5HTcFHTclHTcVHTc1HTcNHTctHTcdHTc9HTcDHTcjHTcTHTc
zHTcLHTcrHTcbHTc7HTcHHTcnHTcXHTc3HTcPHTcvHTcfHTc/HTcAnTcgnTc
QnTcwnTcInTconTcYnTc4nTcEnTcknTcUnTc0nTcMnTcsnTccnTc8nTcCnTc
inTcSnTcynTcKnTcqnTcanTc6nTcGnTcmnTcWnTc2nTcOnTcunTcenTc+nTc
BnTchnTcRnTcxnTcJnTcpnTcZnTc5nTcFnTclnTcVnTc1nTcNnTctnTcdnTc
9nTcDnTcjnTcTnTcznTcLnTcrnTcbnTc7nTcHnTcnnTcXnTc3nTcPnTcvnTc
fnTc/nTcAXTcgXTcQXTcwXTcIXTcoXTcYXTc4XTcEXTckXTcUXTc0XTcMXTc
sXTccXTc8XTcCXTciXTcSXTcyXTcKXTcqXTcaXTc6XTcGXTcmXTcWXTc2XTc
OXTcuXTceXTc+XTcBXTchXTcRXTcxXTcJXTcpXTcZXTc5XTcFXTclXTcVXTc
1XTcNXTctXTcdXTc9XTcDXTcjXTcTXTczXTcLXTcrXTcbXTc7XTcHXTcnXTc
XXTc3XTcPXTcvXTcfXTc/XTcA3Tcg3TcQ3Tcw3TcI3Tco3TcY3Tc43TcE3Tc
k3TcU3Tc03TcM3Tcs3Tcc3Tc83TcC3Tci3TcS3Tcy3TcK3Tcq3Tca3Tc63Tc
G3Tcm3TcW3Tc23TcO3Tcu3Tce3Tc+3TcB3Tch3TcR3Tcx3TcJ3Tcp3TcZ3Tc
53TcF3Tcl3TcV3Tc13TcN3Tct3Tcd3Tc93TcD3Tcj3TcT3Tcz3TcL3Tcr3Tc
b3Tc73TcH3Tcn3TcX3Tc33TcP3Tcv3Tcf3T8/4P8344bgI4bkI4biI4bmI4b
hI4blI4bjI4bnI4bgo4bko4bio4bmo4bho4blo4bjo4bno4bgY4bkY4biY4b
mY4bhY4blY4bjY4bnY4bg44bk44bi44bm44bh44bl44bj44bn46bgI6bkI6b
iI6bmI6bhI6blI6bjI6bnI6bgo6bko6bio6bmo6bho6blo6bjo6bno6bgY6b
kY6biY6bmY6bhY6blY6bjY6bnY6bg46bk46bi46bm46bh46bl46bj46bn45b
gI5bkI5biI5bmI5bhI5blI5bjI5bnI5bgo5bko5bio5bmo5bho5blo5bjo5b
no5bgY5bkY5biY5bmY5bhY5blY5bjY5bnY5bg45bk45bi45bm45bh45bl45b
j45bn47bgI7bkI7biI7bmI7bhI7blI7bjI7bnI7bgo7bko7bio7bmo7bho7b
lo7bjo7bno7bgY7bkY7biY7bmY7bhY7blY7bjY7bnY7bg47bk47bi47bm47b
h47bl47bj47bn447gI47kI47iI47mI47hI47lI47jI47nI47go47ko47io47
mo47ho47lo47jo47no47gY47kY47iY47mY47hY47lY47jY47nY47g447k447
i447m447h447l447j447n467gI67kI67iI67mI67hI67lI67jI67nI67go67
ko67io67mo67ho67lo67jo67no67gY67kY67iY67mY67hY67lY67jY67nY67
g467k467i467m467h467l467j467n457gI57kI57iI57mI57hI57lI57jI57
nI57go57ko57io57mo57ho57lo57jo57no57gY57kY57iY57mY57hY57lY57
jY57nY57g457k457i457m457h457l457j457n477gI77kI77iI77mI77hI77
lI77jI77nI77go77ko77io77mo77ho77lo77jo77no77gY77kY77iY77mY77
hY77lY77jY77nY77g477k477i477m477h477l477j47/f4D/23ED0HED0nED
0XED03GD0HGD0nGD0XGD03FD0HFD0nFD0XFD03HD0HHD0nHD0XHD03Ej0HEj
0nEj0XEj03Gj0HGj0nGj0XGj03Fj0HFj0nFj0XFj03Hj0HHj0nHj0XHj03ET
0HET0nET0XET03GT0HGT0nGT0XGT03FT0HFT0nFT0XFT03HT0HHT0nHT0XHT
03Ez0HEz0nEz0XEz03Gz0HGz0nGz0XGz03Fz0HFz0nFz0XFz03Hz0HHz0nHz
0XHz03EL0HEL0nEL0XEL03GL0HGL0nGL0XGL03FL0HFL0nFL0XFL03HL0HHL
0nHL0XHL03Er0HEr0nEr0XEr03Gr0HGr0nGr0XGr03Fr0HFr0nFr0XFr03Hr
0HHr0nHr0XHr03Eb0HEb0nEb0XEb03Gb0HGb0nGb0XGb03Fb0HFb0nFb0XFb
03Hb0HHb0nHb0XHb03E70HE70nE70XE703G70HG70nG70XG703F70HF70nF7
0XF703H70HH70nH70XH703EH0HEH0nEH0XEH03GH0HGH0nGH0XGH03FH0HFH
0nFH0XFH03HH0HHH0nHH0XHH03En0HEn0nEn0XEn03Gn0HGn0nGn0XGn03Fn
0HFn0nFn0XFn03Hn0HHn0nHn0XHn03EX0HEX0nEX0XEX03GX0HGX0nGX0XGX
03FX0HFX0nFX0XFX03HX0HHX0nHX0XHX03E30HE30nE30XE303G30HG30nG3
0XG303F30HF30nF30XF303H30HH30nH30XH303EP0HEP0nEP0XEP03GP0HGP
0nGP0XGP03FP0HFP0nFP0XFP03HP0HHP0nHP0XHP03Ev0HEv0nEv0XEv03Gv
0HGv0nGv0XGv03Fv0HFv0nFv0XFv03Hv0HHv0nHv0XHv03Ef0HEf0nEf0XEf
03Gf0HGf0nGf0XGf03Ff0HFf0nFf0XFf03Hf0HHf0nHf0XHf03E/0HE/0nE/
0XE/03G/0HG/0nG/0XG/03F/0HF/0nF/0XF/03H/0HH/0nH/0fH/D+5/O24A
Om5AOm4gOm5gOm4QOm5QOm4wOm5wOm4IOm5IOm4oOm5oOm4YOm5YOm44Om54
Om4EOm5EOm4kOm5kOm4UOm5UOm40Om50Om4MOm5MOm4sOm5sOm4cOm5cOm48
Om58Om4COm5COm4iOm5iOm4SOm5SOm4yOm5yOm4KOm5KOm4qOm5qOm4aOm5a
Om46Om56Om4GOm5GOm4mOm5mOm4WOm5WOm42Om52Om4OOm5OOm4uOm5uOm4e
Om5eOm4+Om5+Om4BOm5BOm4hOm5hOm4ROm5ROm4xOm5xOm4JOm5JOm4pOm5p
Om4ZOm5ZOm45Om55Om4FOm5FOm4lOm5lOm4VOm5VOm41Om51Om4NOm5NOm4t
Om5tOm4dOm5dOm49Om59Om4DOm5DOm4jOm5jOm4TOm5TOm4zOm5zOm4LOm5L
Om4rOm5rOm4bOm5bOm47Om57Om4HOm5HOm4nOm5nOm4XOm5XOm43Om53Om4P
Om5POm4vOm5vOm4fOm5fOm4/Om5/Ou4AOu5AOu4gOu5gOu4QOu5QOu4wOu5w
Ou4IOu5IOu4oOu5oOu4YOu5YOu44Ou54Ou4EOu5EOu4kOu5kOu4UOu5UOu40
Ou50Ou4MOu5MOu4sOu5sOu4cOu5cOu48Ou58Ou4COu5COu4iOu5iOu4SOu5S
Ou4yOu5yOu4KOu5KOu4qOu5qOu4aOu5aOu46Ou56Ou4GOu5GOu4mOu5mOu4W
Ou5WOu42Ou52Ou4OOu5OOu4uOu5uOu4eOu5eOu4+Ou5+Ou4BOu5BOu4hOu5h
Ou4ROu5ROu4xOu5xOu4JOu5JOu4pOu5pOu4ZOu5ZOu45Ou55Ou4FOu5FOu4l
Ou5lOu4VOu5VOu41Ou51Ou4NOu5NOu4tOu5tOu4dOu5dOu49Ou59Ou4DOu5D
Ou4jOu5jOu4TOu5TOu4zOu5zOu4LOu5LOu4rOu5rOu4bOu5bOu47Ou57Ou4H
Ou5HOu4nOu5nOu4XOu5XOu43Ou53Ou4POu5POu4vOu5vOu4fOu5fOu4/Ov7/
gf1vxw1Axw1Ixw1Exw1Mxw1Cxw1Kxw1Gxw1Oxw1Bxw1Jxw1Fxw1Nxw1Dxw1L
xw1Hxw1Px41Ax41Ix41Ex41Mx41Cx41Kx41Gx41Ox41Bx41Jx41Fx41Nx41D
x41Lx41Hx41Px01Ax01Ix01Ex01Mx01Cx01Kx01Gx01Ox01Bx01Jx01Fx01N
x01Dx01Lx01Hx01Px81Ax81Ix81Ex81Mx81Cx81Kx81Gx81Ox81Bx81Jx81F
x81Nx81Dx81Lx81Hx81Pxy1Axy1Ixy1Exy1Mxy1Cxy1Kxy1Gxy1Oxy1Bxy1J
xy1Fxy1Nxy1Dxy1Lxy1Hxy1Px61Ax61Ix61Ex61Mx61Cx61Kx61Gx61Ox61B
x61Jx61Fx61Nx61Dx61Lx61Hx61Px21Ax21Ix21Ex21Mx21Cx21Kx21Gx21O
x21Bx21Jx21Fx21Nx21Dx21Lx21Hx21Px+1Ax+1Ix+1Ex+1Mx+1Cx+1Kx+1G
x+1Ox+1Bx+1Jx+1Fx+1Nx+1Dx+1Lx+1Hx+1Pxx1Axx1Ixx1Exx1Mxx1Cxx1K
xx1Gxx1Oxx1Bxx1Jxx1Fxx1Nxx1Dxx1Lxx1Hxx1Px51Ax51Ix51Ex51Mx51C
x51Kx51Gx51Ox51Bx51Jx51Fx51Nx51Dx51Lx51Hx51Px11Ax11Ix11Ex11M
x11Cx11Kx11Gx11Ox11Bx11Jx11Fx11Nx11Dx11Lx11Hx11Px91Ax91Ix91E
x91Mx91Cx91Kx91Gx91Ox91Bx91Jx91Fx91Nx91Dx91Lx91Hx91Pxz1Axz1I
xz1Exz1Mxz1Cxz1Kxz1Gxz1Oxz1Bxz1Jxz1Fxz1Nxz1Dxz1Lxz1Hxz1Px71A
x71Ix71Ex71Mx71Cx71Kx71Gx71Ox71Bx71Jx71Fx71Nx71Dx71Lx71Hx71P
x31Ax31Ix31Ex31Mx31Cx31Kx31Gx31Ox31Bx31Jx31Fx31Nx31Dx31Lx31H
x31Px/1Ax/1Ix/1Ex/1Mx/1Cx/1Kx/1Gx/1Ox/1Bx/1Jx/1Fx/1Nx/1Dx/1L
x/1Hx/8/qP/tuAHouAHpuIHouIHpuEHouEHpuMHouMHpuCHouCHpuKHouKHp
uGHouGHpuOHouOHpuBHouBHpuJHouJHpuFHouFHpuNHouNHpuDHouDHpuLHo
uLHpuHHouHHpuPHouPHpuAnouAnpuInouInpuEnouEnpuMnouMnpuCnouCnp
uKnouKnpuGnouGnpuOnouOnpuBnouBnpuJnouJnpuFnouFnpuNnouNnpuDno
uDnpuLnouLnpuHnouHnpuPnouPnpuAXouAXpuIXouIXpuEXouEXpuMXouMXp
uCXouCXpuKXouKXpuGXouGXpuOXouOXpuBXouBXpuJXouJXpuFXouFXpuNXo
uNXpuDXouDXpuLXouLXpuHXouHXpuPXouPXpuA3ouA3puI3ouI3puE3ouE3p
uM3ouM3puC3ouC3puK3ouK3puG3ouG3puO3ouO3puB3ouB3puJ3ouJ3puF3o
uF3puN3ouN3puD3ouD3puL3ouL3puH3ouH3puP3ouP3puAPouAPpuIPouIPp
uEPouEPpuMPouMPpuCPouCPpuKPouKPpuGPouGPpuOPouOPpuBPouBPpuJPo
uJPpuFPouFPpuNPouNPpuDPouDPpuLPouLPpuHPouHPpuPPouPPpuAvouAvp
uIvouIvpuEvouEvpuMvouMvpuCvouCvpuKvouKvpuGvouGvpuOvouOvpuBvo
uBvpuJvouJvpuFvouFvpuNvouNvpuDvouDvpuLvouLvpuHvouHvpuPvouPvp
uAfouAfpuIfouIfpuEfouEfpuMfouMfpuCfouCfpuKfouKfpuGfouGfpuOfo
uOfpuBfouBfpuJfouJfpuFfouFfpuNfouNfpuDfouDfpuLfouLfpuHfouHfp
uPfouPfpuA/ouA/puI/ouI/puE/ouE/puM/ouM/puC/ouC/puK/ouK/puG/o
uG/puO/ouO/puB/ouB/puJ/ouJ/puF/ouF/puN/ouN/puD/ouD/puL/ouL/p
uH/ouH/puP/o+P8H9L8dNwAdNyAdNxAdNzAdNwgdNygdNxgdNzgdNwQdNyQd
NxQdNzQdNwwdNywdNxwdNzwdNwIdNyIdNxIdNzIdNwodNyodNxodNzodNwYd
NyYdNxYdNzYdNw4dNy4dNx4dNz4dNwEdNyEdNxEdNzEdNwkdNykdNxkdNzkd
NwUdNyUdNxUdNzUdNw0dNy0dNx0dNz0dNwMdNyMdNxMdNzMdNwsdNysdNxsd
NzsdNwcdNycdNxcdNzcdNw8dNy8dNx8dNz8dtwAdtyAdtxAdtzAdtwgdtygd
txgdtzgdtwQdtyQdtxQdtzQdtwwdtywdtxwdtzwdtwIdtyIdtxIdtzIdtwod
tyodtxodtzodtwYdtyYdtxYdtzYdtw4dty4dtx4dtz4dtwEdtyEdtxEdtzEd
twkdtykdtxkdtzkdtwUdtyUdtxUdtzUdtw0dty0dtx0dtz0dtwMdtyMdtxMd
tzMdtwsdtysdtxsdtzsdtwcdtycdtxcdtzcdtw8dty8dtx8dtz8ddwAddyAd
dxAddzAddwgddygddxgddzgddwQddyQddxQddzQddwwddywddxwddzwddwId
dyIddxIddzIddwoddyoddxoddzoddwYddyYddxYddzYddw4ddy4ddx4ddz4d
dwEddyEddxEddzEddwkddykddxkddzkddwUddyUddxUddzUddw0ddy0ddx0d
dz0ddwMddyMddxMddzMddwsddysddxsddzsddwcddycddxcddzcddw8ddy8d
dx8ddz8d9wAd9yAd9xAd9zAd9wgd9ygd9xgd9zgd9wQd9yQd9xQd9zQd9wwd
9ywd9xwd9zwd9wId9yId9xId9zId9wod9yod9xod9zod9wYd9yYd9xYd9zYd
9w4d9y4d9x4d9z4d9wEd9yEd9xEd9zEd9wkd9ykd9xkd9zkd9wUd9yUd9xUd
9zUd9w0d9y0d9x0d9z0d9wMd9yMd9xMd9zMd9wsd9ysd9xsd9zsd9wcd9ycd
9xcd9zcd9w8d9y8d9x8d//9g/rfjBqDjBqTjBqLjBqbjBqHjBqXjBqPjBqfj
hqDjhqTjhqLjhqbjhqHjhqXjhqPjhqfjRqDjRqTjRqLjRqbjRqHjRqXjRqPj
RqfjxqDjxqTjxqLjxqbjxqHjxqXjxqPjxqfjJqDjJqTjJqLjJqbjJqHjJqXj
JqPjJqfjpqDjpqTjpqLjpqbjpqHjpqXjpqPjpqfjZqDjZqTjZqLjZqbjZqHj
ZqXjZqPjZqfj5qDj5qTj5qLj5qbj5qHj5qXj5qPj5qfjFqDjFqTjFqLjFqbj
FqHjFqXjFqPjFqfjlqDjlqTjlqLjlqbjlqHjlqXjlqPjlqfjVqDjVqTjVqLj
VqbjVqHjVqXjVqPjVqfj1qDj1qTj1qLj1qbj1qHj1qXj1qPj1qfjNqDjNqTj
NqLjNqbjNqHjNqXjNqPjNqfjtqDjtqTjtqLjtqbjtqHjtqXjtqPjtqfjdqDj
dqTjdqLjdqbjdqHjdqXjdqPjdqfj9qDj9qTj9qLj9qbj9qHj9qXj9qPj9qfj
DqDjDqTjDqLjDqbjDqHjDqXjDqPjDqfjjqDjjqTjjqLjjqbjjqHjjqXjjqPj
jqfjTqDjTqTjTqLjTqbjTqHjTqXjTqPjTqfjzqDjzqTjzqLjzqbjzqHjzqXj
zqPjzqfjLqDjLqTjLqLjLqbjLqHjLqXjLqPjLqfjrqDjrqTjrqLjrqbjrqHj
rqXjrqPjrqfjbqDjbqTjbqLjbqbjbqHjbqXjbqPjbqfj7qDj7qTj7qLj7qbj
7qHj7qXj7qPj7qfjHqDjHqTjHqLjHqbjHqHjHqXjHqPjHqfjnqDjnqTjnqLj
nqbjnqHjnqXjnqPjnqfjXqDjXqTjXqLjXqbjXqHjXqXjXqPjXqfj3qDj3qTj
3qLj3qbj3qHj3qXj3qPj3qfjPqDjPqTjPqLjPqbjPqHjPqXjPqPjPqfjvqDj
vqTjvqLjvqbjvqHjvqXjvqPjvqfjfqDjfqTjfqLjfqbjfqHjfqXjfqPjfqfj
/qDj/qTj/qLj/qbj/qHj/qXj/qPj/x/I/3bcAHTcgHTcQHTcwHTcIHTcoHTc
YHTc4HTcEHTckHTcUHTc0HTcMHTcsHTccHTc8HTcCHTciHTcSHTcyHTcKHTc
qHTcaHTc6HTcGHTcmHTcWHTc2HTcOHTcuHTceHTc+HTcBHTchHTcRHTcxHTc
JHTcpHTcZHTc5HTcFHTclHTcVHTc1HTcNHTctHTcdHTc9HTcDHTcjHTcTHTc
zHTcLHTcrHTcbHTc7HTcHHTcnHTcXHTc3HTcPHTcvHTcfHTc/HTcAnTcgnTc
QnTcwnTcInTconTcYnTc4nTcEnTcknTcUnTc0nTcMnTcsnTccnTc8nTcCnTc
inTcSnTcynTcKnTcqnTcanTc6nTcGnTcmnTcWnTc2nTcOnTcunTcenTc+nTc
BnTchnTcRnTcxnTcJnTcpnTcZnTc5nTcFnTclnTcVnTc1nTcNnTctnTcdnTc
9nTcDnTcjnTcTnTcznTcLnTcrnTcbnTc7nTcHnTcnnTcXnTc3nTcPnTcvnTc
fnTc/nTcAXTcgXTcQXTcwXTcIXTcoXTcYXTc4XTcEXTckXTcUXTc0XTcMXTc
sXTccXTc8XTcCXTciXTcSXTcyXTcKXTcqXTcaXTc6XTcGXTcmXTcWXTc2XTc
OXTcuXTceXTc+XTcBXTchXTcRXTcxXTcJXTcpXTcZXTc5XTcFXTclXTcVXTc
1XTcNXTctXTcdXTc9XTcDXTcjXTcTXTczXTcLXTcrXTcbXTc7XTcHXTcnXTc
XXTc3XTcPXTcvXTcfXTc/XTcA3Tcg3TcQ3Tcw3TcI3Tco3TcY3Tc43TcE3Tc
k3TcU3Tc03TcM3Tcs3Tcc3Tc83TcC3Tci3TcS3Tcy3TcK3Tcq3Tca3Tc63Tc
G3Tcm3TcW3Tc23TcO3Tcu3Tce3Tc+3TcB3Tch//HZT1FAcBQSxidbNu27fqz
bdu2b5Nt27Zdk23btl231/bjXrO+53PYcX7AjvNDdpwfseP8mB3nJ+w4P2XH
+Rk7zs/ZcX7BjvNLdpxfseP8mh3nN+w4v2XH+R07zu/Zcf7AjvNHdpw/seP8
mR3nL+w4f2XH+Rs7zt/Zcf7BjvNPdpx/seP8mx3nP+z4vwfif3ecA7HjHJgd
5yDsOAdlxzkYO87B2XEOwY5zSHacQ7HjHJod5zDsOIdlxzkcO87h2XGOwI5z
RHacI7HjHJkd5yjsOEdlxzkaO87R2XGOwY5zTHacY7HjHJsd5zjsOMdlxzke
O87x2XFOwI5zQnacE7HjnJgd5yTsOCdlxzkZO87J2XFOwY5zSnacU7HjnJod
5zTsOKdlxzkdO87p2XHOwI5zRnacM7HjnJkd5yzsOGdlxzkbO87Z2XHOwY5z
Tnacc7HjnJsd5zzsOOdlxzkfO8752XEuwI5zADvOBdlxLsSOc2F2nIuw41yU
Hedi7DgXZ8e5BDvOJdlxLsWOc2l2nMuw41yWHedy7DiXZ8e5AjvOFdlxrsSO
c2V2nKuw41yVHedq7DhXZ8e5BjvONdlxrsWOc212nOuw41yXHed67DjXZ8e5
ATvODdlxbsSOc2N2nJuw49yUHedm7Dg3Z8e5BTvOLdlxbsWOc2t2nNuw49yW
Hed27Di3Z8e5AzvOHdlx7sSOc2d2nLuw49yVHedu7Dh3Z8e5BzvOPdlx7sWO
c292nPuw49yXHef/2HHux45Tdpz7s+M8gB3ngew4D2LHeTA7zkPYcR7KjvMw
dpyHs+M8gh3nkew4j2LHeTQ7zmPYcR7LjvM4dpzHs+M8gR3niew4T2LHeTI7
zlPYcZ7KjvM0dpyns+M8gx3nmew4z2LHeTY7znPYcZ7LjvM8dpzns+O8gB3n
hew4L2LHeTE7zkvYcV7KjvMydpyXs+O8gh3nlew4r2LHeTU7zmvYcV7LjvM6
dpzXs+O8gR3njew4b2LHeTM7zlvYcd7KjvM2dpy3s+O8gx3nnew472LHeTc7
znvYcd7LjjN2nPex47yfHecD7DgfZMf5EDvOh9lxPsKO81F2nI+x43ycHecT
7DifZMf5FDvOp9lxPsOO81l2nM+x43yeHecL7DhfZMf5EjvOl9lxvsKO81V2
nK+x43ydHecb7DjfZMf5FjvOt9lxvsOO8112nO+x43yfHecH7Dg/ZMf5ETvO
j9lxfsKO81N2nJ+x4/ycHecX7Di/ZMf5FTvOr9lxfsOO81t2nN+x4/yeHecP
7Dh/ZMf5EzvOn9lx/sKO81d2nL+x4/ydHecf7Dj/ZMf5FzvOv9lx/sOO/3sA
/scH4OLhHIgeFw/nwPS4eDgHocfFwzkoPS4ezsHocfFwDk6Pi4dzCHpcPJxD
0uPi4RyKHhcP59D0uHg4h6HHxcM5LD0uHs7h6HHxcA5Pj4uHcwR6XDycI9Lj
4uEciR4XD+fI9Lh4OEehx8XDOSo9Lh7O0ehx8XCOTo+Lh3MMelw8nGPS4+Lh
HIseFw/n2PS4eDjHocfFwzkuPS4ezvHocfFwjk+Pi4dzAnpcPJwT0uPi4ZyI
HhcP58T0uHg4J6HHxcM5KT0uHs7J6HHxcE5Oj4uHcwp6XDycU9Lj4uGcih4X
D+fU9Lh4OKehx8XDOS09Lh7O6ehx8XBOT4+Lh3MGelw8nDPS4+LhnIkeFw/n
zPS4eDhnocfFwzkrPS4eztnocfFwzk6Pi4dzDnpcPJxz0uPi4ZyLHhcP59z0
uHg456HHxcM5Lz0uHs756HHxcM5Pj4uHcwF6XDycA+hx8XAuSI+Lh3Mhelw8
nAvT4+LhXIQeFw/novS4eDgXo8fFw7k4PS4eziXocfFwLkmPi4dzKXpcPJxL
0+Pi4VyGHhcP57L0uHg4l6PHxcO5PD0uHs4V6HHxcK5Ij4uHcyV6XDycK9Pj
4uFchR4XD+eq9Lh4OFejx8XDuTo9Lh7ONehx8XCuSY+Lh3Mtelw8nGvT4+Lh
XIceFw/nuvS4eDjXo8fFw7k+PS4ezg3ocfFwbkiPi4dzI3pcPJwb0+Pi4dyE
HhcP56b0uHg4N6PHxcO5OT0uHs4t6HHxcG5Jj4uHcyt6XDycW9Pj4uHchh4X
D+e29Lh4OLejx8XDuT09Lh7OHehx8XDuSI+Lh3Mnelw8nDvT4+Lh3IUeFw/n
rvS4eDh3o8fFw7k7PS4ezj3ocfFw7kmPi4dzL3pcPJx70+Pi4dyHHhcP5770
uHg4/0ePi4dzP3pcPJzS4+Lh3J8eFw/nAfS4eDgPpMfFw3kQPS4ezoPpcfFw
HkKPi4fzUHpcPJyH0ePi4TycHhcP5xH0uHg4j6THxcN5FD0uHs6j6XHxcB5D
j4uH81h6XDycx9Hj4uE8nh4XD+cJ9Lh4OE+kx8XDeRI9Lh7Ok+lx8XCeQo+L
h/NUelw8nKfR4+LhPJ0eFw/nGfS4eDjPpMfFw3kWPS4ezrPpcfFwnkOPi4fz
XHpcPJzn0ePi4TyfHhcP5wX0uHg4L6THxcN5ET0uHs6L6XHxcF5Cj4uH81J6
XDycl9Hj4uG8nB4XD+cV9Lh4OK+kx8XDeRU9Lh7Oq+lx8XBeQ4+Lh/Naelw8
nNfR4+LhvJ4eFw/nDfS4eDhvpMfFw3kTPS4ezpvpcfFw3kKPi4fzVnpcPJy3
0ePi4bydHhcP5x30uHg476THxcN5Fz0uHs676XHxcN5Dj4uH8156XDyc0ePi
4byPHhcP5/30uHg4H6DHxcP5ID0uHs6H6HHxcD5Mj4uH8xF6XDycj9Lj4uF8
jB4XD+fj9Lh4OJ+gx8XD+SQ9Lh7Op+hx8XA+TY+Lh/MZelw8nM/S4+LhfI4e
Fw/n8/S4eDhfoMfFw/kiPS4ezpfocfFwvkyPi4fzFXpcPJyv0uPi4XyNHhcP
5+v0uHg436DHxcP5Jj0uHs636HHxcL5Nj4uH8x16XDyc79Lj4uF8jx4XD+f7
9Lh4OD+gx8XD+SE9Lh7Oj+hx8XB+TI+Lh/MTelw8nJ/S4+Lh/IweFw/n5/S4
eDi/oMfFw/klPS4ezq/ocfFwfk2Pi4fzG3pcPJzf0uPi4fyOHhcP5/f0uHg4
f6DHxcP5Iz0uHs6f6HHxcP5Mj4uH8xd6XDycv9Lj4uH8jR4XD+fv9Lh4OP+g
x8XD+Sc9Lh7Ov+hx8XD+TY+Lh/Mfelw8/N8H/n97XDycA9Hj4uEcmB4XD+cg
9Lh4OAelx8XDORg9Lh7Owelx8XAOQY+Lh3NIelw8nEPR4+LhHJoeFw/nMPS4
eDiHpcfFwzkcPS4ezuHpcfFwjkCPi4dzRHpcPJwj0ePi4RyZHhcP5yj0uHg4
R6XHxcM5Gj0uHs7R6XHxcI5Bj4uHc0x6XDycY9Hj4uEcmx4XD+c49Lh4OMel
x8XDOR49Lh7O8elx8XBOQI+Lh3NCelw8nBPR4+LhnJgeFw/nJPS4eDgnpcfF
wzkZPS4ezsnpcfFwTkGPi4dzSnpcPJxT0ePi4ZyaHhcP5zT0uHg4p6XHxcM5
HT0uHs7p6XHxcM5Aj4uHc0Z6XDycM9Hj4uGcmR4XD+cs9Lh4OGelx8XDORs9
Lh7O2elx8XDOQY+Lh3NOelw8nHPR4+LhnJseFw/nPPS4eDjnpcfFwzkfPS4e
zvnpcfFwLkCPi4dzAD0uHs4F6XHxcC5Ej4uHc2F6XDyci9Dj4uFclB4XD+di
9Lh4OBenx8XDuQQ9Lh7OJelx8XAuRY+Lh3Npelw8nMvQ4+LhXJYeFw/ncvS4
eDiXp8fFw7kCPS4ezhXpcfFwrkSPi4dzZXpcPJyr0OPi4VyVHhcP52r0uHg4
V6fHxcO5Bj0uHs416XHxcK5Fj4uHc216XDyc69Dj4uFclx4XD+d69Lh4ONen
x8XDuQE9Lh7ODelx8XBuRI+Lh3Njelw8nJvQ4+Lh3JQeFw/nZvS4eDg3p8fF
w7kFPS4ezi3pcfFwbkWPi4dza3pcPJzb0OPi4dyWHhcP53b0uHg4t6fHxcO5
Az0uHs4d6XHxcO5Ej4uHc2d6XDycu9Dj4uHclR4XD+du9Lh4OHenx8XDuQc9
Lh7OPelx8XDuRY+Lh3Nvelw8nPvQ4+Lh3JceFw/n/+hx8XDuR4+Lh1N6XDyc
+9Pj4uE8gB4XD+eB9Lh4OA+ix8XDeTA9Lh7OQ+hx8XAeSo+Lh/Mwelw8nIfT
4+LhPIIeFw/nkfS4eDiPosfFw3k0PS4ezmPocfFwHkuPi4fzOHpcPJzH0+Pi
4TyBHhcP54n0uHg4T6LHxcN5Mj0uHs5T6HHxcJ5Kj4uH8zR6XDycp9Pj4uE8
gx4XD+eZ9Lh4OM+ix8XDeTY9Lh7Oc+hx8XCeS4+Lh/M8elw8nOfT4+LhvIAe
Fw/nhfS4eDgvosfFw3kxPS4ezkvocfFwXkqPi4fzMnpcPJyX0+Pi4byCHhcP
55X0uHg4r6LHxcN5NT0uHs5r6HHxcF5Lj4uH8zp6XDyc19Pj4uG8gR4XD+eN
9Lh4OG+ix8XDeTM9Lh7OW+hx8XDeSo+Lh/M2elw8nLfT4+LhvIMeFw/nnfS4
eDjvosfFw3k3PS4eznvocfFw3kuPi4czelw8nPfR4+LhvJ8eFw/nA/S4eDgf
pMfFw/kQPS4ezofpcfFwPkKPi4fzUXpcPJyP0ePi4XycHhcP5xP0uHg4n6TH
xcP5FD0uHs6n6XHxcD5Dj4uH81l6XDycz9Hj4uF8nh4XD+cL9Lh4OF+kx8XD
+RI9Lh7Ol+lx8XC+Qo+Lh/NVelw8nK/R4+LhfJ0eFw/nG/S4eDjfpMfFw/kW
PS4ezrfpcfFwvkOPi4fzXXpcPJzv0ePi4XyfHhcP5wf0uHg4P6THxcP5ET0u
Hs6P6XHxcH5Cj4uH81N6XDycn9Hj4uH8nB4XD+cX9Lh4OL+kx8XD+RU9Lh7O
r+lx8XB+Q4+Lh/Nbelw8nN/R4+Lh/J4eFw/nD/S4eDh/pMfFw/kTPS4ezp/p
cfFw/kKPi4fzV3pcPJy/0ePi4fydHhcP5x/0uHg4/6THxcP5Fz0uHs6/6XHx
cP5Dj4uH//uA/2+Pi4dzIHpcPJwD0+Pi4RyEHhcP56D0uHg4B6PHxcM5OD0u
Hs4h6HHxcA5Jj4uHcyh6XDycQ9Pj4uEchh4XD+ew9Lh4OIejx8XDOTw9Lh7O
Eehx8XCOSI+Lh3Mkelw8nCPT4+LhHIUeFw/nqPS4eDhHo8fFwzk6PS4ezjHo
cfFwjkmPi4dzLHpcPJxj0+Pi4RyHHhcP57j0uHg4x6PHxcM5Pj0uHs4J6HHx
cE5Ij4uHcyJ6XDycE9Pj4uGchB4XD+ek9Lh4OCejx8XDOTk9Lh7OKehx8XBO
SY+Lh3Mqelw8nFPT4+LhnIYeFw/ntPS4eDino8fFwzk9PS4ezhnocfFwzkiP
i4dzJnpcPJwz0+Pi4ZyFHhcP56z0uHg4Z6PHxcM5Oz0uHs456HHxcM5Jj4uH
cy56XDycc9Pj4uGchx4XD+e89Lh4OOejx8XDOT89Lh7OBehx8XAOoMfFw7kg
PS4ezoXocfFwLkyPi4dzEXpcPJyL0uPi4VyMHhcP5+L0uHg4l6DHxcO5JD0u
Hs6l6HHxcC5Nj4uHcxl6XDycy9Lj4uFcjh4XD+fy9Lh4OFegx8XDuSI9Lh7O
lehx8XCuTI+Lh3MVelw8nKvS4+LhXI0eFw/n6vS4eDjXoMfFw7kmPS4ezrXo
cfFwrk2Pi4dzHXpcPJzr0uPi4VyPHhcP5/r0uHg4N6DHxcO5IT0uHs6N6HHx
cG5Mj4uHcxN6XDycm9Lj4uHcjB4XD+fm9Lh4OLegx8XDuSU9Lh7Orehx8XBu
TY+Lh3Mbelw8nNvS4+Lh3I4eFw/n9vS4eDh3oMfFw7kjPS4ezp3ocfFw7kyP
i4dzF3pcPJy70uPi4dyNHhcP5+70uHg496DHxcO5Jz0uHs696HHxcO5Nj4uH
cx96XDyc+9Lj4uH8Hz0uHs796HHxcEqPi4dzf3pcPJwH0OPi4TyQHhcP50H0
uHg4D6bHxcN5CD0uHs5D6XHxcB5Gj4uH83B6XDycR9Dj4uE8kh4XD+dR9Lh4
OI+mx8XDeQw9Lh7OY+lx8XAeR4+Lh/N4elw8nCfQ4+LhPJEeFw/nSfS4eDhP
psfFw3kKPS4ezlPpcfFwnkaPi4fzdHpcPJxn0OPi4TyTHhcP51n0uHg4z6bH
xcN5Dj0uHs5z6XHxcJ5Hj4uH83x6XDycF9Dj4uG8kB4XD+dF9Lh4OC+mx8XD
eQk9Lh7OS+lx8XBeRo+Lh/Nyelw8nFfQ4+LhvJIeFw/nVfS4eDivpsfFw3kN
PS4ezmvpcfFwXkePi4fzenpcPJw30OPi4byRHhcP5030uHg4b6bHxcN5Cz0u
Hs5b6XHxcN5Gj4uH83Z6XDycd9Dj4uG8kx4XD+dd9Lh4OO+mx8XDeQ89Lh7O
e+lx8XBGj4uH8z56XDyc99Pj4uF8gB4XD+eD9Lh4OB+ix8XD+TA9Lh7OR+hx
8XA+So+Lh/Mxelw8nI/T4+LhfIIeFw/nk/S4eDifosfFw/k0PS4ezmfocfFw
PkuPi4fzOXpcPJzP0+Pi4XyBHhcP54v0uHg4X6LHxcP5Mj0uHs5X6HHxcL5K
j4uH8zV6XDycr9Pj4uF8gx4XD+eb9Lh4ON+ix8XD+TY9Lh7Od+hx8XC+S4+L
h/M9elw8nO/T4+Lh/IAeFw/nh/S4eDg/osfFw/kxPS4ezk/ocfFwfkqPi4fz
M3pcPJyf0+Pi4fyCHhcP55f0uHg4v6LHxcP5NT0uHs5v6HHxcH5Lj4uH8zt6
XDyc39Pj4uH8gR4XD+eP9Lh4OH+ix8XD+TM9Lh7OX+hx8XD+So+Lh/M3elw8
nL/T4+Lh/IMeFw/nn/S4eDj/osfFw/k3PS4ezn/ocfHwfx/o/+1x8XAORI+L
h3Ngelw8nIPQ4+LhHJQeFw/nYPS4eDgHp8fFwzkEPS4eziHpcfFwDkWPi4dz
aHpcPJzD0OPi4RyWHhcP53D0uHg4h6fHxcM5Aj0uHs4R6XHxcI5Ej4uHc2R6
XDyco9Dj4uEclR4XD+do9Lh4OEenx8XDOQY9Lh7OMelx8XCORY+Lh3Nselw8
nOPQ4+LhHJceFw/nePS4eDjHp8fFwzkBPS4ezgnpcfFwTkSPi4dzYnpcPJyT
0OPi4ZyUHhcP52T0uHg4J6fHxcM5BT0uHs4p6XHxcE5Fj4uHc2p6XDyc09Dj
4uGclh4XD+d09Lh4OKenx8XDOQM9Lh7OGelx8XDORI+Lh3Nmelw8nLPQ4+Lh
nJUeFw/nbPS4eDhnp8fFwzkHPS4ezjnpcfFwzkWPi4dzbnpcPJzz0OPi4ZyX
HhcP53z0uHg456fHxcO5AD0uHs4B9Lh4OBekx8XDuRA9Lh7Ohelx8XAuQo+L
h3NRelw8nIvR4+LhXJweFw/nEvS4eDiXpMfFw7kUPS4ezqXpcfFwLkOPi4dz
WXpcPJzL0ePi4VyeHhcP5wr0uHg4V6THxcO5Ej0uHs6V6XHxcK5Cj4uHc1V6
XDycq9Hj4uFcnR4XD+ca9Lh4ONekx8XDuRY9Lh7Otelx8XCuQ4+Lh3Ndelw8
nOvR4+LhXJ8eFw/nBvS4eDg3pMfFw7kRPS4ezo3pcfFwbkKPi4dzU3pcPJyb
0ePi4dycHhcP5xb0uHg4t6THxcO5FT0uHs6t6XHxcG5Dj4uHc1t6XDyc29Hj
4uHcnh4XD+cO9Lh4OHekx8XDuRM9Lh7Onelx8XDuQo+Lh3NXelw8nLvR4+Lh
3J0eFw/nHvS4eDj3pMfFw7kXPS4ezr3pcfFw7kOPi4dzX3pcPJz/o8fFw7kf
PS4eTulx8XDuT4+Lh/MAelw8nAfS4+LhPIgeFw/nwfS4eDgPocfFw3koPS4e
zsPocfFwHk6Pi4fzCHpcPJxH0uPi4TyKHhcP59H0uHg4j6HHxcN5LD0uHs7j
6HHxcB5Pj4uH8wR6XDycJ9Lj4uE8iR4XD+fJ9Lh4OE+hx8XDeSo9Lh7O0+hx
8XCeTo+Lh/MMelw8nGfS4+LhPIseFw/n2fS4eDjPocfFw3kuPS4ezvPocfFw
nk+Pi4fzAnpcPJwX0uPi4byIHhcP58X0uHg4L6HHxcN5KT0uHs7L6HHxcF5O
j4uH8wp6XDycV9Lj4uG8ih4XD+fV9Lh4OK+hx8XDeS09Lh7O6+hx8XBeT4+L
h/MGelw8nDfS4+LhvIkeFw/nzfS4eDhvocfFw3krPS4eztvocfFw3k6Pi4fz
DnpcPJx30uPi4byLHhcP5930uHg476HHxcN5Lz0uHs7ocfFw3kePi4fzfnpc
PJwP0OPi4XyQHhcP50P0uHg4H6bHxcP5CD0uHs5H6XHxcD5Gj4uH83F6XDyc
T9Dj4uF8kh4XD+dT9Lh4OJ+mx8XD+Qw9Lh7OZ+lx8XA+R4+Lh/N5elw8nC/Q
4+LhfJEeFw/nS/S4eDhfpsfFw/kKPS4ezlfpcfFwvkaPi4fzdXpcPJxv0OPi
4XyTHhcP51v0uHg436bHxcP5Dj0uHs536XHxcL5Hj4uH8316XDycH9Dj4uH8
kB4XD+dH9Lh4OD+mx8XD+Qk9Lh7OT+lx8XB+Ro+Lh/Nzelw8nF/Q4+Lh/JIe
Fw/nV/S4eDi/psfFw/kNPS4ezm/pcfFwfkePi4fze3pcPJw/0OPi4fyRHhcP
50/0uHg4f6bHxcP5Cz0uHs5f6XHxcP5Gj4uH83d6XDycf9Dj4uH8kx4XD+df
9Lh4OP+mx8XD+Q89Lh7+7wP8vz0uHs6B6HHxcA5Mj4uHcxB6XDycg9Lj4uEc
jB4XD+fg9Lh4OIegx8XDOSQ9Lh7Ooehx8XAOTY+Lh3MYelw8nMPS4+LhHI4e
Fw/n8PS4eDhHoMfFwzkiPS4ezpHocfFwjkyPi4dzFHpcPJyj0uPi4RyNHhcP
5+j0uHg4x6DHxcM5Jj0uHs6x6HHxcI5Nj4uHcxx6XDyc49Lj4uEcjx4XD+f4
9Lh4OCegx8XDOSE9Lh7Oiehx8XBOTI+Lh3MSelw8nJPS4+LhnIweFw/n5PS4
eDinoMfFwzklPS4ezqnocfFwTk2Pi4dzGnpcPJzT0uPi4ZyOHhcP5/T0uHg4
Z6DHxcM5Iz0uHs6Z6HHxcM5Mj4uHcxZ6XDycs9Lj4uGcjR4XD+fs9Lh4OOeg
x8XDOSc9Lh7Ouehx8XDOTY+Lh3Meelw8nPPS4+LhnI8eFw/n/PS4eDgXoMfF
wzmAHhcP54L0uHg4F6LHxcO5MD0uHs5F6HHxcC5Kj4uHczF6XDyci9Pj4uFc
gh4XD+eS9Lh4OJeix8XDuTQ9Lh7OZehx8XAuS4+Lh3M5elw8nMvT4+LhXIEe
Fw/nivS4eDhXosfFw7kyPS4ezlXocfFwrkqPi4dzNXpcPJyr0+Pi4VyDHhcP
55r0uHg416LHxcO5Nj0uHs516HHxcK5Lj4uHcz16XDyc69Pj4uHcgB4XD+eG
9Lh4ODeix8XDuTE9Lh7OTehx8XBuSo+Lh3Mzelw8nJvT4+Lh3IIeFw/nlvS4
eDi3osfFw7k1PS4ezm3ocfFwbkuPi4dzO3pcPJzb0+Pi4dyBHhcP5470uHg4
d6LHxcO5Mz0uHs5d6HHxcO5Kj4uHczd6XDycu9Pj4uHcgx4XD+ee9Lh4OPei
x8XDuTc9Lh7Ofehx8XDuS4+Lh/N/9Lh4OPejx8XDKT0uHs796XHxcB5Aj4uH
80B6XDycB9Hj4uE8mB4XD+ch9Lh4OA+lx8XDeRg9Lh7Ow+lx8XAeQY+Lh/NI
elw8nEfR4+LhPJoeFw/nMfS4eDiPpcfFw3kcPS4ezuPpcfFwnkCPi4fzRHpc
PJwn0ePi4TyZHhcP5yn0uHg4T6XHxcN5Gj0uHs7T6XHxcJ5Bj4uH80x6XDyc
Z9Hj4uE8mx4XD+c59Lh4OM+lx8XDeR49Lh7O8+lx8XBeQI+Lh/NCelw8nBfR
4+LhvJgeFw/nJfS4eDgvpcfFw3kZPS4ezsvpcfFwXkGPi4fzSnpcPJxX0ePi
4byaHhcP5zX0uHg4r6XHxcN5HT0uHs7r6XHxcN5Aj4uH80Z6XDycN9Hj4uG8
mR4XD+ct9Lh4OG+lx8XDeRs9Lh7O2+lx8XDeQY+Lh/NOelw8nHfR4+LhvJse
Fw/nPfS4eDjvpcfFwxk9Lh7O++hx8XDeT4+Lh/MBelw8nA/S4+LhfIgeFw/n
w/S4eDgfocfFw/koPS4ezsfocfFwPk6Pi4fzCXpcPJxP0uPi4XyKHhcP59P0
uHg4n6HHxcP5LD0uHs7n6HHxcD5Pj4uH8wV6XDycL9Lj4uF8iR4XD+fL9Lh4
OF+hx8XD+So9Lh7O1+hx8XC+To+Lh/MNelw8nG/S4+LhfIseFw/n2/S4eDjf
ocfFw/kuPS4ezvfocfFwvk+Pi4fzA3pcPJwf0uPi4fyIHhcP58f0uHg4P6HH
xcP5KT0uHs7P6HHxcH5Oj4uH8wt6XDycX9Lj4uH8ih4XD+fX9Lh4OL+hx8XD
+S09Lh7O7+hx8XB+T4+Lh/MHelw8nD/S4+Lh/IkeFw/nz/S4eDh/ocfFw/kr
PS4ezt/ocfFw/k6Pi4fzD3pcPJx/0uPi4fyLHhcP59/0uHg4/6HHxcP/fWD/
t8fFwzkQPS4ezoHpcfFwDkKPi4dzUHpcPJyD0ePi4RycHhcP5xD0uHg4h6TH
xcM5FD0uHs6h6XHxcA5Dj4uHc1h6XDycw9Hj4uEcnh4XD+cI9Lh4OEekx8XD
ORI9Lh7Okelx8XCOQo+Lh3NUelw8nKPR4+LhHJ0eFw/nGPS4eDjHpMfFwzkW
PS4ezrHpcfFwjkOPi4dzXHpcPJzj0ePi4RyfHhcP5wT0uHg4J6THxcM5ET0u
Hs6J6XHxcE5Cj4uHc1J6XDyck9Hj4uGcnB4XD+cU9Lh4OKekx8XDORU9Lh7O
qelx8XBOQ4+Lh3Naelw8nNPR4+LhnJ4eFw/nDPS4eDhnpMfFwzkTPS4ezpnp
cfFwzkKPi4dzVnpcPJyz0ePi4ZydHhcP5xz0uHg456THxcM5Fz0uHs656XHx
cM5Dj4uHc156XDyc89Hj4uGcnx4XD+cC9Lh4OAfQ4+LhXJAeFw/nQvS4eDgX
psfFw7kIPS4ezkXpcfFwLkaPi4dzcXpcPJxL0OPi4VySHhcP51L0uHg4l6bH
xcO5DD0uHs5l6XHxcC5Hj4uHc3l6XDycK9Dj4uFckR4XD+dK9Lh4OFemx8XD
uQo9Lh7OVelx8XCuRo+Lh3N1elw8nGvQ4+LhXJMeFw/nWvS4eDjXpsfFw7kO
PS4eznXpcfFwrkePi4dzfXpcPJwb0OPi4dyQHhcP50b0uHg4N6bHxcO5CT0u
Hs5N6XHxcG5Gj4uHc3N6XDycW9Dj4uHckh4XD+dW9Lh4OLemx8XDuQ09Lh7O
belx8XBuR4+Lh3N7elw8nDvQ4+Lh3JEeFw/nTvS4eDh3psfFw7kLPS4ezl3p
cfFw7kaPi4dzd3pcPJx70OPi4dyTHhcP5170uHg496bHxcO5Dz0uHs596XHx
cP6PHhcP5370uHg4pcfFw7k/PS4ezgPocfFwHkiPi4fzIHpcPJwH0+Pi4TyE
HhcP56H0uHg4D6PHxcN5OD0uHs4j6HHxcB5Jj4uH8yh6XDycR9Pj4uE8hh4X
D+ex9Lh4OI+jx8XDeTw9Lh7OE+hx8XCeSI+Lh/Mkelw8nCfT4+LhPIUeFw/n
qfS4eDhPo8fFw3k6PS4ezjPocfFwnkmPi4fzLHpcPJxn0+Pi4TyHHhcP57n0
uHg4z6PHxcN5Pj0uHs4L6HHxcF5Ij4uH8yJ6XDycF9Pj4uG8hB4XD+el9Lh4
OC+jx8XDeTk9Lh7OK+hx8XBeSY+Lh/Mqelw8nFfT4+LhvIYeFw/ntfS4eDiv
o8fFw3k9PS4ezhvocfFw3kiPi4fzJnpcPJw30+Pi4byFHhcP5630uHg4b6PH
xcN5Oz0uHs476HHxcN5Jj4uH8y56XDycd9Pj4uG8hx4XD+e99Lh4OKPHxcN5
Hz0uHs776XHxcD5Aj4uH80F6XDycD9Hj4uF8mB4XD+cj9Lh4OB+lx8XD+Rg9
Lh7Ox+lx8XA+QY+Lh/NJelw8nE/R4+LhfJoeFw/nM/S4eDifpcfFw/kcPS4e
zufpcfFwvkCPi4fzRXpcPJwv0ePi4XyZHhcP5yv0uHg4X6XHxcP5Gj0uHs7X
6XHxcL5Bj4uH8016XDycb9Hj4uF8mx4XD+c79Lh4ON+lx8XD+R49Lh7O9+lx
8XB+QI+Lh/NDelw8nB/R4+Lh/JgeFw/nJ/S4eDg/pcfFw/kZPS4ezs/pcfFw
fkGPi4fzS3pcPJxf0ePi4fyaHhcP5zf0uHg4v6XHxcP5HT0uHs7v6XHxcP5A
j4uH80d6XDycP9Hj4uH8mR4XD+cv9Lh4OH+lx8XD+Rs9Lh7O3+lx8XD+QY+L
h/NPelw8nH/R4+Lh/JseFw/nP/S4ePi/D+j/9rh4OAeix8XDOTA9Lh7OQehx
8XAOSo+Lh3Mwelw8nIPT4+LhHIIeFw/nkPS4eDiHosfFwzk0PS4ezmHocfFw
DkuPi4dzOHpcPJzD0+Pi4RyBHhcP54j0uHg4R6LHxcM5Mj0uHs5R6HHxcI5K
j4uHczR6XDyco9Pj4uEcgx4XD+eY9Lh4OMeix8XDOTY9Lh7Ocehx8XCOS4+L
h3M8elw8nOPT4+LhnIAeFw/nhPS4eDgnosfFwzkxPS4ezknocfFwTkqPi4dz
MnpcPJyT0+Pi4ZyCHhcP55T0uHg4p6LHxcM5NT0uHs5p6HHxcE5Lj4uHczp6
XDyc09Pj4uGcgR4XD+eM9Lh4OGeix8XDOTM9Lh7OWehx8XDOSo+Lh3M2elw8
nLPT4+LhnIMeFw/nnPS4eDjnosfFwzk3PS4eznnocfFwzkuPi4dzPnpcPJzz
0+Pi4VyAHhcP5wB6XDycC9Lj4uFciB4XD+fC9Lh4OBehx8XDuSg9Lh7Oxehx
8XAuTo+Lh3MJelw8nEvS4+LhXIoeFw/n0vS4eDiXocfFw7ksPS4ezuXocfFw
Lk+Pi4dzBXpcPJwr0uPi4VyJHhcP58r0uHg4V6HHxcO5Kj0uHs7V6HHxcK5O
j4uHcw16XDyca9Lj4uFcix4XD+fa9Lh4ONehx8XDuS49Lh7O9ehx8XCuT4+L
h3MDelw8nBvS4+Lh3IgeFw/nxvS4eDg3ocfFw7kpPS4ezs3ocfFwbk6Pi4dz
C3pcPJxb0uPi4dyKHhcP59b0uHg4t6HHxcO5LT0uHs7t6HHxcG5Pj4uHcwd6
XDycO9Lj4uHciR4XD+fO9Lh4OHehx8XDuSs9Lh7O3ehx8XDuTo+Lh3MPelw8
nHvS4+Lh3IseFw/n3vS4eDj3ocfFw7kvPS4ezv/R4+Lh3I8eFw+n9Lh4OPen
x8XDeQA9Lh7OA+lx8XAeRI+Lh/Ngelw8nIfQ4+LhPJQeFw/nYfS4eDgPp8fF
w3kEPS4eziPpcfFwHkWPi4fzaHpcPJzH0OPi4TyWHhcP53H0uHg4j6fHxcN5
Aj0uHs4T6XHxcJ5Ej4uH82R6XDycp9Dj4uE8lR4XD+dp9Lh4OE+nx8XDeQY9
Lh7OM+lx8XCeRY+Lh/Nselw8nOfQ4+LhPJceFw/nefS4eDjPp8fFw3kBPS4e
zgvpcfFwXkSPi4fzYnpcPJyX0OPi4byUHhcP52X0uHg4L6fHxcN5BT0uHs4r
6XHxcF5Fj4uH82p6XDyc19Dj4uG8lh4XD+d19Lh4OK+nx8XDeQM9Lh7OG+lx
8XDeRI+Lh/Nmelw8nLfQ4+LhvJUeFw/nbfS4eDhvp8fFw3kHPS4ezjvpcfFw
3kWPi4fzbnpcPJz30OPi4byXHhcPZ/S4eDjvo8fFw3k/PS4ezgfocfFwPkiP
i4fzIXpcPJwP0+Pi4XyEHhcP56P0uHg4H6PHxcP5OD0uHs4n6HHxcD5Jj4uH
8yl6XDycT9Pj4uF8hh4XD+ez9Lh4OJ+jx8XD+Tw9Lh7OF+hx8XC+SI+Lh/Ml
elw8nC/T4+LhfIUeFw/nq/S4eDhfo8fFw/k6PS4ezjfocfFwvkmPi4fzLXpc
PJxv0+Pi4XyHHhcP57v0uHg436PHxcP5Pj0uHs4P6HHxcH5Ij4uH8yN6XDyc
H9Pj4uH8hB4XD+en9Lh4OD+jx8XD+Tk9Lh7OL+hx8XB+SY+Lh/Mrelw8nF/T
4+Lh/IYeFw/nt/S4eDi/o8fFw/k9PS4ezh/ocfFw/kiPi4fzJ3pcPJw/0+Pi
4fyFHhcP56/0uHg4f6PHxcP5Oz0uHs4/6HHxcP5Jj4uH8y96XDycf9Pj4uH8
hx4XD//3gfzfHhcP50D0uHg4B6bHxcM5CD0uHs5B6XHxcA5Gj4uHc3B6XDyc
Q9Dj4uEckh4XD+dQ9Lh4OIemx8XDOQw9Lh7OYelx8XAOR4+Lh3N4elw8nCPQ
4+LhHJEeFw/nSPS4eDhHpsfFwzkKPS4ezlHpcfFwjkaPi4dzdHpcPJxj0OPi
4RyTHhcP51j0uHg4x6bHxcM5Dj0uHs5x6XHxcI5Hj4uHc3x6XDycE9Dj4uGc
kB4XD+dE9Lh4OCemx8XDOQk9Lh7OSelx8XBORo+Lh3Nyelw8nFPQ4+LhnJIe
Fw/nVPS4eDinpsfFwzkNPS4ezmnpcfFwTkePi4dzenpcPJwz0OPi4ZyRHhcP
50z0uHg4Z6bHxcM5Cz0uHs5Z6XHxcM5Gj4uHc3Z6XDycc9Dj4uGckx4XD+dc
9Lh4OOemx8XDOQ89Lh7Oeelx8XDOR4+Lh3N+elw8nAvQ4+LhHECPi4dzQXpc
PJwL0ePi4VyYHhcP5yL0uHg4F6XHxcO5GD0uHs7F6XHxcC5Bj4uHc0l6XDyc
S9Hj4uFcmh4XD+cy9Lh4OJelx8XDuRw9Lh7O5elx8XCuQI+Lh3NFelw8nCvR
4+LhXJkeFw/nKvS4eDhXpcfFw7kaPS4eztXpcfFwrkGPi4dzTXpcPJxr0ePi
4VybHhcP5zr0uHg416XHxcO5Hj0uHs716XHxcG5Aj4uHc0N6XDycG9Hj4uHc
mB4XD+cm9Lh4ODelx8XDuRk9Lh7Ozelx8XBuQY+Lh3NLelw8nFvR4+Lh3Joe
Fw/nNvS4eDi3pcfFw7kdPS4ezu3pcfFw7kCPi4dzR3pcPJz/57KeAQAADBgI
prZt27Zt27bt1LZt225T27ZtW2tvvOH3vyM9Lh7Onehx8XDuTI+Lh3MXelw8
nLvS4+Lh3I0eFw/n7vS4eDj3oMfFw7knPS4ezr3ocfFw7k2Pi4dzH3pcPJz7
0uPi4dyPHhcPp/S4eDj3p8fFw3kAPS4ezgPpcfFwHkSPi4fzYHpcPJyH0OPi
4TyUHhcP52H0uHg4D6fHxcN5BD0uHs4j6XHxcB5Fj4uH82h6XDycx9Dj4uE8
lh4XD+dx9Lh4OI+nx8XDeQI9Lh7OE+lx8XCeRI+Lh/Nkelw8nKfQ4+LhPJUe
Fw/nafS4eDhPp8fFw3kGPS4ezjPpcfFwnkWPi4fzbHpcPJzn0OPi4TyXHhcP
53n0uHg4z6fHxcN5AT0uHs4L6XHxcF5Ej4uH82J6XDycl9Dj4uG8lB4XD+dl
9Lh4OC+nx8XDeQU9Lh7OK+lx8XBeRY+Lh/Nqelw8nNfQ4+LhvJYeFw/ndfS4
eDivp8fFw3kDPS4ezhvpcfFw3kSPi4fzZnpcPJy30OPi4byVHhcP5230uHg4
b6fHxcN5Bz0uHs476XHxcN5Fj4uH8256XDyc99Dj4uG8lx4XD2f0uHg476PH
xcN5Pz0uHs4H6HHxcD5Ij4uH8yF6XDycD9Pj4uF8hB4XD+ej9Lh4OB+jx8XD
+Tg9Lh7OJ+hx8XA+SY+Lh/Mpelw8nE/T4+LhfIYeFw/ns/S4eDifo8fFw/k8
PS4ezhfocfFwvkiPi4fzJXpcPJwv0+Pi4XyFHhcP56v0uHg4X6PHxcP5Oj0u
Hs436HHxcL5Jj4uH8y16XDycb9Pj4uF8hx4XD+e79Lh4ON+jx8XD+T49Lh7O
D+hx8XB+SI+Lh/Mjelw8nB/T4+Lh/IQeFw/np/S4eDg/o8fFw/k5PS4ezi/o
cfFwfkmPi4fzK3pcPJxf0+Pi4fyGHhcP57f0uHg4v6PHxcP5PT0uHs4f6HHx
cP5Ij4uH8yd6XDycP9Pj4uH8hR4XD+ev9Lh4OH+jx8XD+Ts9Lh7OP+hx8XD+
SY+Lh/Mvelw8nH/T4+Lh/IceFw//bwD/v8fFwzkAPS4ezgHpcfFwDkSPi4dz
YHpcPJyD0OPi4RyUHhcP52D0uHg4B6fHxcM5BD0uHs4h6XHxcA5Fj4uHc2h6
XDycw9Dj4uEclh4XD+dw9Lh4OIenx8XDOQI9Lh7OEelx8XCORI+Lh3Nkelw8
nKPQ4+LhHJUeFw/naPS4eDhHp8fFwzkGPS4ezjHpcfFwjkWPi4dzbHpcPJzj
0OPi4RyXHhcP53j0uHg4x6fHxcM5AT0uHs4J6XHxcE5Ej4uHc2J6XDyck9Dj
4uGclB4XD+dk9Lh4OCenx8XDOQU9Lh7OKelx8XBORY+Lh3Nqelw8nNPQ4+Lh
nJYeFw/ndPS4eDinp8fFwzkDPS4ezhnpcfFwzkSPi4dzZnpcPJyz0OPi4ZyV
HhcP52z0uHg4Z6fHxcM5Bz0uHs456XHxcM5Fj4uHc256XDyc89Dj4uGclx4X
D+d89Lh4OOenx8XDuQA9Lh7OBelx8XAuRI+Lh3Nhelw8nIvQ4+LhXJQeFw/n
YvS4eDgXp8fFw7kEPS4eziXpcfFwLkWPi4dzaXpcPJzL0OPi4VyWHhcP53L0
uHg4l6fHxcO5Aj0uHs4V6XHxcK5Ej4uHc2V6XDycq9Dj4uFclR4XD+dq9Lh4
OFenx8XDuQY9Lh7ONelx8XCuRY+Lh3Ntelw8nOvQ4+LhXJceFw/nevS4eDjX
p8fFw7kBPS4ezg3pcfFwbkSPi4dzY3pcPJyb0OPi4dyUHhcP52b0uHg4N6fH
xcO5BT0uHs4t6XHxcG5Fj4uHc2t6XDyc29Dj4uHclh4XD+d29Lh4OLenx8XD
uQM9Lh7OHelx8XDuRI+Lh3Nnelw8nLvQ4+Lh3JUeFw/nbvS4eDh3p8fFw7kH
PS4ezj3pcfFw7kWPi4dzb3pcPJz70OPi4dyXHhcP5370uHg4pcfFw7k/PS4e
zgPocfFwHkiPi4fzIHpcPJwH0+Pi4TyEHhcP56H0uHg4D6PHxcN5OD0uHs4j
6HHxcB5Jj4uH8yh6XDycR9Pj4uE8hh4XD+ex9Lh4OI+jx8XDeTw9Lh7OE+hx
8XCeSI+Lh/Mkelw8nCfT4+LhPIUeFw/nqfS4eDhPo8fFw3k6PS4ezjPocfFw
nkmPi4fzLHpcPJxn0+Pi4TyHHhcP57n0uHg4z6PHxcN5Pj0uHs4L6HHxcF5I
j4uH8yJ6XDycF9Pj4uG8hB4XD+el9Lh4OC+jx8XDeTk9Lh7OK+hx8XBeSY+L
h/Mqelw8nFfT4+LhvIYeFw/ntfS4eDivo8fFw3k9PS4ezhvocfFw3kiPi4fz
JnpcPJw30+Pi4byFHhcP5630uHg4b6PHxcN5Oz0uHs476HHxcN5Jj4uH8y56
XDycd9Pj4uG8hx4XD+e99Lh4OKPHxcN5Hz0uHs776XHxcD5Aj4uH80F6XDyc
D9Hj4uF8mB4XD+cj9Lh4OB+lx8XD+Rg9Lh7Ox+lx8XA+QY+Lh/NJelw8nE/R
4+LhfJoeFw/nM/S4eDifpcfFw/kcPS4ezufpcfFwvkCPi4fzRXpcPJwv0ePi
4XyZHhcP5yv0uHg4X6XHxcP5Gj0uHs7X6XHxcL5Bj4uH8016XDycb9Hj4uF8
mx4XD+c79Lh4ON+lx8XD+R49Lh7O9+lx8XB+QI+Lh/NDelw8nB/R4+Lh/Jge
Fw/nJ/S4eDg/pcfFw/kZPS4ezs/pcfFwfkGPi4fzS3pcPJxf0ePi4fyaHhcP
5zf0uHg4v6XHxcP5HT0uHs7v6XHxcP5Aj4uH80d6XDycP9Hj4uH8mR4XD+cv
9Lh4OH+lx8XD+Rs9Lh7O3+lx8XD+QY+Lh/NPelw8nH/R4+Lh/JseFw/nP/S4
ePh/A/f/PS4ezgHocfFwDkiPi4dzIHpcPJwD0+Pi4RyEHhcP56D0uHg4B6PH
xcM5OD0uHs4h6HHxcA5Jj4uHcyh6XDycQ9Pj4uEchh4XD+ew9Lh4OIejx8XD
OTw9Lh7OEehx8XCOSI+Lh3Mkelw8nCPT4+LhHIUeFw/nqPS4eDhHo8fFwzk6
PS4ezjHocfFwjkmPi4dzLHpcPJxj0+Pi4RyHHhcP57j0uHg4x6PHxcM5Pj0u
Hs4J6HHxcE5Ij4uHcyJ6XDycE9Pj4uGchB4XD+ek9Lh4OCejx8XDOTk9Lh7O
Kehx8XBOSY+Lh3Mqelw8nFPT4+LhnIYeFw/ntPS4eDino8fFwzk9PS4ezhno
cfFwzkiPi4dzJnpcPJwz0+Pi4ZyFHhcP56z0uHg4Z6PHxcM5Oz0uHs456HHx
cM5Jj4uHcy56XDycc9Pj4uGchx4XD+e89Lh4OOejx8XDOT89Lh7OBehx8XAu
SI+Lh3Mhelw8nAvT4+LhXIQeFw/novS4eDgXo8fFw7k4PS4eziXocfFwLkmP
i4dzKXpcPJxL0+Pi4VyGHhcP57L0uHg4l6PHxcO5PD0uHs4V6HHxcK5Ij4uH
cyV6XDycK9Pj4uFchR4XD+eq9Lh4OFejx8XDuTo9Lh7ONehx8XCuSY+Lh3Mt
elw8nGvT4+LhXIceFw/nuvS4eDjXo8fFw7k+PS4ezg3ocfFwbkiPi4dzI3pc
PJwb0+Pi4dyEHhcP56b0uHg4N6PHxcO5OT0uHs4t6HHxcG5Jj4uHcyt6XDyc
W9Pj4uHchh4XD+e29Lh4OLejx8XDuT09Lh7OHehx8XDuSI+Lh3Mnelw8nDvT
4+Lh3IUeFw/nrvS4eDh3o8fFw7k7PS4ezj3ocfFw7kmPi4dzL3pcPJx70+Pi
4dyHHhcP5770uHg496PHxcMpPS4ezv3pcfFwHkCPi4fzQHpcPJwH0ePi4TyY
HhcP5yH0uHg4D6XHxcN5GD0uHs7D6XHxcB5Bj4uH80h6XDycR9Hj4uE8mh4X
D+cx9Lh4OI+lx8XDeRw9Lh7O4+lx8XCeQI+Lh/NEelw8nCfR4+LhPJkeFw/n
KfS4eDhPpcfFw3kaPS4eztPpcfFwnkGPi4fzTHpcPJxn0ePi4TybHhcP5zn0
uHg4z6XHxcN5Hj0uHs7z6XHxcF5Aj4uH80J6XDycF9Hj4uG8mB4XD+cl9Lh4
OC+lx8XDeRk9Lh7Oy+lx8XBeQY+Lh/NKelw8nFfR4+LhvJoeFw/nNfS4eDiv
pcfFw3kdPS4ezuvpcfFw3kCPi4fzRnpcPJw30ePi4byZHhcP5y30uHg4b6XH
xcN5Gz0uHs7b6XHxcN5Bj4uH8056XDycd9Hj4uG8mx4XD+c99Lh4OO+lx8XD
GT0uHs776HHxcN5Pj4uH8wF6XDycD9Lj4uF8iB4XD+fD9Lh4OB+hx8XD+Sg9
Lh7Ox+hx8XA+To+Lh/MJelw8nE/S4+LhfIoeFw/n0/S4eDifocfFw/ksPS4e
zufocfFwPk+Pi4fzBXpcPJwv0uPi4XyJHhcP58v0uHg4X6HHxcP5Kj0uHs7X
6HHxcL5Oj4uH8w16XDycb9Lj4uF8ix4XD+fb9Lh4ON+hx8XD+S49Lh7O9+hx
8XC+T4+Lh/MDelw8nB/S4+Lh/IgeFw/nx/S4eDg/ocfFw/kpPS4ezs/ocfFw
fk6Pi4fzC3pcPJxf0uPi4fyKHhcP59f0uHg4v6HHxcP5LT0uHs7v6HHxcH5P
j4uH8wd6XDycP9Lj4uH8iR4XD+fP9Lh4OH+hx8XD+Ss9Lh7O3+hx8XD+To+L
h/MPelw8nH/S4+Lh/IseFw/n3/S4eDj/ocfFw/8bsP/vcfFwDkCPi4dzQHpc
PJwD0ePi4RyYHhcP5yD0uHg4B6XHxcM5GD0uHs7B6XHxcA5Bj4uHc0h6XDyc
Q9Hj4uEcmh4XD+cw9Lh4OIelx8XDORw9Lh7O4elx8XCOQI+Lh3NEelw8nCPR
4+LhHJkeFw/nKPS4eDhHpcfFwzkaPS4eztHpcfFwjkGPi4dzTHpcPJxj0ePi
4RybHhcP5zj0uHg4x6XHxcM5Hj0uHs7x6XHxcE5Aj4uHc0J6XDycE9Hj4uGc
mB4XD+ck9Lh4OCelx8XDORk9Lh7Oyelx8XBOQY+Lh3NKelw8nFPR4+LhnJoe
Fw/nNPS4eDinpcfFwzkdPS4ezunpcfFwzkCPi4dzRnpcPJwz0ePi4ZyZHhcP
5yz0uHg4Z6XHxcM5Gz0uHs7Z6XHxcM5Bj4uHc056XDycc9Hj4uGcmx4XD+c8
9Lh4OOelx8XDOR89Lh7O+elx8XAuQI+Lh3NBelw8nAvR4+LhXJgeFw/nIvS4
eDgXpcfFw7kYPS4ezsXpcfFwLkGPi4dzSXpcPJxL0ePi4VyaHhcP5zL0uHg4
l6XHxcO5HD0uHs7l6XHxcK5Aj4uHc0V6XDycK9Hj4uFcmR4XD+cq9Lh4OFel
x8XDuRo9Lh7O1elx8XCuQY+Lh3NNelw8nGvR4+LhXJseFw/nOvS4eDjXpcfF
w7kePS4ezvXpcfFwbkCPi4dzQ3pcPJwb0ePi4dyYHhcP5yb0uHg4N6XHxcO5
GT0uHs7N6XHxcG5Bj4uHc0t6XDycW9Hj4uHcmh4XD+c29Lh4OLelx8XDuR09
Lh7O7elx8XDuQI+Lh3NHelw8nDvR4+Lh3JkeFw/nLvS4eDh3pcfFw7kbPS4e
zt3pcfFw7kGPi4dzT3pcPJx70ePi4dybHhcP5z70uHg496XHxcO5Hz0uHk7p
cfFw7k+Pi4fzAHpcPJwH0uPi4TyIHhcP58H0uHg4D6HHxcN5KD0uHs7D6HHx
cB5Oj4uH8wh6XDycR9Lj4uE8ih4XD+fR9Lh4OI+hx8XDeSw9Lh7O4+hx8XAe
T4+Lh/MEelw8nCfS4+LhPIkeFw/nyfS4eDhPocfFw3kqPS4eztPocfFwnk6P
i4fzDHpcPJxn0uPi4TyLHhcP59n0uHg4z6HHxcN5Lj0uHs7z6HHxcJ5Pj4uH
8wJ6XDycF9Lj4uG8iB4XD+fF9Lh4OC+hx8XDeSk9Lh7Oy+hx8XBeTo+Lh/MK
elw8nFfS4+LhvIoeFw/n1fS4eDivocfFw3ktPS4ezuvocfFwXk+Pi4fzBnpc
PJw30uPi4byJHhcP5830uHg4b6HHxcN5Kz0uHs7b6HHxcN5Oj4uH8w56XDyc
d9Lj4uG8ix4XD+fd9Lh4OO+hx8XDeS89Lh7O6HHxcN5Hj4uH8356XDycD9Dj
4uF8kB4XD+dD9Lh4OB+mx8XD+Qg9Lh7OR+lx8XA+Ro+Lh/Nxelw8nE/Q4+Lh
fJIeFw/nU/S4eDifpsfFw/kMPS4ezmfpcfFwPkePi4fzeXpcPJwv0OPi4XyR
HhcP50v0uHg4X6bHxcP5Cj0uHs5X6XHxcL5Gj4uH83V6XDycb9Dj4uF8kx4X
D+db9Lh4ON+mx8XD+Q49Lh7Od+lx8XC+R4+Lh/N9elw8nB/Q4+Lh/JAeFw/n
R/S4eDg/psfFw/kJPS4ezk/pcfFwfkaPi4fzc3pcPJxf0OPi4fySHhcP51f0
uHg4v6bHxcP5DT0uHs5v6XHxcH5Hj4uH83t6XDycP9Dj4uH8kR4XD+dP9Lh4
OH+mx8XD+Qs9Lh7OX+lx8XD+Ro+Lh/N3elw8nH/Q4+Lh/JMeFw/nX/S4eDj/
psfFw/kPPS4e/t9A/X+Pi4dzAHpcPJwD0uPi4RyIHhcP58D0uHg4B6HHxcM5
KD0uHs7B6HHxcA5Oj4uHcwh6XDycQ9Lj4uEcih4XD+fQ9Lh4OIehx8XDOSw9
Lh7O4ehx8XAOT4+Lh3MEelw8nCPS4+LhHIkeFw/nyPS4eDhHocfFwzkqPS4e
ztHocfFwjk6Pi4dzDHpcPJxj0uPi4RyLHhcP59j0uHg4x6HHxcM5Lj0uHs7x
6HHxcI5Pj4uHcwJ6XDycE9Lj4uGciB4XD+fE9Lh4OCehx8XDOSk9Lh7Oyehx
8XBOTo+Lh3MKelw8nFPS4+LhnIoeFw/n1PS4eDinocfFwzktPS4ezunocfFw
Tk+Pi4dzBnpcPJwz0uPi4ZyJHhcP58z0uHg4Z6HHxcM5Kz0uHs7Z6HHxcM5O
j4uHcw56XDycc9Lj4uGcix4XD+fc9Lh4OOehx8XDOS89Lh7O+ehx8XDOT4+L
h3MBelw8nAvS4+LhXIgeFw/nwvS4eDgXocfFw7koPS4ezsXocfFwLk6Pi4dz
CXpcPJxL0uPi4VyKHhcP59L0uHg4l6HHxcO5LD0uHs7l6HHxcC5Pj4uHcwV6
XDycK9Lj4uFciR4XD+fK9Lh4OFehx8XDuSo9Lh7O1ehx8XCuTo+Lh3MNelw8
nGvS4+LhXIseFw/n2vS4eDjXocfFw7kuPS4ezvXocfFwrk+Pi4dzA3pcPJwb
0uPi4dyIHhcP58b0uHg4N6HHxcO5KT0uHs7N6HHxcG5Oj4uHcwt6XDycW9Lj
4uHcih4XD+fW9Lh4OLehx8XDuS09Lh7O7ehx8XBuT4+Lh3MHelw8nDvS4+Lh
3IkeFw/nzvS4eDh3ocfFw7krPS4ezt3ocfFw7k6Pi4dzD3pcPJx70uPi4dyL
HhcP5970uHg496HHxcO5Lz0uHs796HHxcEqPi4dzf3pcPJwH0OPi4TyQHhcP
50H0uHg4D6bHxcN5CD0uHs5D6XHxcB5Gj4uH83B6XDycR9Dj4uE8kh4XD+dR
9Lh4OI+mx8XDeQw9Lh7OY+lx8XAeR4+Lh/N4elw8nCfQ4+LhPJEeFw/nSfS4
eDhPpsfFw3kKPS4ezlPpcfFwnkaPi4fzdHpcPJxn0OPi4TyTHhcP51n0uHg4
z6bHxcN5Dj0uHs5z6XHxcJ5Hj4uH83x6XDycF9Dj4uG8kB4XD+dF9Lh4OC+m
x8XDeQk9Lh7OS+lx8XBeRo+Lh/Nyelw8nFfQ4+LhvJIeFw/nVfS4eDivpsfF
w3kNPS4ezmvpcfFwXkePi4fzenpcPJw30OPi4byRHhcP5030uHg4b6bHxcN5
Cz0uHs5b6XHxcN5Gj4uH83Z6XDycd9Dj4uG8kx4XD+dd9Lh4OO+mx8XDeQ89
Lh7Oe+lx8XBGj4uH8z56XDyc99Pj4uF8gB4XD+eD9Lh4OB+ix8XD+TA9Lh7O
R+hx8XA+So+Lh/Mxelw8nI/T4+LhfIIeFw/nk/S4eDifosfFw/k0PS4ezmfo
cfFwPkuPi4fzOXpcPJzP0+Pi4XyBHhcP54v0uHg4X6LHxcP5Mj0uHs5X6HHx
cL5Kj4uH8zV6XDycr9Pj4uF8gx4XD+eb9Lh4ON+ix8XD+TY9Lh7Od+hx8XC+
S4+Lh/M9elw8nO/T4+Lh/IAeFw/nh/S4eDg/osfFw/kxPS4ezk/ocfFwfkqP
i4fzM3pcPJyf0+Pi4fyCHhcP55f0uHg4v6LHxcP5NT0uHs5v6HHxcH5Lj4uH
8zt6XDyc39Pj4uH8gR4XD+eP9Lh4OH+ix8XD+TM9Lh7OX+hx8XD+So+Lh/M3
elw8nL/T4+Lh/IMeFw/nn/S4eDj/osfFw/k3PS4ezn/ocfHw/wbo/3tcPJwD
0OPi4RyQHhcP50D0uHg4B6bHxcM5CD0uHs5B6XHxcA5Gj4uHc3B6XDycQ9Dj
4uEckh4XD+dQ9Lh4OIemx8XDOQw9Lh7OYelx8XAOR4+Lh3N4elw8nCPQ4+Lh
HJEeFw/nSPS4eDhHpsfFwzkKPS4ezlHpcfFwjkaPi4dzdHpcPJxj0OPi4RyT
HhcP51j0uHg4x6bHxcM5Dj0uHs5x6XHxcI5Hj4uHc3x6XDycE9Dj4uGckB4X
D+dE9Lh4OCemx8XDOQk9Lh7OSelx8XBORo+Lh3Nyelw8nFPQ4+LhnJIeFw/n
VPS4eDinpsfFwzkNPS4ezmnpcfFwTkePi4dzenpcPJwz0OPi4ZyRHhcP50z0
uHg4Z6bHxcM5Cz0uHs5Z6XHxcM5Gj4uHc3Z6XDycc9Dj4uGckx4XD+dc9Lh4
OOemx8XDOQ89Lh7Oeelx8XDOR4+Lh3N+elw8nAvQ4+LhXJAeFw/nQvS4eDgX
psfFw7kIPS4ezkXpcfFwLkaPi4dzcXpcPJxL0OPi4VySHhcP51L0uHg4l6bH
xcO5DD0uHs5l6XHxcC5Hj4uHc3l6XDycK9Dj4uFckR4XD+dK9Lh4OFemx8XD
uQo9Lh7OVelx8XCuRo+Lh3N1elw8nGvQ4+LhXJMeFw/nWvS4eDjXpsfFw7kO
PS4eznXpcfFwrkePi4dzfXpcPJwb0OPi4dyQHhcP50b0uHg4N6bHxcO5CT0u
Hs5N6XHxcG5Gj4uHc3N6XDycW9Dj4uHckh4XD+dW9Lh4OLemx8XDuQ09Lh7O
belx8XBuR4+Lh3N7elw8nDvQ4+Lh3JEeFw/nTvS4eDh3psfFw7kLPS4ezl3p
cfFw7kaPi4dzd3pcPJx70OPi4dyTHhcP5170uHg496bHxcO5Dz0uHs596XHx
cO5Hj4uHU3pcPJz70+Pi4TyAHhcP54H0uHg4D6LHxcN5MD0uHs5D6HHxcB5K
j4uH8zB6XDych9Pj4uE8gh4XD+eR9Lh4OI+ix8XDeTQ9Lh7OY+hx8XAeS4+L
h/M4elw8nMfT4+LhPIEeFw/nifS4eDhPosfFw3kyPS4ezlPocfFwnkqPi4fz
NHpcPJyn0+Pi4TyDHhcP55n0uHg4z6LHxcN5Nj0uHs5z6HHxcJ5Lj4uH8zx6
XDyc59Pj4uG8gB4XD+eF9Lh4OC+ix8XDeTE9Lh7OS+hx8XBeSo+Lh/Myelw8
nJfT4+LhvIIeFw/nlfS4eDivosfFw3k1PS4ezmvocfFwXkuPi4fzOnpcPJzX
0+Pi4byBHhcP5430uHg4b6LHxcN5Mz0uHs5b6HHxcN5Kj4uH8zZ6XDyct9Pj
4uG8gx4XD+ed9Lh4OO+ix8XDeTc9Lh7Oe+hx8XDeS4+LhzN6XDyc99Hj4uG8
nx4XD+cD9Lh4OB+kx8XD+RA9Lh7Oh+lx8XA+Qo+Lh/NRelw8nI/R4+LhfJwe
Fw/nE/S4eDifpMfFw/kUPS4ezqfpcfFwPkOPi4fzWXpcPJzP0ePi4XyeHhcP
5wv0uHg4X6THxcP5Ej0uHs6X6XHxcL5Cj4uH81V6XDycr9Hj4uF8nR4XD+cb
9Lh4ON+kx8XD+RY9Lh7Ot+lx8XC+Q4+Lh/Ndelw8nO/R4+LhfJ8eFw/nB/S4
eDg/pMfFw/kRPS4ezo/pcfFwfkKPi4fzU3pcPJyf0ePi4fycHhcP5xf0uHg4
v6THxcP5FT0uHs6v6XHxcH5Dj4uH81t6XDyc39Hj4uH8nh4XD+cP9Lh4OH+k
x8XD+RM9Lh7On+lx8XD+Qo+Lh/NXelw8nL/R4+Lh/J0eFw/nH/S4eDj/pMfF
w/kXPS4ezr/pcfFw/kOPi4f/NzD/3+Pi4RyAHhcP54D0uHg4B6LHxcM5MD0u
Hs5B6HHxcA5Kj4uHczB6XDycg9Pj4uEcgh4XD+eQ9Lh4OIeix8XDOTQ9Lh7O
Yehx8XAOS4+Lh3M4elw8nMPT4+LhHIEeFw/niPS4eDhHosfFwzkyPS4ezlHo
cfFwjkqPi4dzNHpcPJyj0+Pi4RyDHhcP55j0uHg4x6LHxcM5Nj0uHs5x6HHx
cI5Lj4uHczx6XDyc49Pj4uGcgB4XD+eE9Lh4OCeix8XDOTE9Lh7OSehx8XBO
So+Lh3Myelw8nJPT4+LhnIIeFw/nlPS4eDinosfFwzk1PS4ezmnocfFwTkuP
i4dzOnpcPJzT0+Pi4ZyBHhcP54z0uHg4Z6LHxcM5Mz0uHs5Z6HHxcM5Kj4uH
czZ6XDycs9Pj4uGcgx4XD+ec9Lh4OOeix8XDOTc9Lh7Oeehx8XDOS4+Lh3M+
elw8nPPT4+LhXIAeFw/ngvS4eDgXosfFw7kwPS4ezkXocfFwLkqPi4dzMXpc
PJyL0+Pi4VyCHhcP55L0uHg4l6LHxcO5ND0uHs5l6HHxcC5Lj4uHczl6XDyc
y9Pj4uFcgR4XD+eK9Lh4OFeix8XDuTI9Lh7OVehx8XCuSo+Lh3M1elw8nKvT
4+LhXIMeFw/nmvS4eDjXosfFw7k2PS4eznXocfFwrkuPi4dzPXpcPJzr0+Pi
4dyAHhcP54b0uHg4N6LHxcO5MT0uHs5N6HHxcG5Kj4uHczN6XDycm9Pj4uHc
gh4XD+eW9Lh4OLeix8XDuTU9Lh7Obehx8XBuS4+Lh3M7elw8nNvT4+Lh3IEe
Fw/njvS4eDh3osfFw7kzPS4ezl3ocfFw7kqPi4dzN3pcPJy70+Pi4dyDHhcP
5570uHg496LHxcO5Nz0uHs596HHxcO5Lj4uHcz96XDyc0uPi4dyfHhcP5wH0
uHg4D6THxcN5ED0uHs6D6XHxcB5Cj4uH81B6XDych9Hj4uE8nB4XD+cR9Lh4
OI+kx8XDeRQ9Lh7Oo+lx8XAeQ4+Lh/NYelw8nMfR4+LhPJ4eFw/nCfS4eDhP
pMfFw3kSPS4ezpPpcfFwnkKPi4fzVHpcPJyn0ePi4TydHhcP5xn0uHg4z6TH
xcN5Fj0uHs6z6XHxcJ5Dj4uH81x6XDyc59Hj4uE8nx4XD+cF9Lh4OC+kx8XD
eRE9Lh7Oi+lx8XBeQo+Lh/NSelw8nJfR4+LhvJweFw/nFfS4eDivpMfFw3kV
PS4ezqvpcfFwXkOPi4fzWnpcPJzX0ePi4byeHhcP5w30uHg4b6THxcN5Ez0u
Hs6b6XHxcN5Cj4uH81Z6XDyct9Hj4uG8nR4XD+cd9Lh4OO+kx8XDeRc9Lh7O
u+lx8XDeQ4+Lh/Neelw8nNHj4uG8jx4XD+f99Lh4OB+gx8XD+SA9Lh7Oh+hx
8XA+TI+Lh/MRelw8nI/S4+LhfIweFw/n4/S4eDifoMfFw/kkPS4ezqfocfFw
Pk2Pi4fzGXpcPJzP0uPi4XyOHhcP5/P0uHg4X6DHxcP5Ij0uHs6X6HHxcL5M
j4uH8xV6XDycr9Lj4uF8jR4XD+fr9Lh4ON+gx8XD+SY9Lh7Ot+hx8XC+TY+L
h/Mdelw8nO/S4+LhfI8eFw/n+/S4eDg/oMfFw/khPS4ezo/ocfFwfkyPi4fz
E3pcPJyf0uPi4fyMHhcP5+f0uHg4v6DHxcP5JT0uHs6v6HHxcH5Nj4uH8xt6
XDyc39Lj4uH8jh4XD+f39Lh4OH+gx8XD+SM9Lh7On+hx8XD+TI+Lh/MXelw8
nL/S4+Lh/I0eFw/n7/S4eDj/oMfFw/knPS4ezr/ocfFw/k2Pi4fzH3pcPPy/
Afn/HhcP5wD0uHg4B6THxcM5ED0uHs6B6XHxcA5Cj4uHc1B6XDycg9Hj4uEc
nB4XD+cQ9Lh4OIekx8XDORQ9Lh7Ooelx8XAOQ4+Lh3NYelw8nMPR4+LhHJ4e
Fw/nCPS4eDhHpMfFwzkSPS4ezpHpcfFwjkKPi4dzVHpcPJyj0ePi4RydHhcP
5xj0uHg4x6THxcM5Fj0uHs6x6XHxcI5Dj4uHc1x6XDyc49Hj4uEcnx4XD+cE
9Lh4OCekx8XDORE9Lh7Oielx8XBOQo+Lh3NSelw8nJPR4+LhnJweFw/nFPS4
eDinpMfFwzkVPS4ezqnpcfFwTkOPi4dzWnpcPJzT0ePi4ZyeHhcP5wz0uHg4
Z6THxcM5Ez0uHs6Z6XHxcM5Cj4uHc1Z6XDycs9Hj4uGcnR4XD+cc9Lh4OOek
x8XDORc9Lh7Ouelx8XDOQ4+Lh3Neelw8nPPR4+LhnJ8eFw/nAvS4eDgXpMfF
w7kQPS4ezoXpcfFwLkKPi4dzUXpcPJyL0ePi4VycHhcP5xL0uHg4l6THxcO5
FD0uHs6l6XHxcC5Dj4uHc1l6XDycy9Hj4uFcnh4XD+cK9Lh4OFekx8XDuRI9
Lh7Olelx8XCuQo+Lh3NVelw8nKvR4+LhXJ0eFw/nGvS4eDjXpMfFw7kWPS4e
zrXpcfFwrkOPi4dzXXpcPJzr0ePi4VyfHhcP5wb0uHg4N6THxcO5ET0uHs6N
6XHxcG5Cj4uHc1N6XDycm9Hj4uHcnB4XD+cW9Lh4OLekx8XDuRU9Lh7Orelx
8XBuQ4+Lh3Nbelw8nNvR4+Lh3J4eFw/nDvS4eDh3pMfFw7kTPS4ezp3pcfFw
7kKPi4dzV3pcPJy70ePi4dydHhcP5x70uHg496THxcO5Fz0uHs696XHxcO5D
j4uHc196XDyc+9Hj4uGUHhcP5/70uHg4D6DHxcN5ID0uHs6D6HHxcB5Mj4uH
8xB6XDych9Lj4uE8jB4XD+fh9Lh4OI+gx8XDeSQ9Lh7Oo+hx8XAeTY+Lh/MY
elw8nMfS4+LhPI4eFw/n8fS4eDhPoMfFw3kiPS4ezpPocfFwnkyPi4fzFHpc
PJyn0uPi4TyNHhcP5+n0uHg4z6DHxcN5Jj0uHs6z6HHxcJ5Nj4uH8xx6XDyc
59Lj4uE8jx4XD+f59Lh4OC+gx8XDeSE9Lh7Oi+hx8XBeTI+Lh/MSelw8nJfS
4+LhvIweFw/n5fS4eDivoMfFw3klPS4ezqvocfFwXk2Pi4fzGnpcPJzX0uPi
4byOHhcP5/X0uHg4b6DHxcN5Iz0uHs6b6HHxcN5Mj4uH8xZ6XDyct9Lj4uG8
jR4XD+ft9Lh4OO+gx8XDeSc9Lh7Ou+hx8XDeTY+Lh/Meelw8nPfS4+LhjB4X
D+d99Lh4OO+nx8XD+QA9Lh7OB+lx8XA+RI+Lh/Nhelw8nI/Q4+LhfJQeFw/n
Y/S4eDgfp8fFw/kEPS4ezifpcfFwPkWPi4fzaXpcPJzP0OPi4XyWHhcP53P0
uHg4n6fHxcP5Aj0uHs4X6XHxcL5Ej4uH82V6XDycr9Dj4uF8lR4XD+dr9Lh4
OF+nx8XD+QY9Lh7ON+lx8XC+RY+Lh/Ntelw8nO/Q4+LhfJceFw/ne/S4eDjf
p8fFw/kBPS4ezg/pcfFwfkSPi4fzY3pcPJyf0OPi4fyUHhcP52f0uHg4P6fH
xcP5BT0uHs4v6XHxcH5Fj4uH82t6XDyc39Dj4uH8lh4XD+d39Lh4OL+nx8XD
+QM9Lh7OH+lx8XD+RI+Lh/Nnelw8nL/Q4+Lh/JUeFw/nb/S4eDh/p8fFw/kH
PS4ezj/pcfFw/kWPi4fzb3pcPJz/0OPi4f8NxP/3uHg4B6DHxcM5ID0uHs6B
6HHxcA5Mj4uHcxB6XDycg9Lj4uEcjB4XD+fg9Lh4OIegx8XDOSQ9Lh7Ooehx
8XAOTY+Lh3MYelw8nMPS4+LhHI4eFw/n8PS4eDhHoMfFwzkiPS4ezpHocfFw
jkyPi4dzFHpcPJyj0uPi4RyNHhcP5+j0uHg4x6DHxcM5Jj0uHs6x6HHxcI5N
j4uHcxx6XDyc49Lj4uEcjx4XD+f49Lh4OCegx8XDOSE9Lh7Oiehx8XBOTI+L
h3MSelw8nJPS4+LhnIweFw/n5PS4eDinoMfFwzklPS4ezqnocfFwTk2Pi4dz
GnpcPJzT0uPi4ZyOHhcP5/T0uHg4Z6DHxcM5Iz0uHs6Z6HHxcM5Mj4uHcxZ6
XDycs9Lj4uGcjR4XD+fs9Lh4OOegx8XDOSc9Lh7Ouehx8XDOTY+Lh3Meelw8
nPPS4+LhnI8eFw/n/PS4eDgXoMfFw7kgPS4ezoXocfFwLkyPi4dzEXpcPJyL
0uPi4VyMHhcP5+L0uHg4l6DHxcO5JD0uHs6l6HHxcC5Nj4uHcxl6XDycy9Lj
4uFcjh4XD+fy9Lh4OFegx8XDuSI9Lh7Olehx8XCuTI+Lh3MVelw8nKvS4+Lh
XI0eFw/n6vS4eDjXoMfFw7kmPS4ezrXocfFwrk2Pi4dzHXpcPJzr0uPi4VyP
HhcP5/r0uHg4N6DHxcO5IT0uHs6N6HHxcG5Mj4uHcxN6XDycm9Lj4uHcjB4X
D+fm9Lh4OLegx8XDuSU9Lh7Orehx8XBuTY+Lh3Mbelw8nNvS4+Lh3I4eFw/n
9vS4eDh3oMfFw7kjPS4e/m/X9RAFAICbazS1bdu229S2ndrWTDvtpLbt1Lad
2rZT2/br7p3e5V3859sm8R7scePF8Z7scePF8V7scePF8d7scePF8T7scePF
8QD2uPHieCB73HhxvC973HhxvB973HhxPIg9brw43p89brw4PoA9brw4Hswe
N14czR43XhwfyB43XhwfxB43XhwfzB43Xhwfwh43Xhwfyh43Xhwfxh43Xhwf
zh43XhwfwR43XhwfyR43XhwfxR43XhwfzR43Xhwfwx43Xhwfyx43Xhwfxx43
Xhwfzx43XhyfwB43XhyfyB43XhyfxB43XhyfzB43Xhyfwh43Xhyfyh43Xhyf
xh43Xhyfzh43XhyfwR43XhyfyR43XhyfxR43XhyfzR43Xhyfwx43Xhyfyx43
Xhyfxx43Xhyfzx43XhzDHjdeHF/AHjdeHF/IHjdeHF/EHjdeHF/MHjdeHF/C
HjdeHF/KHjdeHF/GHjdeHF/OHjdeHF/BHjdeHF/JHjdeHF/FHjdeHF/NHjde
HF/DHjdeHF/LHjdeHF/HHjdeHF/PHjdeHN/AHjdeHN/IHjdeHN/EHjdeHN/M
HjdeHN/CHjdeHN/KHjdeHN/GHjdeHN/OHjdeHN/BHjdeHN/JHjdeHN/FHjde
HN/NHjdeHN/DHjdeHN/LHjdeHN/HHjdeHMseN14c388eN14cP8AeN14cP8ge
N14cP8QeN14cP8weN14cP8IeN14cP8oeN14cP8YeN14cP84eN14cP8EeN14c
P8keN14cP8UeN14cP80eN14cP8MeN14cP8seN14cP8ceN14cP88eN14cv8Ae
N14cv8geN14cv8QeN14cv8weN14cv8IeN14cv8oeN14cv8YeN14cv84eN14c
v8EeN14cv8keN14cv8UeN14cv80eN14cv8MeN14cv8seN14cxx43Xhy/xx43
Xhy/zx43Xhx/wB43Xhx/yB43Xhx/xB43Xhx/zB43Xhx/wh43Xhx/yh43Xhx/
xh43Xhx/zh43Xhx/wR43Xhx/yR43Xhx/xR43Xhx/zR43Xhx/wx43Xhx/yx43
Xhx/xx43Xhx/zx43Xhz/wB43Xhz/yB43Xhz/xB43Xhz/zB43Xhz/wh43Xhz/
yh43Xhz/xh43Xhz/zh43Xhz/wR43Xhz/yR43Xhz/xR43Xhz/zR43Xhz/wx43
Xvy/B8D/8ZPjxIUbD158OB6CPk5cuPHgxYfjIenjxIUbD158OB6KPk5cuPHg
xYfjoenjxIUbD158OB6GPk5cuPHgxYfjYenjxIUbD158OB6OPk5cuPHgxYfj
4enjxIUbD158OB6BPk5cuPHgxYfjEenjxIUbD158OB6JPk5cuPHgxYfjkenj
xIUbD158OB6FPk5cuPHgxYfjUenjxIUbD158OB6NPk5cuPHgxYfj0enjxIUb
D158OB6DPk5cuPHgxYfjMenjxIUbD158OB6LPk5cuPHgxYfjsenjxIUbD158
OB6HPk5cuPHgxYfjcenjxIUbD158OB6PPk5cuPHgxYfj8enjxIUbD158OJ6A
Pk5cuPHgxYfjCenjxIUbD158OJ6IPk5cuPHgxYfjienjxIUbD158OJ6EPk5c
uPHgxYfjSenjxIUbD158OJ6MPk5cuPHgxYfjyenjxIUbD158OJ6CPk5cuPHg
xYfjKenjxIUbD158OJ6KPk5cuPHgxYfjqenjxIUbD158OJ6GPk5cuPHgxYfj
aenjxIUbD158OJ6OPk5cuPHgxYfj6enjxIUbD158OJ6BPk5cuPHgxYfjGenj
xIUbD158OJ6JPk5cuPHgxYfjmenjxIUbD158OJ6FPk5cuPHgxYfjWenjxIUb
D158OJ6NPk5cuPHgxYfj2enjxIUbD158OJ6DPk5cuPHgxYfjOenjxIUbD158
OJ6LPk5cuPHgxYfjuenjxIUbD158OJ6HPk5cuPHgxYfjeenjxIUbD158OJ6P
Pk5cuPHgxYfj+enjxIUbD158OF6APk5cuPHgxYfjBenjxIUbD158OF6IPk5c
uPHgxYfjhenjxIUbD158OF6EPk5cuPHgxYfjRenjxIUbD158OF6MPk5cuPHg
xYcj6ePEhRsPXnw4Xpw+Tly48eDFh+Ml6OPEhRsPXnw4XpI+Tly48eDFh+Ol
6OPEhRsPXnw4Xpo+Tly48eDFh+Nl6OPEhRsPXnw4XpY+Tly48eDFh+Pl6OPE
hRsPXnw4Xp4+Tly48eDFh+MV6OPEhRsPXnw4XpE+Tly48eDFh+OV6OPEhRsP
Xnw4Xpk+Tly48eDFh+NV6OPEhRsPXnw4XpU+Tly48eDFh+PV6OPEhRsPXnw4
Xp0+Tly48eDFh+M16OPEhRsPXnw4XpM+Tly48eDFh+O16OPEhRsPXnw4Xps+
Tly48eDFh+N16OPEhRsPXnw4Xpc+Tly48eDFh+P16OPEhRsPXnw4Xp8+Tly4
8eDFh+MN6OPEhRsPXnw43pA+Tly48eDFh+ON6OPEhRsPXnw43pg+Tly48eDF
h+NN6OPEhRsPXnw43pQ+Tly48eDFh6Po48SFGw9efDjejD5OXLjx4MWH483p
48SFGw9efDjegj5OXLjx4MWH4y3p48SFGw9efDjeij5OXLjx4MWH463p48SF
Gw9efDjehj5OXLjx4MWH423p48SFGw9efDjejj5OXLjx4MWH4+3p48SFGw9e
fDjegT5OXLjx4MWH4x3p48SFGw9efDjeiT5OXLjx4MWH453p48SFGw9efDje
hT5OXLjx4MWH413p48SFGw9efDjejT5OXLjx4MWH493p48SFGw9efDjegz5O
XLjx4MWH4z3p48SFGw9efDjeiz5OXLjx4MWH473p48SFGw9efDjehz5OXLjx
4MWH4wH0ceLCjQcvPhwPpI8TF248ePHheF/6OHHhxoMXH473o48TF248ePHh
eBB9nLhw48GLD8f708eJCzcevPhwfAB9nLhw48GLD8eD6ePEhRsPXnw4mj5O
XLjx4MWH4wPp48SFGw9efDg+iD5OXLjx4MWH44Pp48SFGw9efDg+hD5OXLjx
4MWH40Pp48SFGw9efDg+jD5OXLjx4MWH48Pp48SFGw9efDg+gj5OXLjx4MWH
4yPp48SFGw9efDg+ij5OXLjx4MWH46Pp48SFGw9efDg+hj5OXLjx4MWH42Pp
48SFGw9efDg+jj5OXLjx4MWH4+Pp48SFGw9efDg+gT5OXLjx4MWH4xPp48SF
Gw9efDg+iT5OXLjx4MWH45Pp48SFGw9efDg+hT5OXLjx4MWH41Pp48SFGw9e
fDg+jT5OXLjx4MWH49Pp48SFGw9efDg+gz5OXLjx4MWH4zPp48SFGw9efDg+
iz5OXLjx4MWH47Pp48SFGw9efDg+hz5OXLjx4MWH43Pp48SFGw9efDg+jz5O
XLjx4MWH4/Pp48SFGw9efDiGPk5cuPHgxYfjC+jjxIUbD158OL6QPk5cuPHg
xYfji+jjxIUbD158OL6YPk5cuPHgxYfjS+jjxIUbD158OL6UPk5cuPHgxYfj
y+jjxIUbD158OL6cPk5cuPHgxYfjK+jjxIUbD158OL6SPk5cuPHgxYfjq+jj
xIUbD158OL6aPk5cuPHgxYfja+jjxIUbD158OL6WPk5cuPHgxYfj6+jjxIUb
D158OL6ePk5cuPHgxYfjG+jjxIUbD158OL6RPk5cuPHgxYfjm+jjxIUbD158
OL6ZPk5cuPHgxYfjW+jjxIUbD158OL6VPk5cuPHgxYfj2+jjxIUbD158OL6d
Pk5cuPHgxYfjO+jjxIUbD158OL6TPk5cuPHgxYfju+jjxIUbD158OL6bPk5c
uPHgxYfje+jjxIUbD158OL6XPk5cuPHgxYfj++jjxIUbD158OJY+Tly48eDF
h+P76ePEhRsPXnw4foA+Tly48eDFh+MH6ePEhRsPXnw4fog+Tly48eDFh+OH
6ePEhRsPXnw4foQ+Tly48eDFh+NH6ePEhRsPXnw4fow+Tly48eDFh+PH6ePE
hRsPXnw4foI+Tly48eDFh+Mn6ePEhRsPXnw4foo+Tly48eDFh+On6ePEhRsP
Xnw4foY+Tly48eDFh+Nn6ePEhRsPXnw4fo4+Tly48eDFh+Pn6ePEhRsPXnw4
foE+Tly48eDFh+MX6ePEhRsPXnw4fok+Tly48eDFh+OX6ePEhRsPXnw4foU+
Tly48eDFh+NX6ePEhRsPXnw4fo0+Tly48eDFh+PX6ePEhRsPXnw4foM+Tly4
8eDFh+M36ePEhRsPXnw4fos+Tly48eDFh+O36ePEhRsPXnw4foc+Tly48eDF
h+N36ePEhRsPXnw4jj5OXLjx4MWH4/fo48SFGw9efDh+nz5OXLjx4MWH4w/o
48SFGw9efDj+kD5OXLjx4MWH44/o48SFGw9efDj+mD5OXLjx4MWH40/o48SF
Gw9efDj+lD5OXLjx4MWH48/o48SFGw9efDj+nD5OXLjx4MWH4y/o48SFGw9e
fDj+kj5OXLjx4MWH46/o48SFGw9efDj+mj5OXLjx4MWH42/o48SFGw9efDj+
lj5OXLjx4MWH4+/o48SFGw9efDj+nj5OXLjx4MWH4x/o48SFGw9efDj+kT5O
XLjx4MWH45/o48SFGw9efDj+mT5OXLjx4MWH41/o48SFGw9efDj+lT5OXLjx
4MWH49/o48SFGw9efDj+nT5OXLjx4MWH4z/o48SFGw9efDj+kz5OXLjx4MWH
47/o48SFGw9efDj+mz5OXLjx4MWH43/o48SFGw9efPh/H/D/28eJCzcevPhw
PAR9nLhw48GLD8dD0seJCzcevPhwPBR9nLhw48GLD8dD08eJCzcevPhwPAx9
nLhw48GLD8fD0seJCzcevPhwPBx9nLhw48GLD8fD08eJCzcevPhwPAJ9nLhw
48GLD8cj0seJCzcevPhwPBJ9nLhw48GLD8cj08eJCzcevPhwPAp9nLhw48GL
D8ej0seJCzcevPhwPBp9nLhw48GLD8ej08eJCzcevPhwPAZ9nLhw48GLD8dj
0seJCzcevPhwPBZ9nLhw48GLD8dj08eJCzcevPhwPA59nLhw48GLD8fj0seJ
CzcevPhwPB59nLhw48GLD8fj08eJCzcevPhwPAF9nLhw48GLD8cT0seJCzce
vPhwPBF9nLhw48GLD8cT08eJCzcevPhwPAl9nLhw48GLD8eT0seJCzcevPhw
PBl9nLhw48GLD8eT08eJCzcevPhwPAV9nLhw48GLD8dT0seJCzcevPhwPBV9
nLhw48GLD8dT08eJCzcevPhwPA19nLhw48GLD8fT0seJCzcevPhwPB19nLhw
48GLD8fT08eJCzcevPhwPAN9nLhw48GLD8cz0seJCzcevPhwPBN9nLhw48GL
D8cz08eJCzcevPhwPAt9nLhw48GLD8ez0seJCzcevPhwPBt9nLhw48GLD8ez
08eJCzcevPhwPAd9nLhw48GLD8dz0seJCzcevPhwPBd9nLhw48GLD8dz08eJ
CzcevPhwPA99nLhw48GLD8fz0seJCzcevPhwPB99nLhw48GLD8fz08eJCzce
vPhwvAB9nLhw48GLD8cL0seJCzcevPhwvBB9nLhw48GLD8cL08eJCzcevPhw
vAh9nLhw48GLD8eL0seJCzcevPhwvBh9nLhw48GLD0fSx4kLNx68+HC8OH2c
uHDjwYsPx0vQx4kLNx68+HC8JH2cuHDjwYsPx0vRx4kLNx68+HC8NH2cuHDj
wYsPx8vQx4kLNx68+HC8LH2cuHDjwYsPx8vRx4kLNx68+HC8PH2cuHDjwYsP
xyvQx4kLNx68+HC8In2cuHDjwYsPxyvRx4kLNx68+HC8Mn2cuHDjwYsPx6vQ
x4kLNx68+HC8Kn2cuHDjwYsPx6vRx4kLNx68+HC8On2cuHDjwYsPx2vQx4kL
Nx68+HC8Jn2cuHDjwYsPx2vRx4kLNx68+HC8Nn2cuHDjwYsPx+vQx4kLNx68
+HC8Ln2cuHDjwYsPx+vRx4kLNx68+HC8Pn2cuHDjwYsPxxvQx4kLNx68+HC8
IX2cuHDjwYsPxxvRx4kLNx68+HC8MX2cuHDjwYsPx5vQx4kLNx68+HC8KX2c
uHDjwYsPR9HHiQs3Hrz4cLwZfZy4cOPBiw/Hm9PHiQs3Hrz4cLwFfZy4cOPB
iw/HW9LHiQs3Hrz4cLwVfZy4cOPBiw/HW9PHiQs3Hrz4cLwNfZy4cOPBiw/H
29LHiQs3Hrz4cLwdfZy4cOPBiw/H29PHiQs3Hrz4cLwDfZy4cOPBiw/HO9LH
iQs3Hrz4cLwTfZy4cOPBiw/HO9PHiQs3Hrz4cLwLfZy4cOPBiw/Hu9LHiQs3
Hrz4cLwbfZy4cOPBiw/Hu9PHiQs3Hrz4cLwHfZy4cOPBiw/He9LHiQs3Hrz4
cLwXfZy4cOPBiw/He9PHiQs3Hrz4cLwPfZy4cOPBiw/HA+jjxIUbD158OB5I
Hycu3Hjw4sPxvvRx4sKNBy8+HO9HHycu3Hjw4sPxIPo4ceHGgxcfjvenjxMX
bjx48eH4APo4ceHGgxcfjgfTx4kLNx68+HA0fZy4cOPBiw/HB9LHiQs3Hrz4
cHwQfZy4cOPBiw/HB9PHiQs3Hrz4cHwIfZy4cOPBiw/Hh9LHiQs3Hrz4cHwY
fZy4cOPBiw/Hh9PHiQs3Hrz4cHwEfZy4cOPBiw/HR9LHiQs3Hrz4cHwUfZy4
cOPBiw/HR9PHiQs3Hrz4cHwMfZy4cOPBiw/Hx9LHiQs3Hrz4cHwcfZy4cOPB
iw/Hx9PHiQs3Hrz4cHwCfZy4cOPBiw/HJ9LHiQs3Hrz4cHwSfZy4cOPBiw/H
J9PHiQs3Hrz4cHwKfZy4cOPBiw/Hp9LHiQs3Hrz4cHwafZy4cOPBiw/Hp9PH
iQs3Hrz4cHwGfZy4cOPBiw/HZ9LHiQs3Hrz4cHwWfZy4cOPBiw/HZ9PHiQs3
Hrz4cHwOfZy4cOPBiw/H59LHiQs3Hrz4cHwefZy4cOPBiw/H59PHiQs3Hrz4
cAx9nLhw48GLD8cX0MeJCzcevPhwfCF9nLhw48GLD8cX0ceJCzcevPhwfDF9
nLhw48GLD8eX0MeJCzcevPhwfCl9nLhw48GLD8eX0ceJCzcevPhwfDl9nLhw
48GLD8dX0MeJCzcevPhwfCV9nLhw48GLD8dX0ceJCzcevPhwfDV9nLhw48GL
D8fX0MeJCzcevPhwfC19nLhw48GLD8fX0ceJCzcevPhwfD19nLhw48GLD8c3
0MeJCzcevPhwfCN9nLhw48GLD8c30ceJCzcevPhwfDN9nLhw48GLD8e30MeJ
CzcevPhwfCt9nLhw48GLD8e30ceJCzcevPhwfDt9nLhw48GLD8d30MeJCzce
vPhwfCd9nLhw48GLD8d30ceJCzcevPhwfDd9nLhw48GLD8f30MeJCzcevPhw
fC99nLhw48GLD8f30ceJCzcevPhwLH2cuHDjwYsPx/fTx4kLNx68+HD8AH2c
uHDjwYsPxw/Sx4kLNx68+HD8EH2cuHDjwYsPxw/Tx4kLNx68+HD8CH2cuHDj
wYsPx4/Sx4kLNx68+HD8GH2cuHDjwYsPx4/Tx4kLNx68+HD8BH2cuHDjwYsP
x0/Sx4kLNx68+HD8FH2cuHDjwYsPx0/Tx4kLNx68+HD8DH2cuHDjwYsPx8/S
x4kLNx68+HD8HH2cuHDjwYsPx8/Tx4kLNx68+HD8An2cuHDjwYsPxy/Sx4kL
Nx68+HD8En2cuHDjwYsPxy/Tx4kLNx68+HD8Cn2cuHDjwYsPx6/Sx4kLNx68
+HD8Gn2cuHDjwYsPx6/Tx4kLNx68+HD8Bn2cuHDjwYsPx2/Sx4kLNx68+HD8
Fn2cuHDjwYsPx2/Tx4kLNx68+HD8Dn2cuHDjwYsPx+/Sx4kLNx68+HAcfZy4
cOPBiw/H79HHiQs3Hrz4cPw+fZy4cOPBiw/HH9DHiQs3Hrz4cPwhfZy4cOPB
iw/HH9HHiQs3Hrz4cPwxfZy4cOPBiw/Hn9DHiQs3Hrz4cPwpfZy4cOPBiw/H
n9HHiQs3Hrz4cPw5fZy4cOPBiw/HX9DHiQs3Hrz4cPwlfZy4cOPBiw/HX9HH
iQs3Hrz4cPw1fZy4cOPBiw/H39DHiQs3Hrz4cPwtfZy4cOPBiw/H39HHiQs3
Hrz4cPw9fZy4cOPBiw/HP9DHiQs3Hrz4cPwjfZy4cOPBiw/HP9HHiQs3Hrz4
cPwzfZy4cOPBiw/Hv9DHiQs3Hrz4cPwrfZy4cOPBiw/Hv9HHiQs3Hrz4cPw7
fZy4cOPBiw/Hf9DHiQs3Hrz4cPwnfZy4cOPBiw/Hf9HHiQs3Hrz4cPw3fZy4
cOPBiw/H/9DHiQs3Hrz48P8+wP+3jxMXbjx48eF4CPo4ceHGgxcfjoekjxMX
bjx48eF4KPo4ceHGgxcfjoemjxMXbjx48eF4GPo4ceHGgxcfjoeljxMXbjx4
8eF4OPo4ceHGgxcfjoenjxMXbjx48eF4BPo4ceHGgxcfjkekjxMXbjx48eF4
JPo4ceHGgxcfjkemjxMXbjx48eF4FPo4ceHGgxcfjkeljxMXbjx48eF4NPo4
ceHGgxcfjkenjxMXbjx48eF4DPo4ceHGgxcfjsekjxMXbjx48eF4LPo4ceHG
gxcfjsemjxMXbjx48eF4HPo4ceHGgxcfjseljxMXbjx48eF4PPo4ceHGgxcf
jsenjxMXbjx48eF4Avo4ceHGgxcfjiekjxMXbjx48eF4Ivo4ceHGgxcfjiem
jxMXbjx48eF4Evo4ceHGgxcfjieljxMXbjx48eF4Mvo4ceHGgxcfjienjxMX
bjx48eF4Cvo4ceHGgxcfjqekjxMXbjx48eF4Kvo4ceHGgxcfjqemjxMXbjx4
8eF4Gvo4ceHGgxcfjqeljxMXbjx48eF4Ovo4ceHGgxcfjqenjxMXbjx48eF4
Bvo4ceHGgxcfjmekjxMXbjx48eF4Jvo4ceHGgxcfjmemjxMXbjx48eF4Fvo4
ceHGgxcfjmeljxMXbjx48eF4Nvo4ceHGgxcfjmenjxMXbjx48eF4Dvo4ceHG
gxcfjuekjxMXbjx48eF4Lvo4ceHGgxcfjuemjxMXbjx48eF4Hvo4ceHGgxcf
jueljxMXbjx48eF4Pvo4ceHGgxcfjuenjxMXbjx48eF4Afo4ceHGgxcfjhek
jxMXbjx48eF4Ifo4ceHGgxcfjhemjxMXbjx48eF4Efo4ceHGgxcfjheljxMX
bjx48eF4Mfo4ceHGgxcfjqSPExduPHjx4Xhx+jhx4caDFx+Ol6CPExduPHjx
4XhJ+jhx4caDFx+Ol6KPExduPHjx4Xhp+jhx4caDFx+Ol6GPExduPHjx4XhZ
+jhx4caDFx+Ol6OPExduPHjx4Xh5+jhx4caDFx+OV6CPExduPHjx4XhF+jhx
4caDFx+OV6KPExduPHjx4Xhl+jhx4caDFx+OV6GPExduPHjx4XhV+jhx4caD
Fx+OV6OPExduPHjx4Xh1+jhx4caDFx+O16CPExduPHjx4XhN+jhx4caDFx+O
16KPExduPHjx4Xht+jhx4caDFx+O16GPExduPHjx4Xhd+jhx4caDFx+O16OP
ExduPHjx4Xh9+jhx4caDFx+ON6CPExduPHjx4XhD+jhx4caDFx+ON6KPExdu
PHjx4Xhj+jhx4caDFx+ON6GPExduPHjx4XhT+jhx4caDFx+Ooo8TF248ePHh
eDP6OHHhxoMXH443p48TF248ePHheAv6OHHhxoMXH463pI8TF248ePHheCv6
OHHhxoMXH463po8TF248ePHheBv6OHHhxoMXH463pY8TF248ePHheDv6OHHh
xoMXH463p48TF248ePHheAf6OHHhxoMXH453pI8TF248ePHheCf6OHHhxoMX
H453po8TF248ePHheBf6OHHhxoMXH453pY8TF248ePHheDf6OHHhxoMXH453
p48TF248ePHheA/6OHHhxoMXH473pI8TF248ePHheC/6OHHhxoMXH473po8T
F248ePHheB/6OHHhxoMXH44H0MeJCzcevPhwPJA+Tly48eDFh+N96ePEhRsP
Xnw43o8+Tly48eDFh+NB9HHiwo0HLz4c708fJy7cePDiw/EB9HHiwo0HLz4c
D6aPExduPHjx4Wj6OHHhxoMXH44PpI8TF248ePHh+CD6OHHhxoMXH44Ppo8T
F248ePHh+BD6OHHhxoMXH44PpY8TF248ePHh+DD6OHHhxoMXH44Pp48TF248
ePHh+Aj6OHHhxoMXH46PpI8TF248ePHh+Cj6OHHhxoMXH46Ppo8TF248ePHh
+Bj6OHHhxoMXH46PpY8TF248ePHh+Dj6OHHhxoMXH46Pp48TF248ePHh+AT6
OHHhxoMXH45PpI8TF248ePHh+CT6OHHhxoMXH45Ppo8TF248ePHh+BT6OHHh
xoMXH45PpY8TF248ePHh+DT6OHHhxoMXH45Pp48TF248ePHh+Az6OHHhxoMX
H47PpI8TF248ePHh+Cz6OHHhxoMXH47Ppo8TF248ePHh+Bz6OHHhxoMXH47P
pY8TF248ePHh+Dz6OHHhxoMXH47Pp48TF248ePHhGPo4ceHGgxcfji+gjxMX
bjx48eH4Qvo4ceHGgxcfji+ijxMXbjx48eH4Yvo4ceHGgxcfji+hjxMXbjx4
8eH4Uvo4ceHGgxcfji+jjxMXbjx48eH4cvo4ceHGgxcfjq+gjxMXbjx48eH4
Svo4ceHGgxcfjq+ijxMXbjx48eH4avo4ceHGgxcfjq+hjxMXbjx48eH4Wvo4
ceHGgxcfjq+jjxMXbjx48eH4evo4ceHGgxcfjm+gjxMXbjx48eH4Rvo4ceHG
gxcfjm+ijxMXbjx48eH4Zvo4ceHGgxcfjm+hjxMXbjx48eH4Vvo4ceHGgxcf
jm+jjxMXbjx48eH4dvo4ceHGgxcfju+gjxMXbjx48eH4Tvo4ceHGgxcfju+i
jxMXbjx48eH4bvo4ceHGgxcfju+hjxMXbjx48eH4Xvo4ceHGgxcfju+jjxMX
bjx48eFY+jhx4caDFx+O76ePExduPHjx4fgB+jhx4caDFx+OH6SPExduPHjx
4fgh+jhx4caDFx+OH6aPExduPHjx4fgR+jhx4caDFx+OH6WPExduPHjx4fgx
+jhx4caDFx+OH6ePExduPHjx4fgJ+jhx4caDFx+On6SPExduPHjx4fgp+jhx
4caDFx+On6aPExduPHjx4fgZ+jhx4caDFx+On6WPExduPHjx4fg5+jhx4caD
Fx+On6ePExduPHjx4fgF+jhx4caDFx+OX6SPExduPHjx4fgl+jhx4caDFx+O
X6aPExduPHjx4fgV+jhx4caDFx+OX6WPExduPHjx4fg1+jhx4caDFx+OX6eP
ExduPHjx4fgN+jhx4caDFx+O36SPExduPHjx4fgt+jhx4caDFx+O36aPExdu
PHjx4fgd+jhx4caDFx+O36WPExduPHjx4Tj6OHHhxoMXH47fo48TF248ePHh
+H36OHHhxoMXH44/oI8TF248ePHh+EP6OHHhxoMXH44/oo8TF248ePHh+GP6
OHHhxoMXH44/oY8TF248ePHh+FP6OHHhxoMXH44/o48TF248ePHh+HP6OHHh
xoMXH46/oI8TF248ePHh+Ev6OHHhxoMXH46/oo8TF248ePHh+Gv6OHHhxoMX
H46/oY8TF248ePHh+Fv6OHHhxoMXH46/o48TF248ePHh+Hv6OHHhxoMXH45/
oI8TF248ePHh+Ef6OHHhxoMXH45/oo8TF248ePHh+Gf6OHHhxoMXH45/oY8T
F248ePHh+Ff6OHHhxoMXH45/o48TF248ePHh+Hf6OHHhxoMXH47/oI8TF248
ePHh+E/6OHHhxoMXH47/oo8TF248ePHh+G/6OHHhxoMXH47/oY8TF248ePHh
/31A/28fJy7cePDiw/EQ9HHiwo0HLz4cD0kfJy7cePDiw/FQ9HHiwo0HLz4c
D00fJy7cePDiw/Ew9HHiwo0HLz4cD0sfJy7cePDiw/Fw9HHiwo0HLz4cD08f
Jy7cePDiw/EI9HHiwo0HLz4cj0gfJy7cePDiw/FI9HHiwo0HLz4cj0wfJy7c
ePDiw/Eo9HHiwo0HLz4cj0ofJy7cePDiw/Fo9HHiwo0HLz4cj04fJy7cePDi
w/EY9HHiwo0HLz4cj0kfJy7cePDiw/FY9HHiwo0HLz4cj00fJy7cePDiw/E4
9HHiwo0HLz4cj0sfJy7cePDiw/F49HHiwo0HLz4cj08fJy7cePDiw/EE9HHi
wo0HLz4cT0gfJy7cePDiw/FE9HHiwo0HLz4cT0wfJy7cePDiw/Ek9HHiwo0H
Lz4cT0ofJy7cePDiw/Fk9HHiwo0HLz4cT04fJy7cePDiw/EU9HHiwo0HLz4c
T0kfJy7cePDiw/FU9HHiwo0HLz4cT00fJy7cePDiw/E09HHiwo0HLz4cT0sf
Jy7cePDiw/F09HHiwo0HLz4cT08fJy7cePDiw/EM9HHiwo0HLz4cz0gfJy7c
ePDiw/FM9HHiwo0HLz4cz0wfJy7cePDiw/Es9HHiwo0HLz4cz0ofJy7cePDi
w/Fs9HHiwo0HLz4cz04fJy7cePDiw/Ec9HHiwo0HLz4cz0kfJy7cePDiw/Fc
9HHiwo0HLz4cz00fJy7cePDiw/E89HHiwo0HLz4cz0sfJy7cePDiw/F89HHi
wo0HLz4cz08fJy7cePDiw/EC9HHiwo0HLz4cL0gfJy7cePDiw/FC9HHiwo0H
Lz4cL0wfJy7cePDiw/Ei9HHiwo0HLz4cL0ofJy7cePDiw/Fi9HHiwo0HLz4c
SR8nLtx48OLD8eL0ceLCjQcvPhwvQR8nLtx48OLD8ZL0ceLCjQcvPhwvRR8n
Ltx48OLD8dL0ceLCjQcvPhwvQx8nLtx48OLD8bL0ceLCjQcvPhwvRx8nLtx4
8OLD8fL0ceLCjQcvPhyvQB8nLtx48OLD8Yr0ceLCjQcvPhyvRB8nLtx48OLD
8cr0ceLCjQcvPhyvQh8nLtx48OLD8ar0ceLCjQcvPhyvRh8nLtx48OLD8er0
ceLCjQcvPhyvQR8nLtx48OLD8Zr0ceLCjQcvPhyvRR8nLtx48OLD8dr0ceLC
jQcvPhyvQx8nLtx48OLD8br0ceLCjQcvPhyvRx8nLtx48OLD8fr0ceLCjQcv
PhxvQB8nLtx48OLD8Yb0ceLCjQcvPhxvRB8nLtx48OLD8cb0ceLCjQcvPhxv
Qh8nLtx48OLD8ab0ceLCjQcvPhxFHycu3Hjw4sPxZvRx4sKNBy8+HG9OHycu
3Hjw4sPxFvRx4sKNBy8+HG9JHycu3Hjw4sPxVvRx4sKNBy8+HG9NHycu3Hjw
4sPxNvRx4sKNBy8+HG9LHycu3Hjw4sPxdvRx4sKNBy8+HG9PHycu3Hjw4sPx
DvRx4sKNBy8+HO9IHycu3Hjw4sPxTvRx4sKNBy8+HO9MHycu3Hjw4sPxLvRx
4sKNBy8+HO9KHycu3Hjw4sPxbvRx4sKNBy8+HO9OHycu3Hjw4sPxHvRx4sKN
By8+HO9JHycu3Hjw4sPxXvRx4sKNBy8+HO9NHycu3Hjw4sPxPvRx4sKNBy8+
HA+gjxMXbjx48eF4IH2cuHDjwYsPx/vSx4kLNx68+HC8H32cuHDjwYsPx4Po
48SFGw9efDjenz5OXLjx4MWH4wPo48SFGw9efDgeTB8nLtx48OLD0fRx4sKN
By8+HB9IHycu3Hjw4sPxQfRx4sKNBy8+HB9MHycu3Hjw4sPxIfRx4sKNBy8+
HB9KHycu3Hjw4sPxYfRx4sKNBy8+HB9OHycu3Hjw4sPxEf/f/w92Ds8t
      "]]}, 
    {RGBColor[0.880722, 0.611041, 0.142051], PointSize[
      NCache[
       Rational[1, 360], 0.002777777777777778]], AbsoluteThickness[1.6], 
     LineBox[CompressedData["
1:eJxc2Q9819P+OPBJMkkmySSZJJNkN8kkeUsySSbJJJkkk2QlmUw+1cokmSST
ZJJMkkkySSbJJJkkk2SSTNLdTbq73XR/2ve9x+P3fn4ePR49np33eZ/zOv/P
u9OG3NPv9gZxcXHBnLi4Q3//36/mkv/7uzr8Oy54f3bOgM7N6h0fNB2zOXjl
mHonBJ2b1Xz+2qO/hG4ebLvxy7SyC+qdGJxX96t3qyCvydOnLOhY7yTS2wTx
J7W/qM/NO0K3Dd65pDz921vr3S7oc/PIhwterHdyMKzuV+/2wZwbjv9iaq96
dwhSZh0Y8um59e4YXDX+ze0nXlXvlODe/076u0b1/kfwe8p97/51ab07BT+s
ONQA9T6P+nQOnlj1Z/KgJ+p9PuV1CSbcM/jqbmfX+4LgoroAfg6dGnQ7u+VR
tTvqfSH170r6RcGh1AYr690t2HLq0OJdKfW+OLj16GWZRy/bHrp7sO/v2q36
s96XBK0XdPw7hHoHwbHXPfPdqUNDx4Ig9Y12c094vD790uDR/EO/+vRLeX+P
4IOMPY+d8UF9eo/g0NuKd9WnXxb88vXqt+Y9WZ9+WXBYXYPWp/cMLrv9kVc/
+/2nML1nsD11+k9//wnTLw8OXjplbdPr6tMvD+qKz6xP7xX8c/eh37YwvVcw
6ZzKiedUho67Ijg0Ou+4vD7/FcGh3p2ytj49Ley/+vxpwcS+J1cvnVCffmVQ
V5vU+vQrgw1nPvT3n/r03uF4rU/vHbSp+9WnXxXsn3/N33/q068Ker+w98oX
9v4YpvcJmi++4sdxzevT+wSNbio54qaS+vSrw/ESOnZ18PaEQxWsT+8bdaxv
9Pm4a6Llxa4JTq/rgPr6pUcdpEfrH0sPBtRN8DB/WXqw69rS1pN/q3//tUFd
dxxdn/9a6nNtcG7dhKnPf+3fa8ehBaQ+f79g6h2X/12FqjB/vyD3j+F/LyGh
Y/2CC+s6IHRZv+DQ7B3/Zui464IGKx84/1+L6vNfF5x1aLgn1+e/Lhw/P4T5
rwvXp9Bx/cP4t4b5+wfX1/2+D/P3DzoeGk4TQ5f1D7reXfRVo66h464P6qbj
A6GD64Mryy74ewbV578+SOjUf2zh8i1h/uuDw5/vUnHn4fX5BwR11c8K04MB
wTWHhl/f78L8A4LVG3/ed+RJm8P8A4K66XJs6LgbgqRD0/++b8P8NwS/PtX9
7z+hYzcER9Q1aOiyG4K0v0fb4itCx2UEl9c1QGWYPyOoC+/u0LGM4OdDzb39
mzB/RlBXvZPD9Lgbg0/PPbTghenBjeH6uinMf2O4HoYuuzHY+v2h39dh/oHh
eA8dDAzXs9CxgcGQnaP/XqFDlw0M6rabO+rz3xTULV/FG8P8NwWfNT30L6Fj
NwV1xc8KXXZTcO23t/79xq/C/IOCvw4lH9gQ5h8UBIeW952hY4OCtlXP/b0i
hy4bFKyZcUuH/3wcOu7mcL7U5785GN3qk1GtPvkyzH9zuF/U5785+HtxbZj7
R33+wcHk3w5NqLA+weBgRuzQhhE6NjgY8WGLv//U139wULc8Nwwdd0s0PcCx
W4K65j0ifF/ZLcFrCw/96svPjNYvKTOoGx4/1seTGW2fzMxw/61vn8xw/w7f
X5QZvJ51qMXqy8v8v+YcHboqM/hf0qEVv779bw3OrGuQ0Em3Rt8X3BrsPvbQ
BKov/9bgxkPbTUZ9+bcGf3fG3z0StnfRreH4Dl12a1C33aWHrro1uK1uwIaO
GxLOl9BJQ4K62XqwIix/SLDu90MVCJ05JDi0m7c8KnRsSLDp0PYW+yIsf0hw
Wt2G9nlYPs9XDQnGHZrubUPH3Rbur6GTbgv3w/B9wW3R/Jm3BXXbzcgwPXZb
8H/vCdOLbgvnb+iy28LzW335twUX/L36/L0EheUPDdfb+vKHRtszGBocOq29
c0l9+UOj7RPDRUMpf2jw1KHpMiOsb9XQaDxxt4f75/qw/NvD8fJZWP7t4Xhc
G5Z/e9hfn4bl3x7Wrzws//agbrpOXROWf3u4X6wOy789mHbGoRPLx2H5w8L1
O3TSsHB9CR0MC89foTOHhefF8P0xni8aFq5focuGhefl+vKHBT3rfqHj7gjq
ltPq0El3RN8f3BHUHQ8WfxKWf0dwad0GGjp2R7g+hy66I6hr3tr6+O8I/p6s
Sz7aGNan6o5wvw7T47KizyfhICuo266eD52ZFX1fLCva3kVZwcZGh3bI+vKz
wvU/dFVWcGi0JF1W3/53hut7ffvfGe4H9e1/Z7gf17f/ndH+jN0Z1A23oo/C
8u8M6oZjUuiyO4MWh5bb4avC8kmPGx6u52F60vBwPQ8dDA/P46Ezh4fnv9Cx
4eF6/2FYPs+XDQ/PS2F61fBwvpSF5d8VzpfQSXcFD9UV8H5Y/l1BXfM8HTrz
ruDQ6eWNdivD8u8K/u94EbrorqDuOPBu+HwZ+avuCjL+7wIRlj8iPI+E6Uk4
GBHOx/fC8keE55PQsRFBXfNuezcsf0S4foQuGxHO3+Vh+SPC+0JpWP7d4Xhc
FpZ/dzge3g7Lvzucf6Ez7w7vj++E5d8d3ofqy787PA/Vl393cGTdga2+/LvD
88CKsPyR4f4SpieNDM+bYf2CkcH9db+wvMyR4XxdGpY/MpzvYf2KRgaHavv3
lScsf2Q4vpaE5Y8MHqw78If54+4J14fQSTi4J5h5aLn7NXxf5j3h/am+/HvC
82Z9+feE8yV02T3Bws8ObWBh+1bdE87H0HHZ0fZNyA7ne31/ZIfrddgeKdnB
Wx8dOpCG7Rvg9OzwvF3fXtnR9s/m+Vh2eP4M319AeUXUryQ7Gk9ZdjT+iuxo
e1Vlh/Pzzf9zTXZ4nw/7I25UUNdb88L0hFHh/A7Tk0YFh6J55rs3wvhHBT3q
/uG1MP5R4fr7Shj/qPC88WoY/6jw/BU+nz0qqOveMQvD+HHBqHA+hfmLRgWz
nz30C13C+8tGheeT4jD+UcGJdQfABWH8o8L2eTmMf1Rw6PRR9VxY37jR4XgI
n08YHX0+aXT0/Smjw/E8L4x/dFB3HHm4KIx/dHj+eymMf3Q4HsP3ZY8O7yMv
hvGPDr9HhPkLRgfH1f3C9CJcMjo4tJpeWzo3jJ/0itFhf70Qxj86XK+eC+Mf
Ha6Hz4fx3xuc/38NEsZ/b7j+helJ90bzp5Ae3ButTzrpmfeG4+OZMP57w/ae
FcZ/b7gezAzjJ72I/CX3hvPn2TB+yqvg+ap7w/nwVBj/veF4fzKMf0w0PWFM
tPykMeF8mRHGPybs3/D5YEw4HsL09DHR92eOCdeD+vjHhOv702H85C+gvCLK
KyG9bEzY/2F5FZRfRXk1Y8LxXBjGf1+4n4b9l3BfUPe55Mpw/CTdF23fFNKD
+xj/90XHd+Z9Qd3npqbhfMi+Lzo/YvdFx2/BfdH5UHRfdDyX3Bee38P0MupT
gavui47vGuKJGxt+n5wdxj82Oj+SxkbjSxkbnmfC+gY4fWzY/vXxj43Oj+yx
4fpS3/9jo+OvYGx0PhSRXjI2Oh7KcMXY6PitGkv8Y6PtF3d/tL0S7o/On6T7
o/Mt5f5wPQ4d3B8d3+nkz7w/2r7Z9wd129GoOWH8vL/g/uj4LKK8kvuj8ZTh
ivuj61UV8dXcH+2fuJzo+EzIifZnUk50vU/JiY7XICf6/vSc6PjNzInWLzsn
Gl8sh/hzov1ZlBOdzyU50fFRlhOOz4IwfvJX5UT7pyYnuh7EPRB9X8ID0fxJ
D0THXwrPBw+w/j0QXZ8yH4iuT9kPhON/chh/ffqEMP769+eF8fN8SX39JoXx
15c3MYz/gbA9Hw3jxzUPhOPjsTD+ceH68kQY/7hwfE4L4x8XrX/KuGh8wTji
Hxftj8xx0fmejWPjov1RMC46XorGRcdzybjoel3G8xXjwvNP/fwfF52PNaTH
PRh9f8KDrH8PRt+f8mCQ9X8H1jD+B4kfZz4YHT/ZD0bbL/ZgtP0LHoy2XxHv
K3kw2n5lpFc8GB3vVdS35sFoe8TlRudjQm50vU7KZf3PZf3PDcfr/DD+3PB7
eniezMyNno+zc8P6hY7lRs+zBbnR82ZRbnhfDF1Cellu9PxakRt+DwjXs6rc
cHzVn39zg5F1HzDC+sY9FE1PeCho/M1L2Rc3DuuX9FA0nhQcPBQ9b6eTnvlQ
tP7ZOPZQtD0KyF/0UHgfCdffkoei5/Oyh6LxVDwU1P13xTnh+6seit4vaigv
bny0fxLGR9OTxkf7N2V89PwSjCf+8eF9Laxf5vhof2SPj94/YuOj952C8dH2
L+L9JePD/09ZFMY/Pvz/xpIwflw1Pqi7ft0UumZ8+D00dNzD4XkgdAJOejiY
/3dtvnkpdMrD0ftj8HD0vphOeubDYfzhfTT74ej9O/Zw9L5e8HD4PTx8vujh
cH8OXUJ6Ga54OPz/ofrvDQ8HdewUfi+oeZjvD7Hgz7rtO3R8LPq9IiEWjS8x
Fjx26HPp+eF9OSkWrseL/8/JseDfRx76oPt62F6xcD8J+yuV9CAWrreh02LR
+3J6LDo+MmLhehymZ8ai4z0LZ8ei4zknFp0vMZwfi95XC2LR8V4Yi87HIlzM
+0pi0flcGouuN2Wx6HwpJ39FLLq+Vcai87UKV1NeDfHUxqLrR9yE6PkvfkI0
noQJ0fgTJ4T7WeikCdH5nTwhuj+kTIjeh1JxwPNpvC99QrT+GTyfOSG6P2VN
COdfWP/sCdH2zpkQXU9iE6Ltmz8h+r2lABdOCM/z4XpaNCG6fxVPYL8ivXRC
dH0r4/ly3l9BeuWE6PpZNYH+n0D/Twjnfzieamm/uInR9oufyH1oYvQ8kDgx
eh9Nmhi9HyRPjI6XFJw6MXr/CCg/jfLSJ0bvBxkT+b5C/qyJ0fGVTf1ycGxi
dH/Lnxhtr4KJ0flYOJH9eSL9PzE6n0smRtu7lPSyidH5WD4xOt4rJkbnWyXl
V02MrnfVtHfNxOh9rJb2j5sUdfykaHsmTIrmT5wUPX8nTYreb5MncV7m+dRJ
3B8pP21SdP1Jn8T8n8T5alJ0PmVNirZX9qRo/+ZMivZvbFK0f/InRdefAuIv
nBQdP0U8XzyJ9X9StH9LibeM9imfxPecSdH5UEn/VE2K3leqJ0XnR82k6Hyt
JX9cXnS+xOdFv48k5EWfT8yLrq9JedH+SM6LxpuSF22P1Dy+H+dF403Li9Y/
PS86HjLy+L6UF40vi/pnk55D/WOUn0/+grzoeCmk/kV50fFWnBcdbyWkl+ZF
52dZXnQ+lBNfBfFX5kX36yriq6b+NXnR8VWbx/fvydHxFT+Z+/Dk6PenxMl8
H8bJk6P305TJ0ft2Kg4mR++raZOj99P0ydH7csbk6PeITNKz6uOZHvb/5DDe
x8P+J39scvS+nY8LeF8hLpocvX8XU17J5Oj9vpTyyyZHvyeVE38F7VmJq3hf
NeXXTI5+76mdHP2eFDcl7I8pYf9PCct/JOx/nDglGn/SlGj7J0+Jtl/KlOj3
pFQcUH7alLC+D4b9PyVsv4fD/p8S/d6VSXrWlOj3sewp0e9pOTg2Jdoe+dSn
gPIKcRH5i3HJlOj3vdIp4XnmgbD/SS+n/hWUV0n7VNXHMybs//rnR4f9X//8
XWH/47hHwniHhf3/SJh+U9j/OJHnkx4J2/+esP8fidYn5ZFofVLJH/D+tPrn
e4T9jzNw5iNB3P//y8LZOAfHcD4uwIW4CBfjElyKy3A5rsCVuApX4xpci+Py
o47HCTgRJ+FknIJTcYDTcDrOwJk4C2fjHBzD+bgAF+IiXIxLcCkuw+W4Alfi
KlyNa3Atjns06nicgBNxEk7GKTgVBzgNp+MMnImzcDbOwTGcjwtwIS7CxbgE
l+IyXI4rcCWuwtW4BtfiuKlRx+MEnIiTcDJOwak4wGk4HWfgTJyFs3EOjuF8
XIALcREuxiW4FJfhclyBK3EVrsY1uBbHPRZ1PE7AiTgJJ+MUnIoDnIbTcQbO
xFk4G+fgGM7HBbgQF+FiXIJLcRkuxxW4ElfhalyDa3HctKjjcQJOxEk4Gafg
VBzgNJyOM3AmzsLZOAfHcD4uwIW4CBfjElyKy3A5rsCVuApX4xpci+Mejzoe
J+BEnISTcQpOxQFOw+k4A2fiLJyNc3AM5+MCXIiLcDEuwaW4DJfjClyJq3A1
rsG1OG561PE4ASfiJJyMU3AqDnAaTscZOBNn4Wycg2M4HxfgQlyEi3EJLsVl
uBxX4EpchatxDa7FcU9EHY8TcCJOwsk4BafiAKfhdJyBM3EWzsY5OIbzcQEu
xEW4GJfgUlyGy3EFrsRVuBrX4FocVxB1QxyPm+AE3Bwn4lY4CbfFybgDTsGd
cSruhgPcE6fhPjgd98cZeBDOxENxFh6Bs/EYnINzcQzn4Xw8DRfgmbgQz8FF
eD4uxotwCV6KS/EKXIZX43K8DlfgjbgSb8FVeDuuxrtwDd6La/EBHPdk1A1x
PG6CE3BznIhb4STcFifjDjgFd8apuBsOcE+chvvgdNwfZ+BBOBMPxVl4BM7G
Y3AOzsUxnIfz8TRcgGfiQjwHF+H5uBgvwiV4KS7FK3AZXo3L8TpcgTfiSrwF
V+HtuBrvwjV4L67FB3DcjKgb4njcBCfg5jgRt8JJuC1Oxh1wCu6MU3E3HOCe
OA33wem4P87Ag3AmHoqz8AicjcfgHJyLYzgP5+NpuADPxIV4Di7C83ExXoRL
8FJcilfgMrwal+N1uAJvxJV4C67C23E13oVr8F5ciw/guKeibojjcROcgJvj
RNwKJ+G2OBl3wCm4M07F3XCAe+I03Aen4/44Aw/CmXgozsIjcDYeg3NwLo7h
PJyPp+ECPBMX4jm4CM/HxXgRLsFLcSlegcvwalyO1+EKvBFX4i24Cm/H1XgX
rsF7cS0+gONmRt0Qx+MmOAE3x4m4FU7CbXEy7oBTcGecirvhAPfEabgPTsf9
cQYehDPxUJyFR+BsPAbn4Fwcw3k4H0/DBXgmLsRzcBGej4vxIlyCl+JSvAKX
4dW4HK/DFXgjrsRbcBXejqvxLlyD9+JafADHPR11QxyPm+AE3Bwn4lY4CbfF
ybgDTsGdcSruhgPcE6fhPjgd98cZeBDOxENxFh6Bs/EYnINzcQzn4Xw8DRfg
mbgQz8FFeD4uxotwCV6KS/EKXIZX43K8DlfgjbgSb8FVeDuuxrtwDd6La/EB
HDcr6oY4HjfBCbg5TsStcBJui5NxB5yCO+NU3A0HuCdOw31wOu6PM/AgnImH
4iw8AmfjMTgH5+IYzsP5eBouwDNxIZ6Di/B8XIwX4RK8FJfiFbgMr8bleB2u
wBtxJd6Cq/B2XI134Rq8F9fiAzjumagb4njcBCfg5jgRt8JJuC1Oxh1wCu6M
U3E3HOCeOA33wem4P87Ag3AmHoqz8AicjcfgHJyLYzgP5+NpuADPxIV4Di7C
83ExXoRL8FJcilfgMrwal+N1uAJvxJV4C67C23E13oVr8F5ciw/guMKoG+J4
3AQn4OY4EbfCSbgtTsYdcArujFNxNxzgnjgN98HpuD/OwINwJh6Ks/AInI3H
4Byci2M4D+fjabgAz8SFeA4uwvNxMV6ES/BSXIpX4DK8GpfjdbgCb8SVeAuu
wttxNd6Fa/BeXIsP4Lhno26I43ETnICb40TcCifhtjgZd8ApuDNOxd1wgHvi
NNwHp+P+OAMPwpl4KM7CI3A2HoNzcC6O4Tycj6fhAjwTF+I5uAjPx8V4ES7B
S3EpXoHL8GpcjtfhCrwRV+ItuApvx9V4F67Be3EtPoDjZkfdEMfjJjgBN8eJ
uBVOwm1xMu6AU3BnnIq74QD3xGm4D07H/XEGHoQz8VCchUfgbDwG5+BcHMN5
OB9PwwV4Ji7Ec3ARno+L8SJcgpfiUrwCl+HVuByvwxV4I67EW3AV3o6r8S5c
g/fiWnwAxz0XdUMcj5vgBNwcJ+JWOAm3xcm4A07BnXEq7oYD3BOn4T44HffH
GXgQzsRDcRYegbPxGJyDc3EM5+F8PA0X4Jm4EM/BRXg+LsaLcAleikvxClyG
V+NyvA5X4I24Em/BVXg7rsa7cA3ei2vxARw3J+qGOB43wQm4OU7ErXASbouT
cQecgjvjVNwNB7gnTsN9cDrujzPwIJyJh+IsPAJn4zE4B+fiGM7D+XgaLsAz
cSGeg4vwfFyMF+ESvBSX4hW4DK/G5XgdrsAbcSXegqvwdlyNd+EavBfX4gM4
7vmoG+J43AQn4OY4EbfCSbgtTsYdcArujFNxNxzgnjgN98HpuD/OwINwJh6K
s/AInI3H4Byci2M4D+fjabgAz8SFeA4uwvNxMV6ES/BSXIpX4DK8GpfjdbgC
b8SVeAuuwttxNd6Fa/BeXIsP4Li5UTfE8bgJTsDNcSJuhZNwW5yMO+AU3Bmn
4m44wD1xGu6D03F/nIEH4Uw8FGfhETgbj8E5OBfHcB7Ox9NwAZ6JC/EcXITn
42K8CJfgpbgUr8BleDUux+twBd6IK/EWXIW342q8C9fgvbgWH8BxL0TdEMfj
JjgBN8eJuBVOwm1xMu6AU3BnnIq74QD3xGm4D07H/XEGHoQz8VCchUfgbDwG
5+BcHMN5OB9PwwV4Ji7Ec3ARno+L8SJcgpfiUrwCl+HVuByvwxV4I67EW3AV
3o6r8S5cg/fiWnwAxxVF3QA3xI1wPG6Mm+CmOAE3w81xC5yIW+JWuDVOwm1w
W9wOJ+P2uAPuiFNwJ9wZd8GpuCvuhrvjAPfAPXEvnIZ74z64L07H/XB/PABn
4IF4EB6MM/EQPBQPw1l4OB6BR+JsPBqPwWNxDh6Hc/F4HMMTcR6egvPxVDwN
T8cFeAaeiWfhQjwbz8FzcRGeh+fjBbgYL8SL8GJcgpfgpXgZLsXL8Qq8Epfh
VXg1XoPL8Vq8Dq/HFXgD3og34Uq8GW/BW3EV3oa34x24Gu/Eu/BuXIP34L14
H67F+/EBfBDHvRh1A9wQN8LxuDFugpviBNwMN8ctcCJuiVvh1jgJt8FtcTuc
jNvjDrgjTsGdcGfcBafirrgb7o4D3AP3xL1wGu6N++C+OB33w/3xAJyBB+JB
eDDOxEPwUDwMZ+HheAQeibPxaDwGj8U5eBzOxeNxDE/EeXgKzsdT8TQ8HRfg
GXgmnoUL8Ww8B8/FRXgeno8X4GK8EC/Ci3EJXoKX4mW4FC/HK/BKXIZX4dV4
DS7Ha/E6vB5X4A14I96EK/FmvAVvxVV4G96Od+BqvBPvwrtxDd6D9+J9uBbv
xwfwQRw3L+oGuCFuhONxY9wEN8UJuBlujlvgRNwSt8KtcRJug9vidjgZt8cd
cEecgjvhzrgLTsVdcTfcHQe4B+6Je+E03Bv3wX1xOu6H++MBOAMPxIPwYJyJ
h+CheBjOwsPxCDwSZ+PReAwei3PwOJyLx+MYnojz8BScj6fiaXg6LsAz8Ew8
Cxfi2XgOnouL8Dw8Hy/AxXghXoQX4xK8BC/Fy3ApXo5X4JW4DK/Cq/EaXI7X
4nV4Pa7AG/BGvAlX4s14C96Kq/A2vB3vwNV4J96Fd+MavAfvxftwLd6PD+CD
OO6lqBvghrgRjseNcRPcFCfgZrg5boETcUvcCrfGSbgNbovb4WTcHnfAHXEK
7oQ74y44FXfF3XB3HOAeuCfuhdNwb9wH98XpuB/ujwfgDDwQD8KDcSYegofi
YTgLD8cj8EicjUfjMXgszsHjcC4ej2N4Is7DU3A+noqn4em4AM/AM/EsXIhn
4zl4Li7C8/B8vAAX44V4EV6MS/ASvBQvw6V4OV6BV+IyvAqvxmtwOV6L1+H1
uAJvwBvxJlyJN+MteCuuwtvwdrwDV+OdeBfejWvwHrwX78O1eD8+gA/iuPlR
N8ANcSMcjxvjJrgpTsDNcHPcAifilrgVbo2TcBvcFrfDybg97oA74hTcCXfG
XXAq7oq74e44wD1wT9wLp+HeuA/ui9NxP9wfD8AZeCAehAfjTDwED8XDcBYe
jkfgkTgbj8Zj8Ficg8fhXDwex/BEnIen4Hw8FU/D03EBnoFn4lm4EM/Gc/Bc
XITn4fl4AS7GC/EivBiX4CV4KV6GS/FyvAKvxGV4FV6N1+ByvBavw+txBd6A
N+JNuBJvxlvwVlyFt+HteAeuxjvxLrwb1+A9eC/eh2vxfnwAH8RxL0fdADfE
jXA8boyb4KY4ATfDzXELnIhb4la4NU7CbXBb3A4n4/a4A+6IU3An3Bl3wam4
K+6Gu+MA98A9cS+chnvjPrgvTsf9cH88AGfggXgQHowz8RA8FA/DWXg4HoFH
4mw8Go/BY3EOHodz8XgcwxNxHp6C8/FUPA1PxwV4Bp6JZ+FCPBvPwXNxEZ6H
5+MFuBgvxIvwYlyCl+CleBkuxcvxCrwSl+FVeDVeg8vxWrwOr8cVeAPeiDfh
SrwZb8FbcRXehrfjHbga78S78G5cg/fgvXgfrsX78QF8EMctiLoBbogb4Xjc
GDfBTXECboab4xY4EbfErXBrnITb4La4HU7G7XEH3BGn4E64M+6CU3FX3A13
xwHugXviXjgN98Z9cF+cjvvh/ngAzsAD8SA8GGfiIXgoHoaz8HA8Ao/E2Xg0
HoPH4hw8Dufi8TiGJ+I8PAXn46l4Gp6OC/AMPBPPwoV4Np6D5+IiPA/Pxwtw
MV6IF+HFuAQvwUvxMlyKl+MVeCUuw6vwarwGl+O1eB1ejyvwBrwRb8KVeDPe
grfiKrwNb8c7cDXeiXfh3bgG78F78T5ci/fjA/ggjnsl6ga4IW6E43Fj3AQ3
xQm4GW6OW+BE3BK3wq1xEm6D2+J2OBm3xx1wR5yCO+HOuAtOxV1xN9wdB7gH
7ol74TTcG/fBfXE67of74wE4Aw/Eg/BgnImH4KF4GM7Cw/EIPBJn49F4DB6L
c/A4nIvH4xieiPPwFJyPp+JpeDouwDPwTDwLF+LZeA6ei4vwPDwfL8DFeCFe
hBfjErwEL8XLcClejlfglbgMr8Kr8RpcjtfidXg9rsAb8Ea8CVfizXgL3oqr
8Da8He/A1Xgn3oV34xq8B+/F+3At3o8P4IM4rjjqBrghboTjcWPcBDfFCbgZ
bo5b4ETcErfCrXESboPb4nY4GbfHHXBHnII74c64C07FXXE33B0HuAfuiXvh
NNwb98F9cTruh/vjATgDD8SD8GCciYfgoXgYzsLD8Qg8Emfj0XgMHotz8Dic
i8fjGJ6I8/AUnI+n4ml4Oi7AM/BMPAsX4tl4Dp6Li/A8PB8vwMV4IV6EF+MS
vAQvxctwKV6OV+CVuAyvwqvxGlyO1+J1eD2uwBvwRrwJV+LNeAveiqvwNrwd
78DVeCfehXfjGrwH78X7cC3ejw/ggzju1agb4Ia4EY7HjXET3BQn4Ga4OW6B
E3FL3Aq3xkm4DW6L2+Fk3B53wB1xCu6EO+MuOBV3xd1wdxzgHrgn7oXTcG/c
B/fF6bgf7o8H4Aw8EA/Cg3EmHoKH4mE4Cw/HI/BInI1H4zF4LM7B43AuHo9j
eCLOw1NwPp6Kp+HpuADPwDPxLFyIZ+M5eC4uwvPwfLwAF+OFeBFejEvwErwU
L8OleDlegVfiMrwKr8ZrcDlei9fh9bgCb8Ab8SZciTfjLXgrrsLb8Ha8A1fj
nXgX3o1r8B68F+/DtXg/PoAP4riFUTfADXEjHI8b4ya4KU7AzXBz3AIn4pa4
FW6Nk3Ab3Ba3w8m4Pe6AO+IU3Al3xl1wKu6Ku+HuOMA9cE/cC6fh3rgP7ovT
cT/cHw/AGXggHoQH40w8BA/Fw3AWHo5H4JE4G4/GY/BYnIPH4Vw8HsfwRJyH
p+B8PBVPw9NxAZ6BZ+JZuBDPxnPwXFyE5+H5eAEuxgvxIrwYl+AleClehkvx
crwCr8RleBVejdfgcrwWr8PrcQXegDfiTbgSb8Zb8FZchbfh7XgHrsY78S68
G9fgPXgv3odr8X58AB/Eca9F3QA3xI1wPG6Mm+CmOAE3w81xC5yIW+JWuDVO
wm1wW9wOJ+P2uAPuiFNwJ9wZd8GpuCvuhrvjAPfAPXEvnIZ74z64L07H/XB/
PABn4IF4EB6MM/EQPBQPw1l4OB6BR+JsPBqPwWNxDh6Hc/F4HMMTcR6egvPx
VDwNT8cFeAaeiWfhQjwbz8FzcRGeh+fjBbgYL8SL8GJcgpfgpXgZLsXL8Qq8
EpfhVXg1XoPL8Vq8Dq/HFXgD3og34Uq8GW/BW3EV3oa34x24Gu/Eu/BuXIP3
4L14H67F+/EBfBDHLYq6AW6IG+F43Bg3wU1xAm6Gm+MWOBG3xK1wa5yE2+C2
uB1Oxu1xB9wRp+BOuDPuglNxV9wNd8cB7oF74l44DffGfXBfnI774f54AM7A
A/EgPBhn4iF4KB6Gs/BwPAKPxNl4NB6Dx+IcPA7n4vE4hifiPDwF5+OpeBqe
jgvwDDwTz8KFeDaeg+fiIjwPz8cLcDFeiBfhxbgEL8FL8TJcipfjFXglLsOr
8Gq8BpfjtXgdXo8r8Aa8EW/ClXgz3oK34iq8DW/HO3A13ol34d24Bu/Be/E+
XIv34wP4II57PeoGuCFuhONxY9wEN8UJuBlujlvgRNwSt8KtcRJug9vidjgZ
t8cdcEecgjvhzrgLTsVdcTfcHQe4B+6Je+E03Bv3wX1xOu6H++MBOAMPxIPw
YJyJh+CheBjOwsPxCDwSZ+PReAwei3PwOJyLx+MYnojz8BScj6fiaXg6LsAz
8Ew8Cxfi2XgOnouL8Dw8Hy/AxXghXoQX4xK8BC/Fy3ApXo5X4JW4DK/Cq/Ea
XI7X4nV4Pa7AG/BGvAlX4s14C96Kq/A2vB3vwNV4J96Fd+MavAfvxftwLd6P
D+CDOG5x1A1wQ9wIx+PGuAluihNwM9wct8CJuCVuhVvjJNwGt8XtcDJujzvg
jjgFd8KdcRecirvibrg7DnAP3BP3wmm4N+6D++J03A/3xwNwBh6IB+HBOBMP
wUPxMJyFh+MReCTOxqPxGDwW5+BxOBePxzE8EefhKTgfT8XT8HRcgGfgmXgW
LsSz8Rw8FxfheXg+XoCL8UK8CC/GJXgJXoqX4VK8HK/AK3EZXoVX4zW4HK/F
6/B6XIE34I14E67Em/EWvBVX4W14O96Bq/FOvAvvxjV4D96L9+FavB8fwAdx
3BtRN8ANcSMcjxvjJrgpTsDNcHPcAifilrgVbo2TcBvcFrfDybg97oA74hTc
CXfGXXAq7oq74e44wD1wT9wLp+HeuA/ui9NxP9wfD8AZeCAehAfjTDwED8XD
cBYejkfgkTgbj8Zj8Ficg8fhXDwex/BEnIen4Hw8FU/D03EBnoFn4lm4EM/G
c/BcXITn4fl4AS7GC/EivBiX4CV4KV6GS/FyvAKvxGV4FV6N1+ByvBavw+tx
Bd6AN+JNuBJvxlvwVlyFt+HteAeuxjvxLrwb1+A9eC/eh2vxfnwAH8RxJVEf
hhvgw3FDfARuhI/E8fgo3BgfjZvgY3BTfCxOwMfhZvh43ByfgFvgE3EiPgm3
xCfjVvgU3BqfipPwabgNPh23xWfgdvhMnIzPwu3x2bgDPgd3xOfiFPwP3Amf
hzvj83EXfAFOxRfirvgi3A1fjLvjS3CAL8U98GW4J74c98JX4DR8Je6Nr8J9
8NW4L74Gp+NrcT98He6Pr8cD8A04A9+IB+Kb8CB8Mx6Mb8GZ+FY8BN+Gh+Lb
8TB8B87Cd+Lh+C48At+NR+J7cDYehUfje/EYfB8ei+/HOfgBPA4/iHPxQ3g8
fhjH8AQ8EU/CeXgynoIfwfn4UTwVP4an4cfxdPwELsBP4hn4KTwTP41n4Wdw
IX4Wz8bP4Tn4eTwXv4CL8It4Hn4Jz8cv4wX4FVyMX8UL8Wt4EX4dL8Zv4BL8
Jl6C38JL8dt4GX4Hl+J38XL8Hl6B38cr8Qe4DH+IV+GP8Gr8MV6DP8Hl+FO8
Fn+G1+HP8Xr8Ba7AX+IN+Cu8EX+NN+FvcCX+Fm/G3+Et+Hu8Ff+Aq/CPeBv+
CW/HP+Md+BdcjX/FO/FveBf+He/G/8Q1+F94D/4D78V/4n3437gW/wfvx//F
B/Bf+CD+H457M+rDcAN8OG6Ij8CN8JE4Hh+FG+OjcRN8DG6Kj8UJ+DjcDB+P
m+MTcAt8Ik7EJ+GW+GTcCp+CW+NTcRI+DbfBp+O2+AzcDp+Jk/FZuD0+G3fA
5+CO+Fycgv+BO+HzcGd8Pu6CL8Cp+ELcFV+Eu+GLcXd8CQ7wpbgHvgz3xJfj
XvgKnIavxL3xVbgPvhr3xdfgdHwt7oevw/3x9XgAvgFn4BvxQHwTHoRvxoPx
LTgT34qH4NvwUHw7HobvwFn4Tjwc34VH4LvxSHwPzsaj8Gh8Lx6D78Nj8f04
Bz+Ax+EHcS5+CI/HD+MYnoAn4kk4D0/GU/AjOB8/iqfix/A0/Diejp/ABfhJ
PAM/hWfip/Es/AwuxM/i2fg5PAc/j+fiF3ARfhHPwy/h+fhlvAC/govxq3gh
fg0vwq/jxfgNXILfxEvwW3gpfhsvw+/gUvwuXo7fwyvw+3gl/gCX4Q/xKvwR
Xo0/xmvwJ7gcf4rX4s/wOvw5Xo+/wBX4S7wBf4U34q/xJvwNrsTf4s34O7wF
f4+34h9wFf4Rb8M/4e34Z7wD/4Kr8a94J/4N78K/4934n7gG/wvvwX/gvfhP
vA//G9fi/+D9+L/4AP4LH8T/w3FLoj4MN8CH44b4CNwIH4nj8VG4MT4aN8HH
4Kb4WJyAj8PN8PG4OT4Bt8An4kR8Em6JT8at8Cm4NT4VJ+HTcBt8Om6Lz8Dt
8Jk4GZ+F2+OzcQd8Du6Iz8Up+B+4Ez4Pd8bn4y74ApyKL8Rd8UW4G74Yd8eX
4ABfinvgy3BPfDnuha/AafhK3Btfhfvgq3FffA1Ox9fifvg63B9fjwfgG3AG
vhEPxDfhQfhmPBjfgjPxrXgIvg0PxbfjYfgOnIXvxMPxXXgEvhuPxPfgbDwK
j8b34jH4PjwW349z8AN4HH4Q5+KH8Hj8MI7hCXginoTz8GQ8BT+C8/GjeCp+
DE/Dj+Pp+AlcgJ/EM/BTeCZ+Gs/Cz+BC/CyejZ/Dc/DzeC5+ARfhF/E8/BKe
j1/GC/AruBi/ihfi1/Ai/DpejN/AJfhNvAS/hZfit/Ey/A4uxe/i5fg9vAK/
j1fiD3AZ/hCvwh/h1fhjvAZ/gsvxp3gt/gyvw5/j9fgLXIG/xBvwV3gj/hpv
wt/gSvwt3oy/w1vw93gr/gFX4R/xNvwT3o5/xjvwL7ga/4p34t/wLvw73o3/
iWvwv/Ae/Afei//E+/C/cS3+D96P/4sP4L/wQfw/HPdW1IfhBvhw3BAfgRvh
I3E8Pgo3xkfjJvgY3BQfixPwcbgZPh43xyfgFvhEnIhPwi3xybgVPgW3xqfi
JHwaboNPx23xGbgdPhMn47Nwe3w27oDPwR3xuTgF/wN3wufhzvh83AVfgFPx
hbgrvgh3wxfj7vgSHOBLcQ98Ge6JL8e98BU4DV+Je+OrcB98Ne6Lr8Hp+Frc
D1+H++Pr8QB8A87AN+KB+CY8CN+MB+NbcCa+FQ/Bt+Gh+HY8DN+Bs/CdeDi+
C4/Ad+OR+B6cjUfh0fhePAbfh8fi+3EOfgCPww/iXPwQHo8fxjE8AU/Ek3Ae
noyn4EdwPn4UT8WP4Wn4cTwdP4EL8JN4Bn4Kz8RP41n4GVyIn8Wz8XN4Dn4e
z8Uv4CL8Ip6HX8Lz8ct4AX4FF+NX8UL8Gl6EX8eL8Ru4BL+Jl+C38FL8Nl6G
38Gl+F28HL+HV+D38Ur8AS7DH+JV+CO8Gn+M1+BPcDn+FK/Fn+F1+HO8Hn+B
K/CXeAP+Cm/EX+NN+Btcib/Fm/F3eAv+Hm/FP+Aq/CPehn/C2/HPeAf+BVfj
X/FO/BvehX/Hu/E/cQ3+F96D/8B78Z94H/43rsX/wfvxf/EB/Bc+iP+H45ZG
fRhugA/HDfERuBE+Esfjo3BjfDRugo/BTfGxOAEfh5vh43FzfAJugU/Eifgk
3BKfjFvhU3BrfCpOwqfhNvh03BafgdvhM3EyPgu3x2fjDvgc3BGfi1PwP3An
fB7ujM/HXfAFOBVfiLvii3A3fDHuji/BAb4U98CX4Z74ctwLX4HT8JW4N74K
98FX4774GpyOr8X98HW4P74eD8A34Ax8Ix6Ib8KD8M14ML4FZ+Jb8RB8Gx6K
b8fD8B04C9+Jh+O78Ah8Nx6J78HZeBQeje/FY/B9eCy+H+fgB/A4/CDOxQ/h
8fhhHMMT8EQ8CefhyXgKfgTn40fxVPwYnoYfx9PxE7gAP4ln4KfwTPw0noWf
wYX4WTwbP4fn4OfxXPwCLsIv4nn4JTwfv4wX4FdwMX4VL8Sv4UX4dbwYv4FL
8Jt4CX4LL8Vv42X4HVyK38XL8Xt4BX4fr8Qf4DL8IV6FP8Kr8cd4Df4El+NP
8Vr8GV6HP8fr8Re4An+JN+Cv8Eb8Nd6Ev8GV+Fu8GX+Ht+Dv8Vb8A67CP+Jt
+Ce8Hf+Md+BfcDX+Fe/Ev+Fd+He8G/8T1+B/4T34D7wX/4n34X/jWvwfvB//
Fx/Af+GD+H847u2oD8MN8OG4IT4CN8JH4nh8FG6Mj8ZN8DG4KT4WJ+DjcDN8
PG6OT8At8Ik4EZ+EW+KTcSt8Cm6NT8VJ+DTcBp+O2+IzcDt8Jk7GZ+H2+Gzc
AZ+DO+JzcQr+B+6Ez8Od8fm4C74Ap+ILcVd8Ee6GL8bd8SU4wJfiHvgy3BNf
jnvhK3AavhL3xlfhPvhq3Bdfg9Pxtbgfvg73x9fjAfgGnIFvxAPxTXgQvhkP
xrfgTHwrHoJvw0Px7XgYvgNn4TvxcHwXHoHvxiPxPTgbj8Kj8b14DL4Pj8X3
4xz8AB6HH8S5+CE8Hj+MY3gCnogn4Tw8GU/Bj+B8/Cieih/D0/DjeDp+Ahfg
J/EM/BSeiZ/Gs/AzuBA/i2fj5/Ac/Dyei1/ARfhFPA+/hOfjl/EC/Aouxq/i
hfg1vAi/jhfjN3AJfhMvwW/hpfhtvAy/g0vxu3g5fg+vwO/jlfgDXIY/xKvw
R3g1/hivwZ/gcvwpXos/w+vw53g9/gJX4C/xBvwV3oi/xpvwN7gSf4s34+/w
Fvw93op/wFX4R7wN/4S345/xDvwLrsa/4p34N7wL/45343/iGvwvvAf/gffi
P/E+/G9ci/+D9+P/4gP4L3wQ/w/HLYv6MNwAH44b4iNwI3wkjsdH4cb4aNwE
H4Ob4mNxAj4ON8PH4+b4BNwCn4gT8Um4JT4Zt8Kn4Nb4VJyET8Nt8Om4LT4D
t8Nn4mR8Fm6Pz8Yd8Dm4Iz4Xp+B/4E74PNwZn4+74AtwKr4Qd8UX4W74Ytwd
X4IDfCnugS/DPfHluBe+AqfhK3FvfBXug6/GffE1OB1fi/vh63B/fD0egG/A
GfhGPBDfhAfhm/FgfAvOxLfiIfg2PBTfjofhO3AWvhMPx3fhEfhuPBLfg7Px
KDwa34vH4PvwWHw/zsEP4HH4QZyLH8Lj8cM4hifgiXgSzsOT8RT8CM7Hj+Kp
+DE8DT+Op+MncAF+Es/AT+GZ+Gk8Cz+DC/GzeDZ+Ds/Bz+O5+AVchF/E8/BL
eD5+GS/Ar+Bi/CpeiF/Di/DreDF+A5fgN/ES/BZeit/Gy/A7uBS/i5fj9/AK
/D5eiT/AZfhDvAp/hFfjj/Ea/Akux5/itfgzvA5/jtfjL3AF/hJvwF/hjfhr
vAl/gyvxt3gz/g5vwd/jrfgHXIV/xNvwT3g7/hnvwL/gavwr3ol/w7vw73g3
/ieuwf/Ce/AfeC/+E+/D/8a1+D94P/4vPoD/wgfx/3DcO1Efhhvgw3FDfARu
hI/E8fgo3BgfjZvgY3BTfCxOwMfhZvh43ByfgFvgE3EiPgm3xCfjVvgU3Bqf
ipPwabgNPh23xWfgdvhMnIzPwu3x2bgDPgd3xOfiFPwP3Amfhzvj83EXfAFO
xRfirvgi3A1fjLvjS3CAL8U98GW4J74c98JX4DR8Je6Nr8J98NW4L74Gp+Nr
cT98He6Pr8cD8A04A9+IB+Kb8CB8Mx6Mb8GZ+FY8BN+Gh+Lb8TB8B87Cd+Lh
+C48At+NR+J7cDYehUfje/EYfB8ei+/HOfgBPA4/iHPxQ3g8fhjH8AQ8EU/C
eXgynoIfwfn4UTwVP4an4cfxdPwELsBP4hn4KTwTP41n4WdwIX4Wz8bP4Tn4
eTwXv4CL8It4Hn4Jz8cv4wX4FVyMX8UL8Wt4EX4dL8Zv4BL8Jl6C38JL8dt4
GX4Hl+J38XL8Hl6B38cr8Qe4DH+IV+GP8Gr8MV6DP8Hl+FO8Fn+G1+HP8Xr8
Ba7AX+IN+Cu8EX+NN+FvcCX+Fm/G3+Et+Hu8Ff+Aq/CPeBv+CW/HP+Md+Bdc
jX/FO/FveBf+He/G/8Q1+F94D/4D78V/4n3437gW/wfvx//FB/Bf+CD+H44r
jfow3AAfjhviI3AjfCSOx0fhxvho3AQfg5viY3ECPg43w8fj5vgE3AKfiBPx
SbglPhm3wqfg1vhUnIRPw23w6bgtPgO3w2fiZHwWbo/Pxh3wObgjPhen4H/g
Tvg83Bmfj7vgC3AqvhB3xRfhbvhi3B1fggN8Ke6BL8M98eW4F74Cp+ErcW98
Fe6Dr8Z98TU4HV+L++HrcH98PR6Ab8AZ+EY8EN+EB+Gb8WB8C87Et+Ih+DY8
FN+Oh+E7cBa+Ew/Hd+ER+G48Et+Ds/EoPBrfi8fg+/BYfD/OwQ/gcfhBnIsf
wuPxwziGJ+CJeBLOw5PxFPwIzseP4qn4MTwNP46n4ydwAX4Sz8BP4Zn4aTwL
P4ML8bN4Nn4Oz8HP47n4BVyEX8Tz8Et4Pn4ZL8Cv4GL8Kl6IX8OL8Ot4MX4D
l+A38RL8Fl6K38bL8Du4FL+Ll+P38Ar8Pl6JP8Bl+EO8Cn+EV+OP8Rr8CS7H
n+K1+DO8Dn+O1+MvcAX+Em/AX+GN+Gu8CX+DK/G3eDP+Dm/B3+Ot+AdchX/E
2/BPeDv+Ge/Av+Bq/CveiX/Du/DveDf+J67B/8J78B94L/4T78P/xrX4P3g/
/i8+gP/CB/H/cNy7UR+GG+DDcUN8BG6Ej8Tx+CjcGB+Nm+BjcFN8LE7Ax+Fm
+HjcHJ+AW+ATcSI+CbfEJ+NW+BTcGp+Kk/BpuA0+HbfFZ+B2+EycjM/C7fHZ
uAM+B3fE5+IU/A/cCZ+HO+PzcRd8AU7FF+Ku+CLcDV+Mu+NLcIAvxT3wZbgn
vhz3wlfgNHwl7o2vwn3w1bgvvgan42txP3wd7o+vxwPwDTgD34gH4pvwIHwz
HoxvwZn4VjwE34aH4tvxMHwHzsJ34uH4LjwC341H4ntwNh6FR+N78Rh8Hx6L
78c5+AE8Dj+Ic/FDeDx+GMfwBDwRT8J5eDKegh/B+fhRPBU/hqfhx/F0/AQu
wE/iGfgpPBM/jWfhZ3AhfhbPxs/hOfh5PBe/gIvwi3gefgnPxy/jBfgVXIxf
xQvxa3gRfh0vxm/gEvwmXoLfwkvx23gZfgeX4nfxcvweXoHfxyvxB7gMf4hX
4Y/wavwxXoM/weX4U7wWf4bX4c/xevwFrsBf4g34K7wRf4034W9wJf4Wb8bf
4S34e7wV/4Cr8I94G/4Jb8c/4x34F1yNf8U78W94F/4d78b/xDX4X3gP/gPv
xX/iffjfuBb/B+/H/8UH8F/4IP4fjlse9WG4AT4cN8RH4Eb4SByPj8KN8dG4
CT4GN8XH4gR8HG6Gj8fN8Qm4BT4RJ+KTcEt8Mm6FT8Gt8ak4CZ+G2+DTcVt8
Bm6Hz8TJ+CzcHp+NO+BzcEd8Lk7B/8Cd8Hm4Mz4fd8EX4FR8Ie6KL8Ld8MW4
O74EB/hS3ANfhnviy3EvfAVOw1fi3vgq3Adfjfvia3A6vhb3w9fh/vh6PADf
gDPwjXggvgkPwjfjwfgWnIlvxUPwbXgovh0Pw3fgLHwnHo7vwiPw3Xgkvgdn
41F4NL4Xj8H34bH4fpyDH8Dj8IM4Fz+Ex+OHcQxPwBPxJJyHJ+Mp+BGcjx/F
U/FjeBp+HE/HT+AC/CSegZ/CM/HTeBZ+BhfiZ/Fs/Byeg5/Hc/ELuAi/iOfh
l/B8/DJegF/BxfhVvBC/hhfh1/Fi/AYuwW/iJfgtvBS/jZfhd3Apfhcvx+/h
Ffh9vBJ/gMvwh3gV/givxh/jNfgTXI4/xWvxZ3gd/hyvx1/gCvwl3oC/whvx
13gT/gZX4m/xZvwd3oK/x1vxD7gK/4i34Z/wdvwz3oF/wdX4V7wT/4Z34d/x
bvxPXIP/hffgP/Be/Cfeh/+Na/F/8H78X3wA/4UP4v/huPeiPgw3wIfjhvgI
3AgfiePxUbgxPho3wcfgpvhYnICPw83w8bg5PgG3wCfiRHwSbolPxq3wKbg1
PhUn4dNwG3w6bovPwO3wmTgZn4Xb47NxB3wO7ojPxSn4H7gTPg93xufjLvgC
nIovxF3xRbgbvhh3x5fgAF+Ke+DLcE98Oe6Fr8Bp+ErcG1+F++CrcV98DU7H
1+J++DrcH1+PB+AbcAa+EQ/EN+FB+GY8GN+CM/GteAi+DQ/Ft+Nh+A6che/E
w/FdeAS+G4/E9+BsPAqPxvfiMfg+PBbfj3PwA3gcfhDn4ofwePwwjuEJeCKe
hPPwZDwFP4Lz8aN4Kn4MT8OP4+n4CVyAn8Qz8FN4Jn4az8LP4EL8LJ6Nn8Nz
8PN4Ln4BF+EX8Tz8Ep6PX8YL8Cu4GL+KF+LX8CL8Ol6M38Al+E28BL+Fl+K3
8TL8Di7F7+Ll+D28Ar+PV+IPcBn+EK/CH+HV+GO8Bn+Cy/GneC3+DK/Dn+P1
+Atcgb/EG/BXeCP+Gm/C3+BK/C3ejL/DW/D3eCv+AVfhH/E2/BPejn/GO/Av
uBr/infi3/Au/Dvejf+Ja/C/8B78B96L/8T78L9xLf4P3o//iw/gv/BB/D8c
tyLqw3ADfDhuiI/AjfCROB4fhRvjo3ETfAxuio/FCfg43Awfj5vjE3ALfCJO
xCfhlvhk3AqfglvjU3ESPg23wafjtvgM3A6fiZPxWbg9Pht3wOfgjvhcnIL/
gTvh83BnfD7ugi/AqfhC3BVfhLvhi3F3fAkO8KW4B74M98SX4174CpyGr8S9
8VW4D74a98XX4HR8Le6Hr8P98fV4AL4BZ+Ab8UB8Ex6Eb8aD8S04E9+Kh+Db
8FB8Ox6G78BZ+E48HN+FR+C78Uh8D87Go/BofC8eg+/DY/H9OAc/gMfhB3Eu
fgiPxw/jGJ6AJ+JJOA9PxlPwIzgfP4qn4sfwNPw4no6fwAX4STwDP4Vn4qfx
LPwMLsTP4tn4OTwHP4/n4hdwEX4Rz8Mv4fn4ZbwAv4KL8at4IX4NL8Kv48X4
DVyC38RL8Ft4KX4bL8Pv4FL8Ll6O38Mr8Pt4Jf4Al+EP8Sr8EV6NP8Zr8Ce4
HH+K1+LP8Dr8OV6Pv8AV+Eu8AX+FN+Kv8Sb8Da7E3+LN+Du8BX+Pt+IfcBX+
EW/DP+Ht+Ge8A/+Cq/GveCf+De/Cv+Pd+J+4Bv8L78F/4L34T7wP/xvX4v/g
/fi/+AD+Cx/E/8Nx70d9GG6AD8cN8RG4ET4Sx+OjcGN8NG6Cj8FN8bE4AR+H
m+HjcXN8Am6BT8SJ+CTcEp+MW+FTcGt8Kk7Cp+E2+HTcFp+B2+EzcTI+C7fH
Z+MO+Jz/x1U9ZAFgKAgQ7Ni2bdu2bdu2bdu2bdu2bdvJzPbXsl4foPG0eDo8
PZ4Bz4hnwjPjWfCseDY8O54Dz4nnwnPjefC8eD48P14AL4gXwgvjRfCieDG8
OF4CL4mXwkvjZfCyeDm8PF4Br4hXwivjVfCqeDW8Ol4Dr4nXwmvjdfC6eD28
Pt4Ab4g3whvjTfCmeDO8Od4Cb4m3wlvjbfC2eDu8Pd4B74h3wjvjXfCueDe8
O94D74n3wnvjffC+eD+8Pz4AH4gPwgfjQ/Ch+DB8OD4CH4mPwkfjY/Cx+Dh8
PD4Bn4hPwifjU/Cp+DR8Oj4Dn4nPwmfjc/C5+Dx8Pr4AX4gvwhfjS/Cl+DJ8
Ob4CX4mvwlfja/C1+Dp8Pb4B34hvwjfjW/Ct+DZ8O74D34nvwnfje/C9+D58
P34AP4gfwg/jR/Cj+DH8OH4CP4mfwk/jZ/Cz+Dn8PH4Bv4hfwi/jV/Cr+DX8
On4Dv4nfwm/jd/C7+D38Pv4Af4g/wh/jT/Cn+DP8Of4Cf4m/wl/jb/C3+Dv8
Pf4B/4h/wj/jX/Cv+Df8O/4D/4n/wn/jf/C/+D/cvf/rAfCAeCA8MB4ED4oH
w4PjIfCQeCg8NB4GD4uHw8PjEfCIeCQ8Mh4Fj4pHw6PjMfCYeCw8Nh4Hj4vH
w+PjCfCEeCI8MZ4ET4onw5PjKfCUeCo8NZ4GT4unw9PjGfCMeCY8M54Fz4pn
w7PjOfCceC48N54Hz4vnw/PjBfCCeCG8MF4EL4oXw4vjJfCSeCm8NF4GL4uX
w8vjFfCKeCW8Ml4Fr4pXw6vjNfCaeC28Nl4Hr4vXw+vjDfCGeCO8Md4Eb4o3
w5vjLfCWeCu8Nd4Gb4u3w9vjHfCOeCe8M94F74p3w7vjPfCeeC+8N94H74v3
w/vjA/CB+CB8MD4EH4oPw4fjI/CR+Ch8ND4GH4uPw8fjE/CJ+CR8Mj4Fn4pP
w6fjM/CZ+Cx8Nj4Hn4vPw+fjC/CF+CJ8Mb4EX4ovw5fjK/CV+Cp8Nb4GX4uv
w9fjG/CN+CZ8M74F34pvw7fjO/Cd+C58N74H34vvw/fjB/CD+CH8MH4EP4of
w4/jJ/CT+Cn8NH4GP4ufw8/jF/CL+CX8Mn4Fv4pfw6/jN/Cb+C38Nn4Hv4vf
w+/jD/CH+CP8Mf4Ef4o/w5/jL/CX+Cv8Nf4Gf4u/w9/jH/CP+Cf8M/4F/4p/
w7/jP/Cf+C/8N/4H/4v/w933vx4AD4gHwgPjQfCgeDA8OB4CD4mHwkPjYfCw
eDg8PB4Bj4hHwiPjUfCoeDQ8Oh4Dj4nHwmPjcfC4eDw8Pp4AT4gnwhPjSfCk
eDI8OZ4CT4mnwlPjafC0eDo8PZ4Bz4hnwjPjWfCseDY8O54Dz4nnwnPjefC8
eD48P14AL4gXwgvjRfCieDG8OF4CL4mXwkvjZfCyeDm8PF4Br4hXwivjVfCq
eDW8Ol4Dr4nXwmvjdfC6eD28Pt4Ab4g3whvjTfCmeDO8Od4Cb4m3wlvjbfC2
eDu8Pd4B74h3wjvjXfCueDe8O94D74n3wnvjffC+eD+8Pz4AH4gPwgfjQ/Ch
+DB8OD4CH4mPwkfjY/Cx+Dh8PD4Bn4hPwifjU/Cp+DR8Oj4Dn4nPwmfjc/C5
+Dx8Pr4AX4gvwhfjS/Cl+DJ8Ob4CX4mvwlfja/C1+Dp8Pb4B34hvwjfjW/Ct
+DZ8O74D34nvwnfje/C9+D58P34AP4gfwg/jR/Cj+DH8OH4CP4mfwk/jZ/Cz
+Dn8PH4Bv4hfwi/jV/Cr+DX8On4Dv4nfwm/jd/C7+D38Pv4Af4g/wh/jT/Cn
+DP8Of4Cf4m/wl/jb/C3+Dv8Pf4B/4h/wj/jX/Cv+Df8O/4D/4n/wn/jf/C/
+D/c/f/j/XED0HED0nED0XED03GD0HGD0nGD0XGD03FD0HFD0nFD0XFD03HD
0HHD0nHD0XHD03Ej0HEj0nEj0XEj03Gj0HGj0nGj0XGj03Fj0HFj0nFj0XFj
03Hj0HHj0nHj0XHj03ET0HET0nET0XET03GT0HGT0nGT0XGT03FT0HFT0nFT
0XFT03HT0HHT0nHT0XHT03Ez0HEz0nEz0XEz03Gz0HGz0nGz0XGz03Fz0HFz
0nFz0XFz03Hz0HHz0nHz0XHz03EL0HEL0nEL0XEL03GL0HGL0nGL0XGL03FL
0HFL0nFL0XFL03HL0HHL0nHL0XHL03Er0HEr0nEr0XEr03Gr0HGr0nGr0XGr
03Fr0HFr0nFr0XFr03Hr0HHr0nHr0XHr03Eb0HEb0nEb0XEb03Gb0HGb0nGb
0XGb03Fb0HFb0nFb0XFb03Hb0HHb0nHb0XHb03E70HE70nE70XE703G70HG7
0nG70XG703F70HF70nF70XF703H70HH70nH70XH703EH0HEH0nEH0XEH03GH
0HGH0nGH0XGH03FH0HFH0nFH0XFH03HH0HHH0nHH0XHH03En0HEn0nEn0XEn
03Gn0HGn0nGn0XGn03Fn0HFn0nFn0XFn03Hn0HHn0nHn0XHn03EX0HEX0nEX
0XEX03GX0HGX0nGX0XGX03FX0HFX0nFX0XFX03HX0HHX0nHX0XHX03E30HE3
0nE30XE303G30HG30nG30XG303F30HF30nF30XF303H30HH30nH30XH303EP
0HEP0nEP0XEP03GP0HGP0nGP0XGP03FP0HFP0nFP0XFP03HP0HHP0nHP0XHP
03Ev0HEv0nEv0XEv03Gv0HGv0nGv0XGv03Fv0HFv0nFv0XFv03Hv0HHv0nHv
0XHv03Ef0HEf0nEf0XEf03Gf0HGf0nGf0XGf03Ff0HFf0nFf0XFf03Hf0HHf
0nHf0XHf03E/0HE/0nE/0XE/03G/0HG/0nG/0XG/03F/0HF/0nF/0XF/03H/
0HH/0nH/0fH/D/5/O24AOm5AOm4gOm5gOm4QOm5QOm4wOm5wOm4IOm5IOm4o
Om5oOm4YOm5YOm44Om54Om4EOm5EOm4kOm5kOm4UOm5UOm40Om50Om4MOm5M
Om4sOm5sOm4cOm5cOm48Om58Om4COm5COm4iOm5iOm4SOm5SOm4yOm5yOm4K
Om5KOm4qOm5qOm4aOm5aOm46Om56Om4GOm5GOm4mOm5mOm4WOm5WOm42Om52
Om4OOm5OOm4uOm5uOm4eOm5eOm4+Om5+Om4BOm5BOm4hOm5hOm4ROm5ROm4x
Om5xOm4JOm5JOm4pOm5pOm4ZOm5ZOm45Om55Om4FOm5FOm4lOm5lOm4VOm5V
Om41Om51Om4NOm5NOm4tOm5tOm4dOm5dOm49Om59Om4DOm5DOm4jOm5jOm4T
Om5TOm4zOm5zOm4LOm5LOm4rOm5rOm4bOm5bOm47Om57Om4HOm5HOm4nOm5n
Om4XOm5XOm43Om53Om4POm5POm4vOm5vOm4fOm5fOm4/Om5/Ou4AOu5AOu4g
Ou5gOu4QOu5QOu4wOu5wOu4IOu5IOu4oOu5oOu4YOu5YOu44Ou54Ou4EOu5E
Ou4kOu5kOu4UOu5UOu40Ou50Ou4MOu5MOu4sOu5sOu4cOu5cOu48Ou58Ou4C
Ou5COu4iOu5iOu4SOu5SOu4yOu5yOu4KOu5KOu4qOu5qOu4aOu5aOu46Ou56
Ou4GOu5GOu4mOu5mOu4WOu5WOu42Ou52Ou4OOu5OOu4uOu5uOu4eOu5eOu4+
Ou5+Ou4BOu5BOu4hOu5hOu4ROu5ROu4xOu5xOu4JOu5JOu4pOu5pOu4ZOu5Z
Ou45Ou55Ou4FOu5FOu4lOu5lOu4VOu5VOu41Ou51Ou4NOu5NOu4tOu5tOu4d
Ou5dOu49Ou59Ou4DOu5DOu4jOu5jOu4TOu5TOu4zOu5zOu4LOu5LOu4rOu5r
Ou4bOu5bOu47Ou57Ou4HOu5HOu4nOu5nOu4XOu5XOu43Ou53Ou4POu5POu4v
Ou5vOu4fOu5fOu4/Ov7/gf9vxw1Axw1Ixw1Exw1Mxw1Cxw1Kxw1Gxw1Oxw1B
xw1Jxw1Fxw1Nxw1Dxw1Lxw1Hxw1Px41Ax41Ix41Ex41Mx41Cx41Kx41Gx41O
x41Bx41Jx41Fx41Nx41Dx41Lx41Hx41Px01Ax01Ix01Ex01Mx01Cx01Kx01G
x01Ox01Bx01Jx01Fx01Nx01Dx01Lx01Hx01Px81Ax81Ix81Ex81Mx81Cx81K
x81Gx81Ox81Bx81Jx81Fx81Nx81Dx81Lx81Hx81Pxy1Axy1Ixy1Exy1Mxy1C
xy1Kxy1Gxy1Oxy1Bxy1Jxy1Fxy1Nxy1Dxy1Lxy1Hxy1Px61Ax61Ix61Ex61M
x61Cx61Kx61Gx61Ox61Bx61Jx61Fx61Nx61Dx61Lx61Hx61Px21Ax21Ix21E
x21Mx21Cx21Kx21Gx21Ox21Bx21Jx21Fx21Nx21Dx21Lx21Hx21Px+1Ax+1I
x+1Ex+1Mx+1Cx+1Kx+1Gx+1Ox+1Bx+1Jx+1Fx+1Nx+1Dx+1Lx+1Hx+1Pxx1A
xx1Ixx1Exx1Mxx1Cxx1Kxx1Gxx1Oxx1Bxx1Jxx1Fxx1Nxx1Dxx1Lxx1Hxx1P
x51Ax51Ix51Ex51Mx51Cx51Kx51Gx51Ox51Bx51Jx51Fx51Nx51Dx51Lx51H
x51Px11Ax11Ix11Ex11Mx11Cx11Kx11Gx11Ox11Bx11Jx11Fx11Nx11Dx11L
x11Hx11Px91Ax91Ix91Ex91Mx91Cx91Kx91Gx91Ox91Bx91Jx91Fx91Nx91D
x91Lx91Hx91Pxz1Axz1Ixz1Exz1Mxz1Cxz1Kxz1Gxz1Oxz1Bxz1Jxz1Fxz1N
xz1Dxz1Lxz1Hxz1Px71Ax71Ix71Ex71Mx71Cx71Kx71Gx71Ox71Bx71Jx71F
x71Nx71Dx71Lx71Hx71Px31Ax31Ix31Ex31Mx31Cx31Kx31Gx31Ox31Bx31J
x31Fx31Nx31Dx31Lx31Hx31Px/1Ax/1Ix/1Ex/1Mx/1Cx/1Kx/1Gx/1Ox/1B
x/1Jx/1Fx/1Nx/1Dx/1Lx/1Hx/8/6P/tuAHouAHpuIHouIHpuEHouEHpuMHo
uMHpuCHouCHpuKHouKHpuGHouGHpuOHouOHpuBHouBHpuJHouJHpuFHouFHp
uNHouNHpuDHouDHpuLHouLHpuHHouHHpuPHouPHpuAnouAnpuInouInpuEno
uEnpuMnouMnpuCnouCnpuKnouKnpuGnouGnpuOnouOnpuBnouBnpuJnouJnp
uFnouFnpuNnouNnpuDnouDnpuLnouLnpuHnouHnpuPnouPnpuAXouAXpuIXo
uIXpuEXouEXpuMXouMXpuCXouCXpuKXouKXpuGXouGXpuOXouOXpuBXouBXp
uJXouJXpuFXouFXpuNXouNXpuDXouDXpuLXouLXpuHXouHXpuPXouPXpuA3o
uA3puI3ouI3puE3ouE3puM3ouM3puC3ouC3puK3ouK3puG3ouG3puO3ouO3p
uB3ouB3puJ3ouJ3puF3ouF3puN3ouN3puD3ouD3puL3ouL3puH3ouH3puP3o
uP3puAPouAPpuIPouIPpuEPouEPpuMPouMPpuCPouCPpuKPouKPpuGPouGPp
uOPouOPpuBPouBPpuJPouJPpuFPouFPpuNPouNPpuDPouDPpuLPouLPpuHPo
uHPpuPPouPPpuAvouAvpuIvouIvpuEvouEvpuMvouMvpuCvouCvpuKvouKvp
uGvouGvpuOvouOvpuBvouBvpuJvouJvpuFvouFvpuNvouNvpuDvouDvpuLvo
uLvpuHvouHvpuPvouPvpuAfouAfpuIfouIfpuEfouEfpuMfouMfpuCfouCfp
uKfouKfpuGfouGfpuOfouOfpuBfouBfpuJfouJfpuFfouFfpuNfouNfpuDfo
uDfpuLfouLfpuHfouHfpuPfouPfpuA/ouA/puI/ouI/puE/ouE/puM/ouM/p
uC/ouC/puK/ouK/puG/ouG/puO/ouO/puB/ouB/puJ/ouJ/puF/ouF/puN/o
uN/puD/ouD/puL/ouL/puH/ouH/puP/o+P8H/L8dNwAdNyAdNxAdNzAdNwgd
NygdNxgdNzgdNwQdNyQdNxQdNzQdNwwdNywdNxwdNzwdNwIdNyIdNxIdNzId
NwodNyodNxodNzodNwYdNyYdNxYdNzYdNw4dNy4dNx4dNz4dNwEdNyEdNxEd
NzEdNwkdNykdNxkdNzkdNwUdNyUdNxUdNzUdNw0dNy0dNx0dNz0dNwMdNyMd
NxMdNzMdNwsdNysdNxsdNzsdNwcdNycdNxcdNzcdNw8dNy8dNx8dNz8dtwAd
tyAdtxAdtzAdtwgdtygdtxgdtzgdtwQdtyQdtxQdtzQdtwwdtywdtxwdtzwd
twIdtyIdtxIdtzIdtwodtyodtxodtzodtwYdtyYdtxYdtzYdtw4dty4dtx4d
tz4dtwEdtyEdtxEdtzEdtwkdtykdtxkdtzkdtwUdtyUdtxUdtzUdtw0dty0d
tx0dtz0dtwMdtyMdtxMdtzMdtwsdtysdtxsdtzsdtwcdtycdtxcdtzcdtw8d
ty8dtx8dtz8ddwAddyAddxAddzAddwgddygddxgddzgddwQddyQddxQddzQd
dwwddywddxwddzwddwIddyIddxIddzIddwoddyoddxoddzoddwYddyYddxYd
dzYddw4ddy4ddx4ddz4ddwEddyEddxEddzEddwkddykddxkddzkddwUddyUd
dxUddzUddw0ddy0ddx0ddz0ddwMddyMddxMddzMddwsddysddxsddzsddwcd
dycddxcddzcddw8ddy8ddx8ddz8d9wAd9yAd9xAd9zAd9wgd9ygd9xgd9zgd
9wQd9yQd9xQd9zQd9wwd9ywd9xwd9zwd9wId9yId9xId9zId9wod9yod9xod
9zod9wYd9yYd9xYd9zYd9w4d9y4d9x4d9z4d9wEd9yEd9xEd9zEd9wkd9ykd
9xkd9zkd9wUd9yUd9xUd9zUd9w0d9y0d9x0d9z0d9wMd9yMd9xMd9zMd9wsd
9ysd9xsd9zsd9wcd9ycd9xcd9zcd9w8d9y8d9x8d//9g/7fjBqDjBqTjBqLj
BqbjBqHjBqXjBqPjBqfjhqDjhqTjhqLjhqbjhqHjhqXjhqPjhqfjRqDjRqTj
RqLjRqbjRqHjRqXjRqPjRqfjxqDjxqTjxqLjxqbjxqHjxqXjxqPjxqfjJqDj
JqTjJqLjJqbjJqHjJqXjJqPjJqfjpqDjpqTjpqLjpqbjpqHjpqXjpqPjpqfj
ZqDjZqTjZqLjZqbjZqHjZqXjZqPjZqfj5qDj5qTj5qLj5qbj5qHj5qXj5qPj
5qfjFqDjFqTjFqLjFqbjFqHjFqXjFqPjFqfjlqDjlqTjlqLjlqbjlqHjlqXj
lqPjlqfjVqDjVqTjVqLjVqbjVqHjVqXjVqPjVqfj1qDj1qTj1qLj1qbj1qHj
1qXj1qPj1qfjNqDjNqTjNqLjNqbjNqHjNqXjNqPjNqfjtqDjtqTjtqLjtqbj
tqHjtqXjtqPjtqfjdqDjdqTjdqLjdqbjdqHjdqXjdqPjdqfj9qDj9qTj9qLj
9qbj9qHj9qXj9qPj9qfjDqDjDqTjDqLjDqbjDqHjDqXjDqPjDqfjjqDjjqTj
jqLjjqbjjqHjjqXjjqPjjqfjTqDjTqTjTqLjTqbjTqHjTqXjTqPjTqfjzqDj
zqTjzqLjzqbjzqHjzqXjzqPjzqfjLqDjLqTjLqLjLqbjLqHjLqXjLqPjLqfj
rqDjrqTjrqLjrqbjrqHjrqXjrqPjrqfjbqDjbqTjbqLjbqbjbqHjbqXjbqPj
bqfj7qDj7qTj7qLj7qbj7qHj7qXj7qPj7qfjHqDjHqTjHqLjHqbjHqHjHqXj
HqPjHqfjnqDjnqTjnqLjnqbjnqHjnqXjnqPjnqfjXqDjXqTjXqLjXqbjXqHj
XqXjXqPjXqfj3qDj3qTj3qLj3qbj3qHj3qXj3qPj3qfjPqDjPqTjPqLjPqbj
PqHjPqXjPqPjPqfjvqDjvqTjvqLjvqbjvqHjvqXjvqPjvqfjfqDjfqTjfqLj
fqbjfqHjfqXjfqPjfqfj/qDj/qTj/qLj/qbj/qHj/qXj/qPj/x/o/3bcAHTc
gHTcQHTcwHTcIHTcoHTcYHTc4HTcEHTckHTcUHTc0HTcMHTcsHTccHTc8HTc
CHTciHTcSHTcyHTcKHTcqHTcaHTc6HTcGHTcmHTcWHTc2HTcOHTcuHTceHTc
+HTcBHTchHTcRHTcxHTcJHTcpHTcZHTc5HTcFHTclHTcVHTc1HTcNHTctHTc
dHTc9HTcDHTcjHTcTHTczHTcLHTcrHTcbHTc7HTcHHTcnHTcXHTc3HTcPHTc
vHTcfHTc/HTcAnTcgnTcQnTcwnTcInTconTcYnTc4nTcEnTcknTcUnTc0nTc
MnTcsnTccnTc8nTcCnTcinTcSnTcynTcKnTcqnTcanTc6nTcGnTcmnTcWnTc
2nTcOnTcunTcenTc+nTcBnTchnTcRnTcxnTcJnTcpnTcZnTc5nTcFnTclnTc
VnTc1nTcNnTctnTcdnTc9nTcDnTcjnTcTnTcznTcLnTcrnTcbnTc7nTcHnTc
nnTcXnTc3nTcPnTcvnTcfnTc/nTcAXTcgXTcQXTcwXTcIXTcoXTcYXTc4XTc
EXTckXTcUXTc0XTcMXTcsXTccXTc8XTcCXTciXTcSXTcyXTcKXTcqXTcaXTc
6XTcGXTcmXTcWXTc2XTcOXTcuXTceXTc+XTcBXTchXTcRXTcxXTcJXTcpXTc
ZXTc5XTcFXTclXTcVXTc1XTcNXTctXTcdXTc9XTcDXTcjXTcTXTczXTcLXTc
rXTcbXTc7XTcHXTcnXTcXXTc3XTcPXTcvXTcfXTc/XTcA3Tcg3TcQ3Tcw3Tc
I3Tco3TcY3Tc43TcE3Tck3TcU3Tc03TcM3Tcs3Tcc3Tc83TcC3Tci3TcS3Tc
y3TcK3Tcq3Tca3Tc63TcG3Tcm3TcW3Tc23TcO3Tcu3Tce3Tc+3TcB3Tch3Tc
R3Tcx3TcJ3Tcp3TcZ3Tc53TcF3Tcl3TcV3Tc13TcN3Tct3Tcd3Tc93TcD3Tc
j3TcT3Tcz3TcL3Tcr3Tcb3Tc73TcH3Tcn3TcX3Tc33TcP3Tcv3Tcf3T8/4P8
344bgI4bkI4biI4bmI4bhI4blI4bjI4bnI4bgo4bko4bio4bmo4bho4blo4b
jo4bno4bgY4bkY4biY4bmY4bhY4blY4bjY4bnY4bg44bk44bi44bm44bh44b
l44bj44bn46bgI6bkI6biI6bmI6bhI6blI6bjI6bnI6bgo6bko6bio6bmo6b
ho6blo6bjo6bno6bgY6bkY6biY6bmY6bhY6blY6bjY6bnY6bg46bk46bi46b
m46bh46bl46bj46bn45bgI5bkI5biI5bmI5bhI5blI5bjI5bnI5bgo5bko5b
io5bmo5bho5blo5bjo5bno5bgY5bkY5biY5bmY5bhY5blY5bjY5bnY5bg45b
k45bi45bm45bh45bl45bj45bn47bgI7bkI7biI7bmI7bhI7blI7bjI7bnI7b
go7bko7bio7bmo7bho7blo7bjo7bno7bgY7bkY7biY7bmY7bhY7blY7bjY7b
nY7bg47bk47bi47bm47bh47bl47bj47bn447gI47kI47iI47mI47hI47lI47
jI47nI47go47ko47io47mo47ho47lo47jo47no47gY47kY47iY47mY47hY47
lY47jY47nY47g447k447i447m447h447l447j447n467gI67kI67iI67mI67
hI67lI67jI67nI67go67ko67io67mo67ho67lo67jo67no67gY67kY67iY67
mY67hY67lY67jY67nY67g467k467i467m467h467l467j467n457gI57kI57
iI57mI57hI57lI57jI57nI57go57ko57io57mo57ho57lo57jo57no57gY57
kY57iY57mY57hY57lY57jY57nY57g457k457i457m457h457l457j457n477
gI77kI77iI77mI77hI77lI77jI77nI77go77ko77io77mo77ho77lo77jo77
no77gY77kY77iY77mY77hY77lY77jY77nY77g477k477i477m477h477l477
j47/f4D/23ED0HED0nED0XED03GD0HGD0nGD0XGD03FD0HFD0nFD0XFD03HD
0HHD0nHD0XHD03Ej0HEj0nEj0XEj03Gj0HGj0nGj0XGj03Fj0HFj0nFj0XFj
03Hj0HHj0nHj0XHj03ET0HET0nET0XET03GT0HGT0nGT0XGT03FT0HFT0nFT
0XFT03HT0HHT0nHT0XHT03Ez0HEz0nEz0XEz03Gz0HGz0nGz0XGz03Fz0HFz
0nFz0XFz03Hz0HHz0nHz0XHz03EL0HEL0nEL0XEL03GL0HGL0nGL0XGL03FL
0HFL0nFL0XFL03HL0HHL0nHL0XHL03Er0HEr0nEr0XEr03Gr0HGr0nGr0XGr
03Fr0HFr0nFr0XFr03Hr0HHr0nHr0XHr03Eb0HEb0nEb0XEb03Gb0HGb0nGb
0XGb03Fb0HFb0nFb0XFb03Hb0HHb0nHb0XHb03E70HE70nE70XE703G70HG7
0nG70XG703F70HF70nF70XF703H70HH70nH70XH703EH0HEH0nEH0XEH03GH
0HGH0nGH0XGH03FH0HFH0nFH0XFH03HH0HHH0nHH0XHH03En0HEn0nEn0XEn
03Gn0HGn0nGn0XGn03Fn0HFn0nFn0XFn03Hn0HHn0nHn0XHn03EX0HEX0nEX
0XEX03GX0HGX0nGX0XGX03FX0HFX0nFX0XFX03HX0HHX0nHX0XHX03E30HE3
0nE30XE303G30HG30nG30XG303F30HF30nF30XF303H30HH30nH30XH303EP
0HEP0nEP0XEP03GP0HGP0nGP0XGP03FP0HFP0nFP0XFP03HP0HHP0nHP0XHP
03Ev0HEv0nEv0XEv03Gv0HGv0nGv0XGv03Fv0HFv0nFv0XFv03Hv0HHv0nHv
0XHv03Ef0HEf0nEf0XEf03Gf0HGf0nGf0XGf03Ff0HFf0nFf0XFf03Hf0HHf
0nHf0XHf03E/0HE/0nE/0XE/03G/0HG/0nG/0XG/03F/0HF/0nF/0XF/03H/
0HH/0nH/0fH/D+5/O24AOm5AOm4gOm5gOm4QOm5QOm4wOm5wOm4IOm5IOm4o
Om5oOm4YOm5YOm44Om54Om4EOm5EOm4kOm5kOm4UOm5UOm40Om50Om4MOm5M
Om4sOm5sOm4cOm5cOm48Om58Om4COm5COm4iOm5iOm4SOm5SOm4yOm5yOm4K
Om5KOm4qOm5qOm4aOm5aOm46Om56Om4GOm5GOm4mOm5mOm4WOm5WOm42Om52
Om4OOm5OOm4uOm5uOm4eOm5eOm4+Om5+Om4BOm5BOm4hOm5hOm4ROm5ROm4x
Om5xOm4JOm5JOm4pOm5pOm4ZOm5ZOm45Om55Om4FOm5FOm4lOm5lOm4VOm5V
Om41Om51Om4NOm5NOm4tOm5tOm4dOm5dOm49Om59Om4DOm5DOm4jOm5jOm4T
Om5TOm4zOm5zOm4LOm5LOm4rOm5rOm4bOm5bOm47Om57Om4HOm5HOm4nOm5n
Om4XOm5XOm43Om53Om4POm5POm4vOm5vOm4fOm5fOm4/Om5/Ou4AOu5AOu4g
Ou5gOu4QOu5QOu4wOu5wOu4IOu5IOu4oOu5oOu4YOu5YOu44Ou54Ou4EOu5E
Ou4kOu5kOu4UOu5UOu40Ou50Ou4MOu5MOu4sOu5sOu4cOu5cOu48Ou58Ou4C
Ou5COu4iOu5iOu4SOu5SOu4yOu5yOu4KOu5KOu4qOu5qOu4aOu5aOu46Ou56
Ou4GOu5GOu4mOu5mOu4WOu5WOu42Ou52Ou4OOu5OOu4uOu5uOu4eOu5eOu4+
Ou5+Ou4BOu5BOu4hOu5hOu4ROu5ROu4xOu5xOu4JOu5JOu4pOu5pOu4ZOu5Z
Ou45Ou55Ou4FOu5FOu4lOu5lOu4VOu5VOu41Ou51Ou4NOu5NOu4tOu5tOu4d
Ou5dOu49Ou59Ou4DOu5DOu4jOu5jOu4TOu5TOu4zOu5zOu4LOu5LOu4rOu5r
Ou4bOu5bOu47Ou57Ou4HOu5HOu4nOu5nOu4XOu5XOu43Ou53Ou4POu5POu4v
Ou5vOu4fOu5fOu4/Ov7/gf1vxw1Axw1Ixw1Exw1Mxw1Cxw1Kxw1Gxw1Oxw1B
xw1Jxw1Fxw1Nxw1Dxw1Lxw1Hxw1Px41Ax41Ix41Ex41Mx41Cx41Kx41Gx41O
x41Bx41Jx41Fx41Nx41Dx41Lx41Hx41Px01Ax01Ix01Ex01Mx01Cx01Kx01G
x01Ox01Bx01Jx01Fx01Nx01Dx01Lx01Hx01Px81Ax81Ix81Ex81Mx81Cx81K
x81Gx81Ox81Bx81Jx81Fx81Nx81Dx81Lx81Hx81Pxy1Axy1Ixy1Exy1Mxy1C
xy1Kxy1Gxy1Oxy1Bxy1Jxy1Fxy1Nxy1Dxy1Lxy1Hxy1Px61Ax61Ix61Ex61M
x61Cx61Kx61Gx61Ox61Bx61Jx61Fx61Nx61Dx61Lx61Hx61Px21Ax21Ix21E
x21Mx21Cx21Kx21Gx21Ox21Bx21Jx21Fx21Nx21Dx21Lx21Hx21Px+1Ax+1I
x+1Ex+1Mx+1Cx+1Kx+1Gx+1Ox+1Bx+1Jx+1Fx+1Nx+1Dx+1Lx+1Hx+1Pxx1A
xx1Ixx1Exx1Mxx1Cxx1Kxx1Gxx1Oxx1Bxx1Jxx1Fxx1Nxx1Dxx1Lxx1Hxx1P
x51Ax51Ix51Ex51Mx51Cx51Kx51Gx51Ox51Bx51Jx51Fx51Nx51Dx51Lx51H
x51Px11Ax11Ix11Ex11Mx11Cx11Kx11Gx11Ox11Bx11Jx11Fx11Nx11Dx11L
x11Hx11Px91Ax91Ix91Ex91Mx91Cx91Kx91Gx91Ox91Bx91Jx91Fx91Nx91D
x91Lx91Hx91Pxz1Axz1Ixz1Exz1Mxz1Cxz1Kxz1Gxz1Oxz1Bxz1Jxz1Fxz1N
xz1Dxz1Lxz1Hxz1Px71Ax71Ix71Ex71Mx71Cx71Kx71Gx71Ox71Bx71Jx71F
x71Nx71Dx71Lx71Hx71Px31Ax31Ix31Ex31Mx31Cx31Kx31Gx31Ox31Bx31J
x31Fx31Nx31Dx31Lx31Hx31Px/1Ax/1Ix/1Ex/1Mx/1Cx/1Kx/1Gx/1Ox/1B
x/1Jx/1Fx/1Nx/1Dx/1Lx/1Hx/8/qP/tuAHouAHpuIHouIHpuEHouEHpuMHo
uMHpuCHouCHpuKHouKHpuGHouGHpuOHouOHpuBHouBHpuJHouJHpuFHouFHp
uNHouNHpuDHouDHpuLHouLHpuHHouHHpuPHouPHpuAnouAnpuInouInpuEno
uEnpuMnouMnpuCnouCnpuKnouKnpuGnouGnpuOnouOnpuBnouBnpuJnouJnp
uFnouFnpuNnouNnpuDnouDnpuLnouLnpuHnouHnpuPnouPnpuAXouAXpuIXo
uIXpuEXouEXpuMXouMXpuCXouCXpuKXouKXpuGXouGXpuOXouOXpuBXouBXp
uJXouJXpuFXouFXpuNXouNXpuDXouDXpuLXouLXpuHXouHXpuPXouPXpuA3o
uA3puI3ouI3puE3ouE3puM3ouM3puC3ouC3puK3ouK3puG3ouG3puO3ouO3p
uB3ouB3puJ3ouJ3puF3ouF3puN3ouN3puD3ouD3puL3ouL3puH3ouH3puP3o
uP3puAPouAPpuIPouIPpuEPouEPpuMPouMPpuCPouCPpuKPouKPpuGPouGPp
uOPouOPpuBPouBPpuJPouJPpuFPouFPpuNPouNPpuDPouDPpuLPouLPpuHPo
uHPpuPPouPPpuAvouAvpuIvouIvpuEvouEvpuMvouMvpuCvouCvpuKvouKvp
uGvouGvpuOvouOvpuBvouBvpuJvouJvpuFvouFvpuNvouNvpuDvouDvpuLvo
uLvpuHvouHvpuPvouPvpuAfouAfpuIfouIfpuEfouEfpuMfouMfpuCfouCfp
uKfouKfpuGfouGfpuOfouOfpuBfouBfpuJfouJfpuFfouFfpuNfouNfpuDfo
uDfpuLfouLfpuHfouHfpuPfouPfpuA/ouA/puI/ouI/puE/ouE/puM/ouM/p
uC/ouC/puK/ouK/puG/ouG/puO/ouO/puB/ouB/puJ/ouJ/puF/ouF/puN/o
uN/puD/ouD/puL/ouL/puH/ouH/puP/o+P8H9L8dNwAdNyAdNxAdNzAdNwgd
NygdNxgdNzgdNwQdNyQdNxQdNzQdNwwdNywdNxwdNzwdNwIdNyIdNxIdNzId
NwodNyodNxodNzodNwYdNyYdNxYdNzYdNw4dNy4dNx4dNz4dNwEdNyEdNxEd
NzEdNwkdNykdNxkdNzkdNwUdNyUdNxUdNzUdNw0dNy0dNx0dNz0dNwMdNyMd
NxMdNzMdNwsdNysdNxsdNzsdNwcdNycdNxcdNzcdNw8dNy8dNx8dNz8dtwAd
tyAdtxAdtzAdtwgdtygdtxgdtzgdtwQdtyQdtxQdtzQdtwwdtywdtxwdtzwd
twIdtyIdtxIdtzIdtwodtyodtxodtzodtwYdtyYdtxYdtzYdtw4dty4dtx4d
tz4dtwEdtyEdtxEdtzEdtwkdtykdtxkdtzkdtwUdtyUdtxUdtzUdtw0dty0d
tx0dtz0dtwMdtyMdtxMdtzMdtwsdtysdtxsdtzsdtwcdtycdtxcdtzcdtw8d
ty8dtx8dtz8ddwAddyAddxAddzAddwgddygddxgddzgddwQddyQddxQddzQd
dwwddywddxwddzwddwIddyIddxIddzIddwoddyoddxoddzoddwYddyYddxYd
dzYddw4ddy4ddx4ddz4ddwEddyEddxEddzEddwkddykddxkddzkddwUddyUd
dxUddzUddw0ddy0ddx0ddz0ddwMddyMddxMddzMddwsddysddxsddzsddwcd
dycddxcddzcddw8ddy8ddx8ddz8d9wAd9yAd9xAd9zAd9wgd9ygd9xgd9zgd
9wQd9yQd9xQd9zQd9wwd9ywd9xwd9zwd9wId9yId9xId9zId9wod9yod9xod
9zod9wYd9yYd9xYd9zYd9w4d9y4d9x4d9z4d9wEd9yEd9xEd9zEd9wkd9ykd
9xkd9zkd9wUd9yUd9xUd9zUd9w0d9y0d9x0d9z0d9wMd9yMd9xMd9zMd9wsd
9ysd9xsd9zsd9wcd9ycd9xcd9zcd9w8d9y8d9x8d//9g/rfjBqDjBqTjBqLj
BqbjBqHjBqXjBqPjBqfjhqDjhqTjhqLjhqbjhqHjhqXjhqPjhqfjRqDjRqTj
RqLjRqbjRqHjRqXjRqPjRqfjxqDjxqTjxqLjxqbjxqHjxqXjxqPjxqfjJqDj
JqTjJqLjJqbjJqHjJqXjJqPjJqfjpqDjpqTjpqLjpqbjpqHjpqXjpqPjpqfj
ZqDjZqTjZqLjZqbjZqHjZqXjZqPjZqfj5qDj5qTj5qLj5qbj5qHj5qXj5qPj
5qfjFqDjFqTjFqLjFqbjFqHjFqXjFqPjFqfjlqDjlqTjlqLjlqbjlqHjlqXj
lqPjlqfjVqDjVqTjVqLjVqbjVqHjVqXjVqPjVqfj1qDj1qTj1qLj1qbj1qHj
1qXj1qPj1qfjNqDjNqTjNqLjNqbjNqHjNqXjNqPjNqfjtqDjtqTjtqLjtqbj
tqHjtqXjtqPjtqfjdqDjdqTjdqLjdqbjdqHjdqXjdqPjdqfj9qDj9qTj9qLj
9qbj9qHj9qXj9qPj9qfjDqDjDqTjDqLjDqbjDqHjDqXjDqPjDqfjjqDjjqTj
jqLjjqbjjqHjjqXjjqPjjqfjTqDjTqTjTqLjTqbjTqHjTqXjTqPjTqfjzqDj
zqTjzqLjzqbjzqHjzqXjzqPjzqfjLqDjLqTjLqLjLqbjLqHjLqXjLqPjLqfj
rqDjrqTjrqLjrqbjrqHjrqXjrqPjrqfjbqDjbqTjbqLjbqbjbqHjbqXjbqPj
bqfj7qDj7qTj7qLj7qbj7qHj7qXj7qPj7qfjHqDjHqTjHqLjHqbjHqHjHqXj
HqPjHqfjnqDjnqTjnqLjnqbjnqHjnqXjnqPjnqfjXqDjXqTjXqLjXqbjXqHj
XqXjXqPjXqfj3qDj3qTj3qLj3qbj3qHj3qXj3qPj3qfjPqDjPqTjPqLjPqbj
PqHjPqXjPqPjPqfjvqDjvqTjvqLjvqbjvqHjvqXjvqPjvqfjfqDjfqTjfqLj
fqbjfqHjfqXjfqPjfqfj/qDj/qTj/qLj/qbj/qHj/qXj/qPj/x/I/3bcAHTc
gHTcQHTcwHTcIHTcoHTcYHTc4HTcEHTckHTcUHTc0HTcMHTcsHTccHTc8HTc
CHTciHTcSHTcyHTcKHTcqHTcaHTc6HTcGHTcmHTcWHTc2HTcOHTcuHTceHTc
+HTcBHTchHTcRHTcxHTcJHTcpHTcZHTc5HTcFHTclHTcVHTc1HTcNHTctHTc
dHTc9HTcDHTcjHTcTHTczHTcLHTcrHTcbHTc7HTcHHTcnHTcXHTc3HTcPHTc
vHTcfHTc/HTcAnTcgnTcQnTcwnTcInTconTcYnTc4nTcEnTcknTcUnTc0nTc
MnTcsnTccnTc8nTcCnTcinTcSnTcynTcKnTcqnTcanTc6nTcGnTcmnTcWnTc
2nTcOnTcunTcenTc+nTcBnTchnTcRnTcxnTcJnTcpnTcZnTc5nTcFnTclnTc
VnTc1nTcNnTctnTcdnTc9nTcDnTcjnTcTnTcznTcLnTcrnTcbnTc7nTcHnTc
nnTcXnTc3nTcPnTcvnTcfnTc/nTcAXTcgXTcQXTcwXTcIXTcoXTcYXTc4XTc
EXTckXTcUXTc0XTcMXTcsXTccXTc8XTcCXTciXTcSXTcyXTcKXTcqXTcaXTc
6XTc/3FZT1EAMNQSRifbtm27/mzbtu3bZNu2bddk27Zt1+21/bjXrO/5nKez
4zyDHeeZ7DjPYsd5NjvOc9hxnsuO8zx2nOez47yAHeeF7DgvYsd5MTvOS9hx
XsqO8zJ2nJez47yCHeeV7DivYsd5NTvOa9hxXsuO8zp2nNez47yBHeeN7Dhv
Ysd5MzvOW9hx3sqO8zZ2nLez47yDHeed7DjvYsd5NzvOe9hx3suOM3ac97Hj
vJ8d5wPsOB9kx/kQO86H2XE+wo7zUXacj7HjfJwd5xPsOJ9kx/kUO86n2XE+
w47zWXacz7HjfJ4d5wvsOF9kx/kSO86X2XG+wo7zVXacr7HjfJ0d5xvsON9k
x/kWO8632XG+w47zXXac77HjfJ8d5wfsOD9kx/kRO86P2XF+wo7zU3acn7Hj
/Jwd5xfsOL9kx/kVO86v2XF+w47zW3ac37Hj/J4d5w/sOH9kx/kTO86f2XH+
wo7zV3acv7Hj/J0d5x/sOP9kx/kXO86/2XH+w47/eyD+d8c5EDvOgdlxDsKO
c1B2nIOx4xycHecQ7DiHZMc5FDvOodlxDsOOc1h2nMOx4xyeHecI7DhHZMc5
EjvOkdlxjsKOc1R2nKOx4xydHecY7DjHZMc5FjvOsdlxjsOOc1x2nOOx4xyf
HecE7DgnZMc5ETvOidlxTsKOc1J2nJOx45ycHecU7DinZMc5FTvOqdlxTsOO
c1p2nNOx45yeHecM7DhnZMc5EzvOmdlxzsKOc1Z2nLOx45ydHecc7DjnZMc5
FzvOudlxzsOOc152nPOx45yfHecC7DgHsONckB3nQuw4F2bHuQg7zkXZcS7G
jnNxdpxLsONckh3nUuw4l2bHuQw7zmXZcS7HjnN5dpwrsONckR3nSuw4V2bH
uQo7zlXZca7GjnN1dpxrsONckx3nWuw412bHuQ47znXZca7HjnN9dpwbsOPc
kB3nRuw4N2bHuQk7zk3ZcW7GjnNzdpxbsOPckh3nVuw4t2bHuQ07zm3ZcW7H
jnN7dpw7sOPckR3nTuw4d2bHuQs7zl3Zce7GjnN3dpx7sOPckx3nXuw492bH
uQ87zn3Zcf6PHed+7Dhlx7k/O84D2HEeyI7zIHacB7PjPIQd56HsOA9jx3k4
O84j2HEeyY7zKHacR7PjPIYd57HsOI9jx3k8O84T2HGeyI7zJHacJ7PjPIUd
56nsOE9jx3k6O84z2HGeyY7zLHacZ7PjPIcd57nsOM9jx3k+O84L2HFeyI7z
InacF7PjvIQd56XsOC9jx3k5O84r2HFeyY7zKnacV7PjvIYd57XsOK9jx3k9
O84b2HHeyI7zJnacN7PjvIUd563sOG9jx3k7O8472HHeyY7zLnacd7PjvIcd
573sOGPHeR87zvvZcT7AjvNBdpwPseN8mB3nI+w4H2XH+Rg7zsfZcT7BjvNJ
dpxPseN8mh3nM+w4n2XH+Rw7zufZcb7AjvNFdpwvseN8mR3nK+w4X2XH+Ro7
ztfZcb7BjvNNdpxvseN8mx3nO+w432XH+R47zvfZcX7AjvNDdpwfseP8mB3n
J+w4P2XH+Rk7zs/ZcX7BjvNLdpxfseP8mh3nN+w4v2XH+R07zu/Zcf7AjvNH
dpw/seP8mR3nL+w4f2XH+Rs7zt/Zcf7BjvNPdpx/seP8mx3nP+z4vwfgf3wA
Lh7Ogehx8XAOTI+Lh3MQelw8nIPS4+LhHIweFw/n4PS4eDiHoMfFwzkkPS4e
zqHocfFwDk2Pi4dzGHpcPJzD0uPi4RyOHhcP5/D0uHg4R6DHxcM5Ij0uHs6R
6HHxcI5Mj4uHcxR6XDyco9Lj4uEcjR4XD+fo9Lh4OMegx8XDOSY9Lh7Osehx
8XCOTY+Lh3Mcelw8nOPS4+LhHI8eFw/n+PS4eDgnoMfFwzkhPS4ezonocfFw
TkyPi4dzEnpcPJyT0uPi4ZyMHhcP5+T0uHg4p6DHxcM5JT0uHs6p6HHxcE5N
j4uHcxp6XDyc09Lj4uGcjh4XD+f09Lh4OGegx8XDOSM9Lh7Omehx8XDOTI+L
h3MWelw8nLPS4+LhnI0eFw/n7PS4eDjnoMfFwzknPS4ezrnocfFwzk2Pi4dz
HnpcPJzz0uPi4ZyPHhcP5/z0uHg4F6DHxcM5gB4XD+eC9Lh4OBeix8XDuTA9
Lh7ORehx8XAuSo+Lh3Mxelw8nIvT4+LhXIIeFw/nkvS4eDiXosfFw7k0PS4e
zmXocfFwLkuPi4dzOXpcPJzL0+Pi4VyBHhcP54r0uHg4V6LHxcO5Mj0uHs5V
6HHxcK5Kj4uHczV6XDycq9Pj4uFcgx4XD+ea9Lh4ONeix8XDuTY9Lh7Odehx
8XCuS4+Lh3M9elw8nOvT4+Lh3IAeFw/nhvS4eDg3osfFw7kxPS4ezk3ocfFw
bkqPi4dzM3pcPJyb0+Pi4dyCHhcP55b0uHg4t6LHxcO5NT0uHs5t6HHxcG5L
j4uHczt6XDyc29Pj4uHcgR4XD+eO9Lh4OHeix8XDuTM9Lh7OXehx8XDuSo+L
h3M3elw8nLvT4+Lh3IMeFw/nnvS4eDj3osfFw7k3PS4ezn3ocfFw7kuPi4fz
f/S4eDj3o8fFwyk9Lh7O/elx8XAeQI+Lh/NAelw8nAfR4+LhPJgeFw/nIfS4
eDgPpcfFw3kYPS4ezsPpcfFwHkGPi4fzSHpcPJxH0ePi4TyaHhcP5zH0uHg4
j6XHxcN5HD0uHs7j6XHxcJ5Aj4uH80R6XDycJ9Hj4uE8mR4XD+cp9Lh4OE+l
x8XDeRo9Lh7O0+lx8XCeQY+Lh/NMelw8nGfR4+LhPJseFw/nOfS4eDjPpcfF
w3kePS4ezvPpcfFwXkCPi4fzQnpcPJwX0ePi4byYHhcP5yX0uHg4L6XHxcN5
GT0uHs7L6XHxcF5Bj4uH80p6XDycV9Hj4uG8mh4XD+c19Lh4OK+lx8XDeR09
Lh7O6+lx8XDeQI+Lh/NGelw8nDfR4+LhvJkeFw/nLfS4eDhvpcfFw3kbPS4e
ztvpcfFw3kGPi4fzTnpcPJx30ePi4bybHhcP5z30uHg476XHxcMZPS4ezvvo
cfFw3k+Pi4fzAXpcPJwP0uPi4XyIHhcP58P0uHg4H6HHxcP5KD0uHs7H6HHx
cD5Oj4uH8wl6XDycT9Lj4uF8ih4XD+fT9Lh4OJ+hx8XD+Sw9Lh7O5+hx8XA+
T4+Lh/MFelw8nC/S4+LhfIkeFw/ny/S4eDhfocfFw/kqPS4eztfocfFwvk6P
i4fzDXpcPJxv0uPi4XyLHhcP59v0uHg436HHxcP5Lj0uHs736HHxcL5Pj4uH
8wN6XDycH9Lj4uH8iB4XD+fH9Lh4OD+hx8XD+Sk9Lh7Oz+hx8XB+To+Lh/ML
elw8nF/S4+Lh/IoeFw/n1/S4eDi/ocfFw/ktPS4ezu/ocfFwfk+Pi4fzB3pc
PJw/0uPi4fyJHhcP58/0uHg4f6HHxcP5Kz0uHs7f6HHxcP5Oj4uH8w96XDyc
f9Lj4uH8ix4XD+ff9Lh4OP+hx8XD/33g/7fHxcM5ED0uHs6B6XHxcA5Cj4uH
c1B6XDycg9Hj4uEcnB4XD+cQ9Lh4OIekx8XDORQ9Lh7Ooelx8XAOQ4+Lh3NY
elw8nMPR4+LhHJ4eFw/nCPS4eDhHpMfFwzkSPS4ezpHpcfFwjkKPi4dzVHpc
PJyj0ePi4RydHhcP5xj0uHg4x6THxcM5Fj0uHs6x6XHxcI5Dj4uHc1x6XDyc
49Hj4uEcnx4XD+cE9Lh4OCekx8XDORE9Lh7Oielx8XBOQo+Lh3NSelw8nJPR
4+LhnJweFw/nFPS4eDinpMfFwzkVPS4ezqnpcfFwTkOPi4dzWnpcPJzT0ePi
4ZyeHhcP5wz0uHg4Z6THxcM5Ez0uHs6Z6XHxcM5Cj4uHc1Z6XDycs9Hj4uGc
nR4XD+cc9Lh4OOekx8XDORc9Lh7Ouelx8XDOQ4+Lh3Neelw8nPPR4+LhnJ8e
Fw/nAvS4eDgH0OPi4VyQHhcP50L0uHg4F6bHxcO5CD0uHs5F6XHxcC5Gj4uH
c3F6XDycS9Dj4uFckh4XD+dS9Lh4OJemx8XDuQw9Lh7OZelx8XAuR4+Lh3N5
elw8nCvQ4+LhXJEeFw/nSvS4eDhXpsfFw7kKPS4ezlXpcfFwrkaPi4dzdXpc
PJxr0OPi4VyTHhcP51r0uHg416bHxcO5Dj0uHs516XHxcK5Hj4uHc316XDyc
G9Dj4uHckB4XD+dG9Lh4ODemx8XDuQk9Lh7OTelx8XBuRo+Lh3Nzelw8nFvQ
4+Lh3JIeFw/nVvS4eDi3psfFw7kNPS4ezm3pcfFwbkePi4dze3pcPJw70OPi
4dyRHhcP5070uHg4d6bHxcO5Cz0uHs5d6XHxcO5Gj4uHc3d6XDyce9Dj4uHc
kx4XD+de9Lh4OPemx8XDuQ89Lh7Ofelx8XD+jx4XD+d+9Lh4OKXHxcO5Pz0u
Hs4D6HHxcB5Ij4uH8yB6XDycB9Pj4uE8hB4XD+eh9Lh4OA+jx8XDeTg9Lh7O
I+hx8XAeSY+Lh/Moelw8nEfT4+LhPIYeFw/nsfS4eDiPo8fFw3k8PS4ezhPo
cfFwnkiPi4fzJHpcPJwn0+Pi4TyFHhcP56n0uHg4T6PHxcN5Oj0uHs4z6HHx
cJ5Jj4uH8yx6XDycZ9Pj4uE8hx4XD+e59Lh4OM+jx8XDeT49Lh7OC+hx8XBe
SI+Lh/Mielw8nBfT4+LhvIQeFw/npfS4eDgvo8fFw3k5PS4ezivocfFwXkmP
i4fzKnpcPJxX0+Pi4byGHhcP57X0uHg4r6PHxcN5PT0uHs4b6HHxcN5Ij4uH
8yZ6XDycN9Pj4uG8hR4XD+et9Lh4OG+jx8XDeTs9Lh7OO+hx8XDeSY+Lh/Mu
elw8nHfT4+LhvIceFw/nvfS4eDijx8XDeR89Lh7O++lx8XA+QI+Lh/NBelw8
nA/R4+LhfJgeFw/nI/S4eDgfpcfFw/kYPS4ezsfpcfFwPkGPi4fzSXpcPJxP
0ePi4XyaHhcP5zP0uHg4n6XHxcP5HD0uHs7n6XHxcL5Aj4uH80V6XDycL9Hj
4uF8mR4XD+cr9Lh4OF+lx8XD+Ro9Lh7O1+lx8XC+QY+Lh/NNelw8nG/R4+Lh
fJseFw/nO/S4eDjfpcfFw/kePS4ezvfpcfFwfkCPi4fzQ3pcPJwf0ePi4fyY
HhcP5yf0uHg4P6XHxcP5GT0uHs7P6XHxcH5Bj4uH80t6XDycX9Hj4uH8mh4X
D+c39Lh4OL+lx8XD+R09Lh7O7+lx8XD+QI+Lh/NHelw8nD/R4+Lh/JkeFw/n
L/S4eDh/pcfFw/kbPS4ezt/pcfFw/kGPi4fzT3pcPJx/0ePi4fybHhcP5z/0
uHj4vw/4//a4eDgHosfFwzkwPS4ezkHocfFwDkqPi4dzMHpcPJyD0+Pi4RyC
HhcP55D0uHg4h6LHxcM5ND0uHs5h6HHxcA5Lj4uHczh6XDycw9Pj4uEcgR4X
D+eI9Lh4OEeix8XDOTI9Lh7OUehx8XCOSo+Lh3M0elw8nKPT4+LhHIMeFw/n
mPS4eDjHosfFwzk2PS4eznHocfFwjkuPi4dzPHpcPJzj0+Pi4ZyAHhcP54T0
uHg4J6LHxcM5MT0uHs5J6HHxcE5Kj4uHczJ6XDyck9Pj4uGcgh4XD+eU9Lh4
OKeix8XDOTU9Lh7Oaehx8XBOS4+Lh3M6elw8nNPT4+LhnIEeFw/njPS4eDhn
osfFwzkzPS4ezlnocfFwzkqPi4dzNnpcPJyz0+Pi4ZyDHhcP55z0uHg456LH
xcM5Nz0uHs556HHxcM5Lj4uHcz56XDyc89Pj4uFcgB4XD+cAelw8nAvS4+Lh
XIgeFw/nwvS4eDgXocfFw7koPS4ezsXocfFwLk6Pi4dzCXpcPJxL0uPi4VyK
HhcP59L0uHg4l6HHxcO5LD0uHs7l6HHxcC5Pj4uHcwV6XDycK9Lj4uFciR4X
D+fK9Lh4OFehx8XDuSo9Lh7O1ehx8XCuTo+Lh3MNelw8nGvS4+LhXIseFw/n
2vS4eDjXocfFw7kuPS4ezvXocfFwrk+Pi4dzA3pcPJwb0uPi4dyIHhcP58b0
uHg4N6HHxcO5KT0uHs7N6HHxcG5Oj4uHcwt6XDycW9Lj4uHcih4XD+fW9Lh4
OLehx8XDuS09Lh7O7ehx8XBuT4+Lh3MHelw8nDvS4+Lh3IkeFw/nzvS4eDh3
ocfFw7krPS4ezt3ocfFw7k6Pi4dzD3pcPJx70uPi4dyLHhcP5970uHg496HH
xcO5Lz0uHs7/0ePi4dyPHhcPp/S4eDj3p8fFw3kAPS4ezgPpcfFwHkSPi4fz
YHpcPJyH0OPi4TyUHhcP52H0uHg4D6fHxcN5BD0uHs4j6XHxcB5Fj4uH82h6
XDycx9Dj4uE8lh4XD+dx9Lh4OI+nx8XDeQI9Lh7OE+lx8XCeRI+Lh/Nkelw8
nKfQ4+LhPJUeFw/nafS4eDhPp8fFw3kGPS4ezjPpcfFwnkWPi4fzbHpcPJzn
0OPi4TyXHhcP53n0uHg4z6fHxcN5AT0uHs4L6XHxcF5Ej4uH82J6XDycl9Dj
4uG8lB4XD+dl9Lh4OC+nx8XDeQU9Lh7OK+lx8XBeRY+Lh/Nqelw8nNfQ4+Lh
vJYeFw/ndfS4eDivp8fFw3kDPS4ezhvpcfFw3kSPi4fzZnpcPJy30OPi4byV
HhcP5230uHg4b6fHxcN5Bz0uHs476XHxcN5Fj4uH8256XDyc99Dj4uG8lx4X
D2f0uHg476PHxcN5Pz0uHs4H6HHxcD5Ij4uH8yF6XDycD9Pj4uF8hB4XD+ej
9Lh4OB+jx8XD+Tg9Lh7OJ+hx8XA+SY+Lh/Mpelw8nE/T4+LhfIYeFw/ns/S4
eDifo8fFw/k8PS4ezhfocfFwvkiPi4fzJXpcPJwv0+Pi4XyFHhcP56v0uHg4
X6PHxcP5Oj0uHs436HHxcL5Jj4uH8y16XDycb9Pj4uF8hx4XD+e79Lh4ON+j
x8XD+T49Lh7OD+hx8XB+SI+Lh/Mjelw8nB/T4+Lh/IQeFw/np/S4eDg/o8fF
w/k5PS4ezi/ocfFwfkmPi4fzK3pcPJxf0+Pi4fyGHhcP57f0uHg4v6PHxcP5
PT0uHs4f6HHxcP5Ij4uH8yd6XDycP9Pj4uH8hR4XD+ev9Lh4OH+jx8XD+Ts9
Lh7OP+hx8XD+SY+Lh/Mvelw8nH/T4+Lh/IceFw//94H+3x4XD+dA9Lh4OAem
x8XDOQg9Lh7OQelx8XAORo+Lh3Nwelw8nEPQ4+LhHJIeFw/nUPS4eDiHpsfF
wzkMPS4ezmHpcfFwDkePi4dzeHpcPJwj0OPi4RyRHhcP50j0uHg4R6bHxcM5
Cj0uHs5R6XHxcI5Gj4uHc3R6XDycY9Dj4uEckx4XD+dY9Lh4OMemx8XDOQ49
Lh7Ocelx8XCOR4+Lh3N8elw8nBPQ4+LhnJAeFw/nRPS4eDgnpsfFwzkJPS4e
zknpcfFwTkaPi4dzcnpcPJxT0OPi4ZySHhcP51T0uHg4p6bHxcM5DT0uHs5p
6XHxcE5Hj4uHc3p6XDycM9Dj4uGckR4XD+dM9Lh4OGemx8XDOQs9Lh7OWelx
8XDORo+Lh3N2elw8nHPQ4+LhnJMeFw/nXPS4eDjnpsfFwzkPPS4eznnpcfFw
zkePi4dzfnpcPJwL0OPi4RxAj4uHc0F6XDycC9Hj4uFcmB4XD+ci9Lh4OBel
x8XDuRg9Lh7Oxelx8XAuQY+Lh3NJelw8nEvR4+LhXJoeFw/nMvS4eDiXpcfF
w7kcPS4ezuXpcfFwrkCPi4dzRXpcPJwr0ePi4VyZHhcP5yr0uHg4V6XHxcO5
Gj0uHs7V6XHxcK5Bj4uHc016XDyca9Hj4uFcmx4XD+c69Lh4ONelx8XDuR49
Lh7O9elx8XBuQI+Lh3NDelw8nBvR4+Lh3JgeFw/nJvS4eDg3pcfFw7kZPS4e
zs3pcfFwbkGPi4dzS3pcPJxb0ePi4dyaHhcP5zb0uHg4t6XHxcO5HT0uHs7t
6XHxcO5Aj4uHc0d6XDycO9Hj4uHcmR4XD+cu9Lh4OHelx8XDuRs9Lh7O3elx
8XDuQY+Lh3NPelw8nHvR4+Lh3JseFw/nPvS4eDj3pcfFw/k/elw8nPvR4+Lh
lB4XD+f+9Lh4OA+gx8XDeSA9Lh7Og+hx8XAeTI+Lh/MQelw8nIfS4+LhPIwe
Fw/n4fS4eDiPoMfFw3kkPS4ezqPocfFwHk2Pi4fzGHpcPJzH0uPi4TyOHhcP
5/H0uHg4T6DHxcN5Ij0uHs6T6HHxcJ5Mj4uH8xR6XDycp9Lj4uE8jR4XD+fp
9Lh4OM+gx8XDeSY9Lh7Os+hx8XCeTY+Lh/Mcelw8nOfS4+LhPI8eFw/n+fS4
eDgvoMfFw3khPS4ezovocfFwXkyPi4fzEnpcPJyX0uPi4byMHhcP5+X0uHg4
r6DHxcN5JT0uHs6r6HHxcF5Nj4uH8xp6XDyc19Lj4uG8jh4XD+f19Lh4OG+g
x8XDeSM9Lh7Om+hx8XDeTI+Lh/MWelw8nLfS4+LhvI0eFw/n7fS4eDjvoMfF
w3knPS4ezrvocfFw3k2Pi4fzHnpcPJz30uPi4YweFw/nffS4eDjvp8fFw/kA
PS4ezgfpcfFwPkSPi4fzYXpcPJyP0OPi4XyUHhcP52P0uHg4H6fHxcP5BD0u
Hs4n6XHxcD5Fj4uH82l6XDycz9Dj4uF8lh4XD+dz9Lh4OJ+nx8XD+QI9Lh7O
F+lx8XC+RI+Lh/Nlelw8nK/Q4+LhfJUeFw/na/S4eDhfp8fFw/kGPS4ezjfp
cfFwvkWPi4fzbXpcPJzv0OPi4XyXHhcP53v0uHg436fHxcP5AT0uHs4P6XHx
cH5Ej4uH82N6XDycn9Dj4uH8lB4XD+dn9Lh4OD+nx8XD+QU9Lh7OL+lx8XB+
RY+Lh/Nrelw8nN/Q4+Lh/JYeFw/nd/S4eDi/p8fFw/kDPS4ezh/pcfFw/kSP
i4fzZ3pcPJy/0OPi4fyVHhcP52/0uHg4f6fHxcP5Bz0uHs4/6XHxcP5Fj4uH
8296XDyc/9Dj4uH/PsD/2+Pi4RyIHhcP58D0uHg4B6HHxcM5KD0uHs7B6HHx
cA5Oj4uHcwh6XDycQ9Lj4uEcih4XD+fQ9Lh4OIehx8XDOSw9Lh7O4ehx8XAO
T4+Lh3MEelw8nCPS4+LhHIkeFw/nyPS4eDhHocfFwzkqPS4eztHocfFwjk6P
i4dzDHpcPJxj0uPi4RyLHhcP59j0uHg4x6HHxcM5Lj0uHs7x6HHxcI5Pj4uH
cwJ6XDycE9Lj4uGciB4XD+fE9Lh4OCehx8XDOSk9Lh7Oyehx8XBOTo+Lh3MK
elw8nFPS4+LhnIoeFw/n1PS4eDinocfFwzktPS4ezunocfFwTk+Pi4dzBnpc
PJwz0uPi4ZyJHhcP58z0uHg4Z6HHxcM5Kz0uHs7Z6HHxcM5Oj4uHcw56XDyc
c9Lj4uGcix4XD+fc9Lh4OOehx8XDOS89Lh7O+ehx8XDOT4+Lh3MBelw8nAPo
cfFwLkiPi4dzIXpcPJwL0+Pi4VyEHhcP56L0uHg4F6PHxcO5OD0uHs4l6HHx
cC5Jj4uHcyl6XDycS9Pj4uFchh4XD+ey9Lh4OJejx8XDuTw9Lh7OFehx8XCu
SI+Lh3Mlelw8nCvT4+LhXIUeFw/nqvS4eDhXo8fFw7k6PS4ezjXocfFwrkmP
i4dzLXpcPJxr0+Pi4VyHHhcP57r0uHg416PHxcO5Pj0uHs4N6HHxcG5Ij4uH
cyN6XDycG9Pj4uHchB4XD+em9Lh4ODejx8XDuTk9Lh7OLehx8XBuSY+Lh3Mr
elw8nFvT4+Lh3IYeFw/ntvS4eDi3o8fFw7k9PS4ezh3ocfFw7kiPi4dzJ3pc
PJw70+Pi4dyFHhcP5670uHg4d6PHxcO5Oz0uHs496HHxcO5Jj4uHcy96XDyc
e9Pj4uHchx4XD+e+9Lh4OP9Hj4uHcz96XDyc0uPi4dyfHhcP5wH0uHg4D6TH
xcN5ED0uHs6D6XHxcB5Cj4uH81B6XDych9Hj4uE8nB4XD+cR9Lh4OI+kx8XD
eRQ9Lh7Oo+lx8XAeQ4+Lh/NYelw8nMfR4+LhPJ4eFw/nCfS4eDhPpMfFw3kS
PS4ezpPpcfFwnkKPi4fzVHpcPJyn0ePi4TydHhcP5xn0uHg4z6THxcN5Fj0u
Hs6z6XHxcJ5Dj4uH81x6XDyc59Hj4uE8nx4XD+cF9Lh4OC+kx8XDeRE9Lh7O
i+lx8XBeQo+Lh/NSelw8nJfR4+LhvJweFw/nFfS4eDivpMfFw3kVPS4ezqvp
cfFwXkOPi4fzWnpcPJzX0ePi4byeHhcP5w30uHg4b6THxcN5Ez0uHs6b6XHx
cN5Cj4uH81Z6XDyct9Hj4uG8nR4XD+cd9Lh4OO+kx8XDeRc9Lh7Ou+lx8XDe
Q4+Lh/Neelw8nNHj4uG8jx4XD+f99Lh4OB+gx8XD+SA9Lh7Oh+hx8XA+TI+L
h/MRelw8nI/S4+LhfIweFw/n4/S4eDifoMfFw/kkPS4ezqfocfFwPk2Pi4fz
GXpcPJzP0uPi4XyOHhcP5/P0uHg4X6DHxcP5Ij0uHs6X6HHxcL5Mj4uH8xV6
XDycr9Lj4uF8jR4XD+fr9Lh4ON+gx8XD+SY9Lh7Ot+hx8XC+TY+Lh/Mdelw8
nO/S4+LhfI8eFw/n+/S4eDg/oMfFw/khPS4ezo/ocfFwfkyPi4fzE3pcPJyf
0uPi4fyMHhcP5+f0uHg4v6DHxcP5JT0uHs6v6HHxcH5Nj4uH8xt6XDyc39Lj
4uH8jh4XD+f39Lh4OH+gx8XD+SM9Lh7On+hx8XD+TI+Lh/MXelw8nL/S4+Lh
/I0eFw/n7/S4eDj/oMfFw/knPS4ezr/ocfFw/k2Pi4fzH3pcPPzfB/Z/e1w8
nAPR4+LhHJgeFw/nIPS4eDgHpcfFwzkYPS4ezsHpcfFwDkGPi4dzSHpcPJxD
0ePi4RyaHhcP5zD0uHg4h6XHxcM5HD0uHs7h6XHxcI5Aj4uHc0R6XDycI9Hj
4uEcmR4XD+co9Lh4OEelx8XDORo9Lh7O0elx8XCOQY+Lh3NMelw8nGPR4+Lh
HJseFw/nOPS4eDjHpcfFwzkePS4ezvHpcfFwTkCPi4dzQnpcPJwT0ePi4ZyY
HhcP5yT0uHg4J6XHxcM5GT0uHs7J6XHxcE5Bj4uHc0p6XDycU9Hj4uGcmh4X
D+c09Lh4OKelx8XDOR09Lh7O6elx8XDOQI+Lh3NGelw8nDPR4+LhnJkeFw/n
LPS4eDhnpcfFwzkbPS4eztnpcfFwzkGPi4dzTnpcPJxz0ePi4ZybHhcP5zz0
uHg456XHxcM5Hz0uHs756XHxcC5Aj4uHcwA9Lh7OBelx8XAuRI+Lh3Nhelw8
nIvQ4+LhXJQeFw/nYvS4eDgXp8fFw7kEPS4eziXpcfFwLkWPi4dzaXpcPJzL
0OPi4VyWHhcP53L0uHg4l6fHxcO5Aj0uHs4V6XHxcK5Ej4uHc2V6XDycq9Dj
4uFclR4XD+dq9Lh4OFenx8XDuQY9Lh7ONelx8XCuRY+Lh3Ntelw8nOvQ4+Lh
XJceFw/nevS4eDjXp8fFw7kBPS4ezg3pcfFwbkSPi4dzY3pcPJyb0OPi4dyU
HhcP52b0uHg4N6fHxcO5BT0uHs4t6XHxcG5Fj4uHc2t6XDyc29Dj4uHclh4X
D+d29Lh4OLenx8XDuQM9Lh7OHelx8XDuRI+Lh3Nnelw8nLvQ4+Lh3JUeFw/n
bvS4eDh3p8fFw7kHPS4ezj3pcfFw7kWPi4dzb3pcPJz70OPi4dyXHhcP5//o
cfFw7kePi4dTelw8nPvT4+LhPIAeFw/ngfS4eDgPosfFw3kwPS4ezkPocfFw
HkqPi4fzMHpcPJyH0+Pi4TyCHhcP55H0uHg4j6LHxcN5ND0uHs5j6HHxcB5L
j4uH8zh6XDycx9Pj4uE8gR4XD+eJ9Lh4OE+ix8XDeTI9Lh7OU+hx8XCeSo+L
h/M0elw8nKfT4+LhPIMeFw/nmfS4eDjPosfFw3k2PS4eznPocfFwnkuPi4fz
PHpcPJzn0+Pi4byAHhcP54X0uHg4L6LHxcN5MT0uHs5L6HHxcF5Kj4uH8zJ6
XDycl9Pj4uG8gh4XD+eV9Lh4OK+ix8XDeTU9Lh7Oa+hx8XBeS4+Lh/M6elw8
nNfT4+LhvIEeFw/njfS4eDhvosfFw3kzPS4ezlvocfFw3kqPi4fzNnpcPJy3
0+Pi4byDHhcP5530uHg476LHxcN5Nz0uHs576HHxcN5Lj4uHM3pcPJz30ePi
4byfHhcP5wP0uHg4H6THxcP5ED0uHs6H6XHxcD5Cj4uH81F6XDycj9Hj4uF8
nB4XD+cT9Lh4OJ+kx8XD+RQ9Lh7Op+lx8XA+Q4+Lh/NZelw8nM/R4+LhfJ4e
Fw/nC/S4eDhfpMfFw/kSPS4ezpfpcfFwvkKPi4fzVXpcPJyv0ePi4XydHhcP
5xv0uHg436THxcP5Fj0uHs636XHxcL5Dj4uH8116XDyc79Hj4uF8nx4XD+cH
9Lh4OD+kx8XD+RE9Lh7Oj+lx8XB+Qo+Lh/NTelw8nJ/R4+Lh/JweFw/nF/S4
eDi/pMfFw/kVPS4ezq/pcfFwfkOPi4fzW3pcPJzf0ePi4fyeHhcP5w/0uHg4
f6THxcP5Ez0uHs6f6XHxcP5Cj4uH81d6XDycv9Hj4uH8nR4XD+cf9Lh4OP+k
x8XD+Rc9Lh7Ov+lx8XD+Q4+Lh//7gP5vj4uHcyB6XDycA9Pj4uEchB4XD+eg
9Lh4OAejx8XDOTg9Lh7OIehx8XAOSY+Lh3Moelw8nEPT4+LhHIYeFw/nsPS4
eDiHo8fFwzk8PS4ezhHocfFwjkiPi4dzJHpcPJwj0+Pi4RyFHhcP56j0uHg4
R6PHxcM5Oj0uHs4x6HHxcI5Jj4uHcyx6XDycY9Pj4uEchx4XD+e49Lh4OMej
x8XDOT49Lh7OCehx8XBOSI+Lh3Mielw8nBPT4+LhnIQeFw/npPS4eDgno8fF
wzk5PS4ezinocfFwTkmPi4dzKnpcPJxT0+Pi4ZyGHhcP57T0uHg4p6PHxcM5
PT0uHs4Z6HHxcM5Ij4uHcyZ6XDycM9Pj4uGchR4XD+es9Lh4OGejx8XDOTs9
Lh7OOehx8XDOSY+Lh3Muelw8nHPT4+LhnIceFw/nvPS4eDjno8fFwzk/PS4e
zgXocfFwDqDHxcO5ID0uHs6F6HHxcC5Mj4uHcxF6XDyci9Lj4uFcjB4XD+fi
9Lh4OJegx8XDuSQ9Lh7Opehx8XAuTY+Lh3MZelw8nMvS4+LhXI4eFw/n8vS4
eDhXoMfFw7kiPS4ezpXocfFwrkyPi4dzFXpcPJyr0uPi4VyNHhcP5+r0uHg4
16DHxcO5Jj0uHs616HHxcK5Nj4uHcx16XDyc69Lj4uFcjx4XD+f69Lh4ODeg
x8XDuSE9Lh7Ojehx8XBuTI+Lh3MTelw8nJvS4+Lh3IweFw/n5vS4eDi3oMfF
w7klPS4ezq3ocfFwbk2Pi4dzG3pcPJzb0uPi4dyOHhcP5/b0uHg4d6DHxcO5
Iz0uHs6d6HHxcO5Mj4uHcxd6XDycu9Lj4uHcjR4XD+fu9Lh4OPegx8XDuSc9
Lh7Ovehx8XDuTY+Lh3Mfelw8nPvS4+Lh/B89Lh7O/ehx8XBKj4uHc396XDyc
B9Dj4uE8kB4XD+dB9Lh4OA+mx8XDeQg9Lh7OQ+lx8XAeRo+Lh/Nwelw8nEfQ
4+LhPJIeFw/nUfS4eDiPpsfFw3kMPS4ezmPpcfFwHkePi4fzeHpcPJwn0OPi
4TyRHhcP50n0uHg4T6bHxcN5Cj0uHs5T6XHxcJ5Gj4uH83R6XDycZ9Dj4uE8
kx4XD+dZ9Lh4OM+mx8XDeQ49Lh7Oc+lx8XCeR4+Lh/N8elw8nBfQ4+LhvJAe
Fw/nRfS4eDgvpsfFw3kJPS4ezkvpcfFwXkaPi4fzcnpcPJxX0OPi4bySHhcP
51X0uHg4r6bHxcN5DT0uHs5r6XHxcF5Hj4uH83p6XDycN9Dj4uG8kR4XD+dN
9Lh4OG+mx8XDeQs9Lh7OW+lx8XDeRo+Lh/N2elw8nHfQ4+LhvJMeFw/nXfS4
eDjvpsfFw3kPPS4eznvpcfFwRo+Lh/M+elw8nPfT4+LhfIAeFw/ng/S4eDgf
osfFw/kwPS4ezkfocfFwPkqPi4fzMXpcPJyP0+Pi4XyCHhcP55P0uHg4n6LH
xcP5ND0uHs5n6HHxcD5Lj4uH8zl6XDycz9Pj4uF8gR4XD+eL9Lh4OF+ix8XD
+TI9Lh7OV+hx8XC+So+Lh/M1elw8nK/T4+LhfIMeFw/nm/S4eDjfosfFw/k2
PS4eznfocfFwvkuPi4fzPXpcPJzv0+Pi4fyAHhcP54f0uHg4P6LHxcP5MT0u
Hs5P6HHxcH5Kj4uH8zN6XDycn9Pj4uH8gh4XD+eX9Lh4OL+ix8XD+TU9Lh7O
b+hx8XB+S4+Lh/M7elw8nN/T4+Lh/IEeFw/nj/S4eDh/osfFw/kzPS4ezl/o
cfFw/kqPi4fzN3pcPJy/0+Pi4fyDHhcP55/0uHg4/6LHxcP5Nz0uHs5/6HHx
8H8fyP/tcfFwDkSPi4dzYHpcPJyD0OPi4RyUHhcP52D0uHg4B6fHxcM5BD0u
Hs4h6XHxcA5Fj4uHc2h6XDycw9Dj4uEclh4XD+dw9Lh4OIenx8XDOQI9Lh7O
Eelx8XCORI+Lh3Nkelw8nKPQ4+LhHJUeFw/naPS4eDhHp8fFwzkGPS4ezjHp
cfFwjkWPi4dzbHpcPJzj0OPi4RyXHhcP53j0uHg4x6fHxcM5AT0uHs4J6XHx
cE5Ej4uHc2J6XDyck9Dj4uGclB4XD+dk9Lh4OCenx8XDOQU9Lh7OKelx8XBO
RY+Lh3Nqelw8nNPQ4+LhnJYeFw/ndPS4eDinp8fFwzkDPS4ezhnpcfFwzkSP
i4dzZnpcPJyz0OPi4ZyVHhcP52z0uHg4Z6fHxcM5Bz0uHs456XHxcM5Fj4uH
c256XDyc89Dj4uGclx4XD+d89Lh4OOenx8XDuQA9Lh7OAfS4eDgXpMfFw7kQ
PS4ezoXpcfFwLkKPi4dzUXpcPJyL0ePi4VycHhcP5xL0uHg4l6THxcO5FD0u
Hs6l6XHxcC5Dj4uHc1l6/P9c1jMAAIABA8HUtm3btm3btp3atm3bbWrbtm1r
7Y03/P7Fw7ksPS4ezuXocfFwLk+Pi4dzBXpcPJwr0uPi4VyJHhcP58r0uHg4
V6HHxcO5Kj0uHs7V6HHxcK5Oj4uHcw16XDyca9Lj4uFcix4XD+fa9Lh4ONeh
x8XDuS49Lh7O9ehx8XCuT4+Lh3MDelw8nBvS4+Lh3IgeFw/nxvS4eDg3ocfF
w7kpPS4ezs3ocfFwbk6Pi4dzC3pcPJxb0uPi4dyKHhcP59b0uHg4t6HHxcO5
LT0uHs7t6HHxcG5Pj4uHcwd6XDycO9Lj4uHciR4XD+fO9Lh4OHehx8XDuSs9
Lh7O3ehx8XDuTo+Lh3MPelw8nHvS4+Lh3IseFw/n3vS4eDj3ocfFw7kvPS4e
zv3ocfFwSo+Lh3N/elw8nAfQ4+LhPJAeFw/nQfS4eDgPpsfFw3kIPS4ezkPp
cfFwHkaPi4fzcHpcPJxH0OPi4TySHhcP51H0uHg4j6bHxcN5DD0uHs5j6XHx
cB5Hj4uH83h6XDycJ9Dj4uE8kR4XD+dJ9Lh4OE+mx8XDeQo9Lh7OU+lx8XCe
Ro+Lh/N0elw8nGfQ4+LhPJMeFw/nWfS4eDjPpsfFw3kOPS4eznPpcfFwnkeP
i4fzfHpcPJwX0OPi4byQHhcP50X0uHg4L6bHxcN5CT0uHs5L6XHxcF5Gj4uH
83J6XDycV9Dj4uG8kh4XD+dV9Lh4OK+mx8XDeQ09Lh7Oa+lx8XBeR4+Lh/N6
elw8nDfQ4+LhvJEeFw/nTfS4eDhvpsfFw3kLPS4ezlvpcfFw3kaPi4fzdnpc
PJx30OPi4byTHhcP5130uHg476bHxcN5Dz0uHs576XHxcEaPi4fzPnpcPJz3
0+Pi4XyAHhcP54P0uHg4H6LHxcP5MD0uHs5H6HHxcD5Kj4uH8zF6XDycj9Pj
4uF8gh4XD+eT9Lh4OJ+ix8XD+TQ9Lh7OZ+hx8XA+S4+Lh/M5elw8nM/T4+Lh
fIEeFw/ni/S4eDhfosfFw/kyPS4ezlfocfFwvkqPi4fzNXpcPJyv0+Pi4XyD
HhcP55v0uHg436LHxcP5Nj0uHs536HHxcL5Lj4uH8z16XDyc79Pj4uH8gB4X
D+eH9Lh4OD+ix8XD+TE9Lh7OT+hx8XB+So+Lh/Mzelw8nJ/T4+Lh/IIeFw/n
l/S4eDi/osfFw/k1PS4ezm/ocfFwfkuPi4fzO3pcPJzf0+Pi4fyBHhcP54/0
uHg4f6LHxcP5Mz0uHs5f6HHxcP5Kj4uH8zd6XDycv9Pj4uH8gx4XD+ef9Lh4
OP+ix8XD+Tc9Lh7Of+hx8fD/BvD/e1w8nAPQ4+LhHJAeFw/nQPS4eDgHpsfF
wzkIPS4ezkHpcfFwDkaPi4dzcHpcPJxD0OPi4RySHhcP51D0uHg4h6bHxcM5
DD0uHs5h6XHxcA5Hj4uHc3h6XDycI9Dj4uEckR4XD+dI9Lh4OEemx8XDOQo9
Lh7OUelx8XCORo+Lh3N0elw8nGPQ4+LhHJMeFw/nWPS4eDjHpsfFwzkOPS4e
znHpcfFwjkePi4dzfHpcPJwT0OPi4ZyQHhcP50T0uHg4J6bHxcM5CT0uHs5J
6XHxcE5Gj4uHc3J6XDycU9Dj4uGckh4XD+dU9Lh4OKemx8XDOQ09Lh7Oaelx
8XBOR4+Lh3N6elw8nDPQ4+LhnJEeFw/nTPS4eDhnpsfFwzkLPS4ezlnpcfFw
zkaPi4dzdnpcPJxz0OPi4ZyTHhcP51z0uHg456bHxcM5Dz0uHs556XHxcM5H
j4uHc356XDycC9Dj4uFckB4XD+dC9Lh4OBemx8XDuQg9Lh7ORelx8XAuRo+L
h3Nxelw8nEvQ4+LhXJIeFw/nUvS4eDiXpsfFw7kMPS4ezmXpcfFwLkePi4dz
eXpcPJwr0OPi4VyRHhcP50r0uHg4V6bHxcO5Cj0uHs5V6XHxcK5Gj4uHc3V6
XDyca9Dj4uFckx4XD+da9Lh4ONemx8XDuQ49Lh7Odelx8XCuR4+Lh3N9elw8
nBvQ4+Lh3JAeFw/nRvS4eDg3psfFw7kJPS4ezk3pcfFwbkaPi4dzc3pcPJxb
0OPi4dySHhcP51b0uHg4t6bHxcO5DT0uHs5t6XHxcG5Hj4uHc3t6XDycO9Dj
4uHckR4XD+dO9Lh4OHemx8XDuQs9Lh7OXelx8XDuRo+Lh3N3elw8nHvQ4+Lh
3JMeFw/nXvS4eDj3psfFw7kPPS4ezn3pcfFw7kePi4dTelw8nPvT4+LhPIAe
Fw/ngfS4eDgPosfFw3kwPS4ezkPocfFwHkqPi4fzMHpcPJyH0+Pi4TyCHhcP
55H0uHg4j6LHxcN5ND0uHs5j6HHxcB5Lj4uH8zh6XDycx9Pj4uE8gR4XD+eJ
9Lh4OE+ix8XDeTI9Lh7OU+hx8XCeSo+Lh/M0elw8nKfT4+LhPIMeFw/nmfS4
eDjPosfFw3k2PS4eznPocfFwnkuPi4fzPHpcPJzn0+Pi4byAHhcP54X0uHg4
L6LHxcN5MT0uHs5L6HHxcF5Kj4uH8zJ6XDycl9Pj4uG8gh4XD+eV9Lh4OK+i
x8XDeTU9Lh7Oa+hx8XBeS4+Lh/M6elw8nNfT4+LhvIEeFw/njfS4eDhvosfF
w3kzPS4ezlvocfFw3kqPi4fzNnpcPJy30+Pi4byDHhcP5530uHg476LHxcN5
Nz0uHs576HHxcN5Lj4uHM3pcPJz30ePi4byfHhcP5wP0uHg4H6THxcP5ED0u
Hs6H6XHxcD5Cj4uH81F6XDycj9Hj4uF8nB4XD+cT9Lh4OJ+kx8XD+RQ9Lh7O
p+lx8XA+Q4+Lh/NZelw8nM/R4+LhfJ4eFw/nC/S4eDhfpMfFw/kSPS4ezpfp
cfFwvkKPi4fzVXpcPJyv0ePi4XydHhcP5xv0uHg436THxcP5Fj0uHs636XHx
cL5Dj4uH8116XDyc79Hj4uF8nx4XD+cH9Lh4OD+kx8XD+RE9Lh7Oj+lx8XB+
Qo+Lh/NTelw8nJ/R4+Lh/JweFw/nF/S4eDi/pMfFw/kVPS4ezq/pcfFwfkOP
i4fzW3pcPJzf0ePi4fyeHhcP5w/0uHg4f6THxcP5Ez0uHs6f6XHxcP5Cj4uH
81d6XDycv9Hj4uH8nR4XD+cf9Lh4OP+kx8XD+Rc9Lh7Ov+lx8XD+Q4+Lh/83
cP/f4+LhHIAeFw/ngPS4eDgHosfFwzkwPS4ezkHocfFwDkqPi4dzMHpcPJyD
0+Pi4RyCHhcP55D0uHg4h6LHxcM5ND0uHs5h6HHxcA5Lj4uHczh6XDycw9Pj
4uEcgR4XD+eI9Lh4OEeix8XDOTI9Lh7OUehx8XCOSo+Lh3M0elw8nKPT4+Lh
HIMeFw/nmPS4eDjHosfFwzk2PS4eznHocfFwjkuPi4dzPHpcPJzj0+Pi4ZyA
HhcP54T0uHg4J6LHxcM5MT0uHs5J6HHxcE5Kj4uHczJ6XDyck9Pj4uGcgh4X
D+eU9Lh4OKeix8XDOTU9Lh7Oaehx8XBOS4+Lh3M6elw8nNPT4+LhnIEeFw/n
jPS4eDhnosfFwzkzPS4ezlnocfFwzkqPi4dzNnpcPJyz0+Pi4ZyDHhcP55z0
uHg456LHxcM5Nz0uHs556HHxcM5Lj4uHcz56XDyc89Pj4uFcgB4XD+eC9Lh4
OBeix8XDuTA9Lh7ORehx8XAuSo+Lh3Mxelw8nIvT4+LhXIIeFw/nkvS4eDiX
osfFw7k0PS4ezmXocfFwLkuPi4dzOXpcPJzL0+Pi4VyBHhcP54r0uHg4V6LH
xcO5Mj0uHs5V6HHxcK5Kj4uHczV6XDycq9Pj4uFcgx4XD+ea9Lh4ONeix8XD
uTY9Lh7Odehx8XCuS4+Lh3M9elw8nOvT4+Lh3IAeFw/nhvS4eDg3osfFw7kx
PS4ezk3ocfFwbkqPi4dzM3pcPJyb0+Pi4dyCHhcP55b0uHg4t6LHxcO5NT0u
Hs5t6HHxcG5Lj4uHczt6XDyc29Pj4uHcgR4XD+eO9Lh4OHeix8XDuTM9Lh7O
Xehx8XDuSo+Lh3M3elw8nLvT4+Lh3IMeFw/nnvS4eDj3osfFw7k3PS4ezn3o
cfFw7kuPi4dzP3pcPJzS4+Lh3J8eFw/nAfS4eDgPpMfFw3kQPS4ezoPpcfFw
HkKPi4fzUHpcPJyH0ePi4TycHhcP5xH0uHg4j6THxcN5FD0uHs6j6XHxcB5D
j4uH81h6XDycx9Hj4uE8nh4XD+cJ9Lh4OE+kx8XDeRI9Lh7Ok+lx8XCeQo+L
h/NUelw8nKfR4+LhPJ0eFw/nGfS4eDjPpMfFw3kWPS4ezrPpcfFwnkOPi4fz
XHpcPJzn0ePi4TyfHhcP5wX0uHg4L6THxcN5ET0uHs6L6XHxcF5Cj4uH81J6
XDycl9Hj4uG8nB4XD+cV9Lh4OK+kx8XDeRU9Lh7Oq+lx8XBeQ4+Lh/Naelw8
nNfR4+LhvJ4eFw/nDfS4eDhvpMfFw3kTPS4ezpvpcfFw3kKPi4fzVnpcPJy3
0ePi4bydHhcP5x30uHg476THxcN5Fz0uHs676XHxcN5Dj4uH8156XDyc0ePi
4byPHhcP5/30uHg4H6DHxcP5ID0uHs6H6HHxcD5Mj4uH8xF6XDycj9Lj4uF8
jB4XD+fj9Lh4OJ+gx8XD+SQ9Lh7Op+hx8XA+TY+Lh/MZelw8nM/S4+LhfI4e
Fw/n8/S4eDhfoMfFw/kiPS4ezpfocfFwvkyPi4fzFXpcPJyv0uPi4XyNHhcP
5+v0uHg436DHxcP5Jj0uHs636HHxcL5Nj4uH8x16XDyc79Lj4uF8jx4XD+f7
9Lh4OD+gx8XD+SE9Lh7Oj+hx8XB+TI+Lh/MTelw8nJ/S4+Lh/IweFw/n5/S4
eDi/oMfFw/klPS4ezq/ocfFwfk2Pi4fzG3pcPJzf0uPi4fyOHhcP5/f0uHg4
f6DHxcP5Iz0uHs6f6HHxcP5Mj4uH8xd6XDycv9Lj4uH8jR4XD+fv9Lh4OP+g
x8XD+Sc9Lh7Ov+hx8XD+TY+Lh/Mfelw8/L8B+/8eFw/nAPS4eDgHpMfFwzkQ
PS4ezoHpcfFwDkKPi4dzUHpcPJyD0ePi4RycHhcP5xD0uHg4h6THxcM5FD0u
Hs6h6XHxcA5Dj4uHc1h6XDycw9Hj4uEcnh4XD+cI9Lh4OEekx8XDORI9Lh7O
kelx8XCOQo+Lh3NUelw8nKPR4+LhHJ0eFw/nGPS4eDjHpMfFwzkWPS4ezrHp
cfFwjkOPi4dzXHpcPJzj0ePi4RyfHhcP5wT0uHg4J6THxcM5ET0uHs6J6XHx
cE5Cj4uHc1J6XDyck9Hj4uGcnB4XD+cU9Lh4OKekx8XDORU9Lh7Oqelx8XBO
Q4+Lh3Naelw8nNPR4+LhnJ4eFw/nDPS4eDhnpMfFwzkTPS4ezpnpcfFwzkKP
i4dzVnpcPJyz0ePi4ZydHhcP5xz0uHg456THxcM5Fz0uHs656XHxcM5Dj4uH
c156XDyc89Hj4uGcnx4XD+cC9Lh4OBekx8XDuRA9Lh7Ohelx8XAuQo+Lh3NR
elw8nIvR4+LhXJweFw/nEvS4eDiXpMfFw7kUPS4ezqXpcfFwLkOPi4dzWXpc
PJzL0ePi4VyeHhcP5wr0uHg4V6THxcO5Ej0uHs6V6XHxcK5Cj4uHc1V6XDyc
q9Hj4uFcnR4XD+ca9Lh4ONekx8XDuRY9Lh7Otelx8XCuQ4+Lh3Ndelw8nOvR
4+LhXJ8eFw/nBvS4eDg3pMfFw7kRPS4ezo3pcfFwbkKPi4dzU3pcPJyb0ePi
4dycHhcP5xb0uHg4t6THxcO5FT0uHs6t6XHxcG5Dj4uHc1t6XDyc29Hj4uHc
nh4XD+cO9Lh4OHekx8XDuRM9Lh7Onelx8XDuQo+Lh3NXelw8nLvR4+Lh3J0e
Fw/nHvS4eDj3pMfFw7kXPS4ezr3pcfFw7kOPi4dzX3pcPJz70ePi4ZQeFw/n
/vS4eDgPoMfFw3kgPS4ezoPocfFwHkyPi4fzEHpcPJyH0uPi4TyMHhcP5+H0
uHg4j6DHxcN5JD0uHs6j6HHxcB5Nj4uH8xh6XDycx9Lj4uE8jh4XD+fx9Lh4
OE+gx8XDeSI9Lh7Ok+hx8XCeTI+Lh/MUelw8nKfS4+LhPI0eFw/n6fS4eDjP
oMfFw3kmPS4ezrPocfFwnk2Pi4fzHHpcPJzn0uPi4TyPHhcP5/n0uHg4L6DH
xcN5IT0uHs6L6HHxcF5Mj4uH8xJ6XDycl9Lj4uG8jB4XD+fl9Lh4OK+gx8XD
eSU9Lh7Oq+hx8XBeTY+Lh/Maelw8nNfS4+LhvI4eFw/n9fS4eDhvoMfFw3kj
PS4ezpvocfFw3kyPi4fzFnpcPJy30uPi4byNHhcP5+30uHg476DHxcN5Jz0u
Hs676HHxcN5Nj4uH8x56XDyc99Lj4uGMHhcP5330uHg476fHxcP5AD0uHs4H
6XHxcD5Ej4uH82F6XDycj9Dj4uF8lB4XD+dj9Lh4OB+nx8XD+QQ9Lh7OJ+lx
8XA+RY+Lh/Npelw8nM/Q4+LhfJYeFw/nc/S4eDifp8fFw/kCPS4ezhfpcfFw
vkSPi4fzZXpcPJyv0OPi4XyVHhcP52v0uHg4X6fHxcP5Bj0uHs436XHxcL5F
j4uH8216XDyc79Dj4uF8lx4XD+d79Lh4ON+nx8XD+QE9Lh7OD+lx8XB+RI+L
h/Njelw8nJ/Q4+Lh/JQeFw/nZ/S4eDg/p8fFw/kFPS4ezi/pcfFwfkWPi4fz
a3pcPJzf0OPi4fyWHhcP53f0uHg4v6fHxcP5Az0uHs4f6XHxcP5Ej4uH82d6
XDycv9Dj4uH8lR4XD+dv9Lh4OH+nx8XD+Qc9Lh7OP+lx8XD+RY+Lh/Nvelw8
nP/Q4+Lh/w3U//e4eDgHoMfFwzkgPS4ezoHocfFwDkyPi4dzEHpcPJyD0uPi
4RyMHhcP5+D0uHg4h6DHxcM5JD0uHs6h6HHxcA5Nj4uHcxh6XDycw9Lj4uEc
jh4XD+fw9Lh4OEegx8XDOSI9Lh7Okehx8XCOTI+Lh3MUelw8nKPS4+LhHI0e
Fw/n6PS4eDjHoMfFwzkmPS4ezrHocfFwjk2Pi4dzHHpcPJzj0uPi4RyPHhcP
5/j0uHg4J6DHxcM5IT0uHs6J6HHxcE5Mj4uHcxJ6XDyck9Lj4uGcjB4XD+fk
9Lh4OKegx8XDOSU9Lh7Oqehx8XBOTY+Lh3Maelw8nNPS4+LhnI4eFw/n9PS4
eDhnoMfFwzkjPS4ezpnocfFwzkyPi4dzFnpcPJyz0uPi4ZyNHhcP5+z0uHg4
56DHxcM5Jz0uHs656HHxcM5Nj4uHcx56XDyc89Lj4uGcjx4XD+f89Lh4OBeg
x8XDuSA9Lh7Ohehx8XAuTI+Lh3MRelw8nIvS4+LhXIweFw/n4vS4eDiXoMfF
w7kkPS4ezqXocfFwLk2Pi4dzGXpcPJzL0uPi4VyOHhcP5/L0uHg4V6DHxcO5
Ij0uHs6V6HHxcK5Mj4uHcxV6XDycq9Lj4uFcjR4XD+fq9Lh4ONegx8XDuSY9
Lh7Otehx8XCuTY+Lh3Mdelw8nOvS4+LhXI8eFw/n+vS4eDg3oMfFw7khPS4e
zo3ocfFwbkyPi4dzE3pcPJyb0uPi4dyMHhcP5+b0uHg4t6DHxcO5JT0uHs6t
6HHxcG5Nj4uHcxt6XDyc29Lj4uHcjh4XD+f29Lh4OHegx8XDuSM9Lh7Onehx
8XDuTI+Lh3MXelw8nLvS4+Lh3I0eFw/n7vS4eDj3oMfFw7knPS4ezr3ocfFw
7k2Pi4dzH3pcPJz70uPi4dyPHhcPp/S4eDj3p8fFw3kAPS4ezgPpcfFwHkSP
i4fzYHpcPJyH0OPi4TyUHhcP52H0uHg4D6fHxcN5BD0uHs4j6XHxcB5Fj4uH
82h6XDycx9Dj4uE8lh4XD+dx9Lh4OI+nx8XDeQI9Lh7OE+lx8XCeRI+Lh/Nk
elw8nKfQ4+LhPJUeFw/nafS4eDhPp8fFw3kGPS4ezjPpcfFwnkWPi4fzbHpc
PJzn0OPi4TyXHhcP53n0uHg4z6fHxcN5AT0uHs4L6XHxcF5Ej4uH82J6XDyc
l9Dj4uG8lB4XD+dl9Lh4OC+nx8XDeQU9Lh7OK+lx8XBeRY+Lh/Nqelw8nNfQ
4+LhvJYeFw/ndfS4eDivp8fFw3kDPS4ezhvpcfFw3kSPi4fzZnpcPJy30OPi
4byVHhcP5230uHg4b6fHxcN5Bz0uHs476XHxcN5Fj4uH8256XDyc99Dj4uG8
lx4XD2f0uHg476PHxcN5Pz0uHs4H6HHxcD5Ij4uH8yF6XDycD9Pj4uF8hB4X
D+ej9Lh4OB+jx8XD+Tg9Lh7OJ+hx8XA+SY+Lh/Mpelw8nE/T4+LhfIYeFw/n
s/S4eDifo8fFw/k8PS4ezhfocfFwvkiPi4fzJXpcPJwv0+Pi4XyFHhcP56v0
uHg4X6PHxcP5Oj0uHs436HHxcL5Jj4uH8y16XDycb9Pj4uF8hx4XD+e79Lh4
ON+jx8XD+T49Lh7OD+hx8XB+SI+Lh/Mjelw8nB/T4+Lh/IQeFw/np/S4eDg/
o8fFw/k5PS4ezi/ocfFwfkmPi4fzK3pcPJxf0+Pi4fyGHhcP57f0uHg4v6PH
xcP5PT0uHs4f6HHxcP5Ij4uH8yd6XDycP9Pj4uH8hR4XD+ev9Lh4OH+jx8XD
+Ts9Lh7OP+hx8XD+SY+Lh/Mvelw8nH/T4+Lh/IceFw//b4D+v8fFwzkAPS4e
zgHpcfFwDkSPi4dzYHpcPJyD0OPi4RyUHhcP52D0uHg4B6fHxcM5BD0uHs4h
6XHxcA5Fj4uHc2h6XDycw9Dj4uEclh4XD+dw9Lh4OIenx8XDOQI9Lh7OEelx
8XCORI+Lh3Nkelw8nKPQ4+LhHJUeFw/naPS4eDhHp8fFwzkGPS4ezjHpcfFw
jkWPi4dzbHpcPJzj0OPi4RyXHhcP53j0uHg4x6fHxcM5AT0uHs4J6XHxcE5E
j4uHc2J6XDyck9Dj4uGclB4XD+dk9Lh4OCenx8XDOQU9Lh7OKelx8XBORY+L
h3Nqelw8nNPQ4+LhnJYeFw/ndPS4eDinp8fFwzkDPS4ezhnpcfFwzkSPi4dz
ZnpcPJyz0OPi4ZyVHhcP52z0uHg4Z6fHxcM5Bz0uHs456XHxcM5Fj4uHc256
XDyc89Dj4uGclx4XD+d89Lh4OOenx8XDuQA9Lh7OBelx8XAuRI+Lh3Nhelw8
nIvQ4+LhXJQeFw/nYvS4eDgXp8fFw7kEPS4eziXpcfFwLkWPi4dzaXpcPJzL
0OPi4VyWHhcP53L0uHg4l6fHxcO5Aj0uHs4V6XHxcK5Ej4uHc2V6XDycq9Dj
4uFclR4XD+dq9Lh4OFenx8XDuQY9Lh7ONelx8XCuRY+Lh3Ntelw8nOvQ4+Lh
XJceFw/nevS4eDjXp8fFw7kBPS4ezg3pcfFwbkSPi4dzY3pcPJyb0OPi4dyU
HhcP52b0uHg4N6fHxcO5BT0uHs4t6XHxcG5Fj4uHc2t6XDyc29Dj4uHclh4X
D+d29Lh4OLenx8XDuQM9Lh7OHelx8XDuRI+Lh3Nnelw8nLvQ4+Lh3JUeFw/n
bvS4eDh3p8fFw7kHPS4ezj3pcfFw7kWPi4dzb3pcPJz70OPi4dyXHhcP5370
uHg4pcfFw7k/PS4ezgPocfFwHkiPi4fzIHpcPJwH0+Pi4TyEHhcP56H0uHg4
D6PHxcN5OD0uHs4j6HHxcB5Jj4uH8yh6XDycR9Pj4uE8hh4XD+ex9Lh4OI+j
x8XDeTw9Lh7OE+hx8XCeSI+Lh/Mkelw8nCfT4+LhPIUeFw/nqfS4eDhPo8fF
w3k6PS4ezjPocfFwnkmPi4fzLHpcPJxn0+Pi4TyHHhcP57n0uHg4z6PHxcN5
Pj0uHs4L6HHxcF5Ij4uH8yJ6XDycF9Pj4uG8hB4XD+el9Lh4OC+jx8XDeTk9
Lh7OK+hx8XBeSY+Lh/Mqelw8nFfT4+LhvIYeFw/ntfS4eDivo8fFw3k9PS4e
zhvocfFw3kiPi4fzJnpcPJw30+Pi4byFHhcP5630uHg4b6PHxcN5Oz0uHs47
6HHxcN5Jj4uH8y56XDycd9Pj4uG8hx4XD+e99Lh4OKPHxcN5Hz0uHs776XHx
cD5Aj4uH80F6XDycD9Hj4uF8mB4XD+cj9Lh4OB+lx8XD+Rg9Lh7Ox+lx8XA+
QY+Lh/NJelw8nE/R4+LhfJoeFw/nM/S4eDifpcfFw/kcPS4ezufpcfFwvkCP
i4fzRXpcPJwv0ePi4XyZHhcP5yv0uHg4X6XHxcP5Gj0uHs7X6XHxcL5Bj4uH
8016XDycb9Hj4uF8mx4XD+c79Lh4ON+lx8XD+R49Lh7O9+lx8XB+QI+Lh/ND
elw8nB/R4+Lh/JgeFw/nJ/S4eDg/pcfFw/kZPS4ezs/pcfFwfkGPi4fzS3pc
PJxf0ePi4fyaHhcP5zf0uHg4v6XHxcP5HT0uHs7v6XHxcP5Aj4uH80d6XDyc
P9Hj4uH8mR4XD+cv9Lh4OH+lx8XD+Rs9Lh7O3+lx8XD+QY+Lh/NPelw8nH/R
4+Lh/JseFw/nP/S4ePh/A/P/PS4ezgHocfFwDkiPi4dzIHpcPJwD0+Pi4RyE
HhcP56D0uHg4B6PHxcM5OD0uHs4h6HHxcA5Jj4uHcyh6XDycQ9Pj4uEchh4X
D+ew9Lh4OIejx8XDOTw9Lh7OEehx8XCOSI+Lh3Mkelw8nCPT4+LhHIUeFw/n
qPS4eDhHo8fFwzk6PS4ezjHocfFwjkmPi4dzLHpcPJxj0+Pi4RyHHhcP57j0
uHg4x6PHxcM5Pj0uHs4J6HHxcE5Ij4uHcyJ6XDycE9Pj4uGchB4XD+ek9Lh4
OCejx8XDOTk9Lh7OKehx8XBOSY+Lh3Mqelw8nFPT4+LhnIYeFw/ntPS4eDin
o8fFwzk9PS4ezhnocfFwzkiPi4dzJnpcPJwz0+Pi4ZyFHhcP56z0uHg4Z6PH
xcM5Oz0uHs456HHxcM5Jj4uHcy56XDycc9Pj4uGchx4XD+e89Lh4OOejx8XD
OT89Lh7OBehx8XAuSI+Lh3Mhelw8nAvT4+LhXIQeFw/novS4eDgXo8fFw7k4
PS4eziXocfFwLkmPi4dzKXpcPJxL0+Pi4VyGHhcP57L0uHg4l6PHxcO5PD0u
Hs4V6HHxcK5Ij4uHcyV6XDycK9Pj4uFchR4XD+eq9Lh4OFejx8XDuTo9Lh7O
Nehx8XCuSY+Lh3Mtelw8nGvT4+LhXIceFw/nuvS4eDjXo8fFw7k+PS4ezg3o
cfFwbkiPi4dzI3pcPJwb0+Pi4dyEHhcP56b0uHg4N6PHxcO5OT0uHs4t6HHx
cG5Jj4uHcyt6XDycW9Pj4uHchh4XD+e29Lh4OLejx8XDuT09Lh7OHehx8XDu
SI+Lh3Mnelw8nDvT4+Lh3IUeFw/nrvS4eDh3o8fFw7k7PS4ezj3ocfFw7kmP
i4dzL3pcPJx70+Pi4dyHHhcP5770uHg496PHxcMpPS4ezv3pcfFwHkCPi4fz
QHpcPJwH0ePi4TyYHhcP5yH0uHg4D6XHxcN5GD0uHs7D6XHxcB5Bj4uH80h6
XDycR9Hj4uE8mh4XD+cx9Lh4OI+lx8XDeRw9Lh7O4+lx8XCeQI+Lh/NEelw8
nCfR4+LhPJkeFw/nKfS4eDhPpcfFw3kaPS4eztPpcfFwnkGPi4fzTHpcPJxn
0ePi4TybHhcP5zn0uHg4z6XHxcN5Hj0uHs7z6XHxcF5Aj4uH80J6XDycF9Hj
4uG8mB4XD+cl9Lh4OC+lx8XDeRk9Lh7Oy+lx8XBeQY+Lh/NKelw8nFfR4+Lh
vJoeFw/nNfS4eDivpcfFw3kdPS4ezuvpcfFw3kCPi4fzRnpcPJw30ePi4byZ
HhcP5y30uHg4b6XHxcN5Gz0uHs7b6XHxcN5Bj4uH8056XDycd9Hj4uG8mx4X
D+c99Lh4OO+lx8XDGT0uHs776HHxcN5Pj4uH8wF6XDycD9Lj4uF8iB4XD+fD
9Lh4OB+hx8XD+Sg9Lh7Ox+hx8XA+To+Lh/MJelw8nE/S4+LhfIoeFw/n0/S4
eDifocfFw/ksPS4ezufocfFwPk+Pi4fzBXpcPJwv0uPi4XyJHhcP58v0uHg4
X6HHxcP5Kj0uHs7X6HHxcL5Oj4uH8w16XDycb9Lj4uF8ix4XD+fb9Lh4ON+h
x8XD+S49Lh7O9+hx8XC+T4+Lh/MDelw8nB/S4+Lh/IgeFw/nx/S4eDg/ocfF
w/kpPS4ezs/ocfFwfk6Pi4fzC3pcPJxf0uPi4fyKHhcP59f0uHg4v6HHxcP5
LT0uHs7v6HHxcH5Pj4uH8wd6XDycP9Lj4uH8iR4XD+fP9Lh4OH+hx8XD+Ss9
Lh7O3+hx8XD+To+Lh/MPelw8nH/S4+Lh/IseFw/n3/S4eDj/ocfFw/8bkP/v
cfFwDkCPi4dzQHpcPJwD0ePi4RyYHhcP5yD0uHg4B6XHxcM5GD0uHs7B6XHx
cA5Bj4uHc0h6XDycQ9Hj4uEcmh4XD+cw9Lh4OIelx8XDORw9Lh7O4elx8XCO
QI+Lh3NEelw8nCPR4+LhHJkeFw/nKPS4eDhHpcfFwzkaPS4eztHpcfFwjkGP
i4dzTHpcPJxj0ePi4RybHhcP5zj0uHg4x6XHxcM5Hj0uHs7x6XHxcE5Aj4uH
c0J6XDycE9Hj4uGcmB4XD+ck9Lh4OCelx8XDORk9Lh7Oyelx8XBOQY+Lh3NK
elw8nFPR4+LhnJoeFw/nNPS4eDinpcfFwzkdPS4ezunpcfFwzkCPi4dzRnpc
PJwz0ePi4ZyZHhcP5yz0uHg4Z6XHxcM5Gz0uHs7Z6XHxcM5Bj4uHc056XDyc
c9Hj4uGcmx4XD+c89Lh4OOelx8XDOR89Lh7O+elx8XAuQI+Lh3NBelw8nAvR
4+LhXJgeFw/nIvS4eDgXpcfFw7kYPS4ezsXpcfFwLkGPi4dzSXpcPJxL0ePi
4VyaHhcP5zL0uHg4l6XHxcO5HD0uHs7l6XHxcK5Aj4uHc0V6XDycK9Hj4uFc
mR4XD+cq9Lh4OFelx8XDuRo9Lh7O1elx8XCuQY+Lh3NNelw8nGvR4+LhXJse
Fw/nOvS4eDjXpcfFw7kePS4ezvXpcfFwbkCPi4dzQ3pcPJwb0ePi4dyYHhcP
5yb0uHg4N6XHxcO5GT0uHs7N6XHxcG5Bj4uHc0t6XDycW9Hj4uHcmh4XD+c2
9Lh4OLelx8XDuR09Lh7O7elx8XDuQI+Lh3NHelw8nDvR4+Lh3JkeFw/nLvS4
eDh3pcfFw7kbPS4ezt3pcfFw7kGPi4dzT3pcPJx70ePi4dybHhcP5z70uHg4
96XHxcO5Hz0uHk7pcfFw7k+Pi4fzAHpcPJwH0uPi4TyIHhcP58H0uHg4D6HH
xcN5KD0uHs7D6HHxcB5Oj4uH8wh6XDycR9Lj4uE8ih4XD+fR9Lh4OI+hx8XD
eSw9Lh7O4+hx8XAeT4+Lh/MEelw8nCfS4+LhPIkeFw/nyfS4eDhPocfFw3kq
PS4eztPocfFwnk6Pi4fzDHpcPJxn0uPi4TyLHhcP59n0uHg4z6HHxcN5Lj0u
Hs7z6HHxcJ5Pj4uH8wJ6XDycF9Lj4uG8iB4XD+fF9Lh4OC+hx8XDeSk9Lh7O
y+hx8XBeTo+Lh/MKelw8nFfS4+LhvIoeFw/n1fS4eDivocfFw3ktPS4ezuvo
cfFwXk+Pi4fzBnpcPJw30uPi4byJHhcP5830uHg4b6HHxcN5Kz0uHs7b6HHx
cN5Oj4uH8w56XDycd9Lj4uG8ix4XD+fd9Lh4OO+hx8XDeS89Lh7O6HHxcN5H
j4uH8356XDycD9Dj4uF8kB4XD+dD9Lh4OB+mx8XD+Qg9Lh7OR+lx8XA+Ro+L
h/Nxelw8nE/Q4+LhfJIeFw/nU/S4eDifpsfFw/kMPS4ezmfpcfFwPkePi4fz
eXpcPJwv0OPi4XyRHhcP50v0uHg4X6bHxcP5Cj0uHs5X6XHxcL5Gj4uH83V6
XDycb9Dj4uF8kx4XD+db9Lh4ON+mx8XD+Q49Lh7Od+lx8XC+R4+Lh/N9elw8
nB/Q4+Lh/JAeFw/nR/S4eDg/psfFw/kJPS4ezk/pcfFwfkaPi4fzc3pcPJxf
0OPi4fySHhcP51f0uHg4v6bHxcP5DT0uHs5v6XHxcH5Hj4uH83t6XDycP9Dj
4uH8kR4XD+dP9Lh4OH+mx8XD+Qs9Lh7OX+lx8XD+Ro+Lh/N3elw8nH/Q4+Lh
/JMeFw/nX/S4eDj/psfFw/kPPS4e/t9A/H+Pi4dzAHpcPJwD0uPi4RyIHhcP
58D0uHg4B6HHxcM5KD0uHs7B6HHxcA5Oj4uHcwh6XDycQ9Lj4uEcih4XD+fQ
9Lh4OIehx8XDOSw9Lh7O4ehx8XAOT4+Lh3MEelw8nCPS4+LhHIkeFw/nyPS4
eDhHocfFwzkqPS4eztHocfFwjk6Pi4dzDHpcPJxj0uPi4RyLHhcP59j0uHg4
x6HHxcM5Lj0uHs7x6HHxcI5Pj4uHcwJ6XDycE9Lj4uGciB4XD+fE9Lh4OCeh
x8XDOSk9Lh7Oyehx8XBOTo+Lh3MKelw8nFPS4+LhnIoeFw/n1PS4eDinocfF
wzktPS4ezunocfFwTk+Pi4dzBnpcPJwz0uPi4ZyJHhcP58z0uHg4Z6HHxcM5
Kz0uHs7Z6HHxcM5Oj4uHcw56XDycc9Lj4uGcix4XD+fc9Lh4OOehx8XDOS89
Lh7O+ehx8XDOT4+Lh3MBelw8nAvS4+LhXIgeFw/nwvS4eDgXocfFw7koPS4e
zsXocfFwLk6Pi4dzCXpcPJxL0uPi4VyKHhcP59L0uHg4l6HHxcO5LP1/u66n
MAAAnmzDy7Zt265luz7EZdtetu1l21627WXb/jv7r+7D++C9ntMNN14cr8oe
N14cr8YeN14cr84eN14cr8EeN14cr8keN14cr8UeN14cr80eN14cD2CPGy+O
B7LHjRfHg9jjxovjwexx48XxOuxx48Xxuuxx48Xxeuxx48Xx+uxx48XxBuxx
48Xxhuxx48VR7HHjxfFG7HHjxfHG7HHjxfEm7HHjxfGm7HHjxfFm7HHjxfHm
7HHjxfEW7HHjxfGW7HHjxfFW7HHjxfHW7HHjxfE27HHjxfG27HHjxfF27HHj
xfH27HHjxfEO7HHjxfGO7HHjxfFO7HHjxfHO7HHjxfEu7HHjxfGu7HHjxfFu
7HHjxfHu7HHjxfEe7HHjxfGe7HHjxfFe7HHjxfHe7HHjxfE+7HHjxfG+7HHj
xfF+7HHjxfH+7HHjxfEB7HHjxdHscePF8YHscePF8UHscePF8cHscePF8SHs
cePF8aHscePF8WHscePF8eHscePF8RHscePF8ZHscePF8VHscePF8dHscePF
8THscePF8bHscePF8XHscePF8fHscePF8QnscePF8YnscePF8UnscePF8cns
cePF8SnscePF8anscePF8WnscePF8enscePF8RnscePF8ZnscePF8VnscePF
8dnscePF8TnscePF8bnscePF8XnscePF8fnscePFMexx48XxBexx48Xxhexx
48XxRexx48Xxxexx48XxJexx48Xxpexx48XxZexx48Xx5exx48XxFexx48Xx
lexx48XxVexx48Xx1exx48XxNexx48Xxtexx48Xxdexx48Xx9exx48XxDexx
48Xxjexx48XxTexx48Xxzexx48XxLexx48Xxrexx48Xxbexx48Xx7exx48Xx
Hexx48Xxnexx48XxXexx48Xx3exx48XxPexx48Xxvexx48Xxfexx48Wx7HHj
xfH97HHjxfED7HHjxfGD7HHjxfFD7HHjxfHD7HHjxfEj7HHjxfGj7HHjxfFj
7HHjxfHj7HHjxfET7HHjxfGT7HHjxfFT7HHjxfHT7HHjxfEz7HHjxfGz7HHj
xfFz7HHjxfHz7HHjxfEL7HHjxfGL7HHjxfFL7HHjxfHL7HHjxfEr7HHjxfGr
7HHjxfFr7HHjxfHr7HHjxfEb7HHjxfGb7HHjxfFb7HHjxfHb7HHjxfE77HHj
xfG77HHjxXHscePF8XvscePF8fvscePF8QfscePF8YfscePF8UfscePF8cfs
cePF8SfscePF8afscePF8WfscePF8efscePF8RfscePF8ZfscePF8VfscePF
8dfscePF8TfscePF8bfscePF8XfscePF8ffscePF8Q/scePF8Y/scePF8U/s
cePF8c/scePF8S/scePF8a/scePF8W/scePF8e/scePF8R/scePF8Z/scePF
8V/scePF8d/scePF8T/scePF/3sA/B8/OU5cuPHgxYfjIejjxIUbD158OB6S
Pk5cuPHgxYfjoejjxIUbD158OB6aPk5cuPHgxYfjYejjxIUbD158OB6WPk5c
uPHgxYfj4ejjxIUbD158OB6ePk5cuPHgxYfjEejjxIUbD158OB6RPk5cuPHg
xYfjkejjxIUbD158OB6ZPk5cuPHgxYfjUejjxIUbD158OB6VPk5cuPHgxYfj
0ejjxIUbD158OB6dPk5cuPHgxYfjMejjxIUbD158OB6TPk5cuPHgxYfjsejj
xIUbD158OB6bPk5cuPHgxYfjcejjxIUbD158OB6XPk5cuPHgxYfj8ejjxIUb
D158OB6fPk5cuPHgxYfjCejjxIUbD158OJ6QPk5cuPHgxYfjiejjxIUbD158
OJ6YPk5cuPHgxYfjSejjxIUbD158OJ6UPk5cuPHgxYfjyejjxIUbD158OJ6c
Pk5cuPHgxYfjKejjxIUbD158OJ6SPk5cuPHgxYfjqejjxIUbD158OJ6aPk5c
uPHgxYfjaejjxIUbD158OJ6WPk5cuPHgxYfj6ejjxIUbD158OJ6ePk5cuPHg
xYfjGejjxIUbD158OJ6RPk5cuPHgxYfjmejjxIUbD158OJ6ZPk5cuPHgxYfj
WejjxIUbD158OJ6VPk5cuPHgxYfj2ejjxIUbD158OJ6dPk5cuPHgxYfjOejj
xIUbD158OJ6TPk5cuPHgxYfjuejjxIUbD158OJ6bPk5cuPHgxYfjeejjxIUb
D158OJ6XPk5cuPHgxYfj+ejjxIUbD158OJ6fPk5cuPHgxYfjBejjxIUbD158
OF6QPk5cuPHgxYfjhejjxIUbD158OF6YPk5cuPHgxYfjRejjxIUbD158OF6U
Pk5cuPHgxYfjxejjxIUbD158OJI+Tly48eDFh+PF6ePEhRsPXnw4XoI+Tly4
8eDFh+Ml6ePEhRsPXnw4Xoo+Tly48eDFh+Ol6ePEhRsPXnw4XoY+Tly48eDF
h+Nl6ePEhRsPXnw4Xo4+Tly48eDFh+Pl6ePEhRsPXnw4XoE+Tly48eDFh+MV
6ePEhRsPXnw4Xok+Tly48eDFh+OV6ePEhRsPXnw4XoU+Tly48eDFh+NV6ePE
hRsPXnw4Xo0+Tly48eDFh+PV6ePEhRsPXnw4XoM+Tly48eDFh+M16ePEhRsP
Xnw4Xos+Tly48eDFh+O16ePEhRsPXnw4HkAfJy7cePDiw/FA+jhx4caDFx+O
B9HHiQs3Hrz4cDyYPk5cuPHgxYfjdejjxIUbD158OF6XPk5cuPHgxYfj9ejj
xIUbD158OF6fPk5cuPHgxYfjDejjxIUbD158ON6QPk5cuPHgxYej6OPEhRsP
Xnw43og+Tly48eDFh+ON6ePEhRsPXnw43oQ+Tly48eDFh+NN6ePEhRsPXnw4
3ow+Tly48eDFh+PN6ePEhRsPXnw43oI+Tly48eDFh+Mt6ePEhRsPXnw43oo+
Tly48eDFh+Ot6ePEhRsPXnw43oY+Tly48eDFh+Nt6ePEhRsPXnw43o4+Tly4
8eDFh+Pt6ePEhRsPXnw43oE+Tly48eDFh+Md6ePEhRsPXnw43ok+Tly48eDF
h+Od6ePEhRsPXnw43oU+Tly48eDFh+Nd6ePEhRsPXnw43o0+Tly48eDFh+Pd
6ePEhRsPXnw43oM+Tly48eDFh+M96ePEhRsPXnw43os+Tly48eDFh+O96ePE
hRsPXnw43oc+Tly48eDFh+N96ePEhRsPXnw43o8+Tly48eDFh+P96ePEhRsP
Xnw4PoA+Tly48eDFh6Pp48SFGw9efDg+kD5OXLjx4MWH44Po48SFGw9efDg+
mD5OXLjx4MWH40Po48SFGw9efDg+lD5OXLjx4MWH48Po48SFGw9efDg+nD5O
XLjx4MWH4yPo48SFGw9efDg+kj5OXLjx4MWH46Po48SFGw9efDg+mj5OXLjx
4MWH42Po48SFGw9efDg+lj5OXLjx4MWH4+Po48SFGw9efDg+nj5OXLjx4MWH
4xPo48SFGw9efDg+kT5OXLjx4MWH45Po48SFGw9efDg+mT5OXLjx4MWH41Po
48SFGw9efDg+lT5OXLjx4MWH49Po48SFGw9efDg+nT5OXLjx4MWH4zPo48SF
Gw9efDg+kz5OXLjx4MWH47Po48SFGw9efDg+mz5OXLjx4MWH43Po48SFGw9e
fDg+lz5OXLjx4MWH4/Po48SFGw9efDg+nz5OXLjx4MWHY+jjxIUbD158OL6A
Pk5cuPHgxYfjC+njxIUbD158OL6IPk5cuPHgxYfji+njxIUbD158OL6EPk5c
uPHgxYfjS+njxIUbD158OL6MPk5cuPHgxYfjy+njxIUbD158OL6CPk5cuPHg
xYfjK+njxIUbD158OL6KPk5cuPHgxYfjq+njxIUbD158OL6GPk5cuPHgxYfj
a+njxIUbD158OL6OPk5cuPHgxYfj6+njxIUbD158OL6BPk5cuPHgxYfjG+nj
xIUbD158OL6JPk5cuPHgxYfjm+njxIUbD158OL6FPk5cuPHgxYfjW+njxIUb
D158OL6NPk5cuPHgxYfj2+njxIUbD158OL6DPk5cuPHgxYfjO+njxIUbD158
OL6LPk5cuPHgxYfju+njxIUbD158OL6HPk5cuPHgxYfje+njxIUbD158OL6P
Pk5cuPHgxYdj6ePEhRsPXnw4vp8+Tly48eDFh+MH6OPEhRsPXnw4fpA+Tly4
8eDFh+OH6OPEhRsPXnw4fpg+Tly48eDFh+NH6OPEhRsPXnw4fpQ+Tly48eDF
h+PH6OPEhRsPXnw4fpw+Tly48eDFh+Mn6OPEhRsPXnw4fpI+Tly48eDFh+On
6OPEhRsPXnw4fpo+Tly48eDFh+Nn6OPEhRsPXnw4fpY+Tly48eDFh+Pn6OPE
hRsPXnw4fp4+Tly48eDFh+MX6OPEhRsPXnw4fpE+Tly48eDFh+OX6OPEhRsP
Xnw4fpk+Tly48eDFh+NX6OPEhRsPXnw4fpU+Tly48eDFh+PX6OPEhRsPXnw4
fp0+Tly48eDFh+M36OPEhRsPXnw4fpM+Tly48eDFh+O36OPEhRsPXnw4fps+
Tly48eDFh+N36OPEhRsPXnw4fpc+Tly48eDFh+Po48SFGw9efDh+jz5OXLjx
4MWH4/fp48SFGw9efDj+gD5OXLjx4MWH4w/p48SFGw9efDj+iD5OXLjx4MWH
44/p48SFGw9efDj+hD5OXLjx4MWH40/p48SFGw9efDj+jD5OXLjx4MWH48/p
48SFGw9efDj+gj5OXLjx4MWH4y/p48SFGw9efDj+ij5OXLjx4MWH46/p48SF
Gw9efDj+hj5OXLjx4MWH42/p48SFGw9efDj+jj5OXLjx4MWH4+/p48SFGw9e
fDj+gT5OXLjx4MWH4x/p48SFGw9efDj+iT5OXLjx4MWH45/p48SFGw9efDj+
hT5OXLjx4MWH41/p48SFGw9efDj+jT5OXLjx4MWH49/p48SFGw9efDj+gz5O
XLjx4MWH4z/p48SFGw9efDj+iz5OXLjx4MWH47/p48SFGw9efDj+hz5OXLjx
4MWH//cB/799nLhw48GLD8dD0MeJCzcevPhwPCR9nLhw48GLD8dD0ceJCzce
vPhwPDR9nLhw48GLD8fD0MeJCzcevPhwPCx9nLhw48GLD8fD0ceJCzcevPhw
PDx9nLhw48GLD8cj0MeJCzcevPhwPCJ9nLhw48GLD8cj0ceJCzcevPhwPDJ9
nLhw48GLD8ej0MeJCzcevPhwPCp9nLhw48GLD8ej0ceJCzcevPhwPDp9nLhw
48GLD8dj0MeJCzcevPhwPCZ9nLhw48GLD8dj0ceJCzcevPhwPDZ9nLhw48GL
D8fj0MeJCzcevPhwPC59nLhw48GLD8fj0ceJCzcevPhwPD59nLhw48GLD8cT
0MeJCzcevPhwPCF9nLhw48GLD8cT0ceJCzcevPhwPDF9nLhw48GLD8eT0MeJ
CzcevPhwPCl9nLhw48GLD8eT0ceJCzcevPhwPDl9nLhw48GLD8dT0MeJCzce
vPhwPCV9nLhw48GLD8dT0ceJCzcevPhwPDV9nLhw48GLD8fT0MeJCzcevPhw
PC19nLhw48GLD8fT0ceJCzcevPhwPD19nLhw48GLD8cz0MeJCzcevPhwPCN9
nLhw48GLD8cz0ceJCzcevPhwPDN9nLhw48GLD8ez0MeJCzcevPhwPCt9nLhw
48GLD8ez0ceJCzcevPhwPDt9nLhw48GLD8dz0MeJCzcevPhwPCd9nLhw48GL
D8dz0ceJCzcevPhwPDd9nLhw48GLD8fz0MeJCzcevPhwPC99nLhw48GLD8fz
0ceJCzcevPhwPD99nLhw48GLD8cL0MeJCzcevPhwvCB9nLhw48GLD8cL0ceJ
CzcevPhwvDB9nLhw48GLD8eL0MeJCzcevPhwvCh9nLhw48GLD8eL0ceJCzce
vPhwJH2cuHDjwYsPx4vTx4kLNx68+HC8BH2cuHDjwYsPx0vSx4kLNx68+HC8
FH2cuHDjwYsPx0vTx4kLNx68+HC8DH2cuHDjwYsPx8vSx4kLNx68+HC8HH2c
uHDjwYsPx8vTx4kLNx68+HC8An2cuHDjwYsPxyvSx4kLNx68+HC8En2cuHDj
wYsPxyvTx4kLNx68+HC8Cn2cuHDjwYsPx6vSx4kLNx68+HC8Gn2cuHDjwYsP
x6vTx4kLNx68+HC8Bn2cuHDjwYsPx2vSx4kLNx68+HC8Fn2cuHDjwYsPx2vT
x4kLNx68+HA8gD5OXLjx4MWH44H0ceLCjQcvPhwPoo8TF248ePHheDB9nLhw
48GLD8fr0MeJCzcevPhwvC59nLhw48GLD8fr0ceJCzcevPhwvD59nLhw48GL
D8cb0MeJCzcevPhwvCF9nLhw48GLD0fRx4kLNx68+HC8EX2cuHDjwYsPxxvT
x4kLNx68+HC8CX2cuHDjwYsPx5vSx4kLNx68+HC8GX2cuHDjwYsPx5vTx4kL
Nx68+HC8BX2cuHDjwYsPx1vSx4kLNx68+HC8FX2cuHDjwYsPx1vTx4kLNx68
+HC8DX2cuHDjwYsPx9vSx4kLNx68+HC8HX2cuHDjwYsPx9vTx4kLNx68+HC8
A32cuHDjwYsPxzvSx4kLNx68+HC8E32cuHDjwYsPxzvTx4kLNx68+HC8C32c
uHDjwYsPx7vSx4kLNx68+HC8G32cuHDjwYsPx7vTx4kLNx68+HC8B32cuHDj
wYsPx3vSx4kLNx68+HC8F32cuHDjwYsPx3vTx4kLNx68+HC8D32cuHDjwYsP
x/vSx4kLNx68+HC8H32cuHDjwYsPx/vTx4kLNx68+HB8AH2cuHDjwYsPR9PH
iQs3Hrz4cHwgfZy4cOPBiw/HB9HHiQs3Hrz4cHwwfZy4cOPBiw/Hh9DHiQs3
Hrz4cHwofZy4cOPBiw/Hh9HHiQs3Hrz4cHw4fZy4cOPBiw/HR9DHiQs3Hrz4
cHwkfZy4cOPBiw/HR9HHiQs3Hrz4cHw0fZy4cOPBiw/Hx9DHiQs3Hrz4cHws
fZy4cOPBiw/Hx9HHiQs3Hrz4cHw8fZy4cOPBiw/HJ9DHiQs3Hrz4cHwifZy4
cOPBiw/HJ9HHiQs3Hrz4cHwyfZy4cOPBiw/Hp9DHiQs3Hrz4cHwqfZy4cOPB
iw/Hp9HHiQs3Hrz4cHw6fZy4cOPBiw/HZ9DHiQs3Hrz4cHwmfZy4cOPBiw/H
Z9HHiQs3Hrz4cHw2fZy4cOPBiw/H59DHiQs3Hrz4cHwufZy4cOPBiw/H59HH
iQs3Hrz4cHw+fZy4cOPBiw/H0MeJCzcevPhwfAF9nLhw48GLD8cX0seJCzce
vPhwfBF9nLhw48GLD8cX08eJCzcevPhwfAl9nLhw48GLD8eX0seJCzcevPhw
fBl9nLhw48GLD8eX08eJCzcevPhwfAV9nLhw48GLD8dX0seJCzcevPhwfBV9
nLhw48GLD8dX08eJCzcevPhwfA19nLhw48GLD8fX0seJCzcevPhwfB19nLhw
48GLD8fX08eJCzcevPhwfAN9nLhw48GLD8c30seJCzcevPhwfBN9nLhw48GL
D8c308eJCzcevPhwfAt9nLhw48GLD8e30seJCzcevPhwfBt9nLhw48GLD8e3
08eJCzcevPhwfAd9nLhw48GLD8d30seJCzcevPhwfBd9nLhw48GLD8d308eJ
CzcevPhwfA99nLhw48GLD8f30seJCzcevPhwfB99nLhw48GLD8fSx4kLNx68
+HB8P32cuHDjwYsPxw/Qx4kLNx68+HD8IH2cuHDjwYsPxw/Rx4kLNx68+HD8
MH2cuHDjwYsPx4/Qx4kLNx68+HD8KH2cuHDjwYsPx4/Rx4kLNx68+HD8OH2c
uHDjwYsPx0/Qx4kLNx68+HD8JH2cuHDjwYsPx0/Rx4kLNx68+HD8NH2cuHDj
wYsPx8/Qx4kLNx68+HD8LH2cuHDjwYsPx8/Rx4kLNx68+HD8PH2cuHDjwYsP
xy/Qx4kLNx68+HD8In2cuHDjwYsPxy/Rx4kLNx68+HD8Mn2cuHDjwYsPx6/Q
x4kLNx68+HD8Kn2cuHDjwYsPx6/Rx4kLNx68+HD8On2cuHDjwYsPx2/Qx4kL
Nx68+HD8Jn2cuHDjwYsPx2/Rx4kLNx68+HD8Nn2cuHDjwYsPx+/Qx4kLNx68
+HD8Ln2cuHDjwYsPx9HHiQs3Hrz4cPwefZy4cOPBiw/H79PHiQs3Hrz4cPwB
fZy4cOPBiw/HH9LHiQs3Hrz4cPwRfZy4cOPBiw/HH9PHiQs3Hrz4cPwJfZy4
cOPBiw/Hn9LHiQs3Hrz4cPwZfZy4cOPBiw/Hn9PHiQs3Hrz4cPwFfZy4cOPB
iw/HX9LHiQs3Hrz4cPwVfZy4cOPBiw/HX9PHiQs3Hrz4cPwNfZy4cOPBiw/H
39LHiQs3Hrz4cPwdfZy4cOPBiw/H39PHiQs3Hrz4cPwDfZy4cOPBiw/HP9LH
iQs3Hrz4cPwTfZy4cOPBiw/HP9PHiQs3Hrz4cPwLfZy4cOPBiw/Hv9LHiQs3
Hrz4cPwbfZy4cOPBiw/Hv9PHiQs3Hrz4cPwHfZy4cOPBiw/Hf9LHiQs3Hrz4
cPwXfZy4cOPBiw/Hf9PHiQs3Hrz4cPwPfZy4cOPBiw//7wP8f/s4ceHGgxcf
joegjxMXbjx48eF4SPo4ceHGgxcfjoeijxMXbjx48eF4aPo4ceHGgxcfjoeh
jxMXbjx48eF4WPo4ceHGgxcfjoejjxMXbjx48eF4ePo4ceHGgxcfjkegjxMX
bjx48eF4RPo4ceHGgxcfjkeijxMXbjx48eF4ZPo4ceHGgxcfjkehjxMXbjx4
8eF4VPo4ceHGgxcfjkejjxMXbjx48eF4dPo4ceHGgxcfjsegjxMXbjx48eF4
TPo4ceHGgxcfjseijxMXbjx48eF4bPo4ceHGgxcfjsehjxMXbjx48eF4XPo4
ceHGgxcfjsejjxMXbjx48eF4fPo4ceHGgxcfjiegjxMXbjx48eF4Qvo4ceHG
gxcfjieijxMXbjx48eF4Yvo4ceHGgxcfjiehjxMXbjx48eF4Uvo4ceHGgxcf
jiejjxMXbjx48eF4cvo4ceHGgxcfjqegjxMXbjx48eF4Svo4ceHGgxcfjqei
jxMXbjx48eF4avo4ceHGgxcfjqehjxMXbjx48eF4Wvo4ceHGgxcfjqejjxMX
bjx48eF4evo4ceHGgxcfjmegjxMXbjx48eF4Rvo4ceHGgxcfjmeijxMXbjx4
8eF4Zvo4ceHGgxcfjmehjxMXbjx48eF4Vvo4ceHGgxcfjmejjxMXbjx48eF4
dvo4ceHGgxcfjuegjxMXbjx48eF4Tvo4ceHGgxcfjueijxMXbjx48eF4bvo4
ceHGgxcfjuehjxMXbjx48eF4Xvo4ceHGgxcfjuejjxMXbjx48eF4fvo4ceHG
gxcfjhegjxMXbjx48eF4Qfo4ceHGgxcfjheijxMXbjx48eF4Yfo4ceHGgxcf
jhehjxMXbjx48eF4Ufo4ceHGgxcfjhejjxMXbjx48eFI+jhx4caDFx+OF6eP
ExduPHjx4XgJ+jhx4caDFx+Ol6SPExduPHjx4Xgp+jhx4caDFx+Ol6aPExdu
PHjx4XgZ+jhx4caDFx+Ol6WPExduPHjx4Xg5+jhx4caDFx+Ol6ePExduPHjx
4XgF+jhx4caDFx+OV6SPExduPHjx4Xgl+jhx4caDFx+OV6aPExduPHjx4XgV
+jhx4caDFx+OV6WPExduPHjx4Xg1+jhx4caDFx+OV6ePExduPHjx4XgN+jhx
4caDFx+O16SPExduPHjx4Xgt+jhx4caDFx+O16aPExduPHjx4XgAfZy4cOPB
iw/HA+njxIUbD158OB5EHycu3Hjw4sPxYPo4ceHGgxcfjtehjxMXbjx48eF4
Xfo4ceHGgxcfjtejjxMXbjx48eF4ffo4ceHGgxcfjjegjxMXbjx48eF4Q/o4
ceHGgxcfjqKPExduPHjx4Xgj+jhx4caDFx+ON6aPExduPHjx4XgT+jhx4caD
Fx+ON6WPExduPHjx4Xgz+jhx4caDFx+ON6ePExduPHjx4XgL+jhx4caDFx+O
t6SPExduPHjx4Xgr+jhx4caDFx+Ot6aPExduPHjx4Xgb+jhx4caDFx+Ot6WP
ExduPHjx4Xg7+jhx4caDFx+Ot6ePExduPHjx4XgH+jhx4caDFx+Od6SPExdu
PHjx4Xgn+jhx4caDFx+Od6aPExduPHjx4XgX+jhx4caDFx+Od6WPExduPHjx
4Xg3+jhx4caDFx+Od6ePExduPHjx4XgP+jhx4caDFx+O96SPExduPHjx4Xgv
+jhx4caDFx+O96aPExduPHjx4Xgf+jhx4caDFx+O96WPExduPHjx4Xg/+jhx
4caDFx+O96ePExduPHjx4fgA+jhx4caDFx+Opo8TF248ePHh+ED6OHHhxoMX
H44Poo8TF248ePHh+GD6OHHhxoMXH44PoY8TF248ePHh+FD6OHHhxoMXH44P
o48TF248ePHh+HD6OHHhxoMXH46PoI8TF248ePHh+Ej6OHHhxoMXH46Poo8T
F248ePHh+Gj6OHHhxoMXH46PoY8TF248ePHh+Fj6OHHhxoMXH46Po48TF248
ePHh+Hj6OHHhxoMXH45PoI8TF248ePHh+ET6OHHhxoMXH45Poo8TF248ePHh
+GT6OHHhxoMXH45PoY8TF248ePHh+FT6OHHhxoMXH45Po48TF248ePHh+HT6
OHHhxoMXH47PoI8TF248ePHh+Ez6OHHhxoMXH47Poo8TF248ePHh+Gz6OHHh
xoMXH47PoY8TF248ePHh+Fz6OHHhxoMXH47Po48TF248ePHh+Hz6OHHhxoMX
H46hjxMXbjx48eH4Avo4ceHGgxcfji+kjxMXbjx48eH4Ivo4ceHGgxcfji+m
jxMXbjx48eH4Evo4ceHGgxcfji+ljxMXbjx48eH4Mvo4ceHGgxcfji+njxMX
bjx48eH4Cvo4ceHGgxcfjq+kjxMXbjx48eH4Kvo4ceHGgxcfjq+mjxMXbjx4
8eH4Gvo4ceHGgxcfjq+ljxMXbjx48eH4Ovo4ceHGgxcfjq+njxMXbjx48eH4
Bvo4ceHGgxcfjm+kjxMXbjx48eH4Jvo4ceHGgxcfjm+mjxMXbjx48eH4Fvo4
ceHGgxcfjm+ljxMXbjx48eH4Nvo4ceHGgxcfjm+njxMXbjx48eH4Dvo4ceHG
gxcfju+kjxMXbjx48eH4Lvo4ceHGgxcfju+mjxMXbjx48eH4Hvo4ceHGgxcf
ju+ljxMXbjx48eH4Pvo4ceHGgxcfjqWPExduPHjx4fh++jhx4caDFx+OH6CP
ExduPHjx4fhB+jhx4caDFx+OH6KPExduPHjx4fhh+jhx4caDFx+OH6GPExdu
PHjx4fhR+jhx4caDFx+OH6OPExduPHjx4fhx+jhx4caDFx+On6CPExduPHjx
4fhJ+jhx4caDFx+On6KPExduPHjx4fhp+jhx4caDFx+On6GPExduPHjx4fhZ
+jhx4caDFx+On6OPExduPHjx4fh5+jhx4caDFx+OX6CPExduPHjx4fhF+jhx
4caDFx+OX6KPExduPHjx4fhl+jhx4caDFx+OX6GPExduPHjx4fhV+jhx4caD
Fx+OX6OPExduPHjx4fh1+jhx4caDFx+O36CPExduPHjx4fhN+jhx4caDFx+O
36KPExduPHjx4fht+jhx4caDFx+O36GPExduPHjx4fhd+jhx4caDFx+Oo48T
F248ePHh+D36OHHhxoMXH47fp48TF248ePHh+AP6OHHhxoMXH44/pI8TF248
ePHh+CP6OHHhxoMXH44/po8TF248ePHh+BP6OHHhxoMXH44/pY8TF248ePHh
+DP6OHHhxoMXH44/p48TF248ePHh+Av6OHHhxoMXH46/pI8TF248ePHh+Cv6
OHHhxoMXH46/po8TF248ePHh+Bv6OHHhxoMXH46/pY8TF248ePHh+Dv6OHHh
xoMXH46/p48TF248ePHh+Af6OHHhxoMXH45/pI8TF248ePHh+Cf6OHHhxoMX
H45/po8TF248ePHh+Bf6OHHhxoMXH45/pY8TF248ePHh+Df6OHHhxoMXH45/
p48TF248ePHh+A/6OHHhxoMXH47/pI8TF248ePHh+C/6OHHhxoMXH47/po8T
F248ePHh+B/6OHHhxoMXH/7fB/T/9nHiwo0HLz4cD0EfJy7cePDiw/GQ9HHi
wo0HLz4cD0UfJy7cePDiw/HQ9HHiwo0HLz4cD0MfJy7cePDiw/Gw9HHiwo0H
Lz4cD0cfJy7cePDiw/Hw9HHiwo0HLz4cj0AfJy7cePDiw/GI9HHiwo0HLz4c
j0QfJy7cePDiw/HI9HHiwo0HLz4cj0IfJy7cePDiw/Go9HHiwo0HLz4cj0Yf
Jy7cePDiw/Ho9HHiwo0HLz4cj0EfJy7cePDiw/GY9HHiwo0HLz4cj0UfJy7c
ePDiw/HY9HHiwo0HLz4cj0MfJy7cePDiw/G49HHiwo0HLz4cj0cfJy7cePDi
w/H49HHiwo0HLz4cT0AfJy7cePDiw/GE9HHiwo0HLz4cT0QfJy7cePDiw/HE
9HHiwo0HLz4cT0IfJy7cePDiw/Gk9HHiwo0HLz4cT0YfJy7cePDiw/Hk9HHi
wo0HLz4cT0EfJy7cePDiw/GU9HHiwo0HLz4cT0UfJy7cePDiw/HU9HHiwo0H
Lz4cT0MfJy7cePDiw/G09HHiwo0HLz4cT0cfJy7cePDiw/H09HHiwo0HLz4c
z0AfJy7cePDiw/GM9HHiwo0HLz4cz0QfJy7cePDiw/HM9HHiwo0HLz4cz0If
Jy7cePDiw/Gs9HHiwo0HLz4cz0YfJy7cePDiw/Hs9HHiwo0HLz4cz0EfJy7c
ePDiw/Gc9HHiwo0HLz4cz0UfJy7cePDiw/Hc9HHiwo0HLz4cz0MfJy7cePDi
w/G89HHiwo0HLz4cz0cfJy7cePDiw/H89HHiwo0HLz4cL0AfJy7cePDiw/GC
9HHiwo0HLz4cL0QfJy7cePDiw/HC9HHiwo0HLz4cL0IfJy7cePDiw/Gi9HHi
wo0HLz4cL0YfJy7cePDiw5H0ceLCjQcvPhwvTh8nLtx48OLD8RL0ceLCjQcv
PhwvSR8nLtx48OLD8VL0ceLCjQcvPhwvTR8nLtx48OLD8TL0ceLCjQcvPhwv
Sx8nLtx48OLD8XL0ceLCjQcvPhwvTx8nLtx48OLD8Qr0ceLCjQcvPhyvSB8n
Ltx48OLD8Ur0ceLCjQcvPhyvTB8nLtx48OLD8Sr0ceLCjQcvPhyvSh8nLtx4
8OLD8Wr0ceLCjQcvPhyvTh8nLtx48OLD8Rr0ceLCjQcvPhyvSR8nLtx48OLD
8Vr0ceLCjQcvPhyvTR8nLtx48OLD8QD6OHHhxoMXH44H0seJCzcevPhwPIg+
Tly48eDFh+PB9HHiwo0HLz4cr0MfJy7cePDiw/G69HHiwo0HLz4cr0cfJy7c
ePDiw/H69HHiwo0HLz4cb0AfJy7cePDiw/GG9HHiwo0HLz4cRR8nLtx48OLD
8Ub0ceLCjQcvPhxvTB8nLtx48OLD8Sb0ceLCjQcvPhxvSh8nLtx48OLD8Wb0
ceLCjQcvPhxvTh8nLtx48OLD8Rb0ceLCjQcvPhxvSR8nLtx48OLD8Vb0ceLC
jQcvPhxvTR8nLtx48OLD8Tb0ceLCjQcvPhxvSx8nLtx48OLD8Xb0ceLCjQcv
PhxvTx8nLtx48OLD8Q70ceLCjQcvPhzvSB8nLtx48OLD8U70ceLCjQcvPhzv
TB8nLtx48OLD8S70ceLCjQcvPhzvSh8nLtx48OLD8W70ceLCjQcvPhzvTh8n
Ltx48OLD8R70ceLCjQcvPhzvSR8nLtx48OLD8V70ceLCjQcvPhzvTR8nLtx4
8OLD8T70ceLCjQcvPhzvSx8nLtx48OLD8X70ceLCjQcvPhzvTx8nLtx48OLD
8QH0ceLCjQcvPhxNHycu3Hjw4sPxgfRx4sKNBy8+HB9EHycu3Hjw4sPxwfRx
4sKNBy8+HB9CHycu3Hjw4sPxofRx4sKNBy8+HB9GHycu3Hjw4sPx4fRx4sKN
By8+HB/x//3/AFEO498=
      "]]}, 
    {RGBColor[0.560181, 0.691569, 0.194885], PointSize[
      NCache[
       Rational[1, 360], 0.002777777777777778]], AbsoluteThickness[1.6], 
     LineBox[CompressedData["
1:eJxc2A90l9P/APBJMkkmySSZJJNkkkySR5LJZJJMkslkMlm1smoySSbJJJkk
k2SSTJJJMkkmySSZJJNkkkySSfKrfZ+d8/u8Pmfn7LzOvfd53/d97r/P55TB
d/e9rUFUVFQwKyrq4P//fWou/t//6vB/VDDoqm5ntjyi3tHBmP6dm9V8+lPo
mKA85etbto+od/PgnU374y69rd6xwYO/XFPa+sF6twqe233Fgb96xwW/7Tz4
2Ra6TTDq7X8vmbS63m2DV+Yf/NS7XdD4qxeyLmpc3z4++F8H6svbB+sbdb2r
6It6dwi+H9t84eXf17tjUJdObb0TgjvaVj1z/bH1zzsnWDXt5g5/f1hf3onn
nUt/OgfRJ7S/MPmmep8XFO9IOJDCj6G7BC8dlb0xeKne5wd1w/dKvRODNz5Y
/+Oew+t9QXDLkUvSjlyyNXTX4M+Dw/VcvS8MWn00/MBfvbsFJYfdeOCv3hcF
B5P7cuUPobuH76veFwc/Hn/l+Ne31jsIpnf/+YnuP4fOC4LM91sc+Kt/3iVB
04PdPyp03iVB5YSzDvzVl/cIdj1y2nupu+rb9wh6TFrd9Nqn6p9/abDlhs+T
ys6vL780mNjkyZPmdawv7xm+ny1hec+gLlx26KjLghaPNsz9Y2h9+WXBwae9
1q6+vFdw/90HZ2h9ea8gve4FfB+WXx4ceJkH3mjoPByVFBz6bJeKOw6tL08K
Do7GE93ry6+g/RVBXfc2VoXlvYPJt1926iHfhc7rHTycf/BTX35lOJ715VcG
d9YNyHdheXI4vzaH5cnBdXWfb8Pyq4KDpY26hs67ivI+wbVPfXNyevGmsLxP
8MLjeQdGJHTU1eH7/SYsvzq45uBy/Sd0VEo4P0IHKeF6ra+fEmzbc/iBGR4+
rywlOGPgYyv+jK9//jXh/AwdXBPM2Df447Nn1PfnmiDxtXazj3u0vj2O6hv0
rPvUt+8bxB6cnsfXx+8bnFO3IWwM2/cNDrysA2/s67D9tcGIugUROrg2aFP3
CevnXRu8dfHBDaK+/bXBzqM79RtdGDqqX3D1idWL7+9Tn3+/8H3V979fcNOw
+wqeXxSWl/ULlr1z8FM/ftcFe+defeAvfF5wXTDz6YOfsD951wXH1H1Cl10X
nF3Xofr+9w9uqFtA9e37B98tm5nTv3N9//sHtz308ie/Hl3ff+pHXR+Zb3B9
0Ltug62Pf31Qt719Vt/++nC91bdPDZLrEqxvnxrcWLeh1I9/anBgs3r49svq
808NPml6cMbVv78bIt9ncEO4H9S3vyGyftkNwcHRPrG6vv2AoFFdwHA+BwOC
TScfXMH1831AMPyigzt+6LIBwWeTezVYPqZ+/t8Y3Lvu9AN/9e1vDAYfmN0P
NKlvf2MQc/B1L62PfyPzb2BwSN2A1/d/YOR8zxsY1L3+D+rbDwz33/r2NwUH
JuuBGVvf/ibW603BgdgHDsT6/t8UnFoXMFzvUYMi138wKEg99mCG9fvBoGDk
gWyePCl02aDI8Yq6OXI/CHDezcFfB9NJro9/c2R/o9KCk+sWfFgelxZ8uubg
pz6ftMj1nZYWOR55aZHjVZQWuX7K0oK64ywtnA9VaZHzMeqW4PC6AQsdd0vk
+g5uCb49eJ14KHTaLcHag9Px1Pr5fUswN+vgBKkM498S1B0/33wVxr8lPG9C
V90S3jc2hPEHB3XdmRw6bnB4/wgdDA7vK2H7tMHh+Rk6b3B4/tbHHxyMPe/3
BRltQ5cNDg4stgMrrj4+z4+6Nah7vfPq498aJNRtoPXxbw2a1z0gdNqtQd32
eGXovFvD+RS66NZgwcHhOaQ+/1uD/ZccHJH6+DgqPZxv9fHTgysOHq+zvwzj
pwd1PC50Wnp43qwP46eH7z90UXp4/n8Rxk8P74ehq9KDfw8eD/vWhfFvC7Ym
Tv0hcWpYHndbuD+H5cFtwcqD16MTQqfdFtQNX9Owft5t4X0hLC+6LZxPoctu
C/f/0FW3EX9IUHddeiN03JDwflcff0i4n34exh8S/O86EjpvSHBh3QYaumhI
cGDzO7ADVoTxh4T3h7C8akhQN3w7wvKo24O4ugtLWB53ezi/Qwe3h/etsH7a
7eF8D513ezjfQhfdHhx1cLq/9VkY//bg/P8tqDD+7UHd9nRXffyM8H4W1o/L
CPfbT8P4GUHddvpk6LSM4JmcugtDGD8jqAtf9UkYPyNIq0t4TRg/I5wfoasy
wvW/Oox/Rzi+H4fx7wjHN3RwR3hfDp12R3Bg8z8QsjyMf0d43oblRXcEa349
OIHC8rI7grrhuDh01R1BfN2B8VEYf2hQtz0duSqMPzRc32F5MDSoux6cGLZP
GxrZPm9oUHd9fDZsXzQ0PH8+DOMPDZrVHaChq4YG4+oW9Mow/p3h/Sd03J3h
fXdFGP/O8L7wfhj/zuDNg8fn4tB5d4bnd1i/6M7w+0vosjuDWQe3t16hq+4M
v1+UhfEzw/3ivTB+Zni/Xh7Gzwx+OrA65jwe1k/LjGyflxnOr9BFmcGHB2rn
3R22L8sM6o7bhsvC+Jnh+Rk66q7wfA4dd1c4n94J498V2T7trnC/Cp+fd1fQ
7n8LLox/V9C+bkGG/Sm7K1wfoavuCt49eL1qVp//sOCJg8M1rT7/YeH6CMuD
YeF6CsvThoXn6bth/GHh+ghdNCw8L8L6ZcOCuq+Hw0JXES/qbuLfHTl+wd3B
xXVfSEKn3R3u//X53038u8P7UOgy2lfdHX5fqR//rPD7Ulg/Jivcr8Pxj8sK
v5++/T8nZIX7VeggK7in7vPW/5ySFe53YXka7bOywv16adj/rPD7QtifgqzI
8S3Kinz/JVnh/TTsXxn9qcgKv1+F/anKCs//0DVZ4foOHTU83C9Kw/yHR7aP
Gx4cX3ehWRLmPzw8P8PyYHhkPinDw/Mv7F/a8PD7QVieNTzoe+Db1YEbV5g/
zy8YHtRN/2fC5xdRv4T6ZcPD30PC+hXDw/MnrF81PPz9JnTN8Mj3EzUiuODg
8ftDff4jIuvHjYgcr4QRwf9+PnkzzJ/6KSPC+0vYv7QR4f16cZj/iPD3iTfC
/EeE+9eiMP8R4fe518P8R4TnZUmY/4hw/YYuGxHuHwvC/EeE58HLYf71/X8p
zB9HjQznZ1g/ZmRkedzI8H2HThgZ3o9eDPMfGe63c8L8RwZ1y+/e0GmUZ+G8
keH3vdAFtC+ifsnIoG57KnohzH9kUPf1sNPcMP+R4f0/7F/VyPD7f1i/hvpR
2cGrB6fb9WF5THb4fsP2cdnheRXWT8gO6t7enOfD/LMj+5+C07LJn+flEa+A
/hRlh/t5UZh/dni/fy7Mn/KK7PD3nGfD/LPD/TF0TXbQuu46ENaPGhWed7PD
/EeF588zYf6jItsnjAr+txzD+sGoyOeljAq/74fjk0b7LOLljQp/fwjjFYwK
59tTYf6jwvn5dJj/qHC/KgzzHxXOxyfD/EeF4z0tzH9UON7Tw/xHhfPhiTD/
0ZH1Y0aH95fweXE4YXSY3+Nh/qPD9T4jzH90ZP/SRkf2L2t0ZH55o8P5FD6v
YHQ4f8L+FI2O7H8J9ctwBe2riF9Df6PuiXx+zD3h+50a5n9PON8eC/O/J3xf
j4T53xM+/8Ew/3vC9/VwmH/98yeG+dM+757w98vJYf48r+iecLzvD/Ovf/6Y
MP/6/t0X5k/9KuLX3BOeH5PC/HPC9fZAmH9OZP/iciLzSciJ7F+QE/m8lJzw
fjclzD8nMr8snpdHvAKeV4RLeH5ZTuT7qciJnA9V9fmF870mJ/J9R42JXA8x
YyLnd9yYyPYJYyLXSzAm3H8KwvzHkD/OwnljmP88r2hM5PiUUF42JnJ8K8ZE
jm/VmMj5XEN51NjI8YsZG/n8uLGR7RMoD3AKTuP5WWMjxzdvbOT+UjCW9c/z
SigvG8v+NzbyfVaNjXxfNdSPGhe5H8WMi9y/4sZF7hcJ48L7QVg/oH3KuMj+
peGsceRPecG4yPlQNC5y/EtoXzYuPF8eDfMfFzm/qmhfMy5yvkTlhvk8FOaf
G1kelxu5fyTkRu43QW7kfpOSG7mfpOVG7hdZ1M/LDef3uDD/3HA8JoT5E68k
l/0vN9wfRof54ypcg6PujXTMvWH8EWH+9eVDwvzvDft7Y5h/ff2+Yf447d4g
6v9/snAeLsBFuASX4QpchWtw1PhIx+A4nIADnILTcBbOwwW4CJfgMlyBq3AN
jrov0jE4DifgAKfgNJyF83ABLsIluAxX4Cpcg6PyIh2NY3AsjsPxOAEn4gAn
4RScitNwBs7COTgP5+MCXIiLcDEuwaW4DJfjClyJq3A1rsG1OOr+SEfjGByL
43A8TsCJOMBJOAWn4jScgbNwDs7D+bgAF+IiXIxLcCkuw+W4AlfiKlyNa3At
jpoQ6Wgcg2NxHI7HCTgRBzgJp+BUnIYzcBbOwXk4HxfgQlyEi3EJLsVluBxX
4EpchatxDa7FUQ9EOhrH4Fgch+NxAk7EAU7CKTgVp+EMnIVzcB7OxwW4EBfh
YlyCS3EZLscVuBJX4Wpcg2tx1MRIR+MYHIvjcDxOwIk4wEk4BafiNJyBs3AO
zsP5uAAX4iJcjEtwKS7D5bgCV+IqXI1rcC2OejDS0TgGx+I4HI8TcCIOcBJO
wak4DWfgLJyD83A+LsCFuAgX4xJcistwOa7AlbgKV+MaXIujJkU6GsfgWByH
43ECTsQBTsIpOBWn4QychXNwHs7HBbgQF+FiXIJLcRkuxxW4ElfhalyDa3HU
Q5GOxjE4FsfheJyAE3GAk3AKTsVpOANn4Rych/NxAS7ERbgYl+BSXIbLcQWu
xFW4GtfgWhyVH+loHINjcRyOxwk4EQc4CafgVJyGM3AWzsF5OB8X4EJchItx
CS7FZbgcV+BKXIWrcQ2uxVEPRzoax+BYHIfjcQJOxAFOwik4FafhDJyFc3Ae
zscFuBAX4WJcgktxGS7HFbgSV+FqXINrcdTkSEfjGByL43A8TsCJOMBJOAWn
4jScgbNwDs7D+bgAF+IiXIxLcCkuw+W4AlfiKlyNa3Atjnok0tE4BsfiOByP
E3AiDnASTsGpOA1n4Cycg/NwPi7AhbgIF+MSXIrLcDmuwJW4ClfjGlyLo6ZE
OhrH4Fgch+NxAk7EAU7CKTgVp+EMnIVzcB7OxwW4EBfhYlyCS3EZLscVuBJX
4Wpcg2tx1KORjsYxOBbH4XicgBNxgJNwCk7FaTgDZ+EcnIfzcQEuxEW4GJfg
UlyGy3EFrsRVuBrX4FocNTXS0TgGx+I4HI8TcCIOcBJOwak4DWfgLJyD83A+
LsCFuAgX4xJcistwOa7AlbgKV+MaXIujHot0NI7BsTgOx+MEnIgDnIRTcCpO
wxk4C+fgPJyPC3AhLsLFuASX4jJcjitwJa7C1bgG1+Kogkg3xNG4CY7BzXEs
boXjcFscjzvgBNwZJ+JuOMA9cRJOxim4H07FA3EaTscZOBNn4Wycg3NxHp6I
8/EUXICn40I8CxfhubgYL8AleDEuxctwGV6Jy/EaXIHX40q8CVfhrbga78A1
eDeuxftw1OORboijcRMcg5vjWNwKx+G2OB53wAm4M07E3XCAe+IknIxTcD+c
igfiNJyOM3AmzsLZOAfn4jw8EefjKbgAT8eFeBYuwnNxMV6AS/BiXIqX4TK8
EpfjNbgCr8eVeBOuwltxNd6Ba/BuXIv34ahpkW6Io3ETHIOb41jcCsfhtjge
d8AJuDNOxN1wgHviJJyMU3A/nIoH4jScjjNwJs7C2TgH5+I8PBHn4ym4AE/H
hXgWLsJzcTFegEvwYlyKl+EyvBKX4zW4Aq/HlXgTrsJbcTXegWvwblyL9+Go
JyLdEEfjJjgGN8exuBWOw21xPO6AE3BnnIi74QD3xEk4GafgfjgVD8RpOB1n
4EychbNxDs7FeXgizsdTcAGejgvxLFyE5+JivACX4MW4FC/DZXglLsdrcAVe
jyvxJlyFt+JqvAPX4N24Fu/DUdMj3RBH4yY4BjfHsbgVjsNtcTzugBNwZ5yI
u+EA98RJOBmn4H44FQ/EaTgdZ+BMnIWzcQ7OxXl4Is7HU3ABno4L8SxchOfi
YrwAl+DFuBQvw2V4JS7Ha3AFXo8r8SZchbfiarwD1+DduBbvw1FPRrohjsZN
cAxujmNxKxyH2+J43AEn4M44EXfDAe6Jk3AyTsH9cCoeiNNwOs7AmTgLZ+Mc
nIvz8EScj6fgAjwdF+JZuAjPxcV4AS7Bi3EpXobL8EpcjtfgCrweV+JNuApv
xdV4B67Bu3Et3oejZkS6IY7GTXAMbo5jcSsch9vieNwBJ+DOOBF3wwHuiZNw
Mk7B/XAqHojTcDrOwJk4C2fjHJyL8/BEnI+n4AI8HRfiWbgIz8XFeAEuwYtx
KV6Gy/BKXI7X4Aq8HlfiTbgKb8XVeAeuwbtxLd6Ho56KdEMcjZvgGNwcx+JW
OA63xfG4A07AnXEi7oYD3BMn4WScgvvhVDwQp+F0nIEzcRbOxjk4F+fhiTgf
T8EFeDouxLNwEZ6Li/ECXIIX41K8DJfhlbgcr8EVeD2uxJtwFd6Kq/EOXIN3
41q8D0cVRrohjsZNcAxujmNxKxyH2+J43AEn4M44EXfDAe6Jk3AyTsH9cCoe
iNNwOs7AmTgLZ+McnIvz8EScj6fgAjwdF+JZuAjPxcV4AS7Bi3EpXobL8Epc
jtfgCrweV+JNuApvxdV4B67Bu3Et3oejno50QxyNm+AY3BzH4lY4DrfF8bgD
TsCdcSLuhgPcEyfhZJyC++FUPBCn4XScgTNxFs7GOTgX5+GJOB9PwQV4Oi7E
s3ARnouL8QJcghfjUrwMl+GVuByvwRV4Pa7Em3AV3oqr8Q5cg3fjWrwPR82M
dEMcjZvgGNwcx+JWOA63xfG4A07AnXEi7oYD3BMn4WScgvvhVDwQp+F0nIEz
cRbOxjk4F+fhiTgfT8EFeDouxLNwEZ6Li/ECXIIX41K8DJfhlbgcr8EVeD2u
xJtwFd6Kq/EOXIN341q8D0c9E+mGOBo3wTG4OY7FrXAcbovjcQecgDvjRNwN
B7gnTsLJOAX3w6l4IE7D6TgDZ+IsnI1zcC7OwxNxPp6CC/B0XIhn4SI8Fxfj
BbgEL8aleBkuwytxOV6DK/B6XIk34Sq8FVfjHbgG78a1eB+OmhXphjgaN8Ex
uDmOxa1wHG6L43EHnIA740TcDQe4J07CyTgF98OpeCBOw+k4A2fiLJyNc3Au
zsMTcT6eggvwdFyIZ+EiPBcX4wW4BC/GpXgZLsMrcTlegyvwelyJN+EqvBVX
4x24Bu/GtXgfjno20g1xNG6CY3BzHItb4TjcFsfjDjgBd8aJuBsOcE+chJNx
Cu6HU/FAnIbTcQbOxFk4G+fgXJyHJ+J8PAUX4Om4EM/CRXguLsYLcAlejEvx
MlyGV+JyvAZX4PW4Em/CVXgrrsY7cA3ejWvxPhw1O9INcTRugmNwcxyLW+E4
3BbH4w44AXfGibgbDnBPnISTcQruh1PxQJyG03EGzsRZOBvn4FychyfifDwF
F+DpuBDPwkV4Li7GC3AJXoxL8TJchlficrwGV+D1uBJvwlV4K67GO3AN3o1r
8T4c9VykG+Jo3ATH4OY4FrfCcbgtjscdcALujBNxNxzgnjgJJ+MU3A+n4oE4
DafjDJyJs3A2zsG5OA9PxPl4Ci7A03EhnoWL8FxcjBfgErwYl+JluAyvxOV4
Da7A63El3oSr8FZcjXfgGrwb1+J9OKoo0g1wQ9wIR+PGuAluimNwM9wct8Cx
uCVuhVvjONwGt8XtcDxujzvgjjgBd8KdcReciLvibrg7DnAP3BP3wkm4N07G
fXAK7ov74f44FQ/AA/EgnIYH43Q8BGfgoTgTD8NZeATOxqNxDh6Lc/F4nIcn
4Il4Es7Hk/EUPBUX4Gl4Op6BC/FMPAvPxkV4Dp6L5+FiPB8vwAtxCV6EF+Ml
uBQvxcvwclyGV+CVeBUux6vxGrwWV+B1eD3egCvxRrwJb8ZVeAveirfharwd
78A7cQ3ehXfjPbgW78X78H4c9XykG+CGuBGOxo1xE9wUx+BmuDlugWNxS9wK
t8ZxuA1ui9vheNwed8AdcQLuhDvjLjgRd8XdcHcc4B64J+6Fk3BvnIz74BTc
F/fD/XEqHoAH4kE4DQ/G6XgIzsBDcSYehrPwCJyNR+McPBbn4vE4D0/AE/Ek
nI8n4yl4Ki7A0/B0PAMX4pl4Fp6Ni/AcPBfPw8V4Pl6AF+ISvAgvxktwKV6K
l+HluAyvwCvxKlyOV+M1eC2uwOvwerwBV+KNeBPejKvwFrwVb8PVeDvegXfi
GrwL78Z7cC3ei/fh/ThqTqQb4Ia4EY7GjXET3BTH4Ga4OW6BY3FL3Aq3xnG4
DW6L2+F43B53wB1xAu6EO+MuOBF3xd1wdxzgHrgn7oWTcG+cjPvgFNwX98P9
cSoegAfiQTgND8bpeAjOwENxJh6Gs/AInI1H4xw8Fufi8TgPT8AT8SScjyfj
KXgqLsDT8HQ8AxfimXgWno2L8Bw8F8/DxXg+XoAX4hK8CC/GS3ApXoqX4eW4
DK/AK/EqXI5X4zV4La7A6/B6vAFX4o14E96Mq/AWvBVvw9V4O96Bd+IavAvv
xntwLd6L9+H9OOqFSDfADXEjHI0b4ya4KY7BzXBz3ALH4pa4FW6N43Ab3Ba3
w/G4Pe6AO+IE3Al3xl1wIu6Ku+HuOMA9cE/cCyfh3jgZ98EpuC/uh/vjVDwA
D8SDcBoejNPxEJyBh+JMPAxn4RE4G4/GOXgszsXjcR6egCfiSTgfT8ZT8FRc
gKfh6XgGLsQz8Sw8GxfhOXgunoeL8Xy8AC/EJXgRXoyX4FK8FC/Dy3EZXoFX
4lW4HK/Ga/BaXIHX4fV4A67EG/EmvBlX4S14K96Gq/F2vAPvxDV4F96N9+Ba
vBfvw/tx1NxIN8ANcSMcjRvjJrgpjsHNcHPcAsfilrgVbo3jcBvcFrfD8bg9
7oA74gTcCXfGXXAi7oq74e44wD1wT9wLJ+HeOBn3wSm4L+6H++NUPAAPxINw
Gh6M0/EQnIGH4kw8DGfhETgbj8Y5eCzOxeNxHp6AJ+JJOB9PxlPwVFyAp+Hp
eAYuxDPxLDwbF+E5eC6eh4vxfLwAL8QleBFejJfgUrwUL8PLcRlegVfiVbgc
r8Zr8Fpcgdfh9XgDrsQb8Sa8GVfhLXgr3oar8Xa8A+/ENXgX3o334Fq8F+/D
+3HUi5FugBviRjgaN8ZNcFMcg5vh5rgFjsUtcSvcGsfhNrgtbofjcXvcAXfE
CbgT7oy74ETcFXfD3XGAe+CeuBdOwr1xMu6DU3Bf3A/3x6l4AB6IB+E0PBin
4yE4Aw/FmXgYzsIjcDYejXPwWJyLx+M8PAFPxJNwPp6Mp+CpuABPw9PxDFyI
Z+JZeDYuwnPwXDwPF+P5eAFeiEvwIrwYL8GleClehpfjMrwCr8SrcDlejdfg
tbgCr8Pr8QZciTfiTXgzrsJb8Fa8DVfj7XgH3olr8C68G+/BtXgv3of346h5
kW6AG+JGOBo3xk1wUxyDm+HmuAWOxS1xK9wax+E2uC1uh+Nxe9wBd8QJuBPu
jLvgRNwVd8PdcYB74J64F07CvXEy7oNTcF/cD/fHqXgAHogH4TQ8GKfjITgD
D8WZeBjOwiNwNh6Nc/BYnIvH4zw8AU/Ek3A+noyn4Km4AE/D0/EMXIhn4ll4
Ni7Cc/BcPA8X4/l4AV6IS/AivBgvwaV4KV6Gl+MyvAKvxKtwOV6N1+C1uAKv
w+vxBlyJN+JNeDOuwlvwVrwNV+PteAfeiWvwLrwb78G1eC/eh/fjqJci3QA3
xI1wNG6Mm+CmOAY3w81xCxyLW+JWuDWOw21wW9wOx+P2uAPuiBNwJ9wZd8GJ
uCvuhrvjAPfAPXEvnIR742TcB6fgvrgf7o9T8QA8EA/CaXgwTsdDcAYeijPx
MJyFR+BsPBrn4LE4F4/HeXgCnogn4Xw8GU/BU3EBnoan4xm4EM/Es/BsXITn
4Ll4Hi7G8/ECvBCX4EV4MV6CS/FSvAwvx2V4BV6JV+FyvBqvwWtxBV6H1+MN
uBJvxJvwZlyFt+CteBuuxtvxDrwT1+BdeDfeg2vxXrwP78dRxZFugBviRjga
N8ZNcFMcg5vh5rgFjsUtcSvcGsfhNrgtbofjcXvcAXfECbgT7oy74ETcFXfD
3XGAe+CeuBdOwr1xMu6DU3Bf3A/3x6l4AB6IB+E0PBin4yE4Aw/FmXgYzsIj
cDYejXPwWJyLx+M8PAFPxJNwPp6Mp+CpuABPw9PxDFyIZ+JZeDYuwnPwXDwP
F+P5eAFeiEvwIrwYL8GleClehpfjMrwCr8SrcDlejdfgtbgCr8Pr8QZciTfi
TXgzrsJb8Fa8DVfj7XgH3olr8C68G+/BtXgv3of346iXI90AN8SNcDRujJvg
pjgGN8PNcQsci1viVrg1jsNtcFvcDsfj9rgD7ogTcCfcGXfBibgr7oa74wD3
wD1xL5yEe+Nk3Aen4L64H+6PU/EAPBAPwml4ME7HQ3AGHooz8TCchUfgbDwa
5+CxOBePx3l4Ap6IJ+F8PBlPwVNxAZ6Gp+MZuBDPxLPwbFyE5+C5eB4uxvPx
ArwQl+BFeDFegkvxUrwML8dleAVeiVfhcrwar8FrcQVeh9fjDbgSb8Sb8GZc
hbfgrXgbrsbb8Q68E9fgXXg33oNr8V68D+/HUfMj3QA3xI1wNG6Mm+CmOAY3
w81xCxyLW+JWuDWOw21wW9wOx+P2uAPuiBNwJ9wZd8GJuCvuhrvjAPfAPXEv
nIR742TcB6fgvrgf7o9T8QA8EA/CaXgwTsdDcAYeijPxMJyFR+BsPBrn4LE4
F4/HeXgCnogn4Xw8GU/BU3EBnoan4xm4EM/Es/BsXITn4Ll4Hi7G8/ECvBCX
4EV4MV6CS/FSvAwvx2V4BV6JV+FyvBqvwWtxBV6H1+MNuBJvxJvwZlyFt+Ct
eBuuxtvxDrwT1+BdeDfeg2vxXrwP78dRr0S6AW6IG+Fo3Bg3wU1xDG6Gm+MW
OBa3xK1waxyH2+C2uB2Ox+1xB9wRJ+BOuDPughNxV9wNd8cB7oF74l44CffG
ybgPTsF9cT/cH6fiAXggHoTT8GCcjofgDDwUZ+JhOAuPwNl4NM7BY3EuHo/z
8AQ8EU/C+XgynoKn4gI8DU/HM3Ahnoln4dm4CM/Bc/E8XIzn4wV4IS7Bi/Bi
vASX4qV4GV6Oy/AKvBKvwuV4NV6D1+IKvA6vxxtwJd6IN+HNuApvwVvxNlyN
t+MdeCeuwbvwbrwH1+K9eB/ej6MWRLoBbogb4WjcGDfBTXEMboab4xY4FrfE
rXBrHIfb4La4HY7H7XEH3BEn4E64M+6CE3FX3A13xwHugXviXjgJ98bJuA9O
wX1xP9wfp+IBeCAehNPwYJyOh+AMPBRn4mE4C4/A2Xg0zsFjcS4ej/PwBDwR
T8L5eDKegqfiAjwNT8czcCGeiWfh2bgIz8Fz8TxcjOfjBXghLsGL8GK8BJfi
pXgZXo7L8Aq8Eq/C5Xg1XoPX4gq8Dq/HG3Al3og34c24Cm/BW/E2XI234x14
J67Bu/BuvAfX4r14H96Po16NdAPcEDfC0bgxboKb4hjcDDfHLXAsbolb4dY4
DrfBbXE7HI/b4w64I07AnXBn3AUn4q64G+6OA9wD98S9cBLujZNxH5yC++J+
uD9OxQPwQDwIp+HBOB0PwRl4KM7Ew3AWHoGz8Wicg8fiXDwe5+EJeCKehPPx
ZDwFT8UFeBqejmfgQjwTz8KzcRGeg+fiebgYz8cL8EJcghfhxXgJLsVL8TK8
HJfhFXglXoXL8Wq8Bq/FFXgdXo834Eq8EW/Cm3EV3oK34m24Gm/HO/BOXIN3
4d14D67Fe/E+vB9HLYx0A9wQN8LRuDFugpviGNwMN8ctcCxuiVvh1jgOt8Ft
cTscj9vjDrgjTsCdcGfcBSfirrgb7o4D3AP3xL1wEu6Nk3EfnIL74n64P07F
A/BAPAin4cE4HQ/BGXgozsTDcBYegbPxaJyDx+JcPB7n4Ql4Ip6E8/FkPAVP
xQV4Gp6OZ+BCPBPPwrNxEZ6D5+J5uBjPxwvwQlyCF+HFeAkuxUvxMrwcl+EV
eCVehcvxarwGr8UVeB1ejzfgSrwRb8KbcRXegrfibbgab8c78E5cg3fh3XgP
rsV78T68H0e9FukGuCFuhKNxY9wEN8UxuBlujlvgWNwSt8KtcRxug9vidjge
t8cdcEecgDvhzrgLTsRdcTfcHQe4B+6Je+Ek3Bsn4z44BffF/XB/nIoH4IF4
EE7Dg3E6HoIz8FCciYfhLDwCZ+PROAePxbl4PM7DE/BEPAnn48l4Cp6KC/A0
PB3PwIV4Jp6FZ+MiPAfPxfNwMZ6PF+CFuAQvwovxElyKl+JleDkuwyvwSrwK
l+PVeA1eiyvwOrweb8CVeCPehDfjKrwFb8XbcDXejnfgnbgG78K78R5ci/fi
fXg/jiqJ9CG4AT4UN8SH4Ub4cByNj8CN8ZG4CT4KN8VH4xh8DG6Gj8XN8XG4
BT4ex+ITcEt8Im6FT8Kt8ck4Dp+C2+BTcVt8Gm6HT8fx+AzcHp+JO+CzcEd8
Nk7A5+BO+FzcGZ+Hu+DzcSK+AHfFF+Ju+CLcHV+MA3wJ7oEvxT3xZbgXvhwn
4Stwb3wlTsZX4T74apyCr8F98bW4H74O98fX41R8Ax6Ab8QD8U14EL4Zp+Fb
8GB8K07Ht+Eh+Hacge/AQ/GdOBPfhYfhu3EWHo5H4JE4G4/Co/E9OAePwWPx
OJyL78Xj8X04D9+PJ+AH8ET8IJ6EH8L5+GE8GT+Cp+BH8VT8GC7Aj+Np+Ak8
HT+JZ+CncCF+Gs/Ez+BZ+Fk8Gz+Hi/DzeA5+Ac/FL+J5+CVcjF/G8/EreAF+
FS/Er+ES/DpehN/Ai/GbeAl+C5fit/FS/A5eht/Fy/F7uAy/j1fgD/BK/CFe
hT/C5fhjvBp/gtfgT/Fa/BmuwJ/jdfgLvB5/iTfgr3Al/hpvxN/gTfhbvBl/
h6vw93gL/gFvxT/ibfgnXI1/xtvxL3gH/hXvxL/hGvw73oX/wLvxn3gP/gvX
4r/xXvwP3of/xfvxfzjq9UgfghvgQ3FDfBhuhA/H0fgI3BgfiZvgo3BTfDSO
wcfgZvhY3Bwfh1vg43EsPgG3xCfiVvgk3BqfjOPwKbgNPhW3xafhdvh0HI/P
wO3xmbgDPgt3xGfjBHwO7oTPxZ3xebgLPh8n4gtwV3wh7oYvwt3xxTjAl+Ae
+FLcE1+Ge+HLcRK+AvfGV+JkfBXug6/GKfga3Bdfi/vh63B/fD1OxTfgAfhG
PBDfhAfhm3EavgUPxrfidHwbHoJvxxn4DjwU34kz8V14GL4bZ+HheAQeibPx
KDwa34Nz8Bg8Fo/DufhePB7fh/Pw/XgCfgBPxA/iSfghnI8fxpPxI3gKfhRP
xY/hAvw4noafwNPxk3gGfgoX4qfxTPwMnoWfxbPxc7gIP4/n4BfwXPwinodf
wsX4ZTwfv4IX4FfxQvwaLsGv40X4DbwYv4mX4LdwKX4bL8Xv4GX4Xbwcv4fL
8Pt4Bf4Ar8Qf4lX4I1yOP8ar8Sd4Df4Ur8Wf4Qr8OV6Hv8Dr8Zd4A/4KV+Kv
8Ub8Dd6Ev8Wb8Xe4Cn+Pt+Af8Fb8I96Gf8LV+Ge8Hf+Cd+Bf8U78G67Bv+Nd
+A+8G/+J9+C/cC3+G+/F/+B9+F+8H/+HoxZF+hDcAB+KG+LDcCN8OI7GR+DG
+EjcBB+Fm+KjcQw+BjfDx+Lm+DjcAh+PY/EJuCU+EbfCJ+HW+GQch0/BbfCp
uC0+DbfDp+N4fAZuj8/EHfBZuCM+Gyfgc3AnfC7ujM/DXfD5OBFfgLviC3E3
fBHuji/GAb4E98CX4p74MtwLX46T8BW4N74SJ+OrcB98NU7B1+C++FrcD1+H
++PrcSq+AQ/AN+KB+CY8CN+M0/AteDC+Fafj2/AQfDvOwHfgofhOnInvwsPw
3TgLD8cj8EicjUfh0fgenIPH4LF4HM7F9+Lx+D6ch+/HE/ADeCJ+EE/CD+F8
/DCejB/BU/CjeCp+DBfgx/E0/ASejp/EM/BTuBA/jWfiZ/As/CyejZ/DRfh5
PAe/gOfiF/E8/BIuxi/j+fgVvAC/ihfi13AJfh0vwm/gxfhNvAS/hUvx23gp
fgcvw+/i5fg9XIbfxyvwB3gl/hCvwh/hcvwxXo0/wWvwp3gt/gxX4M/xOvwF
Xo+/xBvwV7gSf4034m/wJvwt3oy/w1X4e7wF/4C34h/xNvwTrsY/4+34F7wD
/4p34t9wDf4d78J/4N34T7wH/4Vr8d94L/4H78P/4v34Pxz1RqQPwQ3wobgh
Pgw3wofjaHwEboyPxE3wUbgpPhrH4GNwM3wsbo6Pwy3w8TgWn4Bb4hNxK3wS
bo1PxnH4FNwGn4rb4tNwO3w6jsdn4Pb4TNwBn4U74rNxAj4Hd8Ln4s74PNwF
n48T8QW4K74Qd8MX4e74YhzgS3APfCnuiS/DvfDlOAlfgXvjK3Eyvgr3wVfj
FHwN7ouvxf3wdbg/vh6n4hvwAHwjHohvwoPwzTgN34IH41txOr4ND8G34wx8
Bx6K78SZ+C48DN+Ns/BwPAKPxNl4FB6N78E5eAwei8fhXHwvHo/vw3n4fjwB
P4An4gfxJPwQzscP48n4ETwFP4qn4sdwAX4cT8NP4On4STwDP4UL8dN4Jn4G
z8LP4tn4OVyEn8dz8At4Ln4Rz8Mv4WL8Mp6PX8EL8Kt4IX4Nl+DX8SL8Bl6M
38RL8Fu4FL+Nl+J38DL8Ll6O38Nl+H28An+AV+IP8Sr8ES7HH+PV+BO8Bn+K
1+LPcAX+HK/DX+D1+Eu8AX+FK/HXeCP+Bm/C3+LN+Dtchb/HW/APeCv+EW/D
P+Fq/DPejn/BO/CveCf+Ddfg3/Eu/Afejf/Ee/BfuBb/jffif/A+/C/ej//D
UYsjfQhugA/FDfFhuBE+HEfjI3BjfCRugo/CTfHROAYfg5vhY3FzfBxugY/H
sfgE3BKfiFvhk3BrfDKOw6fgNvhU3Bafhtvh03E8PgO3x2fiDvgs3BGfjRPw
ObgTPhd3xufhLvh8nIgvwF3xhbgbvgh3xxfjAF+Ce+BLcU98Ge6FL8dJ+Arc
G1+Jk/FVuA++Gqfga3BffC3uh6/D/fH1OBXfgAfgG/FAfBMehG/GafgWPBjf
itPxbXgIvh1n4DvwUHwnzsR34WH4bpyFh+MReCTOxqPwaHwPzsFj8Fg8Dufi
e/F4fB/Ow/fjCfgBPBE/iCfhh3A+fhhPxo/gKfhRPBU/hgvw43gafgJPx0/i
GfgpXIifxjPxM3gWfhbPxs/hIvw8noNfwHPxi3gefgkX45fxfPwKXoBfxQvx
a7gEv44X4TfwYvwmXoLfwqX4bbwUv4OX4XfxcvweLsPv4xX4A7wSf4hX4Y9w
Of4Yr8af4DX4U7wWf4Yr8Od4Hf4Cr8df4g34K1yJv8Yb8Td4E/4Wb8bf4Sr8
Pd6Cf8Bb8Y94G/4JV+Of8Xb8C96Bf8U78W+4Bv+Od+E/8G78J96D/8K1+G+8
F/+D9+F/8X78H456M9KH4Ab4UNwQH4Yb4cNxND4CN8ZH4ib4KNwUH41j8DG4
GT4WN8fH4Rb4eByLT8At8Ym4FT4Jt8Yn4zh8Cm6DT8Vt8Wm4HT4dx+MzcHt8
Ju6Az8Id8dk4AZ+DO+FzcWd8Hu6Cz8eJ+ALcFV+Iu+GLcHd8MQ7wJbgHvhT3
xJfhXvhynISvwL3xlTgZX4X74KtxCr4G98XX4n74OtwfX49T8Q14AL4RD8Q3
4UH4ZpyGb8GD8a04Hd+Gh+DbcQa+Aw/Fd+JMfBcehu/GWXg4HoFH4mw8Co/G
9+AcPAaPxeNwLr4Xj8f34Tx8P56AH8AT8YN4En4I5+OH8WT8CJ6CH8VT8WO4
AD+Op+En8HT8JJ6Bn8KF+Gk8Ez+DZ+Fn8Wz8HC7Cz+M5+AU8F7+I5+GXcDF+
Gc/Hr+AF+FW8EL+GS/DreBF+Ay/Gb+Il+C1cit/GS/E7eBl+Fy/H7+Ey/D5e
gT/AK/GHeBX+CJfjj/Fq/Alegz/Fa/FnuAJ/jtfhL/B6/CXegL/ClfhrvBF/
gzfhb/Fm/B2uwt/jLfgHvBX/iLfhn3A1/hlvx7/gHfhXvBP/hmvw73gX/gPv
xn/iPfgvXIv/xnvxP3gf/hfvx//hqCWRPgQ3wIfihvgw3AgfjqPxEbgxPhI3
wUfhpvhoHIOPwc3wsbg5Pg63wMfjWHwCbolPxK3wSbg1PhnH4VNwG3wqbotP
w+3w6Tgen4Hb4zNxB3wW7ojPxgn4HNwJn4s74/NwF3w+TsQX4K74QtwNX4S7
44txgC/BPfCluCe+DPfCl+MkfAXuja/Eyfgq3AdfjVPwNbgvvhb3w9fh/vh6
nIpvwAPwjXggvgkPwjfjNHwLHoxvxen4NjwE344z8B14KL4TZ+K78DB8N87C
w/EIPBJn41F4NL4H5+AxeCweh3PxvXg8vg/n4fvxBPwAnogfxJPwQzgfP4wn
40fwFPwonoofwwX4cTwNP4Gn4yfxDPwULsRP45n4GTwLP4tn4+dwEX4ez8Ev
4Ln4RTwPv4SL8ct4Pn4FL8Cv4oX4NVyCX8eL8Bt4MX4TL8Fv4VL8Nl6K38HL
8Lt4OX4Pl+H38Qr8AV6JP8Sr8Ee4HH+MV+NP8Br8KV6LP8MV+HO8Dn+B1+Mv
8Qb8Fa7EX+ON+Bu8CX+LN+PvcBX+Hm/BP+Ct+Ee8Df+Eq/HPeDv+Be/Av+Kd
+Ddcg3/Hu/AfeDf+E+/Bf+Fa/Dfei//B+/C/eD/+D0e9FelDcAN8KG6ID8ON
8OE4Gh+BG+MjcRN8FG6Kj8Yx+BjcDB+Lm+PjcAt8PI7FJ+CW+ETcCp+EW+OT
cRw+BbfBp+K2+DTcDp+O4/EZuD0+E3fAZ+GO+GycgM/BnfC5uDM+D3fB5+NE
fAHuii/E3fBFuDu+GAf4EtwDX4p74stwL3w5TsJX4N74SpyMr8J98NU4BV+D
++JrcT98He6Pr8ep+AY8AN+IB+Kb8CB8M07Dt+DB+Facjm/DQ/DtOAPfgYfi
O3EmvgsPw3fjLDwcj8AjcTYehUfje3AOHoPH4nE4F9+Lx+P7cB6+H0/AD+CJ
+EE8CT+E8/HDeDJ+BE/Bj+Kp+DFcgB/H0/ATeDp+Es/AT+FC/DSeiZ/Bs/Cz
eDZ+Dhfh5/Ec/AKei1/E8/BLuBi/jOfjV/AC/CpeiF/DJfh1vAi/gRfjN/ES
/BYuxW/jpfgdvAy/i5fj93AZfh+vwB/glfhDvAp/hMvxx3g1/gSvwZ/itfgz
XIE/x+vwF3g9/hJvwF/hSvw13oi/wZvwt3gz/g5X4e/xFvwD3op/xNvwT7ga
/4y341/wDvwr3ol/wzX4d7wL/4F34z/xHvwXrsV/4734H7wP/4v34/9wVGmk
D8EN8KG4IT4MN8KH42h8BG6Mj8RN8FG4KT4ax+BjcDN8LG6Oj8Mt8PE4Fp+A
W+ITcSt8Em6NT8Zx+BTcBp+K2+LTcDt8Oo7HZ+D2+EzcAZ+FO+KzcQI+B3fC
5+LO+DzcBZ+PE/EFuCu+EHfDF+Hu+GIc4EtwD3wp7okvw73w5TgJX4F74ytx
Mr4K98FX4xR8De6Lr8X98HW4P74ep+Ib8AB8Ix6Ib8KD8M04Dd+CB+NbcTq+
DQ/Bt+MMfAceiu/EmfguPAzfjbPwcDwCj8TZeBQeje/BOXgMHovH4Vx8Lx6P
78N5+H48AT+AJ+IH8ST8EM7HD+PJ+BE8BT+Kp+LHcAF+HE/DT+Dp+Ek8Az+F
C/HTeCZ+Bs/Cz+LZ+DlchJ/Hc/ALeC5+Ec/DL+Fi/DKej1/BC/CreCF+DZfg
1/Ei/AZejN/ES/BbuBS/jZfid/Ay/C5ejt/DZfh9vAJ/gFfiD/Eq/BEuxx/j
1fgTvAZ/itfiz3AF/hyvw1/g9fhLvAF/hSvx13gj/gZvwt/izfg7XIW/x1vw
D3gr/hFvwz/havwz3o5/wTvwr3gn/g3X4N/xLvwH3o3/xHvwX7gW/4334n/w
Pvwv3o//w1FvR/oQ3AAfihviw3AjfDiOxkfgxvhI3AQfhZvio3EMPgY3w8fi
5vg43AIfj2PxCbglPhG3wifh1vhkHIdPwW3wqbgtPg23w6fjeHwGbo/PxB3w
WbgjPhsn4HNwJ3wu7ozPw13w+TgRX4C74gtxN3wR7o4vxgG+BPfAl+Ke+DLc
C1+Ok/AVuDe+Eifjq3AffDVOwdfgvvha3A9fh/vj63EqvgEPwDfigfgmPAjf
jNPwLXgwvhWn49vwEHw7zsB34KH4TpyJ78LD8N04Cw/HI/BInI1H4dH4HpyD
x+CxeBzOxffi8fg+nIfvxxPwA3gifhBPwg/hfPwwnowfwVPwo3gqfgwX4Mfx
NPwEno6fxDPwU7gQP41n4mfwLPwsno2fw0X4eTwHv4Dn4hfxPPwSLsYv4/n4
FbwAv4oX4tdwCX4dL8Jv4MX4TbwEv4VL8dt4KX4HL8Pv4uX4PVyG38cr8Ad4
Jf4Qr8If4XL8MV6NP8Fr8Kd4Lf4MV+DP8Tr8BV6Pv8Qb8Fe4En+NN+Jv8Cb8
Ld6Mv8NV+Hu8Bf+At+If8Tb8E67GP+Pt+Be8A/+Kd+LfcA3+He/Cf+Dd+E+8
B/+Fa/HfeC/+B+/D/+L9+D8ctTTSh+AG+FDcEB+GG+HDcTQ+AjfGR+Im+Cjc
FB+NY/AxuBk+FjfHx+EW+Hgci0/ALfGJuBU+CbfGJ+M4fApug0/FbfFpuB0+
HcfjM3B7fCbugM/CHfHZOAGfgzvhc3FnfB7ugs/HifgC3BVfiLvhi3B3fDEO
8CW4B74U98SX4V74cpyEr8C98ZU4GV+F++CrcQq+BvfF1+J++DrcH1+PU/EN
eAC+EQ/EN+FB+Gachm/Bg/GtOB3fhofg23EGvgMPxXfiTHwXHobvxll4OB6B
R+JsPAqPxvfgHDwGj8XjcC6+F4/H9+E8fD+egB/AE/GDeBJ+COfjh/Fk/Aie
gh/FU/FjuAA/jqfhJ/B0/CSegZ/ChfhpPBM/g2fhZ/Fs/Bwuws/jOfgFPBe/
iOfhl3AxfhnPx6/gBfhVvBC/hkvw63gRfgMvxm/iJfgtXIrfxkvxO3gZfhcv
x+/hMvw+XoE/wCvxh3gV/giX44/xavwJXoM/xWvxZ7gCf47X4S/wevwl3oC/
wpX4a7wRf4M34W/xZvwdrsLf4y34B7wV/4i34Z9wNf4Zb8e/4B34V7wT/4Zr
8O94F/4D78Z/4j34L1yL/8Z78T94H/4X78f/4ah3In0IboAPxQ3xYbgRPhxH
4yNwY3wkboKPwk3x0TgGH4Ob4WNxc3wcboGPx7H4BNwSn4hb4ZNwa3wyjsOn
4Db4VNwWn4bb4dNxPD4Dt8dn4g74LNwRn40T8Dm4Ez4Xd8bn4S74fJyIL8Bd
8YW4G74Id8cX4wBfgnvgS3FPfBnuhS/HSfgK3BtfiZPxVbgPvhqn4GtwX3wt
7oevw/3x9TgV34AH4BvxQHwTHoRvxmn4FjwY34rT8W14CL4dZ+A78FB8J87E
d+Fh+G6chYfjEXgkzsaj8Gh8D87BY/BYPA7n4nvxeHwfzsP34wn4ATwRP4gn
4YdwPn4YT8aP4Cn4UTwVP4YL8ON4Gn4CT8dP4hn4KVyIn8Yz8TN4Fn4Wz8bP
4SL8PJ6DX8Bz8Yt4Hn4JF+OX8Xz8Cl6AX8UL8Wu4BL+OF+E38GL8Jl6C38Kl
+G28FL+Dl+F38XL8Hi7D7+MV+AO8En+IV+GPcDn+GK/Gn+A1+FO8Fn+GK/Dn
eB3+Aq/HX+IN+Ctcib/GG/E3eBP+Fm/G3+Eq/D3egn/AW/GPeBv+CVfjn/F2
/AvegX/FO/FvuAb/jnfhP/Bu/Cfeg//CtfhvvBf/g/fhf/F+/B+OWhbpQ3AD
fChuiA/DjfDhOBofgRvjI3ETfBRuio/GMfgY3Awfi5vj43ALfDyOxSfglvhE
3AqfhFvjk3EcPgW3wafitvg03A6fjuPxGbg9PhN3wGfhjvhsnIDPwZ3wubgz
Pg93wefjRHwB7oovxN3wRbg7vhgH+BLcA1+Ke+LLcC98OU7CV+De+EqcjK/C
ffDVOAVfg/via3E/fB3uj6/HqfgGPADfiAfim/AgfDNOw7fgwfhWnI5vw0Pw
7TgD34GH4jtxJr4LD8N34yw8HI/AI3E2HoVH43twDh6Dx+JxOBffi8fj+3Ae
vh9PwA/gifhBPAk/hPPxw3gyfgRPwY/iqfgxXIAfx9PwE3g6fhLPwE/hQvw0
nomfwbPws3g2fg4X4efxHPwCnotfxPPwS7gYv4zn41fwAvwqXohfwyX4dbwI
v4EX4zfxEvwWLsVv46X4HbwMv4uX4/dwGX4fr8Af4JX4Q7wKf4TL8cd4Nf4E
r8Gf4rX4M1yBP8fr8Bd4Pf4Sb8Bf4Ur8Nd6Iv8Gb8Ld4M/4OV+Hv8Rb8A96K
f8Tb8E+4Gv+Mt+Nf8A78K96Jf8M1+He8C/+Bd+M/8R78F67Ff+O9+B+8D/+L
9+P/cNS7kT4EN8CH4ob4MNwIH46j8RG4MT4SN8FH4ab4aByDj8HN8LG4OT4O
t8DH41h8Am6JT8St8Em4NT4Zx+FTcBt8Km6LT8Pt8Ok4Hp+B2+MzcQd8Fu6I
z8YJ+BzcCZ+LO+PzcBd8Pk7EF+Cu+ELcDV+Eu+OLcYAvwT3wpbgnvgz3wpfj
JHwF7o2vxMn4KtwHX41T8DW4L74W98PX4f74epyKb8AD8I14IL4JD8I34zR8
Cx6Mb8Xp+DY8BN+OM/AdeCi+E2fiu/AwfDfOwsPxCDwSZ+NReDS+B+fgMXgs
Hodz8b14PL4P5+H78QT8AJ6IH8ST8EM4Hz+MJ+NH8BT8KJ6KH8MF+HE8DT+B
p+Mn8Qz8FC7ET/8fV/WQBYChIECwY9u2bdu2bdu2bdu2bdu2bScz21/Len2A
xmfis/DZ+Bx8Lj4Pn48vwBfii/DF+BJ8Kb4MX46vwFfiq/DV+Bp8Lb4OX49v
wDfim/DN+BZ8K74N347vwHfiu/Dd+B58L74P348fwA/ih/DD+BH8KH4MP46f
wE/ip/DT+Bn8LH4OP49fwC/il/DL+BX8Kn4Nv47fwG/it/Db+B38Ln4Pv48/
wB/ij/DH+BP8Kf4Mf46/wF/ir/DX+Bv8Lf4Of49/wD/in/DP+Bf8K/4N/47/
wH/iv/Df+B/8L/4Pd+//egA8IB4ID4wHwYPiwfDgeAg8JB4KD42HwcPi4fDw
eAQ8Ih4Jj4xHwaPi0fDoeAw8Jh4Lj43HwePi8fD4eAI8IZ4IT4wnwZPiyfDk
eAo8JZ4KT42nwdPi6fD0eAY8I54Jz4xnwbPi2fDseA48J54Lz43nwfPi+fD8
eAG8IF4IL4wXwYvixfDieAm8JF4KL42Xwcvi5fDyeAW8Il4Jr4xXwavi1fDq
eA28Jl4Lr43Xwevi9fD6eAO8Id4Ib4w3wZvizfDmeAu8Jd4Kb423wdvi7fD2
eAe8I94J74x3wbvi3fDueA+8J94L7433wfvi/fD++AB8ID4IH4wPwYfiw/Dh
+Ah8JD4KH42Pwcfi4/Dx+AR8Ij4Jn4xPwafi0/Dp+Ax8Jj4Ln43Pwefi8/D5
+AJ8Ib4IX4wvwZfiy/Dl+Ap8Jb4KX42vwdfi6/D1+AZ8I74J34xvwbfi2/Dt
+A58J74L343vwffi+/D9+AH8IH4IP4wfwY/ix/Dj+An8JH4KP42fwc/i5/Dz
+AX8In4Jv4xfwa/i1/Dr+A38Jn4Lv43fwe/i9/D7+AP8If4If4w/wZ/iz/Dn
+Av8Jf4Kf42/wd/i7/D3+Af8I/4J/4x/wb/i3/Dv+A/8J/4L/43/wf/i/3D3
/a8HwAPigfDAeBA8KB4MD46HwEPiofDQeBg8LB4OD49HwCPikfDIeBQ8Kh4N
j47HwGPisfDYeBw8Lh4Pj48nwBPiifDEeBI8KZ4MT46nwFPiqfDUeBo8LZ4O
T49nwDPimfDMeBY8K54Nz47nwHPiufDceB48L54Pz48XwAvihfDCeBG8KF4M
L46XwEvipfDSeBm8LF4OL49XwCvilfDKeBW8Kl4Nr47XwGvitfDaeB28Ll4P
r483wBvijfDGeBO8Kd4Mb463wFvirfDWeBu8Ld4Ob493wDvinfDOeBe8K94N
7473wHvivfDeeB+8L94P748PwAfig/DB+BB8KD4MH46PwEfio/DR+Bh8LD4O
H49PwCfik/DJ+BR8Kj4Nn47PwGfis/DZ+Bx8Lj4Pn48vwBfii/DF+BJ8Kb4M
X46vwFfiq/DV+Bp8Lb4OX49vwDfim/DN+BZ8K74N347vwHfiu/Dd+B58L74P
348fwA/ih/DD+BH8KH4MP46fwE/ip/DT+Bn8LH4OP49fwC/il/DL+BX8Kn4N
v47fwG/it/Db+B38Ln4Pv48/wB/ij/DH+BP8Kf4Mf46/wF/ir/DX+Bv8Lf4O
f49/wD/in/DP+Bf8K/4N/47/wH/iv/Df+B/8L/4Pd///eH/cAHTcgHTcQHTc
wHTcIHTcoHTcYHTc4HTcEHTckHTcUHTc0HTcMHTcsHTccHTc8HTcCHTciHTc
SHTcyHTcKHTcqHTcaHTc6HTcGHTcmHTcWHTc2HTcOHTcuHTceHTc+HTcBHTc
hHTcRHTcxHTcJHTcpHTcZHTc5HTcFHTclHTcVHTc1HTcNHTctHTcdHTc9HTc
DHTcjHTcTHTczHTcLHTcrHTcbHTc7HTcHHTcnHTcXHTc3HTcPHTcvHTcfHTc
/HTcAnTcgnTcQnTcwnTcInTconTcYnTc4nTcEnTcknTcUnTc0nTcMnTcsnTc
cnTc8nTcCnTcinTcSnTcynTcKnTcqnTcanTc6nTcGnTcmnTcWnTc2nTcOnTc
unTcenTc+nTcBnTchnTcRnTcxnTcJnTcpnTcZnTc5nTcFnTclnTcVnTc1nTc
NnTctnTcdnTc9nTcDnTcjnTcTnTcznTcLnTcrnTcbnTc7nTcHnTcnnTcXnTc
3nTcPnTcvnTcfnTc/nTcAXTcgXTcQXTcwXTcIXTcoXTcYXTc4XTcEXTckXTc
UXTc0XTcMXTcsXTccXTc8XTcCXTciXTcSXTcyXTcKXTcqXTcaXTc6XTcGXTc
mXTcWXTc2XTcOXTcuXTceXTc+XTcBXTchXTcRXTcxXTcJXTcpXTcZXTc5XTc
FXTclXTcVXTc1XTcNXTctXTcdXTc9XTcDXTcjXTcTXTczXTcLXTcrXTcbXTc
7XTcHXTcnXTcXXTc3XTcPXTcvXTcfXTc/XTcA3Tcg3TcQ3Tcw3TcI3Tco3Tc
Y3Tc43TcE3Tck3TcU3Tc03TcM3Tcs3Tcc3Tc83TcC3Tci3TcS3Tcy3TcK3Tc
q3Tca3Tc63TcG3Tcm3TcW3Tc23TcO3Tcu3Tce3Tc+3TcB3Tch3TcR3Tcx3Tc
J3Tcp3TcZ3Tc53TcF3Tcl3TcV3Tc13TcN3Tct3Tcd3Tc93TcD3Tcj3TcT3Tc
z3TcL3Tcr3Tcb3Tc73TcH3Tcn3TcX3Tc33TcP3Tcv3Tcf3T8/4P/344bgI4b
kI4biI4bmI4bhI4blI4bjI4bnI4bgo4bko4bio4bmo4bho4blo4bjo4bno4b
gY4bkY4biY4bmY4bhY4blY4bjY4bnY4bg44bk44bi44bm44bh44bl44bj44b
n46bgI6bkI6biI6bmI6bhI6blI6bjI6bnI6bgo6bko6bio6bmo6bho6blo6b
jo6bno6bgY6bkY6biY6bmY6bhY6blY6bjY6bnY6bg46bk46bi46bm46bh46b
l46bj46bn45bgI5bkI5biI5bmI5bhI5blI5bjI5bnI5bgo5bko5bio5bmo5b
ho5blo5bjo5bno5bgY5bkY5biY5bmY5bhY5blY5bjY5bnY5bg45bk45bi45b
m45bh45bl45bj45bn47bgI7bkI7biI7bmI7bhI7blI7bjI7bnI7bgo7bko7b
io7bmo7bho7blo7bjo7bno7bgY7bkY7biY7bmY7bhY7blY7bjY7bnY7bg47b
k47bi47bm47bh47bl47bj47bn447gI47kI47iI47mI47hI47lI47jI47nI47
go47ko47io47mo47ho47lo47jo47no47gY47kY47iY47mY47hY47lY47jY47
nY47g447k447i447m447h447l447j447n467gI67kI67iI67mI67hI67lI67
jI67nI67go67ko67io67mo67ho67lo67jo67no67gY67kY67iY67mY67hY67
lY67jY67nY67g467k467i467m467h467l467j467n457gI57kI57iI57mI57
hI57lI57jI57nI57go57ko57io57mo57ho57lo57jo57no57gY57kY57iY57
mY57hY57lY57jY57nY57g457k457i457m457h457l457j457n477gI77kI77
iI77mI77hI77lI77jI77nI77go77ko77io77mo77ho77lo77jo77no77gY77
kY77iY77mY77hY77lY77jY77nY77g477k477i477m477h477l477j47/f+D/
23ED0HED0nED0XED03GD0HGD0nGD0XGD03FD0HFD0nFD0XFD03HD0HHD0nHD
0XHD03Ej0HEj0nEj0XEj03Gj0HGj0nGj0XGj03Fj0HFj0nFj0XFj03Hj0HHj
0nHj0XHj03ET0HET0nET0XET03GT0HGT0nGT0XGT03FT0HFT0nFT0XFT03HT
0HHT0nHT0XHT03Ez0HEz0nEz0XEz03Gz0HGz0nGz0XGz03Fz0HFz0nFz0XFz
03Hz0HHz0nHz0XHz03EL0HEL0nEL0XEL03GL0HGL0nGL0XGL03FL0HFL0nFL
0XFL03HL0HHL0nHL0XHL03Er0HEr0nEr0XEr03Gr0HGr0nGr0XGr03Fr0HFr
0nFr0XFr03Hr0HHr0nHr0XHr03Eb0HEb0nEb0XEb03Gb0HGb0nGb0XGb03Fb
0HFb0nFb0XFb03Hb0HHb0nHb0XHb03E70HE70nE70XE703G70HG70nG70XG7
03F70HF70nF70XF703H70HH70nH70XH703EH0HEH0nEH0XEH03GH0HGH0nGH
0XGH03FH0HFH0nFH0XFH03HH0HHH0nHH0XHH03En0HEn0nEn0XEn03Gn0HGn
0nGn0XGn03Fn0HFn0nFn0XFn03Hn0HHn0nHn0XHn03EX0HEX0nEX0XEX03GX
0HGX0nGX0XGX03FX0HFX0nFX0XFX03HX0HHX0nHX0XHX03E30HE30nE30XE3
03G30HG30nG30XG303F30HF30nF30XF303H30HH30nH30XH303EP0HEP0nEP
0XEP03GP0HGP0nGP0XGP03FP0HFP0nFP0XFP03HP0HHP0nHP0XHP03Ev0HEv
0nEv0XEv03Gv0HGv0nGv0XGv03Fv0HFv0nFv0XFv03Hv0HHv0nHv0XHv03Ef
0HEf0nEf0XEf03Gf0HGf0nGf0XGf03Ff0HFf0nFf0XFf03Hf0HHf0nHf0XHf
03E/0HE/0nE/0XE/03G/0HG/0nG/0XG/03F/0HF/0nF/0XF/03H/0HH/0nH/
0fH/D/p/O24AOm5AOm4gOm5gOm4QOm5QOm4wOm5wOm4IOm5IOm4oOm5oOm4Y
Om5YOm44Om54Om4EOm5EOm4kOm5kOm4UOm5UOm40Om50Om4MOm5MOm4sOm5s
Om4cOm5cOm48Om58Om4COm5COm4iOm5iOm4SOm5SOm4yOm5yOm4KOm5KOm4q
Om5qOm4aOm5aOm46Om56Om4GOm5GOm4mOm5mOm4WOm5WOm42Om52Om4OOm5O
Om4uOm5uOm4eOm5eOm4+Om5+Om4BOm5BOm4hOm5hOm4ROm5ROm4xOm5xOm4J
Om5JOm4pOm5pOm4ZOm5ZOm45Om55Om4FOm5FOm4lOm5lOm4VOm5VOm41Om51
Om4NOm5NOm4tOm5tOm4dOm5dOm49Om59Om4DOm5DOm4jOm5jOm4TOm5TOm4z
Om5zOm4LOm5LOm4rOm5rOm4bOm5bOm47Om57Om4HOm5HOm4nOm5nOm4XOm5X
Om43Om53Om4POm5POm4vOm5vOm4fOm5fOm4/Om5/Ou4AOu5AOu4gOu5gOu4Q
Ou5QOu4wOu5wOu4IOu5IOu4oOu5oOu4YOu5YOu44Ou54Ou4EOu5EOu4kOu5k
Ou4UOu5UOu40Ou50Ou4MOu5MOu4sOu5sOu4cOu5cOu48Ou58Ou4COu5COu4i
Ou5iOu4SOu5SOu4yOu5yOu4KOu5KOu4qOu5qOu4aOu5aOu46Ou56Ou4GOu5G
Ou4mOu5mOu4WOu5WOu42Ou52Ou4OOu5OOu4uOu5uOu4eOu5eOu4+Ou5+Ou4B
Ou5BOu4hOu5hOu4ROu5ROu4xOu5xOu4JOu5JOu4pOu5pOu4ZOu5ZOu45Ou55
Ou4FOu5FOu4lOu5lOu4VOu5VOu41Ou51Ou4NOu5NOu4tOu5tOu4dOu5dOu49
Ou59Ou4DOu5DOu4jOu5jOu4TOu5TOu4zOu5zOu4LOu5LOu4rOu5rOu4bOu5b
Ou47Ou57Ou4HOu5HOu4nOu5nOu4XOu5XOu43Ou53Ou4POu5POu4vOu5vOu4f
Ou5fOu4/Ov7/Af9vxw1Axw1Ixw1Exw1Mxw1Cxw1Kxw1Gxw1Oxw1Bxw1Jxw1F
xw1Nxw1Dxw1Lxw1Hxw1Px41Ax41Ix41Ex41Mx41Cx41Kx41Gx41Ox41Bx41J
x41Fx41Nx41Dx41Lx41Hx41Px01Ax01Ix01Ex01Mx01Cx01Kx01Gx01Ox01B
x01Jx01Fx01Nx01Dx01Lx01Hx01Px81Ax81Ix81Ex81Mx81Cx81Kx81Gx81O
x81Bx81Jx81Fx81Nx81Dx81Lx81Hx81Pxy1Axy1Ixy1Exy1Mxy1Cxy1Kxy1G
xy1Oxy1Bxy1Jxy1Fxy1Nxy1Dxy1Lxy1Hxy1Px61Ax61Ix61Ex61Mx61Cx61K
x61Gx61Ox61Bx61Jx61Fx61Nx61Dx61Lx61Hx61Px21Ax21Ix21Ex21Mx21C
x21Kx21Gx21Ox21Bx21Jx21Fx21Nx21Dx21Lx21Hx21Px+1Ax+1Ix+1Ex+1M
x+1Cx+1Kx+1Gx+1Ox+1Bx+1Jx+1Fx+1Nx+1Dx+1Lx+1Hx+1Pxx1Axx1Ixx1E
xx1Mxx1Cxx1Kxx1Gxx1Oxx1Bxx1Jxx1Fxx1Nxx1Dxx1Lxx1Hxx1Px51Ax51I
x51Ex51Mx51Cx51Kx51Gx51Ox51Bx51Jx51Fx51Nx51Dx51Lx51Hx51Px11A
x11Ix11Ex11Mx11Cx11Kx11Gx11Ox11Bx11Jx11Fx11Nx11Dx11Lx11Hx11P
x91Ax91Ix91Ex91Mx91Cx91Kx91Gx91Ox91Bx91Jx91Fx91Nx91Dx91Lx91H
x91Pxz1Axz1Ixz1Exz1Mxz1Cxz1Kxz1Gxz1Oxz1Bxz1Jxz1Fxz1Nxz1Dxz1L
xz1Hxz1Px71Ax71Ix71Ex71Mx71Cx71Kx71Gx71Ox71Bx71Jx71Fx71Nx71D
x71Lx71Hx71Px31Ax31Ix31Ex31Mx31Cx31Kx31Gx31Ox31Bx31Jx31Fx31N
x31Dx31Lx31Hx31Px/1Ax/1Ix/1Ex/1Mx/1Cx/1Kx/1Gx/1Ox/1Bx/1Jx/1F
x/1Nx/1Dx/1Lx/1Hx/8/2P/tuAHouAHpuIHouIHpuEHouEHpuMHouMHpuCHo
uCHpuKHouKHpuGHouGHpuOHouOHpuBHouBHpuJHouJHpuFHouFHpuNHouNHp
uDHouDHpuLHouLHpuHHouHHpuPHouPHpuAnouAnpuInouInpuEnouEnpuMno
uMnpuCnouCnpuKnouKnpuGnouGnpuOnouOnpuBnouBnpuJnouJnpuFnouFnp
uNnouNnpuDnouDnpuLnouLnpuHnouHnpuPnouPnpuAXouAXpuIXouIXpuEXo
uEXpuMXouMXpuCXouCXpuKXouKXpuGXouGXpuOXouOXpuBXouBXpuJXouJXp
uFXouFXpuNXouNXpuDXouDXpuLXouLXpuHXouHXpuPXouPXpuA3ouA3puI3o
uI3puE3ouE3puM3ouM3puC3ouC3puK3ouK3puG3ouG3puO3ouO3puB3ouB3p
uJ3ouJ3puF3ouF3puN3ouN3puD3ouD3puL3ouL3puH3ouH3puP3ouP3puAPo
uAPpuIPouIPpuEPouEPpuMPouMPpuCPouCPpuKPouKPpuGPouGPpuOPouOPp
uBPouBPpuJPouJPpuFPouFPpuNPouNPpuDPouDPpuLPouLPpuHPouHPpuPPo
uPPpuAvouAvpuIvouIvpuEvouEvpuMvouMvpuCvouCvpuKvouKvpuGvouGvp
uOvouOvpuBvouBvpuJvouJvpuFvouFvpuNvouNvpuDvouDvpuLvouLvpuHvo
uHvpuPvouPvpuAfouAfpuIfouIfpuEfouEfpuMfouMfpuCfouCfpuKfouKfp
uGfouGfpuOfouOfpuBfouBfpuJfouJfpuFfouFfpuNfouNfpuDfouDfpuLfo
uLfpuHfouHfpuPfouPfpuA/ouA/puI/ouI/puE/ouE/puM/ouM/puC/ouC/p
uK/ouK/puG/ouG/puO/ouO/puB/ouB/puJ/ouJ/puF/ouF/puN/ouN/puD/o
uD/puL/ouL/puH/ouH/puP/o+P8H+r8dNwAdNyAdNxAdNzAdNwgdNygdNxgd
NzgdNwQdNyQdNxQdNzQdNwwdNywdNxwdNzwdNwIdNyIdNxIdNzIdNwodNyod
NxodNzodNwYdNyYdNxYdNzYdNw4dNy4dNx4dNz4dNwEdNyEdNxEdNzEdNwkd
NykdNxkdNzkdNwUdNyUdNxUdNzUdNw0dNy0dNx0dNz0dNwMdNyMdNxMdNzMd
NwsdNysdNxsdNzsdNwcdNycdNxcdNzcdNw8dNy8dNx8dNz8dtwAdtyAdtxAd
tzAdtwgdtygdtxgdtzgdtwQdtyQdtxQdtzQdtwwdtywdtxwdtzwdtwIdtyId
txIdtzIdtwodtyodtxodtzodtwYdtyYdtxYdtzYdtw4dty4dtx4dtz4dtwEd
tyEdtxEdtzEdtwkdtykdtxkdtzkdtwUdtyUdtxUdtzUdtw0dty0dtx0dtz0d
twMdtyMdtxMdtzMdtwsdtysdtxsdtzsdtwcdtycdtxcdtzcdtw8dty8dtx8d
tz8ddwAddyAddxAddzAddwgddygddxgddzgddwQddyQddxQddzQddwwddywd
dxwddzwddwIddyIddxIddzIddwoddyoddxoddzoddwYddyYddxYddzYddw4d
dy4ddx4ddz4ddwEddyEddxEddzEddwkddykddxkddzkddwUddyUddxUddzUd
dw0ddy0ddx0ddz0ddwMddyMddxMddzMddwsddysddxsddzsddwcddycddxcd
dzcddw8ddy8ddx8ddz8d9wAd9yAd9xAd9zAd9wgd9ygd9xgd9zgd9wQd9yQd
9xQd9zQd9wwd9ywd9xwd9zwd9wId9yId9xId9zId9wod9yod9xod9zod9wYd
9yYd9xYd9zYd9w4d9y4d9x4d9z4d9wEd9yEd9xEd9zEd9wkd9ykd9xkd9zkd
9wUd9yUd9xUd9zUd9w0d9y0d9x0d9z0d9wMd9yMd9xMd9zMd9wsd9ysd9xsd
9zsd9wcd9ycd9xcd9zcd9w8d9y8d9x8d//8g/7fjBqDjBqTjBqLjBqbjBqHj
BqXjBqPjBqfjhqDjhqTjhqLjhqbjhqHjhqXjhqPjhqfjRqDjRqTjRqLjRqbj
RqHjRqXjRqPjRqfjxqDjxqTjxqLjxqbjxqHjxqXjxqPjxqfjJqDjJqTjJqLj
JqbjJqHjJqXjJqPjJqfjpqDjpqTjpqLjpqbjpqHjpqXjpqPjpqfjZqDjZqTj
ZqLjZqbjZqHjZqXjZqPjZqfj5qDj5qTj5qLj5qbj5qHj5qXj5qPj5qfjFqDj
FqTjFqLjFqbjFqHjFqXjFqPjFqfjlqDjlqTjlqLjlqbjlqHjlqXjlqPjlqfj
VqDjVqTjVqLjVqbjVqHjVqXjVqPjVqfj1qDj1qTj1qLj1qbj1qHj1qXj1qPj
1qfjNqDjNqTjNqLjNqbjNqHjNqXjNqPjNqfjtqDjtqTjtqLjtqbjtqHjtqXj
tqPjtqfjdqDjdqTjdqLjdqbjdqHjdqXjdqPjdqfj9qDj9qTj9qLj9qbj9qHj
9qXj9qPj9qfjDqDjDqTjDqLjDqbjDqHjDqXjDqPjDqfjjqDjjqTjjqLjjqbj
jqHjjqXjjqPjjqfjTqDjTqTjTqLjTqbjTqHjTqXjTqPjTqfjzqDjzqTjzqLj
zqbjzqHjzqXjzqPjzqfjLqDjLqTjLqLjLqbjLqHjLqXjLqPjLqfjrqDjrqTj
rqLjrqbjrqHjrqXjrqPjrqfjbqDjbqTjbqLjbqbjbqHjbqXjbqPjbqfj7qDj
7qTj7qLj7qbj7qHj7qXj7qPj7qfjHqDjHqTjHqLjHqbjHqHjHqXjHqPjHqfj
nqDjnqTjnqLjnqbjnqHjnqXjnqPjnqfjXqDjXqTjXqLjXqbjXqHjXqXjXqPj
Xqfj3qDj3qTj3qLj3qbj3qHj3qXj3qPj3qfjPqDjPqTjPqLjPqbjPqHjPqXj
PqPjPqfjvqDjvqTjvqLjvqbjvqHjvqXjvqPjvqfjfqDjfqTjfqLjfqbjfqHj
fqXjfqPjfqfj/qDj/qTj/qLj/qbj/qHj/qXj/qPj/x/g/3bcAHTcgHTcQHTc
wHTcIHTcoHTcYHTc4HTcEHTckHTcUHTc0HTcMHTcsHTccHTc8HTcCHTciHTc
SHTcyHTcKHTcqHTcaHTc6HTcGHTcmHTcWHTc2HTcOHTcuHTceHTc+HTcBHTc
hHTcRHTcxHTcJHTcpHTcZHTc5HTcFHTclHTcVHTc1HTcNHTctHTcdHTc9HTc
DHTcjHTcTHTczHTcLHTcrHTcbHTc7HTcHHTcnHTcXHTc3HTcPHTcvHTcfHTc
/HTcAnTcgnTcQnTcwnTcInTconTcYnTc4nTcEnTcknTcUnTc0nTcMnTcsnTc
cnTc8nTcCnTcinTcSnTcynTcKnTcqnTcanTc6nTcGnTcmnTcWnTc2nTcOnTc
unTcenTc+nTcBnTchnTcRnTcxnTcJnTcpnTcZnTc5nTcFnTclnTcVnTc1nTc
NnTctnTcdnTc9nTcDnTcjnTcTnTcznTcLnTcrnTcbnTc7nTcHnTcnnTcXnTc
3nTcPnTcvnTcfnTc/nTcAXTcgXTcQXTcwXTcIXTcoXTcYXTc4XTcEXTckXTc
UXTc0XTcMXTcsXTccXTc8XTcCXTciXTcSXTcyXTcKXTcqXTcaXTc6XTcGXTc
mXTcWXTc2XTcOXTcuXTceXTc+XTcBXTchXTcRXTcxXTcJXTcpXTcZXTc5XTc
FXTclXTcVXTc1XTcNXTctXTcdXTc9XTcDXTcjXTcTXTczXTcLXTcrXTcbXTc
7XTcHXTcnXTcXXTc3XTcPXTcvXTcfXTc/XTcA3Tcg3TcQ3Tcw3TcI3Tco3Tc
Y3Tc43TcE3Tck3TcU3Tc03TcM3Tcs3Tcc3Tc83TcC3Tci3TcS3Tcy3TcK3Tc
q3Tca3Tc63TcG3Tcm3TcW3Tc23TcO3Tcu3Tce3Tc+3TcB3Tch3TcR3Tcx3Tc
J3Tcp3TcZ3Tc53TcF3Tcl3TcV3Tc13TcN3Tct3Tcd3Tc93TcD3Tcj3TcT3Tc
z3TcL3Tcr3Tcb3Tc73TcH3Tcn3TcX3Tc33TcP3Tcv3Tcf3T8/4P7344bgI4b
kI4biI4bmI4bhI4blI4bjI4bnI4bgo4bko4bio4bmo4bho4blo4bjo4bno4b
gY4bkY4biY4bmY4bhY4blY4bjY4bnY4bg44bk44bi44bm44bh44bl44bj44b
n46bgI6bkI6biI6bmI6bhI6blI6bjI6bnI6bgo6bko6bio6bmo6bho6blo6b
jo6bno6bgY6bkY6biY6bmY6bhY6blY6bjY6bnY6bg46bk46bi46bm46bh46b
l46bj46bn45bgI5bkI5biI5bmI5bhI5blI5bjI5bnI5bgo5bko5bio5bmo5b
ho5blo5bjo5bno5bgY5bkY5biY5bmY5bhY5blY5bjY5bnY5bg45bk45bi45b
m45bh45bl45bj45bn47bgI7bkI7biI7bmI7bhI7blI7bjI7bnI7bgo7bko7b
io7bmo7bho7blo7bjo7bno7bgY7bkY7biY7bmY7bhY7blY7bjY7bnY7bg47b
k47bi47bm47bh47bl47bj47bn447gI47kI47iI47mI47hI47lI47jI47nI47
go47ko47io47mo47ho47lo47jo47no47gY47kY47iY47mY47hY47lY47jY47
nY47g447k447i447m447h447l447j447n467gI67kI67iI67mI67hI67lI67
jI67nI67go67ko67io67mo67ho67lo67jo67no67gY67kY67iY67mY67hY67
lY67jY67nY67g467k467i467m467h467l467j467n457gI57kI57iI57mI57
hI57lI57jI57nI57go57ko57io57mo57ho57lo57jo57no57gY57kY57iY57
mY57hY57lY57jY57nY57g457k457i457m457h457l457j457n477gI77kI77
iI77mI77hI77lI77jI77nI77go77ko77io77mo77ho77lo77jo77no77gY77
kY77iY77mY77hY77lY77jY77nY77g477k477i477m477h477l477j47/f2D/
23ED0HED0nED0XED03GD0HGD0nGD0XGD03FD0HFD0nFD0XFD03HD0HHD0nHD
0XHD03Ej0HEj0nEj0XEj03Gj0HGj0nGj0XGj03Fj0HFj0nFj0XFj03Hj0HHj
0nHj0XHj03ET0HET0nET0XET03GT0HGT0nGT0XGT03FT0HFT0nFT0XFT03HT
0HHT0nHT0XHT03Ez0HEz0nEz0XEz03Gz0HGz0nGz0XGz03Fz0HFz0nFz0XFz
03Hz0HHz0nHz0XHz03EL0HEL0nEL0XEL03GL0HGL0nGL0XGL03FL0HFL0nFL
0XFL03HL0HHL0nHL0XHL03Er0HEr0nEr0XEr03Gr0HGr0nGr0XGr03Fr0HFr
0nFr0XFr03Hr0HHr0nHr0XHr03Eb0HEb0nEb0XEb03Gb0HGb0nGb0XGb03Fb
0HFb0nFb0XFb03Hb0HHb0nHb0XHb03E70HE70nE70XE703G70HG70nG70XG7
03F70HF70nF70XF703H70HH70nH70XH703EH0HEH0nEH0XEH03GH0HGH0nGH
0XGH03FH0HFH0nFH0XFH03HH0HHH0nHH0XHH03En0HEn0nEn0XEn03Gn0HGn
0nGn0XGn03Fn0HFn0nFn0XFn03Hn0HHn0nHn0XHn03EX0HEX0nEX0XEX03GX
0HGX0nGX0XGX03FX0HFX0nFX0XFX03HX0HHX0nHX0XHX03E30HE30nE30XE3
03G30HG30nG30XG303F30HF30nF30XF303H30HH30nH30XH303EP0HEP0nEP
0XEP03GP0HGP0nGP0XGP03FP0HFP0nFP0XFP03HP0HHP0nHP0XHP03Ev0HEv
0nEv0XEv03Gv0HGv0nGv0XGv03Fv0HFv0nFv0XFv03Hv0HHv0nHv0XHv03Ef
0HEf0nEf0XEf03Gf0HGf0nGf0XGf03Ff0HFf0nFf0XFf03Hf0HHf0nHf0XHf
03E/0HE/0nE/0XE/03G/0HG/0nG/0XG/03F/0HF/0nF/0XF/03H/0HH/0nH/
0fH/D+p/O24AOm5AOm4gOm5gOm4QOm5QOm4wOm5wOm4IOm5IOm4oOm5oOm4Y
Om5YOm44Om54Om4EOm5EOm4kOm5kOm4UOm5UOm40Om50Om4MOm5MOm4sOm5s
Om4cOm5cOm48Om58Om4COm5COm4iOm5iOm4SOm5SOm4yOm5yOm4KOm5KOm4q
Om5qOm4aOm5aOm46Om56Om4GOm5GOm4mOm5mOm4WOm5WOm42Om52Om4OOm5O
Om4uOm5uOm4eOm5eOm4+Om5+Om4BOm5BOm4hOm5hOm4ROm5ROm4xOm5xOm4J
Om5JOm4pOm5pOm4ZOm5ZOm45Om55Om4FOm5FOm4lOm5lOm4VOm5VOm41Om51
Om4NOm5NOm4tOm5tOm4dOm5dOm49Om59Om4DOm5DOm4jOm5jOm4TOm5TOm4z
Om5zOm4LOm5LOm4rOm5rOm4bOm5bOm47Om57Om4HOm5HOm4nOm5nOm4XOm5X
Om43Om53Om4POm5POm4vOm5vOm4fOm5fOm4/Om5/Ou4AOu5AOu4gOu5gOu4Q
Ou5QOu4wOu5wOu4IOu5IOu4oOu5oOu4YOu5YOu44Ou54Ou4EOu5EOu4kOu5k
Ou4UOu5UOu40Ou50Ou4MOu5MOu4sOu5sOu4cOu5cOu48Ou58Ou4COu5COu4i
Ou5iOu4SOu5SOu4yOu5yOu4KOu5KOu4qOu5qOu4aOu5aOu46Ou56Ou4GOu5G
Ou4mOu5mOu4WOu5WOu42Ou52Ou4OOu5OOu4uOu5uOu4eOu5eOu4+Ou5+Ou4B
Ou5BOu4hOu5hOu4ROu5ROu4xOu5xOu4JOu5JOu4pOu5pOu4ZOu5ZOu45Ou55
Ou4FOu5FOu4lOu5lOu4VOu5VOu41Ou51Ou4NOu5NOu4tOu5tOu4dOu5dOu49
Ou59Ou4DOu5DOu4jOu5jOu4TOu5TOu4zOu5zOu4LOu5LOu4rOu5rOu4bOu5b
Ou47Ou57Ou4HOu5HOu4nOu5nOu4XOu5XOu43Ou53Ou4POu5POu4vOu5vOu4f
Ou5fOu4/Ov7/Af1vxw1Axw1Ixw1Exw1Mxw1Cxw1Kxw1Gxw1Oxw1Bxw1Jxw1F
xw1Nxw1Dxw1Lxw1Hxw1Px41Ax41Ix41Ex41Mx41Cx41Kx41Gx41Ox41Bx41J
x41Fx41Nx41Dx41Lx41Hx41Px01Ax01Ix01Ex01Mx01Cx01Kx01Gx01Ox01B
x01Jx01Fx01Nx01Dx01Lx01Hx01Px81Ax81Ix81Ex81Mx81Cx81Kx81Gx81O
x81Bx81Jx81Fx81Nx81Dx81Lx81Hx81Pxy1Axy1Ixy1Exy1Mxy1Cxy1Kxy1G
xy1Oxy1Bxy1Jxy1Fxy1Nxy1Dxy1Lxy1Hxy1Px61Ax61Ix61Ex61Mx61Cx61K
x61Gx61Ox61Bx61Jx61Fx61Nx61Dx61Lx61Hx61Px21Ax21Ix21Ex21Mx21C
x21Kx21Gx21Ox21Bx21Jx21Fx21Nx21Dx21Lx21Hx21Px+1Ax+1Ix+1Ex+1M
x+1Cx+1Kx+1Gx+1Ox+1Bx+1Jx+1Fx+1Nx+1Dx+1Lx+1Hx+1Pxx1Axx1Ixx1E
xx1Mxx1Cxx1Kxx1Gxx1Oxx1Bxx1Jxx1Fxx1Nxx1Dxx1Lxx1Hxx1Px51Ax51I
x51Ex51Mx51Cx51Kx51Gx51Ox51Bx51Jx51Fx51Nx51Dx51Lx51Hx51Px11A
x11Ix11Ex11Mx11Cx11Kx11Gx11Ox11Bx11Jx11Fx11Nx11Dx11Lx11Hx11P
x91Ax91Ix91Ex91Mx91Cx91Kx91Gx91Ox91Bx91Jx91Fx91Nx91Dx91Lx91H
x91Pxz1Axz1Ixz1Exz1Mxz1Cxz1Kxz1Gxz1Oxz1Bxz1Jxz1Fxz1Nxz1Dxz1L
xz1Hxz1Px71Ax71Ix71Ex71Mx71Cx71Kx71Gx71Ox71Bx71Jx71Fx71Nx71D
x71Lx71Hx71Px31Ax31Ix31Ex31Mx31Cx31Kx31Gx31Ox31Bx31Jx31Fx31N
x31Dx31Lx31Hx31Px/1Ax/1Ix/1Ex/1Mx/1Cx/1Kx/1Gx/1Ox/1Bx/1Jx/1F
x/1Nx/1Dx/1Lx/1Hx/8/mP/tuAHouAHpuIHouIHpuEHouEHpuMHouMHpuCHo
uCHpuKHouKHpuGHouGHpuOHouOHpuBHouBHpuJHouJHpuFHouFHpuNHouNHp
uDHouDHpuLHouLHpuHHouHHpuPHouPHpuAnouAnpuInouInpuEnouEnpuMno
uMnpuCnouCnpuKnouKnpuGnouGnpuOnouOnpuBnouBnpuJnouJnpuFnouFnp
uNnouNnpuDnouDnpuLnouLnpuHnouHnpuPnouPnpuAXouAXpuIXouIXpuEXo
uEXpuMXouMXpuCXouCXpuKXouKXpuGXouGXpuOXouOXpuBXouBXpuJXouJXp
uFXouFXpuNXouNXpuDXouDXpuLXouLXpuHXouHXpuPXouPXpuA3ouA3puI3o
uI3puE3ouE3puM3ouM3puC3ouC3puK3ouK3puG3ouG3puO3ouO3puB3ouB3p
uJ3ouJ3puF3ouF3puN3ouN3puD3ouD3puL3ouL3puH3ouH3puP3ouP3puAPo
uAPpuIPouIPpuEPouEPpuMPouMPpuCPouCPpuKPouKPpuGPouGPpuOPouOPp
uBPouBPpuJPouJPpuFPouFPpuNPouNPpuDPouDPpuLPouLPpuHPouHPpuPPo
uPPpuAvouAvpuIvouIvpuEvouEvpuMvouMvpuCvouCvpuKvouKvpuGvouGvp
uOvouOvpuBvouBvpuJvouJvpuFvouFvpuNvouNvpuDvouDvpuLvouLvpuHvo
uHvpuPvouPvpuAfouAfpuIfouIfpuEfouEfpuMfouMfpuCfouCfpuKfouKfp
uGfouGfpuOfouOfpuBfouBfpuJfouJfpuFfouFfpuNfouNfpuDfouDfpuLfo
uLfpuHfouHfpuPfouPfpuA/ouA/puI/ouI/puE/ouE/puM/ouM/puC/ouC/p
uK/ouK/puG/ouG/puO/ouO/puB/ouB/puJ/ouJ/puF/ouF/puN/ouN/puD/o
uD/puL/ouL/puH/ouH/puP/o+P8H8r8dNwAdNyAdNxAdNzAdNwgdNygdNxgd
NzgdNwQdNyQdNxQdNzQdNwwdNywdNxwdNzwdNwIdNyIdNxIdNzIdNwodNyod
NxodNzodNwYdNyYdNxYdNzYdNw4dNy4dNx4dNz4dNwEdNyEdNxEdNzEdNwkd
NykdNxkdNzkdNwUdNyUdNxUdNzUdNw0dNy0dNx0dNz0dNwMdNyMdNxMdNzMd
NwsdNysdNxsdNzsdNwcdNycdNxcdNzcdNw8dNy8dNx8dNz8dtwAdtyAdtxAd
tzAdtwgdtygdtxgdtzgdtwQdtyQdtxQdtzQdtwwdtywdtxwdtzwdtwIdtyId
txIdtzIdtwodtyodtxodtzodtwYdtyYdtxYdtzYdtw4dty4dtx4dtz4dtwEd
tyEdtxEdtzEdtwkdtykdtxkdtzkdtwUdtyUdtxUdtzUdtw0dty0dtx0dtz0d
twMdtyMdtxMdtzMdtwsdtysdtxsdtzsdtwcdtycdtxcdtzcdtw8dty8dtx8d
tz8ddwAddyAddxAddzAddwgddygddxgddzgddwQddyQddxQddzQddwwddywd
dxwddzwddwIddyIddxIddzIddwoddyoddxoddzoddwYddyYddxYddzYddw4d
dy4ddx4ddz4ddwEddyEddxEddzEddwkddykddxkddzkddwUddyUddxUddzUd
dw0ddy0ddx0ddz0ddwMddyMddxMddzMddwsddysddxsddzsddwcddycddxcd
dzcddw8ddy8ddx8ddz8d9wAd9yAd9xAd9zAd9wgd9ygd9xgd9zgd9wQd9yQd
9xQd9zQd9wwd9ywd939c1lMUAAy1hNHJtm3brj/btm37Ntm2bds12bZt23V7
bT/uNet7Pucz7DifZcf5HDvO59lxvsCO80V2nC+x43yZHecr7DhfZcf5GjvO
19lxvsGO8012nG+x43ybHec77DjfZcf5HjvO99lxfsCO80N2nB+x4/yYHecn
7Dg/Zcf5GTvOz9lxfsGO80t2nF+x4/yaHec37Di/Zcf5HTvO79lx/sCO80d2
nD+x4/yZHecv7Dh/Zcf5GzvO39lx/sGO8092nH+x4/ybHec/7Pi/B+J/d5wD
seMcmB3nIOw4B2XHORg7zsHZcQ7BjnNIdpxDseMcmh3nMOw4h2XHORw7zuHZ
cY7AjnNEdpwjseMcmR3nKOw4R2XHORo7ztHZcY7BjnNMdpxjseMcmx3nOOw4
x2XHOR47zvHZcU7AjnNCdpwTseOcmB3nJOw4J2XHORk7zsnZcU7BjnNKdpxT
seOcmh3nNOw4p2XHOR07zunZcc7AjnNGdpwzseOcmR3nLOw4Z2XHORs7ztnZ
cc7BjnNOdpxzseOcmx3nPOw452XHOR87zvnZcS7AjnMAO84F2XEuxI5zYXac
i7DjXJQd52LsOBdnx7kEO84l2XEuxY5zaXacy7DjXJYd53LsOJdnx7kCO84V
2XGuxI5zZXacq7DjXJUd52rsOFdnx7kGO8412XGuxY5zbXac67DjXJcd53rs
ONdnx7kBO84N2XFuxI5zY3acm7Dj3JQd52bsODdnx7kFO84t2XFuxY5za3ac
27Dj3JYd53bsOLdnx7kDO84d2XHuxI5zZ3acu7Dj3JUd527sOHdnx7kHO849
2XHuxY5zb3ac+7Dj3Jcd5//Yce7HjlN2nPuz4zyAHeeB7DgPYsd5MDvOQ9hx
HsqO8zB2nIez4zyCHeeR7DiPYsd5NDvOY9hxHsuO8zh2nMez4zyBHeeJ7DhP
Ysd5MjvOU9hxnsqO8zR2nKez4zyDHeeZ7DjPYsd5NjvOc9hxnsuO8zx2nOez
47yAHeeF7DgvYsd5MTvOS9hxXsqO8zJ2nJez47yCHeeV7DivYsd5NTvOa9hx
XsuO8zp2nNez47yBHeeN7DhvYsd5MzvOW9hx3sqO8zZ2nLez47yDHeed7Djv
Ysd5NzvOe9hx3suOM3ac97HjvJ8d5wPsOB9kx/kQO86H2XE+wo7zUXacj7Hj
fJwd5xPsOJ9kx/kUO86n2XE+w47zWXacz7HjfJ4d5wvsOF9kx/kSO86X2XG+
wo7zVXacr7HjfJ0d5xvsON9kx/kWO8632XG+w47zXXac77HjfJ8d5wfsOD9k
x/kRO86P2XF+wo7zU3acn7Hj/Jwd5xfsOL9kx/kVO86v2XF+w47zW3ac37Hj
/J4d5w/sOH9kx/kTO86f2XH+wo7zV3acv7Hj/J0d5x/sOP9kx/kXO86/2XH+
w47/ewD+xwfg4uEciB4XD+fA9Lh4OAehx8XDOSg9Lh7Owehx8XAOTo+Lh3MI
elw8nEPS4+LhHIoeFw/n0PS4eDiHocfFwzksPS4ezuHocfFwDk+Pi4dzBHpc
PJwj0uPi4RyJHhcP58j0uHg4R6HHxcM5Kj0uHs7R6HHxcI5Oj4uHcwx6XDyc
Y9Lj4uEcix4XD+fY9Lh4OMehx8XDOS49Lh7O8ehx8XCOT4+Lh3MCelw8nBPS
4+LhnIgeFw/nxPS4eDgnocfFwzkpPS4ezsnocfFwTk6Pi4dzCnpcPJxT0uPi
4ZyKHhcP59T0uHg4p6HHxcM5LT0uHs7p6HHxcE5Pj4uHcwZ6XDycM9Lj4uGc
iR4XD+fM9Lh4OGehx8XDOSs9Lh7O2ehx8XDOTo+Lh3MOelw8nHPS4+LhnIse
Fw/n3PS4eDjnocfFwzkvPS4ezvnocfFwzk+Pi4dzAXpcPJwD6HHxcC5Ij4uH
cyF6XDycC9Pj4uFchB4XD+ei9Lh4OBejx8XDuTg9Lh7OJehx8XAuSY+Lh3Mp
elw8nEvT4+LhXIYeFw/nsvS4eDiXo8fFw7k8PS4ezhXocfFwrkiPi4dzJXpc
PJwr0+Pi4VyFHhcP56r0uHg4V6PHxcO5Oj0uHs416HHxcK5Jj4uHcy16XDyc
a9Pj4uFchx4XD+e69Lh4ONejx8XDuT49Lh7ODehx8XBuSI+Lh3Mjelw8nBvT
4+Lh3IQeFw/npvS4eDg3o8fFw7k5PS4ezi3ocfFwbkmPi4dzK3pcPJxb0+Pi
4dyGHhcP57b0uHg4t6PHxcO5PT0uHs4d6HHxcO5Ij4uHcyd6XDycO9Pj4uHc
hR4XD+eu9Lh4OHejx8XDuTs9Lh7OPehx8XDuSY+Lh3Mvelw8nHvT4+Lh3Ice
Fw/nvvS4eDj/R4+Lh3M/elw8nNLj4uHcnx4XD+cB9Lh4OA+kx8XDeRA9Lh7O
g+lx8XAeQo+Lh/NQelw8nIfR4+LhPJweFw/nEfS4eDiPpMfFw3kUPS4ezqPp
cfFwHkOPi4fzWHpcPJzH0ePi4TyeHhcP5wn0uHg4T6THxcN5Ej0uHs6T6XHx
cJ5Cj4uH81R6XDycp9Hj4uE8nR4XD+cZ9Lh4OM+kx8XDeRY9Lh7Os+lx8XCe
Q4+Lh/Ncelw8nOfR4+LhPJ8eFw/nBfS4eDgvpMfFw3kRPS4ezovpcfFwXkKP
i4fzUnpcPJyX0ePi4bycHhcP5xX0uHg4r6THxcN5FT0uHs6r6XHxcF5Dj4uH
81p6XDyc19Hj4uG8nh4XD+cN9Lh4OG+kx8XDeRM9Lh7Om+lx8XDeQo+Lh/NW
elw8nLfR4+LhvJ0eFw/nHfS4eDjvpMfFw3kXPS4ezrvpcfFw3kOPi4fzXnpc
PJzR4+LhvI8eFw/n/fS4eDgfoMfFw/kgPS4ezofocfFwPkyPi4fzEXpcPJyP
0uPi4XyMHhcP5+P0uHg4n6DHxcP5JD0uHs6n6HHxcD5Nj4uH8xl6XDycz9Lj
4uF8jh4XD+fz9Lh4OF+gx8XD+SI9Lh7Ol+hx8XC+TI+Lh/MVelw8nK/S4+Lh
fI0eFw/n6/S4eDjfoMfFw/kmPS4ezrfocfFwvk2Pi4fzHXpcPJzv0uPi4XyP
HhcP5/v0uHg4P6DHxcP5IT0uHs6P6HHxcH5Mj4uH8xN6XDycn9Lj4uH8jB4X
D+fn9Lh4OL+gx8XD+SU9Lh7Or+hx8XB+TY+Lh/Mbelw8nN/S4+Lh/I4eFw/n
9/S4eDh/oMfFw/kjPS4ezp/ocfFw/kyPi4fzF3pcPJy/0uPi4fyNHhcP5+/0
uHg4/6DHxcP5Jz0uHs6/6HHxcP5Nj4uH8x96XDz83wf+f3tcPJwD0ePi4RyY
HhcP5yD0uHg4B6XHxcM5GD0uHs7B6XHxcA5Bj4uHc0h6XDycQ9Hj4uEcmh4X
D+cw9Lh4OIelx8XDORw9Lh7O4elx8XCOQI+Lh3NEelw8nCPR4+LhHJkeFw/n
KPS4eDhHpcfFwzkaPS4eztHpcfFwjkGPi4dzTHpcPJxj0ePi4RybHhcP5zj0
uHg4x6XHxcM5Hj0uHs7x6XHxcE5Aj4uHc0J6XDycE9Hj4uGcmB4XD+ck9Lh4
OCelx8XDORk9Lh7Oyelx8XBOQY+Lh3NKelw8nFPR4+LhnJoeFw/nNPS4eDin
pcfFwzkdPS4ezunpcfFwzkCPi4dzRnpcPJwz0ePi4ZyZHhcP5yz0uHg4Z6XH
xcM5Gz0uHs7Z6XHxcM5Bj4uHc056XDycc9Hj4uGcmx4XD+c89Lh4OOelx8XD
OR89Lh7O+elx8XAuQI+Lh3MAPS4ezgXpcfFwLkSPi4dzYXpcPJyL0OPi4VyU
HhcP52L0uHg4F6fHxcO5BD0uHs4l6XHxcC5Fj4uHc2l6XDycy9Dj4uFclh4X
D+dy9Lh4OJenx8XDuQI9Lh7OFelx8XCuRI+Lh3Nlelw8nKvQ4+LhXJUeFw/n
avS4eDhXp8fFw7kGPS4ezjXpcfFwrkWPi4dzbXpcPJzr0OPi4VyXHhcP53r0
uHg416fHxcO5AT0uHs4N6XHxcG5Ej4uHc2N6XDycm9Dj4uHclB4XD+dm9Lh4
ODenx8XDuQU9Lh7OLelx8XBuRY+Lh3Nrelw8nNvQ4+Lh3JYeFw/ndvS4eDi3
p8fFw7kDPS4ezh3pcfFw7kSPi4dzZ3pcPJy70OPi4dyVHhcP5270uHg4d6fH
xcO5Bz0uHs496XHxcO5Fj4uHc296XDyc+9Dj4uHclx4XD+f/6HHxcO5Hj4uH
U3pcPJz70+Pi4TyAHhcP54H0uHg4D6LHxcN5MD0uHs5D6HHxcB5Kj4uH8zB6
XDych9Pj4uE8gh4XD+eR9Lh4OI+ix8XDeTQ9Lh7OY+hx8XAeS4+Lh/M4elw8
nMfT4+LhPIEeFw/nifS4eDhPosfFw3kyPS4ezlPocfFwnkqPi4fzNHpcPJyn
0+Pi4TyDHhcP55n0uHg4z6LHxcN5Nj0uHs5z6HHxcJ5Lj4uH8zx6XDyc59Pj
4uG8gB4XD+eF9Lh4OC+ix8XDeTE9Lh7OS+hx8XBeSo+Lh/Myelw8nJfT4+Lh
vIIeFw/nlfS4eDivosfFw3k1PS4ezmvocfFwXkuPi4fzOnpcPJzX0+Pi4byB
HhcP5430uHg4b6LHxcN5Mz0uHs5b6HHxcN5Kj4uH8zZ6XDyct9Pj4uG8gx4X
D+ed9Lh4OO+ix8XDeTc9Lh7Oe+hx8XDeS4+LhzN6XDyc99Hj4uG8nx4XD+cD
9Lh4OB+kx8XD+RA9Lh7Oh+lx8XA+Qo+Lh/NRelw8nI/R4+LhfJweFw/nE/S4
eDifpMfFw/kUPS4ezqfpcfFwPkOPi4fzWXpcPJzP0ePi4XyeHhcP5wv0uHg4
X6THxcP5Ej0uHs6X6XHxcL5Cj4uH81V6XDycr9Hj4uF8nR4XD+cb9Lh4ON+k
x8XD+RY9Lh7Ot+lx8XC+Q4+Lh/Ndelw8nO/R4+LhfJ8eFw/nB/S4eDg/pMfF
w/kRPS4ezo/pcfFwfkKPi4fzU3pcPJyf0ePi4fycHhcP5xf0uHg4v6THxcP5
FT0uHs6v6XHxcH5Dj4uH81t6XDyc39Hj4uH8nh4XD+cP9Lh4OH+kx8XD+RM9
Lh7On+lx8XD+Qo+Lh/NXelw8nL/R4+Lh/J0eFw/nH/S4eDj/pMfFw/kXPS4e
zr/pcfFw/kOPi4f/+4D/b4+Lh3Mgelw8nAPT4+LhHIQeFw/noPS4eDgHo8fF
wzk4PS4eziHocfFwDkmPi4dzKHpcPJxD0+Pi4RyGHhcP57D0uHg4h6PHxcM5
PD0uHs4R6HHxcI5Ij4uHcyR6XDycI9Pj4uEchR4XD+eo9Lh4OEejx8XDOTo9
Lh7OMehx8XCOSY+Lh3Mselw8nGPT4+LhHIceFw/nuPS4eDjHo8fFwzk+PS4e
zgnocfFwTkiPi4dzInpcPJwT0+Pi4ZyEHhcP56T0uHg4J6PHxcM5OT0uHs4p
6HHxcE5Jj4uHcyp6XDycU9Pj4uGchh4XD+e09Lh4OKejx8XDOT09Lh7OGehx
8XDOSI+Lh3Mmelw8nDPT4+LhnIUeFw/nrPS4eDhno8fFwzk7PS4ezjnocfFw
zkmPi4dzLnpcPJxz0+Pi4ZyHHhcP57z0uHg456PHxcM5Pz0uHs4F6HHxcA6g
x8XDuSA9Lh7Ohehx8XAuTI+Lh3MRelw8nIvS4+LhXIweFw/n4vS4eDiXoMfF
w7kkPS4ezqXocfFwLk2Pi4dzGXpcPJzL0uPi4VyOHhcP5/L0uHg4V6DHxcO5
Ij0uHs6V6HHxcK5Mj4uHcxV6XDycq9Lj4uFcjR4XD+fq9Lh4ONegx8XDuSY9
Lh7Otehx8XCuTY+Lh3Mdelw8nOvS4+LhXI8eFw/n+vS4eDg3oMfFw7khPS4e
zo3ocfFwbkyPi4dzE3pcPJyb0uPi4dyMHhcP5+b0uHg4t6DHxcO5JT0uHs6t
6HHxcG5Nj4uHcxt6XDyc29Lj4uHcjh4XD+f29Lh4OHegx8XDuSM9Lh7Onehx
8XDuTI+Lh3MXelw8nLvS4+Lh3I0eFw/n7vS4eDj3oMfFw7knPS4ezr3ocfFw
7k2Pi4dzH3pcPJz70uPi4fwfPS4ezv3ocfFwSo+Lh3N/elw8nAfQ4+LhPJAe
Fw/nQfS4eDgPpsfFw3kIPS4ezkPpcfFwHkaPi4fzcHpcPJxH0OPi4TySHhcP
51H0uHg4j6bHxcN5DD0uHs5j6XHxcB5Hj4uH83h6XDycJ9Dj4uE8kR4XD+dJ
9Lh4OE+mx8XDeQo9Lh7OU+lx8XCeRo+Lh/N0elw8nGfQ4+LhPJMeFw/nWfS4
eDjPpsfFw3kOPS4eznPpcfFwnkePi4fzfHpcPJwX0OPi4byQHhcP50X0uHg4
L6bHxcN5CT0uHs5L6XHxcF5Gj4uH83J6XDycV9Dj4uG8kh4XD+dV9Lh4OK+m
x8XDeQ09Lh7Oa+lx8XBeR4+Lh/N6elw8nDfQ4+LhvJEeFw/nTfS4eDhvpsfF
w3kLPS4ezlvpcfFw3kaPi4fzdnpcPJx30OPi4byTHhcP5130uHg476bHxcN5
Dz0uHs576XHxcEaPi4fzPnpcPJz30+Pi4XyAHhcP54P0uHg4H6LHxcP5MD0u
Hs5H6HHxcD5Kj4uH8zF6XDycj9Pj4uF8gh4XD+eT9Lh4OJ+ix8XD+TQ9Lh7O
Z+hx8XA+S4+Lh/M5elw8nM/T4+LhfIEeFw/ni/S4eDhfosfFw/kyPS4ezlfo
cfFwvkqPi4fzNXpcPJyv0+Pi4XyDHhcP55v0uHg436LHxcP5Nj0uHs536HHx
cL5Lj4uH8z16XDyc79Pj4uH8gB4XD+eH9Lh4OD+ix8XD+TE9Lh7OT+hx8XB+
So+Lh/Mzelw8nJ/T4+Lh/IIeFw/nl/S4eDi/osfFw/k1PS4ezm/ocfFwfkuP
i4fzO3pcPJzf0+Pi4fyBHhcP54/0uHg4f6LHxcP5Mz0uHs5f6HHxcP5Kj4uH
8zd6XDycv9Pj4uH8gx4XD+ef9Lh4OP+ix8XD+Tc9Lh7Of+hx8fB/H+j/7XHx
cA5Ej4uHc2B6XDycg9Dj4uEclB4XD+dg9Lh4OAenx8XDOQQ9Lh7OIelx8XAO
RY+Lh3Noelw8nMPQ4+LhHJYeFw/ncPS4eDiHp8fFwzkCPS4ezhHpcfFwjkSP
i4dzZHpcPJyj0OPi4RyVHhcP52j0uHg4R6fHxcM5Bj0uHs4x6XHxcI5Fj4uH
c2x6XDyc49Dj4uEclx4XD+d49Lh4OMenx8XDOQE9Lh7OCelx8XBORI+Lh3Ni
elw8nJPQ4+LhnJQeFw/nZPS4eDgnp8fFwzkFPS4ezinpcfFwTkWPi4dzanpc
PJzT0OPi4ZyWHhcP53T0uHg4p6fHxcM5Az0uHs4Z6XHxcM5Ej4uHc2Z6XDyc
s9Dj4uGclR4XD+ds9Lh4OGenx8XDOQc9Lh7OOelx8XDORY+Lh3Nuelw8nPPQ
4+LhnJceFw/nfPS4eDjnp8fFw7kAPS4ezgH0uHg4F6THxcO5ED0uHs6F6XHx
cC5Cj4uHc1F6XDyci9Hj4uFcnB4XD+cS9Lh4OJekx8XDuRQ9Lh7Opelx8XAu
Q4+Lh3NZelw8nMvR4+LhXJ4eFw/nCvS4eDhXpMfFw7kSPS4ezpXpcfFwrkKP
i4dzVXpcPJyr0ePi4VydHhcP5xr0uHg416THxcO5Fj0uHs616XHxcK5Dj4uH
c116XDyc69Hj4uFcnx4XD+cG9Lh4ODekx8XDuRE9Lh7Ojelx8XBuQo+Lh3NT
elw8nJvR4+Lh3JweFw/nFvS4eDi3pMfFw7kVPS4ezq3pcfFwbkOPi4dzW3pc
PJzb0ePi4dyeHhcP5w70uHg4d6THxcO5Ez0uHs6d6XHxcO5Cj4uHc1d6XDyc
u9Hj4uHcnR4XD+ce9Lh4OPekx8XDuRc9Lh7Ovelx8XDuQ4+Lh3Nfelw8nP+j
x8XDuR89Lh5O6XHxcO5Pj4uH8wB6XDycB9Lj4uE8iB4XD+fB9Lh4OA+hx8XD
eSg9Lh7Ow+hx8XAeTo+Lh/MIelw8nEfS4+LhPIoeFw/n0fS4eDiPocfFw3ks
PS4ezuPocfFwHk+Pi4fzBHpcPJwn0uPi4TyJHhcP58n0uHg4T6HHxcN5Kj0u
Hs7T6HHxcJ5Oj4uH8wx6XDycZ9Lj4uE8ix4XD+fZ9Lh4OM+hx8XDeS49Lh7O
8+hx8XCeT4+Lh/MCelw8nBfS4+LhvIgeFw/nxfS4eDgvocfFw3kpPS4ezsvo
cfFwXk6Pi4fzCnpcPJxX0uPi4byKHhcP59X0uHg4r6HHxcN5LT0uHs7r6HHx
cF5Pj4uH8wZ6XDycN9Lj4uG8iR4XD+fN9Lh4OG+hx8XDeSs9Lh7O2+hx8XDe
To+Lh/MOelw8nHfS4+LhvIseFw/n3fS4eDjvocfFw3kvPS4ezuhx8XDeR4+L
h/N+elw8nA/Q4+LhfJAeFw/nQ/S4eDgfpsfFw/kIPS4ezkfpcfFwPkaPi4fz
cXpcPJxP0OPi4XySHhcP51P0uHg4n6bHxcP5DD0uHs5n6XHxcD5Hj4uH83l6
XDycL9Dj4uF8kR4XD+dL9Lh4OF+mx8XD+Qo9Lh7OV+lx8XC+Ro+Lh/N1elw8
nG/Q4+LhfJMeFw/nW/S4eDjfpsfFw/kOPS4eznfpcfFwvkePi4fzfXpcPJwf
0OPi4fyQHhcP50f0uHg4P6bHxcP5CT0uHs5P6XHxcH5Gj4uH83N6XDycX9Dj
4uH8kh4XD+dX9Lh4OL+mx8XD+Q09Lh7Ob+lx8XB+R4+Lh/N7elw8nD/Q4+Lh
/JEeFw/nT/S4eDh/psfFw/kLPS4ezl/pcfFw/kaPi4fzd3pcPJx/0OPi4fyT
HhcP51/0uHg4/6bHxcP5Dz0uHv7vA/y/PS4ezoHocfFwDkyPi4dzEHpcPJyD
0uPi4RyMHhcP5+D0uHg4h6DHxcM5JD0uHs6h6HHxcA5Nj4uHcxh6XDycw9Lj
4uEcjh4XD+fw9Lh4OEegx8XDOSI9Lh7Okehx8XCOTI+Lh3MUelw8nKPS4+Lh
HI0eFw/n6PS4eDjHoMfFwzkmPS4ezrHocfFwjk2Pi4dzHHpcPJzj0uPi4RyP
HhcP5/j0uHg4J6DHxcM5IT0uHs6J6HHxcE5Mj4uHcxJ6XDyck9Lj4uGcjB4X
D+fk9Lh4OKegx8XDOSU9Lh7Oqehx8XBOTY+Lh3Maelw8nNPS4+LhnI4eFw/n
9PS4eDhnoMfFwzkjPS4ezpnocfFwzkyPi4dzFnpcPJyz0uPi4ZyNHhcP5+z0
uHg456DHxcM5Jz0uHs656HHxcM5Nj4uHcx56XDyc89Lj4uGcjx4XD+f89Lh4
OBegx8XDOYAeFw/ngvS4eDgXosfFw7kwPS4ezkXocfFwLkqPi4dzMXpcPJyL
0+Pi4VyCHhcP55L0uHg4l6LHxcO5ND0uHs5l6HHxcC5Lj4uHczl6XDycy9Pj
4uFcgR4XD+eK9Lh4OFeix8XDuTI9Lh7OVehx8XCuSo+Lh3M1elw8nKvT4+Lh
XIMeFw/nmvS4eDjXosfFw7k2PS4eznXocfFwrkuPi4dzPXpcPJzr0+Pi4dyA
HhcP54b0uHg4N6LHxcO5MT0uHs5N6HHxcG5Kj4uHczN6XDycm9Pj4uHcgh4X
D+eW9Lh4OLeix8XDuTU9Lh7Obehx8XBuS4+Lh3M7elw8nNvT4+Lh3IEeFw/n
jvS4eDh3osfFw7kzPS4ezl3ocfFw7kqPi4dzN3pcPJy70+Pi4dyDHhcP5570
uHg496LHxcO5Nz0uHs596HHxcO5Lj4uH83/0uHg496PHxcMpPS4ezv3pcfFw
HkCPi4fzQHpcPJwH0ePi4TyYHhcP5yH0uHg4D6XHxcN5GD0uHs7D6XHxcB5B
j4uH80h6XDycR9Hj4uE8mh4XD+cx9Lh4OI+lx8XDeRw9Lh7O4+lx8XCeQI+L
h/NEelw8nCfR4+LhPJkeFw/nKfS4eDhPpcfFw3kaPS4eztPpcfFwnkGPi4fz
THpcPJxn0ePi4TybHhcP5zn0uHg4z6XHxcN5Hj0uHs7z6XHxcF5Aj4uH80J6
XDycF9Hj4uG8mB4XD+cl9Lh4OC+lx8XDeRk9Lh7Oy+lx8XBeQY+Lh/NKelw8
nFfR4+LhvJoeFw/nNfS4eDivpcfFw3kdPS4ezuvpcfFw3kCPi4fzRnpcPJw3
0ePi4byZHhcP5y30uHg4b6XHxcN5Gz0uHs7b6XHxcN5Bj4uH8056XDycd9Hj
4uG8mx4XD+c99Lh4OO+lx8XDGT0uHs776HHxcN5Pj4uH8wF6XDycD9Lj4uF8
iB4XD+fD9Lh4OB+hx8XD+Sg9Lh7Ox+hx8XA+To+Lh/MJelw8nE/S4+LhfIoe
Fw/n0/S4eDifocfFw/ksPS4ezufocfFwPk+Pi4fzBXpcPJwv0uPi4XyJHhcP
58v0uHg4X6HHxcP5Kj0uHs7X6HHxcL5Oj4uH8w16XDycb9Lj4uF8ix4XD+fb
9Lh4ON+hx8XD+S49Lh7O9+hx8XC+T4+Lh/MDelw8nB/S4+Lh/IgeFw/nx/S4
eDg/ocfFw/kpPS4ezs/ocfFwfk6Pi4fzC3pcPJxf0uPi4fyKHhcP59f0uHg4
v6HHxcP5LT0uHs7v6HHxcH5Pj4uH8wd6XDycP9Lj4uH8iR4XD+fP9Lh4OH+h
x8XD+Ss9Lh7O3+hx8XD+To+Lh/MPelw8nH/S4+Lh/IseFw/n3/S4eDj/ocfF
w/99YP+3x8XDORA9Lh7Ogelx8XAOQo+Lh3NQelw8nIPR4+LhHJweFw/nEPS4
eDiHpMfFwzkUPS4ezqHpcfFwDkOPi4dzWHpcPJzD0ePi4RyeHhcP5wj0uHg4
R6THxcM5Ej0uHs6R6XHxcI5Cj4uHc1R6XDyco9Hj4uEcnR4XD+cY9Lh4OMek
x8XDORY9Lh7Oselx8XCOQ4+Lh3Ncelw8nOPR4+LhHJ8eFw/nBPS4eDgnpMfF
wzkRPS4ezonpcfFwTkKPi4dzUnpcPJyT0ePi4ZycHhcP5xT0uHg4p6THxcM5
FT0uHs6p6XHxcE5Dj4uHc1p6XDyc09Hj4uGcnh4XD+cM9Lh4OGekx8XDORM9
Lh7Omelx8XDOQo+Lh3NWelw8nLPR4+LhnJ0eFw/nHPS4eDjnpMfFwzkXPS4e
zrnpcfFwzkOPi4dzXnpcPJzz0ePi4ZyfHhcP5wL0uHg4B9Dj4uFckB4XD+dC
9Lh4OBemx8XDuQg9Lh7ORelx8XAuRo+Lh3Nxelw8nEvQ4+LhXJIeFw/nUvS4
eDiXpsfFw7kMPS4ezmXpcfFwLkePi4dzeXpcPJwr0OPi4VyRHhcP50r0uHg4
V6bHxcO5Cj0uHs5V6XHxcK5Gj4uHc3V6XDyca9Dj4uFckx4XD+da9Lh4ONem
x8XDuQ49Lh7Odelx8XCuR4+Lh3N9elw8nBvQ4+Lh3JAeFw/nRvS4eDg3psfF
w7kJPS4ezk3pcfFwbkaPi4dzc3pcPJxb0OPi4dySHhcP51b0uHg4t6bHxcO5
DT0uHs5t6XHxcG5Hj4uHc3t6XDycO9Dj4uHckR4XD+dO9Lh4OHemx8XDuQs9
Lh7OXelx8XDuRo+Lh3N3elw8nHvQ4+Lh3JMeFw/nXvS4eDj3psfFw7kPPS4e
zn3pcfFw/o8eFw/nfvS4eDilx8XDuT89Lh7OA+hx8XAeSI+Lh/Mgelw8nAfT
4+LhPIQeFw/nofS4eDgPo8fFw3k4PS4eziPocfFwHkmPi4fzKHpcPJxH0+Pi
4TyGHhcP57H0uHg4j6PHxcN5PD0uHs4T6HHxcJ5Ij4uH8yR6XDycJ9Pj4uE8
hR4XD+ep9Lh4OE+jx8XDeTo9Lh7OM+hx8XCeSY+Lh/Mselw8nGfT4+LhPIce
Fw/nufS4eDjPo8fFw3k+PS4ezgvocfFwXkiPi4fzInpcPJwX0+Pi4byEHhcP
56X0uHg4L6PHxcN5OT0uHs4r6HHxcF5Jj4uH8yp6XDycV9Pj4uG8hh4XD+e1
9Lh4OK+jx8XDeT09Lh7OG+hx8XDeSI+Lh/Mmelw8nDfT4+LhvIUeFw/nrfS4
eDhvo8fFw3k7PS4ezjvocfFw3kmPi4fzLnpcPJx30+Pi4byHHhcP5730uHg4
o8fFw3kfPS4ezvvpcfFwPkCPi4fzQXpcPJwP0ePi4XyYHhcP5yP0uHg4H6XH
xcP5GD0uHs7H6XHxcD5Bj4uH80l6XDycT9Hj4uF8mh4XD+cz9Lh4OJ+lx8XD
+Rw9Lh7O5+lx8XC+QI+Lh/NFelw8nC/R4+LhfJkeFw/nK/S4eDhfpcfFw/ka
PS4eztfpcfFwvkGPi4fzTXpcPJxv0ePi4XybHhcP5zv0uHg436XHxcP5Hj0u
Hs736XHxcH5Aj4uH80N6XDycH9Hj4uH8mB4XD+cn9Lh4OD+lx8XD+Rk9Lh7O
z+lx8XB+QY+Lh/NLelw8nF/R4+Lh/JoeFw/nN/S4eDi/pcfFw/kdPS4ezu/p
cfFw/kCPi4fzR3pcPJw/0ePi4fyZHhcP5y/0uHg4f6XHxcP5Gz0uHs7f6XHx
cP5Bj4uH8096XDycf9Hj4uH8mx4XD+c/9Lh4+L8P6P/2uHg4B6LHxcM5MD0u
Hs5B6HHxcA5Kj4uHczB6XDycg9Pj4uEcgh4XD+eQ9Lh4OIeix8XDOTQ9Lh7O
Yehx8XAOS4+Lh3M4elw8nMPT4+LhHIEeFw/niPS4eDhHosfFwzkyPS4ezlHo
cfFwjkqPi4dzNHpcPJyj0+Pi4RyDHhcP55j0uHg4x6LHxcM5Nj0uHs5x6HHx
cI5Lj4uHczx6XDyc49Pj4uGcgB4XD+eE9Lh4OCeix8XDOTE9Lh7OSehx8XBO
So+Lh3Myelw8nJPT4+LhnIIeFw/nlPS4eDinosfFwzk1PS4ezmnocfFwTkuP
i4dzOnpcPJzT0+Pi4ZyBHhcP54z0uHg4Z6LHxcM5Mz0uHs5Z6HHxcM5Kj4uH
czZ6XDycs9Pj4uGcgx4XD+ec9Lh4OOeix8XDOTc9Lh7Oeehx8XDOS4+Lh3M+
elw8nPPT4+LhXIAeFw/nAHpcPJwL0uPi4VyIHhcP58L0uHg4F6HHxcO5KD0u
Hs7F6HHxcC5Oj4uHcwl6XDycS9Lj4uFcih4XD+fS9Lh4OJehx8XDuSw9Lh7O
5ehx8XAuT4+Lh3MFelw8nCvS4+LhXIkeFw/nyvS4eDhXocfFw7kqPS4eztXo
cfFwrk6Pi4dzDXpcPJxr0uPi4VyLHhcP59r0uHg416HHxcO5Lj0uHs716HHx
cK5Pj4uHcwN6XDycG9Lj4uHciB4XD+fG9Lh4ODehx8XDuSk9Lh7Ozehx8XBu
To+Lh3MLelw8nFvS4+Lh3IoeFw/n1vS4eDi3ocfFw7ktPS4ezu3ocfFwbk+P
i4dzB3pcPJw70uPi4dyJHhcP5870uHg4d6HHxcO5Kz0uHs7d6HHxcO5Oj4uH
cw96XDyce9Lj4uHcix4XD+fe9Lh4OPehx8XDuS89Lh7O/9Hj4uHcjx4XD6f0
uHg496fHxcN5AD0uHs4D6XHxcB5Ej4uH82B6XDych9Dj4uE8lB4XD+dh9Lh4
OA+nx8XDeQQ9Lh7OI+lx8XAeRY+Lh/Noelw8nMfQ4+LhPJYeFw/ncfS4eDiP
p8fFw3kCPS4ezhPpcfFwnkSPi4fzZHpcPJyn0OPi4TyVHhcP52n0uHg4T6fH
xcN5Bj0uHs4z6XHxcJ5Fj4uH82x6XDyc59Dj4uE8lx4XD+d59Lh4OM+nx8XD
eQE9Lh7OC+lx8XBeRI+Lh/Nielw8nJfQ4+LhvJQeFw/nZfS4eDgvp8fFw3kF
PS4ezivpcfFwXkWPi4fzanpcPJzX0OPi4byWHhcP53X0uHg4r6fHxcN5Az0u
Hs4b6XHxcN5Ej4uH82Z6XDyct9Dj4uG8lR4XD+dt9Lh4OG+nx8XDeQc9Lh7O
O+lx8XDeRY+Lh/Nuelw8nPfQ4+LhvJceFw9n9Lh4OO+jx8XDeT89Lh7OB+hx
8XA+SI+Lh/Mhelw8nA/T4+LhfIQeFw/no/S4eDgfo8fFw/k4PS4ezifocfFw
PkmPi4fzKXpcPJxP0+Pi4XyGHhcP57P0uHg4n6PHxcP5PD0uHs4X6HHxcL5I
j4uH8yV6XDycL9Pj4uF8hR4XD+er9Lh4OF+jx8XD+To9Lh7ON+hx8XC+SY+L
h/Mtelw8nG/T4+LhfIceFw/nu/S4eDjfo8fFw/k+PS4ezg/ocfFwfkiPi4fz
I3pcPJwf0+Pi4fyEHhcP56f0uHg4P6PHxcP5OT0uHs4v6HHxcH5Jj4uH8yt6
XDycX9Pj4uH8hh4XD+e39Lh4OL+jx8XD+T09Lh7OH+hx8XD+SI+Lh/Mnelw8
nD/T4+Lh/IUeFw/nr/S4eDh/o8fFw/k7PS4ezj/ocfFw/kmPi4fzL3pcPJx/
0+Pi4fyHHhcP//eB/N8eFw/nQPS4eDgHpsfFwzkIPS4ezkHpcfFwDkaPi4dz
cHpcPJxD0OPi4RySHhcP51D0uHg4h6bHxcM5DD0uHs5h6XHxcA5Hj4uHc3h6
XDycI9Dj4uEckR4XD+dI9Lh4OEemx8XDOQo9Lh7OUelx8XCORo+Lh3N0elw8
nGPQ4+LhHJMeFw/nWPS4eDjHpsfFwzkOPS4eznHpcfFwjkePi4dzfHpcPJwT
0OPi4ZyQHhcP50T0uHg4J6bHxcM5CT0uHs5J6XHxcE5Gj4uHc3J6XDycU9Dj
4uGckh4XD+dU9Lh4OKemx8XDOQ09Lh7Oaelx8XBOR4+Lh3N6elw8nDPQ4+Lh
nJEeFw/nTPS4eDhnpsfFwzkLPS4ezlnpcfFwzkaPi4dzdnpcPJxz0OPi4ZyT
HhcP51z0uHg456bHxcM5Dz0uHs556XHxcM5Hj4uHc356XDycC9Dj4uEcQI+L
h3NBelw8nAvR4+LhXJgeFw/nIvS4eDgXpcfFw7kYPS4ezsXpcfFwLkGPi4dz
SXpcPJxL0ePi4VyaHhcP5zL0uHg4l6XHxcO5HD0uHs7l6XHxcK5Aj4uHc0V6
XDycK9Hj4uFcmR4XD+cq9Lh4OFelx8XDuRo9Lh7O1elx8XCuQY+Lh3NNelw8
nGvR4+LhXJseFw/nOvS4eDjXpcfFw7kePS4ezvXpcfFwbkCPi4dzQ3pcPJwb
0ePi4dyYHhcP5yb0uHg4N6XHxcO5GT0uHs7N6XHxcG5Bj/+fy3oGAAAwYCCY
2rZt27Zt27ZT27Ztu01t27Ztrb3xht+/eDi3oMfFw7klPS4ezq3ocfFwbk2P
i4dzG3pcPJzb0uPi4dyOHhcP5/b0uHg4d6DHxcO5Iz0uHs6d6HHxcO5Mj4uH
cxd6XDycu9Lj4uHcjR4XD+fu9Lh4OPegx8XDuSc9Lh7Ovehx8XDuTY+Lh3Mf
elw8nPvS4+Lh3I8eFw+n9Lh4OPenx8XDeQA9Lh7OA+lx8XAeRI+Lh/Ngelw8
nIfQ4+LhPJQeFw/nYfS4eDgPp8fFw3kEPS4eziPpcfFwHkWPi4fzaHpcPJzH
0OPi4TyWHhcP53H0uHg4j6fHxcN5Aj0uHs4T6XHxcJ5Ej4uH82R6XDycp9Dj
4uE8lR4XD+dp9Lh4OE+nx8XDeQY9Lh7OM+lx8XCeRY+Lh/Nselw8nOfQ4+Lh
PJceFw/nefS4eDjPp8fFw3kBPS4ezgvpcfFwXkSPi4fzYnpcPJyX0OPi4byU
HhcP52X0uHg4L6fHxcN5BT0uHs4r6XHxcF5Fj4uH82p6XDyc19Dj4uG8lh4X
D+d19Lh4OK+nx8XDeQM9Lh7OG+lx8XDeRI+Lh/Nmelw8nLfQ4+LhvJUeFw/n
bfS4eDhvp8fFw3kHPS4ezjvpcfFw3kWPi4fzbnpcPJz30OPi4byXHhcPZ/S4
eDjvo8fFw3k/PS4ezgfocfFwPkiPi4fzIXpcPJwP0+Pi4XyEHhcP56P0uHg4
H6PHxcP5OD0uHs4n6HHxcD5Jj4uH8yl6XDycT9Pj4uF8hh4XD+ez9Lh4OJ+j
x8XD+Tw9Lh7OF+hx8XC+SI+Lh/Mlelw8nC/T4+LhfIUeFw/nq/S4eDhfo8fF
w/k6PS4ezjfocfFwvkmPi4fzLXpcPJxv0+Pi4XyHHhcP57v0uHg436PHxcP5
Pj0uHs4P6HHxcH5Ij4uH8yN6XDycH9Pj4uH8hB4XD+en9Lh4OD+jx8XD+Tk9
Lh7OL+hx8XB+SY+Lh/Mrelw8nF/T4+Lh/IYeFw/nt/S4eDi/o8fFw/k9PS4e
zh/ocfFw/kiPi4fzJ3pcPJw/0+Pi4fyFHhcP56/0uHg4f6PHxcP5Oz0uHs4/
6HHxcP5Jj4uH8y96XDycf9Pj4uH8hx4XD/9vAP+/x8XDOQA9Lh7OAelx8XAO
RI+Lh3Ngelw8nIPQ4+LhHJQeFw/nYPS4eDgHp8fFwzkEPS4eziHpcfFwDkWP
i4dzaHpcPJzD0OPi4RyWHhcP53D0uHg4h6fHxcM5Aj0uHs4R6XHxcI5Ej4uH
c2R6XDyco9Dj4uEclR4XD+do9Lh4OEenx8XDOQY9Lh7OMelx8XCORY+Lh3Ns
elw8nOPQ4+LhHJceFw/nePS4eDjHp8fFwzkBPS4ezgnpcfFwTkSPi4dzYnpc
PJyT0OPi4ZyUHhcP52T0uHg4J6fHxcM5BT0uHs4p6XHxcE5Fj4uHc2p6XDyc
09Dj4uGclh4XD+d09Lh4OKenx8XDOQM9Lh7OGelx8XDORI+Lh3Nmelw8nLPQ
4+LhnJUeFw/nbPS4eDhnp8fFwzkHPS4ezjnpcfFwzkWPi4dzbnpcPJzz0OPi
4ZyXHhcP53z0uHg456fHxcO5AD0uHs4F6XHxcC5Ej4uHc2F6XDyci9Dj4uFc
lB4XD+di9Lh4OBenx8XDuQQ9Lh7OJelx8XAuRY+Lh3Npelw8nMvQ4+LhXJYe
Fw/ncvS4eDiXp8fFw7kCPS4ezhXpcfFwrkSPi4dzZXpcPJyr0OPi4VyVHhcP
52r0uHg4V6fHxcO5Bj0uHs416XHxcK5Fj4uHc216XDyc69Dj4uFclx4XD+d6
9Lh4ONenx8XDuQE9Lh7ODelx8XBuRI+Lh3Njelw8nJvQ4+Lh3JQeFw/nZvS4
eDg3p8fFw7kFPS4ezi3pcfFwbkWPi4dza3pcPJzb0OPi4dyWHhcP53b0uHg4
t6fHxcO5Az0uHs4d6XHxcO5Ej4uHc2d6XDycu9Dj4uHclR4XD+du9Lh4OHen
x8XDuQc9Lh7OPelx8XDuRY+Lh3Nvelw8nPvQ4+Lh3JceFw/nfvS4eDilx8XD
uT89Lh7OA+hx8XAeSI+Lh/Mgelw8nAfT4+LhPIQeFw/nofS4eDgPo8fFw3k4
PS4eziPocfFwHkmPi4fzKHpcPJxH0+Pi4TyGHhcP57H0uHg4j6PHxcN5PD0u
Hs4T6HHxcJ5Ij4uH8yR6XDycJ9Pj4uE8hR4XD+ep9Lh4OE+jx8XDeTo9Lh7O
M+hx8XCeSY+Lh/Mselw8nGfT4+LhPIceFw/nufS4eDjPo8fFw3k+PS4ezgvo
cfFwXkiPi4fzInpcPJwX0+Pi4byEHhcP56X0uHg4L6PHxcN5OT0uHs4r6HHx
cF5Jj4uH8yp6XDycV9Pj4uG8hh4XD+e19Lh4OK+jx8XDeT09Lh7OG+hx8XDe
SI+Lh/Mmelw8nDfT4+LhvIUeFw/nrfS4eDhvo8fFw3k7PS4ezjvocfFw3kmP
i4fzLnpcPJx30+Pi4byHHhcP5730uHg4o8fFw3kfPS4ezvvpcfFwPkCPi4fz
QXpcPJwP0ePi4XyYHhcP5yP0uHg4H6XHxcP5GD0uHs7H6XHxcD5Bj4uH80l6
XDycT9Hj4uF8mh4XD+cz9Lh4OJ+lx8XD+Rw9Lh7O5+lx8XC+QI+Lh/NFelw8
nC/R4+LhfJkeFw/nK/S4eDhfpcfFw/kaPS4eztfpcfFwvkGPi4fzTXpcPJxv
0ePi4XybHhcP5zv0uHg436XHxcP5Hj0uHs736XHxcH5Aj4uH80N6XDycH9Hj
4uH8mB4XD+cn9Lh4OD+lx8XD+Rk9Lh7Oz+lx8XB+QY+Lh/NLelw8nF/R4+Lh
/JoeFw/nN/S4eDi/pcfFw/kdPS4ezu/pcfFw/kCPi4fzR3pcPJw/0ePi4fyZ
HhcP5y/0uHg4f6XHxcP5Gz0uHs7f6XHxcP5Bj4uH8096XDycf9Hj4uH8mx4X
D+c/9Lh4+H8D9/89Lh7OAehx8XAOSI+Lh3Mgelw8nAPT4+LhHIQeFw/noPS4
eDgHo8fFwzk4PS4eziHocfFwDkmPi4dzKHpcPJxD0+Pi4RyGHhcP57D0uHg4
h6PHxcM5PD0uHs4R6HHxcI5Ij4uHcyR6XDycI9Pj4uEchR4XD+eo9Lh4OEej
x8XDOTo9Lh7OMehx8XCOSY+Lh3Mselw8nGPT4+LhHIceFw/nuPS4eDjHo8fF
wzk+PS4ezgnocfFwTkiPi4dzInpcPJwT0+Pi4ZyEHhcP56T0uHg4J6PHxcM5
OT0uHs4p6HHxcE5Jj4uHcyp6XDycU9Pj4uGchh4XD+e09Lh4OKejx8XDOT09
Lh7OGehx8XDOSI+Lh3Mmelw8nDPT4+LhnIUeFw/nrPS4eDhno8fFwzk7PS4e
zjnocfFwzkmPi4dzLnpcPJxz0+Pi4ZyHHhcP57z0uHg456PHxcM5Pz0uHs4F
6HHxcC5Ij4uHcyF6XDycC9Pj4uFchB4XD+ei9Lh4OBejx8XDuTg9Lh7OJehx
8XAuSY+Lh3Mpelw8nEvT4+LhXIYeFw/nsvS4eDiXo8fFw7k8PS4ezhXocfFw
rkiPi4dzJXpcPJwr0+Pi4VyFHhcP56r0uHg4V6PHxcO5Oj0uHs416HHxcK5J
j4uHcy16XDyca9Pj4uFchx4XD+e69Lh4ONejx8XDuT49Lh7ODehx8XBuSI+L
h3Mjelw8nBvT4+Lh3IQeFw/npvS4eDg3o8fFw7k5PS4ezi3ocfFwbkmPi4dz
K3pcPJxb0+Pi4dyGHhcP57b0uHg4t6PHxcO5PT0uHs4d6HHxcO5Ij4uHcyd6
XDycO9Pj4uHchR4XD+eu9Lh4OHejx8XDuTs9Lh7OPehx8XDuSY+Lh3Mvelw8
nHvT4+Lh3IceFw/nvvS4eDj3o8fFwyk9Lh7O/elx8XAeQI+Lh/NAelw8nAfR
4+LhPJgeFw/nIfS4eDgPpcfFw3kYPS4ezsPpcfFwHkGPi4fzSHpcPJxH0ePi
4TyaHhcP5zH0uHg4j6XHxcN5HD0uHs7j6XHxcJ5Aj4uH80R6XDycJ9Hj4uE8
mR4XD+cp9Lh4OE+lx8XDeRo9Lh7O0+lx8XCeQY+Lh/NMelw8nGfR4+LhPJse
Fw/nOfS4eDjPpcfFw3kePS4ezvPpcfFwXkCPi4fzQnpcPJwX0ePi4byYHhcP
5yX0uHg4L6XHxcN5GT0uHs7L6XHxcF5Bj4uH80p6XDycV9Hj4uG8mh4XD+c1
9Lh4OK+lx8XDeR09Lh7O6+lx8XDeQI+Lh/NGelw8nDfR4+LhvJkeFw/nLfS4
eDhvpcfFw3kbPS4eztvpcfFw3kGPi4fzTnpcPJx30ePi4bybHhcP5z30uHg4
76XHxcMZPS4ezvvocfFw3k+Pi4fzAXpcPJwP0uPi4XyIHhcP58P0uHg4H6HH
xcP5KD0uHs7H6HHxcD5Oj4uH8wl6XDycT9Lj4uF8ih4XD+fT9Lh4OJ+hx8XD
+Sw9Lh7O5+hx8XA+T4+Lh/MFelw8nC/S4+LhfIkeFw/ny/S4eDhfocfFw/kq
PS4eztfocfFwvk6Pi4fzDXpcPJxv0uPi4XyLHhcP59v0uHg436HHxcP5Lj0u
Hs736HHxcL5Pj4uH8wN6XDycH9Lj4uH8iB4XD+fH9Lh4OD+hx8XD+Sk9Lh7O
z+hx8XB+To+Lh/MLelw8nF/S4+Lh/IoeFw/n1/S4eDi/ocfFw/ktPS4ezu/o
cfFwfk+Pi4fzB3pcPJw/0uPi4fyJHhcP58/0uHg4f6HHxcP5Kz0uHs7f6HHx
cP5Oj4uH8w96XDycf9Lj4uH8ix4XD+ff9Lh4OP+hx8XD/xuw/+9x8XAOQI+L
h3NAelw8nAPR4+LhHJgeFw/nIPS4eDgHpcfFwzkYPS4ezsHpcfFwDkGPi4dz
SHpcPJxD0ePi4RyaHhcP5zD0uHg4h6XHxcM5HD0uHs7h6XHxcI5Aj4uHc0R6
XDycI9Hj4uEcmR4XD+co9Lh4OEelx8XDORo9Lh7O0elx8XCOQY+Lh3NMelw8
nGPR4+LhHJseFw/nOPS4eDjHpcfFwzkePS4ezvHpcfFwTkCPi4dzQnpcPJwT
0ePi4ZyYHhcP5yT0uHg4J6XHxcM5GT0uHs7J6XHxcE5Bj4uHc0p6XDycU9Hj
4uGcmh4XD+c09Lh4OKelx8XDOR09Lh7O6elx8XDOQI+Lh3NGelw8nDPR4+Lh
nJkeFw/nLPS4eDhnpcfFwzkbPS4eztnpcfFwzkGPi4dzTnpcPJxz0ePi4Zyb
HhcP5zz0uHg456XHxcM5Hz0uHs756XHxcC5Aj4uHc0F6XDycC9Hj4uFcmB4X
D+ci9Lh4OBelx8XDuRg9Lh7Oxelx8XAuQY+Lh3NJelw8nEvR4+LhXJoeFw/n
MvS4eDiXpcfFw7kcPS4ezuXpcfFwrkCPi4dzRXpcPJwr0ePi4VyZHhcP5yr0
uHg4V6XHxcO5Gj0uHs7V6XHxcK5Bj4uHc016XDyca9Hj4uFcmx4XD+c69Lh4
ONelx8XDuR49Lh7O9elx8XBuQI+Lh3NDelw8nBvR4+Lh3JgeFw/nJvS4eDg3
pcfFw7kZPS4ezs3pcfFwbkGPi4dzS3pcPJxb0ePi4dyaHhcP5zb0uHg4t6XH
xcO5HT0uHs7t6XHxcO5Aj4uHc0d6XDycO9Hj4uHcmR4XD+cu9Lh4OHelx8XD
uRs9Lh7O3elx8XDuQY+Lh3NPelw8nHvR4+Lh3JseFw/nPvS4eDj3pcfFw7kf
PS4eTulx8XDuT4+Lh/MAelw8nAfS4+LhPIgeFw/nwfS4eDgPocfFw3koPS4e
zsPocfFwHk6Pi4fzCHpcPJxH0uPi4TyKHhcP59H0uHg4j6HHxcN5LD0uHs7j
6HHxcB5Pj4uH8wR6XDycJ9Lj4uE8iR4XD+fJ9Lh4OE+hx8XDeSo9Lh7O0+hx
8XCeTo+Lh/MMelw8nGfS4+LhPIseFw/n2fS4eDjPocfFw3kuPS4ezvPocfFw
nk+Pi4fzAnpcPJwX0uPi4byIHhcP58X0uHg4L6HHxcN5KT0uHs7L6HHxcF5O
j4uH8wp6XDycV9Lj4uG8ih4XD+fV9Lh4OK+hx8XDeS09Lh7O6+hx8XBeT4+L
h/MGelw8nDfS4+LhvIkeFw/nzfS4eDhvocfFw3krPS4eztvocfFw3k6Pi4fz
DnpcPJx30uPi4byLHhcP5930uHg476HHxcN5Lz0uHs7ocfFw3kePi4fzfnpc
PJwP0OPi4XyQHhcP50P0uHg4H6bHxcP5CD0uHs5H6XHxcD5Gj4uH83F6XDyc
T9Dj4uF8kh4XD+dT9Lh4OJ+mx8XD+Qw9Lh7OZ+lx8XA+R4+Lh/N5elw8nC/Q
4+LhfJEeFw/nS/S4eDhfpsfFw/kKPS4ezlfpcfFwvkaPi4fzdXpcPJxv0OPi
4XyTHhcP51v0uHg436bHxcP5Dj0uHs536XHxcL5Hj4uH8316XDycH9Dj4uH8
kB4XD+dH9Lh4OD+mx8XD+Qk9Lh7OT+lx8XB+Ro+Lh/Nzelw8nF/Q4+Lh/JIe
Fw/nV/S4eDi/psfFw/kNPS4ezm/pcfFwfkePi4fze3pcPJw/0OPi4fyRHhcP
50/0uHg4f6bHxcP5Cz0uHs5f6XHxcP5Gj4uH83d6XDycf9Dj4uH8kx4XD+df
9Lh4OP+mx8XD+Q89Lh7+30D9f4+Lh3MAelw8nAPS4+LhHIgeFw/nwPS4eDgH
ocfFwzkoPS4ezsHocfFwDk6Pi4dzCHpcPJxD0uPi4RyKHhcP59D0uHg4h6HH
xcM5LD0uHs7h6HHxcA5Pj4uHcwR6XDycI9Lj4uEciR4XD+fI9Lh4OEehx8XD
OSo9Lh7O0ehx8XCOTo+Lh3MMelw8nGPS4+LhHIseFw/n2PS4eDjHocfFwzku
PS4ezvHocfFwjk+Pi4dzAnpcPJwT0uPi4ZyIHhcP58T0uHg4J6HHxcM5KT0u
Hs7J6HHxcE5Oj4uHcwp6XDycU9Lj4uGcih4XD+fU9Lh4OKehx8XDOS09Lh7O
6ehx8XBOT4+Lh3MGelw8nDPS4+LhnIkeFw/nzPS4eDhnocfFwzkrPS4eztno
cfFwzk6Pi4dzDnpcPJxz0uPi4ZyLHhcP59z0uHg456HHxcM5Lz0uHs756HHx
cM5Pj4uHcwF6XDycC9Lj4uFciB4XD+fC9Lh4OBehx8XDuSg9Lh7Oxehx8XAu
To+Lh3MJelw8nEvS4+LhXIoeFw/n0vS4eDiXocfFw7ksPS4ezuXocfFwLk+P
i4dzBXpcPJwr0uPi4VyJHhcP58r0uHg4V6HHxcO5Kj0uHs7V6HHxcK5Oj4uH
cw16XDyca9Lj4uFcix4XD+fa9Lh4ONehx8XDuS49Lh7O9ehx8XCuT4+Lh3MD
elw8nBvS4+Lh3IgeFw/nxvS4eDg3ocfFw7kpPS4ezs3ocfFwbk6Pi4dzC3pc
PJxb0uPi4dyKHhcP59b0uHg4t6HHxcO5LT0uHs7t6HHxcG5Pj4uHcwd6XDyc
O9Lj4uHciR4XD+fO9Lh4OHehx8XDuSs9Lh7O3ehx8XDuTo+Lh3MPelw8nHvS
4+Lh3IseFw/n3vS4eDj3ocfFw7kvPS4ezv3ocfFwSo+Lh3N/elw8nAfQ4+Lh
PJAeFw/nQfS4eDgPpsfFw3kIPS4ezkPpcfFwHkaPi4fzcHpcPJxH0OPi4TyS
HhcP51H0uHg4j6bHxcN5DD0uHs5j6XHxcB5Hj4uH83h6XDycJ9Dj4uE8kR4X
D+dJ9Lh4OE+mx8XDeQo9Lh7OU+lx8XCeRo+Lh/N0elw8nGfQ4+LhPJMeFw/n
WfS4eDjPpsfFw3kOPS4eznPpcfFwnkePi4fzfHpcPJwX0OPi4byQHhcP50X0
uHg4L6bHxcN5CT0uHs5L6XHxcF5Gj4uH83J6XDycV9Dj4uG8kh4XD+dV9Lh4
OK+mx8XDeQ09Lh7Oa+lx8XBeR4+Lh/N6elw8nDfQ4+LhvJEeFw/nTfS4eDhv
psfFw3kLPS4ezlvpcfFw3kaPi4fzdnpcPJx30OPi4byTHhcP5130uHg476bH
xcN5Dz0uHs576XHxcEaPi4fzPnpcPJz30+Pi4XyAHhcP54P0uHg4H6LHxcP5
MD0uHs5H6HHxcD5Kj4uH8zF6XDycj9Pj4uF8gh4XD+eT9Lh4OJ+ix8XD+TQ9
Lh7OZ+hx8XA+S4+Lh/M5elw8nM/T4+LhfIEeFw/ni/S4eDhfosfFw/kyPS4e
zlfocfFwvkqPi4fzNXpcPJyv0+Pi4XyDHhcP55v0uHg436LHxcP5Nj0uHs53
6HHxcL5Lj4uH8z16XDyc79Pj4uH8gB4XD+eH9Lh4OD+ix8XD+TE9Lh7OT+hx
8XB+So+Lh/Mzelw8nJ/T4+Lh/IIeFw/nl/S4eDi/osfFw/k1PS4ezm/ocfFw
fkuPi4fzO3pcPJzf0+Pi4fyBHhcP54/0uHg4f6LHxcP5Mz0uHs5f6HHxcP5K
j4uH8zd6XDycv9Pj4uH8gx4XD+ef9Lh4OP+ix8XD+Tc9Lh7Of+hx8fD/Buj/
e1w8nAPQ4+LhHJAeFw/nQPS4eDgHpsfFwzkIPS4ezkHpcfFwDkaPi4dzcHpc
PJxD0OPi4RySHhcP51D0uHg4h6bHxcM5DD0uHs5h6XHxcA5Hj4uHc3h6XDyc
I9Dj4uEckR4XD+dI9Lh4OEemx8XDOQo9Lh7OUelx8XCORo+Lh3N0elw8nGPQ
4+LhHJMeFw/nWPS4eDjHpsfFwzkOPS4eznHpcfFwjkePi4dzfHpcPJwT0OPi
4ZyQHhcP50T0uHg4J6bHxcM5CT0uHs5J6XHxcE5Gj4uHc3J6XDycU9Dj4uGc
kh4XD+dU9Lh4OKemx8XDOQ09Lh7Oaelx8XBOR4+Lh3N6elw8nDPQ4+LhnJEe
Fw/nTPS4eDhnpsfFwzkLPS4ezlnpcfFwzkaPi4dzdnpcPJxz0OPi4ZyTHhcP
51z0uHg456bHxcM5Dz0uHs556XHxcM5Hj4uHc356XDycC9Dj4uFckB4XD+dC
9Lh4OBemx8XDuQg9Lh7ORelx8XAuRo+Lh3Nxelw8nEvQ4+LhXJIeFw/nUvS4
eDiXpsfFw7kMPS4ezmXpcfFwLkePi4dzeXpcPJwr0OPi4VyRHhcP50r0uHg4
V6bHxcO5Cj0uHs5V6XHxcK5Gj4uHc3V6XDyca9Dj4uFckx4XD+da9Lh4ONem
x8XDuQ49Lh7Odelx8XCuR4+Lh3N9elw8nBvQ4+Lh3JAeFw/nRvS4eDg3psfF
w7kJPS4ezk3pcfFwbkaPi4dzc3pcPJxb0OPi4dySHhcP51b0uHg4t6bHxcO5
DT0uHs5t6XHxcG5Hj4uHc3t6XDycO9Dj4uHckR4XD+dO9Lh4OHemx8XDuQs9
Lh7OXelx8XDuRo+Lh3N3elw8nHvQ4+Lh3JMeFw/nXvS4eDj3psfFw7kPPS4e
zn3pcfFw7kePi4dTelw8nPvT4+LhPIAeFw/ngfS4eDgPosfFw3kwPS4ezkPo
cfFwHkqPi4fzMHpcPJyH0+Pi4TyCHhcP55H0uHg4j6LHxcN5ND0uHs5j6HHx
cB5Lj4uH8zh6XDycx9Pj4uE8gR4XD+eJ9Lh4OE+ix8XDeTI9Lh7OU+hx8XCe
So+Lh/M0elw8nKfT4+LhPIMeFw/nmfS4eDjPosfFw3k2PS4eznPocfFwnkuP
i4fzPHpcPJzn0+Pi4byAHhcP54X0uHg4L6LHxcN5MT0uHs5L6HHxcF5Kj4uH
8zJ6XDycl9Pj4uG8gh4XD+eV9Lh4OK+ix8XDeTU9Lh7Oa+hx8XBeS4+Lh/M6
elw8nNfT4+LhvIEeFw/njfS4eDhvosfFw3kzPS4ezlvocfFw3kqPi4fzNnpc
PJy30+Pi4byDHhcP5530uHg476LHxcN5Nz0uHs576HHxcN5Lj4uHM3pcPJz3
0ePi4byfHhcP5wP0uHg4H6THxcP5ED0uHs6H6XHxcD5Cj4uH81F6XDycj9Hj
4uF8nB4XD+cT9Lh4OJ+kx8XD+RQ9Lh7Op+lx8XA+Q4+Lh/NZelw8nM/R4+Lh
fJ4eFw/nC/S4eDhfpMfFw/kSPS4ezpfpcfFwvkKPi4fzVXpcPJyv0ePi4Xyd
HhcP5xv0uHg436THxcP5Fj0uHs636XHxcL5Dj4uH8116XDyc79Hj4uF8nx4X
D+cH9Lh4OD+kx8XD+RE9Lh7Oj+lx8XB+Qo+Lh/NTelw8nJ/R4+Lh/JweFw/n
F/S4eDi/pMfFw/kVPS4ezq/pcfFwfkOPi4fzW3pcPJzf0ePi4fyeHhcP5w/0
uHg4f6THxcP5Ez0uHs6f6XHxcP5Cj4uH81d6XDycv9Hj4uH8nR4XD+cf9Lh4
OP+kx8XD+Rc9Lh7Ov+lx8XD+Q4+Lh/83MP/f4+LhHIAeFw/ngPS4eDgHosfF
wzkwPS4ezkHocfFwDkqPi4dzMHpcPJyD0+Pi4RyCHhcP55D0uHg4h6LHxcM5
ND0uHs5h6HHxcA5Lj4uHczh6XDycw9Pj4uEcgR4XD+eI9Lh4OEeix8XDOTI9
Lh7OUehx8XCOSo+Lh3M0elw8nKPT4+LhHIMeFw/nmPS4eDjHosfFwzk2PS4e
znHocfFwjkuPi4dzPHpcPJzj0+Pi4ZyAHhcP54T0uHg4J6LHxcM5MT0uHs5J
6HHxcE5Kj4uHczJ6XDyck9Pj4uGcgh4XD+eU9Lh4OKeix8XDOTU9Lh7Oaehx
8XBOS4+Lh3M6elw8nNPT4+LhnIEeFw/njPS4eDhnosfFwzkzPS4ezlnocfFw
zkqPi4dzNnpcPJyz0+Pi4ZyDHhcP55z0uHg456LHxcM5Nz0uHs556HHxcM5L
j4uHcz56XDyc89Pj4uFcgB4XD+eC9Lh4OBeix8XDuTA9Lh7ORehx8XAuSo+L
h3Mxelw8nIvT4+LhXIIeFw/nkvS4eDiXosfFw7k0PS4ezmXocfFwLkuPi4dz
OXpcPJzL0+Pi4VyBHhcP54r0uHg4V6LHxcO5Mj0uHs5V6HHxcK5Kj4uHczV6
XDycq9Pj4uFcgx4XD+ea9Lh4ONeix8XDuTY9Lh7Odehx8XCuS4+Lh3M9elw8
nOvT4+Lh3IAeFw/nhvS4eDg3osfFw7kxPS4ezk3ocfFwbkqPi4dzM3pcPJyb
0+Pi4dyCHhcP55b0uHg4t6LHxcO5NT0uHs5t6HHxcG5Lj4uHczt6XDyc29Pj
4uHcgR4XD+eO9Lh4OHeix8XDuTM9Lh7OXehx8XDuSo+Lh3M3elw8nLvT4+Lh
3IMeFw/nnvS4eDj3osfFw7k3PS4ezn3ocfFw7kuPi4dzP3pcPJzS4+Lh3J8e
Fw/nAfS4eDgPpMfFw3kQPS4ezoPpcfFwHkKPi4fzUHpcPJyH0ePi4TycHhcP
5xH0uHg4j6THxcN5FD0uHs6j6XHxcB5Dj4uH81h6XDycx9Hj4uE8nh4XD+cJ
9Lh4OE+kx8XDeRI9Lh7Ok+lx8XCeQo+Lh/NUelw8nKfR4+LhPJ0eFw/nGfS4
eDjPpMfFw3kWPS4ezrPpcfFwnkOPi4fzXHpcPJzn0ePi4TyfHhcP5wX0uHg4
L6THxcN5ET0uHs6L6XHxcF5Cj4uH81J6XDycl9Hj4uG8nB4XD+cV9Lh4OK+k
x8XDeRU9Lh7Oq+lx8XBeQ4+Lh/Naelw8nNfR4+LhvJ4eFw/nDfS4eDhvpMfF
w3kTPS4ezpvpcfFw3kKPi4fzVnpcPJy30ePi4bydHhcP5x30uHg476THxcN5
Fz0uHs676XHxcN5Dj4uH8156XDyc0ePi4byPHhcP5/30uHg4H6DHxcP5ID0u
Hs6H6HHxcD5Mj4uH8xF6XDycj9Lj4uF8jB4XD+fj9Lh4OJ+gx8XD+SQ9Lh7O
p+hx8XA+TY+Lh/MZelw8nM/S4+LhfI4eFw/n8/S4eDhfoMfFw/kiPS4ezpfo
cfFwvkyPi4fzFXpcPJyv0uPi4XyNHhcP5+v0uHg436DHxcP5Jj0uHs636HHx
cL5Nj4uH8x16XDyc79Lj4uF8jx4XD+f79Lh4OD+gx8XD+SE9Lh7Oj+hx8XB+
TI+Lh/MTelw8nJ/S4+Lh/IweFw/n5/S4eDi/oMfFw/klPS4ezq/ocfFwfk2P
i4fzG3pcPJzf0uPi4fyOHhcP5/f0uHg4f6DHxcP5Iz0uHs6f6HHxcP5Mj4uH
8xd6XDycv9Lj4uH8jR4XD+fv9Lh4OP+gx8XD+Sc9Lh7Ov+hx8XD+TY+Lh/Mf
elw8/L8B+f8eFw/nAPS4eDgHpMfFwzkQPS4ezoHpcfFwDkKPi4dzUHpcPJyD
0ePi4RycHhcP5xD0uHg4h6THxcM5FD0uHs6h6XHxcA5Dj4uHc1h6XDycw9Hj
4uEcnh4XD+cI9Lh4OEekx8XDORI9Lh7Okelx8XCOQo+Lh3NUelw8nKPR4+Lh
HJ0eFw/nGPS4eDjHpMfFwzkWPS4ezrHpcfFwjkOPi4dzXHpcPJzj0ePi4Ryf
HhcP5wT0uHg4J6THxcM5ET0uHs6J6XHxcE5Cj4uHc1J6XDyck9Hj4uGcnB4X
D+cU9Lh4OKekx8XDORU9Lh7Oqelx8XBOQ4+Lh3Naelw8nNPR4+LhnJ4eFw/n
DPS4eDhnpMfFwzkTPS4ezpnpcfFwzkKPi4dzVnpcPJyz0ePi4ZydHhcP5xz0
uHg456THxcM5Fz0uHs656XHxcM5Dj4uHc156XDyc89Hj4uGcnx4XD+cC9Lh4
OBekx8XDuRA9Lh7Ohelx8XAuQo+Lh3NRelw8nIvR4+LhXJweFw/nEvS4eDiX
pMfFw7kUPS4ezqXpcfFwLkOPi4dzWXpcPJzL0ePi4VyeHhcP5wr0uHg4V6TH
xcO5Ej0uHs6V6XHxcK5Cj4uHc1V6XDycq9Hj4uFcnR4XD+ca9Lh4ONekx8XD
uRY9Lh7Otelx8XCuQ4+Lh3Ndelw8nOvR4+LhXJ8eFw/nBvS4eDg3pMfFw7kR
PS4ezo3pcfFwbkKPi4dzU3pcPJyb0ePi4dycHhcP5xb0uHg4t6THxcO5FT0u
Hs6t6XHxcG5Dj4uHc1t6XDyc29Hj4uHcnh4XD+cO9Lh4OHekx8XDuRM9Lh7O
nelx8XDuQo+Lh3NXelw8nLvR4+Lh3J0eFw/nHvS4eDj3pMfFw7kXPS4ezr3p
cfFw7kOPi4dzX3pcPJz70ePi4ZQeFw/n/vS4eDgPoMfFw3kgPS4ezoPocfFw
HkyPi4fzEHpcPJyH0uPi4TyMHhcP5+H0uHg4j6DHxcN5JD0uHs6j6HHxcB5N
j4uH8xh6XDycx9Lj4uE8jh4XD+fx9Lh4OE+gx8XDeSI9Lh7Ok+hx8XCeTI+L
h/MUelw8nKfS4+LhPI0eFw/n6fS4eDjPoMfFw3kmPS4ezrPocfFwnk2Pi4fz
HHpcPJzn0uPi4TyPHhcP5/n0uHg4L6DHxcN5IT0uHs6L6HHxcF5Mj4uH8xJ6
XDycl9Lj4uG8jB4XD+fl9Lh4OK+gx8XDeSU9Lh7Oq+hx8XBeTY+Lh/Maelw8
nNfS4+LhvI4eFw/n9fS4eDhvoMfFw3kjPS4ezpvocfFw3kyPi4fzFnpcPJy3
0uPi4byNHhcP5+30uHg476DHxcN5Jz0uHs676HHxcN5Nj4uH8x56XDyc99Lj
4uGMHhcP5330uHg476fHxcP5AD0uHs4H6XHxcD5Ej4uH82F6XDycj9Dj4uF8
lB4XD+dj9Lh4OB+nx8XD+QQ9Lh7OJ+lx8XA+RY+Lh/Npelw8nM/Q4+LhfJYe
Fw/nc/S4eDifp8fFw/kCPS4ezhfpcfFwvkSPi4fzZXpcPJyv0OPi4XyVHhcP
52v0uHg4X6fHxcP5Bj0uHs436XHxcL5Fj4uH8216XDyc79Dj4uF8lx4XD+d7
9Lh4ON+nx8XD+QE9Lh7OD+lx8XB+RI+Lh/Njelw8nJ/Q4+Lh/JQeFw/nZ/S4
eDg/p8fFw/kFPS4ezi/pcfFwfkWPi4fza3pcPJzf0OPi4fyWHhcP53f0uHg4
v6fHxcP5Az0uHs4f6XHxcP5Ej4uH82d6XDycv9Dj4uH8lR4XD+dv9Lh4OH+n
x8XD+Qc9Lh7OP+lx8XD+RY+Lh/Nvelw8nP/Q4+Lh/w3E//e4eDgHoMfFwzkg
PS4ezoHocfFwDkyPi4dzEHpcPJyD0uPi4RyMHhcP5+D0uHg4h6DHxcM5JD0u
Hs6h6HHxcA5Nj4uHcxh6XDycw9Lj4uEcjh4XD+fw9Lh4OEegx8XDOSI9Lh7O
kehx8XCOTI+Lh3MUelw8nKPS4+LhHI0eFw/n6PS4eDjHoMfFwzkmPS4ezrHo
cfFwjk2Pi4dzHHpcPJzj0uPi4RyPHhcP5/j0uHg4J6DHxcM5IT0uHs6J6HHx
cE5Mj4uHcxJ6XDyck9Lj4uGcjB4XD+fk9Lh4OKegx8XDOSU9Lh7Oqehx8XBO
TY+Lh3Maelw8nNPS4+LhnI4eFw/n9PS4eDhnoMfFwzkjPS4ezpnocfFwzkyP
i4dzFnpcPJyz0uPi4ZyNHhcP5+z0uHg456DHxcM5Jz0uHs656HHxcM5Nj4uH
cx56XDyc89Lj4uGcjx4XD+f89Lh4OBegx8XDuSA9Lh7Ohehx8XAuTI+Lh3MR
elw8nIvS4+LhXIweFw/n4vS4eDiXoMfFw7kkPS4ezqXocfFwLk2Pi4dzGXpc
PJzL0uPi4VyOHhcP5/L0uHg4V6DHxcO5Ij0uHs6V6HHxcK5Mj4uHcxV6XDyc
q9Lj4uFcjR4XD+fq9Lh4ONegx8XDuSY9Lh7Otehx8XCuTY+Lh3Mdelw8nOvS
4+LhXI8eFw/n+vS4eDg3oMfFw7khPS4ezo3ocfFwbkyPi4dzE3pcPJyb0uPi
4dyMHhcP5+b0uHg4t6D/b9f1EAUAgJtrNLVt27bb1LadmjO1Z9rUtp3atlPb
dmrbft2907u8i/982wQ3Xhxvzx43XhzvwB43XhzvyB43XhwPYI8bL44HsseN
F8c7sceNF8c7s8eNF8e7sMeNF8e7sseNF8e7sceNF8e7s8eNF8d7sMeNF8d7
sseNF8d7sceNF8d7s8eNF8f7sMeNF8f7sseNF8f7sceNF8eD2OPGi+PB7HHj
xfH+7HHjxfEB7HHjxdHscePF8YHscePF8UHscePF8cHscePF8SHscePF8aHs
cePF8WHscePF8eHscePF8RHscePF8ZHscePF8VHscePF8dHscePF8THscePF
8bHscePF8XHscePF8fHscePF8QnscePF8YnscePF8UnscePF8cnscePF8Sns
cePF8anscePF8WnscePF8enscePF8RnscePF8ZnscePF8VnscePF8dnscePF
8TnscePF8bnscePF8XnscePF8fnscePFMexx48XxBexx48Xxhexx48XxRexx
48Xxxexx48XxJexx48Xxpexx48XxZexx48Xx5exx48XxFexx48Xxlexx48Xx
Vexx48Xx1exx48XxNexx48Xxtexx48Xxdexx48Xx9exx48XxDexx48Xxjexx
48XxTexx48Xxzexx48XxLexx48Xxrexx48Xxbexx48Xx7exx48XxHexx48Xx
nexx48XxXexx48Xx3exx48XxPexx48Xxvexx48Xxfexx48Wx7HHjxfH97HHj
xfED7HHjxfGD7HHjxfFD7HHjxfHD7HHjxfEj7HHjxfGj7HHjxfFj7HHjxfHj
7HHjxfET7HHjxfGT7HHjxfFT7HHjxfHT7HHjxfEz7HHjxfGz7HHjxfFz7HHj
xfHz7HHjxfEL7HHjxfGL7HHjxfFL7HHjxfHL7HHjxfEr7HHjxfGr7HHjxfFr
7HHjxfHr7HHjxfEb7HHjxfGb7HHjxfFb7HHjxfHb7HHjxfE77HHjxfG77HHj
xXHscePF8XvscePF8fvscePF8QfscePF8YfscePF8UfscePF8cfscePF8Sfs
cePF8afscePF8WfscePF8efscePF8RfscePF8ZfscePF8VfscePF8dfscePF
8TfscePF8bfscePF8XfscePF8ffscePF8Q/scePF8Y/scePF8U/scePF8c/s
cePF8S/scePF8a/scePF8W/scePF8e/scePF8R/scePF8Z/scePF8V/scePF
8d/scePF8T/scePF/3sA/B8/OU5cuPHgxYfjIejjxIUbD158OB6SPk5cuPHg
xYfjoejjxIUbD158OB6aPk5cuPHgxYfjYejjxIUbD158OB6WPk5cuPHgxYfj
4ejjxIUbD158OB6ePk5cuPHgxYfjEejjxIUbD158OB6RPk5cuPHgxYfjkejj
xIUbD158OB6ZPk5cuPHgxYfjUejjxIUbD158OB6VPk5cuPHgxYfj0ejjxIUb
D158OB6dPk5cuPHgxYfjMejjxIUbD158OB6TPk5cuPHgxYfjsejjxIUbD158
OB6bPk5cuPHgxYfjcejjxIUbD158OB6XPk5cuPHgxYfj8ejjxIUbD158OB6f
Pk5cuPHgxYfjCejjxIUbD158OJ6QPk5cuPHgxYfjiejjxIUbD158OJ6YPk5c
uPHgxYfjSejjxIUbD158OJ6UPk5cuPHgxYfjyejjxIUbD158OJ6cPk5cuPHg
xYfjKejjxIUbD158OJ6SPk5cuPHgxYfjqejjxIUbD158OJ6aPk5cuPHgxYfj
aejjxIUbD158OJ6WPk5cuPHgxYfj6ejjxIUbD158OJ6ePk5cuPHgxYfjGejj
xIUbD158OJ6RPk5cuPHgxYfjmejjxIUbD158OJ6ZPk5cuPHgxYfjWejjxIUb
D158OJ6VPk5cuPHgxYfj2ejjxIUbD158OJ6dPk5cuPHgxYfjOejjxIUbD158
OJ6TPk5cuPHgxYfjuejjxIUbD158OJ6bPk5cuPHgxYfjeejjxIUbD158OJ6X
Pk5cuPHgxYfj+ejjxIUbD158OJ6fPk5cuPHgxYfjBejjxIUbD158OF6QPk5c
uPHgxYfjhejjxIUbD158OF6YPk5cuPHgxYfjRejjxIUbD158OF6UPk5cuPHg
xYfjxejjxIUbD158OJI+Tly48eDFh+PF6ePEhRsPXnw4XoI+Tly48eDFh+Ml
6ePEhRsPXnw4Xoo+Tly48eDFh+Ol6ePEhRsPXnw4XoY+Tly48eDFh+Nl6ePE
hRsPXnw4Xo4+Tly48eDFh+Pl6ePEhRsPXnw4XoE+Tly48eDFh+MV6ePEhRsP
Xnw4Xok+Tly48eDFh+OV6ePEhRsPXnw4XoU+Tly48eDFh+NV6ePEhRsPXnw4
Xo0+Tly48eDFh+PV6ePEhRsPXnw4XoM+Tly48eDFh+M16ePEhRsPXnw4Xos+
Tly48eDFh+O16ePEhRsPXnw4Xoc+Tly48eDFh+N16ePEhRsPXnw4Xo8+Tly4
8eDFh+P16ePEhRsPXnw43oA+Tly48eDFh+MN6ePEhRsPXnw43og+Tly48eDF
h+ON6ePEhRsPXnw43oQ+Tly48eDFh+NN6ePEhRsPXnw4ij5OXLjx4MWH483o
48SFGw9efDjenD5OXLjx4MWH4y3o48SFGw9efDjekj5OXLjx4MWH463o48SF
Gw9efDjemj5OXLjx4MWH423o48SFGw9efDjelj5OXLjx4MWH4+3o48SFGw9e
fDjenj5OXLjx4MWH4x3o48SFGw9efDjekT5OXLjx4MWH4wH0ceLCjQcvPhwP
pI8TF248ePHheCf6OHHhxoMXH453po8TF248ePHheBf6OHHhxoMXH453pY8T
F248ePHheDf6OHHhxoMXH453p48TF248ePHheA/6OHHhxoMXH473pI8TF248
ePHheC/6OHHhxoMXH473po8TF248ePHheB/6OHHhxoMXH473pY8TF248ePHh
eD/6OHHhxoMXH44H0ceJCzcevPhwPJg+Tly48eDFh+P96ePEhRsPXnw4PoA+
Tly48eDFh6Pp48SFGw9efDg+kD5OXLjx4MWH44Po48SFGw9efDg+mD5OXLjx
4MWH40Po48SFGw9efDg+lD5OXLjx4MWH48Po48SFGw9efDg+nD5OXLjx4MWH
4yPo48SFGw9efDg+kj5OXLjx4MWH46Po48SFGw9efDg+mj5OXLjx4MWH42Po
48SFGw9efDg+lj5OXLjx4MWH4+Po48SFGw9efDg+nj5OXLjx4MWH4xPo48SF
Gw9efDg+kT5OXLjx4MWH45Po48SFGw9efDg+mT5OXLjx4MWH41Po48SFGw9e
fDg+lT5OXLjx4MWH49Po48SFGw9efDg+nT5OXLjx4MWH4zPo48SFGw9efDg+
kz5OXLjx4MWH47Po48SFGw9efDg+mz5OXLjx4MWH43Po48SFGw9efDg+lz5O
XLjx4MWH4/Po48SFGw9efDg+nz5OXLjx4MWHY+jjxIUbD158OL6APk5cuPHg
xYfjC+njxIUbD158OL6IPk5cuPHgxYfji+njxIUbD158OL6EPk5cuPHgxYfj
S+njxIUbD158OL6MPk5cuPHgxYfjy+njxIUbD158OL6CPk5cuPHgxYfjK+nj
xIUbD158OL6KPk5cuPHgxYfjq+njxIUbD158OL6GPk5cuPHgxYfja+njxIUb
D158OL6OPk5cuPHgxYfj6+njxIUbD158OL6BPk5cuPHgxYfjG+njxIUbD158
OL6JPk5cuPHgxYfjm+njxIUbD158OL6FPk5cuPHgxYfjW+njxIUbD158OL6N
Pk5cuPHgxYfj2+njxIUbD158OL6DPk5cuPHgxYfjO+njxIUbD158OL6LPk5c
uPHgxYfju+njxIUbD158OL6HPk5cuPHgxYfje+njxIUbD158OL6PPk5cuPHg
xYdj6ePEhRsPXnw4vp8+Tly48eDFh+MH6OPEhRsPXnw4fpA+Tly48eDFh+OH
6OPEhRsPXnw4fpg+Tly48eDFh+NH6OPEhRsPXnw4fpQ+Tly48eDFh+PH6OPE
hRsPXnw4fpw+Tly48eDFh+Mn6OPEhRsPXnw4fpI+Tly48eDFh+On6OPEhRsP
Xnw4fpo+Tly48eDFh+Nn6OPEhRsPXnw4fpY+Tly48eDFh+Pn6OPEhRsPXnw4
fp4+Tly48eDFh+MX6OPEhRsPXnw4fpE+Tly48eDFh+OX6OPEhRsPXnw4fpk+
Tly48eDFh+NX6OPEhRsPXnw4fpU+Tly48eDFh+PX6OPEhRsPXnw4fp0+Tly4
8eDFh+M36OPEhRsPXnw4fpM+Tly48eDFh+O36OPEhRsPXnw4fps+Tly48eDF
h+N36OPEhRsPXnw4fpc+Tly48eDFh+Po48SFGw9efDh+jz5OXLjx4MWH4/fp
48SFGw9efDj+gD5OXLjx4MWH4w/p48SFGw9efDj+iD5OXLjx4MWH44/p48SF
Gw9efDj+hD5OXLjx4MWH40/p48SFGw9efDj+jD5OXLjx4MWH48/p48SFGw9e
fDj+gj5OXLjx4MWH4y/p48SFGw9efDj+ij5OXLjx4MWH46/p48SFGw9efDj+
hj5OXLjx4MWH42/p48SFGw9efDj+jj5OXLjx4MWH4+/p48SFGw9efDj+gT5O
XLjx4MWH4x/p48SFGw9efDj+iT5OXLjx4MWH45/p48SFGw9efDj+hT5OXLjx
4MWH41/p48SFGw9efDj+jT5OXLjx4MWH49/p48SFGw9efDj+gz5OXLjx4MWH
4z/p48SFGw9efDj+iz5OXLjx4MWH47/p48SFGw9efDj+hz5OXLjx4MWH//cB
/799nLhw48GLD8dD0MeJCzcevPhwPCR9nLhw48GLD8dD0ceJCzcevPhwPDR9
nLhw48GLD8fD0MeJCzcevPhwPCx9nLhw48GLD8fD0ceJCzcevPhwPDx9nLhw
48GLD8cj0MeJCzcevPhwPCJ9nLhw48GLD8cj0ceJCzcevPhwPDJ9nLhw48GL
D8ej0MeJCzcevPhwPCp9nLhw48GLD8ej0ceJCzcevPhwPDp9nLhw48GLD8dj
0MeJCzcevPhwPCZ9nLhw48GLD8dj0ceJCzcevPhwPDZ9nLhw48GLD8fj0MeJ
CzcevPhwPC59nLhw48GLD8fj0ceJCzcevPhwPD59nLhw48GLD8cT0MeJCzce
vPhwPCF9nLhw48GLD8cT0ceJCzcevPhwPDF9nLhw48GLD8eT0MeJCzcevPhw
PCl9nLhw48GLD8eT0ceJCzcevPhwPDl9nLhw48GLD8dT0MeJCzcevPhwPCV9
nLhw48GLD8dT0ceJCzcevPhwPDV9nLhw48GLD8fT0MeJCzcevPhwPC19nLhw
48GLD8fT0ceJCzcevPhwPD19nLhw48GLD8cz0MeJCzcevPhwPCN9nLhw48GL
D8cz0ceJCzcevPhwPDN9nLhw48GLD8ez0MeJCzcevPhwPCt9nLhw48GLD8ez
0ceJCzcevPhwPDt9nLhw48GLD8dz0MeJCzcevPhwPCd9nLhw48GLD8dz0ceJ
CzcevPhwPDd9nLhw48GLD8fz0MeJCzcevPhwPC99nLhw48GLD8fz0ceJCzce
vPhwPD99nLhw48GLD8cL0MeJCzcevPhwvCB9nLhw48GLD8cL0ceJCzcevPhw
vDB9nLhw48GLD8eL0MeJCzcevPhwvCh9nLhw48GLD8eL0ceJCzcevPhwJH2c
uHDjwYsPx4vTx4kLNx68+HC8BH2cuHDjwYsPx0vSx4kLNx68+HC8FH2cuHDj
wYsPx0vTx4kLNx68+HC8DH2cuHDjwYsPx8vSx4kLNx68+HC8HH2cuHDjwYsP
x8vTx4kLNx68+HC8An2cuHDjwYsPxyvSx4kLNx68+HC8En2cuHDjwYsPxyvT
x4kLNx68+HC8Cn2cuHDjwYsPx6vSx4kLNx68+HC8Gn2cuHDjwYsPx6vTx4kL
Nx68+HC8Bn2cuHDjwYsPx2vSx4kLNx68+HC8Fn2cuHDjwYsPx2vTx4kLNx68
+HC8Dn2cuHDjwYsPx+vSx4kLNx68+HC8Hn2cuHDjwYsPx+vTx4kLNx68+HC8
AX2cuHDjwYsPxxvSx4kLNx68+HC8EX2cuHDjwYsPxxvTx4kLNx68+HC8CX2c
uHDjwYsPx5vSx4kLNx68+HAUfZy4cOPBiw/Hm9HHiQs3Hrz4cLw5fZy4cOPB
iw/HW9DHiQs3Hrz4cLwlfZy4cOPBiw/HW9HHiQs3Hrz4cLw1fZy4cOPBiw/H
29DHiQs3Hrz4cLwtfZy4cOPBiw/H29HHiQs3Hrz4cLw9fZy4cOPBiw/HO9DH
iQs3Hrz4cLwjfZy4cOPBiw/HA+jjxIUbD158OB5IHycu3Hjw4sPxTvRx4sKN
By8+HO9MHycu3Hjw4sPxLvRx4sKNBy8+HO9KHycu3Hjw4sPxbvRx4sKNBy8+
HO9OHycu3Hjw4sPxHvRx4sKNBy8+HO9JHycu3Hjw4sPxXvRx4sKNBy8+HO9N
Hycu3Hjw4sPxPvRx4sKNBy8+HO9LHycu3Hjw4sPxfvRx4sKNBy8+HA+ijxMX
bjx48eF4MH2cuHDjwYsPx/vTx4kLNx68+HB8AH2cuHDjwYsPR9PHiQs3Hrz4
cHwgfZy4cOPBiw/HB9HHiQs3Hrz4cHwwfZy4cOPBiw/Hh9DHiQs3Hrz4cHwo
fZy4cOPBiw/Hh9HHiQs3Hrz4cHw4fZy4cOPBiw/HR9DHiQs3Hrz4cHwkfZy4
cOPBiw/HR9HHiQs3Hrz4cHw0fZy4cOPBiw/Hx9DHiQs3Hrz4cHwsfZy4cOPB
iw/Hx9HHiQs3Hrz4cHw8fZy4cOPBiw/HJ9DHiQs3Hrz4cHwifZy4cOPBiw/H
J9HHiQs3Hrz4cHwyfZy4cOPBiw/Hp9DHiQs3Hrz4cHwqfZy4cOPBiw/Hp9HH
iQs3Hrz4cHw6fZy4cOPBiw/HZ9DHiQs3Hrz4cHwmfZy4cOPBiw/HZ9HHiQs3
Hrz4cHw2fZy4cOPBiw/H59DHiQs3Hrz4cHwufZy4cOPBiw/H59HHiQs3Hrz4
cHw+fZy4cOPBiw/H0MeJCzcevPhwfAF9nLhw48GLD8cX0seJCzcevPhwfBF9
nLhw48GLD8cX08eJCzcevPhwfAl9nLhw48GLD8eX0seJCzcevPhwfBl9nLhw
48GLD8eX08eJCzcevPhwfAV9nLhw48GLD8dX0seJCzcevPhwfBV9nLhw48GL
D8dX08eJCzcevPhwfA19nLhw48GLD8fX0seJCzcevPhwfB19nLhw48GLD8fX
08eJCzcevPhwfAN9nLhw48GLD8c30seJCzcevPhwfBN9nLhw48GLD8c308eJ
CzcevPhwfAt9nLhw48GLD8e30seJCzcevPhwfBt9nLhw48GLD8e308eJCzce
vPhwfAd9nLhw48GLD8d30seJCzcevPhwfBd9nLhw48GLD8d308eJCzcevPhw
fA99nLhw48GLD8f30seJCzcevPhwfB99nLhw48GLD8fSx4kLNx68+HB8P32c
uHDjwYsPxw/Qx4kLNx68+HD8IH2cuHDjwYsPxw/Rx4kLNx68+HD8MH2cuHDj
wYsPx4/Qx4kLNx68+HD8KH2cuHDjwYsPx4/Rx4kLNx68+HD8OH2cuHDjwYsP
x0/Qx4kLNx68+HD8JH2cuHDjwYsPx0/Rx4kLNx68+HD8NH2cuHDjwYsPx8/Q
x4kLNx68+HD8LH2cuHDjwYsPx8/Rx4kLNx68+HD8PH2cuHDjwYsPxy/Qx4kL
Nx68+HD8In2cuHDjwYsPxy/Rx4kLNx68+HD8Mn2cuHDjwYsPx6/Qx4kLNx68
+HD8Kn2cuHDjwYsPx6/Rx4kLNx68+HD8On2cuHDjwYsPx2/Qx4kLNx68+HD8
Jn2cuHDjwYsPx2/Rx4kLNx68+HD8Nn2cuHDjwYsPx+/Qx4kLNx68+HD8Ln2c
uHDjwYsPx9HHiQs3Hrz4cPwefZy4cOPBiw/H79PHiQs3Hrz4cPwBfZy4cOPB
iw/HH9LHiQs3Hrz4cPwRfZy4cOPBiw/HH9PHiQs3Hrz4cPwJfZy4cOPBiw/H
n9LHiQs3Hrz4cPwZfZy4cOPBiw/Hn9PHiQs3Hrz4cPwFfZy4cOPBiw/HX9LH
iQs3Hrz4cPwVfZy4cOPBiw/HX9PHiQs3Hrz4cPwNfZy4cOPBiw/H39LHiQs3
Hrz4cPwdfZy4cOPBiw/H39PHiQs3Hrz4cPwDfZy4cOPBiw/HP9LHiQs3Hrz4
cPwTfZy4cOPBiw/HP9PHiQs3Hrz4cPwLfZy4cOPBiw/Hv9LHiQs3Hrz4cPwb
fZy4cOPBiw/Hv9PHiQs3Hrz4cPwHfZy4cOPBiw/Hf9LHiQs3Hrz4cPwXfZy4
cOPBiw/Hf9PHiQs3Hrz4cPwPfZy4cOPBiw//7wP8f/s4ceHGgxcfjoegjxMX
bjx48eF4SPo4ceHGgxcfjoeijxMXbjx48eF4aPo4ceHGgxcfjoehjxMXbjx4
8eF4WPo4ceHGgxcfjoejjxMXbjx48eF4ePo4ceHGgxcfjkegjxMXbjx48eF4
RPo4ceHGgxcfjkeijxMXbjx48eF4ZPo4ceHGgxcfjkehjxMXbjx48eF4VPo4
ceHGgxcfjkejjxMXbjx48eF4dPo4ceHGgxcfjsegjxMXbjx48eF4TPo4ceHG
gxcfjseijxMXbjx48eF4bPo4ceHGgxcfjsehjxMXbjx48eF4XPo4ceHGgxcf
jsejjxMXbjx48eF4fPo4ceHGgxcfjiegjxMXbjx48eF4Qvo4ceHGgxcfjiei
jxMXbjx48eF4Yvo4ceHGgxcfjiehjxMXbjx48eF4Uvo4ceHGgxcfjiejjxMX
bjx48eF4cvo4ceHGgxcfjqegjxMXbjx48eF4Svo4ceHGgxcfjqeijxMXbjx4
8eF4avo4ceHGgxcfjqehjxMXbjx48eF4Wvo4ceHGgxcfjqejjxMXbjx48eF4
evo4ceHGgxcfjmegjxMXbjx48eF4Rvo4ceHGgxcfjmeijxMXbjx48eF4Zvo4
ceHGgxcfjmehjxMXbjx48eF4Vvo4ceHGgxcfjmejjxMXbjx48eF4dvo4ceHG
gxcfjuegjxMXbjx48eF4Tvo4ceHGgxcfjueijxMXbjx48eF4bvo4ceHGgxcf
juehjxMXbjx48eF4Xvo4ceHGgxcfjuejjxMXbjx48eF4fvo4ceHGgxcfjheg
jxMXbjx48eF4Qfo4ceHGgxcfjheijxMXbjx48eF4Yfo4ceHGgxcfjhehjxMX
bjx48eF4Ufo4ceHGgxcfjhejjxMXbjx48eFI+jhx4caDFx+OF6ePExduPHjx
4XgJ+jhx4caDFx+Ol6SPExduPHjx4Xgp+jhx4caDFx+Ol6aPExduPHjx4XgZ
+jhx4caDFx+Ol6WPExduPHjx4Xg5+jhx4caDFx+Ol6ePExduPHjx4XgF+jhx
4caDFx+OV6SPExduPHjx4Xgl+jhx4caDFx+OV6aPExduPHjx4XgV+jhx4caD
Fx+OV6WPExduPHjx4Xg1+jhx4caDFx+OV6ePExduPHjx4XgN+jhx4caDFx+O
16SPExduPHjx4Xgt+jhx4caDFx+O16aPExduPHjx4Xgd+jhx4caDFx+O16WP
ExduPHjx4Xg9+jhx4caDFx+O16ePExduPHjx4XgD+jhx4caDFx+ON6SPExdu
PHjx4Xgj+jhx4caDFx+ON6aPExduPHjx4XgT+jhx4caDFx+ON6WPExduPHjx
4Sj6OHHhxoMXH443o48TF248ePHheHP6OHHhxoMXH463oI8TF248ePHheEv6
OHHhxoMXH463oo8TF248ePHheGv6OHHhxoMXH463oY8TF248ePHheFv6OHHh
xoMXH463o48TF248ePHheHv6OHHhxoMXH453oI8TF248ePHheEf6OHHhxoMX
H44H0MeJCzcevPhwPJA+Tly48eDFh+Od6OPEhRsPXnw43pk+Tly48eDFh+Nd
6OPEhRsPXnw43pU+Tly48eDFh+Pd6OPEhRsPXnw43p0+Tly48eDFh+M96OPE
hRsPXnw43pM+Tly48eDFh+O96OPEhRsPXnw43ps+Tly48eDFh+N96OPEhRsP
Xnw43pc+Tly48eDFh+P96OPEhRsPXnw4HkQfJy7cePDiw/Fg+jhx4caDFx+O
96ePExduPHjx4fgA+jhx4caDFx+Opo8TF248ePHh+ED6OHHhxoMXH44Poo8T
F248ePHh+GD6OHHhxoMXH44PoY8TF248ePHh+FD6OHHhxoMXH44Po48TF248
ePHh+HD6OHHhxoMXH46PoI8TF248ePHh+Ej6OHHhxoMXH46Poo8TF248ePHh
+Gj6OHHhxoMXH46PoY8TF248ePHh+Fj6OHHhxoMXH46Po48TF248ePHh+Hj6
OHHhxoMXH45PoI8TF248ePHh+ET6OHHhxoMXH45Poo8TF248ePHh+GT6OHHh
xoMXH45PoY8TF248ePHh+FT6OHHhxoMXH45Po48TF248ePHh+HT6OHHhxoMX
H47PoI8TF248ePHh+Ez6OHHhxoMXH47Poo8TF248ePHh+Gz6OHHhxoMXH47P
oY8TF248ePHh+Fz6OHHhxoMXH47Po48TF248ePHh+Hz6OHHhxoMXH46hjxMX
bjx48eH4Avo4ceHGgxcfji+kjxMXbjx48eH4Ivo4ceHGgxcfji+mjxMXbjx4
8eH4Evo4ceHGgxcfji+ljxMXbjx48eH4Mvo4ceHGgxcfji+njxMXbjx48eH4
Cvo4ceHGgxcfjq+kjxMXbjx48eH4Kvo4ceHGgxcfjq+mjxMXbjx48eH4Gvo4
ceHGgxcfjq+ljxMXbjx48eH4Ovo4ceHGgxcfjq+njxMXbjx48eH4Bvo4ceHG
gxcfjm+kjxMXbjx48eH4Jvo4ceHGgxcfjm+mjxMXbjx48eH4Fvo4ceHGgxcf
jm+ljxMXbjx48eH4Nvo4ceHGgxcfjm+njxMXbjx48eH4Dvo4ceHGgxcfju+k
jxMXbjx48eH4Lvo4ceHGgxcfju+mjxMXbjx48eH4Hvo4ceHGgxcfju+ljxMX
bjx48eH4Pvo4ceHGgxcfjqWPExduPHjx4fh++jhx4caDFx+OH6CPExduPHjx
4fhB+jhx4caDFx+OH6KPExduPHjx4fhh+jhx4caDFx+OH6GPExduPHjx4fhR
+jhx4caDFx+OH6OPExduPHjx4fhx+jhx4caDFx+On6CPExduPHjx4fhJ+jhx
4caDFx+On6KPExduPHjx4fhp+jhx4caDFx+On6GPExduPHjx4fhZ+jhx4caD
Fx+On6OPExduPHjx4fh5+jhx4caDFx+OX6CPExduPHjx4fhF+jhx4caDFx+O
X6KPExduPHjx4fhl+jhx4caDFx+OX6GPExduPHjx4fhV+jhx4caDFx+OX6OP
ExduPHjx4fh1+jhx4caDFx+O36CPExduPHjx4fhN+jhx4caDFx+O36KPExdu
PHjx4fht+jhx4caDFx+O36GPExduPHjx4fhd+jhx4caDFx+Oo48TF248ePHh
+D36OHHhxoMXH47fp48TF248ePHh+AP6OHHhxoMXH44/pI8TF248ePHh+CP6
OHHhxoMXH44/po8TF248ePHh+BP6OHHhxoMXH44/pY8TF248ePHh+DP6OHHh
xoMXH44/p48TF248ePHh+Av6OHHhxoMXH46/pI8TF248ePHh+Cv6OHHhxoMX
H46/po8TF248ePHh+Bv6OHHhxoMXH46/pY8TF248ePHh+Dv6OHHhxoMXH46/
p48TF248ePHh+Af6OHHhxoMXH45/pI8TF248ePHh+Cf6OHHhxoMXH45/po8T
F248ePHh+Bf6OHHhxoMXH45/pY8TF248ePHh+Df6OHHhxoMXH45/p48TF248
ePHh+A/6OHHhxoMXH47/pI8TF248ePHh+C/6OHHhxoMXH47/po8TF248ePHh
+B/6OHHhxoMXH/7fB/T/9nHiwo0HLz4cD0EfJy7cePDiw/GQ9HHiwo0HLz4c
D0UfJy7cePDiw/HQ9HHiwo0HLz4cD0MfJy7cePDiw/Gw9HHiwo0HLz4cD0cf
Jy7cePDiw/Hw9HHiwo0HLz4cj0AfJy7cePDiw/GI9HHiwo0HLz4cj0QfJy7c
ePDiw/HI9HHiwo0HLz4cj0IfJy7cePDiw/Go9HHiwo0HLz4cj0YfJy7cePDi
w/Ho9HHiwo0HLz4cj0EfJy7cePDiw/GY9HHiwo0HLz4cj0UfJy7cePDiw/HY
9HHiwo0HLz4cj0MfJy7cePDiw/G49HHiwo0HLz4cj0cfJy7cePDiw/H49HHi
wo0HLz4cT0AfJy7cePDiw/GE9HHiwo0HLz4cT0QfJy7cePDiw/HE9HHiwo0H
Lz4cT0IfJy7cePDiw/Gk9HHiwo0HLz4cT0YfJy7cePDiw/Hk9HHiwo0HLz4c
T0EfJy7cePDiw/GU9HHiwo0HLz4cT0UfJy7cePDiw/HU9HHiwo0HLz4cT0Mf
Jy7cePDiw/G09HHiwo0HLz4cT0cfJy7cePDiw/H09HHiwo0HLz4cz0AfJy7c
ePDiw/GM9HHiwo0HLz4cz0QfJy7cePDiw/HM9HHiwo0HLz4cz0IfJy7cePDi
w/Gs9HHiwo0HLz4cz0YfJy7cePDiw/Hs9HHiwo0HLz4cz0EfJy7cePDiw/Gc
9HHiwo0HLz4cz0UfJy7cePDiw/Hc9HHiwo0HLz4cz0MfJy7cePDiw/G89HHi
wo0HLz4cz0cfJy7cePDiw/H89HHiwo0HLz4cL0AfJy7cePDiw/GC9HHiwo0H
Lz4cL0QfJy7cePDiw/HC9HHiwo0HLz4cL0IfJy7cePDiw/Gi9HHiwo0HLz4c
L0YfJy7cePDiw5H0ceLCjQcvPhwvTh8nLtx48OLD8RL0ceLCjQcvPhwvSR8n
Ltx48OLD8VL0ceLCjQcvPhwvTR8nLtx48OLD8TL0ceLCjQcvPhwvSx8nLtx4
8OLD8XL0ceLCjQcvPhwvTx8nLtx48OLD8Qr0ceLCjQcvPhyvSB8nLtx48OLD
8Ur0ceLCjQcvPhyvTB8nLtx48OLD8Sr0ceLCjQcvPhyvSh8nLtx48OLD8Wr0
ceLCjQcvPhyvTh8nLtx48OLD8Rr0ceLCjQcvPhyvSR8nLtx48OLD8Vr0ceLC
jQcvPhyvTR8nLtx48OLD8Tr0ceLCjQcvPhyvSx8nLtx48OLD8Xr0ceLCjQcv
PhyvTx8nLtx48OLD8Qb0ceLCjQcvPhxvSB8nLtx48OLD8Ub0ceLCjQcvPhxv
TB8nLtx48OLD8Sb0ceLCjQcvPhxvSh8nLtx48OLDUfRx4sKNBy8+HG9GHycu
3Hjw4sPx5vRx4sKNBy8+HG9BHycu3Hjw4sPxlvRx4sKNBy8+HG9FHycu3Hjw
4sPx1vRx4sKNBy8+HG9DHycu3Hjw4sPxtvRx4sKNBy8+HG9HHycu3Hjw4sPx
9vRx4sKNBy8+HO9AHycu3Hjw4sPxjvRx4sKNBy8+HA+gjxMXbjx48eF4IH2c
uHDjwYsPxzvRx4kLNx68+HC8M32cuHDjwYsPx7vQx4kLNx68+HC8K32cuHDj
wYsPx7vRx4kLNx68+HC8O32cuHDjwYsPx3vQx4kLNx68+HC8J32cuHDjwYsP
x3vRx4kLNx68+HC8N32cuHDjwYsPx/vQx4kLNx68+HC8L32cuHDjwYsPx/vR
x4kLNx68+HA8iD5OXLjx4MWH48H0ceLCjQcvPhzvTx8nLtx48OLD8QH0ceLC
jQcvPhxNHycu3Hjw4sPxgfRx4sKNBy8+HB9EHycu3Hjw4sPxwfRx4sKNBy8+
HB9CHycu3Hjw4sPxofRx4sKNBy8+HB9GHycu3Hjw4sPx4fRx4sKNBy8+HB/x
//3/AEUJx4Q=
      "]]}, 
    {RGBColor[0.922526, 0.385626, 0.209179], PointSize[
      NCache[
       Rational[1, 360], 0.002777777777777778]], AbsoluteThickness[1.6], 
     LineBox[CompressedData["
1:eJxc2AF4V9P/OPBJMkkmySSZJJNkkkySK8kkmSSTZDKZTFatmiSTZJJMkkky
SSbJJJkkk2SSTJJJMkkmySSZvsm/7Xc/z/P/vO6z59nzet73nHPf55x7zrmf
U4bc3e+2BjExMcHsmJi6//931Vz8f/+rw/8xwSdnz9w/5JOfQ8cGD/16TWnr
hyKOC8bWXxE3D4q+bNT1rqKI44Ojnjppfse3I24VPL/nioN/EScEYwqXbT6Q
EHGb4OoTq5c80DfitsG7B6OX3hZxu2DjqjfnPpEXcWIw7NDnulTcEXH7YHre
3YOv6hZxh2DQ4yv/ShwUcccg/soJb2w7PuKkoFP/uifYHvqc4PisD1pkfRBx
p6DPTcPvL3gh4nOJdw7e+feSyWuaRuo7L6j57NVHbr8s4i7BpCZ1HRDx+cHC
g9FTD4k4mfouCN6+uDz1m1si7hr8ljT6YBMRX4i7BS0eazj+z2ERXxQs+PS3
ozv1j7h7MLFvXYdGfHHww7jmiy7/IeIg+HdI3QiHzguC+u56PBK/JLhh96On
vZ8WiV8STPsx+eBfJN4j+K5ueB7+KYz3CGq3f3VwhELHXBq8fFTOpuDlSPzS
4NFeDVbcc14k3jN46ep9867ety2M9wxurZ9wkfhlwX3rTz/4Fyl/WRBXP2Dh
/TG9gm9u2THyfw9GyvcK7qqfgJH45cEj+XVXJH55cGbLIw4+YiSeErz4RN2E
icRTwvn6Yxi/IujcrG5EQ+ddEWy94YuUsvMj8d7B6XOOOzgCkTiOuTKc35H4
lUHbqmevP/bzrWG8T7Ch7nX5MnRen+D3XXVXJH5VcPEvT3b/5clI/KrgnLrh
nxyJ9w3qp/OVkXjf4Oz6CfRDGL86OLyu+kaR+NVB3eiPax4pnxpcV3+F9wep
Qf3tXUPnpQb1zXcPXZYa1M3WFlmR+q8J/j78hPYX9omUvyb6/rxrgpPrF4xI
+WuCC+onUFVYvl9Q3z2XRsr3C+dTpDwu6xcMqB+QSPvXRrcXXBscfBkODlFY
f961wbq61/HUSPlrgyF106VJpHz/6HwCnNc/2HxyRvHOpEj5/tH9FXMdz39d
kH1w9TmzZaT8dUHdanZidfg8ZThmQPDmhxt+2nt4pPyA4PK61+OPyPMPCDr8
89H0mztE2h9A/10fnU9wfVC/nB2IlL8+qK9uYaT968P5HymfFmyqf0NDB2nR
9eelBT/Xvc5PRMqnhe9bpPwNwcHF7PvlsyLlcd4NwftpdQtIpPwN5D8wKDns
xoN/kfIDgzPqF+xI+YFBen0HRMoPDOpqzx0QKX9jUL9dnBgpf2Owtm75GxMp
f2P085TdGCS/3u7gGxopPyh4+tu6AY6UHxTsTax7gEj5QdHjUzYoen7F3BTd
P8FNwbX1FUbK3xT8VbfdPR9p/6bofGMGB+8dzKZzs0j5wcH5FXcc3NEi5QcH
9Y/bMFJ+cPBR3fZ395aw/M3h+x86uDlIqtuuzw6dd3OQduznU3o1CF12c9Co
rvmS78Ly6eH7GzohPXxfQwfp4fobOj09zGdzWH960LRueT8qdFF6mH/osvSg
7ukmvBG6Kj08H3wbtn9LsK1uO5kWOuGWoH75/HNT2P4twRH1G0ro9FvC9Sx0
3i3h+/ZN2P4tQf12uDV02S3BwcW8bkEM278l3J9CxwwJ97uwvoQhQd1uNO/q
SPtDgt71B5bw/vQh4X4baX9I8OqCuit00ZAgs37ChS4bEu6foauGBPXTt3Po
mFuj8024Najv7vsi7d8a1E+Hikj7twaznqm7QufdGq6PkfxvDffPSP63hu9z
Zdj+rUH99nZx6JiMoL77jgidkBG+P6GDjHA+hk7PCM8zX4ftZ4Tnp41h+xnB
HwszD25xYbwsI9xPQ1dlhPtn6Jjbwvkclk+4LZzPoYPbgvrXNzd0OvG824It
39VdX4Xt3xau16HLbgvnf3h/1W3h+SV0zNCg/vh4aHh/wtBw/m4I2x8azv8w
nk48b2h4fghdNDS4pn6B/DJsf2iw/N26K3TV0OC/uuF6JXTM7UH963hY6ITb
w/mxPmz/9nB+fxG2f3u4XlWE7d8e3HLk0vQjl4Yuuj2onHjWwb/QZbeH/f95
2P7twZM31y2ooWMyw/N46ITM6HiQGa5PYX3pmcH/lYu0nxmuv5H2M4P65TEl
0n5mMC/7osZfvxi6KjMYd17dDAkdc0d4Pl0Xtn9HOL6hgzvC+RE6/Y7wPBQ6
746gXf0GEz5v0R3h+SmMl90RHNwcD/ZA6CrKxwyLjicMC+q306c+C9sfFs6P
0OnDwv1vbdj+sOCztfVX2D7xsmFB/eu/+9Ow/WFB/XKZsyZs/87g4xGt6v7C
9u8M6l/H2tVh+3eG71MYT+f+vDuDS+oP2KGL7gzmLq7bsEKX3RnUHx/++Shs
H8dkBXVfN4s/XBW2nxWcW399GLafFa7XodOzgnvrD5Dh/XlZ4fofuigrXM/D
+8uywv0+jFdlhev5yrD9u8L1LnTCXcGDddO3MnRwV/h9Ejr9rujnybsrmFF3
/PsldNFdQf1xJzNsr+yuoO7tX3FPJP+7gp71VxiPGR5+r4XlE4aH33OR/IeH
63ek/eHh92DovOHB7OvrFpjQRcOj8ysjXjU8uv9i7o7un4S7w/0ydHB3eF4J
nU48j/JFxMtw1d20nx2uV2G+cTghO9zvw/uTsqP7N8iOfr7U7OjxS8+Ong/Z
OC87/H4PXZAdBHWfvzsi/Zkd3f8l2cHBxf3gF9AHYX64Ijs4uLge/AKO9Hd2
+P0V1l+THdz0fxM+zH9E9PjHjQg+bVq3wkfGY0R4PgjrSxoRvFXX3UvC9oIR
0eObitNxNs4bET2fCkZEP3/RiKB+OZwQtlcyIthZ9/PLr5H8RwQX1lcQyZ/y
VSOC1+qWj+sj+Y9g/o+M7v+4kcHq+uUh8j6OjB7PpJHkPzK6/1NHRj9P+sjw
e6QszH9k9PPljQy/t8L7C6i/aGS434XlS0aG6/eKMP+RQUb9A7wX5j8y3L/e
D/MfGZ63w/I11BczKvr54kZF92/CKMZ/VPg9Gcl/VPh7RiT/UUFK/Q8skfyp
L3tUdH/ljYru34JRzP9R0fOlhPrLeJ6KUcFh9R8ooatGhft/2B81o8LvlUj+
OeHvJZH8c4K6r4Gbhof3J+QEdU9/TWnY30k54Xkr7O8gJ9x/w/tTc8Lf794N
888Jz8PLwvxzwvP4O2H+OeF5szTMPyc4eFg4eGJ4O8w/J6ifLp2WhPnnBB/W
D8dbYf454fd46Iqc8PeXN8P8c8L5tjjMPydoXf8AJWH+o8P5ETpudDieb4T5
j46+P4l4MDrs79Cp3J8+Ovy97/Uw/9FB3en39XaLwvxHh9+7C8P8R4e/b4Uu
Gh3292th/qPD80jostHh+IT1VYwOehzcva59+tUw/9Hh99ArYf6jg/rjV1UY
jxkT7bgx4fdFeH/CmPD7vTjMf0z4e8NLYf5jgmPqrxfC/McE9c1/+3yY/5hw
Pjwb5j8m+KluO9r2dJh/pP0wXjAmeKDu59szZ4X5R57nmTB/XDYm3M9mhPnj
KlxD/TFjg/rT1IjZYf5jw/kaxhOIJ40Nx29OmP/Y6PpScfrYcHzC+7PHhvOj
KMx/bFD/ut0fuoD2isaG59HnwvzHhu9LYZj/2PD345lh/sSrxobr/5Nh/jgm
N/y9ICwflxvdXwnEk4gHueF+MT3MPzfMpyDMPzfsjylh/rlhflPD/HFBbpjv
Y2H+lC/BZblh/pPD/HPD76eJYf654fx8IMyfeMw9YX88GOZ/T/T9CfeE9Y8J
88fBPWF/5IT5E0+/J8znvjD/e8L34d4wf8oX3BO+P3eH+UfuvzPMP1L/0DD/
e8J8hoT5c39VJD4yzJ94zLjo+uLGRdeXMC76eZLGkf+46PpTx0Xnkz6O/MeF
v6fdE+Yfqf/+MH/uLxoX3V8llC/j+StwFfnUEI+5N7o/4u4l/4h7hPnjAKfi
dJyN8yLuF+aPi3AJLuN5K3AV7dXgmPFBzP9/xeEEnIQDnIrTcTbOwwW4CJfg
MlyBq3ANjrkv2nE4ASfhAKfidJyN83ABLsIluAxX4Cpcg2MmRDsOJ+AkHOBU
nI6zcR4uwEW4BJfhClyFa3DM/dGOwwk4CQc4FafjbJyHC3ARLsFluAJX4Roc
kxftWByH43ECTsRJOBkHOAWn4jScjjNxNs7FeTgfF+BCXISLcQkuxWW4HFfg
SlyFq3ENrsUxD0Q7FsfheJyAE3ESTsYBTsGpOA2n40ycjXNxHs7HBbgQF+Fi
XIJLcRkuxxW4ElfhalyDa3HMxGjH4jgcjxNwIk7CyTjAKTgVp+F0nImzcS7O
w/m4ABfiIlyMS3ApLsPluAJX4ipcjWtwLY55MNqxOA7H4wSciJNwMg5wCk7F
aTgdZ+JsnIvzcD4uwIW4CBfjElyKy3A5rsCVuApX4xpci2MmRTsWx+F4nIAT
cRJOxgFOwak4DafjTJyNc3EezscFuBAX4WJcgktxGS7HFbgSV+FqXINrccxD
0Y7FcTgeJ+BEnISTcYBTcCpOw+k4E2fjXJyH83EBLsRFuBiX4FJchstxBa7E
Vbga1+BaHDM52rE4DsfjBJyIk3AyDnAKTsVpOB1n4myci/NwPi7AhbgIF+MS
XIrLcDmuwJW4ClfjGlyLYx6OdiyOw/E4ASfiJJyMA5yCU3EaTseZOBvn4jyc
jwtwIS7CxbgEl+IyXI4rcCWuwtW4BtfimPxox+I4HI8TcCJOwsk4wCk4Fafh
dJyJs3EuzsP5uAAX4iJcjEtwKS7D5bgCV+IqXI1rcC2OeSTasTgOx+MEnIiT
cDIOcApOxWk4HWfibJyL83A+LsCFuAgX4xJcistwOa7AlbgKV+MaXItjpkQ7
FsfheJyAE3ESTsYBTsGpOA2n40ycjXNxHs7HBbgQF+FiXIJLcRkuxxW4Elfh
alyDa3HMo9GOxXE4HifgRJyEk3GAU3AqTsPpOBNn41ych/NxAS7ERbgYl+BS
XIbLcQWuxFW4GtfgWhwzNdqxOA7H4wSciJNwMg5wCk7FaTgdZ+JsnIvzcD4u
wIW4CBfjElyKy3A5rsCVuApX4xpci2Mei3YsjsPxOAEn4iScjAOcglNxGk7H
mTgb5+I8nI8LcCEuwsW4BJfiMlyOK3AlrsLVuAbX4php0Y7FcTgeJ+BEnIST
cYBTcCpOw+k4E2fjXJyH83EBLsRFuBiX4FJchstxBa7EVbga1+BaHPN4tGNx
HI7HCTgRJ+FkHOAUnIrTcDrOxNk4F+fhfFyAC3ERLsYluBSX4XJcgStxFa7G
NbgWxxREuyGOxU1wHG6O43ErnIDb4kTcASfhzjgZd8MB7olTcB+civvjNDwI
p+MMnImzcDbOwbl4PM7Dk3A+nooL8AxciGfjIjwPF+OFuAQvwaV4OS7Dq3A5
Xosr8AZciTfjKrwNV+OduAbvwbV4P455ItoNcSxuguNwcxyPW+EE3BYn4g44
CXfGybgbDnBPnIL74FTcH6fhQTgdZ+BMnIWzcQ7OxeNxHp6E8/FUXIBn4EI8
GxfhebgYL8QleAkuxctxGV6Fy/FaXIE34Eq8GVfhbbga78Q1eA+uxftxzPRo
N8SxuAmOw81xPG6FE3BbnIg74CTcGSfjbjjAPXEK7oNTcX+chgfhdJyBM3EW
zsY5OBePx3l4Es7HU3EBnoEL8WxchOfhYrwQl+AluBQvx2V4FS7Ha3EF3oAr
8WZchbfharwT1+A9uBbvxzFPRrshjsVNcBxujuNxK5yA2+JE3AEn4c44GXfD
Ae6JU3AfnIr74zQ8CKfjDJyJs3A2zsG5eDzOw5NwPp6KC/AMXIhn4yI8Dxfj
hbgEL8GleDkuw6twOV6LK/AGXIk34yq8DVfjnbgG78G1eD+OmRHthjgWN8Fx
uDmOx61wAm6LE3EHnIQ742TcDQe4J07BfXAq7o/T8CCcjjNwJs7C2TgH5+Lx
OA9Pwvl4Ki7AM3Ahno2L8DxcjBfiErwEl+LluAyvwuV4La7AG3Al3oyr8DZc
jXfiGrwH1+L9OOapaDfEsbgJjsPNcTxuhRNwW5yIO+Ak3Bkn4244wD1xCu6D
U3F/nIYH4XScgTNxFs7GOTgXj8d5eBLOx1NxAZ6BC/FsXITn4WK8EJfgJbgU
L8dleBUux2txBd6AK/FmXIW34Wq8E9fgPbgW78cxM6PdEMfiJjgON8fxuBVO
wG1xIu6Ak3BnnIy74QD3xCm4D07F/XEaHoTTcQbOxFk4G+fgXDwe5+FJOB9P
xQV4Bi7Es3ERnoeL8UJcgpfgUrwcl+FVuByvxRV4A67Em3EV3oar8U5cg/fg
Wrwfxzwd7YY4FjfBcbg5jsetcAJuixNxB5yEO+Nk3A0HuCdOwX1wKu6P0/Ag
nI4zcCbOwtk4B+fi8TgPT8L5eCouwDNwIZ6Ni/A8XIwX4hK8BJfi5bgMr8Ll
eC2uwBtwJd6Mq/A2XI134hq8B9fi/TimMNoNcSxuguNwcxyPW+EE3BYn4g44
CXfGybgbDnBPnIL74FTcH6fhQTgdZ+BMnIWzcQ7OxeNxHp6E8/FUXIBn4EI8
GxfhebgYL8QleAkuxctxGV6Fy/FaXIE34Eq8GVfhbbga78Q1eA+uxftxzDPR
bohjcRMch5vjeNwKJ+C2OBF3wEm4M07G3XCAe+IU3Aen4v44DQ/C6TgDZ+Is
nI1zcC4ej/PwJJyPp+ICPAMX4tm4CM/DxXghLsFLcClejsvwKlyO1+IKvAFX
4s24Cm/D1XgnrsF7cC3ej2NmRbshjsVNcBxujuNxK5yA2+JE3AEn4c44GXfD
Ae6JU3AfnIr74zQ8CKfjDJyJs3A2zsG5eDzOw5NwPp6KC/AMXIhn4yI8Dxfj
hbgEL8GleDkuw6twOV6LK/AGXIk34yq8DVfjnbgG78G1eD+OeTbaDXEsboLj
cHMcj1vhBNwWJ+IOOAl3xsm4Gw5wT5yC++BU3B+n4UE4HWfgTJyFs3EOzsXj
cR6ehPPxVFyAZ+BCPBsX4Xm4GC/EJXgJLsXLcRlehcvxWlyBN+BKvBlX4W24
Gu/ENXgPrsX7cczsaDfEsbgJjsPNcTxuhRNwW5yIO+Ak3Bkn4244wD1xCu6D
U3F/nIYH4XScgTNxFs7GOTgXj8d5eBLOx1NxAZ6BC/FsXITn4WK8EJfgJbgU
L8dleBUux2txBd6AK/FmXIW34Wq8E9fgPbgW78cxz0W7IY7FTXAcbo7jcSuc
gNviRNwBJ+HOOBl3wwHuiVNwH5yK++M0PAin4wycibNwNs7BuXg8zsOTcD6e
igvwDFyIZ+MiPA8X44W4BC/BpXg5LsOrcDleiyvwBlyJN+MqvA1X4524Bu/B
tXg/jpkT7YY4FjfBcbg5jsetcAJuixNxB5yEO+Nk3A0HuCdOwX1wKu6P0/Ag
nI4zcCbOwtk4B+fi8TgPT8L5eCouwDNwIZ6Ni/A8XIwX4hK8BJfi5bgMr8Ll
eC2uwBtwJd6Mq/A2XI134hq8B9fi/Tjm+Wg3xLG4CY7DzXE8boUTcFuciDvg
JNwZJ+NuOMA9cQrug1Nxf5yGB+F0nIEzcRbOxjk4F4/HeXgSzsdTcQGegQvx
bFyE5+FivBCX4CW4FC/HZXgVLsdrcQXegCvxZlyFt+FqvBPX4D24Fu/HMUXR
boAb4kY4FjfGTXBTHIeb4ea4BY7HLXEr3Bon4Da4LW6HE3F73AF3xEm4E+6M
u+Bk3BV3w91xgHvgnrgXTsG9cR/cF6fifrg/HoDT8EA8CA/G6XgIzsBDcSYe
hrPwcJyNR+IcPAbn4nF4PJ6A8/BEPAlPxvl4Cp6Kp+ECPB3PwDNxIZ6FZ+M5
uAjPxfPwfFyMF+CFeBEuwYvxErwUl+JleDlegcvwSrwKr8bleA1ei9fhCrwe
b8AbcSXehDfjLbgKb8Xb8HZcjXfgnXgXrsG78R68F9fifXg/PoBjXoh2A9wQ
N8KxuDFugpviONwMN8ctcDxuiVvh1jgBt8FtcTuciNvjDrgjTsKdcGfcBSfj
rrgb7o4D3AP3xL1wCu6N++C+OBX3w/3xAJyGB+JBeDBOx0NwBh6KM/EwnIWH
42w8EufgMTgXj8Pj8QSchyfiSXgyzsdT8FQ8DRfg6XgGnokL8Sw8G8/BRXgu
nofn42K8AC/Ei3AJXoyX4KW4FC/Dy/EKXIZX4lV4NS7Ha/BavA5X4PV4A96I
K/EmvBlvwVV4K96Gt+NqvAPvxLtwDd6N9+C9uBbvw/vxARwzN9oNcEPcCMfi
xrgJborjcDPcHLfA8bglboVb4wTcBrfF7XAibo874I44CXfCnXEXnIy74m64
Ow5wD9wT98IpuDfug/viVNwP98cDcBoeiAfhwTgdD8EZeCjOxMNwFh6Os/FI
nIPH4Fw8Do/HE3Aenogn4ck4H0/BU/E0XICn4xl4Ji7Es/BsPAcX4bl4Hp6P
i/ECvBAvwiV4MV6Cl+JSvAwvxytwGV6JV+HVuByvwWvxOlyB1+MNeCOuxJvw
ZrwFV+GteBvejqvxDrwT78I1eDfeg/fiWrwP78cHcMyL0W6AG+JGOBY3xk1w
UxyHm+HmuAWOxy1xK9waJ+A2uC1uhxNxe9wBd8RJuBPujLvgZNwVd8PdcYB7
4J64F07BvXEf3Ben4n64Px6A0/BAPAgPxul4CM7AQ3EmHoaz8HCcjUfiHDwG
5+JxeDyegPPwRDwJT8b5eAqeiqfhAjwdz8AzcSGehWfjObgIz8Xz8HxcjBfg
hXgRLsGL8RK8FJfiZXg5XoHL8Eq8Cq/G5XgNXovX4Qq8Hm/AG3El3oQ34y24
Cm/F2/B2XI134J14F67Bu/EevBfX4n14Pz6AY+ZFuwFuiBvhWNwYN8FNcRxu
hpvjFjget8StcGucgNvgtrgdTsTtcQfcESfhTrgz7oKTcVfcDXfHAe6Be+Je
OAX3xn1wX5yK++H+eABOwwPxIDwYp+MhOAMPxZl4GM7Cw3E2Holz8Bici8fh
8XgCzsMT8SQ8GefjKXgqnoYL8HQ8A8/EhXgWno3n4CI8F8/D83ExXoAX4kW4
BC/GS/BSXIqX4eV4BS7DK/EqvBqX4zV4LV6HK/B6vAFvxJV4E96Mt+AqvBVv
w9txNd6Bd+JduAbvxnvwXlyL9+H9+ACOeSnaDXBD3AjH4sa4CW6K43Az3By3
wPG4JW6FW+ME3Aa3xe1wIm6PO+COOAl3wp1xF5yMu+JuuDsOcA/cE/fCKbg3
7oP74lTcD/fHA3AaHogH4cE4HQ/BGXgozsTDcBYejrPxSJyDx+BcPA6PxxNw
Hp6IJ+HJOB9PwVPxNFyAp+MZeCYuxLPwbDwHF+G5eB6ej4vxArwQL8IleDFe
gpfiUrwML8crcBleiVfh1bgcr8Fr8TpcgdfjDXgjrsSb8Ga8BVfhrXgb3o6r
8Q68E+/CNXg33oP34lq8D+/HB3DM/Gg3wA1xIxyLG+MmuCmOw81wc9wCx+OW
uBVujRNwG9wWt8OJuD3ugDviJNwJd8ZdcDLuirvh7jjAPXBP3Aun4N64D+6L
U3E/3B8PwGl4IB6EB+N0PARn4KE4Ew/DWXg4zsYjcQ4eg3PxODweT8B5eCKe
hCfjfDwFT8XTcAGejmfgmbgQz8Kz8RxchOfieXg+LsYL8EK8CJfgxXgJXopL
8TK8HK/AZXglXoVX43K8Bq/F63AFXo834I24Em/Cm/EWXIW34m14O67GO/BO
vAvX4N14D96La/E+vB8fwDEvR7sBbogb4VjcGDfBTXEcboab4xY4HrfErXBr
nIDb4La4HU7E7XEH3BEn4U64M+6Ck3FX3A13xwHugXviXjgF98Z9cF+civvh
/ngATsMD8SA8GKfjITgDD8WZeBjOwsNxNh6Jc/AYnIvH4fF4As7DE/EkPBnn
4yl4Kp6GC/B0PAPPxIV4Fp6N5+AiPBfPw/NxMV6AF+JFuAQvxkvwUlyKl+Hl
eAUuwyvxKrwal+M1eC1ehyvwerwBb8SVeBPejLfgKrwVb8PbcTXegXfiXbgG
78Z78F5ci/fh/fgAjimOdgPcEDfCsbgxboKb4jjcDDfHLXA8bolb4dY4AbfB
bXE7nIjb4w64I07CnXBn3AUn4664G+6OA9wD98S9cArujfvgvjgV98P98QCc
hgfiQXgwTsdDcAYeijPxMJyFh+NsPBLn4DE4F4/D4/EEnIcn4kl4Ms7HU/BU
PA0X4Ol4Bp6JC/EsPBvPwUV4Lp6H5+NivAAvxItwCV6Ml+CluBQvw8vxClyG
V+JVeDUux2vwWrwOV+D1eAPeiCvxJrwZb8FVeCvehrfjarwD78S7cA3ejffg
vbgW78P78QEc80q0G+CGuBGOxY1xE9wUx+FmuDlugeNxS9wKt8YJuA1ui9vh
RNwed8AdcRLuhDvjLjgZd8XdcHcc4B64J+6FU3Bv3Af3xam4H+6PB+A0PBAP
woNxOh6CM/BQnImH4Sw8HGfjkTgHj8G5eBwejyfgPDwRT8KTcT6egqfiabgA
T8cz8ExciGfh2XgOLsJz8Tw8HxfjBXghXoRL8GK8BC/FpXgZXo5X4DK8Eq/C
q3E5XoPX4nW4Aq/HG/BGXIk34c14C67CW/E2vB1X4x14J96Fa/BuvAfvxbV4
H96PD+CYBdFugBviRjgWN8ZNcFMch5vh5rgFjsctcSvcGifgNrgtbocTcXvc
AXfESbgT7oy74GTcFXfD3XGAe+CeuBdOwb1xH9wXp+J+uD8egNPwQDwID8bp
eAjOwENxJh6Gs/BwnI1H4hw8BuficXg8noDz8EQ8CU/G+XgKnoqn4QI8Hc/A
M3EhnoVn4zm4CM/F8/B8XIwX4IV4ES7Bi/ESvBSX4mV4OV6By/BKvAqvxuV4
DV6L1+EKvB5vwBtxJd6EN+MtuApvxdvwdlyNd+CdeBeuwbvxHrwX1+J9eD8+
gGNejXYD3BA3wrG4MW6Cm+I43Aw3xy1wPG6JW+HWOAG3wW1xO5yI2+MOuCNO
wp1wZ9wFJ+OuuBvujgPcA/fEvXAK7o374L44FffD/fEAnIYH4kF4ME7HQ3AG
Hooz8TCchYfjbDwS5+AxOBePw+PxBJyHJ+JJeDLOx1PwVDwNF+DpeAaeiQvx
LDwbz8FFeC6eh+fjYrwAL8SLcAlejJfgpbgUL8PL8QpchlfiVXg1Lsdr8Fq8
Dlfg9XgD3ogr8Sa8GW/BVXgr3oa342q8A+/Eu3AN3o334L24Fu/D+/EBHLMw
2g1wQ9wIx+LGuAluiuNwM9wct8DxuCVuhVvjBNwGt8XtcCJujzvgjjgJd8Kd
cRecjLvibrg7DnAP3BP3wim4N+6D++JU3A/3xwNwGh6IB+HBOB0PwRl4KM7E
w3AWHo6z8Uicg8fgXDwOj8cTcB6eiCfhyTgfT8FT8TRcgKfjGXgmLsSz8Gw8
BxfhuXgeno+L8QK8EC/CJXgxXoKX4lK8DC/HK3AZXolX4dW4HK/Ba/E6XIHX
4w14I67Em/BmvAVX4a14G96Oq/EOvBPvwjV4N96D9+JavA/vxwdwzGvRboAb
4kY4FjfGTXBTHIeb4ea4BY7HLXEr3Bon4Da4LW6HE3F73AF3xEm4E+6Mu+Bk
3BV3w91xgHvgnrgXTsG9cR/cF6fifrg/HoDT8EA8CA/G6XgIzsBDcSYehrPw
cJyNR+IcPAbn4nF4PJ6A8/BEPAlPxvl4Cp6Kp+ECPB3PwDNxIZ6FZ+M5uAjP
xfPwfFyMF+CFeBEuwYvxErwUl+JleDlegcvwSrwKr8bleA1ei9fhCrweb8Ab
cSXehDfjLbgKb8Xb8HZcjXfgnXgXrsG78R68F9fifXg/PoBjFkW7AW6IG+FY
3Bg3wU1xHG6Gm+MWOB63xK1wa5yA2+C2uB1OxO1xB9wRJ+FOuDPugpNxV9wN
d8cB7oF74l44BffGfXBfnIr74f54AE7DA/EgPBin4yE4Aw/FmXgYzsLDcTYe
iXPwGJyLx+HxeALOwxPxJDwZ5+MpeCqehgvwdDwDz8SFeBaejefgIjwXz8Pz
cTFegBfiRbgEL8ZL8FJcipfh5XgFLsMr8Sq8GpfjNXgtXocr8Hq8AW/ElXgT
3oy34Cq8FW/D23E13oF34l24Bu/Ge/BeXIv34f34AI55PdoNcEPcCMfixrgJ
borjcDPcHLfA8bglboVb4wTcBrfF7XAibo874I44CXfCnXEXnIy74m64Ow5w
D9wT98IpuDfug/viVNwP98cDcBoeiAfhwTgdD8EZeCjOxMNwFh6Os/FInIPH
4Fw8Do/HE3Aenogn4ck4H0/BU/E0XICn4xl4Ji7Es/BsPAcX4bl4Hp6Pi/EC
vBAvwiV4MV6Cl+JSvAwvxytwGV6JV+HVuByvwWvxOlyB1+MNeCOuxJvwZrwF
V+GteBvejqvxDrwT78I1eDfeg/fiWrwP78cHcExJtA/BDfChuCE+DDfCh+NY
fARujI/ETfBRuCk+GsfhY3AzfCxujo/DLfDxOB6fgFviE3ErfBJujU/GCfgU
3Aafitvi03A7fDpOxGfg9vhM3AGfhTvis3ESPgd3wufizvg83AWfj5PxBbgr
vhB3wxfh7vhiHOBLcA98Ke6JL8O98OU4BV+Be+MrcR98Fe6Lr8ap+BrcD1+L
++Pr8AB8PU7DN+CB+EY8CN+EB+ObcTq+BQ/Bt+IMfBseim/HmfgOPAzfibPw
XXg4vhtn4xF4JB6Fc/BoPAaPxbn4HjwO34vH4/vwBHw/zsMP4In4QTwJP4Qn
44dxPn4ET8GP4qn4MTwNP44L8BN4On4Sz8BP4Zn4aVyIn8Gz8LN4Nn4Oz8HP
4yL8Ap6LX8Tz8Et4Pn4ZF+NX8AL8Kl6IX8OL8Ou4BL+BF+M38RL8Fl6K38al
+B28DL+Ll+P38Ar8Pi7DH+CV+EO8Cn+EV+OPcTn+BK/Bn+K1+DO8Dn+OK/AX
eD3+Em/AX+GN+Gtcib/Bm/C3eDP+Dm/B3+Mq/APein/E2/BPeDv+GVfjX/AO
/CveiX/Du/DvuAb/gXfjP/Ee/Bfei//GtfgfvA//D+/H/+ID+D8c80a0D8EN
8KG4IT4MN8KH41h8BG6Mj8RN8FG4KT4ax+FjcDN8LG6Oj8Mt8PE4Hp+AW+IT
cSt8Em6NT8YJ+BTcBp+K2+LTcDt8Ok7EZ+D2+EzcAZ+FO+KzcRI+B3fC5+LO
+DzcBZ+Pk/EFuCu+EHfDF+Hu+GIc4EtwD3wp7okvw73w5TgFX4F74ytxH3wV
7ouvxqn4GtwPX4v74+vwAHw9TsM34IH4RjwI34QH45txOr4FD8G34gx8Gx6K
b8eZ+A48DN+Js/BdeDi+G2fjEXgkHoVz8Gg8Bo/FufgePA7fi8fj+/AEfD/O
ww/gifhBPAk/hCfjh3E+fgRPwY/iqfgxPA0/jgvwE3g6fhLPwE/hmfhpXIif
wbPws3g2fg7Pwc/jIvwCnotfxPPwS3g+fhkX41fwAvwqXohfw4vw67gEv4EX
4zfxEvwWXorfxqX4HbwMv4uX4/fwCvw+LsMf4JX4Q7wKf4RX449xOf4Er8Gf
4rX4M7wOf44r8Bd4Pf4Sb8Bf4Y34a1yJv8Gb8Ld4M/4Ob8Hf4yr8A96Kf8Tb
8E94O/4ZV+Nf8A78K96Jf8O78O+4Bv+Bd+M/8R78F96L/8a1+B+8D/8P78f/
4gP4PxyzONqH4Ab4UNwQH4Yb4cNxLD4CN8ZH4ib4KNwUH43j8DG4GT4WN8fH
4Rb4eByPT8At8Ym4FT4Jt8Yn4wR8Cm6DT8Vt8Wm4HT4dJ+IzcHt8Ju6Az8Id
8dk4CZ+DO+FzcWd8Hu6Cz8fJ+ALcFV+Iu+GLcHd8MQ7wJbgHvhT3xJfhXvhy
nIKvwL3xlbgPvgr3xVfjVHwN7oevxf3xdXgAvh6n4RvwQHwjHoRvwoPxzTgd
34KH4FtxBr4ND8W340x8Bx6G78RZ+C48HN+Ns/EIPBKPwjl4NB6Dx+JcfA8e
h+/F4/F9eAK+H+fhB/BE/CCehB/Ck/HDOB8/gqfgR/FU/Biehh/HBfgJPB0/
iWfgp/BM/DQuxM/gWfhZPBs/h+fg53ERfgHPxS/iefglPB+/jIvxK3gBfhUv
xK/hRfh1XILfwIvxm3gJfgsvxW/jUvwOXobfxcvxe3gFfh+X4Q/wSvwhXoU/
wqvxx7gcf4LX4E/xWvwZXoc/xxX4C7wef4k34K/wRvw1rsTf4E34W7wZf4e3
4O9xFf4Bb8U/4m34J7wd/4yr8S94B/4V78S/4V34d1yD/8C78Z94D/4L78V/
41r8D96H/4f343/xAfwfjnkz2ofgBvhQ3BAfhhvhw3EsPgI3xkfiJvgo3BQf
jePwMbgZPhY3x8fhFvh4HI9PwC3xibgVPgm3xifjBHwKboNPxW3xabgdPh0n
4jNwe3wm7oDPwh3x2TgJn4M74XNxZ3we7oLPx8n4AtwVX4i74Ytwd3wxDvAl
uAe+FPfEl+Fe+HKcgq/AvfGVuA++CvfFV+NUfA3uh6/F/fF1eAC+HqfhG/BA
fCMehG/Cg/HNOB3fgofgW3EGvg0PxbfjTHwHHobvxFn4Ljwc342z8Qg8Eo/C
OXg0HoPH4lx8Dx6H78Xj8X14Ar4f5+EH8ET8IJ6EH8KT8cM4Hz+Cp+BH8VT8
GJ6GH8cF+Ak8HT+JZ+Cn8Ez8NC7Ez+BZ+Fk8Gz+H5+DncRF+Ac/FL+J5+CU8
H7+Mi/EreAF+FS/Er+FF+HVcgt/Ai/GbeAl+Cy/Fb+NS/A5eht/Fy/F7eAV+
H5fhD/BK/CFehT/Cq/HHuBx/gtfgT/Fa/Blehz/HFfgLvB5/iTfgr/BG/DWu
xN/gTfhbvBl/h7fg73EV/gFvxT/ibfgnvB3/jKvxL3gH/hXvxL/hXfh3XIP/
wLvxn3gP/gvvxX/jWvwP3of/h/fjf/EB/B+OWRLtQ3ADfChuiA/DjfDhOBYf
gRvjI3ETfBRuio/GcfgY3Awfi5vj43ALfDyOxyfglvhE3AqfhFvjk3ECPgW3
wafitvg03A6fjhPxGbg9PhN3wGfhjvhsnITPwZ3wubgzPg93wefjZHwB7oov
xN3wRbg7vhgH+BLcA1+Ke+LLcC98OU7BV+De+ErcB1+F++KrcSq+BvfD1+L+
+Do8AF+P0/ANeCC+EQ/CN+HB+Gacjm/BQ/CtOAPfhofi23EmvgMPw3fiLHwX
Ho7vxtl4BB6JR+EcPBqPwWNxLr4Hj8P34vH4PjwB34/z8AN4In4QT8IP4cn4
YZyPH8FT8KN4Kn4MT8OP4wL8BJ6On8Qz8FN4Jn4aF+Jn8Cz8LJ6Nn8Nz8PO4
CL+A5+IX8Tz8Ep6PX8bF+BW8AL+KF+LX8CL8Oi7Bb+DF+E28BL+Fl+K3cSl+
By/D7+Ll+D28Ar+Py/AHeCX+EK/CH+HV+GNcjj/Ba/CneC3+DK/Dn+MK/AVe
j7/EG/BXeCP+Glfib/Am/C3ejL/DW/D3uAr/gLfiH/E2/BPejn/G1fgXvAP/
infi3/Au/DuuwX/g3fhPvAf/hffiv3Et/gfvw//D+/G/+AD+D8e8Fe1DcAN8
KG6ID8ON8OE4Fh+BG+MjcRN8FG6Kj8Zx+BjcDB+Lm+PjcAt8PI7HJ+CW+ETc
Cp+EW+OTcQI+BbfBp+K2+DTcDp+OE/EZuD0+E3fAZ+GO+GychM/BnfC5uDM+
D3fB5+NkfAHuii/E3fBFuDu+GAf4EtwDX4p74stwL3w5TsFX4N74StwHX4X7
4qtxKr4G98PX4v74OjwAX4/T8A14IL4RD8I34cH4ZpyOb8FD8K04A9+Gh+Lb
cSa+Aw/Dd+IsfBceju/G2XgEHolH4Rw8Go/BY3EuvgePw/fi8fg+PAHfj/Pw
A3gifhBPwg/hyfhhnI8fwVPwo3gqfgxPw4/jAvwEno6fxDPwU3gmfhoX4mfw
LPwsno2fw3Pw87gIv4Dn4hfxPPwSno9fxsX4FbwAv4oX4tfwIvw6LsFv4MX4
TbwEv4WX4rdxKX4HL8Pv4uX4PbwCv4/L8Ad4Jf4Qr8If4dX4Y1yOP8Fr8Kd4
Lf4Mr8Of4wr8BV6Pv8Qb8Fd4I/4aV+Jv8Cb8Ld6Mv8Nb8Pe4Cv+At+If8Tb8
E96Of8bV+Be8A/+Kd+Lf8C78O67Bf+Dd+E+8B/+F9+K/cS3+B+/D/8P78b/4
AP4PxyyN9iG4AT4UN8SH4Ub4cByLj8CN8ZG4CT4KN8VH4zh8DG6Gj8XN8XG4
BT4ex+MTcEt8Im6FT8Kt8ck4AZ+C2+BTcVt8Gm6HT8eJ+AzcHp+JO+CzcEd8
Nk7C5+BO+FzcGZ+Hu+DzcTK+AHfFF+Ju+CLcHV+MA3wJ7oEvxT3xZbgXvhyn
4Ctwb3wl7oOvwn3x1TgVX4P74Wtxf3wdHoCvx2n4BjwQ34gH4ZvwYHwzTse3
4CH4VpyBb8ND8e04E9+Bh+E7cRa+Cw/Hd+NsPAKPxKNwDh6Nx+CxOBffg8fh
e/F4fB+egO/HefgBPBE/iCfhh/Bk/DDOx4/gKfhRPBU/hqfhx3EBfgJPx0/i
GfgpPBM/jQvxM3gWfhbPxs/hOfh5XIRfwHPxi3gefgnPxy/jYvwKXoBfxQvx
a3gRfh2X4DfwYvwmXoLfwkvx27gUv4OX4XfxcvweXoHfx2X4A7wSf4hX4Y/w
avwxLsef4DX4U7wWf4bX4c9xBf4Cr8df4g34K7wRf40r8Td4E/4Wb8bf4S34
e1yFf8Bb8Y94G/4Jb8c/42r8C96Bf8U78W94F/4d1+A/8G78J96D/8J78d+4
Fv+D9+H/4f34X3wA/4dj3o72IbgBPhQ3xIfhRvhwHIuPwI3xkbgJPgo3xUfj
OHwMboaPxc3xcbgFPh7H4xNwS3wiboVPwq3xyTgBn4Lb4FNxW3wabodPx4n4
DNwen4k74LNwR3w2TsLn4E74XNwZn4e74PNxMr4Ad8UX4m74ItwdX4wDfAnu
gS/FPfFluBe+HKfgK3BvfCXug6/CffHVOBVfg/vha3F/fB0egK/HafgGPBDf
iAfhm/BgfDNOx7fgIfhWnIFvw0Px7TgT34GH4TtxFr4LD8d342w8Ao/Eo3AO
Ho3H4LE4F9+Dx+F78Xh8H56A78d5+AE8ET+IJ+GH8GT8MM7Hj+Ap+FE8FT+G
p+HHcQF+Ak/HT+IZ+Ck8Ez+NC/EzeBZ+Fs/Gz+E5+HlchF/Ac/GLeB5+Cc/H
L+Ni/ApegF/FC/FreBF+HZfgN/Bi/CZegt/CS/HbuBS/g5fhd/Fy/B5egd/H
ZfgDvBJ/iFfhj/Bq/DEux5/gNfhTvBZ/htfhz3EF/gKvx1/iDfgrvBF/jSvx
N3gT/hZvxt/hLfh7XIV/wFvxj3gb/glvxz/javwL3oF/xTvxb3gX/h3X4D/w
bvwn3oP/wnvx37gW/4P34f/h/fhffAD/h2NKo30IboAPxQ3xYbgRPhzH4iNw
Y3wkboKPwk3x0TgOH4Ob4WNxc3wcboGPx/H4BNwSn4hb4ZNwa3wyTsCn4Db4
VNwWn4bb4dNxIj4Dt8dn4g74LNwRn42T8Dm4Ez4Xd8bn4S74fJyML8Bd8YW4
G74Id8cX4wBfgnvgS3FPfBnuhS/HKfgK3Btfifvgq3BffDVOxdfgfvha3B9f
hwfg63EavgEPxDfiQfgmPBjfjNPxLXgIvhVn4NvwUHw7zsR34GH4TpyF78LD
8d04G4/AI/EonINH4zF4LM7F9+Bx+F48Ht+HJ+D7cR5+AE/ED+JJ+CE8GT+M
8/EjeAp+FE/Fj+Fp+HFcgJ/A0/GTeAZ+Cs/ET+NC/AyehZ/Fs/FzeA5+Hhfh
F/Bc/CKeh1/C8/HLuBi/ghfgV/FC/BpehF/HJfgNvBi/iZfgt/BS/DYuxe/g
ZfhdvBy/h1fg93EZ/gCvxB/iVfgjvBp/jMvxJ3gN/hSvxZ/hdfhzXIG/wOvx
l3gD/gpvxF/jSvwN3oS/xZvxd3gL/h5X4R/wVvwj3oZ/wtvxz7ga/4J34F/x
Tvwb3oV/xzX4D7wb/4n34L/wXvw3rsX/4H34f3g//hcfwP/hmHeifQhugA/F
DfFhuBE+HMfiI3BjfCRugo/CTfHROA4fg5vhY3FzfBxugY/H8fgE3BKfiFvh
k3BrfDJOwKfgNvhU3Bafhtvh03EiPgO3x2fiDvgs3BGfjZPwObgTPhd3xufh
Lvh8nIwvwF3xhbgbvgh3xxfjAF+Ce+BLcU98Ge6FL8cp+ArcG1+J++CrcF98
NU7F1+B++FrcH1+HB+DrcRq+AQ/EN+JB+CY8GN+M0/EteAi+FWfg2/BQfDvO
xHfgYfhOnIXvwsPx3Tgbj8Aj8Sicg0fjMXgszsX34HH4Xjwe34cn4PtxHn4A
T8QP4kn4ITwZP4zz8SN4Cn4UT8WP4Wn4cVyAn8DT8ZN4Bn4Kz8RP40L8DJ6F
n8Wz8XN4Dn4eF+EX8Fz8Ip6HX8Lz8cu4GL+CF+BX8UL8Gl6EX8cl+A28GL+J
l+C38FL8Ni7F7+Bl+F28HL+HV+D3cRn+AK/EH+JV+CO8Gn+My/EneA3+FK/F
n+F1+HNcgb/A6/GXeAP+Cm/EX+NK/A3ehL/Fm/F3eAv+HlfhH/BW/CPehn/C
2/HPuBr/gnfgX/FO/BvehX/HNfgPvBv/iffgv/Be/Deuxf/gffh/eD/+Fx/A
/+GYZdE+BDfAh+KG+DDcCB+OY/ERuDE+EjfBR+Gm+Ggch4/BzfCxuDk+DrfA
x+N4fAJuiU/ErfBJuDU+GSfgU3AbfCpui0/D7fDpOBGfgdvjM3EHfBbuiM/G
Sfgc3Amfizvj83AXfD5OxhfgrvhC3A1fhLvji3GAL8E98KW4J74M98KX4xR8
Be6Nr8R98FW4L74ap+JrcD98Le6Pr8MD8PU4Dd+AB+Ib8SB8Ex6Mb8bp+BY8
BN+KM/BteCi+HWfiO/AwfCfOwnfh4fhunI1H4JF4FM7Bo/EYPBbn4nvwOHwv
Ho/vwxPw/TgPP4An4gfxJPwQnowfxvn4ETwFP4qn4sfwNPw4LsBP4On4STwD
P4Vn4qdxIX4Gz8LP4tn4OTwHP4+L8At4Ln4Rz8Mv4fn4ZVyMX8EL8Kt4IX4N
L8Kv4xL8Bl6M38RL8Ft4KX4bl+J38DL8Ll6O38Mr8Pu4DH+AV+IP8Sr8EV6N
P8bl+BO8Bn+K1+LP8Dr8Oa7AX+D1+Eu8AX+FN+KvcSX+Bm/C3+LN+Du8BX+P
q/APeCv+EW/DP+Ht+GdcjX/BO/CveCf+De/Cv+Ma/Afejf/Ee/BfeC/+G9fi
f/A+/D+8H/+LD+D/cMy70T4EN8CH4ob4MNwIH45j8RG4MT4SN8FH4ab4aByH
j8HN8LG4OT4Ot8DH43h8Am6JT8St8Em4NT4ZJ+BTcBt8Km6LT8Pt8Ok4EZ+B
2+MzcQd8Fu6Iz8ZJ+BzcCZ+LO+PzcBd8Pk7GF+Cu+ELcDV+Eu+OLcYAvwT3w
pbgnvgz3wpfjFHwF7o2vxH3wVbgvvhqn4mtwP3wt7o+vwwPw9TgN34AH4hvx
IHwTHoxvxun4FjwE34oz8G14KL4dZ+I78DB8J87Cd+Hh+G6cjUfgkXgUzsGj
8Rg8Fufie/A4fC8ej+/DE/D9OA8/gCfiB/Ek/BCejB/G+fgRPAU/iqfix/A0
/DguwE/g6fhJPAM/hWfip3EhfgbPws/i2fg5PAc/j4vwC3gufhHPwy/h+fhl
XIxfwQvwq3ghfg0vwq/jEvwGXozfxEvwW3gpfhuX4nfwMvwuXo7fwyvw+7gM
f4BX4g/xKvwRXo0/xuX4E7wGf4rX4s/wOvw5rsBf4PX4S7wBf4U34q9xJf4G
b8Lf4s34O7wFf4+r8A94K/4Rb8M/4e34Z1yNf8E78K94J/4N78K/4xr8B96N
/8R78F94L/4b1+J/8D78P7wf/4sP4P9wzPJoH4Ib4ENxQ3wYboQPx7H4CNwY
H4mb4KNwU3w0jsPH4Gb4WNwcH4db4ONxPD4Bt8Qn4lb4JNwan4wT8Cm4DT4V
t8Wn4Xb4dJyIz8Dt8Zm4Az4Ld8Rn4yR8Du6Ez8Wd8Xm4Cz4fJ+MLcFd8Ie6G
L8Ld8cU4wJfgHvhS3BNfhnvhy3EKvgL3xlfiPvgq3BdfjVPxNbgfvhb3x9fh
Afh6nIZvwAPxjXgQvgkPxjfjdHwLHoJvxRn4NjwU344z8R14GL4TZ+G78HB8
N87GI/BIPArn4NF4DB6Lc/E9eBy+F4/H9+EJ+H6chx/AE/GDeBJ+CE/GD+N8
/Aiegh/FU/FjeBp+HBfgJ/B0/CSegZ/CM/HTuBA/g2fhZ/Fs/Byeg5/HRfgF
PBe/iOfhl/B8/DIuxq/gBfhVvBC/hhfh13EJfgMvxm/iJfgtvBS/jUvxO3gZ
fhcvx+/hFfh9XIY/wCvxh3gV/givxh/jcvwJXoM/xWvxZ3gd/hxX4C/wevwl
3oC/whvx17gSf4M34W/xZvwd3oK/x1X4B7wV/4i34Z/wdvwzrsa/4B34V7wT
/4Z34d9xDf4D78Z/4j34L7wX/41r8T94H/4f3o//xQfwfzjmvWgfghvgQ3FD
fBhuhA/HsfgI3BgfiZvgo3BTfDSOw8fgZvhY3Bwfh1vg43E8PgG3xCfiVvgk
3BqfjBPwKbgNPhW3xafhdvh0nIjPwO3xmbgDPgt3xGfjJHwO7oTPxZ3xebgL
Ph8n4wtwV3wh7oYvwt3xxTjAl+Ae+FLcE1+Ge+HLcQq+AvfGV+I++CrcF1+N
U/E1uB++FvfH1+EB+Hqchm/AA/GNeBC+CQ/GN+N0fAsegm/FGfg2PBTfjjPx
HXgYvhNn4bvwcHw3zsYj8Eg8Cufg0XgMHotz8T14HL4Xj8f34Qn4fpyHH8AT
8YN4En4IT8YP43z8CJ6CH8VT8WN4Gn4cF+An8HT8JJ6Bn8Iz8f/jqh6yADAU
BAh2bNu2bdu2bdu2bdu2bdu27WRm+2tZrw/Qp+HT8Rn4THwWPhufg8/F5+Hz
8QX4QnwRvhhfgi/Fl+HL8RX4SnwVvhpfg6/F1+Hr8Q34RnwTvhnfgm/Ft+Hb
8R34TnwXvhvfg+/F9+H78QP4QfwQfhg/gh/Fj+HH8RP4SfwUfho/g5/Fz+Hn
8Qv4RfwSfhm/gl/Fr+HX8Rv4TfwWfhu/g9/F7+H38Qf4Q/wR/hh/gj/Fn+HP
8Rf4S/wV/hp/g7/F3+Hv8Q/4R/wT/hn/gn/Fv+Hf8R/4T/wX/hv/g//F/+Hu
/V8PgAfEA+GB8SB4UDwYHhwPgYfEQ+Gh8TB4WDwcHh6PgEfEI+GR8Sh4VDwa
Hh2PgcfEY+Gx8Th4XDweHh9PgCfEE+GJ8SR4UjwZnhxPgafEU+Gp8TR4Wjwd
nh7PgGfEM+GZ8Sx4Vjwbnh3PgefEc+G58Tx4Xjwfnh8vgBfEC+GF8SJ4UbwY
XhwvgZfES+Gl8TJ4WbwcXh6vgFfEK+GV8Sp4VbwaXh2vgdfEa+G18Tp4Xbwe
Xh9vgDfEG+GN8SZ4U7wZ3hxvgbfEW+Gt8TZ4W7wd3h7vgHfEO+Gd8S54V7wb
3h3vgffEe+G98T54X7wf3h8fgA/EB+GD8SH4UHwYPhwfgY/ER+Gj8TH4WHwc
Ph6fgE/EJ+GT8Sn4VHwaPh2fgc/EZ+Gz8Tn4XHwePh9fgC/EF+GL8SX4UnwZ
vhxfga/EV+Gr8TX4Wnwdvh7fgG/EN+Gb8S34Vnwbvh3fge/Ed+G78T34Xnwf
vh8/gB/ED+GH8SP4UfwYfhw/gZ/ET+Gn8TP4Wfwcfh6/gF/EL+GX8Sv4Vfwa
fh2/gd/Eb+G38Tv4Xfwefh9/gD/EH+GP8Sf4U/wZ/hx/gb/EX+Gv8Tf4W/wd
/h7/gH/EP+Gf8S/4V/wb/h3/gf/Ef+G/8T/4X/wf7r7/9QB4QDwQHhgPggfF
g+HB8RB4SDwUHhoPg4fFw+Hh8Qh4RDwSHhmPgkfFo+HR8Rh4TDwWHhuPg8fF
4+Hx8QR4QjwRnhhPgifFk+HJ8RR4SjwVnhpPg6fF0+Hp8Qx4RjwTnhnPgmfF
s+HZ8Rx4TjwXnhvPg+fF8+H58QJ4QbwQXhgvghfFi+HF8RJ4SbwUXhovg5fF
y+Hl8Qp4RbwSXhmvglfFq+HV8Rp4TbwWXhuvg9fF6+H18QZ4Q7wR3hhvgjfF
m+HN8RZ4S7wV3hpvg7fF2+Ht8Q54R7wT3hnvgnfFu+Hd8R54T7wX3hvvg/fF
++H98QH4QHwQPhgfgg/Fh+HD8RH4SHwUPhofg4/Fx+Hj8Qn4RHwSPhmfgk/F
p+HT8Rn4THwWPhufg8/F5+Hz8QX4QnwRvhhfgi/Fl+HL8RX4SnwVvhpfg6/F
1+Hr8Q34RnwTvhnfgm/Ft+Hb8R34TnwXvhvfg+/F9+H78QP4QfwQfhg/gh/F
j+HH8RP4SfwUfho/g5/Fz+Hn8Qv4RfwSfhm/gl/Fr+HX8Rv4TfwWfhu/g9/F
7+H38Qf4Q/wR/hh/gj/Fn+HP8Rf4S/wV/hp/g7/F3+Hv8Q/4R/wT/hn/gn/F
v+Hf8R/4T/wX/hv/g//F/+Hu/x/vjxuAjhuQjhuIjhuYjhuEjhuUjhuMjhuc
jhuCjhuSjhuKjhuajhuGjhuWjhuOjhuejhuBjhuRjhuJjhuZjhuFjhuVjhuN
jhudjhuDjhuTjhuLjhubjhuHjhuXjhuPjhufjpuAjpuQjpuIjpuYjpuEjpuU
jpuMjpucjpuCjpuSjpuKjpuajpuGjpuWjpuOjpuejpuBjpuRjpuJjpuZjpuF
jpuVjpuNjpudjpuDjpuTjpuLjpubjpuHjpuXjpuPjpufjluAjluQjluIjluY
jluEjluUjluMjlucjluCjluSjluKjluajluGjluWjluOjluejluBjluRjluJ
jluZjluFjluVjluNjludjluDjluTjluLjlubjluHjluXjluPjlufjtuAjtuQ
jtuIjtuYjtuEjtuUjtuMjtucjtuCjtuSjtuKjtuajtuGjtuWjtuOjtuejtuB
jtuRjtuJjtuZjtuFjtuVjtuNjtudjtuDjtuTjtuLjtubjtuHjtuXjtuPjtuf
jjuAjjuQjjuIjjuYjjuEjjuUjjuMjjucjjuCjjuSjjuKjjuajjuGjjuWjjuO
jjuejjuBjjuRjjuJjjuZjjuFjjuVjjuNjjudjjuDjjuTjjuLjjubjjuHjjuX
jjuPjjufjruAjruQjruIjruYjruEjruUjruMjrucjruCjruSjruKjruajruG
jruWjruOjruejruBjruRjruJjruZjruFjruVjruNjrudjruDjruTjruLjrub
jruHjruXjruPjrufjnuAjnuQjnuIjnuYjnuEjnuUjnuMjnucjnuCjnuSjnuK
jnuajnuGjnuWjnuOjnuejnuBjnuRjnuJjnuZjnuFjnuVjnuNjnudjnuDjnuT
jnuLjnubjnuHjnuXjnuPjnufjvuAjvuQjvuIjvuYjvuEjvuUjvuMjvucjvuC
jvuSjvuKjvuajvuGjvuWjvuOjvuejvuBjvuRjvuJjvuZjvuFjvuVjvuNjvud
jvuDjvuTjvuLjvubjvuHjvuXjvuPjv9/8P/bcQPQcQPScQPRcQPTcYPQcYPS
cYPRcYPTcUPQcUPScUPRcUPTccPQccPSccPRccPTcSPQcSPScSPRcSPTcaPQ
caPScaPRcaPTcWPQcWPScWPRcWPTcePQcePScePRcePTcRPQcRPScRPRcRPT
cZPQcZPScZPRcZPTcVPQcVPScVPRcVPTcdPQcdPScdPRcdPTcTPQcTPScTPR
cTPTcbPQcbPScbPRcbPTcXPQcXPScXPRcXPTcfPQcfPScfPRcfPTcQvQcQvS
cQvRcQvTcYvQcYvScYvRcYvTcUvQcUvScUvRcUvTccvQccvSccvRccvTcSvQ
cSvScSvRcSvTcavQcavScavRcavTcWvQcWvScWvRcWvTcevQcevScevRcevT
cRvQcRvScRvRcRvTcZvQcZvScZvRcZvTcVvQcVvScVvRcVvTcdvQcdvScdvR
cdvTcTvQcTvScTvRcTvTcbvQcbvScbvRcbvTcXvQcXvScXvRcXvTcfvQcfvS
cfvRcfvTcQfQcQfScQfRcQfTcYfQcYfScYfRcYfTcUfQcUfScUfRcUfTccfQ
ccfSccfRccfTcSfQcSfScSfRcSfTcafQcafScafRcafTcWfQcWfScWfRcWfT
cefQcefScefRcefTcRfQcRfScRfRcRfTcZfQcZfScZfRcZfTcVfQcVfScVfR
cVfTcdfQcdfScdfRcdfTcTfQcTfScTfRcTfTcbfQcbfScbfRcbfTcXfQcXfS
cXfRcXfTcffQcffScffRcffTcQ/QcQ/ScQ/RcQ/TcY/QcY/ScY/RcY/TcU/Q
cU/ScU/RcU/Tcc/Qcc/Scc/Rcc/TcS/QcS/ScS/RcS/Tca/Qca/Sca/Rca/T
cW/QcW/ScW/RcW/Tce/Qce/Sce/Rce/TcR/QcR/ScR/RcR/TcZ/QcZ/ScZ/R
cZ/TcV/QcV/ScV/RcV/Tcd/Qcd/Scd/Rcd/TcT/QcT/ScT/RcT/Tcb/Qcb/S
cb/Rcb/TcX/QcX/ScX/RcX/Tcf/Qcf/Scf/R8f8P/H87bgA6bkA6biA6bmA6
bhA6blA6bjA6bnA6bgg6bkg6big6bmg6bhg6blg6bjg6bng6bgQ6bkQ6biQ6
bmQ6bhQ6blQ6bjQ6bnQ6bgw6bkw6biw6bmw6bhw6blw6bjw6bnw6bgI6bkI6
biI6bmI6bhI6blI6bjI6bnI6bgo6bko6bio6bmo6bho6blo6bjo6bno6bgY6
bkY6biY6bmY6bhY6blY6bjY6bnY6bg46bk46bi46bm46bh46bl46bj46bn46
bgE6bkE6biE6bmE6bhE6blE6bjE6bnE6bgk6bkk6bik6bmk6bhk6blk6bjk6
bnk6bgU6bkU6biU6bmU6bhU6blU6bjU6bnU6bg06bk06bi06bm06bh06bl06
bj06bn06bgM6bkM6biM6bmM6bhM6blM6bjM6bnM6bgs6bks6bis6bms6bhs6
bls6bjs6bns6bgc6bkc6bic6bmc6bhc6blc6bjc6bnc6bg86bk86bi86bm86
bh86bl86bj86bn867gA67kA67iA67mA67hA67lA67jA67nA67gg67kg67ig6
7mg67hg67lg67jg67ng67gQ67kQ67iQ67mQ67hQ67lQ67jQ67nQ67gw67kw6
7iw67mw67hw67lw67jw67nw67gI67kI67iI67mI67hI67lI67jI67nI67go6
7ko67io67mo67ho67lo67jo67no67gY67kY67iY67mY67hY67lY67jY67nY6
7g467k467i467m467h467l467j467n467gE67kE67iE67mE67hE67lE67jE6
7nE67gk67kk67ik67mk67hk67lk67jk67nk67gU67kU67iU67mU67hU67lU6
7jU67nU67g067k067i067m067h067l067j067n067gM67kM67iM67mM67hM6
7lM67jM67nM67gs67ks67is67ms67hs67ls67js67ns67gc67kc67ic67mc6
7hc67lc67jc67nc67g867k867i867m867h867l867j86/v9B/2/HDUDHDUjH
DUTHDUzHDULHDUrHDUbHDU7HDUHHDUnHDUXHDU3HDUPHDUvHDUfHDU/HjUDH
jUjHjUTHjUzHjULHjUrHjUbHjU7HjUHHjUnHjUXHjU3HjUPHjUvHjUfHjU/H
TUDHTUjHTUTHTUzHTULHTUrHTUbHTU7HTUHHTUnHTUXHTU3HTUPHTUvHTUfH
TU/HzUDHzUjHzUTHzUzHzULHzUrHzUbHzU7HzUHHzUnHzUXHzU3HzUPHzUvH
zUfHzU/HLUDHLUjHLUTHLUzHLULHLUrHLUbHLU7HLUHHLUnHLUXHLU3HLUPH
LUvHLUfHLU/HrUDHrUjHrUTHrUzHrULHrUrHrUbHrU7HrUHHrUnHrUXHrU3H
rUPHrUvHrUfHrU/HbUDHbUjHbUTHbUzHbULHbUrHbUbHbU7HbUHHbUnHbUXH
bU3HbUPHbUvHbUfHbU/H7UDH7UjH7UTH7UzH7ULH7UrH7UbH7U7H7UHH7UnH
7UXH7U3H7UPH7UvH7UfH7U/HHUDHHUjHHUTHHUzHHULHHUrHHUbHHU7HHUHH
HUnHHUXHHU3HHUPHHUvHHUfHHU/HnUDHnUjHnUTHnUzHnULHnUrHnUbHnU7H
nUHHnUnHnUXHnU3HnUPHnUvHnUfHnU/HXUDHXUjHXUTHXUzHXULHXUrHXUbH
XU7HXUHHXUnHXUXHXU3HXUPHXUvHXUfHXU/H3UDH3UjH3UTH3UzH3ULH3UrH
3UbH3U7H3UHH3UnH3UXH3U3H3UPH3UvH3UfH3U/HPUDHPUjHPUTHPUzHPULH
PUrHPUbHPU7HPUHHPUnHPUXHPU3HPUPHPUvHPUfHPU/HvUDHvUjHvUTHvUzH
vULHvUrHvUbHvU7HvUHHvUnHvUXHvU3HvUPHvUvHvUfHvU/HfUDHfUjHfUTH
fUzHfULHfUrHfUbHfU7HfUHHfUnHfUXHfU3HfUPHfUvHfUfHfU/H/UDH/UjH
/UTH/UzH/ULH/UrH/UbH/U7H/UHH/UnH/UXH/U3H/UPH/UvH/UfH/z/g/+24
Aei4Aem4gei4gem4Qei4Qem4wei4wem4Iei4Iem4oei4oem4Yei4Yem44ei4
4em4Eei4Eem4kei4kem4Uei4Uem40ei40em4Mei4Mem4sei4sem4cei4cem4
8ei48em4Cei4Cem4iei4iem4Sei4Sem4yei4yem4Kei4Kem4qei4qem4aei4
aem46ei46em4Gei4Gem4mei4mem4Wei4Wem42ei42em4Oei4Oem4uei4uem4
eei4eem4+ei4+em4Bei4Bem4hei4hem4Rei4Rem4xei4xem4Jei4Jem4pei4
pem4Zei4Zem45ei45em4Fei4Fem4lei4lem4Vei4Vem41ei41em4Nei4Nem4
tei4tem4dei4dem49ei49em4Dei4Dem4jei4jem4Tei4Tem4zei4zem4Lei4
Lem4rei4rem4bei4bem47ei47em4Hei4Hem4nei4nem4Xei4Xem43ei43em4
Pei4Pem4vei4vem4fei4fem4/ei4/em4A+i4A+m4g+i4g+m4Q+i4Q+m4w+i4
w+m4I+i4I+m4o+i4o+m4Y+i4Y+m44+i44+m4E+i4E+m4k+i4k+m4U+i4U+m4
0+i40+m4M+i4M+m4s+i4s+m4c+i4c+m48+i48+m4C+i4C+m4i+i4i+m4S+i4
S+m4y+i4y+m4K+i4K+m4q+i4q+m4a+i4a+m46+i46+m4G+i4G+m4m+i4m+m4
W+i4W+m42+i42+m4O+i4O+m4u+i4u+m4e+i4e+m4++i4++m4B+i4B+m4h+i4
h+m4R+i4R+m4x+i4x+m4J+i4J+m4p+i4p+m4Z+i4Z+m45+i45+m4F+i4F+m4
l+i4l+m4V+i4V+m41+i41+m4N+i4N+m4t+i4t+m4d+i4d+m49+i49+m4D+i4
D+m4j+i4j+m4T+i4T+m4z+i4z+m4L+i4L+m4r+i4r+m4b+i4b+m47+i47+m4
H+i4H+m4n+i4n+m4X+i4X+m43+i43+m4P+i4P+m4v+i4v+m4f+i4f+m4/+j4
/wf7vx03AB03IB03EB03MB03CB03KB03GB03OB03BB03JB03FB03NB03DB03
LB03HB03PB03Ah03Ih03Eh03Mh03Ch03Kh03Gh03Oh03Bh03Jh03Fh03Nh03
Dh03Lh03Hh03Ph03AR03IR03ER03MR03CR03KR03GR03OR03BR03JR03FR03
NR03DR03LR03HR03PR03Ax03Ix03Ex03Mx03Cx03Kx03Gx03Ox03Bx03Jx03
Fx03Nx03Dx03Lx03Hx03Px23AB23IB23EB23MB23CB23KB23GB23OB23BB23
JB23FB23NB23DB23LB23HB23PB23Ah23Ih23Eh23Mh23Ch23Kh23Gh23Oh23
Bh23Jh23Fh23Nh23Dh23Lh23Hh23Ph23AR23IR23ER23MR23CR23KR23GR23
OR23BR23JR23FR23NR23DR23LR23HR23PR23Ax23Ix23Ex23Mx23Cx23Kx23
Gx23Ox23Bx23Jx23Fx23Nx23Dx23Lx23Hx23Px13AB13IB13EB13MB13CB13
KB13GB13OB13BB13JB13FB13NB13DB13LB13HB13PB13Ah13Ih13Eh13Mh13
Ch13Kh13Gh13Oh13Bh13Jh13Fh13Nh13Dh13Lh13Hh13Ph13AR13IR13ER13
MR13CR13KR13GR13OR13BR13JR13FR13NR13DR13LR13HR13PR13Ax13Ix13
Ex13Mx13Cx13Kx13Gx13Ox13Bx13Jx13Fx13Nx13Dx13Lx13Hx13Px33AB33
IB33EB33MB33CB33KB33GB33OB33BB33JB33FB33NB33DB33LB33HB33PB33
Ah33Ih33Eh33Mh33Ch33Kh33Gh33Oh33Bh33Jh33Fh33Nh33Dh33Lh33Hh33
Ph33AR33IR33ER33MR33CR33KR33GR33OR33BR33JR33FR33NR33DR33LR33
HR33PR33Ax33Ix33Ex33Mx33Cx33Kx33Gx33Ox33Bx33Jx33Fx33Nx33Dx33
Lx33Hx3//0D/t+MGoOMGpOMGouMGpuMGoeMGpeMGo+MGp+OGoOOGpOOGouOG
puOGoeOGpeOGo+OGp+NGoONGpONGouNGpuNGoeNGpeNGo+NGp+PGoOPGpOPG
ouPGpuPGoePGpePGo+PGp+MmoOMmpOMmouMmpuMmoeMmpeMmo+Mmp+OmoOOm
pOOmouOmpuOmoeOmpeOmo+Omp+NmoONmpONmouNmpuNmoeNmpeNmo+Nmp+Pm
oOPmpOPmouPmpuPmoePmpePmo+Pmp+MWoOMWpOMWouMWpuMWoeMWpeMWo+MW
p+OWoOOWpOOWouOWpuOWoeOWpeOWo+OWp+NWoONWpONWouNWpuNWoeNWpeNW
o+NWp+PWoOPWpOPWouPWpuPWoePWpePWo+PWp+M2oOM2pOM2ouM2puM2oeM2
peM2o+M2p+O2oOO2pOO2ouO2puO2oeO2peO2o+O2p+N2oON2pON2ouN2puN2
oeN2peN2o+N2p+P2oOP2pOP2ouP2puP2oeP2peP2o+P2p+MOoOMOpOMOouMO
puMOoeMOpeMOo+MOp+OOoOOOpOOOouOOpuOOoeOOpeOOo+OOp+NOoONOpONO
ouNOpuNOoeNOpeNOo+NOp+POoOPOpOPOouPOpuPOoePOpePOo+POp+MuoOMu
pOMuouMupuMuoeMupeMuo+Mup+OuoOOupOOuouOupuOuoeOupeOuo+Oup+Nu
oONupONuouNupuNuoeNupeNuo+Nup+PuoOPupOPuouPupuPuoePupePuo+Pu
p+MeoOMepOMeouMepuMeoeMepeMeo+Mep+OeoOOepOOeouOepuOeoeOepeOe
o+Oep+NeoONepONeouNepuNeoeNepeNeo+Nep+PeoOPepOPeouPepuPeoePe
pePeo+Pep+M+oOM+pOM+ouM+puM+oeM+peM+o+M+p+O+oOO+pOO+ouO+puO+
oeO+peO+o+O+p+N+oON+pON+ouN+puN+oeN+peN+o+N+p+P+oOP+pOP+ouP+
puP+oeP+peP+o+P/H+T/dtwAdNyAdNxAdNzAdNwgdNygdNxgdNzgdNwQdNyQ
dNxQdNzQdNwwdNywdNxwdNzwdNwIdNyIdNxIdNzIdNwodNyodNxodNzodNwY
dNyYdNxYdNzYdNw4dNy4dNx4dNz4dNwEdNyEdNxEdNzEdNwkdNykdNxkdNzk
dNwUdNyUdNxUdNzUdNw0dNy0dNx0dNz0dNwMdNyMdNxMdNzMdNwsdNysdNxs
dNzsdNwcdNycdNxcdNzcdNw8dNy8dNx8dNz8dNwCdNyCdNxCdNzCdNwidNyi
dNxidNzidNwSdNySdNxSdNzSdNwydNyydNxydNzydNwKdNyKdNxKdNzKdNwq
dNyqdNxqdNzqdNwadNyadNxadNzadNw6dNy6dNx6dNz6dNwGdNyGdNxGdNzG
dNwmdNymdNxmdNzmdNwWdNyWdNxWdNzWdNw2dNy2dNx2dNz2dNwOdNyOdNxO
dNzOdNwudNyudNxudNzudNwedNyedNxedNzedNw+dNy+dNx+dNz+dNwBdNyB
dNxBdNzBdNwhdNyhdNxhdNzhdNwRdNyRdNxRdNzRdNwxdNyxdNxxdNzxdNwJ
dNyJdNxJdNzJdNwpdNypdNxpdNzpdNwZdNyZdNxZdNzZdNw5dNy5dNx5dNz5
dNwFdNyFdNxFdNzFdNwldNyldNxldNzldNwVdNyVdNxVdNzVdNw1dNy1dNx1
dNz1dNwNdNyNdNxNdNzNdNwtdNytdNxtdNztdNwddNyddNxddNzddNw9dNy9
dNx9dNz9dNwDdNyDdNxDdNzDdNwjdNyjdNxjdNzjdNwTdNyTdNxTdNzTdNwz
dNyzdNxzdNzzdNwLdNyLdNxLdNzLdNwrdNyrdNxrdNzrdNwbdNybdNxbdNzb
dNw7dNy7dNx7dNz7dNwHdNyHdNxHdNzHdNwndNyndNxndNzndNwXdNyXdNxX
dNzXdNw3dNy3dNx3dNz3dNwPdNyPdNxPdNzPdNwvdNyvdNxvdNzvdNwfdNyf
dNxfdNzfdNw/dNy/dNx/dPz/A/zfjhuAjhuQjhuIjhuYjhuEjhuUjhuMjhuc
jhuCjhuSjhuKjhuajhuGjhuWjhuOjhuejhuBjhuRjhuJjhuZjhuFjhuVjhuN
jhudjhuDjhuTjhuLjhubjhuHjhuXjhuPjhufjpuAjpuQjpuIjpuYjpuEjpuU
jpuMjpucjpuCjpuSjpuKjpuajpuGjpuWjpuOjpuejpuBjpuRjpuJjpuZjpuF
jpuVjpuNjpudjpuDjpuTjpuLjpubjpuHjpuXjpuPjpufjluAjluQjluIjluY
jluEjluUjluMjlucjluCjluSjluKjluajluGjluWjluOjluejluBjluRjluJ
jluZjluFjluVjluNjludjluDjluTjluLjlubjluHjluXjluPjlufjtuAjtuQ
jtuIjtuYjtuEjtuUjtuMjtucjtuCjtuSjtuKjtuajtuGjtuWjtuOjtuejtuB
jtuRjtuJjtuZjtuFjtuVjtuNjtudjtuDjtuTjtuLjtubjtuHjtuXjtuPjtuf
jjuAjjuQjjuIjjuYjjuEjjuUjjuMjjucjjuCjjuSjjuKjjuajjuGjjuWjjuO
jjuejjuBjjuRjjuJjjuZjjuFjjuVjjuNjjudjjuDjjuTjjuLjjubjjuHjjuX
jjuPjjufjruAjruQjruIjruYjruEjruUjruMjrucjruCjruSjruKjruajruG
jruWjruOjruejruBjruRjruJjruZjruFjruVjruNjrudjruDjruTjruLjrub
jruHjruXjruPjrufjnuAjnuQjnuIjnuYjnuEjnuUjnuMjnucjnuCjnuSjnuK
jnuajnuGjnuWjnuOjnuejnuBjnuRjnuJjnuZjnuFjnuVjnuNjnudjnuDjnuT
jnuLjnubjnuHjnuXjnuPjnufjvuAjvuQjvuIjvuYjvuEjvuUjvuMjvucjvuC
jvuSjvuKjvuajvuGjvuWjvuOjvuejvuBjvuRjvuJjvuZjvuFjvuVjvuNjvud
jvuDjvuTjvuLjvubjvuHjvuXjvuPjv9/cP/bcQPQcQPScQPRcQPTcYPQcYPS
cYPRcYPTcUPQcUPScUPRcUPTccPQccPSccPRccPTcSPQcSPScSPRcSPTcaPQ
caPScaPRcaPTcWPQcWPScWPRcWPTcePQcePScePRcePTcRPQcRPScRPRcRPT
cZPQcZPScZPRcZPTcVPQcVPScVPRcVPTcdPQcdPScdPRcdPTcTPQcTPScTPR
cTPTcbPQcbPScbPRcbPTcXPQcXPScXPRcXPTcfPQcfPScfPRcfPTcQvQcQvS
cQvRcQvTcYvQcYvScYvRcYvTcUvQcUvScUvRcUvTccvQccvSccvRccvTcSvQ
cSvScSvRcSvTcavQcavScavRcavTcWvQcWvScWvRcWvTcevQcevScevRcevT
cRvQcRvScRvRcRvTcZvQcZvScZvRcZvTcVvQcVvScVvRcVvTcdvQcdvScdvR
cdvTcTvQcTvScTvRcTvTcbvQcbvScbvRcbvTcXvQcXvScXvRcXvTcfvQcfvS
cfvRcfvTcQfQcQfScQfRcQfTcYfQcYfScYfRcYfTcUfQcUfScUfRcUfTccfQ
ccfSccfRccfTcSfQcSfScSfRcSfTcafQcafScafRcafTcWfQcWfScWfRcWfT
cefQcefScefRcefTcRfQcRfScRfRcRfTcZfQcZfScZfRcZfTcVfQcVfScVfR
cVfTcdfQcdfScdfRcdfTcTfQcTfScTfRcTfTcbfQcbfScbfRcbfTcXfQcXfS
cXfRcXfTcffQcffScffRcffTcQ/QcQ/ScQ/RcQ/TcY/QcY/ScY/RcY/TcU/Q
cU/ScU/RcU/Tcc/Qcc/Scc/Rcc/TcS/QcS/ScS/RcS/Tca/Qca/Sca/Rca/T
cW/QcW/ScW/RcW/Tce/Qce/Sce/Rce/TcR/QcR/ScR/RcR/TcZ/QcZ/ScZ/R
cZ/TcV/QcV/ScV/RcV/Tcd/Qcd/Scd/Rcd/TcT/QcT/ScT/RcT/Tcb/Qcb/S
cb/Rcb/TcX/QcX/ScX/RcX/Tcf/Qcf/Scf/R8f8P7H87bgA6bkA6biA6bmA6
bhA6blA6bjA6bnA6bgg6bkg6big6bmg6bhg6blg6bjg6bng6bgQ6bkQ6biQ6
bmQ6bhQ6blQ6bjQ6bnQ6bgw6bkw6biw6bmw6bhw6blw6bjw6bnw6bgI6bkI6
biI6bmI6bhI6blI6bjI6bnI6bgo6bko6bio6bmo6bho6blo6bjo6bno6bgY6
bkY6biY6bmY6bhY6blY6bjY6bnY6bg46bk46bi46bm46bh46bl46bj46bn46
bgE6bkE6biE6bmE6bhE6blE6bjE6bnE6bgk6bkk6bik6bmk6bhk6blk6bjk6
bnk6bgU6bkU6biU6bmU6bhU6blU6bjU6bnU6bg06bk06bi06bm06bh06bl06
bj06bn06bgM6bkM6biM6bmM6bhM6blM6bjM6bnM6bgs6bks6bis6bms6bhs6
bls6bjs6bns6bgc6bkc6bic6bmc6bhc6blc6bjc6bnc6bg86bk86bi86bm86
bh86bl86bj86bn867gA67kA67iA67mA67hA67lA67jA67nA67gg67kg67ig6
7mg67hg67lg67jg67ng67gQ67kQ67iQ67mQ67hQ67lQ67jQ67nQ67gw67kw6
7iw67mw67hw67lw67jw67nw67gI67kI67iI67mI67hI67lI67jI67nI67go6
7ko67io67mo67ho67lo67jo67no67gY67kY67iY67mY67hY67lY67jY67nY6
7g467k467i467m467h467l467j467n467gE67kE67iE67mE67hE67lE67jE6
7nE67gk67kk67ik67mk67hk67lk67jk67nk67gU67kU67iU67mU67hU67lU6
7jU67nU67g067k067i067m067h067l067j067n067gM67kM67iM67mM67hM6
7lM67jM67nM67gs67ks67is67ms67hs67ls67js67ns67gc67kc67ic67mc6
7hc67lc67jc67nc67g867k867i867m867h867l867j86/v9B/W/HDUDHDUjH
DUTHDUzHDULHDUrHDUbHDU7HDUHHDUnHDUXHDU3HDUPHDUvHDUfHDU/HjUDH
jUjHjUTHjUzHjULHjUrHjUbHjU7HjUHHjUnHjUXHjU3HjUPHjUvHjUfHjU/H
TUDHTUjHTUTHTUzHTULHTUrHTUbHTU7HTUHHTUnHTUXHTU3HTUPHTUvHTUfH
TU/HzUDHzUjHzUTHzUzHzULHzUrHzUbHzU7HzUHHzUnHzUXHzU3HzUPHzUvH
zUfHzU/HLUDHLUjHLUTHLUzHLULHLUrHLUbHLU7HLUHHLUnHLUXHLU3HLUPH
LUvHLUfHLU/HrUDHrUjHrUTHrUzHrULHrUrHrUbHrU7HrUHHrUnHrUXHrU3H
rUPHrUvHrUfHrU/HbUDHbUjHbUTHbUzHbULHbUrHbUbHbU7HbUHHbUnHbUXH
bU3HbUPHbUvHbUfHbU/H7UDH7UjH7UTH7UzH7ULH7UrH7UbH7U7H7UHH7UnH
7UXH7U3H7UPH7UvH7UfH7U/HHUDHHUjHHUTHHUzHHULHHUrHHUbHHU7HHUHH
HUnHHUXHHU3HHUPHHUvHHUfHHU/HnUDHnUjHnUTHnUzHnULHnUrHnUbHnU7H
nUHHnUnHnUXHnU3HnUPHnUvHnUfHnU/HXUDHXUjHXUTHXUzHXULHXUrHXUbH
XU7HXUHHXUnHXUXHXU3HXUPHXUvHXUfHXU/H3UDH3UjH3UTH3UzH3ULH3UrH
3UbH3U7H3UHH3UnH3UXH3U3H3UPH3UvH3UfH3U/HPUDHPUjHPUTHPUzHPULH
PUrHPUbHPU7HPUHHPUnHPUXHPU3HPUPHPUvHPUfHPU/HvUDHvUjHvUTHvUzH
vULHvUrHvUbHvU7HvUHHvUnHvUXHvU3HvUPHvUvHvUfHvU/HfUDHfUjHfUTH
fUzHfULHfUrHfUbHfU7HfUHHfUnHfUXHfU3HfUPHfUvHfUfHfU/H/UDH/UjH
/UTH/UzH/ULH/UrH/UbH/U7H/UHH/UnH/UXH/U3H/UPH/UvH/UfH/z+g/+24
Aei4Aem4gei4gem4Qei4Qem4wei4wem4Iei4Iem4oei4oem4Yei4Yem44ei4
4em4Eei4Eem4kei4kem4Uei4Uem40ei40em4Mei4Mem4sei4sem4cei4cem4
8ei48em4Cei4Cem4iei4iem4Sei4Sem4yei4yem4Kei4Kem4qei4qem4aei4
aem46ei46em4Gei4Gem4mei4mem4Wei4Wem42ei42em4Oei4Oem4uei4uem4
eei4eem4+ei4+em4Bei4Bem4hei4hem4Rei4Rem4xei4xem4Jei4Jem4pei4
pem4Zei4Zem45ei45em4Fei4Fem4lei4lem4Vei4Vem41ei41em4Nei4Nem4
tei4tem4dei4dem49ei49em4Dei4Dem4jei4jem4Tei4Tem4zei4zem4Lei4
Lem4rei4rem4bei4bem47ei47em4Hei4Hem4nei4nem4Xei4Xem43ei43em4
Pei4Pem4vei4vem4fei4fem4/ei4/em4A+i4A+m4g+i4g+m4Q+i4Q+m4w+i4
w+m4I+i4I+m4o+i4o+m4Y+i4Y+m44+i44+m4E+i4E+m4k+i4k+m4U+i4U+m4
0+i40+m4M+i4M+m4s+i4s+m4c+i4c+m48+i48+m4C+i4C+m4i+i4i+m4S+i4
S+m4y+i4y+m4K+i4K+m4q+i4q+m4a+i4a+m46+i46+m4G+i4G+m4m+i4m+m4
W+i4W+m42+i42+m4O+i4O+m4u+i4u+m4e+i4e+m4++i4++m4B+i4B+m4h+i4
h+m4R+i4R+m4x+i4x+m4J+i4J+m4p+i4p+m4Z+i4Z+m45+i45+m4F+i4F+m4
l+i4l+m4V+i4V+m41+i41+m4N+i4N+m4t+i4t+m4d+i4d+m49+i49+m4D+i4
D+m4j+i4j+m4T+i4T+m4z+i4z+m4L+i4L+m4r+i4r+m4b+i4b+m47+i47+m4
H+i4H+m4n+i4n+m4X+i4X+m43+i43+m4P+i4P+m4v+i4v+m4f+i4f+m4/+j4
/wfzvx03AB03IB03EB03MB03CB03KB03GB03OB03BB03JB03FB03NB03DB03
LB03HB03PB03Ah03Ih03Eh03Mh03Ch03Kh03Gh03Oh03Bh03Jh03Fh03Nh03
Dh03Lh03Hh03Ph03AR03IR03ER03MR03CR03KR03GR03OR03BR03JR03FR03
NR03DR03LR03HR03PR03Ax03Ix03Ex03Mx03Cx03Kx03Gx03Ox03Bx03Jx03
Fx03Nx03Dx03Lx03Hx03Px23AB23IB23EB23MB23CB23KB23GB23OB23BB23
JB23FB23NB23DB23LB23HB23PB23Ah23Ih23Eh23Mh23Ch23Kh23Gh23Oh23
Bh23Jh23Fh23Nh23Dh23Lh23Hh23Ph23AR23IR23ER23MR23CR23KR23GR23
OR23BR23JR23FR23NR23DR23LR23HR23PR23Ax23Ix23Ex23Mx23Cx23Kx23
Gx23Ox23Bx23Jx23Fx23Nx23Dx23Lx23Hx23Px13AB13IB13EB13MB13CB13
KB13GB13OB13BB13JB13FB13NB13DB13LB13HB13PB13Ah13Ih13Eh13Mh13
Ch13Kh13Gh13Oh13Bh13Jh13Fh13Nh13Dh13Lh13Hh13Ph13AR13IR13ER13
MR13CR13KR13GR13OR13BR13JR13FR13NR13DR13LR13HR13PR13Ax13Ix13
Ex13Mx13Cx13Kx13Gx13Ox13Bx13Jx13Fx13Nx13Dx13Lx13Hx13Px33AB33
IB33EB33MB33CB33KB33GB33OB33BB33JB33FB33NB33DB33LB33HB33PB33
Ah33Ih33Eh33Mh33Ch33Kh33Gh33Oh33Bh33Jh33Fh33Nh33Dh33Lh33Hh33
Ph33AR33IR33ER33MR33CR33KR33GR33OR33BR33JR33FR33NR33DR33LR33
HR33PR33Ax33Ix33Ex33Mx33Cx33Kx33Gx33Ox33Bx33Jx33Fx33Nx33Dx33
Lx33Hx3//0D+t+MGoOMGpOMGouMGpuMGoeMGpeMGo+MGp+OGoOOGpOOGouOG
puOGoeOGpeOGo+OGp+NGoONGpONGouNGpuNGoeNGpeNGo+NGp+PGoOPGpOPG
ouPGpuPGoePGpePGo+PGp+MmoOMmpOMmouMmpuMmoeMmpeMmo+Mmp+OmoOOm
pOOmouOmpuOmoeOmpeOmo+Omp+NmoONmpONmouNmpuNmoeNmpeNmo+Nmp+Pm
oOPmpOPmouPmpuPmoePmpePmo+Pmp+MWoOMWpOMWouMWpuMWoeMWpeMWo+MW
p+OWoOOWpOOWouOWpuOWoeOWpeOWo+OWp+NWoONWpONWouNWpuNWoeNWpeNW
o+NWp+PWoOPWpOPWouPWpuPWoePWpePWo+PWp+M2oOM2pOM2ouM2puM2oeM2
peM2o+M2p+O2oOO2pOO2ouO2puO2oeO2peO2o+O2p+N2oON2pON2ouN2puN2
oeN2peN2o+N2p+P2oOP2pOP2ouP2puP2oeP2peP2o+P2p+MOoOMOpOMOouMO
puMOoeMOpeMOo+MOp+OOoOOOpOOOouOOpuOOoeOOpeOOo+OOp+NOoONOpONO
ouNOpuNOoeNOpeNOo+NOp+POoOPOpOPOouPOpuPOoePOpePOo+POp+MuoOMu
pOMuouMupuMuoeMupeMuo+Mup+OuoOOupOOuouOupuOuoeOupeOuo+Oup+Nu
oONupONuouNupuNuoeNupeNuo+Nup+PuoOPupOPuouPupuPuoePupePuo+Pu
p+MeoOMepOMeouMepuMeoeMepeMeo+Mep+OeoOOepOOeouOepuOeoeP/47Ke
ogBgqCWMTrZt23b92bZt27fJtm3brsm2bduu22v7ca9Z3/M5+TQ7zmfYcT7L
jvM5dpzPs+N8gR3ni+w4X2LH+TI7zlfYcb7KjvM1dpyvs+N8gx3nm+w432LH
+TY7znfYcb7LjvM9dpzvs+P8gB3nh+w4P2LH+TE7zk/YcX7KjvMzdpyfs+P8
gh3nl+w4v2LH+TU7zm/YcX7LjvM7dpzfs+P8gR3nj+w4f2LH+TM7zl/Ycf7K
jvM3dpy/s+P8gx3nn+w4/2LH+Tc7zn/Y8X8PxP/uOAdixzkwO85B2HEOyo5z
MHacg7PjHIId55DsOIdixzk0O85h2HEOy45zOHacw7PjHIEd54jsOEdixzky
O85R2HGOyo5zNHaco7PjHIMd55jsOMdixzk2O85x2HGOy45zPHac47PjnIAd
54TsOCdixzkxO85J2HFOyo5zMnack7PjnIId55TsOKdixzk1O85p2HFOy45z
Onac07PjnIEd54zsOGdixzkzO85Z2HHOyo5zNnacs7PjnIMd55zsOOdixzk3
O8552HHOy45zPnac87PjXIAd5wB2nAuy41yIHefC7DgXYce5KDvOxdhxLs6O
cwl2nEuy41yKHefS7DiXYce5LDvO5dhxLs+OcwV2nCuy41yJHefK7DhXYce5
KjvO1dhxrs6Ocw12nGuy41yLHefa7DjXYce5LjvO9dhxrs+OcwN2nBuy49yI
HefG7Dg3Yce5KTvOzdhxbs6Ocwt2nFuy49yKHefW7Di3Yce5LTvO7dhxbs+O
cwd2nDuy49yJHefO7Dh3Yce5KzvO3dhx7s6Ocw92nHuy49yLHefe7Dj3Yce5
LzvO/7Hj3I8dp+w492fHeQA7zgPZcR7EjvNgdpyHsOM8lB3nYew4D2fHeQQ7
ziPZcR7FjvNodpzHsOM8lh3ncew4j2fHeQI7zhPZcZ7EjvNkdpynsOM8lR3n
aew4T2fHeQY7zjPZcZ7FjvNsdpznsOM8lx3neew4z2fHeQE7zgvZcV7EjvNi
dpyXsOO8lB3nZew4L2fHeQU7zivZcV7FjvNqdpzXsOO8lh3ndew4r2fHeQM7
zhvZcd7EjvNmdpy3sOO8lR3nbew4b2fHeQc7zjvZcd7FjvNudpz3sOO8lx1n
7DjvY8d5PzvOB9hxPsiO8yF2nA+z43yEHeej7DgfY8f5ODvOJ9hxPsmO8yl2
nE+z43yGHeez7DifY8f5PDvOF9hxvsiO8yV2nC+z43yFHeer7DhfY8f5OjvO
N9hxvsmO8y12nG+z43yHHee77DjfY8f5PjvOD9hxfsiO8yN2nB+z4/yEHeen
7Dg/Y8f5OTvOL9hxfsmO8yt2nF+z4/yGHee37Di/Y8f5PTvOH9hx/siO8yd2
nD+z4/yFHeev7Dh/Y8f5OzvOP9hx/smO8y92nH+z4/yHHf/3APyPD8DFwzkQ
PS4ezoHpcfFwDkKPi4dzUHpcPJyD0ePi4RycHhcP5xD0uHg4h6THxcM5FD0u
Hs6h6XHxcA5Dj4uHc1h6XDycw9Hj4uEcnh4XD+cI9Lh4OEekx8XDORI9Lh7O
kelx8XCOQo+Lh3NUelw8nKPR4+LhHJ0eFw/nGPS4eDjHpMfFwzkWPS4ezrHp
cfFwjkOPi4dzXHpcPJzj0ePi4RyfHhcP5wT0uHg4J6THxcM5ET0uHs6J6XHx
cE5Cj4uHc1J6XDyck9Hj4uGcnB4XD+cU9Lh4OKekx8XDORU9Lh7Oqelx8XBO
Q4+Lh3Naelw8nNPR4+LhnJ4eFw/nDPS4eDhnpMfFwzkTPS4ezpnpcfFwzkKP
i4dzVnpcPJyz0ePi4ZydHhcP5xz0uHg456THxcM5Fz0uHs656XHxcM5Dj4uH
c156XDyc89Hj4uGcnx4XD+cC9Lh4OAfQ4+LhXJAeFw/nQvS4eDgXpsfFw7kI
PS4ezkXpcfFwLkaPi4dzcXpcPJxL0OPi4VySHhcP51L0uHg4l6bHxcO5DD0u
Hs5l6XHxcC5Hj4uHc3l6XDycK9Dj4uFckR4XD+dK9Lh4OFemx8XDuQo9Lh7O
Velx8XCuRo+Lh3N1elw8nGvQ4+LhXJMeFw/nWvS4eDjXpsfFw7kOPS4eznXp
cfFwrkePi4dzfXpcPJwb0OPi4dyQHhcP50b0uHg4N6bHxcO5CT0uHs5N6XHx
cG5Gj4uHc3N6XDycW9Dj4uHckh4XD+dW9Lh4OLemx8XDuQ09Lh7Obelx8XBu
R4+Lh3N7elw8nDvQ4+Lh3JEeFw/nTvS4eDh3psfFw7kLPS4ezl3pcfFw7kaP
i4dzd3pcPJx70OPi4dyTHhcP5170uHg496bHxcO5Dz0uHs596XHxcP6PHhcP
5370uHg4pcfFw7k/PS4ezgPocfFwHkiPi4fzIHpcPJwH0+Pi4TyEHhcP56H0
uHg4D6PHxcN5OD0uHs4j6HHxcB5Jj4uH8yh6XDycR9Pj4uE8hh4XD+ex9Lh4
OI+jx8XDeTw9Lh7OE+hx8XCeSI+Lh/Mkelw8nCfT4+LhPIUeFw/nqfS4eDhP
o8fFw3k6PS4ezjPocfFwnkmPi4fzLHpcPJxn0+Pi4TyHHhcP57n0uHg4z6PH
xcN5Pj0uHs4L6HHxcF5Ij4uH8yJ6XDycF9Pj4uG8hB4XD+el9Lh4OC+jx8XD
eTk9Lh7OK+hx8XBeSY+Lh/Mqelw8nFfT4+LhvIYeFw/ntfS4eDivo8fFw3k9
PS4ezhvocfFw3kiPi4fzJnpcPJw30+Pi4byFHhcP5630uHg4b6PHxcN5Oz0u
Hs476HHxcN5Jj4uH8y56XDycd9Pj4uG8hx4XD+e99Lh4OKPHxcN5Hz0uHs77
6XHxcD5Aj4uH80F6XDycD9Hj4uF8mB4XD+cj9Lh4OB+lx8XD+Rg9Lh7Ox+lx
8XA+QY+Lh/NJelw8nE/R4+LhfJoeFw/nM/S4eDifpcfFw/kcPS4ezufpcfFw
vkCPi4fzRXpcPJwv0ePi4XyZHhcP5yv0uHg4X6XHxcP5Gj0uHs7X6XHxcL5B
j4uH8016XDycb9Hj4uF8mx4XD+c79Lh4ON+lx8XD+R49Lh7O9+lx8XB+QI+L
h/NDelw8nB/R4+Lh/JgeFw/nJ/S4eDg/pcfFw/kZPS4ezs/pcfFwfkGPi4fz
S3pcPJxf0ePi4fyaHhcP5zf0uHg4v6XHxcP5HT0uHs7v6XHxcP5Aj4uH80d6
XDycP9Hj4uH8mR4XD+cv9Lh4OH+lx8XD+Rs9Lh7O3+lx8XD+QY+Lh/NPelw8
nH/R4+Lh/JseFw/nP/S4ePi/D/z/9rh4OAeix8XDOTA9Lh7OQehx8XAOSo+L
h3Mwelw8nIPT4+LhHIIeFw/nkPS4eDiHosfFwzk0PS4ezmHocfFwDkuPi4dz
OHpcPJzD0+Pi4RyBHhcP54j0uHg4R6LHxcM5Mj0uHs5R6HHxcI5Kj4uHczR6
XDyco9Pj4uEcgx4XD+eY9Lh4OMeix8XDOTY9Lh7Ocehx8XCOS4+Lh3M8elw8
nOPT4+LhnIAeFw/nhPS4eDgnosfFwzkxPS4ezknocfFwTkqPi4dzMnpcPJyT
0+Pi4ZyCHhcP55T0uHg4p6LHxcM5NT0uHs5p6HHxcE5Lj4uHczp6XDyc09Pj
4uGcgR4XD+eM9Lh4OGeix8XDOTM9Lh7OWehx8XDOSo+Lh3M2elw8nLPT4+Lh
nIMeFw/nnPS4eDjnosfFwzk3PS4eznnocfFwzkuPi4dzPnpcPJzz0+Pi4VyA
HhcP5wB6XDycC9Lj4uFciB4XD+fC9Lh4OBehx8XDuSg9Lh7Oxehx8XAuTo+L
h3MJelw8nEvS4+LhXIoeFw/n0vS4eDiXocfFw7ksPS4ezuXocfFwLk+Pi4dz
BXpcPJwr0uPi4VyJHhcP58r0uHg4V6HHxcO5Kj0uHs7V6HHxcK5Oj4uHcw16
XDyca9Lj4uFcix4XD+fa9Lh4ONehx8XDuS49Lh7O9ehx8XCuT4+Lh3MDelw8
nBvS4+Lh3IgeFw/nxvS4eDg3ocfFw7kpPS4ezs3ocfFwbk6Pi4dzC3pcPJxb
0uPi4dyKHhcP59b0uHg4t6HHxcO5LT0uHs7t6HHxcG5Pj4uHcwd6XDycO9Lj
4uHciR4XD+fO9Lh4OHehx8XDuSs9Lh7O3ehx8XDuTo+Lh3MPelw8nHvS4+Lh
3IseFw/n3vS4eDj3ocfFw7kvPS4ezv/R4+Lh3I8eFw+n9Lh4OPenx8XDeQA9
Lh7OA+lx8XAeRI+Lh/Ngelw8nIfQ4+LhPJQeFw/nYfS4eDgPp8fFw3kEPS4e
ziPpcfFwHkWPi4fzaHpcPJzH0OPi4TyWHhcP53H0uHg4j6fHxcN5Aj0uHs4T
6XHxcJ5Ej4uH82R6XDycp9Dj4uE8lR4XD+dp9Lh4OE+nx8XDeQY9Lh7OM+lx
8XCeRY+Lh/Nselw8nOfQ4+LhPJceFw/nefS4eDjPp8fFw3kBPS4ezgvpcfFw
XkSPi4fzYnpcPJyX0OPi4byUHhcP52X0uHg4L6fHxcN5BT0uHs4r6XHxcF5F
j4uH82p6XDyc19Dj4uG8lh4XD+d19Lh4OK+nx8XDeQM9Lh7OG+lx8XDeRI+L
h/Nmelw8nLfQ4+LhvJUeFw/nbfS4eDhvp8fFw3kHPS4ezjvpcfFw3kWPi4fz
bnpcPJz30OPi4byXHhcPZ/S4eDjvo8fFw3k/PS4ezgfocfFwPkiPi4fzIXpc
PJwP0+Pi4XyEHhcP56P0uHg4H6PHxcP5OD0uHs4n6HHxcD5Jj4uH8yl6XDyc
T9Pj4uF8hh4XD+ez9Lh4OJ+jx8XD+Tw9Lh7OF+hx8XC+SI+Lh/Mlelw8nC/T
4+LhfIUeFw/nq/S4eDhfo8fFw/k6PS4ezjfocfFwvkmPi4fzLXpcPJxv0+Pi
4XyHHhcP57v0uHg436PHxcP5Pj0uHs4P6HHxcH5Ij4uH8yN6XDycH9Pj4uH8
hB4XD+en9Lh4OD+jx8XD+Tk9Lh7OL+hx8XB+SY+Lh/Mrelw8nF/T4+Lh/IYe
Fw/nt/S4eDi/o8fFw/k9PS4ezh/ocfFw/kiPi4fzJ3pcPJw/0+Pi4fyFHhcP
56/0uHg4f6PHxcP5Oz0uHs4/6HHxcP5Jj4uH8y96XDycf9Pj4uH8hx4XD//3
Af/fHhcP50D0uHg4B6bHxcM5CD0uHs5B6XHxcA5Gj4uHc3B6XDycQ9Dj4uEc
kh4XD+dQ9Lh4OIemx8XDOQw9Lh7OYelx8XAOR4+Lh3N4elw8nCPQ4+LhHJEe
Fw/nSPS4eDhHpsfFwzkKPS4ezlHpcfFwjkaPi4dzdHpcPJxj0OPi4RyTHhcP
51j0uHg4x6bHxcM5Dj0uHs5x6XHxcI5Hj4uHc3x6XDycE9Dj4uGckB4XD+dE
9Lh4OCemx8XDOQk9Lh7OSelx8XBORo+Lh3Nyelw8nFPQ4+LhnJIeFw/nVPS4
eDinpsfFwzkNPS4ezmnpcfFwTkePi4dzenpcPJwz0OPi4ZyRHhcP50z0uHg4
Z6bHxcM5Cz0uHs5Z6XHxcM5Gj4uHc3Z6XDycc9Dj4uGckx4XD+dc9Lh4OOem
x8XDOQ89Lh7Oeelx8XDOR4+Lh3N+elw8nAvQ4+LhHECPi4dzQXpcPJwL0ePi
4VyYHhcP5yL0uHg4F6XHxcO5GD0uHs7F6XHxcC5Bj4uHc0l6XDycS9Hj4uFc
mh4XD+cy9Lh4OJelx8XDuRw9Lh7O5elx8XCuQI+Lh3NFelw8nCvR4+LhXJke
Fw/nKvS4eDhXpcfFw7kaPS4eztXpcfFwrkGPi4dzTXpcPJxr0ePi4VybHhcP
5zr0uHg416XHxcO5Hj0uHs716XHxcG5Aj4uHc0N6XDycG9Hj4uHcmB4XD+cm
[truncated: 1,398,070 more chars]
